# Supplementary material for: Regions Enriched with Reverse Complement Triplets in Bacterial Genomes
Source: Int J Mol Sci. 2026 Feb 28;27(5):2301. doi: 10.3390/ijms27052301 (PMC12985086; doi:10.3390/ijms27052301)
Supplement: Supplementary file 1 [file ijms-27-02301-s001.zip › for_send/45/Synergistota/class/selection.txt]

KOK=         1
KK=    7471  LL=    8640  Z=    4.72  JJ=    7441  DL=  1170
A===      111      112      113      114      121      123      124      131      132      133      134      141      143      144      211      213      214      223      224      231      233      234      243      244      313      314      323      333      334      343      413      433
B===      222      122      422      322      212      412      312      242      142      442      342      232      432      332      221      421      321      411      311      241      441      341      431      331      424      324      414      444      344      434      423      443
RRR=   18.221    7.695    0.433   42.885    1.456    7.602    2.767   -0.520    0.636   -0.360    0.211   -0.587   -0.172    0.137   -0.907   -0.681    1.870    8.120    1.392   -2.815    3.051   -0.621    6.587    0.125   -3.865    1.131    0.148   -0.120    0.528    2.080   63.404   86.451
X1==    4.032    2.869    0.844    6.053    0.321    1.676    0.640   -1.015   -0.620   -0.702    0.528    0.321    1.102   -0.540    2.232    1.676   -1.720    4.469    3.604   -0.620    1.137    1.277    5.001   -0.221    3.209    2.824    0.102    2.006   -0.416    2.173    9.713    6.831
X2==    4.519    2.683    0.513    7.085    4.536    4.536    4.323    0.513   -1.024    0.513    0.401   -1.827   -0.156   -0.253   -0.406   -0.406   -1.088    1.817    0.386    4.536    2.683   -0.486    1.317   -0.567   -1.204    0.401    1.447   -0.060   -1.270    0.958    6.528   12.655
CD1=        8        7        4       12        3        6        4        1        2        2        4        3        5        2        6        6        0       12       10        2        6        6       13        3        9        8        4        8        3        8       20       17
CD2=       11        7        4       16       10       10       10        4        1        4        4        0        3        3        2        2        1        5        3       10        7        2        5        2        1        4        5        3        1        5       15       26
CAGATGATGAAAGGATTTGCGACTTTGTCGTCGACGGCGTAACTTTGGAAGTCGGCGGCAAGAGCAAATTGGGCAAAGCCGCAGATTTCGTCGTAAGAGACGGCCTTGACGTGCCCCTGCCTGGCGTGATTCCCATGTGGCTGCTTGGGATGATGTATTAAGTGAAACGGCGAAAACAAGGCCTTGAGTTTGCAAATCAAAACAGGATTTTGTTTAAAACATACTGCCCAAGCACCCTCAAGGCTTCCCCTTTGAAACAAAATTAAACTGCTAAATTAAAATTCAAGATTAAAGACGTGACCCCAATACCCTTATTGCGTTAAAGACAGCTATCAGTGTGACGCCCACGTCTGCAAAGACTGCTGCCCACATGGTGGCTATCCCTAAGGCGCCAAGGGCTAAGACGGCACCTTTGACGCCCAGGGCGATGGCGATGTTTTGCCTGGCTATGCCAAGCGTTCGCTTGGCTATTTTAATGGCGACTGGGACTTTTGACGGTTCGTCCGTCATTATGACCACGTCGGCTGCCTCGATGGCGGCGTCCGACCCCAGTCCTCCCATGGCGATGCCCACATCCGCCCGCGCCAGCACGGGAGCGTCATTTATGCCGTCTCCGACGAAGATGAGCTTTCCCTTCGCGGATTTGCCCGCCATGAGATCCTCCACCTTTTGCACCTTATCCGCGGGAAGCAGCCCGCCGTAGGCCTCGTCGATGCCAAGATGAGAGGCCACGCTTTCAGCTACGGACTTTGCATCACCCGTGAGCATTACGACCTTTTTTACCTTTTGGGCCTTCAGCTCGCTGACGGCTTTGGTTGCGTCTTCCTTGATAGCGTCTCCTATTACGATATAGCCTTTGTATTCGCCGTCGACCGCGACGTGCACCACCGTTGCAGCGTCGACAAGGTCTTCGGCTGATATGGATATGTCAAGCATCTGCATCATCTTGGCGTTTCCCGCCGCAACGAAGCGGCCGTCGACGGTGGCGGTGACGCCCTGCCCAGGGATTTCTTTGACGTTTGAAATGAGTGCGGCATCGACTTCTTTGCCATATGCCCGCCTGATCGAAAGGGAAATGGGATGATTTGAAAAGCTTTCGGCGCAGGCGGCGAACTTTAAAATTTCTTCATTATTATACATGTCTTGTGAGACGACTTCTTGTACCTTGAA
KOK=         2
KK=   11101  LL=   12180  Z=    4.71  JJ=   11101  DL=  1080
A===      111      112      113      114      121      123      124      131      132      133      134      141      143      144      211      213      214      223      224      231      233      234      243      244      313      314      323      333      334      343      413      433
B===      222      122      422      322      212      412      312      242      142      442      342      232      432      332      221      421      321      411      311      241      441      341      431      331      424      324      414      444      344      434      423      443
RRR=   33.859    8.575    2.718    2.613    1.942   -0.020   -0.325   -1.053    0.005    0.850    1.484   17.512   34.555    3.446    0.010   -0.474   -0.879    2.943    1.185    0.939   18.850   21.722    4.133    0.051   -0.461   -5.239    0.761   -0.590    1.484    3.997    0.148    0.185
X1==    4.996    4.124    0.918    1.426    1.238    2.636   -0.183    0.918   -0.710    0.341    2.852    5.807    4.757    2.800    0.276    0.405   -0.735    5.511    0.410    0.405    4.256    4.834    2.269   -0.322   -0.941    3.487    1.668   -0.614    0.843    1.580   -0.960    0.105
X2==    6.777    2.079    2.961    1.832    1.569   -0.008    1.781   -1.147   -0.008    2.496    0.520    3.016    7.264    1.231    0.037   -1.170    1.195    0.534    2.892    2.317    4.429    4.493    1.822   -0.157    0.490   -1.503    0.456    0.961    1.761    2.529   -0.154    1.761
CD1=       15       13        5        6        7        8        3        5        2        3        7       14       10        7        5        4        2       13        4        4        9       10        6        2        1        8        5        1        3        4        1        2
CD2=       17        8        8        6        7        3        6        1        3        6        3        8       13        4        4        1        5        4        8        7        9        9        5        2        3        0        3        3        4        5        2        4
GACAGCTCCTCTGTTTTAAATAAGCCGTATTCCTGCACGATCCGTGGCAGCTTTGGCTTGAAGGCTTCTACGTAGTCATTTCTTGTCTCTACTACCACGTGAGCATAAAGCCAACCAATATGGGTGCCGGGATAATTTTTCAATATCTCCGGAGCTATTGTGATCTTCATGATTTCCTCCTATTAGAAGTTCGCAGATGAAAGCGGGAATTCTCTTTTAACGGAATCGCTAAGTTTTTGCAACATATACTGTTTCCCCTTGACGATCAAAAGTAATATGGCTACAATGTTATCACAAACAGGAGGTGTTTGAATTGAGGCGCGTTTGCGATTCGTCAATTCGGGTAAGAATAGACAGCGACACAAAAGAGCGAGCATCAAAAGCGCTGGACAGAATGGGCCTTTCGGTCTCTGATGCCGTTCGCTTGCTATTGGTTCGAATAGCCGAAGACGGTCGATTTCCCTTCGATCTAGAGGTGCCAAACGCCAGAACGAGAAAGGCAATGGTCGAGCTTGAACAAGGAGGCGGAATATCCAAAGGTTCCATCGAAGATGCGTTTGCAGATTTAGGGCTCTAAATGTTAGATATTCGATACTCTTCGCAGTTCAAAAAGGACATTCGTCGTATAAAACGGCAGGGCAAAGATTTGGAGAAGTTGCGAGAGGCGATTTCGCTCCTTGCCCAAGGAGAAGCTTTGCCAGCACATTATTTAGATCACTCTTTACGTGGGCAGTGGAATAAGTATCGAGAAATTCATATTGATAACGATTGGCTTCTTATATACAGAAAAACAGCAAAAGAGCTGCTTTTAGTTTCAACAGGTTCACATTCTGAACTTTTTGATCGATAGGAATAAGATCTTTTATCCTCATTCAGGCGTATCGGAACAAACAGTACTACCCTGTTAAACTAAAATTCAAGATTAATGATCCGACCCCTAAATCCCTCCAACTTTTTCGCTACATCTTTTCCGGAAAGGTTAGGCAGTTTGCTCATCAGAAAGAGATATCTCTACGACATCGACAATAACATCGCTTTGCGGGATTTCATCGCCAAATTGCTCGGAAACTTCTATCCACC
KOK=         3
KK=   32851  LL=   33810  Z=    4.71  JJ=   32701  DL=   960
A===      111      112      113      114      121      123      124      131      132      133      134      141      143      144      211      213      214      223      224      231      233      234      243      244      313      314      323      333      334      343      413      433
B===      222      122      422      322      212      412      312      242      142      442      342      232      432      332      221      421      321      411      311      241      441      341      431      331      424      324      414      444      344      434      423      443
RRR=   14.396    5.509    0.002   -1.022    0.962    4.507    0.342   -1.806    0.942    3.579    0.722    3.857   -0.184    5.732    0.425   -0.336   -0.325    1.322   21.565   24.529    5.021   16.724   11.723   11.922    0.541    3.173    9.210    8.970    0.630    0.948    1.429   -0.180
X1==    4.443    1.574    0.417    1.759    1.010    1.827   -0.352   -1.264   -0.849    3.121   -0.998    2.287    0.254    1.816    0.445   -0.180   -0.352    0.335    3.933    4.503    1.903    4.634    3.886    3.500    1.128    1.507    3.491    4.237    0.124   -0.619   -0.998    0.867
X2==    3.240    3.500    0.004   -0.581    0.953    2.467   -0.973    1.429   -1.110    1.146   -0.723    1.686   -0.723    3.157    0.953    1.870    0.924    3.941    5.484    5.447    2.638    3.609    3.017    3.406    0.480    2.106    2.638    2.117    5.089   -1.531   -1.431   -0.207
CD1=       14        6        4        7        5        5        2        1        1        7        1        8        3        6        4        2        2        2        7        9        4        8        7        7        4        5        6        7        2        1        1        3
CD2=        6        8        2        1        4        7        1        4        1        4        1        4        1        6        4        6        4       12       14       12        8        9        8        8        3        5        8        6       10        0        0        2
AAAGATTTGGAGCGATAATTGCTATGACAATGAGGGGGAAGATCCCAACAATGGCCAAAGCCTTAAAGAACTTCTCTGTTACATTTGCGGTATTCCCTGAAAATCTAGAAGCACTTGCCTTTTGAAAATAAACCTGGGAAACGGACGCACCGATGATCAAAAGAGGAAGATGTATGAGCCGATTTCCCAGGGAAAACCATCCAGCTACAGATTCGGAATACCAGCTCACCAGAAGAATCGGAGTGACCTGTGCACTGGCGGTATTCAGCAAGGTGCCCCAAGAACTGTATAAGGGGAACCGGCGGTACCGTTTCGCCACGTGCTTCAAGCGATGTGATCGGGGGAACCGGAAGGTCTTGCCCTTGAAACTGCTCGCCAAGGAAAGGATACCTGCAGTCTGGTTTATGAATTGCCCGATCAGCAACCCTATGGGGCGCAGCCCAATGAATCCGAGGAAAATCTGAGTGATGCCTCCGAAAATGCTTTGAGCCATTCGTGTCCTGGATATGACCCCAAAAGCTTTTTCTCTCACTGCCCAGTAATTCAGGATGGTGTAGAAGCCCCCGCCGGCAAAACCCAATGGAATCAACCAAAAATAGGGTTGCAAAGATTCCCATTTGAGAATACGCACCCATTTGTCGGGTACGAAGAATATTGTCGTCGCAACGAAAAGACAAAGAAGCAGGTGCAGTATCATGCTTAAGACGAATAGATTGAAAGCACGATTGTTTGCCTTTGGTAAAGGTATGGCAAGATGGTAACCAAATCCAGAGAAGGCTAGAAGCAATGCAAGTATCGCGGTATAAACCGAGAGAACTCCAAAATCAGCGGGAGAATACACTCGAGTTAAAAGGGGGGCGAAGAGGATATTAATAAATTGAGCCATAGCTGTCCCTCCGGCAAGAACCGATATGGCCCGAACGGTTTTGCTTTTCGGAACAAATTTCGCAAATTTTTCTC
KOK=         4
KK=   44011  LL=   45090  Z=    5.85  JJ=   43981  DL=  1080
A===      111      112      113      114      121      123      124      131      132      133      134      141      143      144      211      213      214      223      224      231      233      234      243      244      313      314      323      333      334      343      413      433
B===      222      122      422      322      212      412      312      242      142      442      342      232      432      332      221      421      321      411      311      241      441      341      431      331      424      324      414      444      344      434      423      443
RRR=   22.690    3.507    2.178    2.653   17.096   39.021   -0.378   -0.005   -1.395   -1.330    0.104    0.920    2.949   17.576    5.434   -3.442    1.309    0.236   11.733   -0.662   -1.154    0.448   -1.230   -0.248    0.435    2.949   -1.765    2.572    1.773    2.564    7.053   35.307
X1==    5.932    2.497    0.873    1.005    4.842    7.582   -0.174    0.248    1.426    1.239   -0.625    0.442    1.596    3.817    2.028   -1.651   -0.729    0.142    4.147   -0.420   -0.437    0.802    1.531    0.428   -0.405    1.596   -1.246    1.143    4.820    0.919    3.817    6.771
X2==    3.825    1.404    2.496    2.640    3.530    5.147    2.168   -0.019   -0.978   -1.073   -0.166    2.082    1.847    4.605    2.680    2.084   -1.795    1.658    2.830    1.574    2.643    0.559   -0.804   -0.578   -1.073    1.847    1.416    2.249    0.368    2.791    1.847    5.215
CD1=       17       10        4        5       15       15        3        3        5        3        1        4        4        8        9        0        2        3       11        2        1        3        4        3        1        4        0        2        6        2        7        8
CD2=       15        9        9        8       14       14        7        4        2        1        2        7        5        8       12        8        0        7        8        7        7        3        1        1        1        5        5        5        2        5        5        8
AACTTTGGAGCTGCGCTGTGGGATGATAAATGTTATGAAGAAATTTATTTAGCCGCACTTGTTGGCTTTGGGGCCTGCCGTTTTATATGAACAATATATAAGCGGTAGGCCCCGCTTTAAGTTATAATAAAGTTACCTAAAAGTAAAGGGTATCATGAGGTCGCCAAGCAAGCGGTAGACCTTGGATTGAGGTGATCGAGATTGGTTAAAGTAGCGGATCGGATCGTCGTCGATCCTGAAATATGTTTTGGAAAACCGGTTATCGAGGACACTAGAATCCCGGTTCATCTGGTTTTGGAACTTTTGGGCGATGGAGTTACACCAGATGAAATTATAAAAAATTATTATCCCTGTTTGACCAAGGAGGATATCCTTGCTTGTATCCGTTTTGCCAACTCCTTCATAATGATAGACCCTTGAAATGACGGCTTGAAATTACATGGCAGCAAATTGAGTGGACATTTTTAATGCGTATAGTATAATATCTTTCAAGTAAAAGTATATGGAATGCATTATGATGATTTGGTACAATCTAATATCAAGGGCATCTTCAACGATTATAAAAAAATCAGCGCTTGACATGAGAGAAAACAATGCTAAACTAATCATTGCAGGCTGAGGCCTGTGCGAATAAGGTTTTCTCCCCCGGCGGATGTTGAGGAAAGCCCTCAACGCTAAATCCAAAGGGGGTTATTTTTTGTCCGCTCAATTTTATAAATATATTTGGGGTCGGATCTTTAATCTTGAAATATCTTTAATCTTGAAATATCTTTAATCTTGAAATATACTTTAGTAATCAAACACGCGATATCTCAGGATCCGATGATCTCAAGGATAAATTTTTGGCTGACTGACACCGATGGGTTTATATAAAAAGACGGAGGCGGCATTTTGAGGTCGGGTCAATTCCTGTTACAGAATGACCGACCTTGAGCCACACCTCCGTCTGCTATTATTTTAACCTAATTACCTAGAATTGTCACTCGATTATTATATGTAAATATTTAATCTAACCAAATAACGTTTGTTGCCAAAATCAGCGCCTATTGAAGGCAGCTTCAGTGGGGCGCTTTTAAAATT
KOK=         5
KK=   66391  LL=   66960  Z=    5.71  JJ=   66301  DL=   570
A===      111      112      113      114      121      123      124      131      132      133      134      141      143      144      211      213      214      223      224      231      233      234      243      244      313      314      323      333      334      343      413      433
B===      222      122      422      322      212      412      312      242      142      442      342      232      432      332      221      421      321      411      311      241      441      341      431      331      424      324      414      444      344      434      423      443
RRR=   13.891    0.156   -0.000   44.762    2.135    0.347   -0.362    0.047   -0.990    0.614   -0.899    0.056   -0.358    1.505   -0.017    1.628    0.323    6.482    4.640   -0.171    0.776    0.155    1.838   10.935   -0.647    1.412   -0.337   -0.234    0.150    2.489   13.847   11.200
X1==    3.402    0.179   -0.047    5.165    2.457    0.208    0.317   -0.047   -1.325    0.691    0.826    0.062    2.299    0.963    0.179    0.974   -1.275    2.974    2.311    0.974    0.236   -0.459    3.560    2.958   -0.728    0.826   -0.538    1.442   -0.625    1.605    5.243    4.579
X2==    4.083    0.869    0.004    8.666    0.869    1.671   -1.143   -0.996    0.747    0.889   -1.088    0.898   -0.156    1.563   -0.093    1.671   -0.253    2.179    2.008   -0.176    3.286   -0.338    0.516    3.697    0.889    1.709    0.627   -0.162   -0.240    1.551    2.641    2.446
CD1=        7        2        2        9        5        2        2        2        0        3        3        2        5        3        2        3        0        5        4        3        2        1        6        5        1        3        1        4        1        4        9        8
CD2=        5        2        1       10        2        3        0        0        2        2        0        2        1        3        1        3        1        4        4        1        5        1        2        6        2        3        2        1        1        3        4        4
CTGGCGATGGATCAATTTGGTTACGTGCTTGCCGAAAAGGTACCACACTCCGTAACGGCCTACGGCAAAGAAGATATATCAAAGGCCTGGCTTTCAGGAAAGATCCCTATATTTTTGCCATCTAGCTGGCTTAAGGAGCAAAGAGGAATACCCGAAAGCTGGGAAACAACCTCTGACAGCTTGGCCTGCTTTATCGCCGCAGCCTTCGACGCCTCAAGACTTGTCTTGCTTAAAGACAACATTCCTCCCTATGACGTGAAGGACCTTAGGGGCACAAGTTGGGTCGATCCAATGTTCTTCCGGTTCCTTTCCCGCTACAATGGAGAGGTCTGGCTGTGCGACGGAAGTAAGAAGCTTTCGCTACAAGACACCGTCAGCTGCGGCGACAGGTGCTGCTTTCGCCTGCAATGAGCGACGAAATTTCCAGGACCTTTCTTGACGAAAGCTTGCCCGACCGACCCCCTTCGCAAAGCGCGCCTCTAAAGCCCAGGTAATCAGGCCTAAGGGGCAATAATAAAGGTATATCTTCGAGTTTTAAAGAACCAGCCAAGGCAGAAAAAAGGCCCCATT
KOK=         6
KK=   80401  LL=   80910  Z=    6.34  JJ=   80101  DL=   510
A===      111      112      113      114      121      123      124      131      132      133      134      141      143      144      211      213      214      223      224      231      233      234      243      244      313      314      323      333      334      343      413      433
B===      222      122      422      322      212      412      312      242      142      442      342      232      432      332      221      421      321      411      311      241      441      341      431      331      424      324      414      444      344      434      423      443
RRR=    0.067   -0.096    0.004   22.159   -0.156    7.693   -0.159    0.519   -0.421    0.605   -0.742   -0.070    4.233   -0.378   -1.077   -1.284    1.304   28.164    1.754    0.351   -0.313    1.365    1.255    0.072    0.000   11.677   67.885    0.011    4.372   -0.382    4.783    0.785
X1==    1.972    1.357    0.251    3.012    2.207    2.041    0.633   -0.528    0.401   -0.606   -0.437    0.482    1.190   -0.271   -1.194    1.221   -1.142    3.141    3.591    0.401    0.295   -1.186    0.527   -0.165    0.146    4.443    8.996   -0.684    2.624   -0.514    2.816    1.055
X2==    0.034   -0.071    0.018    7.357   -0.071    3.770   -0.251   -0.982   -1.052   -0.999    1.698   -0.145    3.558    1.392    0.902   -1.052   -1.141    8.966    0.488    0.877   -1.061   -1.151    2.382   -0.434    0.001    2.628    7.546   -0.016    1.666    0.743    1.698    0.743
CD1=        4        3        2        5        4        4        2        1        2        1        1        2        3        1        0        3        0        5        5        2        2        0        2        1        2        7       13        1        5        1        5        3
CD2=        1        1        1        9        1        5        1        0        0        0        3        1        5        3        2        0        0       11        2        2        0        0        4        1        1        4        9        1        3        2        3        2
ATCGCCTCAAGCGCGCTCTTCTTCCTTCGGAAGGTCGCAGCTACACTGCCGCCGCTTTGACAGCTTCAGCCTCTCGATACTCTCGATAGCCTCCGTTTAAAACGTTTTCCAAATAAGCGGCAGAACCTTCCGATAAGATGAGAGCAGCCTTTGAAGGCCCCGGGCAATCGGCTTGGGCAACGTAATGTTGCCTCCATATTCCTTTGCCCTTTAACCAAAAAAGCTCTCTGGGAGGTGATTTGCATGGAACAGAGAAACATCGATTTCTTCAAGGAAACGGTCGAAGAAATGCTCGAAAAACAGGACCTGGAAGCTTTGCGCCTTTATTTGGAGGAGCTTCACCCCTACGAGATAGGCGCGCTCTTGGACGAACTCGAAGAGTCCGAACAGCTCGTCATCCTCTCTCTCACTCTGCCGGAAGCAGCAGCTGAGGCTTTGGAGCACCTTGATTACGACGACCAATACAGGCTCCTCGATCATCTGGACGAAGAGTCAGCAAGCAAGATAATC
KOK=         7
KK=   91981  LL=   92850  Z=    6.47  JJ=   91681  DL=   870
A===      111      112      113      114      121      123      124      131      132      133      134      141      143      144      211      213      214      223      224      231      233      234      243      244      313      314      323      333      334      343      413      433
B===      222      122      422      322      212      412      312      242      142      442      342      232      432      332      221      421      321      411      311      241      441      341      431      331      424      324      414      444      344      434      423      443
RRR=    7.537    0.567    0.636    0.011    3.997   -1.417    0.090    1.858    0.105   -0.781    8.821    2.326    1.484    5.935   16.880    0.620   -2.647    0.789    6.853   11.816    0.238    3.909    1.313  148.242    0.326    0.672   -0.273    5.258   13.244   -3.878    1.484    1.882
X1==    2.992    2.166   -1.844    0.033    1.536   -0.932   -0.114    3.700    1.645    1.600    1.919    1.210   -1.091    2.883    4.057   -0.932   -0.798    0.899    1.916    2.290    0.437    1.352    1.352   13.506   -0.667   -1.091   -0.223    1.719    3.886    2.655   -1.091    1.424
X2==    2.519    0.262   -0.345    0.327    2.601    1.520   -0.796    0.502    0.064   -0.488    4.598    1.922   -1.361    2.059    4.161   -0.665    3.318    0.877    3.577    5.161    0.545    2.893    0.971   10.976   -0.488   -0.616    1.225    3.059    3.408   -1.460   -1.361    1.322
CD1=        9        6        0        3        5        1        2       10        5        6        6        5        1        7        9        1        1        3        4        6        3        4        4       20        2        1        2        6        9        7        1        5
CD2=        4        2        1        2        5        4        1        2        2        1        8        4        0        5        7        1        7        4        9        9        3        7        4       21        1        1        4        6        7        0        0        4
CCCTATCCTGGGACGTATTGGTGGGAGTAGCGAGGCGATCCTGGGCCAGAAACGACGGTGCCATGGAAGTGGCCAGATCGGTCAACGAAAAATCCAAGGAAAACTACCACATCACCCTTCCCTACATTCCCAACGACACACTGGTCGCCAACACGGTCGCCGAAGCGTTGAAAAAGAATTAAAAATTAAACAACATAAGGCGGCTTTTAAAGCCGCCTTATTTTTTACGGATCTAAAAGGGCCCGTACCCGACTAAATGGGCAATAATTACCATGGCCGTGCCTATTAAGTGCCAGAATATCATGAGAGGCCAGATGAACTTAAACCACCTGTCGTAGGGAATTTTGGCCATGCCTAATGTGGCCATGAGCACGCCCGACGTGGGGATGATCTGATTGGTAAATCCGTCGCCGTACTGATATGCAAGCACCGCAGTCTGCCTTGTTACGCCTATGAGGTCGGCTATTGGGGCCATTATGGGCATCGTTGCCATGGCCTGCCCGCTTCCCGAGGGGATGAAGAAATTAATTACCGACTGAACCCAAAACATCCCCGCTGCGGACAAAGCTCCCGGTAAATGGGAAACCCAGTTGGCCAGAGCATATATAACGGTATCGATTATCTGGCCTTCCGTCATCACGACCAATATGGCCCTGGCTATGCCCACTACGAGGGCACCAAAGGCAATGCTTTTGGTCCCGTCGGCGAAGGCCCTCCCGATTGCGTTGGGAGTAAGACCTCCCACAAACCCGGAGATGACGCCCATGGCAAGAAATATGGTGGCAAGTTCCATTATGTAATACCCCTTCGCCATGACGCCGTATATCATATAGGCAAAAAACAGCACCACAACCAACAAAACCAACTTAT
KOK=         8
KK=  100681  LL=  101760  Z=    6.49  JJ=  100621  DL=  1080
A===      111      112      113      114      121      123      124      131      132      133      134      141      143      144      211      213      214      223      224      231      233      234      243      244      313      314      323      333      334      343      413      433
B===      222      122      422      322      212      412      312      242      142      442      342      232      432      332      221      421      321      411      311      241      441      341      431      331      424      324      414      444      344      434      423      443
RRR=   25.570   -0.097   -0.546   30.057    2.092   10.662    7.651   -0.435    1.721    2.230   -1.311    0.915   13.239    1.363   -0.775    0.542    2.728   22.274    5.324   -0.090   17.245    5.938   -0.175   -0.274    1.587    4.286    0.135    9.535   -0.007    2.033   -2.761   16.114
X1==    5.068   -0.085   -0.720    5.187    0.606    3.293    4.132    1.405   -1.645    2.195    1.709    0.806    3.667    1.857    1.296    0.207   -1.595    4.564    2.046    0.207    4.777    2.761    0.485    0.610    1.562    3.014    0.361    3.861    0.006    0.590   -0.901    4.674
X2==    5.045    1.139    0.757    5.795    3.455    3.238    1.852   -0.310   -1.046    1.016   -0.767    1.135    3.611    0.734   -0.598    2.626   -1.711    4.881    2.602   -0.434    3.610    2.150   -0.360   -0.449    1.016    1.422    0.375    2.470   -1.179    3.448    3.064    3.448
CD1=        8        2        1        9        3        8        9        4        0        6        5        3        8        5        4        3        0       12        7        3       12        8        4        4        5        7        4       10        3        4        1       11
CD2=       14        5        5       15        9        8        6        3        1        5        2        6       10        5        2        7        0        9        6        2        8        6        2        2        5        6        3        7        1        9        9        9
CGCGAAATCCCCGTACTTCTTAAGGTAAGGTACCAATCCTCCTTCTTTTAAGATGGCTTTCATGATATCGGGCATCTTTTCCGTGGGAATTTTTATTTCCTTAGATATGTTCAAAACAAACCCGCTTTCCAGGTCCACCTCAAGTTCGTCTCCGTCATCTATTTCGTCGGTATCACATACCAGGGCGGGAAGGCCGATGTTGATGGCATTTCTGAAGAAAATCCTGGCAAAGGACTTCGCCAGCACAGCTGATACGCCCGATTCCTTTATAGCGATGGGAGCCTGTTCGCGCGAGGATCCGCAGCCGAAGTTTTTGCCCGCCACGACCATGTCTCCGCGCTTCAATTTCTTCGAAAATTCGGGGTCGATGTCCTCGAACAAATGGGCTGCCAGATCGTTTAAATTCAAAGTTTTTGTGTATTTGCCGGCTATTATGTAGTCGGTGTTTATGTCATCGCCAAACTTGTGGGCCTTTCCCTTCAATAAAAGATCGCTCATCTTCCATCACCTTTCTGCCGACTTCAGTCCAAGTATTTTCTGGGGTCGGCTATTCTGCCCTCTATCGCCGAAGCTGCGCACGTAGCGGGTGAGGCCAAATATATGTTCGATTTGTTGTTGCCCATTCTGCCCTTGAAGTTTCTGTTAGCCGTGGAGATGACGTTTTCTCCCTCTCCCGGCACACCAAGATGTGTGCCCGGACAGGGTCCGCACCCCGGCGGGATGAGCGTAGCTCCTGCTTCGACCAGGGAGGCTATGATGCCCTGCTTTGCGGCCTCAAGCATAACCTCCCTCGAAGCGGGACATAGGAGCAGCCTGACAGAATCATTTACCTTCCGCCCTCTTAGGATACTTTCGGCTTCCTTTAAATCCTCCAAACGTCCGTTGGTGCAGGTGCCTATGAAGACCTGCTGTACGGGAATTCCGATGGCTTCGTCCACGGGATGGACGTTGTCGACGGCGTGGGGAAAGGCCACCTGAGGTTCGAGGTTAGCTGCGTCGATATGGAGAACATCTATGTAATTTGCATCTGCGTCGCTCAGCTTGGGAGTAAAGAAACGAGATGAACGGTGGCGAACCCAT
KOK=         9
KK=  104821  LL=  105120  Z=    5.37  JJ=  104641  DL=   300
A===      111      112      113      114      121      123      124      131      132      133      134      141      143      144      211      213      214      223      224      231      233      234      243      244      313      314      323      333      334      343      413      433
B===      222      122      422      322      212      412      312      242      142      442      342      232      432      332      221      421      321      411      311      241      441      341      431      331      424      324      414      444      344      434      423      443
RRR=    0.496   -0.192   -0.096   28.245   -0.192   -0.256    3.105    0.079    0.453   -1.503   -0.027   -1.159    0.114   -0.829   -1.499   -0.825    0.453   -1.983    0.335   -0.825    8.885   -0.152    8.922   -0.174    0.256    0.243   -0.111   -0.028    0.150    1.121    0.478   26.922
X1==    0.311    0.408    0.175    5.194    0.408   -0.709    2.308    0.175   -0.709    2.012    0.035   -0.806    0.035    1.058   -0.592    1.291   -0.692   -0.609    1.405    1.291    2.151    0.171    2.171    0.191    1.012    1.035   -0.849    1.690   -0.146   -1.087    2.035    4.559
X2==    1.596   -0.470   -0.549    5.438   -0.470    0.361    1.346    0.451   -0.639   -0.747   -0.765    1.438    3.235   -0.784    2.530   -0.639   -0.654    3.256    0.238   -0.639    4.130   -0.890    4.110   -0.912    0.253    0.235    0.130   -0.017   -1.032   -1.032    0.235    5.905
CD1=        1        1        1        6        1        0        3        1        0        3        1        0        1        2        0        2        0        0        2        2        3        1        3        1        2        2        0        3        1        0        3        6
CD2=        2        0        0        6        0        1        2        1        0        0        0        2        4        0        3        0        0        4        1        0        5        0        5        0        1        1        1        1        0        0        1        7
AGGGGATTTCATTCGACCGGGACATGCGGCTCTTTAGGCGCTGCTGCAGCATGTGCCAAGCTTTTAAACTTGGACGAAGAAAAGACGGCTTACGCCATATCAATGGGCGGACTTCAAAGCGCAGGATTACAGGAAATGCTTCACGACCATCCGGGCGTGAAGCCCCTTCAGCCCGGAAAGTCTGCCTCCGCCGGCGTCCTGGCTGCAGACTTGGCAAAGTGCGGCGCCAAATCCCCCAGGACCCTTTTTGAGGGAGAACACGGCTGGCTTAAGGCCATGTGCGATTCAAATTACTCCACC
KOK=        10
KK=  108541  LL=  109380  Z=    5.72  JJ=  108481  DL=   840
A===      111      112      113      114      121      123      124      131      132      133      134      141      143      144      211      213      214      223      224      231      233      234      243      244      313      314      323      333      334      343      413      433
B===      222      122      422      322      212      412      312      242      142      442      342      232      432      332      221      421      321      411      311      241      441      341      431      331      424      324      414      444      344      434      423      443
RRR=   22.142    0.144   -1.047    1.594    2.359    0.935    6.282   -0.696    2.144   -0.663    2.494   10.109    0.225    1.203    3.065   -0.331   -0.106    2.057   19.289    0.554   25.514   37.509    0.107    0.104   -0.069   -0.100    0.684    4.073    1.943    1.943   -0.100   -0.324
X1==    5.351    0.793   -0.426    1.070    1.333    0.939    3.236    0.806    0.939    1.508    1.011    3.693    0.238    0.421    1.333   -0.332   -0.826    2.385    2.738    1.574    3.896    8.317    1.129   -1.188    0.055   -0.536   -1.352    1.393    2.548    2.548   -0.536   -0.192
X2==    4.138    0.182    2.459    1.489    1.770    0.996    1.942   -0.864    2.283   -0.439    2.466    2.737    0.947    2.857    2.300    0.996    0.128    0.863    7.044    0.352    6.549    4.510    0.095   -0.087   -1.249    0.187   -0.506    2.925    0.762    0.762    0.187    1.688
CD1=       14        5        2        4        6        4        7        4        4        4        3        8        2        2        6        2        1        6        6        5        7       12        3        0        2        1        0        3        4        4        1        1
CD2=       11        4        6        5        7        4        6        1        6        1        5        7        3        6        8        4        3        4       15        3       10        8        2        2        0        2        1        4        2        2        2        3
GATCAAAGATCCCAAGATATTGGAGTTCGCAAGAAAAGTAGAAGTCGTAGACGATCCTGAAATAGAAAACCTGCCAAGGGCTCTTCGCTACACCGTGAAAATAGACATCCACATAAACGACGGACGCGTGTTCAACCTGGAGGTAAATTATCCCAAGGGACATCCCAAAAACCCCTTCACTAAGGAAGAGTTGCTTTGGAAGTTCAAAACCCTGGGCTACAAGGCAATCCCCGACGACAAAAAACTCGACAAGATCGCCGAGGCCTTATTTAACCTGGAAGAAGTCAAAAACGTCAAAAACTTCGTGGAGCTTTTGAGGAAGGAATAACTTTTAAATACCGAGCGGGACAAGATAACCGCTCGGTATTTTTATCGAATATCACCTATCATCGCAGGGGATAAAATTTCCTTTTGAGCTCGTCGGTCCCGTATTTATCATATGGGTTGTATTTTCATTAGGAACTGCGGTAAGCATAATTATCGTGCTATTCTTTTAAAATATTCTCAAGTTGTATTTTCAAGGTAGGAAGTTCCTGCTTGATGACACCCCAAATAATTTTCAAGTCTATGTTAAAATACCCGTGAACAATCCTGTTTCTAAGGCCGACTACCTATTTCCAAGGGATGTCTTTATGACGAGTTTTAATGTCGTCAGGAATGTGCCCAGCGGCTTCTCCTATAGTCTCGAGATTTTTTATAACTGCATCGACCGTTTTGTCGTCTTTTTCGAAAAGTGTAAAATCCATGTCGCCGGTATATTTTTCAACCTTTTTGATGCATTCTAAAACGCCTTCAACGTAAAGCATCCAGTCCCTTTTAGACATAACACAAATCTTCCAT
KOK=        11
KK=  125401  LL=  126120  Z=    5.50  JJ=  124981  DL=   720
A===      111      112      113      114      121      123      124      131      132      133      134      141      143      144      211      213      214      223      224      231      233      234      243      244      313      314      323      333      334      343      413      433
B===      222      122      422      322      212      412      312      242      142      442      342      232      432      332      221      421      321      411      311      241      441      341      431      331      424      324      414      444      344      434      423      443
RRR=   18.385   -0.014    0.072   13.554    1.333   46.427   -1.668   -0.189   -0.010   12.738    0.883   -0.079   -1.897   25.625   -0.198    0.034    1.979   29.620    0.616    0.979    0.226   -2.031    0.335    0.267   -0.076    0.062    6.320   -2.838   -0.500   -0.567    9.739    3.022
X1==    3.843    0.054   -1.363    2.714    0.781    8.080   -0.525    0.130   -0.667    3.879   -1.269    0.322    2.728    5.647    0.781    2.249   -1.304    4.978    0.185   -1.396    0.800   -1.300   -0.520    0.454    0.138    2.728    5.917   -0.605   -0.464    1.139    1.928    1.139
X2==    4.784   -0.253   -0.053    4.995    1.707    5.746    3.176   -1.452    0.015    3.284   -0.695   -0.245   -0.695    4.538   -0.253    0.015   -1.518    5.950    3.324   -0.701    0.282    1.562   -0.644    0.588   -0.553    0.023    1.068    4.692    1.078   -0.498    5.051    2.654
CD1=        7        2        0        5        3       13        1        2        1        7        0        2        5        8        3        5        0        9        2        0        3        0        1        2        2        5       10        1        1        3        4        3
CD2=       10        2        2       10        5       10        7        0        2        6        1        2        1        9        2        2        0       10        7        1        2        4        1        3        1        2        3        7        3        1        9        5
CATAAACGCAGCTTGCGGACAACTGAAGCGGATTTCGGCGTAATCCGACGCAAATTAAAGGATGCCGGGGAGACCCTGCTCGCCCTGGCATCCTTTTTTTAAATCCTTAGGTGGTTACTTTAATTCCACGATGATTTCTTGCAATTTCTCCATAGCTTCAGAGGGCAGCTTATCGAAACCGCCCTTTTCGGTTTCTTTTTCCCTTACGAACTTAATCCTATCCTCCAACCGCTCGACGAAGTGTTTTCTATAGGATTTGTCGTCAAAGTCAGGTGAAAAACCATCTATGGGCATGAAATGAAGATCTTTAAAAGGCTTCCACGAGACGAATTCGGCCTCATCTTCGGCGATGTCCTCTATAATTTTTAAAGTAAGGTCAGGACCTATCTTTTTTCCCATAAAATCTCCAGTGTTCAGGATGAAACAATCTATACCGTCAGACAAAAGCTCTTTGAAACCCAGATAATCTACGCTCAACGGATATACCCTGAAGGGATTGGCGTAGGGCTCAAAGACCAAGGCATTTGGGTCGATCTCAGGCAAAAGCCTCTCTGCCGTGGTCCTCTTGGTAGCGAGGGTAGCCCCCAGGACCGAACCCAAAGCGGGATCGGTCACCTTTATTACAGGAGGCATGGTCGGATCCCTCATGAGCCAGAAGATCGCCTTGATGGGGTCATCCATTCTGTCTACCCTGTTAGGCGACCACAGCCTGGACCTGAT
KOK=        12
KK=  145591  LL=  145950  Z=    5.23  JJ=  145261  DL=   360
A===      111      112      113      114      121      123      124      131      132      133      134      141      143      144      211      213      214      223      224      231      233      234      243      244      313      314      323      333      334      343      413      433
B===      222      122      422      322      212      412      312      242      142      442      342      232      432      332      221      421      321      411      311      241      441      341      431      331      424      324      414      444      344      434      423      443
RRR=    1.900   -0.032   -0.698   25.051   -0.032   20.632    0.202   -1.270   -0.069   -0.114    1.084   -0.116    0.789    0.564    0.853    1.145    0.806   29.924   -1.721   -0.987    2.303    0.821   -0.049    0.515    0.008   -1.326    7.129   -0.310    0.780    0.134   14.944    8.721
X1==    1.432   -0.149    0.879    5.737   -0.149    4.066    0.774   -1.052   -0.934    0.122    0.864   -0.316   -1.058    1.394   -1.086    1.066   -1.091    5.200    1.997    1.066    1.247   -0.943    0.057    1.687    0.122   -1.058    1.247    0.292   -0.887    1.113    6.631    4.113
X2==    1.327    0.214   -0.794    4.367    0.214    5.074    0.261    1.206    0.074   -0.935    1.254    0.367   -0.746    0.404   -0.786    1.074   -0.739    5.755   -0.862   -0.926    1.847   -0.871   -0.871    0.305    0.065    1.254    5.716   -1.061   -0.880    0.120    2.254    2.120
CD1=        3        1        2        8        1        5        2        0        0        1        2        1        0        3        0        2        0        6        3        2        2        0        1        3        1        0        2        1        0        2        8        5
CD2=        2        1        0        5        1        6        1        2        1        0        2        1        0        1        0        2        0        7        0        0        3        0        0        1        1        2        7        0        0        1        3        3
GACGAGCTTGGAGATCCTTTGGTCACGGAAGACCACATCAGGGCCTTCGGCTTCGCCTCAAAGCCACATGTAGAAAAGATGAAGGAGCTGTGTCTCAAGGTAAACGAGATACTTTCCAAGTATCTCTTCGAACGTGGCATCAAATTGGTCGATTTCAAGCTTGAATTTGGCATGGACGATGAAGGAAATATTTTCGTGGCCGACGAGATCTCTCCCGATACGTGCCGTTTTTGGGATTTGACCTCAAAAGAGCGCCTTGACAAGGACAGGTTCAGAAAGGACCTGGGAAACGTCCTTGAAGCCTACGAGGAGATCTGGCGCAGGATCGCGGACTGGGATAAAAGTTGTTCCGCCGAATAC
KOK=        13
KK=  150601  LL=  151410  Z=    5.17  JJ=  150601  DL=   810
A===      111      112      113      114      121      123      124      131      132      133      134      141      143      144      211      213      214      223      224      231      233      234      243      244      313      314      323      333      334      343      413      433
B===      222      122      422      322      212      412      312      242      142      442      342      232      432      332      221      421      321      411      311      241      441      341      431      331      424      324      414      444      344      434      423      443
RRR=   12.130   -0.802   -0.770   45.919    3.831    9.000   -1.964   -0.111    1.046   -0.391    1.247    0.490   -0.555    1.665   -0.131    8.798    0.842   13.716    0.678   -0.268    4.152    0.224   -0.015   -0.648    0.116   -6.594   17.482   11.723   -3.896    0.585   17.482   32.142
X1==    4.268   -0.424    1.014    4.817    2.024    3.516    1.458    1.789   -1.270   -0.583   -0.812    2.028    2.596    2.019   -0.424    2.718   -1.414    3.698    0.847    0.326    1.818   -0.746   -0.045    0.915    0.174   -1.493    3.377    3.805    3.134   -0.863    3.959    5.798
X2==    2.842    1.892   -0.759    9.533    1.892    2.560   -1.347   -0.062   -0.824    0.670   -1.537    0.242   -0.214    0.824    0.308    3.236   -0.596    3.709    0.800   -0.824    2.284   -0.300    0.342   -0.709    0.670    4.416    5.177    3.081   -1.243   -0.678    4.416    5.544
CD1=        7        1        3        9        4        6        4        4        0        1        1        5        6        6        1        5        0        6        3        2        4        1        2        4        2        0        6        7        7        1        8       11
CD2=        5        4        1       14        4        6        0        2        1        4        0        2        2        3        2        7        1        8        3        1        7        2        3        1        4        9       12       10        1        2        9       13
AGCGGGGCCAGACCTCTTTTTTTTCTGGACTACCTTGCCTGTGGAAAGTTGGAGGGAAAGCGCTACTCTCCCGTGATCTACGGCATAGCCAAAGCCTGCAGGGACAGTGGTTGTGCACTCCTTGGGGGTGAGACGGCCGAGATGCCGGGCACCTATCCGCCCGATGGCTTTGATCTGGCGGGATTCGCCGTCGGAATCGTAAAAAAAGAAGAAGTCATTGCAGGAAGCGACGTCCAAGGGGGCGACCTGCTCGTAGGGCTTTCCTCAAGCGGGCTTCACAGCAACGGCTTTAGCCTGGTACGAAAGGTCCTCCTCGACGATGGATTAAAGCTGGACCTGGACAGCAAACCCTTCGGTGAGGATCTGCCGCTTTTTAAAGTTTTGCTTGAACCGACAAGGCTTTATCCCAAGATCGTGATGGAGGTCCTGTGCAGGGCAAAGGTCAAGGCCATGGCTCACATCACAGGCGGCGGCCTTAGGGACAACGTCCTTCGGGTGATCCCCGAAGGGCTGTCCATATCCATAGATTACGGCTCCTGGAAGAGGCCTAAAATTTACGATCTCATAGCCCAAGCCGGCGTCGAAGAGGGAGAGATGAGAAGAGTATTCAATCTCGGGGTAGGCTATGTCTTCATCGTAGAAAAGGGCGAGCTTCCCGCCTTAAAAGGGGCCCTTGAGGAACTTAACGAGCCTTCTTTCCTAATTGGCGAGGTGACAGGGCCGTGACGAAGATGGCCATTCTTGTATCCGGAAGGGGTACAAACATGGTCGCTTTGGCCCAGAGGTGCTTCAGCGGAGATTTAAAGGCCG
KOK=        14
KK=  152821  LL=  153870  Z=    6.40  JJ=  152821  DL=  1050
A===      111      112      113      114      121      123      124      131      132      133      134      141      143      144      211      213      214      223      224      231      233      234      243      244      313      314      323      333      334      343      413      433
B===      222      122      422      322      212      412      312      242      142      442      342      232      432      332      221      421      321      411      311      241      441      341      431      331      424      324      414      444      344      434      423      443
RRR=   47.780   -0.768    0.079   25.161   -1.068   13.370    1.181   -0.351    0.818    1.370    0.229    0.249    5.026   10.589   -0.094   -1.002   -2.918   21.723    0.925   -0.482   12.054   -0.862   -0.644   -0.211   -3.108   -0.047    3.175   -2.553   -0.702    2.825    1.247   55.756
X1==    4.580    1.653    0.273    7.106    2.298    3.600    0.308    0.273   -0.923    0.822    0.210    0.734    2.870    2.754   -0.282   -0.923   -1.597    4.108    0.952   -0.277    2.964   -0.958   -0.322    1.504   -1.343    0.210    1.670    2.998   -0.849    3.414    2.870    8.211
X2==   10.431   -0.465    0.289    3.541   -0.465    3.714    3.833   -1.284   -0.886    1.667    1.093    0.339    1.751    3.845    0.334    1.086    1.827    5.288    0.972    1.743    4.066    0.899    2.000   -0.140    2.315   -0.224    1.902   -0.851    0.827    0.827    0.435    6.791
CD1=       12        5        4       17        6        8        3        4        1        5        4        5        9        9        2        1        0        7        3        2        7        1        2        5        1        4        5        9        2       10        9       19
CD2=       12        1        2        6        1        8        8        0        1        5        4        2        5        8        2        4        5       13        5        5       11        5        7        3        6        2        7        2        5        5        3       16
GGCGGCATAATAGGCTTCACCCGCGAAATGGACGAAGAGGCTGCCCTCGAGGTCGCAACGAAATTTTACGAGATAATAGTCGCCCCCTCCTTCGCCCCCAAGGCGCTAGAGGTGTTTCGACAGAAGAGGCCGAATTTGAGGTTGCTGGCCTTTGACGTGAGCAACATCGACGATTTTCGCATCGCCAAGACAGCCTTCGGTTTTTTAGCCCAGGAAGATACACTCCCACCCGAGCCCGATTTCGACGGCGGCGAATGGATAGGAGAAAGAAGATCGGACCTCAAGCTAGATGCCCTCGTGGCCTGGAAGGCGGCCGCACTTGCAAAAAGTAATGCGATAGCCCTTACAAAGGATGGCGCCACCATCGCGATCGCTTCAGGCTTTACGAGCCGCGTGGACGCCGTAAAATGGGCAATCGAACATGCAGGAGAAAAAGTACGCGGTTCCGTCATGGCCTCCGACGGATTTTTCCCCTTCTCCGACAGCGTAGAAGCGGCTGCCAAGGCCGGAATTGCCCTAATCCTTCAACCGGGAGGCTCCAAGCGCGACGAGGAAGTAAAGAAGGCCTGCATCGAACTGGGCGTTCCAATGCTTTTGACGAAGGCCAGGACCTTCCGTCATTGAAGAAAGTGAGGGTTTCGCAATGAAGGCGCTAATTTTAGGTGGCGGAGGAAGGGAACACGCCCTCCTTTACTACCTTAAAAAATCTAAGGTCATAACGGAGGCGATAGCCGCTCCCGGAAACGGGGGCATCTCGGAAATGTGCCCCCTTTTCCCGTTGAATATTCTGGACACAAAAGAGATAACGGATCTGGCAAGGAGTCAAAAGATCGACCTCGTCGTCATAGGTCCGGAAGCCCCCCTGGTAGCCGGAGCGGCCGACGCCTTAAGGCACCAAGGCATCCTGGTCTACGGCCCTGGCAAAGAAGGAGCAAGACTTGAAGGCAGCAAGGCCTTCGCCAAAAATTTCATGAAAAGGCAAAACATACCAACTGCACCTTTCGACGTGTGCAGCGACCTTGATGAGGCAAAAAAGGCGCTAGCCAAACG
KOK=        15
KK=  162811  LL=  163830  Z=    4.53  JJ=  162661  DL=  1020
A===      111      112      113      114      121      123      124      131      132      133      134      141      143      144      211      213      214      223      224      231      233      234      243      244      313      314      323      333      334      343      413      433
B===      222      122      422      322      212      412      312      242      142      442      342      232      432      332      221      421      321      411      311      241      441      341      431      331      424      324      414      444      344      434      423      443
RRR=    3.098   -0.628    3.635   29.638   10.308    6.924    1.045    0.328   -0.374   -0.171   -2.965    0.017   -1.424   10.483    0.544    2.998    2.350   40.296   -0.052    2.350   16.619   -0.916    0.764   -0.091   13.914    7.644   21.664    0.404    1.004   -0.031   17.040   30.886
X1==    2.054    1.384    2.175    5.017    1.384    2.045    0.802   -0.355   -1.451   -0.093   -1.408   -0.266    1.471    3.162   -0.326    0.647   -1.388    5.787   -1.077   -1.451    5.657   -1.110    3.670   -1.633    4.044    3.631    7.375    0.447   -1.143    0.036    6.510    4.750
X2==    1.508   -0.453    1.672    5.908    7.447    3.386    1.304   -0.925    0.257    1.837    2.105   -0.063   -0.968    3.315   -1.669    4.637   -1.693    6.964    0.048   -1.620    2.938    0.825    0.208    0.056    3.440    2.105    2.938    0.903   -0.879   -0.879    2.617    6.502
CD1=        3        3        4        7        3        5        3        1        0        2        0        1        4        6        1        3        0       13        1        0       13        1        9        0        8        7       16        4        1        3       11       11
CD2=        7        2        7       16       15        8        5        2        3        7        8        4        2       11        0       10        0       11        2        0        7        4        3        3       10        8        7        5        2        2        9       16
TTCTCTCTTTTCCTTCCAGCCGATGGCTCGTGCAGCCTCGTCTATGCATTCGGACAGCTTACAGGAAGTGACGACCTGCTCGTGTCCGGTCTTGCCCTCGCCTATGGCTTTGAAGACTTCGGAGGTCTCGCCCGTCTTTATGTGCCACTTCTTGACGAACTCGGCCATGTCCATGCCGAGAAGCCTCGTTATGTGATCTATATGCTGATTGAGCCCGAAAAATCCCTGGGTGGCTCCGTAGCCTCTATAGGCTCCGCCGACAGGGAGGTTGGTGTAGACGCAGTCGGCGTAGAAGGAGACGTTTTCTATTTTGTTGAAGAGGGGAAGCACCTTAGCGCCCGTATTGGCCAGGACGGTAGGCCCGTGGGGCCCGTATGCTCCTGCGTTCATGAGGTCATCGATCTCCATAGCGACGATTGTGCCGTCGTTTTTGACGCCTATCCTTATCCTGGAGCGCATGGCGTGCCTCGTCCTTCCCGATACGAAGTACTCCTCCCTGGAGGTTACGATCTGTGCCGGCCGCTTCGTCCTCCATGCAACCAATGCCACGTAAGGCTCAAGCAGCACTTCCTGCTTGCTCCCGAATCCACCTCCGATGCGGGGCTTGATCACCCTTATTTTTCCCAGGGGAATTCCCAATATGTTGGAGACTATCCTCCTGGCGTGGAAGGGAACCTGAGTCGATGTAATAAGAACCAGTCTGCCATAGTGATCAAACGTGGCCTTCGTCACGTGCGTCTCCAGGGCGCAGTGAGAGGCGATATGGGTATAGTAAGTTGCCTCCTGCACGAAGTCCGCCTCTTCAAATCCTTTCTGCGAATCTCCGTAGAGGAAGGCGATCCTTGCAGCTAAGTTCTTTTCCGGTCTGTATATGGCCGAAGGTATGAGAACATGCTCATCTCCGTCGTGAAGTACAGGGGCACCGTCCTTTTCGGCTTGCTCTATGTCGAAAAGTGCAGGAAGCAGCTCGTATTCCACCTTAATTTTTTTCACCGCTTCCTTCGCTATCTCTTCGCTTTC
KOK=        16
KK=  171181  LL=  172050  Z=    6.64  JJ=  171001  DL=   870
A===      111      112      113      114      121      123      124      131      132      133      134      141      143      144      211      213      214      223      224      231      233      234      243      244      313      314      323      333      334      343      413      433
B===      222      122      422      322      212      412      312      242      142      442      342      232      432      332      221      421      321      411      311      241      441      341      431      331      424      324      414      444      344      434      423      443
RRR=    5.646   -1.404   19.222   27.624   27.715    0.052    4.903    1.422    1.041    2.835   -0.360    0.474    9.354    1.696   -1.404   21.609    0.729   -1.200    1.097    1.962   19.456    2.337    2.092    0.745   -1.248    7.262   -1.553   -1.478    1.855   -0.001   18.260   70.166
X1==    2.364    0.889    4.905    6.064    5.720   -0.575    1.123   -1.021   -1.335    1.024   -1.242   -0.936    2.019    0.531    0.889    3.983   -0.472    5.278    0.795   -1.335    4.273   -1.626    1.514   -0.887    1.024    5.281    2.478   -1.061   -1.590    0.335    4.465    8.036
X2==    2.388   -1.580    3.919    4.556    4.845   -0.090    4.365   -1.393   -0.780    2.769    0.290   -0.506    4.632    3.192   -1.580    5.426   -1.545   -0.227    1.379   -1.469    4.553   -1.437    1.382   -0.840   -1.219    1.375   -0.627    1.393   -1.167   -0.002    4.089    8.731
CD1=        3        2        6        7        7        1        3        0        0        3        0        0        4        2        2        7        1       12        4        0       10        0        5        1        3        8        7        1        0        3        7       15
CD2=        9        0       11       13       10        2        9        1        1        8        4        3       12       10        0       10        0        1        3        0        8        0        4        1        1        6        1        5        1        3       11       18
AAGACCCTGGCCGTTTTCTGCCAAACCGCTATAAAGGTAAACGCTTCCGTCCTTTTGGATGGACAAAACCGTTCCGGCAGCGTCTACCGCTTCGGCGCCCAGGCTGCAGCCCCTGTAGCTTATGGCCATTCCTATGCCTCTGCGCTTGTCGCCCTTTTGGGGCTTGCTGTATTCCCTGTATTTTTTTTCGTAGCCTATGGCCTCTGCGGCCTTTTTCATGACTTCAGCTAGGCTTACCTCATGGCGGTCAAGCTTCTGTCCGCTCGCCGTTATGGAGCCGTTCCTTAAGATGTTCTTAAGCCTTATCTCAAGCGGGCTTATGCCGAGTTCCTGGGCCAGTTCGTCCATCAGGGACTCGTTTGCAAATATCACCTGTGGGGATCCGTAACCGCGCATGGCGCCTGTGTATACGTTGTTGGTATAATATCCGTAGGTGTCGGTCTTGACGTTGGGCACTTCATAAGGTCCCGTCGCCTGAACGACGGACCTCCAGGTGACGAAGGGGGTCTGGCAGGCGTAAGCCCCGCCGTCGGCTATGGCCTCAATTTCCATAGCCATCAGCTTGCCGTCCTTAGTGGCTCCTACTTTATATTTCATCTTATAGGGATGTCTTTTATAGCTTTCCAGTATGGACTCTTCCCTGGTGTTTACCATTTTAACGGGTCTGTCGGTTTTTAAGGCCAAAAGGGCTGCCCTGCAGGCCATGGCGGATACGACCTCATCTTTGCCGCCAAAGCTGCCGCCTATGTGGTTTTGAACGACCCTTACCTTGCTCAGGTCGGCCTTAAGGCACCTTGCCACGGCGTCCCTGGTGGCAAAGACGTTTTGAACGGATCCGTAAATCGTCAGCAGGCTTCCGTTTTCATGAGG
KOK=        17
KK=  172441  LL=  172800  Z=    5.69  JJ=  171781  DL=   360
A===      111      112      113      114      121      123      124      131      132      133      134      141      143      144      211      213      214      223      224      231      233      234      243      244      313      314      323      333      334      343      413      433
B===      222      122      422      322      212      412      312      242      142      442      342      232      432      332      221      421      321      411      311      241      441      341      431      331      424      324      414      444      344      434      423      443
RRR=    7.423    0.238    0.263   12.063   -1.384   -0.073    0.270   -1.528   -0.192   -0.088    0.941   -0.230    5.584    1.797    0.427   16.113   -0.022    0.689   -0.179    0.716    0.809   -0.075   11.802    0.923   -0.834    1.773   -1.813    0.049   -0.194    0.226    0.941   30.150
X1==    2.476    1.364    0.252    3.392   -0.636    0.092    0.262   -0.748   -0.908   -1.043    1.132    1.392    3.132    1.294    0.364    3.092   -0.738   -1.060   -0.896   -0.908    3.292   -1.036    2.898   -0.856    0.911    2.132    2.404    0.392   -0.216   -0.216    1.132    5.234
X2==    2.999    0.175    1.043    3.557    2.175   -0.789    1.030    2.043    0.211    0.085    0.832   -0.165    1.783    1.389    1.175    5.211    0.030   -0.650    0.200   -0.789    0.246    0.072    4.072   -1.078   -0.915    0.832   -0.754    0.125    0.898   -1.047    0.832    5.760
CD1=        3        2        1        4        0        1        1        0        0        0        2        2        4        2        1        4        0        0        0        0        5        0        4        0        2        3        4        2        1        1        2        7
CD2=        4        1        2        5        3        0        2        3        1        1        2        1        3        3        2        6        1        0        1        0        1        1        5        0        0        2        0        1        2        0        2        7
CGGTATAGCACGAGCTTTCTCTACGTTAATGCTTTTTATCCTCGCCGAAGGATGCTTTGCCCGAAGCACCTTGCCGTAAAGCATCCCGGCAAACTGAAGGTCTGCTCCGTATTTTGCCCTTCCCGTCACCTTCTCGTAGGCGTCGACCCTCTCTACGGGCTTATTTACTGTGCTAAACATCTCTTTTCCTCCTCTGGCCTAGCTTTAGCCCTGCAGGCCGCATGCCAACAGGGCTAAAGCAGGTGTTTAAGACAGTGTAATGGCGCCGACCGGGCAACGCGTGTAGCAAAGCCCGCATCCAAAGCAGGCATCGGTAGTAACGCCAGCCTTGCCGGAAGAGCCTACGTTTATGGCGTAGTA
KOK=        18
KK=  186121  LL=  186750  Z=    4.71  JJ=  185761  DL=   630
A===      111      112      113      114      121      123      124      131      132      133      134      141      143      144      211      213      214      223      224      231      233      234      243      244      313      314      323      333      334      343      413      433
B===      222      122      422      322      212      412      312      242      142      442      342      232      432      332      221      421      321      411      311      241      441      341      431      331      424      324      414      444      344      434      423      443
RRR=   22.515    2.168   -0.960    6.331    4.618   10.804   -0.127   -1.368    1.750    3.910    1.381    0.796    0.496   15.960   -0.200   11.412   -0.268    8.312    2.960    0.779    7.102    1.568    0.767    2.256   -0.292   -4.867    0.916    3.516    0.107   -0.367    0.836   10.560
X1==    6.725    0.691    0.771    2.356    2.819    3.154    0.226   -0.679   -1.354    1.749    1.078   -0.622   -1.288    3.605   -1.437    6.160   -1.317    2.588    3.527   -0.602    1.908   -1.241    0.393    2.149   -0.555   -1.288    0.316    5.262   -0.378    1.293    1.867    2.128
X2==    3.348    3.136   -1.246    2.687    1.638    3.425   -0.562    2.013   -1.292    2.236    1.281   -1.280   -0.385    4.427    0.140    1.853    0.203    3.212    0.839   -1.292    3.723   -1.263    1.952    1.050    0.525    3.780    2.897    0.668   -0.284   -0.284    0.448    4.962
CD1=       12        3        3        5        6        6        2        1        0        4        3        1        0        6        0       10        0        5        6        1        4        0        2        4        1        0        2        8        1        3        4        4
CD2=        6        6        0        5        4        6        1        4        0        4        3        0        1        7        2        4        2        6        3        0        6        0        4        3        2        6        5        2        1        1        2        7
TTTATAAAAGGGCTGGAAAATAAGAAGGTGCTGGGTATAAACCCTCCTGTCTTCGATTTTGCCTTTTTCGACTTCTGGGCAAAACCACTGGGATTGTTATACATTCTGGAATACCTTCGTCGCAGGGGCAATACCGTAAATTTGATCGACTGTATTTACGAGGGAAGGGATAAACCTAAGTCATACGGACGCTACAAACCCAAAAGAAGGGAAATAGGAAAACCCCTACCCTACAAGGCCATCCCCCGTCGGTTTTATCACTTTGGAATGACGAAAGAAGAGCTGGAGGAAAGGCTTTCCGCGATAGAGCCTCCCGATATTATCCTCATAACCTCCGGCATGACCTATTGGTATCTTGGCGTAAAATGGTGTATCGAAATCGTAAAAGGCATTTTTCCCGATGTACCTTTGCTGTTGGGTGGCATATACGCCCAACTATGTCCCGATCATGCACAAGGTCTTGGCGCAGACGGAGTCCAAACAACGCCGCTCGGCGTGCCCTTCTTCCGTCCTGCATTGGATTTGTACGACGCTCCAGAGTACGGGATTACGATTACCTCCATCGGTTGTCCTTTAAACTGCAAATATTGCGCCTCCAAAAGGCTTTGGCCAAAATACAGGAAGCGCAAC
KOK=        19
KK=  199201  LL=  200130  Z=    5.86  JJ=  198961  DL=   930
A===      111      112      113      114      121      123      124      131      132      133      134      141      143      144      211      213      214      223      224      231      233      234      243      244      313      314      323      333      334      343      413      433
B===      222      122      422      322      212      412      312      242      142      442      342      232      432      332      221      421      321      411      311      241      441      341      431      331      424      324      414      444      344      434      423      443
RRR=   32.637    0.239    0.058   38.578    2.261   10.382    4.370   -0.576    0.277    0.100    0.022   -0.001   10.636    4.641    1.279   -0.462    0.386   34.132    0.479   -0.709    8.395    0.165   -1.169    0.360    0.190    3.467    3.858    0.128   -0.664    1.283    4.641   30.147
X1==    6.687    0.822    1.445    5.400    2.447    4.439    2.677   -0.756   -1.055    0.841    0.262   -0.165    4.653    1.572    0.822   -0.445   -0.411    5.283   -0.792    0.776    2.659   -0.758    1.331   -1.437    0.221    1.517    3.348    0.650   -0.724    1.399    0.889    2.814
X2==    4.881    0.291    0.040    7.145    0.924    2.338    1.633    0.762   -0.263    0.119    0.086    0.007    2.286    2.952    1.557    1.038   -0.939    6.461   -0.604   -0.913    3.157   -0.217   -0.878   -0.251    0.861    2.286    1.152    0.197    0.918    0.918    5.219   10.715
CD1=       18        5        6       13        8       10        7        2        1        4        3        3       10        5        5        2        2       10        1        4        6        1        4        0        3        5        7        3        1        4        4        6
CD2=        9        3        2       12        4        6        5        3        2        2        2        2        5        6        5        4        1       14        2        1        7        2        1        2        3        5        4        2        3        3        9       16
GCGGTCTGCCTTTCAAAGAAAAAGGGCACCGTCAAAGAAGATGTAGGCGAAGCCACTCTTATCGAAGGAATGGGCCTTGAAGGCGATGCTCATGCCGGTTTCATGCACAGACAGGTGAGCTTACTTGCCCTGGAAGACATAGAGAAAATGCGGGAAAAGATGCCAAATTTAGGGCCGGGCAGTTTTGCGGAAAACATAACGGTGAAAGGCCTCGATATGGACAGCCTGTCAATCGGAGACAGGATAAGCGTCGGCGAAACCCTGCTCGAGGTCACGCAGATCGGCAAGGAATGTCACAGCAAATGCGAAATTTTCAAAATAACCGGAGATTGCATAATGCCCAAAAAGGGAATCTTCTGTGCAGTCATTAAGGGCGGCCGCGTCAAGAAAGGCGATGTCGTAAAAAAGGTCAAGAAATAACTTTAGAAATAGCGTTATAAAACAAACAGCAGGCTTCGCTACAAGCCTGCTGTTTGTTTTTTATTTTCCCATGAAGGACTAAAATCATATCGACATTCAAGCCAGCCTATAAATTTATATTTACTTTAAGGGTTTGTAGGAAAGGGCACATATAAATCCACCGTCCTTCCTTCCCTGTCTTTGCGCTTCCCTTTCGAGCTCCAAAGCTTTTTCCCTATCCTCAAAATTAAAATCAGGCGGAACGAACAAAACCGCCTTGCCCTGAACGTTTTCCCCAGGCATGGCAGCAATAAGCTCATCCAGCGTTCGAAAGTGGGCATGTCTAAAGACGCTTTCAGGATCTTTCTTGGCCTTTTTCTCGTAATACCTGCTCCAGGCGCTTCCTCCTCCAATGAGGCCGATTACCATGCGCCCGCCCGGTTTCAGCACACGATAAATCTCTGATAAGGTTTTCTTTAAATCAGAGGAGAATTCTAAAGCCGAAAGAGAAACAGCTGCATCGAAAGTTTC
KOK=        20
KK=  225421  LL=  226140  Z=    5.26  JJ=  225001  DL=   720
A===      111      112      113      114      121      123      124      131      132      133      134      141      143      144      211      213      214      223      224      231      233      234      243      244      313      314      323      333      334      343      413      433
B===      222      122      422      322      212      412      312      242      142      442      342      232      432      332      221      421      321      411      311      241      441      341      431      331      424      324      414      444      344      434      423      443
RRR=   17.111   -2.556   -2.298   22.303   -1.353    4.500   -6.274    1.043   -0.357    0.731   -0.343   13.282   18.011   -0.343   -1.216    0.422    1.981    2.070    3.326    9.941   33.221    3.559    0.323   -0.770    1.725   -0.949   -0.061    0.129    7.962    1.812    1.011   -0.099
X1==    4.223   -1.643    1.954    4.803    2.081    1.557    4.420    0.741    0.290    0.825   -0.720    3.411    2.830   -0.425   -0.402   -0.343   -1.395    1.108    1.704    2.190    6.176    3.084    0.117   -1.186   -1.649   -0.720    0.362    0.909    2.946    2.221    2.120    0.773
X2==    4.052    1.555   -1.176    4.644   -0.650    2.891   -1.419    1.407   -1.231    0.887    0.477    3.894    6.364    0.807    3.026   -1.231   -1.419    1.869    1.952    4.540    5.379    1.154    2.764    0.649   -1.046    1.318   -0.169    0.142    2.703    0.816    0.477   -0.128
CD1=       10        0        6        9        6        5        8        4        3        4        1        7        6        1        2        2        0        4        4        6       12        6        2        0        0        1        3        4        6        5        5        3
CD2=        7        4        0        8        1        5        0        3        0        2        2        7        9        3        6        0        0        4        5        7        7        3        5        3        0        3        1        1        4        2        2        1
TCCTTTTTCAGAGGTCTTTGATCGACTCCGCTTCGCCTCGGAAGCAAAGAGCCATTAGCTATAAAGGCGACGAGACCTCTTTCTTCCAGCTGCGACCTTAGCGCATCCTGATCTTCCACTACACAAACATGTCGCCGGATATCGCTTTTCGAAAGCACCTCGATAAAAAGAGATGACTCGGCAATCTCGGGAAGATCCTCAAAAAACATCTCCATTGCTTCATCTCCGGCTATTCGTCTTCCCCTTGCCGGAAGACCGATAAACAACCTGGCTTCAATGCGGTCCTGAAAGATCCGCATGCAAGTCCTTTCGATGACCTCCTGTTTAGGAACATCTATGGCTATCAAGCCGCTCTTGCCCGATCCGCGACGCTTGCCATTAGCTTTTTCAATGGCTTTGTCAACTGAACGGGCCAAAAAGTCCTCAAGGGCTATACGTCTGATCTTATTCGAAAACAACTCCTCTCGGAAACCTGCCGATTTTAAAGGTATGGACAAAGCAACCTGCGACGGCGGAGCAAAGGGATCTCCCTGTATGTACTGAAAGCAGAGCGAATAACGAGGGAAACGAAAGGTCTTACCCTGAAGCTCCTTGTATGCTTTATAACCTCTGCCATCTATTTGAGATAAAATGCGCTTTAACTTTTCCATTCCGCAAACACTCCAATACAGACAAGACTGATTTTTCAAGGCGTTTACCAGAATAGCAAAAAAGGATGGA
KOK=        21
KK=  243151  LL=  244080  Z=    4.63  JJ=  243121  DL=   930
A===      111      112      113      114      121      123      124      131      132      133      134      141      143      144      211      213      214      223      224      231      233      234      243      244      313      314      323      333      334      343      413      433
B===      222      122      422      322      212      412      312      242      142      442      342      232      432      332      221      421      321      411      311      241      441      341      431      331      424      324      414      444      344      434      423      443
RRR=   24.904    1.754    0.142   63.911    7.176   16.992    1.022    1.642   -0.901    0.235   -0.218   -0.297   -0.240    3.913   -4.005    1.276    1.388    0.990    0.737   -3.129    2.948    0.512   -0.722   -2.111   -0.034    6.205   11.019    0.805    1.976   -0.024   11.846   22.151
X1==    4.934   -0.967    1.170    7.768    2.208    6.739    0.551   -1.513   -0.487    0.311   -0.689    0.942    0.749    1.198    2.208    2.524   -0.810    6.761    0.166   -1.692    1.069    0.362    1.008   -1.388   -0.962    6.503    5.639    0.122   -1.487   -0.123    2.188    4.651
X2==    5.048   -1.814    0.121    8.227    3.251    2.521    1.853   -1.085    1.850    0.756    0.317   -0.315   -0.320    3.265   -1.814    0.506   -1.714    0.146    4.427    1.850    2.757    1.413   -0.717    1.521    0.035    0.954    1.954    6.580   -1.328    0.194    5.415    4.763
CD1=        9        1        4       12        6       14        3        0        2        3        1        3        3        3        6        7        1       16        3        0        5        3        4        0        1       11       13        3        0        2        5        9
CD2=       14        0        3       19        9        6        6        1        5        3        3        3        2        9        0        3        0        2        9        5        5        4        1        5        2        4        4        9        0        2       11        8
CTTGGGATCGATGGCGTCGATCAAGGGCTGTACAAATCCGGTAAGCATCTTAGTAAGCTCCCTGTGATCCAGGAGAAGTTTTGCCACCAATGCCTCGGGCCTATCCAATCGACTTAACTCCTCAAGAACGGTAACATCGGTCGAATATCCCGTTTTAGTCTTCTTTATGACAGGTAATCCCAGGTGATCGAAAAGCAGCCAGCCAACCTGCTTGGGCGAGTTTAGGTTTACCTTGTAACCGGCCGCCATGTCTATGGAGGCCTTTACGTCATCGAGCGTTCTCTCCAGCTCTTGCTTTACCTTCCAAAGATGGTCCAGGTCGAGGCGTATTCCCTTTCTCTCCATCCTTGAAAGGACAACCGACAGAGGTATATCGATTCGATACATGAGGCCATGCAATGCTTCGTCCATCTCTGAAGATATCTTCCCGTACAGGTCAAAAAGGGACAAAGCCTCTTTATCCAGGCCTTCTTCGCTTTTCAGCATCTTTTTTATTTCGGCCAAACCTTCTTTGGATGACGATTTGTCGGGATGAAGCAAATAATAAGCTATTTTGCCGTCCCATACCTTGTCCTTTTCAAAGGGTGCTTTCTTAATTGAAGTTGTAAACTCCTTGAACCCCCAGATCAGGATTTCTTTTTCCCTTAATTTTTCGACCAAAGCATCGTAATCGTCATCGCCTTTGGGCTCTAACAAATAAAAAGACCCTTCCCTTTCGGCTAAGACGCATCGTGAAAGGGCAAAGGACTGAGGATAACGACCCCTGCCTTCAAAGGCTAAGGCTACGATTTTACTCCAATCTTGGCTTTCCTCAGTGTTGGGCGTCTTTTCGCCCTCTCCCGCTTTAGAGCGAGTTTCCCTGGAATCGACATCCTTTACTCTCAGGCCAAGCCTTTCGGGTATCTGCTTAAAGCCAAGCCTTTGAAATAT
KOK=        22
KK=  244651  LL=  245430  Z=    7.03  JJ=  244261  DL=   780
A===      111      112      113      114      121      123      124      131      132      133      134      141      143      144      211      213      214      223      224      231      233      234      243      244      313      314      323      333      334      343      413      433
B===      222      122      422      322      212      412      312      242      142      442      342      232      432      332      221      421      321      411      311      241      441      341      431      331      424      324      414      444      344      434      423      443
RRR=    5.014    2.012   -3.709   15.783   20.025    8.359    4.144   -0.341    0.663    1.050   -0.160    0.280    0.746    6.564   -0.484   -0.026    0.311   57.711    2.629    1.164    2.688    0.874    1.535   -0.834    0.234    0.188    1.523    3.254   -0.230   -0.994    0.153   42.785
X1==    1.877    1.574   -1.365    2.784    4.117    3.433    3.097    0.864   -0.757    0.394    0.239    0.671   -0.535    3.754    0.939   -0.059   -0.214    6.325    0.850   -0.757    3.283   -0.668    1.514    1.974    0.394    0.239    0.981    3.363    0.513    2.215    2.561    5.618
X2==    2.671    1.278    2.717    5.669    4.864    2.435    1.338   -0.395   -0.876    2.664   -0.668    0.418   -1.395    1.749   -0.515    0.449   -1.455    9.124    3.093   -1.538    0.819   -1.309    1.013   -0.422    0.595    0.787    1.552    0.967   -0.449   -0.449    0.060    7.616
CD1=        5        5        0        6        9        7        7        3        1        2        2        3        1        7        4        2        2       12        4        1        6        1        4        5        2        2        3        5        2        4        5        8
CD2=        8        5        7       11       11        6        4        2        1        6        1        3        0        4        2        3        0       15        6        0        3        0        3        1        3        3        4        3        1        1        2       11
AGGCCTTCCTTCCTTGTATTCTTTGTATGCTTCATGCCTGAATGTCTCGCCTTTTGCATCGAAAAAGACAATGACTTGATCTGGGTTTTCATCGTTTATTATCTTAAGCAGCATATTTAAAAATCCTAATATTGCATTGGTGGGCATCCCATCGGGCGCGTTAAGTTCCGGCAAGGCATAGAAGGCTCTGAAGGCCAAGGCATGTCCATCCACTAAAAGTATCCTTTCTTCCTTCAAAAAGCGACATCTCCCTTTTAGTTTTTGATACAATTGTAATATATGCAACAGCCGATGACAAAGGCAGATTTTTGTACCATCTTCAAGTCTAAAAATGCCATAATGTTTATTGAATGCTACAATATCACATTACTCGTTACTCTTGATTAGGAGGTATTATTCATGGACGGAGTCAGAGTTCGCTTCGCCCCGAGTCCAACGGGAAATCTTCATATTGGAGGTGCCCATACGGCACTTTTTAATTGGCTTTGGGCAAGGCACATGGGCGGTAAATTTGTGCTTCGCATAGAAGATTCGGACAGAGAAAGGTCAACCCTGGAATATGAGGAAAGCATATATTCCGGCCTTGAATGGCTTGGCTTGCTGTGGGACGAAGGCCCCAGAGCCGGTGGTCCTTATGGTCCCTACCGTCAATCCGAAAGGCTTGAGATATATAGGGAATATGCCGGCAAGCTGGTGGATAGGGGGCTCGCCTATCGCGAAGGCGAAGCCATTATATTCAGGGTCGTTCCCGGCGAGATAGTGTCCTTCGATGATATAGTT
KOK=        23
KK=  246121  LL=  247320  Z=    4.54  JJ=  246121  DL=  1200
A===      111      112      113      114      121      123      124      131      132      133      134      141      143      144      211      213      214      223      224      231      233      234      243      244      313      314      323      333      334      343      413      433
B===      222      122      422      322      212      412      312      242      142      442      342      232      432      332      221      421      321      411      311      241      441      341      431      331      424      324      414      444      344      434      423      443
RRR=   63.317    1.865    4.940   16.161    2.340    5.274   -0.252   -1.208    1.142   -1.127   -1.002   -0.028    1.533    0.511   -1.725    3.949   -0.150   18.857   10.421    0.830   11.094   -0.647    1.707    0.434    6.527    7.043   11.637    2.608   -1.005   -1.275   -2.138   39.266
X1==    8.284    0.781    1.737    2.753    1.264    2.284   -0.063    1.255   -1.932   -0.883   -0.640   -1.427    1.642    0.217    1.264    2.284   -0.635    3.425    2.754   -1.405    3.989   -0.376    1.496    1.889    3.326    4.494    3.413    1.104   -0.381    0.865    2.212    6.470
X2==    7.643    2.387    2.844    5.870    1.851    2.309    3.982   -0.962   -0.591    1.276    1.567    0.020    0.934    2.350   -1.364    1.729    0.237    5.506    3.785   -0.591    2.781    1.720    1.141    0.230    1.962    1.567    3.409    2.362    2.640   -1.474   -0.966    6.068
CD1=       24        6        8        9        7        8        3        7        0        2        2        1        6        3        7        8        2        9        7        1       10        2        5        5       10       11        9        5        2        4        7       13
CD2=       16        8        7       13        7        7       11        1        2        4        5        3        4        7        1        6        4       14       12        2        7        6        5        4        5        5        8        5        6        0        1       11
GAGGTGTTGGGTCCCTTTTGTGAGGATATGATAAAACTATCCCAGTGGGAAACAAAGGCTTTGGAAGATTTCGCTCGAGAGTGGAGCAACAAAAAAGAGGTGCCTTTAAAAAAGATAGCCATGCCGTTGAGAATCCTTCTGACGGGCACCAAGGTTAGCCCGGGAATTTTCGAAGTTATCGAACTTCTTGGAAAGGACGAGACGATAAAAAGGCTTTCCCACTGGGGCATACTCAACGTATCCGAATAAGTTTTCAAACTAAACTTTGAAAAAAGGGCCCGAGCATTTTAATCATAAGCCGCTCGGGCCCTTTTTGTATTCGTATTTCTAATTATTCCCCACCACAACCTGTTCTTTTCTATTATAGGAGGCCAGTAAGAACTCGTTGCTCATCGACAGACACTGTACAGGGCATATCTCGGTACATTGAGCACAGAAACAACATCGGTCAACATGTACCATAATTTTCTTTTCCTCCGTTATATAGGATATAGCATTGGCGGGACATACCCTTACGCACAATCTGCAGCCGATGCACTTATCTTTATCGTATGCTATCCTTCCCCTGAAGCCCTCGGGCGTTGGCACCGGTGGGTTAAGCTTTGCCTCGCCCGATTTAACCCTTTTCAAGACAGCCAACAGGTGATCCGGTATGTGCGCCAGCGGAAACAAATTGGTAAAGGGTTTTTTGAAGAATTGCTTGATGTTGATAAATAACATTTTATTTATCATTTTGTGCCCCTCCTAAAAAAACATCACATCTAGCGTAACGAGGACCATCCCCGCCAGCGCCAACCCTCCCATTTGAAACCAGTAAAATTGGGAGGCCTGCCATATTTTAAACCTTCCGTACATCGTTCTGACTACAGTAATGGCCACGATCTGAACCAGAAACACCTTTACCCAAAACCAGATAAAATCTACCAGCACGAATGATGCTCCGTTTAAGCCAAACAACTTGCCCAGCGAAAAGGGAAAGAAGAGGGGTACCAACAATGCTGACATGGCAAGGGATCGTAGAGCAAAAGTAAGTTTAAACAGCGCTAAATTCCTTCCCGAATATTCGGCCAAGAAGCCTTCCAAAATCTCCGTCTTGGCCTCGGCAATATCCATCGGGACCTTGCCCACTTCTGCCGGGACCACTCCCAGCAAGGAGAGAAGAAGGGCAAAAATTCCCATGCCGCCAATCAAACCGACGGT
KOK=        24
KK=  266881  LL=  267450  Z=    5.26  JJ=  266461  DL=   570
A===      111      112      113      114      121      123      124      131      132      133      134      141      143      144      211      213      214      223      224      231      233      234      243      244      313      314      323      333      334      343      413      433
B===      222      122      422      322      212      412      312      242      142      442      342      232      432      332      221      421      321      411      311      241      441      341      431      331      424      324      414      444      344      434      423      443
RRR=    5.720   20.923    1.510    1.057   -0.471    1.014    2.395   -0.112   -0.070    1.324   -0.779   18.814    0.347    2.424    0.778    0.154    0.682    0.012   -0.520    5.112   13.054   21.995    3.505   -0.292   -0.026    0.347    1.372    4.911    0.116   -0.028   -0.345    6.409
X1==    1.236    3.997    3.439    0.773   -0.574    1.521    1.405    0.286    0.062   -1.349    2.426    4.495    0.644    3.088    0.950   -0.668   -1.178   -0.163   -1.276    1.521    4.129    6.187    2.066   -1.039   -1.349    0.644    0.635    3.649    1.369   -0.337   -0.247    3.075
X2==    4.628    5.234    0.439    1.367    0.819    0.667    1.704   -0.392   -1.129   -0.981   -0.321    4.186    0.539    0.785    0.819   -0.231   -0.579   -0.072    0.407    3.361    3.162    3.555    1.697    0.281    0.019    0.539    2.162    1.346    0.084    0.084    1.398    2.084
CD1=        3        7        6        2        1        4        3        2        2        0        4        6        2        4        3        1        0        2        0        4        8        9        4        0        0        2        3        7        3        1        1        5
CD2=        9        9        2        4        3        2        4        1        0        0        1        8        2        3        3        1        1        1        2        5        4        5        3        2        1        2        3        2        1        1        3        3
TGACGAAGAGCCCGAAACCGTATTACGACTTGTCCAAATGGCCGAAGAGTGATTTATCTGGACCCTTTAAAAAATAGAGGGGGGTAACCCCCCTCTATTTTTGGCTAAGATGTCTTTCCCTCATCGTTTCCCTTTTGAAGATGATTATTCCTTCTCCGAAACCTTTCTTTCCAAAGGAGACCGCGCTTTTCGTCTCCACTTATTTCCCTGAACAACGGAATTTCCGTCCAGCCCCAGGGAGTCAAAAGGATGAAGCGAAGGGAAACGCCCATTTCCGTTAATGATTTTATGTGCTTTGAGTACTGAATTACATCGCTCAATTCCCAATTTTCGGCAATAATCCATATCCTTCGGCATGTTCCTTTTGCAAACAGCGCCGCATGATCTATTGCCCATCTCATCGCTTCATCGTTATCGACTGGCGTAAATGAGAGAACGACGGCTTCCTCATGCCCGAAACCGTCTATCTCCGGACCTACAATGTCAGCGTATTCTCTAAGCCATGCCAACTGCTCCAATAAGTATTGCGGATCGTCGAGGTCGTAACCCTCCGAGGCCAATTCTTCTATT
KOK=        25
KK=    1382  LL=    2461  Z=    4.98  JJ=    1382  DL=  1080
A===      111      112      113      114      121      123      124      131      132      133      134      141      143      144      211      213      214      223      224      231      233      234      243      244      313      314      323      333      334      343      413      433
B===      222      122      422      322      212      412      312      242      142      442      342      232      432      332      221      421      321      411      311      241      441      341      431      331      424      324      414      444      344      434      423      443
RRR=   40.401    3.258    0.123   31.576    2.046    1.971    2.686   -0.068   -0.275    0.007    0.594    6.164    7.061   11.425    2.425    0.547   -1.965   -0.662    1.548   -0.909    5.656    0.098    3.161   -0.852   -0.713    0.768   -0.053   -1.007   -0.016    6.741   16.055   20.501
X1==    5.539    1.665    1.402    6.140    2.141    2.138    1.625   -0.778   -0.951    0.044    1.048    2.529    3.651    2.912    1.665    0.594    1.625    3.738    0.792    2.653    2.067    2.039    1.425    0.550    1.221    0.397   -0.158    0.956   -0.028    1.379    3.000    4.194
X2==    7.294    1.957    0.088    5.142    0.955    0.922    1.653    0.088    0.290    0.172    0.567    2.438    1.934    3.924    1.456    0.922   -1.209   -0.177    1.955   -0.343    2.736    0.048    2.219   -1.550   -0.583    1.934    0.337   -1.053    0.564    4.888    5.351    4.888
CD1=       15        8        6       13        9        8        6        2        2        3        4        7        8        6        8        5        6       12        5        9        7        6        5        3        5        3        3        4        2        4        7        8
CD2=       20        8        3       13        6        4        6        3        3        2        3        8        5        9        7        4        1        2        6        2        5        2        5        0        1        5        2        0        2        7       10        7
ATCAATAACAGTAGGGTTTAATATTTTAAATTAATCATTCTAGGATTTGGCTCTAAGGACAACTTCGGCTGCGGCATAAAGTTTAGATTTGTCGGTGACGGAGCAGGTCAACTTTTCGTCAGAAAATGACAAGCCGAATTTGCGGCGCAATAGTCTTATAAGCACATCTTGCTTGCCCTTTATTCGTCATTCAAGATCCGTCCCTAGAACTAGAAATGCCAATATTGTAAAAGAGTGGAATAAAATTCTTCAATGTCTTTTAGATTATTTCCGAGTATGGATTTTAAGATATTTAAGTCGAGCGCTTGGTAATTATAGACCGCTATATTTCGAAACCCTGTCATTTTGAGCATTCTTGAGGCAAGCTCTGCGCCTATTACTCCCCTTTCCTTTAAGATGACGAAGTTATCTCTGACGCTTTCGGGAAGGCCTAAATACTCCGATGCCACAGCGTGGGCCGCCAGGTCTATGCAGGCTTGAATTGCACGCTGCAGGTTAAGGACGAATATATCCTGCTTATCAATATCATCAAGGCTTTCGGGATCAAGCCCCGTAACGTCACGGATTCTGTCAAGACACCTTTGTATAGTAGCAACCTTCGCCAAAACTATGTCCTTGTCAGGCATAAAGCCGCCTCCTTAGGATGTTTTCTTCAATTTCCCTGCGGCAATACTTTAAGTCGTCATACTCATTTACCGTAGAAACAAAAAACTGCTCGTAAGCTCCTTTTTCAGCATGCAATAAGATGCCCGTTTTTAACGCCTGCATCTTCATCACCGGACCGACGCTATCAAGGACTACAAGGTCTACGTCTACTCCAACTAACTCAGTGAGCTGTTCTTTCAAGTCTAAGACTTGCTTGACATTAAAGCGCCTTCCAAAAAGCACGGCAATATCCACATCGCTATCTGGCCTAGCTGTCCCCATAGCGTAAGAGCCAATCAGAAAGGCCAGTTTTATGTCTTGCATGGCAAAAAAGTCGCGTAGTTTCGCTTCAATTTCCTTTTTGTTTTCTTTTTTCATAATGACCGCCTTCCTTTTTCGACACGAAAAGGACATTATAAATTAAAGTCTTGCTCG
KOK=        26
KK=    2852  LL=    3811  Z=    6.53  JJ=    2642  DL=   960
A===      111      112      113      114      121      123      124      131      132      133      134      141      143      144      211      213      214      223      224      231      233      234      243      244      313      314      323      333      334      343      413      433
B===      222      122      422      322      212      412      312      242      142      442      342      232      432      332      221      421      321      411      311      241      441      341      431      331      424      324      414      444      344      434      423      443
RRR=   11.949    0.068    3.738   29.715    7.243   51.212   11.753   -0.174    0.251    1.423    0.450    0.519    2.519    2.459    1.210    0.140    1.834   19.426    1.066   -2.139    3.610    0.625    6.488    4.240    0.535    6.761    3.224    0.796   -0.039    0.949    3.740    1.537
X1==    4.638    2.439    1.869    3.898    2.439    6.504    4.148   -0.283   -0.165    1.302   -0.332    0.485    2.837    1.172   -1.053   -0.165   -1.142    4.547    0.758   -1.833    2.078    0.419    4.350    3.392   -1.096    2.837    3.317    1.157   -0.017    0.689    1.570    0.689
X2==    2.576    0.028    2.001    7.623    2.969    7.874    2.833    0.614   -1.516    1.093   -1.355    1.069    0.888    2.098   -1.149   -0.845   -1.606    4.273    1.407    1.167    1.737    1.491    1.491    1.250   -0.488    2.383    0.972    0.688    2.229    1.376    2.383    2.229
CD1=       14        9        7       10        9       15       10        3        3        5        2        4        7        4        2        3        1       11        4        0        6        3        9        7        1        7        8        4        2        3        5        3
CD2=        7        3        5       14        8       14        7        3        0        3        0        4        3        5        1        1        0        9        5        4        4        4        4        4        1        5        3        2        4        3        5        4
GACGAGCTGATGCAAAACTGGAGAAAAAGGGCTTGCAAAAAACAGCTTGATCCCTATGCCGATCGATTCAAAATTCTTTACCTTCTCATCGATATCATCGACGGCTATGCGGATGTGATGGATCTTTTCGAAAGGATATGTCATCTTTCTTCTCTCTCCTGTAATTAGTTAATGTATAGATTGAGCATTGCTTGCCGATGGGCAAATATCCCTCATGTTGCATTCGTTACAAAGTGGCTTCTTCGGCTTACACCACTTTCGCCCGATTTCCCAGCAGGAGAAATCAAAAATACCTGGGAACTGTGGGTAGAGAGCCCTTGCTTTATAAACGACCTGCTCTACGGTCGGGTCTGGATTACAAAAACCCAGTCGTGCGAAGACCCTCTTGACATGAACATCTGCGGAAATGTCTATGGAATAATAATCAGCAAATGGAACCTTGAACTCTCGGGCCAGAATGTTTGCCGCCATACTTGCTATTTTGGGCCCGATTCCATCGAACTCAAGAAACCGATAAATTACTTCCGCACTTGACGGTTTCCCCTTCCATATCAGGGAAGCATCGCCGCCATAAACATCTCTGATGCGGGTGATTCCTAAATAAAACAGTCTGCTCATTATGTCCACGAAACGATGGAGAGCCTCCGGTTCTGACATTAACCTATGGATTTCCAAAAGAGAAAGACCTGAAAGTGCTTGAAATGAATAGTCTCCGATTTTCTTATGGATAAGATAGGGAATCAACCATGCCCGCTCCGACTTAATCTGCCTGTCCATGATGCAGGCAAGAACGAAAAAATGAGGATGTTCATCAATATCGTTAAGCAGTTCATCCGCTTCAGGAACTTTTGTAAAAGCGTTAAACTCTTTTTGAGCATGGAACATTTCCTGTCCCAGACCCAAAAGACGATCGCGGATAAGTATTCCTTTGGCACCCAAATCTTGAGAGGTCGAAAAACT
KOK=        27
KK=   14702  LL=   15721  Z=    4.93  JJ=   14582  DL=  1020
A===      111      112      113      114      121      123      124      131      132      133      134      141      143      144      211      213      214      223      224      231      233      234      243      244      313      314      323      333      334      343      413      433
B===      222      122      422      322      212      412      312      242      142      442      342      232      432      332      221      421      321      411      311      241      441      341      431      331      424      324      414      444      344      434      423      443
RRR=   10.211    0.001    2.288   40.960    1.035   10.316    2.785   -1.415    0.426   12.370   -0.812    2.088   21.298    1.920   18.120   -0.522    0.096    1.816   10.123   -1.677    2.633   -0.060    0.879   -0.181   -0.042   -1.875    2.452    7.949   -0.567   -0.069    0.096    6.071
X1==    2.078   -0.009    2.278    7.004    2.705    5.543    1.240   -1.409   -0.511    2.977    0.604    1.446    5.432    1.185    5.418   -1.015    0.058    2.716    2.736    2.012    1.573   -0.211    3.091    1.025    0.037   -0.776    3.262    2.398   -0.538   -1.309    0.604    1.003
X2==    4.913   -0.111    1.004    5.848    0.383    1.861    2.245    1.004   -0.834    4.156   -1.345    1.444    3.921    1.621    3.344    0.514    1.670    0.669    3.700   -0.834    1.674    0.284    0.284   -0.177   -1.142    2.416    0.752    3.315    1.053    0.053    0.159    6.053
CD1=        9        5        8       14       11       15        5        1        3        8        3        5       10        3       17        2        3       10        8        8        6        2        7        3        3        1        9        6        1        0        3        3
CD2=       15        4        4       14        5        5        7        4        1        6        0        6        7        5       11        3        6        3        9        1        3        2        2        2        0        5        2        4        2        1        2        7
GAAATGTCTTTTGGTAGGAACTCCTTTATAAATTGTCTTACGTTTGCTTCATCTGACATTACCCTTTTAAAAAGCCTGTCGTGGGGGTCTTTAGGAGTTAGGTCGTCTTTTAGCAAAGGTGAAACCTCCTTTAAAAGAAATTGGGCAATATAATTTAGTAGCTTAAAATAACATTAATATGCCTGCTAAAAAAGCAAGCCTATATTGCATTACTTGCTAATGATATCACAAAAGAACACCTAAGGTAACTTGATCTTTACTCTAAATTATGTCTTGGGCATTTACATACGAAAGAGACAATTAAGCATTTTTGGCAGCATCGTTAAACTATTAAACTAAAATTCAAGATTAAAGATCCGACCCCGGGGTCATATACTGTCAATCTAATTCCTCCAAAACCTTTAGATCTTCGCTTAACTCTTCAAGATCGTAATGACGCAAGATATCTTCTTCCCCTAAAAGTTTGGAGAACTCCCACTTTGTCATCCCTGCAAGCTCGCGAGCCTTTCCAAAACTTAAAAGACCTTTATCATATAACCTTAAGGCAAGCTCTCTTTTTAGCCGTGCGGGTATCTCTTCTCTAGGAAGTTTTATGGACATGACCAAATCATCGGGTAACTCTAATTCAAATCCAGACATTGTGACACCTCCTCAAGCTTGCTGCTTCAACAGCAAGAGGCCTGATGTTAGTTTAACATTATATCATTCACAAGAATAAAATCACTATCAGGGCCTACCGTTCATTTAGCTGCACCTGGCCTTTCCATCCTTACGTTACTTAGCCTGCTTCCTTTATTACCCCTACTACACGCTCAAGGCTTAGGTGCCGATGATTTGGTTGAGGTACTTTTTAAGGCTTTTGATACTTAAATAAACATGATAACCTGCTTGGCTTAAGATATCTGCCTGCTTCTTATCTTCTTCTAACAAAAGTGCAACCGGCTCGCTGTACCCCTTTTGCACCCCATCTGGCCAGGCAAGGTCTGCTATGGTAAGCACCTCACCATGGGCATCAGCAAT
KOK=        28
KK=   20552  LL=   21391  Z=    4.59  JJ=   20402  DL=   840
A===      111      112      113      114      121      123      124      131      132      133      134      141      143      144      211      213      214      223      224      231      233      234      243      244      313      314      323      333      334      343      413      433
B===      222      122      422      322      212      412      312      242      142      442      342      232      432      332      221      421      321      411      311      241      441      341      431      331      424      324      414      444      344      434      423      443
RRR=   24.289    0.829   -0.052   12.177   -0.296    0.351    4.512    0.355    0.398    4.510    0.926   -0.526    0.667   13.490    9.473    0.352   -0.400   14.209   -0.837    6.826   -0.308   -0.674    4.397   31.528    0.047   -0.642    0.006   -0.049    6.921   -2.655   -0.078    1.260
X1==    4.787    0.607    0.221    3.040    1.126    0.411    1.511    0.842    1.720    1.856    3.168    0.662   -1.346    3.635    2.680   -0.899    1.511    4.745   -0.215    1.720    0.439    1.107    2.694    5.507    0.284   -0.594    0.439   -0.016    2.756   -1.057    0.158    1.803
X2==    5.074    1.364   -0.235    4.005   -0.263    0.854    2.986    0.421    0.231    2.431    0.292   -0.795   -0.496    3.711    3.534   -0.391   -0.264    2.994    3.895    3.967   -0.703   -0.609    1.632    5.725    0.167    1.081    0.013    3.174    2.511    2.511   -0.496    0.699
CD1=       14        5        3        8        6        3        5        4        5        4        6        4        0        7        9        1        5        9        2        5        2        3        5        9        2        1        2        1        4        0        2        3
CD2=       12        6        2        8        3        4        7        3        3        5        2        1        1        6       10        2        2        8        9        9        1        1        4        9        2        3        2        5        4        4        1        2
TGACTTCTTTGCCTTCTTCCACTTGGGCTAAGAGCTTGGAAAGGTTGGTTTTGGCTTCATGAACATTTACCTTGAGCAACATTAAGACTCACTCCTTTTTTAAAAGTATAGACTAAGTCATGGACTAAGTCAACTTAGCCTAACTGGGGTCACATCTTTAGTGTTGAATTTTGGCATTCTCGGACACCTCCATTAACCTTTAAAGGTATTCAACCGGAAAATTCATGATTAATGACGTGAGACCCATTCATTACCAGGAATGCAATTTTATTCTATAATTATCAATGAGGTGAACATAAATGTCCATATTGACTGCATTCGTGGAAACAGCCATGCATGAGGCAAGGTATAAAATGCTCGAGGATGGCACGTTTTTTGGGGAAATTCCTTCTTGCCCCGGCGTGTGGGCAAACGAAAAGACCTTGGAAGTGTGCCGTGACGTGCTGAGGGAGGTCCTTGAGGAATGGCTAATTTTAAAACTTCGAGACGGAGATCTTCTTCCTAAAATAGGCGAAATCAACCTTAACACAATAGCGACTGAAGCATGAACCCTAAAAACCAGCGTGAACTGATCAAACGTTTGAAAACATTAGGTTTTACCGGTCCATATTCCGGTGGACGTCATTCGTTTAAGGCGCGATACGTTGAAGTTAAAAGCACCAAGTCCTCATGTAGGGGATATCGGTATTCTAATGCTTAAAGAAATTTTAAGACAGGCGGGCATTTCTGAAGATGAGTGGAATAATACCAGAATAAGATCAACCTGCCAGATTAAATTTAAAGATTAAAGATCCGATCCCAGTGCCGACCGAACATTTTACACCAAAAATTCAAGATTAA
KOK=        29
KK=   41462  LL=   42601  Z=    5.77  JJ=   41402  DL=  1140
A===      111      112      113      114      121      123      124      131      132      133      134      141      143      144      211      213      214      223      224      231      233      234      243      244      313      314      323      333      334      343      413      433
B===      222      122      422      322      212      412      312      242      142      442      342      232      432      332      221      421      321      411      311      241      441      341      431      331      424      324      414      444      344      434      423      443
RRR=   43.743    0.090    0.444   48.223    3.524   16.647    2.314   -0.271    2.791   -0.004    1.074   -0.160    6.590    5.488   -1.100   -0.287    0.151    8.722    0.957    2.722   -0.300    0.059    0.569   -4.632    0.008   -0.460    7.357    5.430    1.969    0.086    4.993   21.660
X1==    7.120   -0.393    0.242    4.997    1.469    4.359    2.101    0.242   -1.544   -0.221    0.437    2.338    2.685    4.107   -1.013    2.391   -0.698    4.750    0.633    1.736   -0.072    0.058    1.240    3.028    0.438   -0.686    1.314    2.723    1.259    2.446    2.685    8.384
X2==    6.143   -0.228    1.839    9.650    2.399    3.819    1.102   -1.122   -1.808    0.019    2.454   -0.069    2.454    1.336    1.085   -0.120   -0.217    1.836    1.513    1.568    4.151    1.024    0.459   -1.530    0.019    0.670    5.599    1.994    1.564    0.035    1.860    2.584
CD1=       15        2        3       13        5        9        7        3        0        2        4        8        8       13        1        6        2        9        4        5        2        3        5       10        3        2        4        6        5        7        8       17
CD2=       11        2        6       16        6       10        4        1        0        4        7        2        7        4        4        3        2        7        5        6       13        5        4        0        4        4       16       10        7        4        6        9
CGGCATCGCTGAAAGCCCCTTTTTGTTGGGGGATAACGACGCCAACTGGAGGCCGGGCGTCTTCTGGATATTGCTTGCACAAAACATCCGAAAGGTAAAGGAAGGCTTCTTTGAAAGGGGCGGAACTTGGGAGCAGATCGTGGAACAAAGAATGAAGGTCGCAGACTTGACGGAGGAAGATCAAAAATACGTTCGTGATCTGATTTTCAATATAAAATCCAATATAAAATCGAGGGAGGCGGCCTAGCCATGGAAAGCAGGGATTTCGAGGGCTTTTTCGGCTTACTTAAGGAGGTTGCCGAGCTTTACGGGACCAGGTTGTCAAAAAAGCGGGCGGAGCTTTTCTTCGAGGCCTGCAGGGGATTATCCCTTGAAAGCTTTGCCGAGGGCGTCAGAAGGCACATTCGCTGGGGGAGCTTTTTCCCGGCTCCTGCCGAGGTGTTCAAGGCCCTCTACGGCACGCATGAAGATCAGGCGACGATGGCCTGGTGCGACGTTTTGGAGGCTATCCGAAAGACGGGTGCCGAGGGACCCGTTAAATTCGCCGACTACCGCATCCACTACGCCATCGAGCGGATGGGCGGCTGGGCGCACGTCGCCTGGGCCGTCGGGGAAAAGAAAAGATGGCCGATGAAGGATTTTATCTACTGGTATGTCTTTGCCCTCAAGATAAACATCGACCCCGACGACGTAAAGCCCTATTTAATGGGAAACAGAGGGCTGCCCTACAAGGCCGGGCCCGAGGACATCGCAAGGATGACGCTCGAGGTGCCGGCAGGACAGGCGCGGGGGCTTCGCAGGGTCCTTTAGGTTTCGCCTGTGCGTCGGCGGGTCGAATATGTTGCATGAAGCTTTTGACTGCTCCGTTGGAGCGATGTGTTTGATCTTGCTGGAGGACTTTGGTGTTTCAGGCGTTCGGCTCTTTGGCGACTTAGATGGCCTAAAAAATTTATAATATTCCTTTAGCTATGCGTATTGTGAAATTGCAGGGCCTCCTTTATAGTAGATACATCACGAAAAGAAAGGAGGCAAAGATATGGCAGCTTATCAACCGATAGCAAGCCGTCTGACCCTGAGGCTTCAGGTAGGAGCAGACGAATGGGGAAAGCCAAAGCTAAAGAGCAAATCCATCGCAGGCGT
KOK=        30
KK=   48722  LL=   49351  Z=    4.93  JJ=   48722  DL=   630
A===      111      112      113      114      121      123      124      131      132      133      134      141      143      144      211      213      214      223      224      231      233      234      243      244      313      314      323      333      334      343      413      433
B===      222      122      422      322      212      412      312      242      142      442      342      232      432      332      221      421      321      411      311      241      441      341      431      331      424      324      414      444      344      434      423      443
RRR=   41.140    0.699   12.032    4.282   -0.359    3.869    1.482   -0.016   -0.067    0.861    0.444    0.824    3.329   -0.009    0.186    0.306    0.951    6.610    2.620    2.608   13.753    0.764    0.389    1.500    0.303    0.688    0.235    5.462   -2.119   -0.003    3.148    9.618
X1==    7.131    0.495    3.310    3.806   -0.177    2.230    1.073   -0.547    0.050    1.286   -1.119    0.460    1.595   -0.048   -0.177    1.504   -1.290    3.299    1.596    1.504    4.991    0.514   -0.338    0.753    0.452    1.595    0.278    2.487   -1.032   -0.054    2.500    1.904
X2==    5.769    1.412    3.636    1.125    2.027    1.735    1.381    0.030   -1.328    0.669   -0.397    1.790    2.087    0.196   -1.051    0.204   -0.737    2.003    1.642    1.735    2.755    1.486   -1.151    1.991    0.669    0.431    0.848    2.196    2.052    0.052    1.259    5.052
CD1=       12        3        6        6        2        5        3        1        2        3        0        2        3        1        2        4        0        7        4        4        8        2        1        2        2        3        2        4        0        1        4        3
CD2=       13        5        7        4        6        4        4        2        0        2        1        5        4        2        1        2        1        4        4        4        4        3        0        4        2        2        2        3        3        1        3        6
GCCGACCCAGGCGGCAAGCTCTTTCTCGAAGGCGTCCACGTTTGGCCCCAGGGGGGCGATCCAGTTGGTGTCAAAGGCTTCTTTCACGTATTGCAATTCGTAGCCTTCACCGCTCATGTGGGGCGACGAAAGCCATATCTTTTTCGGCAAATTTATCCCTCCATTTTTATGATGCCAGTTTACTATAAAAAGTATAACATTTTGGAGAGATTTGAGGTTTATCTTCTTCCTTCCTTGTAAAACTGAGGTAAGAATTTTAATAACTTTGGATTTGGACTTTTTGAATGTGTTGCTATACCCTCCTAAGGATTCATCTGGTATCATTCTACTGCGTTCTTTATGTCAATCCATCGATTGCATAACTGACCTTGTCAGAAAACTTCGAAAGAAGCTGAAATTAGAAACATCTGAAAGATCGGAAAAGGGAAACAGGACTACTACGACATCACCTTTTACAAATCTTGCCAAGCTTCATCTTCCTCAGGCCTGAGCCAATCTTTCCGCAAACTGGATTCGCTAAACGTGAGCGTTTCCGATCGTTTCTTTAATGACTTAGTCTTTAAGAAACGGACAAAATCTAAAACCTCCTGAAGGTCCGATGCCGTTAAACCCTCCATTTCACGGATAAGC
KOK=        31
KK=   52592  LL=   52921  Z=    5.29  JJ=   52502  DL=   330
A===      111      112      113      114      121      123      124      131      132      133      134      141      143      144      211      213      214      223      224      231      233      234      243      244      313      314      323      333      334      343      413      433
B===      222      122      422      322      212      412      312      242      142      442      342      232      432      332      221      421      321      411      311      241      441      341      431      331      424      324      414      444      344      434      423      443
RRR=    9.287    0.003    0.020   27.143    2.682    7.883    0.640    3.568   -0.020    1.267    0.595   -0.632    1.510   -0.489    1.080   -0.260   -0.010    0.504    1.187   -0.667    0.567    0.595    1.106   -1.146    0.583    0.289    0.567    0.037   -1.147    0.547   -1.742   23.196
X1==    2.009   -0.048   -0.026    7.262    0.938    1.856    0.220    2.964   -0.083    2.880   -0.763   -0.738    1.237   -0.549   -1.034   -1.052    0.220    1.746    1.174    0.887   -1.071   -0.808    4.192   -0.581   -1.040    0.237   -1.071   -0.095   -0.790    1.210    2.237    5.210
X2==    4.623   -0.068   -0.796    3.737    2.861    4.247    2.915    1.204    0.247    0.440   -0.779    0.857    1.221    0.890   -1.045    0.247   -0.046    0.289    1.011   -0.753   -0.529   -0.736    0.264    1.972   -0.560    1.221   -0.529   -0.394    1.452    0.452   -0.779    4.452
CD1=        3        1        1        8        2        3        1        4        1        4        0        0        2        0        0        0        1        3        2        2        0        0        5        0        0        1        0        1        0        2        3        6
CD2=        6        1        0        5        4        5        4        2        1        1        0        2        2        2        0        1        1        1        2        0        0        0        1        3        0        2        0        0        2        1        0        5
CTTTTCAGTTGTCTTTTTGGCACAATCCCTTTTCTTACATATTATCTGATGCTGCTATAGACCACCTCATCACGCATCATCTTGAACGCTACCTTTGCCCCTTTCCGGCAGTGCTGCAGCGATGCCACACAAGGCCCAGAAAAGAAAGCCGATCTTTTGTCTGGCGGCAAATATACTCCCTGCCATGCTATAAATCATGATAGCTATGATTGTGGTAAGGACTGCCGCGTAAAGATACTTATTTTCGCCTTTGCAGCCTTTAAGTTTTCTCCAGGCAAGCCATGCACAGCGAAGCATCAAGCCCATGACGACGATAAGAAGCGGAAAACC
KOK=        32
KK=   55892  LL=   56971  Z=    5.58  JJ=   55862  DL=  1080
A===      111      112      113      114      121      123      124      131      132      133      134      141      143      144      211      213      214      223      224      231      233      234      243      244      313      314      323      333      334      343      413      433
B===      222      122      422      322      212      412      312      242      142      442      342      232      432      332      221      421      321      411      311      241      441      341      431      331      424      324      414      444      344      434      423      443
RRR=    6.502    0.143    3.244    8.089    9.217    0.783    0.340    0.102    0.666    0.889    0.217    0.631    0.095    2.595   -0.881    3.521    1.197   36.644    7.633    4.412    0.935    2.184    4.721   58.809   -1.119    0.217   -0.154   -0.107    0.552    5.911   -0.227    7.879
X1==    1.407    0.068    2.314    4.526    2.443    2.691    0.388    0.572   -0.685    1.452    0.311    0.502    0.946    1.560    1.256    3.816   -0.911    8.486    1.533    1.566    1.286    0.813    1.429    7.111    1.452    0.311    0.220   -0.392    0.120    3.132   -0.325    1.325
X2==    4.621    2.095    1.402    1.787    3.773    0.291    0.875    0.178   -0.973    0.612    0.699    1.257    0.100    1.664   -0.701    0.923   -1.314    4.318    4.978    2.818    0.727    2.686    3.304    8.271   -0.771    0.699   -0.701    0.273    4.594    1.887    0.699    5.947
CD1=        5        3        7        9        7        8        3        4        2        6        3        3        4        4        5       10        1       19        5        6        6        4        5       12        6        3        4        3        3        8        2        5
CD2=       12        7        5        7       10        3        5        3        1        3        4        6        3        7        2        4        1        9       12        7        3        7        8       19        1        4        1        2        9        5        4       11
GATTCCGCACCTATTACATGATATAACGAATACTTGATTTTCTATGGCCCTCGCTTTAAGCAGTATTTCCCAATGCTTGGCCCGTGCAGATGGCCATTCGGCACTTATGAAAAGGAGTTTCACCCCCTTTAAGGCATAACATCTCATCCATTCGCAGAAGCGCAGGTCGTAGCATATTACACATCCTGCACTTACGCCTTCCCAGTCGAATATGCAATCCCTATCTCCCACCGCAAGATATTTGTCTTCTTCCATCAATGGGAACAAATGCACTTTATCATAAAAGGCAATCAACTTGCCTTGCGGATCTATTACCTGAGCTCTGTTCGTAACGCCTCTTTCTGTTTTGGCCAAGGTGGAACCACCGATGAACCAAACGCCGTATTTCCTTGCTAATTCTCCCAAAAAAGAGGCGGTCTCGTTTCCTTCAACTGAGGCAAGCATGTTAGCTTTTTCCAAGGCATAACCGGTATCCCAAAGTTCTGGAAGTACGATCGCTGTCGGCAATTCAGATGGAACCCATGACCTTTCTATCCATTCTTTTACGCGTATGAAGTTTGCTTCTCTATTACCCACTTGAACGTCAAGTTGCAATACTCCTACTCGAAGCATAGTTTCCCCCTCGCTTTTATCTGGCAAAATTTGGACTTCGTAATTCTTCACTTAACCTATAGCATTTACCGTAAATAAAACTTTATTTTAACGTCTATCCCAGCGCCACATCCAAAATCATCATCACGGTAAACCCGAGCATCGCGGCCATAGTGGTGATGTTGGTTTCACCGCTACGCTGTGCTTCGGGGATGACCTCTTCGACCACCACGAATATCATCGCTCCTGCTGCAAAGGCAAGCGCGTAGGGAAGTATGGGCTGGGCGATCATGACGGCCCAGGCGCCTATGACGCCTGCGATGGGTTCGACCATCGCCGACATTTGACCCATCATAAAGCATTTTCTGGGGGAAACGCCCTCGCGGCGCAAGGGCATGGATACGGCAAATCCTTCAGGGAAATTCTGAAGGCCGATGCCCAACGCCAAAGATACGGCTCCGGCCAGCGATGCCGTGGGCAGCCCGTACG
KOK=        33
KK=   75932  LL=   76951  Z=    4.50  JJ=   75902  DL=  1020
A===      111      112      113      114      121      123      124      131      132      133      134      141      143      144      211      213      214      223      224      231      233      234      243      244      313      314      323      333      334      343      413      433
B===      222      122      422      322      212      412      312      242      142      442      342      232      432      332      221      421      321      411      311      241      441      341      431      331      424      324      414      444      344      434      423      443
RRR=   51.354    0.324    3.311   23.950    0.815    0.272    4.074   -0.386   -0.731    3.427    2.200    3.655   -1.400    3.447   -0.110    0.449   -0.400    5.821    0.150   16.699   -0.411    2.540   -0.886    0.182   -0.134    2.876    0.356    4.667    4.361   -0.870   -1.400   15.655
X1==    7.550   -0.704    1.166    7.507    0.414    0.211    1.178    1.166    1.447    2.289    1.982    1.451   -0.453    1.681   -0.145   -0.407    1.178    3.701    0.221    4.537   -0.115    2.949    2.304    0.166    0.357    2.590    0.568    1.428    1.858   -0.833   -0.453    5.223
X2==    6.802   -0.460    2.841    3.190    1.970    1.289    3.457   -0.331   -0.505    1.497    1.110    2.519    3.094    2.051    0.755   -1.103   -0.339    1.573    0.679    3.681    3.570    0.861   -0.385    1.099   -0.377    1.110    0.626    3.269    2.347    1.045    3.094    2.998
CD1=       18        2        5       17        4        3        5        5        5        6        6        6        2        6        3        2        5        8        3       10        2        7        6        3        3        7        3        4        5        1        2       10
CD2=       13        2        7        7        6        5        8        2        2        5        4        6        7        5        4        1        2        6        4        9        9        4        2        4        2        4        4        8        6        4        7        7
GCCTGAAAAAAGACGTGATATATACAGGGCCATAAATACAAATGACTTGAACTTTTTTAAAAAGATTAGCTTTGAGATGTTAAACGATGCCCTGGATGAAAAGGAAAGAAGGAGGATAAAAGATTTCAGGAGGTATATAACCAACAACTGGCAGTCTATAACCATTCGAAACGAAGAGGATTGCGGCAGTTCAAGCCCCGAGGCCCACGTAAGTCACGTGCTTTCTTCTAGGTTAAGCTCCAGGCCTATGGCCTGGAGCAGGAAGGGCTTAAAGGCCATGTCTGCTTTAAGGGCCTACATCTGTAGCGGTGGCATGGTGACGTCAGAACAGGTAAAGAAAAAAGACCAAGAAGGTGAGAATGCGGACAAAAGACACAAATTCACCTTGAACCTGGGGGATATCTTCGGTTCCGTTGCAAGTGAGCTTGGATGCATAACGGTACTTAAAACGGGAAAAGTAACGCCTTTATACACTTCTTTAAAGGGCATATGTCATAGCGGGTTTGATTTTTAGCTGACTCGCAGACGTTACCCTTTAAGATACATCGGGGAGTGGTTCCTAAAAATCCTACAAAAACTTGACGCGGTCCTTCTATTACCTCTTCATACGTCTCGCCAAGGCCGACCATGATCCCCGATTTTGTCAGCACCTTCGGGGCAATGGTCTTTGCCATCTCAATCACGGCCAAGCTCCGTTCGTAGTCAGCCTGCGGCCTCACGGCCGGATAAAGAGAAGGAACAGTTTCAACGTTATGGGCTAAGACTTCTAAAGGAGCTTCAAGTAAGGTTTTTAAGGCGTCCCTGTTGCCCGCCAGGTCGGAGGTCAAAAGCTCTACTCTAGCGCCGGGGTTTAATTTCTTTACTTCCTTCACCACCAAGGCCATGTGCGATGCGCCGCCGTCGGCTAGGTCATCTCGGGTGACACAGGTTAAGACCACGTATTTAAGGCCAAGGGCTTTGCACGCCTCAGCGATATGTCGAGGTTCATCGGGGTCTAAGGGCAAAGGGTTTCCGTGTCTT
KOK=        34
KK=   87962  LL=   88891  Z=    6.09  JJ=   87722  DL=   930
A===      111      112      113      114      121      123      124      131      132      133      134      141      143      144      211      213      214      223      224      231      233      234      243      244      313      314      323      333      334      343      413      433
B===      222      122      422      322      212      412      312      242      142      442      342      232      432      332      221      421      321      411      311      241      441      341      431      331      424      324      414      444      344      434      423      443
RRR=   22.949   -0.684    1.238   37.141    0.156   -0.164   -0.552    0.503    0.519   -1.058   -1.693    0.738   -1.214    1.107   -3.433    2.279   -0.580   60.328    0.194    1.425    4.676   -0.024   -1.246    0.657   -0.613   12.104   22.390   -0.111   -1.743    0.044    7.487   79.797
X1==    4.478   -0.864    0.915    4.190    2.454    4.666    6.711   -0.347   -0.360    1.285    1.969   -0.941   -1.067    2.673   -1.528    3.410   -0.951    7.133    0.310   -0.988    2.453    0.132   -1.077   -0.425   -0.508    3.183    3.048   -0.105    1.103   -0.047    1.969    9.151
X2==    5.124    0.791    1.353    8.865    0.063   -0.035   -0.082   -1.449   -1.442   -0.824   -0.860   -0.784    1.138    0.414    2.248    0.668    0.610    8.458    0.626   -1.442    1.906   -0.181    1.157   -1.545    1.207    3.803    7.346    1.062   -1.581   -0.937    3.803    8.720
CD1=        9        1        4        9        6       10       13        2        2        5        6        1        1        7        0        8        1       14        3        1        7        3        1        2        2        8        8        3        5        3        6       19
CD2=        9        3        4       15        2        2        2        0        0        1        1        1        4        3        5        3        3       14        3        0        5        2        4        0        4        8       13        4        0        1        8       16
ATCGGCTACGTATTTCAGGATTTCGGGCTCTTTCACCACCTGACGGCTTTGGAAAACGTCATGATCGGCCTAACCAAAGTGAAAAAGATGCCCAAAAAAGAAGCCATGGAAAAGGCCCGTTACGAGCTGAACAGGGTCGGACTAACGGGAATAGAAGACCTTTATCCCGCCCAGCTTTCGGGAGGGCAAAAACAGCGCGTCGCCATAGCCAGGGCGCTCGCCATGGAGCCGAAACTGATGCTTTTCGACGAACCGACGTCAGCACTTGACCCGGAACTGATTGGAGAGGTGCTGGCCGTCATGAAAGAGCTTGCCGAATCGAAGATGACGATGCTCGTCGTAACCCATGAGATGGGCTTTGCCCGCTCCGTCTCCGACGAGATTATTTTCATAGAAAAGGGCAAAATAGTCGAGCAGGCCCCTCCGGAAAAGATGTTCAGGGAGCCCGAGCATCAGCGAACGAGGGAATTTCTCTTTAAGCTAAAGGATCTTTATGGGGAAGGCGGCGAATAGACCGTGCTTGAATTTTTAAGGCAATTCCTGATCGTTGACATCTTCATCTCCAACTTCGGCACGTTAATGAAGGGCCTTGCCTTCACCTTTGAGCTTGCTATCGTCGCCATGTTTTTCGGCACAATACTTGGGGTTTTGCTTGCCCTGGGTCGAAGCTTCGGCAATAGACTTCTCTCCTGGTTATGCACAGCTTACGTTGAGCTGATCAGGGGCACTCCTCTTTTAGCACAGCTTTTCATACTTTACTTCGCTCTCCCGCCTTACGGCATCAGGTTATCTGCCGTATCCGTGGCCTTTTTGGGCTTCATCCTCAACTCGGCAGCCTACCAGGCCGAGTACACTCGCGGATCCATCGAGGCCGTTGGCGAAGACCAATTCAAGGCAGCCTACTCCCTCGGCATGGGCAAATGGCAGACC
KOK=        35
KK=  119162  LL=  120061  Z=    5.32  JJ=  119102  DL=   900
A===      111      112      113      114      121      123      124      131      132      133      134      141      143      144      211      213      214      223      224      231      233      234      243      244      313      314      323      333      334      343      413      433
B===      222      122      422      322      212      412      312      242      142      442      342      232      432      332      221      421      321      411      311      241      441      341      431      331      424      324      414      444      344      434      423      443
RRR=   12.532    0.445    3.159   89.170    8.020    3.710    4.873    1.264   -0.753    3.129    0.358    0.573    1.014    3.437   -0.696   -0.189    0.032    4.623   -1.781    0.082   -0.433   -2.219    0.292   -0.189    3.587    0.080   18.077    0.095    0.531    1.232    9.561   18.449
X1==    2.735    0.501    1.882    9.766    1.845    1.787    2.815    1.091    0.459    1.829    0.454   -0.355    1.287    1.532    1.173   -0.869   -0.018    1.513   -0.528   -0.205   -0.239   -1.452    4.147    1.627    3.392    0.454    6.981    0.232   -0.404    1.243    2.954    4.538
X2==    4.583    0.889    1.679    9.131    4.347    2.075    1.731    1.158   -1.640    1.710    0.788   -1.613    0.788    2.243   -0.593    0.218   -1.753    3.055    3.375   -0.402    1.812    1.528    0.070   -0.116    1.058    0.176    2.590    0.410   -1.314    0.991    3.236    4.065
CD1=        5        3        4       13        5        5        6        3        3        4        2        1        3        3        4        1        2        6        2        2        2        0        8        4        6        2       13        2        1        3        5        7
CD2=       17        6        7       23       13        6        6        6        0        5        4        1        4        7        3        3        0        6        7        2        4        4        2        2        4        3        5        2        0        3        8        7
AGGGAAGAGCTTATTGGCCGCCTTCCTGAAGGCCTCCTTCATGTCTATGCAGACTTCCTTGACCTTATGGGCAGGGATCTCGGATAAGAAGGCCTCCAATGTGGCTAGGCGGTCGTCTTTTAGGACCTCAAGCACCTTCTTTGCCTTAACGTCTGTTATTATGAGCACCATCTCCTGATGTTTGAAGCTATGCTCGTCTATCCCTAAGTGAAGCTTTTCTGCATCGTTTATTGCTGACCGCAAGAGGTCTGGTATCGTTTTTGCCTCCATCAAGATCTTTTTAGCCTTGCCGTAGGAGATTTTAAGCAGCTTCGATATTGCCTTAAAGCTCATCGAACTCAAAAGCCACAAGACCAACTTTTCCGCATAGTTGGTAAGCCTGCTACGAGGTTTTATTATCTTAAGCTCCTGCGTAAATGTGCGGCCGCAATGCTTACACTTCCACCTCTGCCTGCCATGTATCTCAAGATATACTTTCTTTCCGTTGATTAACGTGTGCAGCACCTTCCTTGGTTTGGCTTTGCCGTGCCTGTAGAAATCTTTTGAGTTACACTCGGGACAAACTGCTGTCTTGTCGGGTTTAACTTGCACCTCAATCACAAAAGCATCCTCTTCTTCACGCGTATCCGATATCTTGAAGCCTTTAAGTCCGAGCATTTTGGTGATATTATTATTATGGCCATTGGCCATGGTGGTAAGAGCCTCCTTTCTTAATGGGTTTGGTTGGTTCTTACCACCATTATATTTTTTGTGTCAAATTTCCACACTAAAGATTATAGAGCCGTTTTTGTAGGATTTTTAGGAACCACTCCCCGATGTATCTTAAAGGGTAACGTCTGCGAGTCAGCTAAAAATCAAACCCGCTATGACATATGCCCTTTAAAGAAGTGTATAAAGGCG
KOK=        36
KK=  122522  LL=  123661  Z=    4.90  JJ=  122522  DL=  1140
A===      111      112      113      114      121      123      124      131      132      133      134      141      143      144      211      213      214      223      224      231      233      234      243      244      313      314      323      333      334      343      413      433
B===      222      122      422      322      212      412      312      242      142      442      342      232      432      332      221      421      321      411      311      241      441      341      431      331      424      324      414      444      344      434      423      443
RRR=   38.466    3.569   -0.589   12.665    0.087   -0.315    5.443    3.343   -0.100    0.103    4.088    9.064   19.757   14.770    5.953    0.011    0.431   -1.821   -0.153    0.073   12.513    3.307   32.523    0.703   -0.276    1.706    0.485   -0.409   11.049    1.482    0.392    1.482
X1==    5.041    3.426    0.474    3.614    3.426    0.468    1.829    3.310   -0.099    0.118    2.157    1.245    4.042    4.364    2.892   -0.099   -0.536   -0.670   -0.541   -0.665    3.116    0.893    5.913    0.420   -1.086    0.900   -0.489   -0.310    4.485    3.151   -0.357    3.151
X2==    7.630    1.042   -1.242    3.504    0.025   -0.674    2.976    1.010    1.017    0.879    1.895    7.278    4.888    3.385    2.058   -0.110   -0.805    2.719    0.282   -0.110    4.015    3.702    5.500    1.674    0.254    1.895   -0.993    1.319    2.464    0.471   -1.097    0.471
CD1=       13       10        4        9       10        4        6        9        3        3        6        5        9        9        9        3        2        2        2        2        8        4       12        3        1        4        2        2        9        7        2        7
CD2=       19        6        1       10        4        2        9        5        5        4        6       17       11        9        8        3        2        8        4        3        9        9       12        6        3        6        1        4        6        3        1        3
CGGCGATGCCGCTGCTAAAGAAATGGAGCGGCACATCGACTTCGTCGAGGAAAGACTAAAGCTGCTTTAAAACTTATAGCAGTAAATGATATTGCCCATACGAAACACCATCGGTTTCCGGCCAGGATTTCTTACTGCAAAAATCGTGCCCTGGAAGCTGGACCAAGATACTGGAAGAAGGGGTTATAAGCAACAAAAAGATTAATTAGATGTTATGCTATATCTTGCTGGTGTAAAATTTATAATCCCAAAAGGATGCGCAGCCTGTCTTCTGCTTCCGCAAGCGTTCTTTCTTCTACCCTACCAAGGCATCTAACAAGCCGTTCTTTTGCGACCGAACGAACGTCTTCGCATTTTATGAAGCTTTGCTCGTTCAGACCGCCTTCCGGTGGGAAAACTCCAACGTGAAGGGGAATACCCTTATCCTTTGTGGTAATAGGAATTACAATCACAAGCCCGGCAGGTCCGTGATTAAACCCGTCGACTGAAACGACAAGGGCCGGACGTCTGTCTGCCTGCTCGTGACCACAAACGGGATTTAAGTCCACCAGCCATATCTCTCCTCGAGACGGTTCTGCCATTTTTAATCGCCCTTCAGCCCGTCAAGGAGTGTAACATTCCAGGCGGCTCTTTCTTCCTGCTCTTCCTTACACGCCTGTGAGTCTGCCTTCAAAGCGGCAAAGGCGGCGTTAGCTTTATCGAGCAGAAGCTTGCGGCGGTACAGCTCGACCGCTTCGCCCAAAATTTCCTGCATCTTGCGTCCCGTTTGAGCCGAAAGGCTCTGCAGCATCTTGTGGGTTGAAGAGTCGATGCGCACAGTGCTGCTTGCCATTTTTCATCATCTCCCTTGAAAGTTTTATATTAAGTATATTTATAAGTAACAAATTAGTAACAAATTAGTAAACATAAATGTGTCATAAATATGAAGCAAGCTCTATGAGCTTTGAAAGCACATCCTCTAATCGGTCTAACTAACAAGCTTAACCTGCGTAAATACTGTAACGCCGATGCTTTATGCAGGCTATAATAAATAAAAAGGGGGCATCCGAAGATGACGGACCGAAGAACTGTCGCTTTTTTGGCTTTAGGAATATGTTTAGCCTGTGGGCTCATAATCTCCAGTTACTTTTTAGGCAGCGC
KOK=        37
KK=  143552  LL=  143851  Z=    4.72  JJ=  143522  DL=   300
A===      111      112      113      114      121      123      124      131      132      133      134      141      143      144      211      213      214      223      224      231      233      234      243      244      313      314      323      333      334      343      413      433
B===      222      122      422      322      212      412      312      242      142      442      342      232      432      332      221      421      321      411      311      241      441      341      431      331      424      324      414      444      344      434      423      443
RRR=    0.220    0.075    3.751   40.944    0.593    0.349    0.038    0.575   -0.039   -0.056   -0.033    0.063    0.460    0.348   -2.487    1.007    0.631   13.963   -0.337   -0.039   -0.261    0.532   -0.187    2.780    0.527    9.129   -0.139   -1.089   -0.117    0.297    5.823    0.297
X1==    0.488   -0.671    1.488    5.435    0.329    0.329    0.260   -0.512   -0.671    1.488   -0.565   -0.565    0.435    2.377    2.329    0.329   -0.740    6.122   -0.968   -0.671    0.329   -0.740    0.260    1.184   -0.512    4.435   -0.671   -0.512   -0.565    1.435    1.435    1.435
X2==    0.451   -0.112    2.521    7.534    1.799    1.059    0.146   -1.122    0.059   -0.038    0.059   -0.112    1.059    0.146   -1.068    3.059   -0.854    2.281    0.348    0.059   -0.793   -0.719   -0.719    2.348   -1.029    2.059    0.207    2.125    0.207    0.207    4.059    0.207
CD1=        1        0        2        6        1        1        1        0        0        2        0        0        1        3        3        1        0        7        0        0        1        0        1        2        0        5        0        0        0        2        2        2
CD2=        2        1        4        9        3        2        1        0        1        1        1        1        2        1        0        4        0        3        1        1        0        0        0        3        0        3        1        3        1        1        5        1
CGGTTTTGGCGCCTTCAGTATATCGAAATGGTCAGTAGGCTTAAAGTAAAGCATGAGCCTGATGACGGTCTGAGGCGTGGGTGAAACCTGCAGTTTCAGGTTTTCGTCTATGAAGTTTCTGTCCAAAAGCTTTATTACGTAATACTTCGCGGGCTTTAAGCTCTTGATCCAGTATTCCTTAAGGTCGCGTGCTTCCTTACCATTAAGACCTAAGGCAGGAAGGTTTTCGTCGAACCACTTGCCCAGTTCGCCGTAAGCGACAACCCATCCTTCTTCGGGAAGCTGTGGCAGGCTGTTTAA
KOK=        38
KK=  153962  LL=  154981  Z=    6.29  JJ=  153902  DL=  1020
A===      111      112      113      114      121      123      124      131      132      133      134      141      143      144      211      213      214      223      224      231      233      234      243      244      313      314      323      333      334      343      413      433
B===      222      122      422      322      212      412      312      242      142      442      342      232      432      332      221      421      321      411      311      241      441      341      431      331      424      324      414      444      344      434      423      443
RRR=    6.529   -0.043    2.548   17.204   11.081   10.718    4.676    0.000    0.131    0.194   -0.056    0.068    0.123    6.755   -1.545   14.336    0.055   36.825    0.452    0.845   -0.324    0.374   -1.008    0.216   -0.616    3.619    6.713    0.951    2.165   -0.865   43.479   85.361
X1==    2.120   -0.304    1.165    5.142    3.538    3.120    1.432   -0.000    0.465    1.335   -0.137    0.276   -0.137    3.240   -0.944    5.111   -0.416    6.234    0.666   -0.863   -0.095   -0.311    1.604   -0.530    1.335    0.984    1.969    0.880   -1.171   -0.590    7.709    9.284
X2==    3.080    0.142    2.188    3.346    3.132    3.436    3.266   -1.407    0.282    0.145    0.410    0.246   -0.898    2.085    1.637    2.805   -0.132    5.907    0.678   -0.979    3.409   -1.202   -0.629   -0.408   -0.462    3.679    3.409    1.080   -1.848    1.464    5.640    9.194
CD1=        7        2        5       13        8        7        5        3        3        5        3        4        3       10        1       10        2       10        3        1        2        2        5        2        5        5        5        4        1        2       17       19
CD2=        5        2        5        6        6        8        7        0        3        3        3        2        1        5        4        7        2       14        4        1       10        1        2        2        2        8       10        6        0        6       11       20
AGTGAGCTATTGGTCGAAAGAAGGCTTGGTGAAGCGGGCCAAACCATCGTGGTCGAAGACTTTCTAAAGGGCTACGAGCTGACGGCCATGGCGGTAACTAACGGGAAGAGCTACAGGATGCTGCCTTTAAGTCAAGACCACAAAAGAGCCTTCGACGGCGACGAGGGGCCAAACACGGGCGGCATGGGCGCCTACTCTCCTCTGCCTCAGGTAAGCAAATCACTCATAAACAGGATAGAAAGGGAGATCATAGCCCCGACAGTTGAAGGCTTGAAGGCAGAAGGCAGGGACTTCATCGGAACCATCTACGCCGGGATCATGGTACACGATGGCAATCCCTACGTGCTTGAATACAACGTCCGCTTCGGAGACCCCGAAGCGCAGGTCGTCCTCCCCATATGCGACGTCGATTGGGGCGATCTTTTCACTGCCTGCTGCAGCGGCACCCTCGGGGAGTTCGGCGAGATAAAGGCCAAGACGACAGCCGTAGGAGTTGTCATGGCCTCTGGCGGATATCCTGGCAGTTACGAAAAGGGATTCCCCATCGAGGGCCTGGAGAGGCTGAAGGATAGGGAAGACATTTTAATCTTTCATTCGGGCACAAAAAAGGCCGAGGGAAAATTTTTCACCGACGGAGGAAGGGTCCTGACCGTCGTTGGCTTGGCCGACGACCTGAGACAGGCGAGAGAAAAGGCCTACCACGCCGTATCGTCCATAACTTTCAGGGACGCCCACTACCGTAGGGACATAGCGTGGCAGGCCTTTGTTTAATATTTATTAAAGCATGAATTCCTTAAGCAAAAATAGCACTGCTAGTACGTACATCGTCTTGCTGACTTCCCTGCCGCGTCCGGCAAGGAGCTTGATCAGGGCATAGGAGATTATGCCCCAGGAGATGCCCTCCGCTATTGAGTAGGTAAAGGGCATTGCAAAGATGGTAATGCAGGCGGGAACTATCTCCGTTATGTCGTCGAAGTTCAAATTTTTAAGCGACTGCATCATGAAGACGCCGACCATGAC
KOK=        39
KK=  182072  LL=  183001  Z=    4.86  JJ=  181922  DL=   930
A===      111      112      113      114      121      123      124      131      132      133      134      141      143      144      211      213      214      223      224      231      233      234      243      244      313      314      323      333      334      343      413      433
B===      222      122      422      322      212      412      312      242      142      442      342      232      432      332      221      421      321      411      311      241      441      341      431      331      424      324      414      444      344      434      423      443
RRR=   19.069    0.359    2.104   27.735    7.104    4.458    2.615    0.005   -0.220    1.464    0.366    1.529    6.930    2.278    0.047    0.854    1.213   35.354   -0.554    0.294   -0.576   -0.422    1.528    0.367    2.035    2.250    4.838    0.905    0.386   -0.348    8.680   42.604
X1==    4.324    0.853    1.462    4.662    2.333    1.805    0.633    0.026   -0.193    1.659    0.525   -1.348    1.877    2.099    0.112    1.805   -0.760    6.998   -0.283   -0.193    0.697    1.510    1.510   -0.896    2.305    3.229    1.896    0.573    0.150   -0.459    4.580    6.232
X2==    4.410    0.421    1.439    5.949    3.045    2.470    4.134    0.204    1.139    0.883    0.697   -1.135    3.692    1.086    0.421    0.473   -1.596    5.052    1.957   -1.524   -0.826   -0.280    1.012   -0.410    0.883    0.697    2.552    1.579    2.581    0.758    1.895    6.836
CD1=        7        3        4        8        5        5        3        2        2        5        3        0        5        5        2        5        1       14        2        2        4        5        5        1        6        7        6        4        3        2        9       13
CD2=       10        3        5       13        7        6        9        3        4        4        4        1        9        5        3        3        0        9        5        0        1        2        4        2        4        4        6        5        7        4        6       14
TGTAGCAAAAAGACCGCCCAATACCGGGAGAAGGCATCAAAGAAAGTATCGACGGCACGAGACGCTTTGACCGAGCTTCCTAAAGCTCCGCCAGAGGCATTTTTAGACTAAGACCTTTTATTCAAAAACTGGCCTACACCCTCATCGGCGCAGGCCAGTTTTTTCGCCATACCCTACAAATATCTTTTAAGCCCAAGGATTGCTCAGTTCCGGATAAAGCGGGAATCGGTGGGCAAGCTCCTTGACCTCGCGGTAAACCTTTTCTTTTTCGCTTTCGTTGTCGGGATTGGACAAGGCTCTGTCGATTAGGTCGGCTACGAGCTCCATCTCCTTTTCTTTCATTCCCCTGGTCGTTAAAGCAGGAGTTCCTATGCGAATGCCGCTTGTCACCATCGGCTTTTCGGGGTCAAAGGGGATCATGTTCTTGTTTACGGTGATGCCCACACTTTCCAGGACTTTTTCGGCTTCCTTGCCCGTTATATTTTTGCTCCTCAGATCCACAAGTATCATGTGGTTATCCGTGCCTCCCGAGACGAGCCTGAAGCCTCGCTCGCTAAGCCCCTTAGCCAAAGCCTTTGCGTTGGCAACGATCTGCTGGGCGTACTCCTTGAATTCAGGTTGCATGGCCAGATGGAAACATACCGCTTTGGCTGCTATAACGTGCATGAAGGGACCGCCCTGGATGCCCGGGAAGACAGTTCGATCCAGCTGCGCACCATATTTTTCTTTGCAGAGGATCAAGGCGCCCCGCGGACCGCGCAGTGTCTTATGGGTAGTCGTGGTCACAAAATCTGCATAAGGCACAGGGCTGGGATGGGCGCCTCCTGCGACAAGCCCGGCTATGTGGGCCATGTCGACCATCAAAATTGCGCCCACTTCCCGGGCTATATCGCTGAAACGTTTGAAGTCAATGAAACGCGGATAGGCACT
KOK=        40
KK=  200132  LL=  201181  Z=    4.57  JJ=  200102  DL=  1050
A===      111      112      113      114      121      123      124      131      132      133      134      141      143      144      211      213      214      223      224      231      233      234      243      244      313      314      323      333      334      343      413      433
B===      222      122      422      322      212      412      312      242      142      442      342      232      432      332      221      421      321      411      311      241      441      341      431      331      424      324      414      444      344      434      423      443
RRR=   46.056   -0.386    1.307    0.083    5.363    0.806    4.344    1.307    0.887    1.348    0.813   12.409   -0.048    8.504    1.497   -1.722    0.289   -1.430    8.698    0.429   22.745   10.737   -4.506    0.074   -1.441   -0.010    0.040   12.359    0.782    0.394    0.384   32.072
X1==    7.944   -0.131    1.101    0.209    1.826    0.856    2.138    1.101    0.311    1.661   -1.123    3.398    3.020    3.238    0.847   -0.778   -0.679    2.860    1.882    1.401    5.611    3.404    5.286   -0.263   -1.775    0.653   -0.458    2.877    0.444    1.762   -0.531    5.719
X2==    5.798    2.937    1.187    0.395    2.937    0.942    2.032    1.187    2.848    0.812   -0.724    3.652   -0.016    2.626    1.767    2.212   -0.427   -0.500    4.622    0.306    4.054    3.154   -0.852   -0.281    0.812   -0.016   -0.088    4.297    1.762    0.224   -0.724    5.608
CD1=       22        4        6        4        8        5        7        6        4        6        1       10        8        8        6        2        2        8        6        6       12        8       11        2        0        4        2        7        3        5        2       11
CD2=       12        8        4        3        8        4        6        4        7        3        1        8        2        6        6        6        2        2       11        3        8        7        1        2        3        2        2        7        4        2        1        9
TCTTCGAAAGGCAGATCGTTTGCGTCGGCACAGCAAAAGTTTATGCAGAGATTTTCCCTCGCTGCCTTCTCTCGAGCCTTAACAAGCATCGCCTCAGAGATATCTATGCCGGTGACCCTTGCCCCCAATTTGGCCAGTTCCAAAGACAGATTCCCGGTACCGCAACCTATGTCCAAAATTTCCATGCCTGATTCGGGTTTTAAAAATTCGTATATTACTGCCTTTTCAATTTTATCCACCAGCATGCCTTTAGGAGTCTTGTACCAGTCATCGTAGGTATCTGCCATTTTGTCGTCAAAAATCTCCGCCAAAACCTTCTCACTCCTTTCTGAATTTGTGCAACGCAGAAGGCAAATAAGCCAAAGAGTAGTATTATTTTATAGTAACACAAAAGGAACATATAACAGTTACAAAATAAATGGACCAATAATAAAGAGGTGAATATCATATGTTGTTTAACCCCTATTCCCATCGTTATCCTTCAAGGCGAAATCTGGTTTTCGCCAAAAAGGGTGTAGTTGCAACAGGACAACCATTGGCAGCCGAGGCTGGTTTGGAGATTATAAAAAAGGGCGGAAATGCAATAGATGCTGCAGTTGCTGCTGCAGCATGTTTAACAGTTGTTGAGCCAACTTCAAACGGCATAGGAGGAGATGCTTTCTGCATCGCCTACGTTAAGGGAAAATTATACGGCCTAAATTCCAGCGGCCCGGCGCCAAAAAATATATCCGCCGAAAAACTGACGAATGAAGGGTACAAAGATATTCCTTCCCTAGGTTGGATCCCCATAACCATACCGGGAGCCCCTGCAGCATGGGCAAAGTTGGTTAAGAGATTTGGAAAACTTCCCCTCCCCGATGTTTTAGCACCCGCCATTAGATATGCCAAGGAGGGTTATCCCATATCCCCAGAGCTATCGGATAATTGGGCAAGACAACTCAATAAGTATCTTATGGCGGCCAAGGAAGAAAAGATATTTAAACACTGGTTCGATGTCTTTGCTCCCAAAGGACGGGCTCCTCTGCCGGGCGAAGTGTGGGGTTGCGAGGA
KOK=        41
KK=  214412  LL=  214951  Z=    6.06  JJ=  214202  DL=   540
A===      111      112      113      114      121      123      124      131      132      133      134      141      143      144      211      213      214      223      224      231      233      234      243      244      313      314      323      333      334      343      413      433
B===      222      122      422      322      212      412      312      242      142      442      342      232      432      332      221      421      321      411      311      241      441      341      431      331      424      324      414      444      344      434      423      443
RRR=    6.895    0.198    1.241   58.356    6.460    8.847   -0.086    0.499   -0.324   -0.407   -1.379    0.010   -1.983    0.015   -0.305    3.087    0.106   10.866    0.102    1.423   -1.452    0.480    5.151    0.466    0.080    0.861   18.641    3.386    0.063   -0.191    7.239   27.929
X1==    1.915    0.610    3.327    7.970    2.372    3.536   -0.237   -1.136   -0.469    0.370   -1.117   -0.015    1.605    0.018   -0.271    1.934   -0.237    3.613   -0.463   -1.271    1.513   -0.435    2.008   -1.113   -0.442    0.697    3.699    0.832   -0.407    1.243    2.512    6.193
X2==    3.600    0.325    0.373    7.322    2.724    2.502    0.364   -0.440    0.691   -1.101    1.235   -0.678   -1.235    0.824    1.125    1.597   -0.446    3.007   -0.221   -1.120   -0.960   -1.105    2.565   -0.419   -0.181    1.235    5.040    4.071   -0.154   -0.154    2.881    4.510
CD1=        3        2        5        9        4        6        1        0        1        2        0        1        3        1        1        4        1        7        1        0        4        1        4        0        1        2        7        3        1        3        4        9
CD2=        7        2        2       12        5        4        2        1        2        0        3        1        0        3        3        3        1        4        1        0        0        0        4        1        1        3        6        5        1        1        5        6
ATAGAGGAAGGCATCAAGCGCTTCAAGGAAATGGTTGAGGCCCTAAAGTAGGCAAAGCTTTTTATCGATCGTCCCATATATAAACAAAGGCAGGACTAAAAAGCCCTGCCTTTTTTGTTTATAATATTAAAGTTATTTATTTTACCGGCAGCATATTTTTTCCTTGACGGGAACCACCTGCGTACCCGTCTTGCCCTCAAGGGCTTCCAGAGCAGAATCGAGCTTTGCGATGATCGCTCTCTTTCCGCCGTTTTCTACGAATCGGAGGGCAGCCTTAACCTTCGGCCCCATACTTCCCGCCTTAAAGTGCCCCTCTGCCTCGTATGCCCTAAGCTCCTCGGGAGTTACAACGTCGAGCCACTTCTCATCGGGCTTCTTGTAATTTATGGCAACTTTGGGAACATCTGTGAGTATCATGAATATGTCAGCTCCGACTTCCTGGGCAAGCCTTTCTCCGGCAAGATCCTTGTCGATGACTGCCTCTACGCCGCGGTAAGTGCCGTCTTCGTCTTTAATTACGGGAATGCCGCCGCCACCGCA
KOK=        42
KK=  219392  LL=  220411  Z=    4.62  JJ=  219302  DL=  1020
A===      111      112      113      114      121      123      124      131      132      133      134      141      143      144      211      213      214      223      224      231      233      234      243      244      313      314      323      333      334      343      413      433
B===      222      122      422      322      212      412      312      242      142      442      342      232      432      332      221      421      321      411      311      241      441      341      431      331      424      324      414      444      344      434      423      443
RRR=   11.679    0.517    0.264   17.712    6.786   22.453   -0.903   -0.046   -0.009   -0.816   -0.773    1.467    7.770    3.945   -0.224   -0.208   -0.108   14.450   12.436    0.008    0.757    8.074    3.751    0.002    0.225   -0.045    6.809   -1.911    0.138    4.999    0.079   25.932
X1==    2.690    1.825    0.450    3.885    2.416    6.186   -0.289    0.450   -0.276    1.611    3.257    0.518    3.257    1.557    0.644   -0.276   -0.932    3.676    2.649    0.262    1.846    4.129    2.957   -0.042   -0.444    0.188    3.319   -0.781    0.978    2.097    0.188    3.775
X2==    4.342    0.283    0.586    4.559    2.808    3.630    3.129   -0.101    0.031   -0.506   -0.237    2.832    2.386    2.533   -0.348    0.751    0.116    3.931    4.694    0.031    0.410    1.955    1.269   -0.050   -0.506   -0.237    2.052    2.447    0.141    2.384    0.418    6.870
CD1=        7        6        4        8        7       15        2        4        3        7        8        3        8        4        4        3        1       11        7        4        8       10        8        2        3        3       11        3        5        7        3       10
CD2=       10        3        3       11        7        7        8        2        2        1        2        8        6        8        2        3        3        7       10        2        2        5        4        3        1        2        4        4        2        5        3       11
GCGGCTCATCACCGCCTAGTCGATTTCGAGTCGACCGCCTTCGACCGCTCGGCCATCTCTCCTCCTGTTTCGCAACATCAAGAAAAAGTTATCTAATATTTTCTTGCAATCGGCTGCAAGTATGCCGCCTTCTATCTCGCACCGCCACGGGAGCCTTTTGTCTTCAAGTACTCTATAAAGCGATCTACAGGCTCCGGCTCTTGGATCTCTAGCGCCAAAGAAGACCTTCTTTATTCTGGCCTGCAAAGCTGCGCCTGCACACATCAAGCATGGCTCCAGCGTCACATATAAATTGCATTTGCTAAAATCTCCCTTGGACAAAATGCCAGCCGCTTCTTTAATAGCCACGATCTCCGCGTGCGCTGTAGGATCACCATCGCGTTCCCTGATATTATGGGCCCTTGCAACTATTGCGCCATCCAGCTCTATCAAAGCCCCTACGGGAATCTCTCCCTCGTCGAAGGCTCTTTTGGCCTCCTCGAGGGCAATCCTCATAAACTTCTCTTGAATCGATCGATCCCGCATTTGTCAGCCACACTTCCTAACACGAGCATAGCGGCGACGCTATAGAAAGATACCACGACCTTTTTGAATCGTCAACTTCGACGAAAGCGGTCCGGCTGCATATTTGAATTTTAAGGCACGTTGAAGGGGACGGATCTTTAATCGCAAAACCAATCTTTATATTGCGATGAAACTACGTCCCAGAGGTTCAGTTTTTCCAGGATCTGCCGAGGGACAAGCATAGATACCTGAACGACTCCCGGAAGCCGCCCGATCTCGACCTGACCTGTAATGGTACATCTGTTCTTGATCTCCGGTAAGGAAAGACCGGTTAAAGAGGACATTCTCTCAAGACCATTATCGCAAGCTTCGTTCAGGTTCTTGCCGGTACCCACTATCATAATAGGCAACGCTTCGCTTTCCAGTTCAAAGCCATACAAGCTTGCGATCTGTTTTGCTTTGCATAAAACCCTCTCGCTTCGCTTCGAAACGATCGCCGGGAGATCACATGCTCTA
KOK=        43
KK=  232322  LL=  233281  Z=    5.32  JJ=  232262  DL=   960
A===      111      112      113      114      121      123      124      131      132      133      134      141      143      144      211      213      214      223      224      231      233      234      243      244      313      314      323      333      334      343      413      433
B===      222      122      422      322      212      412      312      242      142      442      342      232      432      332      221      421      321      411      311      241      441      341      431      331      424      324      414      444      344      434      423      443
RRR=    6.723   29.991    6.443    0.938   41.022    0.263    0.131   -1.221    3.225    0.030   -0.007    0.649   20.692    0.017   -1.213   -0.151   -1.666    0.331   -1.412    0.056    9.777   -0.208    2.257    5.232    1.654   -1.943    1.290   11.967    0.901    0.142    0.011   26.345
X1==    2.084    5.524    1.643    0.997    5.524   -0.309    0.290   -0.734    1.294    1.952    0.021    2.121    4.321    0.510    2.160   -0.309    0.922    0.109   -0.712   -0.309    3.959    0.361    0.361    0.858   -1.680   -1.412    1.916    4.869    0.729   -0.186    0.021    6.219
X2==    3.226    5.430    3.920    0.941    7.427   -0.850    0.453    1.663    2.493    0.015   -0.330    0.306    4.789    0.034   -0.561    0.488   -1.807    3.043    1.982   -0.181    2.469   -0.577    6.246    6.097   -0.985    1.376    0.673    2.458    1.237   -0.763    0.523    4.237
CD1=       13       19        8        5       19        3        3        3        6        6        2        7        8        2       11        3        4        3        1        3        8        2        2        2        0        0        5        8        2        1        2        8
CD2=        9       15        7        4       19        1        4        4        6        1        1        3        7        2        3        3        0        8        8        2        4        1       10       12        0        3        2        3        2        0        2        5
CCAAAACGTAAGGCAAATCTGGCAACAGGCATTGCCAATACCAGAAAGATAACTGCTGCAATGAGTCCCCCAATAAAAGATGCAATAGCAGAAATTGCCAAAGCTGACTCTGCCTTTCCCTTAAGCGTCATTGGGTATCCATCAAAACAAGAAGCTACTGCAGCACCATCGCCAGGAACGTTTAAAAGTATTGCACTCCTGGAACCACCAAACATTGCTCCGTAATATATAGAGGCCATTGTTATCAATGCAGTTTCAGGCCTCATAGTAAACGTAAGAGGAAGCAAGAGCGCCACGCCCGTTGCTGGACCAACTCCAGGCATCATTCCCAGTATTGTTCCCAGGACACATCCTACTGACATAAATATTATGTTTATAGGCTGAATAATAATCGTTAATCCGTATATTAAATTACTCAATGTTTCCATTTACGCTCAACTCCTGTCACGGCAACGATATATATAATATTTTCTCGAAACAATACCATATTCCAAAAGTTAAACCAACTGTAATTACTATATTTGTTATTAAACCTTTTTTACCATTAATTAAAATTAATAACGCTCCTATAAAGAAAATAGTAGAGGGAATGAAGCCTATCTTGTTGAATATAAAAGCATAAATAACCCCTATAGCCATAGTTCCTAAAACATAAAACCATGGAACTGAGGTTAATGTTTTTTCTTCTCGTCTTTTTTTCCTAAACCCTGTATATAGAAGAATTGCACTGCATAAAATCATCAAAATTCCCAAAGATAACGGGAAATATATTGGAGCCCAAGGATTTCCTATAAAAGCCTTGGGAAGAGCCAAACTTTGAACAAAATAGGAAATGCCCAAGGCTAGTCCTGCAATTCCAACAATTACGTCAGAATTCATATAAATACCCCCTATATGTAGGAGGTAGCCCAAATAATATAGGCTACCTCTCTTTATAGATATCTTTATAGATATTTATTC
KOK=        44
KK=  252362  LL=  253231  Z=    7.31  JJ=  252122  DL=   870
A===      111      112      113      114      121      123      124      131      132      133      134      141      143      144      211      213      214      223      224      231      233      234      243      244      313      314      323      333      334      343      413      433
B===      222      122      422      322      212      412      312      242      142      442      342      232      432      332      221      421      321      411      311      241      441      341      431      331      424      324      414      444      344      434      423      443
RRR=   23.053    7.271    3.825    7.321    5.410    1.147    2.170   -0.057   -0.187    7.842    1.461    0.520    0.111   -0.075   -0.046    1.147   -0.347    2.144    2.917   -0.696   23.068    0.005    0.469    0.525   -0.007    0.318    0.059    2.915    1.115   -0.083   -0.474   91.933
X1==    5.559    1.853    2.282    2.676    0.780    1.065    1.744    0.332   -0.646    1.649    0.682    1.553    0.085   -0.096   -0.293    1.065    0.430    1.821    0.999   -0.646    6.201    0.648    0.648    0.361    0.096    0.682    0.141    1.447   -0.966    0.302    1.279    9.814
X2==    4.147    3.923    1.676    2.736    6.935    1.077    1.244   -0.171    0.289    4.755    2.142    0.335    1.305    0.780    0.158    1.077   -0.807    1.177    2.919    1.077    3.720    0.008    0.724    1.456   -0.078    0.467    0.421    2.015   -1.153   -0.277   -0.371    9.368
CD1=       17        7        9        8        5        5        5        5        2        7        4        6        3        2        3        5        3        5        3        2       13        3        3        2        4        4        3        6        1        3        5       18
CD2=        6        7        3        5       11        3        4        1        2        6        4        2        3        3        2        3        1        4        8        3        6        2        3        5        1        2        2        3        0        1        1       12
AACATGGGAACGTTATTTATCATCCTTTACCCCCTCCTTGCCGCCTTCAGAGACATAACGCATTCCTAAAAACATAAAGATGAGAATGGTCGAAAGACCACCCACGACTTCAAGGCCTACGGCTATATTGGCCAACGCTATGGTGCCGGAGGTGTTCAGAACGCCCACATTGGGCCCTATAGGTACGGCAGATCCGAACAAGCCGCCTTTCAAAGCCAGAAAGTTATATAGAAAGGTCGTAGACAAGCCCAAAAAACCGACACATACGAAAGCAACCAACCCGGCGCCCTCAAAGGAGGAGAAAATTTCCTTTTTAACCCATCCCAAGAAGCTCTTTCCTCCATGCGCAACCAATAGAAGGGCTATAAAGGTGGCCACTATGGCTCCGCCCTGAAAACCGCCGCCAGGCGTCAGATGGCCGTGCAGTATTATGTAGGCTCCAAAGATTGCAACAAACCAGGCAAAAATATTGCAAATCGTTCTAACAACTATTGATAGGGGCCTCATTGCTGCTACTCCTCCTTCCGAAAGAGAGCGGCCACAGACATTACCGCCGTAAAAAGTACCGCCGCTTCACCAAGAGTATCGAAACCTCTGTAATCAAACACTATTGACGTCACTACATTGTTGGCTGCCCGTTCGCTCTGGGCATTGTTTATGAAATAATCGTCCATAGCCGATACACGCGGTTCTCCAAAGGGATGGATATTATATAATCCCTGACACAAAATCCCCACAAATATGACGAAGAAGATCAAAAAAATTACCCTAGGACCTTTCATTTTTATCGTTCCCCTTTCCGGGCCAACGAGATGACCGGCAAGCTTTGAGGGCCATTATATAAATGGCTGTAGTAAGTCCGGCTCCTAT
KOK=        45
KK=  264002  LL=  265021  Z=    5.57  JJ=  263822  DL=  1020
A===      111      112      113      114      121      123      124      131      132      133      134      141      143      144      211      213      214      223      224      231      233      234      243      244      313      314      323      333      334      343      413      433
B===      222      122      422      322      212      412      312      242      142      442      342      232      432      332      221      421      321      411      311      241      441      341      431      331      424      324      414      444      344      434      423      443
RRR=   11.298   -0.726    8.551    7.324    4.023   22.727   -0.509    0.584    1.674   12.256    1.715   -0.052   -0.943    1.407    0.299   23.481   -2.854   96.448    8.347    1.674    3.556    0.863    3.190   -3.168   -0.111   -1.932    9.745    9.640    0.168   -0.469    3.257   15.815
X1==    5.446   -1.397    5.100    2.739    3.370    3.947    1.836   -0.997   -1.016    3.645   -1.225   -0.172   -1.225    0.829   -1.927    4.568   -1.717   10.046    2.946   -1.016    2.245   -0.765    1.317    3.106    1.265   -0.657    2.972    3.427   -0.192   -0.192    2.182    2.469
X2==    2.074    0.519    1.677    2.674    1.194    5.758   -0.277   -0.586   -1.647    3.363   -1.400    0.303    0.770    1.697   -0.155    5.141    1.662    9.601    2.833   -1.647    1.584   -1.129    2.421   -1.020   -0.088    2.939    3.279    2.812   -0.872    2.437    1.493    6.407
CD1=       18        1       14       10       10        9        6        2        1        9        1        4        1        5        0       10        0       15        6        1        5        1        4        7        5        2        6        7        2        2        7        6
CD2=        4        3        4        5        4       12        2        1        0        7        0        2        3        4        2       11        5       23        9        0        6        1        7        1        2        6        9        7        1        6        4       12
TGCGCGAAAGCAGTAGATGGTTTCGAACTAAAGACAGGTCCTTTGAAGGGCAAAAAAGTTACCGTCGACGGCCCTGAATACGAGACATGTGCAGGGTTGGGATCGAACATCGGCATATTCGACCCCGAATGGATCATTGAAGCAAACTTTTACGCAGATCATTACGGCATCGATACCATATCCTTGGGAACGGGGCTCGCTTTCGTATGCGAATGCTACGAATTGGGTTTTCTAAATAAAGATATCACCAACGGGCTCGAGCTGAAGTTCGGCTCTAAAGATGATCTTATGGAATTGATACACAGAATGGGTCGCGGAGACGATAAGTTTGCCAGCATCGTAGGGCTTGGCATACATAAAATGAAAAAGGTATTCGCGGAAAAATATGGAGCCCCCTTCGACGTGATGGAAAAGATAGGGATGGAAGGCCAGGGCATAGAAGTATCAGAGTACGTCCCGAAAGAATCCGTAGCTCAATGGGGCGGTTATTTCCTCACCCTTAAAGGCCCTCAACACGACGAAGCTTGGCTTATTTTCATGGACAGGGTAAACAAACAACTTCCCACCTTCGAGGATAAAGCCGAGGCGCTCCACTACTTCCCCAACTTCAGGCTATGGTTCTCCCTGGTTGGTCTCTGCAAACTACCATGGAACGATATCGAACCTGCGGACAACGTGATCAAATACAAAGGCATAGAGGCCGCAAAAGTTCCGGAACACGTACAAAACTACGTCGATCTCTTCAACGCCGTAACCGGGAAGAACATCACCAAAGAAGAGCTAATAGTCCAATCCGAAAGGGTATACAACTTCCAAAGAGTATTCCAACTGAGACTGGGCAAGGGAACTCGAAGAAACCACAACATACCCTTGAGGGCAATTGGACCCGTTTTTCCCGAAGAGTGGGAGGCCAGGGCGGAATATTACGATAACGAATTAAAGGCGGCAGGGATAGATTCTCAAGGTCTGACCACCGAAGAAAAGATCCGGAAATTACAGGAATATCGCCTGTCCCAATGG
KOK=        46
KK=    9423  LL=   10382  Z=    5.77  JJ=    9423  DL=   960
A===      111      112      113      114      121      123      124      131      132      133      134      141      143      144      211      213      214      223      224      231      233      234      243      244      313      314      323      333      334      343      413      433
B===      222      122      422      322      212      412      312      242      142      442      342      232      432      332      221      421      321      411      311      241      441      341      431      331      424      324      414      444      344      434      423      443
RRR=   51.950    1.057    1.437    4.732    0.182    7.427    1.355    0.061   -0.255    0.134    1.628    2.759   -0.159   -0.694    0.185    0.241    0.479   13.909    0.496    0.257    1.651   -0.593   16.428    0.266    1.029    2.434    5.326   -0.080    0.531    0.814   27.057   25.702
X1==    8.144    1.524    1.048    1.092   -0.361    2.186    1.605    0.396   -0.975    0.418    1.781    1.092    0.456    1.833    0.267    0.922    0.327    3.865    0.220    0.289    0.948    2.278    5.493   -0.913    1.074    1.118    2.220    0.440    0.478    1.811    5.756    4.478
X2==    6.379    0.694    1.372    4.333   -0.503    3.397    0.844    0.155    0.261    0.321    0.914    2.526   -0.348   -0.379    0.694    0.261    1.465    3.599    2.248    0.888    1.742   -0.260    2.991   -0.291    0.958    2.176    2.399   -0.181    1.111    0.450    4.701    5.739
CD1=       15        5        4        4        2        6        5        3        1        3        5        4        3        5        3        4        3        9        3        3        4        6       11        1        4        4        6        3        3        5       11        9
CD2=       14        4        5       10        2        8        4        3        3        3        4        7        2        2        4        3        5        8        6        4        5        2        7        2        4        6        6        2        4        3       10       11
GGAAGTTTTCGTCGAAGATCTGCCTGCGCGAGATGTTTCTTGCCGCCCGTAAAATCACGTCGCCGCCGGCTACCGCGTAGGCAGCTAAAAAAAGCAACAGCCGGGCTGTGTTTTCAGCTTCCAGTAATAGGGCAAAAAGGAAAAGCCCCAACCCTATGACTATCTCAGCGATCCTCTTTTGGTGCGGCGAAATAGGCATCGTTAGGCCTTCTTTACCACCACGTCCGGCTCGTATCTTGCAACAATCCCCTGTGCTGCTTTGACGATTTCGTCAAATCTTGAATCGTCACCTTCGATGACCATCTTAGTGGTCATGAAATTTACGGATGCAAAGTTGACGCCCTCCAAAGCTTTGATCTCCCTTTCTATCTTTTCCGCGCAGTTTACGCAGTTTAGTCCCTCGAGCTTAAATGCCCTTTTCATGCCGACGCCTCCTTTTTAGGCTAAACGTTTTTTGGCTTTACAATTGAACGTCTCTTCAACTGTCAAGGCAATTATAGTTGAGTGATCGTTCAACCGTCAAGGTCGTAAGGTCTTTTTTAAGAAAATATCGGCGGAAACGTGCAAGAAACGTCGAAACATGGCGAAAATATCCGCTTTTTCAACGCTCGGGTTAATGATAGAATACAATCGACCGATACTTGCAGGGGCATTACATCTTTTTGATTGACGTTACTAGCTAAATTTTAGTCAATCGGAGGCAAGGGCATGAAAAAGGACGAAATGGTCTGCGACTGCGACGTCATCCACGAGGAGGTGGTCGACGCAGTCAGAAAAAAACTGCCCGACGAAAGGGAGCTTTACGATTTATCGGATTTCTTCAAGGTCCTGGGCGACAGCACGAGGGCAAAAATTATGTGGGCCCTCGATGAAAGCGAGATGTGCGTCTGCGACCTGGCCGTGCTTTTGGGCATGACGAAGTCTGCCGTCTCCCACCAGCTGCGCTCGCTTCGGGAGGCA
KOK=        47
KK=   39843  LL=   40892  Z=    4.80  JJ=   39783  DL=  1050
A===      111      112      113      114      121      123      124      131      132      133      134      141      143      144      211      213      214      223      224      231      233      234      243      244      313      314      323      333      334      343      413      433
B===      222      122      422      322      212      412      312      242      142      442      342      232      432      332      221      421      321      411      311      241      441      341      431      331      424      324      414      444      344      434      423      443
RRR=   42.745    5.988   -0.721   37.884    0.247    2.185   -1.827   -0.719   -0.090    0.393   -0.896    0.001    1.551    2.840    0.577    0.164   -0.020   17.148    7.737    0.641    5.460    0.678    1.544    0.556    1.928   -0.126   18.481    2.420   -0.586    0.340    7.563   13.188
X1==    6.553    2.325    0.838    7.248    0.363    2.524    3.640   -0.401    0.116    0.195   -0.763   -0.104    1.321    0.936    2.816    0.116   -0.207    5.277    2.361   -0.485    1.590    0.523    2.548   -0.417    0.956   -0.068    4.547    1.732   -0.327    1.381    4.099    3.943
X2==    6.523    2.575   -0.861    5.227    0.679    0.866   -0.502    1.794   -0.773    2.017    1.174   -0.006    1.174    3.036    0.205    1.412    0.096    3.250    3.278   -1.320    3.434    1.297    0.606   -1.335    2.017    1.845    4.064    1.397    1.796    0.246    1.845    3.345
CD1=       17        9        4       16        5        7       10        2        3        2        1        3        4        4       10        3        3       12        8        2        4        3        6        2        3        2        8        3        1        3        8        6
CD2=       19       10        2       12        6        5        2        7        2        6        4        3        4        6        5        6        3        9        8        1        8        4        3        0        6        5        9        4        4        2        5        6
TTTTGTCCTGCCCTCGTCGAAGGAATTTAAAAGCCCTGCTTCAGTGAGCCTATTTAACTCTACCCGCACGGAATTGGTCGATTCGCCGAACTCCTCTGCAAGCTCTCGAAGGTACGACCTGCTTTCGGGGTTTAAGAAAAACTTTAAAAGAAGCTTTACCCTCGTCTGGGAGGTTATCAAAGAATCTAGCTTTATGGCCAATGAATTCACCTGCACACATAGTTATTTATGAGTAAAAATACTACTCGGAAATTCGCCTGTCAAGTGGTGATCTTTAAATTCCCTCCCTTGGTACTTTTTTTCTTTTTTTGTTTTTTACGCTAATGGTTGAATATTAATAAGACTTATTATTTATGTAATAACTAAATATTCCTGGAAGGAATTATGTAATTTATATTTCAATTTGGGGTTGCATTTTTGTCCAACCTGTGTTAAATATTTTTCTTGTGCGCATTAGCACAATTAAAAGTCCAATCGGGAGGACAAAATAATCGGAAAGGAGGTGGGCTCATGGAGTTCGAAATTCTGAGCGAGGTCATCGGTGATTTGGTGAGGCGAAGGCGAAAGGAGCTTAACCTTGCCCAGGCCGATGTATGTCGCTATGCTCATATTTCTCAAGGCCAGCTTTCCCGTATCGAAAACGGGCTTCGGATTCCTTCTCTTGCTCTTATGCTCAGGTTGTGCCGCGTGTTGAAGTATGACATAAGCATCAGCGACATATTCGATAAGTTTTCATCCAAAGATATGAAATCGAAAAAAGACAAAAAGGAGGGTGACGAAAAGAAGAAAGGCAAGGAGGGCGAAAAGTCCTAAAGAATGGTCCGGGCGTGGCCCGGCGGTTTTAGGTAGCGTGAGGAACATCTCACGCTACTTTTTTTGAAAATTAAACGTTAAATCACAAATATGGAGGTATTTCTAATGAGCTCATCTAAAAATGGCGCTTTTGTGATGGTAGACTTCTGTGTAATCACCGATAAAAATCTAGACGTCTTTGACAAGATGACCTACGTGGCGCTTTGCAAATTTGCCGACAGAGAGGGAAAGTGCTTC
KOK=        48
KK=   46863  LL=   47942  Z=    6.01  JJ=   46803  DL=  1080
A===      111      112      113      114      121      123      124      131      132      133      134      141      143      144      211      213      214      223      224      231      233      234      243      244      313      314      323      333      334      343      413      433
B===      222      122      422      322      212      412      312      242      142      442      342      232      432      332      221      421      321      411      311      241      441      341      431      331      424      324      414      444      344      434      423      443
RRR=   21.373   10.188    0.244   10.446    5.077    2.648    4.152    0.103    0.821    0.027    8.528    0.107    1.542    1.111   10.853   -0.156    1.494    2.199   -1.900   13.143    0.338    7.772   11.865    2.857   -0.314    2.101   -4.073    3.803    0.841   -0.506    3.125   51.103
X1==    4.229    2.418    0.739    3.522    3.496    1.982    0.985   -0.471   -0.762    0.814    2.198    0.692    0.757    0.491    4.574   -0.213   -1.582    1.927   -1.168    4.177   -0.708    3.020    3.020    2.500   -0.418    1.478    3.203    2.143    2.290   -1.378    2.198    6.691
X2==    5.054    4.214    0.330    2.966    1.452    1.336    4.218   -0.218   -1.078    0.033    3.880    0.155    2.036    2.264    2.373    0.732   -0.944    1.141    1.627    3.146   -0.478    2.573    3.929    1.143    0.752    1.422   -1.271    1.774    0.367    0.367    1.422    7.637
CD1=       10        8        4        7       10        7        4        2        2        4        5        3        3        2       12        3        0        8        1       11        2        7        7        5        2        4        9        6        5        0        5       11
CD2=       18       14        4       11        8        5       12        3        1        2        9        5        6        8       10        4        2        4        6        8        1        6        8        5        3        5        0        3        2        2        5       11
AGCGTTATTGCCAATTGCCACGAATATATCGTAGTCTTTTATATACTTAAAGGCATTTTCTGATCTATCTATTACATCAATATCTAACGAAGACTTGATGGCTTCATCCTGATCCATAAAAGCAATATATTTCCATTTATTCATCTTTAAGGCAACGTCGGCAACGACCTTGCCATGACCGCTTGCGCCAATAATCAAAAGCCTTTTTTTTGTATTATAATTTATTTTCATGTAATTGACCTGCCTGTTGGCTTCCTCTAAACGGCTCCATCGTCGCCCTGCCCTCTTGGTTAATTCCCTCTCTTTGTAAAACCTTCATGATGGTCAAAAAAATTATCTTCACGTCCAGAAAAAAGCTGAGGTTATCGACATATTCGACATCGTAGTTAAATTTCTCTTCCCAACTTATGGCGTTACGGCCGTTTACTTGCGCCCAACCTGTTAGCCCCGGCCTTACTTCGTGACGTCGCCTTTGATGTGCATTATATAGGGGAAGATATTCTATCAGCAACGGCCTGGGCCCCACAATTGACATATCTCCTTTTAGGATGTTAAAAAGCTCAGGCAATTCATCCAAAGACGACGCCCGCAAGAACTTGCCGAAATCTGTCAGCCTCATTTCGTCGGGCAGCAATTCTCCCTTTTCATCTCTTTCGTCAGTCATGGTACGAAACTTATATAGGGTAAATATCTTTTCGTTCATGCCAGGCCTTTGCTGTTTGAATATAACAGGACTTCCAAGCTTTATCCTAACGAGCAAAGCGATGAGTAACAAAATCGGACTTAATATGATAATGGCCCCTAGCGAGAGCACAAAATCAAGGGGTCGTTTGAAATACCGCCCGTAGGGGCCTCTTTTTTCTTTTTGTGGCTTTAATTCCGCCTCACCCGGCATCTCATCTCCAAACCCCTTTAATAATTTCACATACCCTGTTTAGGTCGTCATCCGTCATTTTCGTGTCGCTCGGCAAACATAAGCCGTGTTCGAAGATCTTTTGAGATACGCCGCTTCCCAAAAAGTCATAATTCCGGTAAAAGGGCTGCATATGCATGGGCTTCCATATGGGCCTCGATTCGATG
KOK=        49
KK=   68283  LL=   69362  Z=    5.01  JJ=   68163  DL=  1080
A===      111      112      113      114      121      123      124      131      132      133      134      141      143      144      211      213      214      223      224      231      233      234      243      244      313      314      323      333      334      343      413      433
B===      222      122      422      322      212      412      312      242      142      442      342      232      432      332      221      421      321      411      311      241      441      341      431      331      424      324      414      444      344      434      423      443
RRR=   64.260    0.695    4.656   22.672   -4.364   15.227   -2.081    1.160   -3.020    2.946    0.255   -0.136   -1.405    2.718    0.822   21.018    0.157    2.302    2.754    1.896    0.751    0.173   -1.943   -0.559    3.728    1.001   12.252   16.544    1.590    0.112   21.408   52.270
X1==    9.159    1.020    2.462    5.870   -1.569    3.205   -0.859   -0.862   -1.670    1.505   -1.483    1.512    1.936    0.887   -0.922    4.423   -0.193    6.552    0.772   -1.670    1.665   -0.369   -0.996   -1.481    2.757    2.619    3.960    3.575   -1.578   -0.291    3.987    6.789
X2==    7.016    0.682    1.891    3.863    2.781    4.752    2.423   -1.346    1.808    1.958   -0.172   -0.090   -0.726    3.064   -0.892    4.752   -0.811    0.351    3.566   -1.135    0.451   -0.467    1.951    0.377    1.352    0.382    3.094    4.628   -1.007   -0.385    5.370    7.699
CD1=       15        4        6       10        0        8        1        1        0        5        0        4        5        3        1       10        2       15        4        0        6        2        1        0        7        6       10        9        0        2        8       13
CD2=       19        5        7       12        9       11        8        1        6        6        3        4        2       10        2       11        2        3        9        1        3        2        6        4        5        4        7        9        1        2       13       15
CTTTTTAAAGTTAGTTTCAAACACTAAAGAGAATTTTTCTTTTACTTTTTTTACTACCTCGCGAAAATCTACATCCTCGACGTAGTCATCGAGCGAGGCCACGGAAAATTCCTTTATACCGCAGGGGTTGATGAGCTCGAAGTGGGACTTGTCAACCTTTACATTAAAGGCAAAACCGTGCATGGTGATCCACCTTTCGGCGGCGATCCCTATGGCTGCGATTTTTTTGTCGGCGACCCAGACGCCCCTGTATTTAGGCTTTCTGCCGGCCTTTACATTGTAATCTTTCAGCACTTGTATAATCACTTCTTCAAGGCATGAGACGTACCATTGGAGGTCCTTTTTCCATTTGCTCAAATTAAATATGGGGTAGGCGACGATCTGCCCAGGACCATGGTAGGTTATGTTTCCTCCCCTGTTCGTCTCGTATAGCTCTATCCCGTAAGCTTCAAGAGTCCTTTTGTCCGCGAGCAGGTTTTCCCTTCCCCCCGATCTTCCTACGGTAAAAACGGGCTTGTGCTCCAAAAGAAGGAGTATGCCATCGGCCTCGCCCGCGGAAACTTTTTCAAAAGCTCTTTCCTGGAGGGTAAGGCCGTCGCCGTAACCCAGGGGCTCTTTAAATTCCACGACAGAGCATCTCCTGCTCAACTGGCCACACCTCCCAAAAGTAAGGTGTAGGGGCATTTTCCCCTACACCTTGTACTATTATGTTATATCTTATTTCAAGACAGCCAGAAGCAGCAAGGGATTTTCAAGCAGCTCTTTTACTCGCCTGATAAACATGGCCCCTTGGGCGCCGTCGACGATCCTGTGGTCGAAGGTCAAAGAAAGCGTCATCATGGGCTTTACTACCATTTGGCCATCGCAAATGCAGGGCCTGTCTTTCATCTCTCCAACCCCCAAAATAGCGCACTGCGGAGGATTGATGATGGGAGTAAAGTCTCGAACGCCAAACATTCCGAGGTTAGTGATCGTAAAAGTGCCCCCGGTCACGTCGTCTATAGCAAGTTCGCCTTTGCGGGCCTTTTCGATCAAGGCATCACCGTCAGAGGCAATTTCGTACAAGTTCTTGCCGGCAAC
KOK=        50
KK=   83793  LL=   84752  Z=    5.62  JJ=   83763  DL=   960
A===      111      112      113      114      121      123      124      131      132      133      134      141      143      144      211      213      214      223      224      231      233      234      243      244      313      314      323      333      334      343      413      433
B===      222      122      422      322      212      412      312      242      142      442      342      232      432      332      221      421      321      411      311      241      441      341      431      331      424      324      414      444      344      434      423      443
RRR=   25.169    0.115    6.141   29.515   -0.280   -0.024    7.457    0.658   -0.252    1.941    2.540    1.335    4.909   12.695   -1.015   -0.242    0.631   37.788    1.207    0.957    0.507    0.037    1.977    0.069    1.323    1.642    1.910   -0.632    1.365    2.370    1.092   23.036
X1==    5.003    1.043    2.236    5.725   -0.091   -0.152    3.875   -1.426   -0.152    1.617    1.603    1.692    1.603    3.988    1.610    0.406   -0.424    8.988    0.417   -0.709    2.528   -0.474    0.734   -0.192    1.102    1.036    1.980   -0.502    1.513    2.627    0.470    3.740
X2==    5.031    0.110    2.746    5.156    3.072    0.155    1.925   -0.461    1.660    1.200    1.585    0.789    3.063    3.183   -0.630   -0.597   -1.490    4.204    2.894   -1.349    0.201   -0.079    2.696   -0.360    1.200    1.585    0.965    1.259    0.902    0.902    2.324    6.159
CD1=       13        5        8       13        3        3        9        1        3        7        6        6        6        9        6        4        2       18        3        2        8        2        4        2        6        5        7        3        6        8        4       10
CD2=        8        2        5        9        6        2        5        1        4        3        4        3        6        7        1        1        0        8        7        0        2        2        6        2        3        4        3        3        3        3        5       10
CCCGACACCTTCCCTATGCATCGTCACCGCGATGGGTCCTTCTTCAAGGGTCTTTTCGAAGATAAATCCCCTCTTGCAATTTTTCAGCCAGCTTACGAGGGAATTCAAGCCTTCTCGGCTAACGTTGGCCGCAGGTTCGCTCAAAAGCAGTTCAGGTGCCTTTGGAGACATCGCTTCGGCCATGGTCAGATAGACCGTAAGATGGGGCGGAACATCCTCTTTTTCGCCAAACTCGCATATTTTGTCCAATATTTCGGCCTCGTTGAAAAGACCGAGAGCGCGAAGGGCGAACATCAAGGCCTCGGCGTTCGTCGCGTCCAAAGTTGGATAGAAATGTTCAAAGGGCGGCAATATTCCCAACGCTTTGGCTGCCTGAATGGACTCTCCGTGAAGAGTGAGCTTCGAGACGTCGGCAAAACCAGCGCCGTCCTGCACCACCGGCAGGTCTAAAGCCGTCATTATTTCATAGACCACTTCGCCCCTCGAAATTGCGCTGGCTCCGCCAACGTGCGCAAACGCTATAATGCACACTAAAAAAATTAAAGACGCAACCCGAAGCCTCTTGAAAGCTCCCACGGCCTCGCCCCCCTTAGGTTTTAACCTTTCGTTTTGTCCTTCAAATAGTACCTTCCGTCAGTATAAAAGAACTCATTCTTTAATTCTACAACCTCTTTAGAAAGCAGGAGTAAAACTAACACGTTCGGTATCACTATCATGGCCAGACTGATGTCGAGGAAATGCCAGAGCACCTTGGCCCCGCCCACGGCACCTATGTATATGGCAGCAATGTAGACGTACCTCGAAAGTTTTGCTGCCTTCAGGCCGAAGAGAAACTCCACCTGTTTTTCTGCGTAAAAAACTAACACCAAAACGGTGGTTATGACGAAAAGAAAGAGGCTTAAGGCGACGAGGCCGCTTCCTAAGTTGCCGAAATACCTGCCAAAGGAAAGAGCTGCCAGG
KOK=        51
KK=  121173  LL=  122252  Z=    7.57  JJ=  121143  DL=  1080
A===      111      112      113      114      121      123      124      131      132      133      134      141      143      144      211      213      214      223      224      231      233      234      243      244      313      314      323      333      334      343      413      433
B===      222      122      422      322      212      412      312      242      142      442      342      232      432      332      221      421      321      411      311      241      441      341      431      331      424      324      414      444      344      434      423      443
RRR=   21.318    0.028    1.708   69.719   -0.544    1.653    2.953   -0.445   -0.045   -1.742    1.921    4.708    1.694    7.279   -0.544    1.805   -0.269   17.673    3.377    0.399   11.220    0.238    2.996    1.608    1.176   -0.133   21.838    0.243    0.340   -0.379    2.929   15.420
X1==    5.490    0.159    1.069    9.120   -0.310    0.900    5.572   -0.464   -0.751    2.506    1.448    1.749    2.684    1.591   -0.310    1.450   -0.095    4.205    2.606   -0.751    2.951   -0.856    1.805    0.580   -1.693    2.066    4.889    0.678   -0.666   -1.392    1.448    3.688
X2==    3.883    0.174    1.597    7.644    1.756    1.838    0.530    0.960    0.060   -0.695    1.327    2.692    0.631    4.575    1.756    1.245    2.830    4.202    1.296   -0.532    3.802   -0.278    1.660    2.771   -0.695   -0.064    4.467    0.358   -0.510    0.272    2.022    4.181
CD1=       18        5        6       21        4        5       13        3        2        7        5        7        7        5        4        6        3       10        7        2        7        1        5        3        0        6       10        3        1        0        5        7
CD2=       10        4        5       15        7        6        4        4        3        1        4        7        3        9        7        5        8       11        6        2        8        2        5        7        1        2        9        2        1        2        5        7
CCTTTCTACGACCAATCCTCTTTGCTTTCGAGACGTTTTGTCCTTTAATATGGCTTCGTCTGCAAGCTCAAGGTAAGCCTTTACGATCTCCCGGATGAAGGCCTTCGTCATGCGAAAAAGCTCATCTTCTATTTCAGCCAGCGTCCTGACATGGGAACTGCAAAAAAACTTCAATATCTCGGAGATGAAGTTTGAGACAATTTGTAGTAAAATAACCTTGTTCAAGTTGGGACCCTCCTTTATGAATTTTTGTGTGCTACAAAGATTCTACCAAAAGGAGCGGTCCCTTTATTTTTCCTCCCTAAAAACTCCTACAAATATTTTACGCTATCTAATACTTAAGAAGTTAACAGCTGCTTAGGAGATTATGCCTTTGTAGGCTCTCATTTCAAAGCTTCTTGGGTTTGTTTCTTACAGATCCTGTCCCTGACAATACTACATTTACCCCTTTTAGGCAGAAGCTTCAAGAAAAAGGAGTGCTTGAAGAGCTGTTTTCTATCTTGGATTCAGAGTTTGACCTACTGGGCTTTTTAGTGAAGAAGGGGTCATTCATAAATGCCACTATAGTGCAAGCCCAAAGAAGGCCTCCTTCCAAAGAAAAGGATGACAAAGACGAAAAGAAAGAACGAGACCTTGATGCCATCCAAGCCCAATCTTCCACTAGGGAAGAAAACCCTTCCTTACACCACGATGATGAGAGGATCTAGAGCAAAGAGAAAGACGATGGAATTCACGCCATTAAAACCTCAAAAGGTGTATAAAGACATAATCGATCAGTTCAGTAAAATGATCTACGAGGGAAAGCTTAAAAAGGGAGACAAGCTTCCTCCTGAGAGGCAGCTATGTCAAATGCTCAACGTAAGCCGAGCATCCATGAGGGAGGCCCTACGGGCCATGGAGATAATGGGCATAGCAGAAAGCCGTCCAGGAGAGGGCACCTTTATTGTAAATGAGGTCTCCTCCTCTATCTTTCAACCTCTTTCACTTCTCCTCGCCTTAGAAAAAAACCAGGAAGATTTTGTAGAGATTCGAAAGGTCTTGGAAAGTGCCTGCGCAAAGATGGCCGCCGAAAAAAGGACC
KOK=        52
KK=  156843  LL=  157772  Z=    5.39  JJ=  156843  DL=   930
A===      111      112      113      114      121      123      124      131      132      133      134      141      143      144      211      213      214      223      224      231      233      234      243      244      313      314      323      333      334      343      413      433
B===      222      122      422      322      212      412      312      242      142      442      342      232      432      332      221      421      321      411      311      241      441      341      431      331      424      324      414      444      344      434      423      443
RRR=   56.358    1.671    0.191   -0.058    0.107   -0.634    0.561    2.967    0.369   -0.167   -1.968   10.104    2.330   11.248    3.079   -1.095   -2.085    7.721    3.255   -0.514    1.567   -1.437    2.192   14.562    0.905   -0.927   -1.698    6.640   65.798    1.044    0.238    0.493
X1==    8.197    1.575    0.653    3.265    0.100   -0.246   -1.420    1.354   -0.246   -0.396   -1.497    2.500    1.216    3.074    0.838   -0.900   -1.420    2.606    1.807    3.677    1.142   -0.340    2.192    4.061   -1.017    1.894    2.303    2.558    7.333    4.324   -0.141   -0.490
X2==    6.875    1.061    0.293   -0.018    1.061    2.571   -0.395    2.192   -1.496    0.423    1.315    4.041    1.916    3.659    3.675    1.216    1.468    2.963    1.801   -0.140    1.372    4.220    1.000    3.586   -0.890   -0.489   -0.737    2.595    8.973    0.241   -1.692   -1.006
CD1=       12        4        3        6        2        2        0        4        2        2        0        5        4        6        3        1        0        7        5        8        5        2        6        8        1        5        7        8       15       10        2        2
CD2=       14        4        3        3        4        6        2        6        0        3        5       10        6       10        8        4        5        6        5        2        4        9        4        9        1        2        1        6       17        3        0        1
TCTTCCCCCTGAGATATTTTTCCGTATCAGTCAAAAAGATCGGGACGGGCGACATGCTTCCCGCCGCTAAGCGGACGTCACTTACCGCCTCGTCTTCGAGCTCGATAAACCCGGCAAGGGAAAGCCTTGAAATGGTTAAAGCAAGCCTGGAACCTCTTTTGTAGAAAAATTGGCGCGACTTCACCGAAGGAAGGGGTATTTTTACGCTTTTAAGCAACTCATCGGACCTTAAAACGGTCTTTCTGTAGCCGCTGTAAAGCTCCGTCACGGGTATTTCGCGCACTCCCCTTTTGCTTTGAAGGACTGCAATTGCGCCAAGTACGAAAAGCAGGGGCGGACTGTCGGCCGCGGCTGAAGCGTTGACGAGATTTCCTCCGATTGTGGCCCTATTTTGTATGGCCACAGCTCCAATTAAAGTCGAAAGATAAGCTAGGGCGGGAAAATGCTCTTTCACTAAATCCGAAGAGGCGATCTCGGAAAAGGTTGTGCCGCCTCCGATCTCCATGTAGCCCTTTTCGAGCTTTATCCCGCTCATCTCCTTCAAATTCCAGATGTCCATCACCCTCTCGGGCTCGGGCTTTCCCTTCTTAAGGTCGGGGTAAAAATCGGTACAACCCGACAACAAGGTCATATCCGGATATCTTTCCAGAATTTCTAAGGCCTTCTCCAGATCGACGGGCAAAAATACCCGGGAGGCCTCGCTTCCCTGAAGTTCTACCGATTCCTCGGACACATTATCCCTTTCGCCCTTTTTGGGAGCAGTCTTTCTGCCGTAGCCTTCCGCAGCCGCTCTTTCCACAGCGCGAAATATCCGTTCGTAACCGGTGCATCGACAGAGGTTTCCCGCCAAGGCCCATTTTATCTCCTCTCTGGTGGGATTGGGTTTTGCGCTTAAAAGGGCCCGTGCGGCCAAGACCATCCCCGGGATGC
KOK=        53
KK=  158943  LL=  159662  Z=    5.20  JJ=  158763  DL=   720
A===      111      112      113      114      121      123      124      131      132      133      134      141      143      144      211      213      214      223      224      231      233      234      243      244      313      314      323      333      334      343      413      433
B===      222      122      422      322      212      412      312      242      142      442      342      232      432      332      221      421      321      411      311      241      441      341      431      331      424      324      414      444      344      434      423      443
RRR=   24.586   -1.087   -0.619   49.176    2.433    5.947   -0.798    0.937    0.643    0.082    1.392   -0.105    2.022   10.337   -1.087    1.887    0.471    5.078    3.182   -0.418    6.202   -2.472   -0.362   -0.407    8.191    2.022   -1.701    0.027    0.130   -0.864   10.157   33.331
X1==    7.166    0.793   -0.242   10.001    0.793    1.704   -1.183   -1.134   -1.337    1.494    0.389   -0.999    2.020    1.656    0.793    1.704   -0.327    2.963    1.524   -1.337    4.525   -1.466    0.621    0.269    3.668    2.020    1.434    0.026   -1.540    1.112    2.836    4.427
X2==    3.431   -1.371    2.558    4.917    3.069    3.489    0.675   -0.826   -0.481    0.055    3.582    0.105    1.001    6.243   -1.371    1.107   -1.441    1.714    2.088    0.313    1.371    1.687   -0.583   -1.514    2.233    1.001   -1.186    1.038   -0.085   -0.777    3.582    7.529
CD1=        8        2        1       11        2        4        0        0        0        4        2        0        4        3        2        4        1        7        4        0       10        0        3        2        7        4        5        3        0        4        5        9
CD2=        8        0        6       11        6        6        3        1        1        2        8        3        4       14        0        3        0        3        4        2        3        4        1        0        5        4        0        3        2        1        8       13
AAGTTCGACTGACTCCTTCGCCACAAAAAGCTTTATTTTTCCGTTGATCTTCTGCTCTCCCGCTCCCGTAAAGCCTCCTCCGTGAAGGAAAAGCGACAACCCGATGCCCCTTTTCTTCGGGCCTTGGTCTTTTGAATACTCGGACCTCTTTCTTTCGTATTCCGAAATCGCCAAGGCACGCTCAAAGACTAGCCTTGCTCCGTCGTCCTCGACCCTTTGACCGAAGGGAAAGGCATCTCCGTTCTTTAACAGGTTTTTACGCCTCACTTCTACAGGGCTTAAACCAAGCGTCCTTGCGATTTTATCCATCTGCCTTTCCATGGCAAATATGCTTTGAGGCGCGCCAAAACCCCTGAAGGCGCCGTTTGGCGGTGTGTTCGTAGCCACGGCTCTGGCCAGGATGCGGGCGCTTGGTATGTTGTAGCAACCCGTAGCGTGAAGCAGCGACCTTTGAAGCACTACAATGCTCAAGGTCGTATAAGCCCCTCCGTCAAGCACCAGGTCTACGTCCTGGGCGACTATCGTGCCGTCCTTTTTTACCCCCGTTCTGTGCCTTATCCTGGAAGGGTGCCTCTTGGTAGTGGAGACCATATCTTCGGCCCTGTCGTAGATGATCTTCACGGGCCTTTTGGCCTTCAAGGCAAGCACGGCTGCGTGTATAGCAAGAAGCGAGGGAAAATCTTCCTTTCCGCCAAAGCCTCCGCCCGTAACGGCCTGTTT
KOK=        54
KK=  178413  LL=  179492  Z=    4.98  JJ=  178323  DL=  1080
A===      111      112      113      114      121      123      124      131      132      133      134      141      143      144      211      213      214      223      224      231      233      234      243      244      313      314      323      333      334      343      413      433
B===      222      122      422      322      212      412      312      242      142      442      342      232      432      332      221      421      321      411      311      241      441      341      431      331      424      324      414      444      344      434      423      443
RRR=   24.671    0.084   -1.053   20.379   -0.563    3.837    3.358   -0.598    0.202    2.545    1.687    2.351    6.802    0.396    0.060   -1.209   -0.282   31.428    2.493   -0.009   23.090   -2.770   -0.185    0.238    5.046    9.450    2.461    5.743    0.896   -0.123    2.510   15.324
X1==    4.813    2.241   -0.947    3.964   -0.312    1.783    2.747    0.971   -0.562    1.792    1.506    1.239    4.008    0.480    1.602   -0.562    0.249    6.705    0.514    0.024    5.107    2.815    0.521   -0.439    3.553    2.757    1.338    1.886    1.102   -0.621    0.880    3.401
X2==    5.126    0.038    1.112    5.142    1.803    2.152    1.223   -0.615   -0.360    1.420    1.120    1.898    1.697    0.824    0.038    2.152   -1.135    4.687    4.851   -0.360    4.521   -0.984   -0.355   -0.541    1.420    3.428    1.840    3.045    0.813    0.197    2.851    4.506
CD1=        9        6        1        8        2        6        7        4        2        6        5        4        9        3        5        2        3       16        4        3       13        8        4        2        9        7        6        7        5        2        4        9
CD2=       13        3        5       13        6        6        5        2        2        5        5        7        6        5        3        6        1        9       10        2        9        1        2        2        5        9        5        7        4        3        8       10
GCGCCCTTTTCTCTGGCCTTGGCCACACCTACAAAGCTCGCCCTGTCCTTGAATGATGCCGTTGGGTTCCTTCCGTCGTCTTTTATTAAGACCTGTTTAATGCCCAGCTTTTTTGCCCAATAGGTGCTTTCGTAAAGAGGTGAACAGCCGACTTTCAGGTTTGGGAAAAAGGTCGGATCATTTATGGGAAGAAGCTCTATGTAGCGGGAGATGCTTCTTTCTTTATTTCCGGCTAAAGCCTCGGGCGTAAATTTCCGCCTCACATCATCGTAATCGTAGAATACGTCCAGGGTGCCATCGGGCCCGCAATCAGGACAGGTAAAGACGTCGCTGTTCGGGTCGAATTCCCTTCCGCAAAGCACGCACTTTAGTTTATCCGCTGAAGCCACGATCATTACCTCCTAATCTTTTATCTTTGAATTGTAAAAACTACGAAGCATCGAGATAGGACACTGCTATAGCCATATATCCCTGAGTAGCCTTGACAAGCTGCTCTATGTTCACTCTTTCGTCTTTTGTATGGGCCAGCTGTTCCTTGGATGGTCCGAAGCTAATCGTGGGGATGCCTTTAATCCCACCGTAAAAGCAGCCGTTCGTCCCAAACCCGGATTCGGAAAGGGAGGGCTCCATACCCAGGTAGTGCAACCCTCTCAAGGCCCTTTCGATCAATTCTTCGTTTTCTCCGAAAAACCAACCCGGGGCGAAATGCTTCACCTTGATCCTCTTTCCCGTAAAACACTGCACGTAATCCTCAGCCACCTTTACGTCGGCCTGGATATCCGGGTCTATGTCACGTGCCAAAGATATCAGGCGTGCCACTTCTTCCACTACACTGCTTTCCGCCTCTCCGGCCAAAAGCCTCCTGTCGAAGGTGGCCACGCAGTTGTCGGGCAAAACGCTCGTTCCCATGGATGGGGCGGTTGACAAATCGGTCAGGACCATTATCCCGTCTCCGAGTAAGTAGTGGCGGGGCGGCAGGAAATGCTGCTTTATAAACGTGAGGAGAAAGACCATCTTTTCAGCTGCATTGACACCTGAAAGAGGGAAAGAGGTGTGAGCGCTTTTTCCTTGGGCTTCGAT
KOK=        55
KK=  267673  LL=  268482  Z=    4.97  JJ=  267343  DL=   810
A===      111      112      113      114      121      123      124      131      132      133      134      141      143      144      211      213      214      223      224      231      233      234      243      244      313      314      323      333      334      343      413      433
B===      222      122      422      322      212      412      312      242      142      442      342      232      432      332      221      421      321      411      311      241      441      341      431      331      424      324      414      444      344      434      423      443
RRR=   22.759    2.493    0.114    3.784    7.404    4.302    2.507   -0.108   -0.635   -0.675    4.053   -0.112    1.574    2.418   -1.101    0.473    2.369    9.502   27.909   -0.358    7.667    0.169    0.819    2.128   -1.188    7.662    9.563    5.005    1.914    0.402   -0.663    8.872
X1==    5.129    3.071    0.155    1.241    3.619    2.383    0.954    0.155    0.416   -0.662    2.112   -1.130    1.403    1.972   -0.770    0.416   -1.597    2.089    6.751    0.416    2.632    0.198    0.960    0.858   -0.662    2.820    2.632    2.332    1.353   -0.343    1.403    3.898
X2==    4.437    0.812    0.735    3.049    2.046    1.806    2.629   -0.699   -1.527    1.019    1.919    0.099    1.122    1.226    1.429    1.139   -1.484    4.549    4.134   -0.861    2.913    0.853    0.853    2.479    1.794    2.717    3.634    2.146    1.414   -1.172   -0.473    2.276
CD1=       14        9        3        5       10        6        4        3        3        1        5        1        4        5        2        3        0        5       12        3        5        2        3        3        1        6        5        4        3        1        4        6
CD2=        9        4        3        6        6        5        6        1        0        3        4        2        3        3        5        4        0       10        9        1        6        3        3        5        4        5        7        4        3        0        1        4
ATAACGGGAATAAAATTTCCAGTGGAAAAATTACTGTATTTGAAGCAAAATAAATATGACAATCAATCAAAAGGAGGATCAGGCCGAATGACGCCTTATACACTGAAAAAAGACAAATCCCAGCTGTTGATAATAGACGTACAGGAACGTTTGTTACCCGCCATCTTCGATAACACGTCAATTGTAAGAAATATCGAACTGCTTTTGAAGGCAGCCCAAGTGCTCTCTATCCCGACGAAATATACAGAGCAATACCCGAAGGGTTTGGGCCCAACTGTTTCCAACATATTGGAGTTGCTTCCCCCCGAAACTCCCCGGTTTGAAAAAATCCATTTTTCCTGTTGCGATGAGGGCAATTTCAAAGATTTTCTCGGACAGGAAAGGAAACAGGTAATATTAGCAGGCATAGAAACCCATATATGCATATTGGCCACGGCAATGGATCTGTTAAATGACGGATACCAAGTGGTGATCGCCATAGAGGGTGTAGGAAGCAGGCGTAAAGAGCATCATCTTGCTGCCCTCAATGTCCTTTCGCAATTTGGTGCCATGTTATTGCCAACAGAAAGCATTATCTATCAGTGGTTGAGCAAATCGGGGACTTTCGAGTTCAAGGAAATGTTGCCTTTTTTTAAGGAGTAACTCCAAAATGAACGATATTGCCGATCTATTCTTCAAGGGAGCATTCATTAAGTTTTTAGGTACAGGCGGCGCCAGGTTCGTAATGATAAACCAAACCCGCTCCACGGGTGGCATTTGGCTTGGCCTTTTCGGCAACCACGTCTTAATTGATCCGGGTCCAGGTTCGCT
KOK=        56
KK=  273193  LL=  274212  Z=    4.67  JJ=  273103  DL=  1020
A===      111      112      113      114      121      123      124      131      132      133      134      141      143      144      211      213      214      223      224      231      233      234      243      244      313      314      323      333      334      343      413      433
B===      222      122      422      322      212      412      312      242      142      442      342      232      432      332      221      421      321      411      311      241      441      341      431      331      424      324      414      444      344      434      423      443
RRR=   10.230    1.863   -0.070   31.511    1.403    6.382   -0.440    5.008    0.851    0.001   -3.345    1.258    0.993   39.896   -0.191    3.692   -0.892   13.594   -0.863    3.474    1.553    2.206    3.480    5.766    1.847    1.000    2.515    3.519    2.040    1.573    1.464    4.460
X1==    2.593    0.903    3.561    5.670    0.903    4.234   -0.697    2.918   -0.525    0.143   -1.385    1.020    1.542    5.918   -0.356    2.449   -1.414    4.197   -0.869    1.260    1.552    0.530    1.207    2.026    2.571    0.810    0.990    1.086   -1.469    1.985    2.274    1.985
X2==    3.945    2.062   -0.020    5.558    1.554    1.507    0.631    1.716   -1.620    0.006    2.416    1.233    0.644    6.742    0.536    1.507    0.631    3.239    0.992    2.759    1.001    4.160    2.883    2.845    0.718    1.234    2.542    3.240   -1.389    0.792    0.644    2.246
CD1=        6        4        8        9        4       10        1        7        2        3        0        3        4        8        2        7        0       11        1        5        6        3        4        4        7        3        5        5        0        5        5        5
CD2=       13        8        3       16        7        5        5        6        0        2        7        7        4       18        5        5        5        7        5        7        3        9        7        9        3        5        5        5        0        3        4        5
TCATCTCCCTGAATTTGGGAAGTATTTCTTCGCGCAAACGATAGGCCAGCTCGAAAAATTTACCCTCTTGCAGGCAGGGCATGGCGTCTTCAAGGGAATGAGTCAAGGCTTGACTGGCATCGAGCAAATTCCCGTCTGCTATACTTTCGCCCTTTACGCCCAACAACATTATGCTGTTTTGTATAACTTTCATTACCCAGCTGATACCTTCCATGAGCTTCGACATCAACATTAAAGCTTCTTGCGTATCTTCGCTTTCGAGTTTCTGTGCGACGAGATCTACTCCCTGCACTACAACAGGAATGTATTTTTTCGTCTCCTCCAAGGCCTCTATGACCAACTCCTTGACGTCCTTCTTTTCACCGTCGATATCCACATACACTGCAGTCACCCTCTATCCTATTATTTTAAATTTTCCCTCCACCATCTAACCATATCTTCAACCGTTTGCCTCAAGGAGAACCTCTGAACAAAGCCTGCTTCATCTTTCACTTTGCTAAGGTCGTTCCAGTATATGGGTTCATCCTTTTCGCGGACGAGATTTTTGTCCACAACAATTTTCACCTTGACAGGACAACCTTCGAGGACTATATCCAAAAGTTCCTTGATCGAGCATGGCTTCTCTCCCGAAACATTATAGGCCTCTCCGCTCCTTCCGTGTTTTTCGAGGGACAAAAAACAATCGACGGCATCTCTTACGTCAAGGAAAGCCCTCTTCGTATGGAGGTTACCCACTCGAAACACGGGCTCTGTCATTCCAAGCTCTATTGCGGCCCTCCTATATGTGAAATCTGAAACTACTTCGCCTTTCCTGCCAGGACCTACGCAATTCCCAATGCGAAGCCTTATTATATCAAGCCCGTAAGAACTGAAATAGGTAAAGCCAAGCAGGTCCTGTGTTGCCTTTGAAACGCCATATACGTGGGCAGGCCTGAAGGGCTGATTTTCCTTCACGGGGGTTTCGGAAGGATCGATAAATCCGTAAGCCGCCGTCGAAGAAGCAAGCATGATCCTTGTAGA
KOK=        57
KK=  302833  LL=  303852  Z=    5.29  JJ=  302683  DL=  1020
A===      111      112      113      114      121      123      124      131      132      133      134      141      143      144      211      213      214      223      224      231      233      234      243      244      313      314      323      333      334      343      413      433
B===      222      122      422      322      212      412      312      242      142      442      342      232      432      332      221      421      321      411      311      241      441      341      431      331      424      324      414      444      344      434      423      443
RRR=   29.321    6.897    0.049    1.827    2.913    0.783    0.910    0.026    0.275    2.777   -0.035    8.121   27.096   12.069   -2.966    0.443   -1.009   13.244    2.683   -0.751   16.086   13.634    0.352    8.140   -0.019    0.940    0.231    1.513    0.079   -0.421   -0.051    7.601
X1==    5.013    2.204    1.033    1.340    2.204    1.208   -1.622    0.018   -0.367    2.102    1.382    2.548    3.210    2.239    2.725    0.683    0.878    4.102    1.669   -0.367    4.432    3.438    0.285    2.414    0.054    1.382    0.194    1.639    0.194   -1.035    1.991    2.653
X2==    5.849    3.129    0.048    1.363    1.322    0.648   -0.561    1.495   -0.750    1.321   -0.026    3.187    8.441    5.391   -1.089    0.648   -1.149    3.229    1.608    2.047    3.630    3.966    1.239    3.373   -0.360    0.680    1.193    0.923    0.406    0.406   -0.026    2.865
CD1=       14        8        6        5        8        6        0        4        3        8        5        7        8        5        9        5        4       11        5        3       12        8        3        5        4        5        4        7        3        1        6        7
CD2=       12        8        2        5        5        3        2        4        1        3        2        8       14       12        1        3        1        7        6        5        6        8        4        9        1        3        3        2        2        2        2        5
CCGAATTCTTGGAGGATAATTCAGCAGTATCCATTCTTTCAACGATGATCGCCAACGATAAACGCTCAAAGGAGAGCTCTTGCGGGACTTTTTCACTTGAAGGCCTACCAGACGACCCACTACACCCCTAGACCTCCAATAAGTATAGGGATTAAATCCTATATTCCTGCGCTCTATCGGCAATACCGACGCTTTTATACCGACGGAGTCTCCTTCCTTTAAAGCTAAAGATGGAGATGTAAAACCGACAAATTTTCCCGTAGGTGTTTTGAATACGACTGCCCTTTTGCTGCCCCAGGGCCTTTCGAAAGCAACAACGGCCTTTTCCTCGAGCCTGCCGCTTAAAAAGAGATCGGTCTCTACCCTATAGCTCGACCACAGGCTACCAAACATGCTAACGACAAAGCAGAGGATTAAAATATACGAAGAATTCGGTGTTCCATCGTGGGCACAAAATCCTAAGCCCAAAAAAATAAACCCTGAGACAATGCCCGACAGCCAAAAAGGGAATCCTTTTCCCGTCAAAAGGATGGAAATCACTAGGGATAATAACAAGGATAAACAAGGAGCTTCTCTAAATAACTTCATCGATAGCCGACGGTAATCAGAGGCCTGATTTTTTCCATCTTCTTGGGACCTATTCCCTTTACTTCAAGCAGCTCCTCGACAGAACGAAAACCTCCCTTGTCTTCCCGATAGGATAATATCGCTTGAGCTGTCTTGGGTCCTATTCCGGGCAGCGACTGCAACATCTCGGCAGTTGCACTGTTCAGATCTACTAAATCGGAACTACCATGATAGTCCTCAAAGGTAGCTCCATCGATTTTCGAAGGCCCCAATTTACCCTTTTGGTCTATAAAGACCGCTCCCTTTTGCTCACTCAACGTTAGCTGGATATGTTCTCCTTTTTCTGGTACATGGACGTGACACCCATCCTTCAAGTTCGCCGCTAAATTGACGGCAACTGAATCGGCTTTCTCGGTAAGCCCCCCTGCTTCTGCCACCAATTCGTATACCCTG
KOK=        58
KK=  321313  LL=  322482  Z=    5.54  JJ=  321283  DL=  1170
A===      111      112      113      114      121      123      124      131      132      133      134      141      143      144      211      213      214      223      224      231      233      234      243      244      313      314      323      333      334      343      413      433
B===      222      122      422      322      212      412      312      242      142      442      342      232      432      332      221      421      321      411      311      241      441      341      431      331      424      324      414      444      344      434      423      443
RRR=   75.413    6.046    2.628   14.830    0.461    1.426    2.674    0.744    0.472    1.266    0.634    1.012   26.677   -0.624    0.668   -0.398   -0.325    8.900    0.626   -1.096    0.925    0.260    0.607    0.015    0.025   -1.300    2.566    6.911    1.052    1.080   -2.438   48.445
X1==    8.493    3.902    0.841    2.854    1.080    4.141    2.388    0.841    0.290    0.914    0.361    0.549    4.767    0.801    0.676   -1.155   -0.290    2.104    1.489   -0.673    1.117   -0.297    0.344    0.012   -0.076   -0.741    1.117    3.617    0.444    1.761   -0.741    9.668
X2==    8.879    1.549    3.125    5.196    0.427    0.344    1.120    0.885    1.629    1.385    1.756    1.842    5.596   -0.779    0.988    0.344    1.120    4.230    0.420    1.629    0.828   -0.876    1.765    1.253   -0.325    1.756    2.298    1.911    2.372    0.613    3.292    5.011
CD1=       33       16        8       11        9       13        8        8        5        6        4        6       12        4        8        2        3        7        5        3        5        2        3        2        4        2        5        9        3        5        2       17
CD2=       16        6        6       10        4        3        5        3        5        3        4        5        9        1        5        3        5       11        5        5        3        1        5        5        1        4        5        3        4        2        6        7
GGCCAGATCCTCTATTTTAAGTTCCTTTAAAACGCCCCATGCTCTATCCGTAGCCTCTTTTCTGCTAAGCCCCATATTCAAGGGGCCAAAGAGCACATCATCGAGCAAAGTGGGGCAAAAAAGTTGGTCCTCGGGATCTTGAAAGAGAAAACCGACTTTTTGGCGTAAATATCGCAGATCTTCCTTAGTCCGAATGCTTTTGCCTTCAAAAATAATTTCTCCCTGGAGTTGTCCGAGCAAACCCATGATCGCATAAAAAAATGTCGTCTTGCCGGCCCCATTTTTGCCAATAATACACACTTTTTCCTTTGTATAAATTTCGAAGTTAAGTCCACTAAAAATCGGAGGTTTGCCCGGATAAGCAAAGGTAAGATCTTTTACAACTAACAACGGCTTCATACCATTAAACACCCCACAAGAAGGGCGTAAAGGACAGCTAGCTTTAAAAAGTCGGGTCGTGAAAGCCTGGATTTAAAGGTCAGAAAAGTATAGGTTCCATTAAAACCCCTAAGCAGCATAGCATTATAAACTCTTTGCGATCTAACAAAACTTCGCAATAGTAACATGCCAATTAAATATCCGTAGGCTCTAAAGGTTCGCAAATTCAAAGAAGGCTCAAACCCCCTCAATGCCATGCTGCGGTGTATCCTTGAAGCCTCCTCAGCCAATACATGAATATATCTGTAGGTAAAATGAAGCAGAGCTACCAATTTTGACGGAAAACGCAGTTGACATAAAGCCTGCAATATCTCAGGCATGGAAGTCGTCTGGAGAAGTGCCATAAATGCCAATACAGCTGCATGGATGCGAATTGTTATGAGCGTGGCTGTTGCAACTCCCCCTTCTGAAGAAAAAGGAAGAGTCAACCATAGCATTAAAACGAACCCATCTACGGCCATCAAACGTTTTAAAAGCCTTTTAACCGGTACTCCCGAAAGCCCGACTAAGGCAATAGAATACATCAACAAAAAAATCTGAGCCATGAGGGAATTTAAAAGAGCCACACACAAGGCTACGGAAAAAGTTAAAAGCAACTTTACATAAGGCGGAATACGCTCTAAAAAACTCCCCTTTGGCTTACTATGATAATTGATGTAACTAACGTTTATCATGCCCGTCACCGCTTCCCTTTTTAAACCAAAGGGCAATGCCTATCAAGCCAAAAATGTA
KOK=        59
KK=  325843  LL=  326652  Z=    4.57  JJ=  325723  DL=   810
A===      111      112      113      114      121      123      124      131      132      133      134      141      143      144      211      213      214      223      224      231      233      234      243      244      313      314      323      333      334      343      413      433
B===      222      122      422      322      212      412      312      242      142      442      342      232      432      332      221      421      321      411      311      241      441      341      431      331      424      324      414      444      344      434      423      443
RRR=    9.149   14.282    0.210    6.864    6.764    0.140    5.277   -1.254   -0.045    0.290   -0.633   -3.403    1.207    0.838    0.976    0.140    0.300    0.491    3.054    0.443   22.285    1.116   18.134    0.030   -0.250    1.720   -0.707    1.026   -0.974    0.358    0.832   38.237
X1==    2.328    3.301    0.087    2.278    2.063    0.646    1.334    2.292   -0.054   -0.386    0.437    3.011    0.437    1.256    0.824    0.646   -0.760    0.471    1.791    2.046    4.264    0.296    3.454    0.287   -0.386    1.267    1.096    0.810    0.802    0.802    1.267    8.311
X2==    3.929    4.327    2.405    3.013    3.279    0.216    3.955   -0.547    0.836   -0.751   -1.446   -1.130    2.760    0.667    1.184    0.216   -0.395    1.040    1.705    0.216    5.227    3.778    5.250    0.105    0.647    1.358   -0.645    1.267   -1.215    0.446    0.657    4.601
CD1=        6        8        2        5        6        3        4        5        2        1        2        6        2        3        4        3        1        3        5        5        7        2        6        2        1        3        3        2        2        2        3       10
CD2=       12       12        7        8       10        3        9        2        4        1        0        1        6        3        6        3        2        4        5        3        9        7        9        2        3        4        1        3        0        2        3        7
ATTCCAATCTGGCTTAAACATAAATTGCGCATTTGCATCATATGTGATAATATTGCCACATATTTGTCAAGGAGGGTTAATAATGGATATGGAAACTCAAGGCAAAAAGGCGACGCTGTTAAAGGCCATGGGGCATCCAGTCCGTATCGAAATCATCGAACTGTTGGGCAAACGGGAGATGTGCGCCTGTGAAATTGCAAGTTTATTTGACTGCGACAGGACTACTGTGAGCAAACATTTGGCCATCCTGAAAGATTTGGAAATTATCGAGCAAAGACGAGAGGGTTTATATATTTACTACAGACTTAAATTGCATTGCTTAGTTCCCATGCTTCAGTGCATAGAGCATGCCATTTTTGGCGATCCGGTGAAAATTCAATTTGACTGTAAATGTTCGTGCTCCCAAGATAACTACGAAATTTAACATAAATATATTATATTAGTTAGTTAGGAGGCATTTTTATGAGCGACAACAAGAAATTAGCTTTAATTCTTCTTGCATTTCTCTTTTTTTACTTTATACCGGCCGATTCGCCCAGAGCAACAGTCGCTGCTTCGGAAGCCCTTGCAATGCTTCATGAATATGCCAGACAACACGTCTTGCTTTGCCTGGTTCCTGCTTTTTTCATAGCGGGCGCCATTTCCGTTTTCATCAGTCAACAGTCAGTCATGAAATACCTCGGAAGCCATGCAAAGAAGTCCGTATCCTATGCCGTTGCAGCGGTATCTGGCACAATTTTAGCCGTATGCTCCTGCACCGTTCTTCCCTTGTTTGCCGGAATTTATGCCCGAGGAGCCGGAATAGGCCCT
KOK=        60
KK=  375253  LL=  376392  Z=    4.64  JJ=  375223  DL=  1140
A===      111      112      113      114      121      123      124      131      132      133      134      141      143      144      211      213      214      223      224      231      233      234      243      244      313      314      323      333      334      343      413      433
B===      222      122      422      322      212      412      312      242      142      442      342      232      432      332      221      421      321      411      311      241      441      341      431      331      424      324      414      444      344      434      423      443
RRR=   12.639   19.386    0.584   -2.098   39.619    0.822    9.135    0.462   -0.054   -0.397    0.197   -0.431    2.545   -0.325    0.282    1.785   -0.092   -0.073    3.597    1.075    1.866   -0.005    4.600    2.626    0.954    2.872    0.012   -0.098   -1.531   14.826    0.321   48.516
X1==    4.099    3.229    0.630   -0.650    7.143    1.693    4.589    1.567    0.651   -0.368    1.030   -0.165    1.030    0.506   -0.686    1.693   -0.268   -0.013    1.911    2.214    1.334    0.042    0.763    2.382    0.884    1.678   -0.755    2.145    1.440    4.041    1.678    5.774
X2==    3.083    6.005    0.927    3.226    5.546    0.486    1.991    0.294   -0.083    1.079    0.192    2.615    2.472   -0.643   -0.411    1.054    0.343    5.676    1.882    0.486    1.399   -0.116    6.031    1.102    1.079    1.712   -0.015   -0.046   -1.063    3.669    0.192    8.402
CD1=       20       15        6        3       25        7       12        8        5        2        4        4        4        3        5        7        3        3        6        8        4        2        3        5        4        5        1        4        3        6        5        8
CD2=       10       18        4        8       17        4        7        3        3        3        2        7        5        1        4        5        4       15        8        4        4        2       11        4        3        4        2        1        0        5        2       10
ATTCAAAATATATATTCACTGGTTTCTCATATTCGCCAAATTTTTCTTTAAGAAAAGAGTTAAATATCTTAGTGTATACATATTCAGGATTATAGGAATGTAGAACCAATACATTGTAATAATCCTTATATGCATCAGATCGATGGCAAAATATCAACAGCAATATGATCAATGTCAAACAAGTATGGCAAATATAATTATATTTGGAAAATAATTTCTTCATTTCCAGTGTTCCTCCGAAAACGCGAAACTATCTTTAAAATACATCAATCAAACATGGCCATTTATTCACATATATAATATCAGCTTACGATTATGCACTACCCGCATCAACAACCCTTGTCTTTTATTTGCTATTATTATACTATAATAGCATGAAAACTGAAAGAACTTAGCTTTGCGAAAGCTGATTAATCATATGCAACGTCTATTCCCATAAAATATTTAAATAATGCTACACTTGCCTTAAGAGGATCGAATTGACTGTTGTTAGCTTAGGAATTTTAGATACAGATGTGCCAGCGTTCTTTTGCGATACACATTAATAAAGCTTATAATAGCATAAATGGCCTAAAAACAATAACTTAAAAACACCCAAAAATTAAGGAGGCATGACGCTTGAGTGTAAAACGTAGGCTAATTGTGTTGGCAATAGGTATTTTGATAACAATATGTGCGATGGGGTTCTTTTCCTACCGCGGTAGTCGAGCCATCATAATCGACCAAATAAACCAAGGAGGCAGGCTAGCAGCAGATACGGCAACAGCTTCCATTTCTAACTGGATCAATACACGCACGAGCGTCGTTAAACTTATGTCGGAAAACATTACCTACATGTGGGAAAATTATGGCATTTCCGGCTATCTGATAAAAGACTACCTTGCCAAAACACTTGAACACTATGCAAATTTAGGTTTTATAGAAATTTACATGTGCACCCCAAAAAACGAATTCATCAGCGCCACAGGCTGGGAGCCGCCGGCCGACATGGACATGCGCCAAAGACCCTGGTACGTCATGGCGGAAAAATCCGAAGGAGTAATATTTACTGAACCCTACGAAGCAGTAAATGTAGACGGCCTAGTTGCCACTGTTGCCATCGCGGCAAGAGGCAAAAGAGGCGAACTTTTGGGAATAGTG
KOK=        61
KK=  387283  LL=  387972  Z=    6.30  JJ=  387283  DL=   690
A===      111      112      113      114      121      123      124      131      132      133      134      141      143      144      211      213      214      223      224      231      233      234      243      244      313      314      323      333      334      343      413      433
B===      222      122      422      322      212      412      312      242      142      442      342      232      432      332      221      421      321      411      311      241      441      341      431      331      424      324      414      444      344      434      423      443
RRR=   14.221    0.114    1.306   13.003    0.657   13.731   -0.279   -0.087   -0.597    0.466    0.090   -0.131   -0.632    7.397    0.966    7.462    1.927   43.568    3.562    1.086   12.100   -1.533   -1.332    9.652   -0.131   -0.078    2.229    5.826   -0.387   -0.405    1.069    0.023
X1==    2.360    0.478    1.698    2.998    2.756    3.139    0.553    0.542    0.473    0.528   -0.084    0.634   -0.776    2.104   -1.799    6.472   -1.492    4.836    1.859   -0.860    2.609   -1.267   -0.468    8.563   -0.149    0.608    1.047    5.862    0.375   -0.436    0.608   -0.436
X2==    6.026    0.238    0.769    4.337    0.238    4.374   -0.505   -0.160   -1.263    0.882   -1.072   -0.206    0.815    3.517   -0.537    1.153   -1.292    9.009    1.916   -1.263    4.638    1.210    2.845    1.127    0.882   -0.129    2.130    0.994   -1.032    0.928    1.759   -0.052
CD1=        9        4        6        8        8        7        3        4        3        3        2        4        1        5        0       12        0        8        4        1        5        0        1       12        2        3        3        9        2        1        3        1
CD2=        8        2        2        6        2        7        1        1        0        2        0        1        2        5        1        3        0       15        5        0        7        3        5        3        2        1        4        2        0        2        3        1
CCATACGTAAAGAAACACCCCGAGTGGTTCAGGTGGCGACCCGATGGAACTATCCAGTACGCAGAAAACCCGCCAAAAAAATACCAAGATGTCGTCCCCTTCGACTTTGAGTGCGATGATTGGAGATCACTTTGGGAAGAGCTCAAGAGCATAGTTATGTTTTGGATAGGACAAGGAGTAAAGATCTTTAGAGTTGACAACCCCCACACCAAACCCTTTGCTTTTTGGGAATGGCTTATCGGAGAAATAAAGAAAATTTACCCCGACACTATCTTCTTATCCGAAGCATTCACGCGACCTAAGGTCATGTACAGGTTGGCGAAGCTCGGTTTCAATCAATCCTACACATATTTCACATGGCGCAATACCAAGTGGGAAATCACGGAATATATGAAAGAACTGACACAAACTCAGGCCAAAGAATTTTTCCGACCCAACTTTTGGCCCAATACACCTGATATACTCCCCGAATACCTTCAATACGGGGGGAGACCTGCATTTATCGTAAGGTTGGTGTTGGCTGCAACCCTTTCTTCCAACTACGGAATATACGGACCTCCATTCCAGCTTTGTATATCCGAAGCGGTGCCTGGCAGGGAAGAATACCTTAACTCCGAAAAGTACGAGATCAAACATTGGGATTGGGATGCACCGGGTAATTTGAAAGAAATAATAGGAAGAATTAACAGG
KOK=        62
KK=  394333  LL=  395022  Z=    4.93  JJ=  394303  DL=   690
A===      111      112      113      114      121      123      124      131      132      133      134      141      143      144      211      213      214      223      224      231      233      234      243      244      313      314      323      333      334      343      413      433
B===      222      122      422      322      212      412      312      242      142      442      342      232      432      332      221      421      321      411      311      241      441      341      431      331      424      324      414      444      344      434      423      443
RRR=   10.156    0.276    1.383   14.527    1.218   30.801    0.827    1.072    0.958   -0.284    1.581    1.402    7.419   -1.189   -2.891    0.399    1.894   20.935   18.210   -0.315    0.419   -0.574    0.200   -0.459    2.043    1.012   34.450    0.014   -3.075   -0.258    1.511   11.608
X1==    2.367    2.464    1.227    3.814    1.704    6.373    2.148   -1.236   -0.726   -0.560   -1.117    0.901    3.413   -0.878    1.704   -0.726   -1.208    6.318    2.949   -1.436    0.446   -1.297   -0.514   -0.166    4.037    0.695    7.076    0.006   -1.199   -0.353    0.695    2.184
X2==    4.292    0.112    1.128    3.809    0.715    4.833    0.385   -0.867   -1.319    0.506   -1.415    1.556    2.174    1.355   -1.697   -0.550   -1.567    3.314    6.175    0.219    0.938    0.442   -0.388    2.766    0.506    1.456    4.868    2.145    2.565    0.732    2.174    5.316
CD1=        4        5        3        5        4       11        4        0        1        1        0        2        5        0        4        1        0       13        6        0        3        0        1        1        7        2       13        2        0        1        2        4
CD2=       12        3        4       10        4        8        3        1        0        2        0        6        5        5        0        1        0        5       10        2        2        2        1        6        2        4        6        3        4        2        5        7
TTGTTCCGGATCGGCCTTGCGGAAATGCCAGCTGACAGAATACTCTTTTTCTTCCAGAAAAGATCCCGGCACCTTATCGACATAATGCTTCAAAAGTGAAAGCACGTCTTTCTTCCATTCGCTGCTCGCGTGTCTCAATAACTCCCAATCCTTGCCCTTCTCTTTAATCCAAACGCCGTGTTCGGCCACGAAGTTTATATCGAGATCCCCGAGCCATTGCTGGAGGATACTTCTTTCCCTGCCGCTGATTATCACGATATCTACTTTATTTATTTTTGAAAGTTCGCGTAAAAGATCCAAAAGCTCCCTCGGCGGGATAGCTTTCTTGGGATCCCCGGAAAAGGGAACCAAGGTGCCATCGTAATCGAGGAAGAAGATGCAATGGTTGGCCTTTTCAAACTCGTCTAACATCTTGGCTGTAGCCCTTTTGTCGAGAATTTTGGTTTGGAATCTTCTCTGCTCGTCCTTGATATAATCCAATTCTTGAATAAACTCCGAGGCCCATTTCACCACATGATAGTTTTTCAACCTCTGTTGCATTCTTTCCAGCCTGTTTTGCTGCTCTTCAACGGGCATTTCCAAGGCCTCTTTAATCGAAGCAGCGATCTCTTCTCTGTCATTTGGATTTATCAAGATGGCCTCTCCCAACTCTTTGGAAGCACCTGCGAGCTCGCTTAAAATCAACACTCC
KOK=        63
KK=  435103  LL=  436122  Z=    5.86  JJ=  435043  DL=  1020
A===      111      112      113      114      121      123      124      131      132      133      134      141      143      144      211      213      214      223      224      231      233      234      243      244      313      314      323      333      334      343      413      433
B===      222      122      422      322      212      412      312      242      142      442      342      232      432      332      221      421      321      411      311      241      441      341      431      331      424      324      414      444      344      434      423      443
RRR=   36.935    5.588    3.199   11.290    0.351   21.659    0.891    2.205    0.539    0.549   -0.989    7.946   14.356    9.134    0.780   -0.683    1.892    0.036   -0.161   -0.021   20.022    3.924    3.924   -0.443   -0.245    5.653    1.679    4.023   -0.186    1.460    0.041    3.868
X1==    8.357    2.389    3.295    2.229    0.406    5.794    0.441    1.442    0.471    0.447   -0.739    3.275    3.478    2.452    0.902    0.471   -1.812    0.021    1.962   -0.194    4.248    1.693    1.693    0.336   -0.384    1.370    0.666    1.199   -0.118   -1.064   -0.739    4.614
X2==    4.420    2.339    0.971    5.066    0.865    3.738    2.020    1.529    1.144    1.227    1.339    2.426    4.128    3.726    0.865   -1.450   -1.044    1.728   -0.082    0.107    4.713    2.317    2.317   -1.319    0.637    4.128    2.522    3.357    1.575   -1.371   -0.056    0.838
CD1=       23        9        8        8        5       11        4        5        3        2        1       10        7        7        6        3        0        2        6        2        6        4        4        3        1        4        2        2        1        0        1        6
CD2=       12        9        5       10        6       11        6        6        6        5        4        6        8        6        6        1        1        8        3        4       12        6        6        0        4        8        8        8        4        0        2        3
TTGTTTAAAAACTGTCGAAAAAAGGAAATCCTGCAAAAGGCAGATGAGATTATAAACCTGATCGGCCTTTCCGATTCTAAAAATCAGCTGGCCTCCTCTTTGCCCATAGGTTTATTAAGAAAACTTGAAATCGGAAGGGCCCTGGCAACTGCCCCTTCGTTGTTATTATTGGATGAACCTGCATCGGGGCTGAACAACCAGGAGAGAAACGAACTTGCCGAGCTGGTAGAAAAAATCAGAAAACTGGGTATTTCGATCATCCTTATAGAACATACAATGAGTTTTGTGATGAATTTGAGCGACATAATTGTCGTGCTCCATAGGGGAAATAAAATTGCAGAGGGAACTCCGCAAGAAGTTGCCAACGATCCTTTGGTGATTGAGGTGTATCTTGGAACAAAGGGGGTTAAATATGCTTCTTAACGTTCAAGATATTGAGATTGCTTATAATCGCATTAAAGTCCTATGGGGCGTTACTTTATGTGTAGGCGAAGGTGAAATTGTCTCCTTACTTGGTGCCAATGGAGCAGGAAAAAGCACTTTGCTAAAAGGCATCATGGGTATAGTTCCTCTACAGAGGGGATCTATATCTTTCCTAGAAAAGGATGTTTCAAAAAAACGTCCCTGGGAAAAAGCTAAAATGGGGGTTGCCTATATACCTGAAGGGGGCAGAGTTTTTCCAGATCTTACAGTGGAGGAAAACTTGATGTTAATAGCCAGCCTTCATAAAGAAGCCTTCGACGTAAAGGAAAATCTGGACTTGGTTTATTCTTTATTTCCCGTCTTAAAGGAAAGGTTGCAGCAAAAGGCCGGAACTTTGAGCGGCGGGGAGAGACAAATGCTTGCGATCGGAAGAGCATTGATGTCGAAACCAAAGCTGCTTTTGATTGACGAAGTATCGATGGGTTTAATGCCAAAGCTTGTATCAGAGGTGTTTAATACGCTAAGTTTATTAAAAGAATATGGAATAAGCATTTTGCTAACCGAACAAAATGTCCCAGAAGCATTGGCGATATCCGA
KOK=        64
KK=  440983  LL=  442182  Z=    5.30  JJ=  440983  DL=  1200
A===      111      112      113      114      121      123      124      131      132      133      134      141      143      144      211      213      214      223      224      231      233      234      243      244      313      314      323      333      334      343      413      433
B===      222      122      422      322      212      412      312      242      142      442      342      232      432      332      221      421      321      411      311      241      441      341      431      331      424      324      414      444      344      434      423      443
RRR=   40.570    1.117    6.592   21.790    4.832    4.896    0.543    1.820    0.588   -1.199   -0.389   -1.226    2.298    0.266    2.752   -0.185    3.034    1.864   -0.405    3.281   -0.198   14.405    8.073   50.736    0.129    0.088    1.000    7.570    3.048   -1.196   -0.025    4.463
X1==    5.750    0.438    1.666    6.185    3.147    2.191   -0.468    1.666   -0.651    1.066    1.788   -1.266    0.615    2.802    1.793    0.486    2.593    0.865   -0.141    2.759    0.740    2.925    1.639    9.775   -0.241    0.029    0.740    2.901    1.593   -0.625    0.029    2.333
X2==    7.056    2.549    3.958    3.523    1.535    2.235   -1.160    1.092   -0.903   -1.125   -0.218    0.968    3.736    0.095    1.535   -0.380    1.170    2.154    2.869    1.189   -0.268    4.926    4.926    5.191   -0.534    3.077    1.351    2.609    1.913    1.913   -0.877    1.913
CD1=       20        6        7       18       12        7        3        7        2        4        6        2        4        9        9        4        9        4        3        8        3        7        5       20        2        3        3        5        4        1        3        5
CD2=       16        9       10        8        7        8        1        5        2        1        2        4        8        2        7        3        5        9        9        6        3       11       11       10        2        7        6        7        5        5        1        5
CCACCCCAACTTTTGACGGGTGAATTTATCGTCGCCGTTCCCTCTGCAGAAGATGCCGTTCGAAGTTTTACAATCCCATTTAAATTGGATACAGGCAGCAAGTTATATCTGGTGCTTGCCCTGAACGCTTAAAATGACCGAGGGCAATTCAAAGAAAAAAGTACGGCGTTAGATCAATGGACCTAAAAAAAGGCAAAGGTATTTGAAATGGGGTTATCGCGGAAGCCAATTCACTCAGCTGCCGCTTCACCTATAGCACGTCAACTGGATCGATATGCAGAAGCTCTCCCCTTTGCTCTGTATGTTGCAGTAGTTTAATTTAAGCCCTAGCGAGATTGAAAGATAAGGGATTGTTAGATCGGCTTTCCGAAAAAAACGTGAAAATCAAAGTGGGACAGGGATATAAAAATAAAACGAAAGTCGGGATAGATATTGGAAATTGCTCTGCCAGAGCGGGCAAGAACTTATCGAGTTTTCCTACGAAAGCACTGGTACCTTAAAGTAACCCTTCGAAGGATTGACATCTGTACAGTTAACCTGTAAACTTTTTTTGTTAATTTTGAACAAAAATATCTTATCTGATTCATTTAAGGACGGTGTGGAGCATGAACCGAGAAGAGCTCGAATCTCTATTGAGAGATAAAATACCGACGTTGCCTAAAAAAGCCAGAAAGGTAGCAGAATATTTGCTGTCTAACATGAGAGAGGTGGCTTTTTATTCAATAGGCGAGGTGGCGGATAAATTAAACGTTTCTAAAGCTCAACTGGTCCGTGTGGCAAGAATTTTGGGTTTCCAGGGATATGCCGATTTAAAGACAGCCCTCCAAATGGCCATATTGGAACAAATAGATCCCGTAACCATGTTGGCTAGAGCAAAAGAACGGGGCGAGGGCCTACTTCCCAATATCTTGGATACAGAGCACGCAAACCTCGATAACACATGGCGCATGCTGGATAGAGAAAAAATTAACGATTTCGTGGAACTAGTTAAAAAAGCGAAAAACATCTATTGCATGGGTTGGGGCATTTCCTCGCTGGTAGCTGAAACTTTCTATATGCGCTTCAGGGTAATGGGGCTTACCGGGCATCTCATCAAACGCGGTTCTTTGGCGATTTTAGAGCAAGTGCGGGGCATCAAAGAAGGGGACATGGTCATCGTTTGCGAATTACCCAGCTATGTCGTGGAAGTTACGGAGGCCA
KOK=        65
KK=  452143  LL=  453282  Z=    4.65  JJ=  452143  DL=  1140
A===      111      112      113      114      121      123      124      131      132      133      134      141      143      144      211      213      214      223      224      231      233      234      243      244      313      314      323      333      334      343      413      433
B===      222      122      422      322      212      412      312      242      142      442      342      232      432      332      221      421      321      411      311      241      441      341      431      331      424      324      414      444      344      434      423      443
RRR=   13.087    4.447   -0.470    3.640   22.366    0.866    3.297   -1.357    5.381    2.708   -0.555    3.077    3.374    8.717   -0.107    3.096    0.299   -0.150   12.882    0.102   45.555    7.474    1.792    0.479    2.230   -0.008   -0.007    3.479    0.690   -0.141   -0.694   18.151
X1==    6.241    2.223    0.695    0.870    3.492    0.384    2.053   -0.612    1.859    2.042   -0.632    1.361    1.083    3.595    0.531    0.876   -0.166    1.504    2.147   -0.107    8.528    4.248    1.018    0.805    1.029   -0.060   -0.056    1.819    0.479    0.479    0.512    3.142
X2==    2.097    2.000   -0.676    4.182    6.406    2.254    1.606    2.217    2.894    1.326    0.879    2.260    3.115    2.425   -0.202    3.534   -1.798   -0.100    6.001   -0.946    5.342    1.759    1.759    0.595    2.168    0.134    0.131    1.912    1.440   -0.295   -1.357    5.777
CD1=       24       11        7        6       14        5        7        4        8        8        2        7        5        8        7        6        3        6        6        4       18        9        4        3        6        3        3        6        3        3        4        7
CD2=        6        7        1        9       15        6        6        5        7        3        3        6        6        6        3        8        0        3       16        1        9        5        5        4        4        2        2        3        3        1        0        8
CGATCCGGATATGGAGCCAAAAAACGCCGAACTTAAGACAGAAATTTTGGCCGGCCCGCCAGGAGAATGTCCCGCAAATGCCTCAGCCAACTCCATAAAGTATGTGCCTGTCCCCGATTTCTCCAAAAATCCTCCAAATATTAGAAAGATCATCACGTAAGTTGCCGATATGCCCAAGGGGGAGGAAAAGATACCTTCATCGGTGAGATAGAAATGTTCTATGATCCTATCAAAGGAAAAAGGATAGGCTCTAAATATTCCGGGCATGTAATGACCAAAATACATGTACAAAGCAAAAAGTGCCCCAATAATCGCTAAAGGCAAACCCACCACCCGTCGCGTTCCTTCAAGCAAAAGAACAACGAGCAACGTCCCAATTACTATCTGAGTAACGGTTACAGGATCAACTTGGATCATTCTATAAATTATAGATTCGTAATTAAATATTACATATAAACCCGGCAGCGTGGCCAAAAAAGCCAGCAACCAATCAAACCAGGGAACTCTATCCTTTGGACTTTGCTTAGTTGGAGGAAATAACAAAAATGTCAAAGGCAATACCCATAGTAAATGCACATTTCGTTGTAAATAGGCTTCAAGAGATCCAAATACGGCTGTATAAAGATGGAACAAGCCCATGCACACTATATATACGTAAACAAAAGATCTCAAAGGACCAGTAAAACTCCTCAAACTTCATCACCCTTTATTCTTGCAAAAATTAATTGGGCGGACGATAGTAAAAGCTATCCGCCCAATATAAATTGCGATTAATATCTTTATTTAACTTCCGACCAAAATTTTATGCTTCCGGGATGAGCCGGCACTCCTTCGGTGATTGCTTCCTTGGGATTTAACTCCTTGATATCGGCAAAGGCTTCCGCCAGACTTTCCTTGTTTTCCCACAGTGCTTTCGCAAGTTCATATACCAGATCCTCGGGTAGGGTATCTCTTACAACAATACAGGTATAGTCGCCTACCGTGGGCACCGGCTCCTGTGCTCCTTTATATAATCCTGCTTCTATATTAAATGTTGTGGTGCCATATACTTCCGACATGGCACTGCGGGCTTCCTCGTCGACAGGAAGCAAAACTACGTCAACGCGACTTTCGATATCCATAATTACAGGAGAAATTCTT
KOK=        66
KK=  478453  LL=  479472  Z=    6.19  JJ=  478423  DL=  1020
A===      111      112      113      114      121      123      124      131      132      133      134      141      143      144      211      213      214      223      224      231      233      234      243      244      313      314      323      333      334      343      413      433
B===      222      122      422      322      212      412      312      242      142      442      342      232      432      332      221      421      321      411      311      241      441      341      431      331      424      324      414      444      344      434      423      443
RRR=   52.383    4.368    0.003    6.253   -2.357    5.800    6.637    1.611    0.421   -1.140    0.054   -0.437    0.920   11.034    0.134    0.995   -0.127    5.464   36.006   -0.144   13.600   -0.152   -0.152   -1.148   -0.371   -0.238    2.985   10.559    1.409    3.907    4.020    0.640
X1==    7.106    2.425   -0.644    1.685   -0.822    3.285    2.075   -1.130   -1.950   -0.755    0.391   -0.617    1.041    7.153    0.105    2.238    0.837    2.696    3.808    0.667    3.010    2.052    2.052   -0.389    1.444    0.391    2.419    3.332    0.829    2.298    1.692    0.829
X2==    7.371    1.801   -0.004    3.711    2.865    1.766    3.199   -1.425   -0.216    1.510    0.137    0.708    0.884    1.542    1.269    0.445   -0.152    2.027    9.456   -0.216    4.518   -0.074   -0.074    2.953   -0.257   -0.609    1.234    3.169    1.700    1.700    2.376    0.772
CD1=       22       10        3        6        3       10        6        2        0        2        3        2        4       11        5        8        4        8        8        5        8        5        5        1        6        3        7        8        3        5        5        3
CD2=       16        7        2        9        9        5        9        0        2        3        2        4        3        5        6        3        3        6       22        2        7        2        2        8        1        1        3        4        3        3        5        2
TAAAGGCAATTGCAAGAGTTGCACCCAATGCAGCTCCAGAGGCAACGCCCAAGGTATAGCTTTCGGCCAAGGGATTAAGAAGGAGACCTTGATAAACCACACCCGAAGCCCCAAGGATCGAACCAATTAAGAAAGCTATTATTGTTCTAGGAAGCCTTACATAAAGGACAATTGCATTAAAAACGTCCCCCGAATCTCTTGCTTGTGAGGACGTGAGATAGGAAAAAACTATTGAAACGACATCCTTTAATGGAACATGTACCTCGCCAATCACGAGAGAAAGACACATAGTCAAAAGGACAACAAAACTTGAGGCAACTACAAAGGCAAAATAGCTCTTTTTTTTCACCGGGTTCCCCTTTCTCGATTCTTCAGCTTAAAAAGCCATCATTAAAATTATCATTCAATGGAAAATCTCACCAAATTTTTAAAAGGGACATCGCGATGTCTCAATATGTTGACTAAAAGCTTTGCTGCCAAAACGCCCATCTCAAAACAGGGGAAATGAATGCAATATCCACCCATGGCTTTTGCGAAATCTCGTTCGTCGAACAAAAGCAACATATCCCCTTTACGAAAATATTCTTCTTTAAATCCTGAATCCTGATCTATTTCGTAATTGGAGTTGATTAATCGCCCAATTCCCTTTGGCAAGGTCCCGTCGCATACCCAAAGGGAATTTTTACCCTTTCCTTTGTACCCTTTGAGTTTTACTTTTAGAGTTCTATTAGGCTTGGTATCTCCCGCAAATACTATCCTGCGCCCGTCAGCTAGTTTTATTATCATTTGAGCCAAGTCCTCCCAAAAGGGCACAATGCTTACATGTTTATCTATCGTCTCTCCTACTGCTATCAAGGGAAAATCGACATCCGGCGGAGGGCTTCCCACCCAAATAATGCCTTCTACTTTATGCGCTACAAAACGAGATCGCAAAAAGCTCGCCTCAAAATCGTCGGCTACATAAATAATGGGCTCCTTATTCACAGTTGCCATGATGCGATTTATCCCTTTCAAAAACCT
KOK=        67
KK=  491893  LL=  492912  Z=    4.80  JJ=  491743  DL=  1020
A===      111      112      113      114      121      123      124      131      132      133      134      141      143      144      211      213      214      223      224      231      233      234      243      244      313      314      323      333      334      343      413      433
B===      222      122      422      322      212      412      312      242      142      442      342      232      432      332      221      421      321      411      311      241      441      341      431      331      424      324      414      444      344      434      423      443
RRR=    0.242    0.163    0.165    1.507    3.127   -0.049    2.483    1.961    1.168   -0.209   -0.369   -0.781   -1.255    6.438   30.479    0.900    8.408   -1.007   60.728   15.535    0.603    0.262    1.426   72.624   -0.816    0.873    0.184   -0.626   15.716    2.065    0.577   -0.053
X1==    0.521    0.281   -0.289    1.450    2.691    0.253    1.521    2.070   -1.360   -0.361   -0.424   -0.751    2.033    2.897    6.545    0.790    2.149   -0.430    7.181    3.478    3.107    0.659    1.360    7.780   -1.414    0.190    0.107    0.619    4.013    4.013   -0.424   -0.103
X2==    0.465    0.580   -0.572    1.039    1.162   -0.193    1.632    0.947   -0.858    0.577    0.870    1.039   -0.617    2.222    4.657    1.138    3.913    2.340    8.456    4.467    0.194    0.397    1.048    9.334    0.577    4.587    1.716   -1.012    3.916    0.515   -1.361    0.515
CD1=        7        5        4        6       10        4        5        9        1        3        2        2        6        6       18        5        6        2       12       10        8        3        4       11        1        3        3        4        8        8        2        2
CD2=        3        4        1        4        5        2        6        3        1        2        3        4        1        6       11        4       10        7       21        9        2        3        4       20        2        8        4        0        6        2        0        2
CATTTATAATTGCTGCCGAGGCCAATATAAGTTGAGAATCTACTGTGGACATAATAGATGCCATGGGCCCCGCTAAAAAGATCCCGGCAAAAATCGGAGGAAGGACTTTGACCGTTAAAGTCGGTATAACGGAATCAACTGCTTCTATGTTGGGCAGTACGGCCCTCCCCAATGCGCCAGCCAGATGCATACCCAACATTAGAAAGCCGGTCACGAATGTGCCAATTACTATTGCCTTATGCATGGATTTGGAATCTTTATAACTGATACACCTAACAGCGGTGTGAGGTAAGCCAATTATTCCAAAGCACACCAATATCCAAAAAGATAAGATAAAGGGCTTTGTGATAAATCCGTCGACCCCGAAAGGCGTCAATAAATCCGGGTTTATCTCCATCAATTTGGCGCTTATGGCATTCATCCCGCCTGCTGCCTTTGTGATTCCAAACACCAACGCCAAAGTCCCCAACATCATGACAATGCCCTGAAAGGCATCTGTCAATACCACTGCCCTAAATCCTCCTATTACCGTATAAAATATTACGGTAATAGCAAATATAGTGAGACCTACCTCGTAAGGAAGGCCTATAGCCTCAAACAACCTGGCGCCTCCTATGAATTGTGCAACAATAGCTGCAGTGAAAAATAATAACAAACTGATTGATGCCATAATCACTATTGGTGTGCTTTCATATCTGGCTCTCAGGAAATCGTTAATTGTTATAGCATTAATCTTACGCGCAACAATGGCAAACTTCTTGCCCAAAAAGCCCAGAGTAAGGTATGCCGTTGGAACTTGAATCATCGCAAGCAACACCCAACCCAGCCCCATCTTATAGGCCATCCCCGGGCCACCCACAAAGCTACTTGCGCTAACATAGGAAGCAACCAACGTCATGGCAAGTACAAAGCCGCCCATTGAACGACTACCTATAAAGTATTCGCTAAGAAAGGACCCCTTTGTTTCCGACATTTTCCTGTTTGCAATATATCCAATCCCGCATATTATAATAAGATAAA
KOK=        68
KK=  270224  LL=  271243  Z=    4.99  JJ=  270224  DL=  1020
A===      111      112      113      114      121      123      124      131      132      133      134      141      143      144      211      213      214      223      224      231      233      234      243      244      313      314      323      333      334      343      413      433
B===      222      122      422      322      212      412      312      242      142      442      342      232      432      332      221      421      321      411      311      241      441      341      431      331      424      324      414      444      344      434      423      443
RRR=   23.768    2.986    5.736   14.342   18.800    2.158   -0.415    0.319   -0.007    0.266    0.010    2.447    0.023   19.987   -0.537   -0.081    0.134   -0.419   -5.114    2.055   14.024    0.308    0.135    7.090    5.598   -1.150    5.507   10.352    0.785    0.942    0.924   18.465
X1==    4.071    2.198    1.585    1.905    4.278    3.302    0.811   -0.461    0.154    0.603   -0.467    3.104   -1.072    6.383    1.158    1.728    0.196    3.486   -0.976   -1.419    3.895   -0.393    0.227    2.980    2.668   -1.677    1.249    2.206    2.000    0.780    1.348    5.052
X2==    5.839    1.359    3.618    7.528    4.395    0.653   -0.512   -0.692   -0.047    0.440   -0.021    0.788   -0.021    3.131   -0.463   -0.047    0.683   -0.120    5.240   -1.448    3.600   -0.783    0.595    2.379    2.099    0.685    4.409    4.692    0.392    1.208    0.685    3.655
CD1=       12        8        7        6       12       10        4        3        4        5        2        8        1       11        6        7        3       10        1        1       11        2        3        6        9        0        6        8        6        4        5       11
CD2=       12        5        7       15       10        3        2        1        2        2        2        4        2        8        2        2        4        2       12        0        6        1        3        7        4        3        7        6        2        3        3        6
TCTCCCGACAACATAGTGCCGCCTCTTTTTTCCGACGAGGTTACTCCACGCATAGCGGAGGCCGTGGCCCAAGCTGCCATAGAAGAGGGGATCGCCCTTAACCCTCTTCCGAAAAATAAAGTGTATGCACAAACCTGGGAGAGGTTATTCGGCGGAAGGATTATTTAATACCTTGGCTTCATAGGCTATAAGGGCTTCCTTTATTTTTATGCCCTGCGGACCTCCATAGCCCAATAAATCTCCGTCCTTGCCTATTACCCTATGGCAGGGCACAAAGGGGGGCCATGGGTTGTAGCGCATGATAGTGCCTACTGCCCGTGCTCCCTTTGGATTTCCCGCCAATGCGGCGACCTCCCCGTAAGTTTTTTTGTGCCCAAAGGGGATACCTTCCACTACTTCATATACCTTTTCAGAAAATCTAGATGGCCTTCTGGGCGTTCCCAACTTCACCTTAGGCCTTTCGCCCCTCCAAAATCTGTTCCACGCCTCGAGCAACCACAAAGGCGGATCTATGGAAGGCTCCAAATAGGAGGAAATCACGCGAAGGACAATATCCTCGATATATATAATTTCAAAAGAACAAGCAGGCGAAGGCAAAACACAACGGCTTAATATACTAGGTTTTTTGTTTATTACCACAAGTTCTGGCATCTTTACCACCACAATCTACTTATGATCAACAAGCTCCCCACTATAGTTACCCGCAGAGAGTGTCTTTCGCTTTTTACCAGAACTTCCCGTGAGAACGGTCCTTTAATCTCCTCCATCTTCGGCCACCTTTTTATAATTAAAGTCCCGGTTCTATCCCTATAACTAAGATATTCACTGCCGAATTTGTTTTGGAGAAACCCCTCCTCGTAGGGTATGATCAAAAGGCAATAGATTATATAAAAGGACAACAAAAAGATCCAAACGCTCAAACCGCCTGCCATAATCGCCCACCCCAAACCAATGAGGCCATTTCCCAGATAAAGGGGATTTCTGACAAATGCATAGGGACCCCAAGTCGTTAATTTTGAA
KOK=        69
KK=  275294  LL=  276313  Z=    5.51  JJ=  275144  DL=  1020
A===      111      112      113      114      121      123      124      131      132      133      134      141      143      144      211      213      214      223      224      231      233      234      243      244      313      314      323      333      334      343      413      433
B===      222      122      422      322      212      412      312      242      142      442      342      232      432      332      221      421      321      411      311      241      441      341      431      331      424      324      414      444      344      434      423      443
RRR=   16.821    1.625   -0.015   30.997    2.548   20.872    5.454    0.110    1.044    4.519    0.558    6.465    3.434    4.770   -2.101   -0.122    0.928    2.093    3.225   -0.273    8.831   -0.262   14.063   -0.100    1.072    0.833    1.010   13.698    0.157    1.198    0.310   11.450
X1==    2.967    0.722   -0.265    5.809    0.722    5.922    1.935    1.897   -0.730    3.916    1.409    1.811    2.022    1.689    1.324   -0.176   -1.482    1.619    0.658    0.379    2.589    0.272    3.416   -1.302    0.929    0.796    0.548    3.258   -0.112    1.581    0.183    1.581
X2==    5.670    2.251    0.058    5.336    3.531    3.525    2.819    0.058   -1.430    1.154    0.396    3.570    1.698    2.823   -1.587    0.693   -0.626    1.293    4.899   -0.722    3.411   -0.964    4.117    0.077    1.154    1.047    1.844    4.204   -1.404    0.758    1.698    7.244
CD1=        8        4        3       11        4       14        5        7        2       12        5        5        6        4        5        3        0        6        3        4        9        3        8        0        6        4        5       12        3        6        3        6
CD2=       11        6        2       12        8        7        8        2        0        3        3        9        5        9        0        3        2        4       12        1        6        1        9        4        3        4        4        6        0        3        5       12
GAAAAGTCCATCCTCCACCAAACCGCAGATGATATGCCCCCAAAGCATGTGAACTTCCTGGATTCTGGGGGTATCTTCCGAGGGCACGCTCAAAAGGACATCACACAGGGAAGACATTGTATCCGCCTTTCGACCGGTAAAACCGATCGTCTTTAAACCCTTCTTTTTCGCATAATCCAAGGCCTTTAATACATTCGCGCTTTTGCCGCTGGTGGAAAGCCCTACAAGCACATCCCCGGGCCTACCGAAGGCCTCTATCTGCCTTACAAAGACATCGGAGTAGTCGTAGTCATTGGCGATCGCCGTCAATGCGCTTGTATTGGCATGCAAGGCCATGGCAGGAAGGGCTTTTCTTTCCCTTTTAAATCTCCCCACCAGCTCTGCTGCCAAATGCTGTGCATCAGCAGCTGAACCGCCGTTTCCGCAAAACAAAACCTTGCCTCCGCCTTTATAGGCAAGAATTATCAATTCGGCTGCCATCTTCACGCAACCAAGCAAATCGTCGCTCAAGAGCATCTTTTTTAATTCTATGGAATCATTTATCTGATCCTCTATGAATTTGATCAATCATAACGCTCCTTTCATACTAAAAGCTCCGCACATGCACTAAAGACCTCATCAACACCTATTTTTGACATGCATGCAAAATCCCCGTATACGCACTCTTTTCCGACACAGGGCGCGCAGGGCAATGAGGGGGCCACCACCCTATGCCTCGTCCCCCAAGGGCCATATCTTTCTGGACTTGATGGCCCATAAAGGCCCACCACAGGGACGCCCACGGCGCTTCCTATATGCAATGTGCCCGTGTCGTTGGTAACGAAGAGGGAGGCCATACCAAGAAGAGCACCTAGCTCTGTCAGCGGAACCTTTCCCGTTAAATCAAGAGCGTTGATCTCTTGCAGCCCCTTCAGAACTTCCATGCCCAGGGCACGTTCTTCCTCGGAATATCCTATCACACCTATTACGGCACCGAATTCCGAGATCAAGCGCTTGCCCAAACTTACAAACCCTTCTACA
KOK=        70
KK=  334214  LL=  335233  Z=    4.96  JJ=  334124  DL=  1020
A===      111      112      113      114      121      123      124      131      132      133      134      141      143      144      211      213      214      223      224      231      233      234      243      244      313      314      323      333      334      343      413      433
B===      222      122      422      322      212      412      312      242      142      442      342      232      432      332      221      421      321      411      311      241      441      341      431      331      424      324      414      444      344      434      423      443
RRR=   22.071    6.441    1.290   24.920    6.996   13.367    1.645    0.131    2.720    0.395    2.548    0.058    2.548    1.147   -0.041    3.501    0.722   15.104    0.685    0.606   15.222   -0.000    4.796    3.262   -0.580   -0.875    0.130    4.982    1.906    3.894   -1.536   11.042
X1==    6.396    3.243   -1.572    3.594    2.810    2.810    0.580   -0.087    1.228    0.734    2.481    0.318    2.481    0.836    1.512    1.228   -1.165    4.929    0.844    0.174    5.504   -0.001    2.130    1.854   -1.078   -0.852   -0.288    2.319    2.022    2.022   -0.852    2.836
X2==    3.451    1.986   -0.820    6.933    2.490    4.757    2.837   -1.498    2.214    0.538    1.027    0.183    1.027    1.371   -0.027    2.850   -0.619    3.064    0.811    3.486    2.765    0.066    2.251    1.760    0.538    1.027   -0.452    2.148    0.943    1.926    1.803    3.893
CD1=       22       13        1       10       12        9        4        4        6        4        6        4        6        3        9        6        1       12        4        4       11        2        5        4        1        1        2        5        4        4        1        5
CD2=       10        8        1       14        9       10        8        0        6        2        3        3        3        4        4        7        2        8        5        8        5        2        5        5        2        3        1        3        2        3        4        5
AAAGCCGTCGAGGAAAAGCTTTAGCTTCCCACTAAATATTTCAAATGCCCCGCGAGTTGGCGGGGCATTTGAAATATGCCTAATTTATAACTTTTGCTTTTTAGAGTCCTTGGTATAATTGCCTAAAAAATCAATTTCCGCCTGCGGAGCATATTTTTTGATTATTTCTTCAAGCAAAGGTTCATCGGAACGCTTAAACAATAACTTCCATCCCGTGATTCCTCTTTCAAAAAAGACCATCATCATATCGCCCTTGTAGGCAAAAGTAGCTGCTTTTACATCTCCCCATGGAAGAAATTCTTTGGATATTCCAAGTATTCCATATACTTCTTTTATTATTCCATCAGATGAAATGTAGATTTTCTTTTTATATATAATACCGTAAAAGGAAGCGATGATTAATATAATCTTATAAAAAGAAAAATCTAATACTGCCGAAAAAATGCAATAACACCCGAAAAAAAATAAAATGAATTTCATCCACGTGGGAGTTGAATAGCTTGATCGTGATTCGATGATGGTCTCCATCAATCATGCCTCCGTCGATAATTCTACTATACGCTTACGATATCTTCATCAGTATCCTTGCGCCAGAATATCGATTTGCCCATAGCTGTTAGAGCAATGGCCATGATCGGATTAAGGTAATTAAAAAAAGCGAAGGGCAAATACTGAATAGTGGGCACTCCTAAGACGCTTGCATGGTAAGCTCCGCATGTATTCCATGGAACTAAAACCGATGTCAATGTGCCGCTATCTTCCAAACTTCTGGAAAGCATTCTAGGGTGAAGTCCTTTTTCATCGAAGGCAGGCTTAAACATTCTGCCAGGGAGCACTATTGCAACATACTGATCCCCCAAGAAAATATTGGAAACTATACAAGAAATTATTACCGATGTAACCAGTCCTGTAACGCTTTTCACATGGCGCAAAAGGGCCTGCAGCAATACTTCCAATATTCCGCAACGCTCCATGACGCCACCGAAGGAAAGTGCGCATAATATCAAGGAAACAGTCCAC
KOK=        71
KK=  340754  LL=  341833  Z=    5.21  JJ=  340724  DL=  1080
A===      111      112      113      114      121      123      124      131      132      133      134      141      143      144      211      213      214      223      224      231      233      234      243      244      313      314      323      333      334      343      413      433
B===      222      122      422      322      212      412      312      242      142      442      342      232      432      332      221      421      321      411      311      241      441      341      431      331      424      324      414      444      344      434      423      443
RRR=   25.461    5.601   -0.888    7.661   -0.553   15.479    5.018    5.047    1.090    3.880   -1.582   -2.497    0.981    5.774    0.638   -0.588   -0.054   59.368    4.935    0.215    5.196    1.180   -1.388    0.293   -1.114    4.739    4.778    1.325   -0.648   10.200    0.121    1.459
X1==    3.995    2.392    0.844    3.148    0.907    4.995    2.661    1.931    0.978    3.114    1.884   -0.851    0.532    2.937   -0.579   -0.528    0.199   10.318    1.054    0.476    1.559    1.497   -0.376   -0.551    0.909    1.884    3.086    0.416    0.582    1.953   -0.144    0.582
X2==    6.374    2.341   -1.053    2.434   -0.610    3.099    1.886    2.614    1.114    1.246   -0.840    2.932    1.844    1.966   -1.102    1.114   -0.273    5.754    4.684    0.452    3.333    0.788    3.695   -0.533   -1.225    2.516    1.548    3.188   -1.113    5.223   -0.840    2.507
CD1=       11        9        5        7        6       14        7        7        6        9        5        1        3        5        3        3        3       27        5        5        7        5        2        1        5        5       10        4        3        5        2        3
CD2=       19        9        1        9        3        7        7        7        4        3        1       10        5        7        2        4        3       10       11        3        5        3        7        2        0        6        3        4        0        7        1        4
ATTATCGATATGACACCTTTTGAATCCACTATTACTAACCTGCCAGGTCCGTCGCCTGCGAAGGGCGGACTAATAAGGTGTTTCTCTACCAACACCCACCTGGACAAGGAATCCAAGGCGTCCATTTCTACAACATCGCTATCTTTTAAAAGGTCCGAATCTGATATCACTTGTTTAACTTGATCAACAATGGCATATAATTTTTCATGATCACATCGATGGGTAAAAGGAAAATCACTTAAATTTCGCGCTAATCTTATTCTGCTGGAAACAGCTATATTAGAATTGCTTCCTTTCCCCTTTACCCATTCTATTGGATGTGCTAACAAGTCACGCTTTGCCATCGCTACCATCACCTTTCGATGTTAATTCGCGGATACGATCGCGAATTTTCGCCGCACGTTCGTACTCCTCTTTTTCTACCGCTTCTTTAAGCTCCTTTTTTAATTGTTCCAGTTCGTCTCCTGTAGCATCTTTTTCGATGTAACTCAACTCAGGCTTACTCCCCCTATGACGATCAGCTCCATGAATTTTTCGAAGCAAGGGCTTAATATAATCTCGGAAAGACTCGTAGCATTTAGGACATCCAAACTTGCCGGTTTTTTGAAAAGTCGAATAATCCAACCCGCAGCCTTGGCATTTAATCTCAGTTCTCACGGGCCTGCGCAATTCTTTGGCAGCGAAGGGTTCGAAGAGGGAACCCAAGAGATTTTCCCATGACAAATCAAAATTAAAATGAGGGAATAGATCGATACCCTCCAGACCCATAGTCTCTGCGCATTCTCTGCATAGATGATATTCCTTTACCTCACCGTTTATAATTTGCTTGATATGCACCTCTGCTTCCCGTTCCTGACATCGTTCGCACATCATTGTAAATTCCCCCTATATAATGGCCAAGCTTTTGAGCACCCGTCTAACCAGTTCAGTATTAATTTCATCTCTGCGATAGGCGGGTAGATCGAAAAAGGATACCAACACTTCATCGACAAATCTCAAGATAACTTCTAACATGGTACGTTCCCTCAGCGTCAACAGTTCACGTTCTTCCATATTTTTCAAAAGGCGCCTTGTTTCCTG
KOK=        72
KK=  356924  LL=  357943  Z=    5.44  JJ=  356804  DL=  1020
A===      111      112      113      114      121      123      124      131      132      133      134      141      143      144      211      213      214      223      224      231      233      234      243      244      313      314      323      333      334      343      413      433
B===      222      122      422      322      212      412      312      242      142      442      342      232      432      332      221      421      321      411      311      241      441      341      431      331      424      324      414      444      344      434      423      443
RRR=   14.129    0.478    2.431   33.659   11.666    2.072    5.437    2.003    0.444   -0.339    3.702   -0.923    3.524    5.146   -0.313    0.757   -0.299    2.908   16.673   -0.260   -0.062    0.772    1.214    3.758    0.253    0.221    5.627   24.721   -0.032   -1.463   -1.325   17.934
X1==    2.565    1.987    2.118    4.767    2.918    6.728    1.135    4.172   -1.353   -1.114    1.604    0.908    2.243    1.953    1.056    0.802    0.556    2.158    3.792   -0.276   -0.378    1.170   -0.840    2.195   -0.520    2.243    3.366    3.352    0.115   -0.625   -1.588    3.074
X2==    5.508    0.240    1.147    7.061    3.998    0.308    4.791    0.480   -0.328    0.305    2.308   -1.016    1.571    2.635   -0.296    0.944   -0.537    1.348    4.397    0.944    0.165    0.660   -1.445    1.712   -0.486    0.098    1.672    7.374   -0.281    2.340    0.835    5.834
CD1=       11        9        8       12       11       16        5       12        1        1        5        5        6        5        7        5        4        7        9        3        2        4        1        5        2        6        8        7        2        1        0        6
CD2=       13        4        4       14       11        3       11        3        2        2        5        1        4        6        3        4        2        5       11        4        2        3        0        5        1        2        4        9        1        4        3        8
ATAACAGGGTTTACGGTTTGACAAAGGGGCAGGCCTCCCCAACAAGCCCTATGGGATACATATCGCCCACAACCCCGAAAGGAGTGGCAAGCTTGCCTTTGAATCCAATTGCTCTCGCCGTATCCCTCGACGCTTCTTTCGTTGCCCAAGCCTTTGCAGGAGACATAGAAGAAACAAAAGAGATACTAAAAAAAGCCATATCCCATAAAGGATTTTCTTTTGTCAACATATTTCAACCCTGCGTTACCTTTAACAAAATCAACACTTATCAATGGTTTAAAGAAAACACATATTATCTTGGAGATGACTACGATGCAAGCGACCGAAAGATGGCTTTAGAGAAAGCATTTGAAACGAATAAATTACCCCTTGGGGTAATATACGTAAACAACAGAAAGACCTTCGAGGAATCTCTGGCAGCTTATGAAAATTCCGATAAACCACTTTACGATCGCGACATATCGTGGGATAAACTGACAAAGACGTTTGAGCGCTTTGTTTAATTAAAATTCAGGACACGTTCAAGGTTTCCAGAAAAGCGGGAGCGAAAAATACAATGCCCCCGCTTTTTATCGTTAGATGAAAGTACTACTTATAATCTATTCCCAGCTTTTTCGACAGCTTTTCAAGCATATCCTTAACCATTGTTGGTAAATCGTACTCGGGATTCCATCCCCACTCCTGTCTGGCACAGCTATCATCGAGCATATCGGGCCATGAATCGGCAATGCCCTGTTTTACAGGATCTACATCATAGTAAATCTCGAACTCGGGTATATGTTTCTTTATTTCCAAAACAAGCTCCTCGGGAGTAAAGGCCATAGCCGTAATGTTAAAGGCATTCCTGTGAACAAGCTTGGACGGATCAACTTCCATCAGGTCGATGGCAGCCTTTAAAGCATCGGGCATATACATCATATCCATGCGAGTGTCTTTTTTTAGATAACATGTATATTTTTTGTTTTTTAAGGCTTCGTAGAATATTTCAACGGCATAGTCTGTCGTGCCGCCGCCAGGAAG
KOK=        73
KK=  381884  LL=  382453  Z=    6.19  JJ=  381644  DL=   570
A===      111      112      113      114      121      123      124      131      132      133      134      141      143      144      211      213      214      223      224      231      233      234      243      244      313      314      323      333      334      343      413      433
B===      222      122      422      322      212      412      312      242      142      442      342      232      432      332      221      421      321      411      311      241      441      341      431      331      424      324      414      444      344      434      423      443
RRR=   18.363   16.176   -0.455    0.110    5.218   22.803    0.324   -0.066    0.325    2.004   -0.039    0.065    0.036    0.249    1.012    0.198    0.725   14.026    1.618    0.747   24.356   -0.033   -0.000    5.945    0.004    0.991    3.055    0.323   -1.405    2.050   -0.076    1.065
X1==    3.655    6.724    0.872    0.057    2.169    4.825   -0.607    0.126   -0.556    2.011   -0.037    0.057   -0.037    2.805   -1.817    0.213   -1.358    2.675    1.777   -0.556    5.069    2.023    0.023    1.961   -0.989    0.950    1.069   -0.534    2.439    1.439   -0.037    0.439
X2==    5.024    2.406   -0.521    1.930    2.406    4.726   -0.534   -0.521   -0.585    0.996    1.044    1.130   -0.956    0.089   -0.557    0.933   -0.534    5.242    0.910   -1.343    4.805   -0.016   -0.016    3.032   -0.004    1.044    2.857   -0.605   -0.576    1.424    2.044    2.424
CD1=       10       15        3        2        7        8        1        2        1        3        1        2        1        4        0        2        0        5        4        1        6        3        1        3        0        2        2        0        3        2        1        1
CD2=       11        7        1        4        7        8        1        1        1        2        2        3        0        1        2        3        1        9        3        0        6        1        1        4        1        2        4        0        0        2        3        3
TGGTGGATGCGTAGGGTTATCTCGGTACGAAAACGCTTTAAATCCTTTGGCAGGGGAGATATAAATTTCATAGATTCGGGCAATCCGAAGGTATTAGCCTTTACCAGGAATTTCGAGGACGAAACGATATTGGTAGTCATAAATCTCTCTCGCTTTTGCCAGGTCACAGAGCTCAATCTATCCCAATATGAAGGATACGTGCCGGAAGAAATTTTTAGCGGAAACCGTTTCCCAAGAATTGAACCGAATAAACCATATACTTTGACATTGGGAATTCATGATTATTTTTGGTTTAACCTGCTGAATAAAAGAGAATATATCTCCATCAAGGCGGAGGATGAACCACTTTCCACCATAGAAATTAATAAAATTGCAGATTTATCTGTCAATATCCTTTCAAGTAATTCTTTTCAAGATGCGATAAAAAAATACCTTAACAAATGTCCATATTTCGGCGGTAAAAATAAAAATATTAGGAATATCGATATTTTTGATATCATCTCCATATCGGGAAATCAATATTTTGAAACCGGTTTCTTGTTTCTTAATATCTCCTATCCTCAGGGAGAG
KOK=        74
KK=  436364  LL=  436993  Z=    7.00  JJ=  436004  DL=   630
A===      111      112      113      114      121      123      124      131      132      133      134      141      143      144      211      213      214      223      224      231      233      234      243      244      313      314      323      333      334      343      413      433
B===      222      122      422      322      212      412      312      242      142      442      342      232      432      332      221      421      321      411      311      241      441      341      431      331      424      324      414      444      344      434      423      443
RRR=   17.801   -1.156    0.246   43.225   -0.037    1.615   -0.492    4.167    1.806   -0.081    0.615    0.002    1.188    2.624   -0.037    0.541   -0.600   19.451    7.849   -1.087   11.111    0.550    6.852   -0.871   -0.041    0.987   10.491    0.416   -0.116    0.050   -0.575    9.097
X1==    3.763    1.301    0.351    5.722   -0.087    1.325    0.880    1.963   -1.204   -1.031    1.441    0.002    0.571    0.992   -0.087   -0.361   -0.615    2.379    2.610    1.325    4.040   -1.114    1.614    3.577   -0.051    2.310    3.040   -0.707    0.098    0.098    1.441    4.098
X2==    4.730   -0.888    0.701    7.554    0.430    1.219   -0.559    2.123   -1.500    0.078    0.427    1.140    2.080    2.646    0.430   -1.500    0.974    8.178    3.008   -0.820    2.750   -0.494    4.246   -0.244    0.811    0.427    3.451   -0.589   -1.188    0.516   -0.399    2.220
CD1=        8        4        2       10        2        3        3        4        0        0        3        2        2        3        2        1        1        4        5        3        5        0        3        6        1        4        4        0        1        1        3        5
CD2=        9        1        3       11        3        4        1        5        0        2        2        3        4        4        3        0        3       15        6        1        6        1        7        1        3        2        7        1        0        2        1        4
GTTGAAGAAGCGAGGAAGAAGGCACAGGCAGGGGAAGCACTTTTGGTTTGCGCCTATGCTGATGAAAATAAGTTTAAAATGGTGCATCTGGAAGGAGCCATATCTCTTCAGGAACTACAAAGCAAGGAGGATGGCTTGCCAAAGGATAAGGAGCTAATCTTCTACTGCGCCTGACCTGATGACGGCACAGCTGTCCGTGTGGCAGCTCAGTATGAAAGCAAAGGTTTTTCAAATGCAAAAGCATTGCGCGGCGGAGTGAAAGCCTGGAAAGAGGCAGGTTTTCCGATCCTTTAAACGCTAATGCAAAGATGGGAGGGAAATGAATTGGCGATCGAAGAAAGAAAACAAAATAAAGAGGTTTCCAACGAGGAAAAGGAAAAACTTATGAAGGAACTTTTTGAGCAGCTCGACGGATGTGCCGGATGTCCTGGCTGCTGTAACGAATAGTTCTTAACGATAACAACAAAGAGGGGAGACTCCCCTCTTTGTTGTTATTTACTGCACCAATTTACATCCTGGCAATGGCGTCTTACGTAATTTCTCTCATCCATTCTTCGATCTTGGCCTTCATCTCTTCTCTTATTTCTCTGGTTCTTTGAAGCTTTTCTTTCCTTGTTCCTTCAAAGGAAG
KOK=        75
KK=  463304  LL=  463843  Z=    5.04  JJ=  462944  DL=   540
A===      111      112      113      114      121      123      124      131      132      133      134      141      143      144      211      213      214      223      224      231      233      234      243      244      313      314      323      333      334      343      413      433
B===      222      122      422      322      212      412      312      242      142      442      342      232      432      332      221      421      321      411      311      241      441      341      431      331      424      324      414      444      344      434      423      443
RRR=   12.521    5.818   -1.642    1.008   -0.170    0.328   19.796    1.467   -1.894    0.345    0.290   -0.083    9.101   10.300   -3.497   -2.086    0.158   -0.028   -0.257    3.739   35.584   -0.022   -0.008    0.029   -0.007    6.168    0.027    0.225    0.068    0.413    1.194    9.031
X1==    2.506    3.326   -0.523    0.508   -0.802   -0.243    4.852    1.039   -1.136   -0.981   -0.281    6.588    2.350    2.441    2.638    1.544   -0.550    0.031   -0.268    1.544    5.253   -0.006   -0.006   -1.173    0.019    3.227    0.253   -0.576   -0.775    0.225   -1.158    3.225
X2==    4.998    1.749    3.137    1.986    0.212   -1.351    4.080    1.412    1.668   -0.352   -1.031   -0.013    3.873    4.219   -1.326   -1.351   -0.288   -0.892    0.958    2.422    6.774    3.962    1.389   -0.025   -0.352    1.911    0.105   -0.391   -0.088    1.838   -1.031    2.801
CD1=        7        7        1        3        1        1        8        3        0        0        1       12        4        5        6        3        1        1        1        3        6        1        1        0        1        5        1        0        0        1        0        4
CD2=        7        4        5        3        2        0        6        3        4        1        0        1        5        5        0        0        1        1        3        5       11        6        3        1        1        3        2        1        1        3        0        4
TGTTGTTATAAAGCCATGGTTTGTCATCGAAGCTTTAGCCCTCGGGCGAAAGGCAGCAATATCAATAGACAGATACCTGGAAGGAAAAGATTTGTTTGCAGACAGAGACCTCACCTGGGAAGGTCCTTTTGATACATGGTTGGAAAAGGATATTGAAGGGGAGGAAATCTTGCCGAGAGTGCAAACACGCATGAGGCCTTCACAGGAGCGAATCAATGATTTTAAAGAAGTAAATCTAGGCTTTACCGAAGAAATGGCTCGCAGAGAGGCAGAGCGCTGTTTGCAATGCGAATGCAGGCTATGCATGCAAGAATGCTTAATGCTTAATGATTTCGCTCACTGTCCAAGGGAGCTTTTCGAAGAAATCCTTAAAAGCAATGAGGTTAATCCCCTAGTTCCCTACTCTTGCAACATGTGCGACCAATGTACGCTTCAATGTCCAAAGGAGTTTAAGCTGGGAGACAGATTTAGCGACATAAGAAAGGAATTAGTTCAAGAAGGGTTAGCTCCATTGAAGGAACATAAGCCCATATTGGCACA
KOK=        76
KK=  466364  LL=  467173  Z=    4.54  JJ=  466004  DL=   810
A===      111      112      113      114      121      123      124      131      132      133      134      141      143      144      211      213      214      223      224      231      233      234      243      244      313      314      323      333      334      343      413      433
B===      222      122      422      322      212      412      312      242      142      442      342      232      432      332      221      421      321      411      311      241      441      341      431      331      424      324      414      444      344      434      423      443
RRR=   35.247    3.430    3.503   14.544    1.920    1.793    2.535   -0.560    0.929    0.167    0.190    0.319    2.028   -0.008   -1.400   -1.679    1.412   20.337   18.054    2.377    0.243   -0.255   -1.248    1.109    0.026   -0.680    2.036    0.598    0.010   -0.104    2.626   49.132
X1==    5.847    0.858    2.868    4.097    0.366    0.901    0.988   -1.393    1.530   -0.806   -0.760   -0.253    1.329   -0.004    0.858    2.160   -0.940    3.853    3.992   -1.617    1.170    0.423    2.072    0.484   -0.124    2.722    1.170    0.598   -0.235    2.447    4.115    3.341
X2==    6.028    4.000    1.221    3.550    5.251    1.991    2.566    0.402    0.607   -0.207   -0.250   -1.263    1.526    2.316   -1.632   -0.777   -1.502    5.278    4.522   -1.470    0.208   -0.602   -0.602    2.291   -0.207   -0.250    1.740    1.000   -0.042   -0.042    0.638   14.705
CD1=       20        6        9       11        5        4        4        1        5        1        1        3        4        2        6        6        1        7        7        0        3        2        4        2        2        6        3        2        1        4        8        5
CD2=       10        9        3        6       11        5        6        2        3        1        1        0        3        4        0        1        0       12       11        0        2        1        1        5        1        1        4        2        1        1        2       16
GTTTATCATTAGACTACTGCCTGCATGTCGGGCAGCAAATAAGTCGGCCTTTGTTTCTTGTCGCCTTATAAAGTTCAGCAGGCAGGGTTGAAAAAAGAGAGTAACTACCATATTTAACAGAAGAAAGGCATAAATGGCGAACTGTTGAGGATTTTGAATTTGAAAATCATACATGAAGCCGACATTGGACATGACAAAGGCGAAGTATACTAAGACCGCTTGAATCGCTAAAACCAAGCCTATGCGCTTCAGGGCGTGTGCAAGTTTCCAATGCCCCAGTTCATGTAACAAAACGGCAATAACTTCATCCGCGGCGAGGCTCGAAACAAGGGTATCGAAGAGCACTATCTTTTTATTCCTTCCAAGACCTGTTACGAAGGCATTGCTATGCAACGTCCTCTTGGATGCATTGGCGACAAAAACTTTTATTTTATTGATGCCCAATTTACGCAACAACTCATTGATTTTAAATATGAGCTCCTCATCGGCAAGAGGGTTAAGTTCAAAGAAAAGCGGGATGACCACCAAGGGGACAAGTATCATGGCAACGATTTCAAACAAAGCGAAGACAAACATCAGATAAAGTGGCCATATCCGACTTTCAAATATAACGGCAAAACAGGCAAATCCCAAAAAAGACAACAAAACAATAAAACTTAATACTATGGCTTGGTCTTTGATGAATATGCTTTTAGTAGTCTTATTAAATTTATACTTACTTTCGACATAGAATACTTTAGCCCACGCCCATGGGAAAGAAGATACCCAAAAAAGAAGCCCAAAAGCAATGCCGAATGCTCCGGCCCTGAA
KOK=        77
KK=  496184  LL=  497323  Z=    5.56  JJ=  496184  DL=  1140
A===      111      112      113      114      121      123      124      131      132      133      134      141      143      144      211      213      214      223      224      231      233      234      243      244      313      314      323      333      334      343      413      433
B===      222      122      422      322      212      412      312      242      142      442      342      232      432      332      221      421      321      411      311      241      441      341      431      331      424      324      414      444      344      434      423      443
RRR=   59.289    0.439    0.458   15.810    3.543   -1.021    5.053   -0.457    0.905   -0.284   -1.210   -0.438    1.503   15.790    0.535    1.472   -0.204    0.177   12.000    0.820   13.689    7.396    7.557    1.761   -0.221    1.829    0.131    1.245   -0.098    0.534    0.128   27.496
X1==    8.895    0.836    0.688    4.614    2.301    1.495    1.077   -0.363    2.050    1.288   -0.418   -0.258    4.504    4.736    0.347    0.940   -0.637   -0.563    3.746    0.385    4.069    1.688    5.586    0.494   -0.505    0.812   -0.346    0.548   -0.046   -0.746   -0.418    4.851
X2==    6.666    0.525    0.665    3.426    1.540   -0.683    4.691    1.259    0.442   -0.220    2.891    1.697    0.334    3.334    1.540    1.567    0.321   -0.314    3.204    2.129    3.364    4.381    1.353    3.566    0.438    2.252   -0.378    2.270    2.122   -0.715   -0.306    5.668
CD1=       24        6        5       12        9        6        5        3        7        5        2        3       10       10        5        5        2        2        9        4        9        5       11        3        2        4        2        3        2        1        2        9
CD2=       16        5        4        9        7        2       12        5        4        2        7        6        3        8        7        6        4        3       10        7        8       10        5        9        3        6        2        5        5        1        2       10
GCACATCTAAAGCTTCATCTGCAATTTGCATCAAATAGCCTTTCGTCCTCTTATTCCAGCGTATTTTGAACTTTTTCCCTCGATATTGCAATAGCCCGTAGGGTACTTTGAAACCTGCCTCTTCCAGCAGGAAGCAATAACATAAAAGTTGTAATCTGTGGCTTTCCATTGGTTCATCGTAGTTTGAGCTTTTATACTCTATCGGTATGTGCCAGGGGCCTTTTTTTATTACCGCATCGGGCCTGCCCGTAAAAATTTGCCCCTTCCACAATTTCGAATCGATGCTTAAGGGAATTTCCCTCATCCACCAAACGTAAATACCCAATATGCAGATTGCAGCGATTGCAATGCCAGCTATTTCAACATCAAATACAAACAAAGCAAGACACCTCCAACAGCGATGAGAAAAAAGGCAGCCCTCCAGACGCTACTCCAAAAACCTTTAAGCTTTTCCAGGAAGCCAAACCATCTATGGGCCCTTTGCCCCTTTTGAAGGGCTTTTCCGCCACCGTTGCCCTGAGGGGTAAAACCATGGGCCCTATACCATGCCGCACGGGGGCAATATACGTATTGTGCTAGTAATGATGCGCTTATTCTATCTTTCATGTAAGTTTAAAACCCCCTAAAATAAAGAGTATTATTTACCTGTAATCGATGTTACCACAAAGGGGGATTGAAAATGAGCCTTGTAAAACTACAGGGAACGCCATCGTGTCTTGTTTGTGGAAACGAAAATAATAATCCTCGAAGTCTCGGACTAAACATCTTCTGGGACAATGAATCAAGGTGCACATCTATAAGTTTCATTCCCGACGAAAGCTGGTGTGGTTACGAAGGAATAGTTCACGGCGGACTGCTTGCAGCTATTATAGACGATGCCATGGCATGGTCAATAAAAGCGTCGGACGATGACATCTATGTTACTGGAAAACTAACCATATCCTTTAGAAGGGCGGTGCGCTCCGGGGAAAAATACGTGGCCCAAGGTTTCCTTGAAAGAAAGGAGGGCAGAAGAGCTTATACTTCTGCCGTTATCAAGGATGAAGAAGGAAACACTTGCGTCGAAGGCGAGGCCGTTTTCATACGTGCAAAATGAAAAAAGGAATAAAATTTTCATCTCAAAGGGGGGCCAGCGTTGGA
KOK=        78
KK=  523424  LL=  524233  Z=    6.61  JJ=  523064  DL=   810
A===      111      112      113      114      121      123      124      131      132      133      134      141      143      144      211      213      214      223      224      231      233      234      243      244      313      314      323      333      334      343      413      433
B===      222      122      422      322      212      412      312      242      142      442      342      232      432      332      221      421      321      411      311      241      441      341      431      331      424      324      414      444      344      434      423      443
RRR=   42.187    3.190    1.062    1.523   20.693    0.651   -0.024    0.347    0.475    0.705    0.414   -0.105   17.925   -0.722   -0.699    0.111    0.027    3.951    2.851   -0.158   39.214    0.231   -0.326    1.936   -4.356   -0.213   -0.557    0.155   -2.723   -0.292    0.371   39.173
X1==    5.926    0.805    1.165    0.789    4.046    2.739   -0.017   -0.585    0.469    0.175    0.206    0.062    4.029    2.767   -1.356    0.469   -0.017    1.462    1.283   -0.666    9.619   -0.617    0.871    0.775    4.464   -0.559   -0.518   -0.292   -1.258    0.350    0.970    7.584
X2==    7.119    3.965    0.912    1.929    5.114    0.238    1.455   -0.594    1.011    4.024    2.009   -1.694    4.449   -0.261    0.515    0.238   -1.647    2.702    2.223    0.238    4.077   -0.375   -0.375    2.498   -0.976    0.382    1.077   -0.532    2.165   -0.835    0.382    5.165
CD1=       14        5        5        3       11        8        2        2        4        3        2        2        7        4        1        4        2        6        4        2       19        1        3        2       10        1        2        2        0        2        3       11
CD2=       16       10        3        6       12        2        5        1        3        5        4        0        7        2        4        2        0        5        6        2        5        1        1        6        0        2        2        0        3        0        2        6
AACATATAGAGGGGCTCCCTTCATTGCTCCCTCTGTATTGCCTCCCCAACGCTCGCTGCCGCTTTTTGGGTCTAGCGCATGAAATCGTCCTCCAAAGCTTCCCACAAACACAAATCCTTCAGCTATTGCCGGAATACTTTGAAAGCCCCTATAAGCTTGAAACTGCCATTTATATCCTCCATTTTTGGAATTGAGGGCATAGAAACTGCCTTCGTTGCATCCGACGTAAACGGTATCGCCAAAGGCAAAAGTTCCCGACATCACAGGGCCATCTACCTTAGCATTCCAAATGAAAGTGCCGGACTTTTTGTCGAGAGCATACACATTTCCAGCGAAGGTTCCCACATATACTTTTTTATCATCGGTGGAAACAGGTCCAAGAATGGAACCATCACACTGATATTTCCATTTTACTTCTCCGCTATTAAGAGATATAGCATACACTTCTCCATTATGGTTCCCCACATATATCGTTCCGCCATCCACGACAGGGGCACCCGTTATCTTTGATCCCGTTTCCAGCTTCCATGAGAATATGCCTTTCGGAAGTTCTTTTATTGGAAAATTGCCGGTATTTTGCAAATCACCCCTGGCCGGAAAAGCAAAGACGCTTATTGCATTGCCCAATATGAACATCAAAGAAATCACCAAGGCGATCGTCCAAGTCGCACTTATTTTTTTCATAACTCATCACCCCTTTTAAAAGGATATTTTGATATACATGCTACTTTATCCAACTTACAAGTTTATTTTAAATTATACTTTACAAAACACATCGGTCAATTGAATTAATTTGTAGCTACGATATAT
KOK=        79
KK=  289515  LL=  289904  Z=    6.20  JJ=  288885  DL=   390
A===      111      112      113      114      121      123      124      131      132      133      134      141      143      144      211      213      214      223      224      231      233      234      243      244      313      314      323      333      334      343      413      433
B===      222      122      422      322      212      412      312      242      142      442      342      232      432      332      221      421      321      411      311      241      441      341      431      331      424      324      414      444      344      434      423      443
RRR=   14.391   -0.138   -0.195    2.100    4.084    3.803    3.564    0.399    0.034    0.789    0.122    1.232    1.722    2.007    1.137    0.001   -0.094   46.175   -0.464    1.050   -1.120   -0.071   -0.186    0.806    0.789    0.122    1.148   11.250    0.049   -2.510    4.652    0.049
X1==    4.192   -1.275    0.297    0.868    1.937    1.949    1.708    0.297   -0.033   -1.037   -0.182    0.868    0.740    1.428   -1.275   -0.033   -1.090    4.343    1.257   -1.024   -0.673    1.239    3.239   -0.861   -1.037   -0.182    0.327    5.311    0.220    3.220    3.506    0.220
X2==    3.433    0.108   -0.657    2.419    2.108    1.951    2.086    1.343   -1.025   -0.761   -0.673    1.419    2.327    1.405   -0.892   -0.033    0.086   10.632   -0.369   -1.025    1.664   -0.057   -0.057   -0.936   -0.761   -0.673    3.510    2.118    0.220   -0.780    1.327    0.220
CD1=        9        0        2        3        4        3        3        2        1        0        1        3        2        3        0        1        0        5        2        0        0        2        4        0        0        1        1        6        1        4        5        1
CD2=        4        1        0        3        3        3        3        2        0        0        0        2        3        2        0        1        1       15        1        0        3        1        1        0        0        0        5        3        1        0        2        1
ATAGGGGAAGGCCATTTTGCTGCTGAATCTATACATCATTTTATTACTCGCGGATATCCCAAGCGCCCCTTTGAATGCGACGTCACAAGAGAAGACCTAGGGCCCGAAGATTTTAGGGACAAGAAAAAACAACCCAGGGAAATCCCTAAAATCTTCCCGGCAGAGGAAAGACTTGAAAAACCCTTCGAAGAATTCAACATGGGGCTCACGGAAGAGCAGGTAAAAATAGATGCCAGCCGATGCATGGAGTGCGGATGTCCCGACGTCTTCGAATGCAAATTGCGCTCTTATTCGATCGAATATGAGGCTTCGCCTACACGGCTTAGCGGAGAAAGGATAAAGCGCCTTGAGGAAAAATTGAAATACTTCGACAGAAACATGGATAAATGT
KOK=        80
KK=  350505  LL=  351374  Z=    5.07  JJ=  350205  DL=   870
A===      111      112      113      114      121      123      124      131      132      133      134      141      143      144      211      213      214      223      224      231      233      234      243      244      313      314      323      333      334      343      413      433
B===      222      122      422      322      212      412      312      242      142      442      342      232      432      332      221      421      321      411      311      241      441      341      431      331      424      324      414      444      344      434      423      443
RRR=    1.091    0.017    2.008    1.268    3.290    0.104    0.607    0.803    0.155    0.321   -0.879   -0.030    0.229    0.875   20.905    0.104   19.051   11.815   60.997   -0.299    4.322    0.265    0.588   34.886    1.210   35.622    0.280    7.967    2.390    3.297   -0.638   -0.017
X1==    2.856    1.406    1.149    0.800    2.778   -1.192    1.287   -1.450   -1.768   -1.547   -1.490   -0.278   -0.809   -0.728    3.235   -1.192    6.070    3.526    9.083    3.418    1.520    0.926    0.171    4.979    1.730    5.313   -0.663    3.753    2.266    3.126    0.551   -0.313
X2==    0.382    0.012    1.748    1.586    1.185   -0.088    0.472   -0.554   -0.088   -0.208    0.590    0.107   -0.284   -1.202    6.462   -0.088    3.139    3.351    6.715   -0.088    2.844    0.287    3.435    7.006    0.699    6.705   -0.423    2.123    1.055    1.055   -1.157    0.055
CD1=       13        8        6        5       11        1        5        1        0        0        0        3        1        1       12        1       13        8       16        9        4        3        2        8        5       10        1        6        4        5        3        1
CD2=        3        3        4        4        5        2        3        1        2        1        2        2        1        0       14        2        7        8       14        2        5        2        6       11        2        9        1        3        2        2        0        1
GGCCCAGGTTTGTTCCTAATATAGCTGCAAAATGAACTGGATGGATGCCAATTTGCGTCATTAATGGTAAAAGCAGTGGTGCAACAAGCATAGTCCCACTTAAATCATCCATGAGCATTCCAATTATTATAAGGAATACGTTTACCATTAAGAGAATAACAACTTTGTTATCAGATATAGACAGAAGAAAATTTGCTATAGTCATTGGAACACGTTGCATTGTATAGAGCCTTCCCAAAATAGTGACAAAAAAAAGCATTAATATTATTACGCCGCTTGTTGTGGCAGCATCAGTCAATGAAGAAAAAAAGGATTTTATATTTAGTTCCCTATAAATTAAAAAACCAACAACAACCGAGTATGTCACTGCTACTGCAGCAGCTTCAGTAGGGGTAGTGGCCCCACCATAAATTGCACCGAGAATTATAATAGGCATCAATAAACTCCAAATGCTCCTCTTTGTAGCCCTCGCCACTATTCTAAGCTTCTCAATTCCAGGCGCAGGGGGTTCCACCGATACCAATGGAAAATTTCGTTTAACCATATAAAAATTTATAATGGAATAAATCGTCGCCATTGTAATTCCTGGAATAATGGTAGCGAGGAAACAAGCAGTAACGGAAGTTTGGGTAACCCAACCGTATAAAATCATAGGGACACTAGGAGGTATCAATTGACCTAATATTGCCGAACAGCTAACTATGGCTGTTGAATAATATCTGGGATAACCCCTTTCTTCCAATTTTGGGATCATAATTGTACCAATTGCTGCTACTGCAGAAGATGCTGTTCCGGATATTGCTCCAAAGATAGCGCAAGCCCATATGGTTGCCGCGCCAAGACCGCCTTTCATCCGACCCAATATGGAGT
KOK=        81
KK=  362625  LL=  363194  Z=    6.30  JJ=  362505  DL=   570
A===      111      112      113      114      121      123      124      131      132      133      134      141      143      144      211      213      214      223      224      231      233      234      243      244      313      314      323      333      334      343      413      433
B===      222      122      422      322      212      412      312      242      142      442      342      232      432      332      221      421      321      411      311      241      441      341      431      331      424      324      414      444      344      434      423      443
RRR=   12.610   -0.058   -1.787   40.079    0.195    9.581   -1.156   -0.433   -0.055    1.648   -0.013    3.413   10.060    0.731    0.051   -0.363    0.471   10.565   18.387    0.031    0.162    9.621   -0.375    0.359   -0.309   -0.519    6.280   -0.129   -0.122   -0.316    1.081    1.009
X1==    3.644   -1.006    1.736    7.637    0.248    4.711   -1.198    0.420   -1.617    1.118   -0.253    1.485    3.296    0.287    0.875   -0.351   -0.353    5.013    5.255    0.914    0.315    3.079   -0.333   -0.772   -0.210   -0.253    4.147    0.488   -0.234    0.662   -1.140    0.662
X2==    3.460    0.058   -1.030    5.248    0.788    2.034    0.965   -1.030    0.034    1.474    0.052    2.298    3.052    2.547    0.058    1.034   -1.335    2.107    3.499    0.034    0.514    3.124    1.124   -0.465    1.474    2.052    1.514   -0.264    0.523   -0.477   -0.948    1.523
CD1=        8        1        5       10        3       10        0        3        0        4        1        3        5        1        4        2        1       11        8        4        3        5        1        0        2        1        9        3        1        2        0        2
CD2=        7        2        0        9        3        3        3        0        1        2        1        5        4        5        2        2        0        3        6        1        1        4        2        1        2        3        2        0        1        0        0        2
GCTATTTTGTAGTTTACATCCGCCTCGAGGAGCGCTCTTCTGACCTCGCGAAGCGCATCATTGATATCTTCTTCAGTAAGTCTCCCCTTGCCTCTTAACTTGGAAAATATCCCTTCCAGCCGTTCCTTCAAGGAATCAAACATCTTGATCACCTATCTTTCTCAATTGCGAAAGCAATTCTGACATTTTCGATTTAAATTCTTCCGAAAGTTCTTTTTCGTGCTGATCTAACAATTTTTCCAGATTTTTCTTATATTCCTCAAGAGCAAGTAAGGTTCGTTTAAAACCCACTACTTCCTCTATTTCAACTAACCTCTTTCGCGCACGTTGAAGGAGCTCAAAAACCCCTTGCCGGCTAACCTCTATGGCATCAGCTACCTCAGATAAAGACCAATCGGACATTTCGTGAAGCTCAAAGGCCTTTCTCTGCTTATCGGTCAAAAGACCGCCATAGATATCGTAAAGCAAGCTCATCTCGATTCGAGACTTCAAAAAATCCTCACACTTATCTGCCACAAAAAATCTCCCCGCTCAAAGCCTTTAGCATTAACAAAACCTGAGCGGGAAGAT
KOK=        82
KK=  389625  LL=  390764  Z=    5.01  JJ=  389625  DL=  1140
A===      111      112      113      114      121      123      124      131      132      133      134      141      143      144      211      213      214      223      224      231      233      234      243      244      313      314      323      333      334      343      413      433
B===      222      122      422      322      212      412      312      242      142      442      342      232      432      332      221      421      321      411      311      241      441      341      431      331      424      324      414      444      344      434      423      443
RRR=   31.409    1.049    2.026   16.569    3.505    4.248   23.373   -0.887   -0.643    0.446   -0.502    2.198    0.195    9.772   -1.213    1.583    2.252   18.956    2.037   -0.625    4.520   -0.223   -0.223   21.017    0.859   -0.173    1.138    3.189   -1.002    1.130    6.601   15.787
X1==    4.344    2.108    4.088    2.815    1.160    2.007    4.525    1.377    0.355    0.283    2.023    1.233    0.184    3.066   -1.210    3.658   -1.901    3.213    1.935    0.905    0.977    0.239    0.239    6.797    0.913   -0.429    0.337    2.286    0.720    1.433    3.861    3.570
X2==    7.230    0.497    0.496    5.886    3.021    2.117    5.166   -0.645   -1.813    1.575   -0.248    1.783    1.057    3.187    1.002    0.433   -1.185    5.900    1.053   -0.690    4.626   -0.935   -0.935    3.092    0.940    0.405    3.376    1.395   -1.391    0.789    1.710    4.422
CD1=       14        9       11        9        7        7       12        6        4        3        6        6        3        8        2       10        0        9        7        5        4        3        3       14        4        2        3        5        3        4        9        7
CD2=       18        5        4       13       10        7       12        2        0        5        2        6        4        7        6        4        1       14        5        2       10        1        1        7        4        3        8        4        0        3        5        8
AAAGCCTGGCCTGTGACGACGAGGCTTCTTCTTTCTGGGCAAAGATATGGTATGATAATGCATACTCATCATTTTTGTCTTCTTATCGTCAAGAGGCAATGAATGCTTCCTTTTTGCCCGCTGATGACGAAGAATTTAACGCTACTTTAAAAGCTTTCCTGATGGAAAAGGTTTTTTATGAAATATGTTACGAATTCAATAATCGCCCTGACTGGGTTTACATTCCCCTCAAGGGAATTGAATCTGTTATAAATTAGACAAGTCAGGCGAGGGGGGTTATGCATGAATAATCGTAAAGAATCAACTTGGACTTCTCCGTTTACAGATATGGATATATATCTTTTCAAAGAGGGCAATCACTTTCGTCTCTACGAAAAGTTGGGCGCGCATATTTGCAACGGCGGAGTTCGCTTTGCCATATGGGCTCCAAACGCCAAATCCGTTTCCGTCATAGGCGAATTCAATAACTGGGACAAAAAAGCACATCCTTTAAGCCCAAGACAAGACGAGACAGGAATCTGGGAGGGTTTCATAGAGGGAATTGATTCGGGAACGCTTTATAAATATCATATCGTGTCAAACTACAACAACTACGAAGTAGACAAAGGAGATCCCTATGCTTTTTATTGGGAAAGGCCACCCAAGACAGCCTCGATTGTTTGGGACTTAAACTACGAATGGAAGGACGAAAAGTGGATGAAGGAAAGGGCTAAACGCAACTCTTTCAAAAGCCCTATGTCCATCTACGAGGTGCATCTTGGTTCTTGGAGACGCTTCCCCGAGGAAGGCAACAGGTTTTTAACCTATCGCGAATTGGCGTCGTTTTTGCCAAATTACGCGAAAGAAATGGGATTTACCCATGTCGAGTTCTTGCCGGTAATGGAACATCCTTTTTACGGTTCATGGGGATACCAGACACTTGGCTACTTTGCTCCAACCGCCAGATACGGTTCTCCTCAGGATTTTATGTATCTCATCGATGTATTGCACCAAAACGAGATAGGCGTGATCCTCGATTGGGTACCATCTCACTTCCCAAACGACGGACATGGATTGGTCTTTTTCGACGGAACACATCTTTATGAACACGCCGACCCTAGAAAGGGCTTTCATCCCGACTGGAAAAGCTGTATTTTTAAT
KOK=        83
KK=  391035  LL=  392054  Z=    4.93  JJ=  390885  DL=  1020
A===      111      112      113      114      121      123      124      131      132      133      134      141      143      144      211      213      214      223      224      231      233      234      243      244      313      314      323      333      334      343      413      433
B===      222      122      422      322      212      412      312      242      142      442      342      232      432      332      221      421      321      411      311      241      441      341      431      331      424      324      414      444      344      434      423      443
RRR=   28.190   -0.268   -0.151   12.263    6.227   -2.454   15.556   -0.285    0.230   15.134   -0.129    0.052   10.056    8.226   -2.220    1.269    1.325   19.815    5.216    0.276   10.874   -0.619   -0.034   15.930    1.089   -0.272   -0.737    1.366   -0.029    0.477    3.609   -1.295
X1==    5.149    2.695    0.842    2.232    2.176   -0.984    2.902    0.221   -0.984    3.935    0.632    0.512    4.113    2.277   -0.937    0.905   -1.170    3.526    3.000   -0.355    2.506    0.687   -0.020    7.582    6.196    1.328   -0.556    2.568   -0.346   -0.346    2.025   -0.346
X2==    5.475   -0.100   -0.180    5.495    2.862    2.493    5.360   -1.287   -0.234    3.846   -0.204    0.102    2.445    3.612    2.369    1.402   -1.132    5.620    1.739   -0.779    4.340   -0.901    1.709    2.101    0.176   -0.204    1.327    0.532    0.085   -1.380    1.783    3.747
CD1=       14        9        4        7        8        1        8        3        1        7        3        4        8        6        2        4        1        8        8        2        5        3        2       14       10        4        1        4        1        1        5        1
CD2=       15        4        3       12       10        8       12        1        3        9        2        3        6        7        9        6        1       14        6        2       10        1        5        5        3        2        5        3        2        0        5        7
ACCAGGCCTACCCATCTGGGCGGATTAGGATTTGGCATGAAGTGGAACATGGGATGGATGCACGATACGCTCGAATATTTCTCTAAAGATCCCATATTTAGGAAATATCATCATAATCAGTTAACCTTTAGTATATGGTATGCCTTTTTCGAAAATTTTGTGCTGCCATTATCTCATGATGAGGTCGTCCACGGCAAAGGTTCGCTTATTGCTAAAATGCCGGGAGATGATTGGCAAAAGTTCGCTAATTTGCGGGCTCTTTTAGGTTATCAGTGGCTTCATCCAGGGAAAAAACTACTTTTTATGGGTGGGGAATTAGGCCAGTGGAGAGAATGGAATCATGAATCGAGCATTGATTGGCATTTGTTGGAATACCCTAATCACGAAGGTGTAAGGCACTTTGTCCGTGACTTAAATCACCTTTTAAGCAGTGAGCCTGCTCTTTATGAAAGAGATTTCGAGAATACCGGATTTGAATGGGTGGACTTTTCCGATTGGGAGAGCAGCGTTATATCCTTTTTGCGGAAGTCAGAGGACCAAACAGTATTGGTAGTCTGCAACTTCACGCCCATACCTCGCTATAATTACAGAATAGGTGTTCCAAGCGGTGGATTTTGGAAGGAAATCTTAAACAGCGACGCAAAAGAATACGGTGGAAGCGGTCACGGCAACTTCGGCGGTCTTGAAGCAACTCCTGTCCCAATTCACGGCAGGTTTCATTCGTTGGTAATGACCCTTCCTCCTTTGTCTGTAACGGTTTTCAAAAAAGCATAATCCGCTAAAAATAAAGGATTGCCAAAAAGCATGCGTGCTTTTTGGCAACATTCCCTTAAGATTACCGCACAAATATGTTTTTGAAGGATAAAGTATATATGGACATATTGGTACGTATTTCGATCCACCTTACAGAGGACATGAAAATTCAGTCAAATGGGAGCAGAAAAACTTCTTTAGGGGCATCATCACTCAGAATATGGATGCCCCCATCACCACTATCCCCTTGACAAGGTGAGATAACAA
KOK=        84
KK=  409365  LL=  410294  Z=    7.18  JJ=  409125  DL=   930
A===      111      112      113      114      121      123      124      131      132      133      134      141      143      144      211      213      214      223      224      231      233      234      243      244      313      314      323      333      334      343      413      433
B===      222      122      422      322      212      412      312      242      142      442      342      232      432      332      221      421      321      411      311      241      441      341      431      331      424      324      414      444      344      434      423      443
RRR=    0.058    0.211   39.001   -0.123    0.047   18.375   -2.344    4.818   -0.836   -1.575   -2.964   -0.492   31.034   62.859    3.777    2.592   -1.235    2.749   -0.097   13.411   -0.027    0.700   -0.008    0.575   -1.575    3.978   -0.676   -1.645    1.147   -0.201    0.982   -1.549
X1==    0.054   -0.293    4.965    0.269   -0.293    7.784   -0.280    4.965   -0.959   -0.773   -1.475   -0.359    3.327    9.182    3.949    1.098    2.301    1.237    2.451    8.298    1.554   -1.435   -0.025    0.636   -0.773    3.327   -0.692    3.069   -1.348   -1.348   -0.789   -1.348
X2==    1.083   -0.719    7.855   -0.457   -0.161    2.361    8.363    0.970    0.872    2.037    2.009    1.372    9.328    6.846    0.956    2.361   -0.537    2.223   -0.039    1.616   -0.018   -0.488    0.304    0.904    2.037    1.196    0.977   -0.536   -0.851    0.149   -1.244    1.149
CD1=        5        4       14        3        4       19        2       14        2        2        0        2        7       12       13        6        6        6        6       20        6        0        2        2        2        7        2        8        0        0        1        0
CD2=        5        2       12        2        3        5       17        3        3        3        4        5       13       13        5        5        2        5        3        4        1        1        2        4        3        3        2        0        0        1        0        2
GTGGTTTCAATCCCTCATAGGTAAGCTACAAACGATTTAGAACCCACTTCTTACCGTCCCATACATGGTGTTTCAATCCCTCATAGGTAAGCTACAAACTAAAAATCTATGATCCCACGTATACCCCCTCATTATGTTTCAATCCCTCATAGGTAAGCTACAAACTGAATTGAGGATCACTCCAACAGGAAAATCAGTTTGCGTTTCAATCCCTCATAGGTAAGCTACAAACAAGCTTACCATCAGACCTAACAACCCACAATACACTCCAGTTTCAATCCCTCATAGGTAAGCTACAAACCTAGCAAGTTGACTACAGTATCTATCTTGCCCTTAGTTTCAATCCCTCATAGGTAAGCTACAAACTCCATCCTTTAGTTTTTGCTGAATTTAGTGTGCTAGGTTTCAATCCCTCATAGGTAAGCTACAAACCGACATGGTATCGATAGAATACTGTATCTTAACCTCGTTTCAATCCCTCATAGGTAAGCTACAAACGATTTCTGGGGCTTCGGTTCTTTTTGTTCAGAAATTGTTTCAATCCCTCATAGGTAAGCTACAAACATCAAGAGCTTCTCCTGCTGTATCTCCACAACCTCAGTTTCAATCCCTCATAGGTAAGCTACAAACATCTTGCATCTCTCACAGAAGCAGCTATAGCATCTAGTTTCAATCCCTCATAGGTAAGCTACAAACTCTGATGCATCATTAAGTTACTTGCAGTCAGACGAGCGTTTCAATCCCTCATAGGTAAGCTACAAACTGGAATGAATGGTACAGGCTGAAGGCTTTGCATTTGTTTCAATCCCTCATAGGTAAGCTACAAACTTAAGCGTGCCATTTTCCTGGAGATGACCATGACAAGTTTCAATCCCTCATAGGTAAGCTACAAACCCAAGCGGAGAAAACCAGTATGTTTCAGCGTGTCAG
KOK=        85
KK=  459225  LL=  459944  Z=    5.15  JJ=  458865  DL=   720
A===      111      112      113      114      121      123      124      131      132      133      134      141      143      144      211      213      214      223      224      231      233      234      243      244      313      314      323      333      334      343      413      433
B===      222      122      422      322      212      412      312      242      142      442      342      232      432      332      221      421      321      411      311      241      441      341      431      331      424      324      414      444      344      434      423      443
RRR=   30.258   -0.743    2.518   10.883    4.735   18.851   -0.318   -0.007    2.685    8.388   -0.100    4.957    8.002   -0.002   -2.399   -0.519    1.041    7.279    8.919   -1.346   -0.033    0.571   -1.201    1.687    0.575    0.129    0.000    2.194    0.914    0.101    9.714   40.010
X1==    5.896    1.459    1.142    2.486    3.672    3.826    0.467   -0.193    1.600    2.463    0.350    4.285    1.960    0.036   -1.861   -1.369   -1.531    2.075    3.812    0.857   -0.012   -1.129   -1.129    1.148   -1.127   -0.454   -0.012    4.311   -0.858   -0.858    1.960    6.142
X2==    5.132   -0.509    2.205    4.377    1.289    4.927   -0.680    0.038    1.678    3.406   -0.284    1.157    4.082   -0.062    1.289    0.379   -0.680    3.509    2.340   -1.570    2.783   -0.506    1.064    1.470   -0.511   -0.284   -0.035    0.509   -1.065   -0.118    4.955    6.514
CD1=       16        6        4        7       10        7        3        2        4        4        2       10        4        2        0        0        0        4        7        3        1        0        0        3        0        1        1        5        0        0        4        7
CD2=       10        2        5        7        5       10        1        2        5        6        1        3        6        1        5        3        1        9        6        0        6        1        3        3        1        1        2        2        0        1        7        8
TGGGGCAGCAGTACTGTGTTCGAAGAAACCATAAGAAAAGCAAAAAAGCTTGGCCTTTCTGTCTGTAGTCTTACATTGTTAAAAGATGTAGACAGATTTGGTGATATAGAAATATTTGATAAAGCAAAAAGAAAAATAGGTTGGCAGGGGTTGCCCTTTATCAGTGTTATTATCCCAACGTTGAACGAAGAGAGAAATATAGCTAAAACCTTAGAAAACGCCCGAGGAGTAAAGGTCGAAAGAATCGTCGCGGACGGAGGCAGCACTGATAGAACTAGGGATGTCGTTAAGAAATGTAATGTTAAGTTAATATATTCAAAAAAAGGAAGGGCCGTCCAACAAAATGCCGGTGCCCAATATGCTAAAGGCAAAATACTTTTGTTTTTGCATGCTGATTCATCTCTTCCCGGCGGATTTGACAGCGCCATAAGACAAGCCTATGTCAATAACTTTTCCTTTGGAACCTTTAGCCTAGGTATAGATGCCAGTGGCCTTGGTTTTCGTGCTACAGAAATGATCGCTAATGCAAGAAGTAAATATTTAGGCTTGCCCTATGGTGATCAAGCTATTTTCGTTGACAAAAAACTTTTCGAAGATGTCGGCGGATTTCCAATAGTACCCATCATGGAGGATTTCCTGTTGATCAAAAATTTAACTAAGGAATCAGGGAACAAGCCCACGATCCTCCCTCAAAAGGTTATGACCTCTCCAAGAAGATGG
KOK=        86
KK=  490095  LL=  490904  Z=    5.11  JJ=  489885  DL=   810
A===      111      112      113      114      121      123      124      131      132      133      134      141      143      144      211      213      214      223      224      231      233      234      243      244      313      314      323      333      334      343      413      433
B===      222      122      422      322      212      412      312      242      142      442      342      232      432      332      221      421      321      411      311      241      441      341      431      331      424      324      414      444      344      434      423      443
RRR=    8.777   21.264    2.895    7.583    8.170    4.879    2.753   -0.024   -2.821   -0.145   -0.304    2.882    7.082    4.054   -0.090    2.904    2.349   16.182    2.061    0.746   -0.254    0.328    0.234    4.213   -0.256   -0.916    3.535    5.666   -0.500    2.849   -0.018   43.190
X1==    3.711    4.011    1.606    1.599    2.936    2.990    2.451   -0.097   -1.729    0.857   -0.746    2.238    3.458    2.662    0.247    1.221   -1.530    4.470    1.289   -0.549    1.019   -0.662    0.795    2.049    0.234   -0.746    2.313    2.616   -0.546    0.993   -0.045    6.378
X2==    2.365    5.301    1.803    4.741    2.783    1.632    1.123    0.249    1.632   -0.170    0.407    1.288    2.048    1.523   -0.365    2.379   -1.535    3.620    1.599   -1.358   -0.249   -0.495    0.294    2.057   -1.093    1.227    1.528    2.166    0.917    2.869    0.407    6.772
CD1=       11       11        6        5        9        8        6        3        0        4        1        6        7        5        4        5        0       10        4        2        4        1        3        4        3        1        6        6        1        3        2       10
CD2=        6       11        4        9        7        4        4        2        4        1        2        4        4        4        2        5        0        7        5        0        1        1        2        5        0        3        3        3        2        4        2        8
AAACCCAAAGGAAGACCTATAACAAGAGATATTATTATCGCAGCCGTAGAAGCCCTCAATGTAGCGGAGACGGCCGAATATACCTCCTCATCTCCTTTTAAAAGCAACACAAAGGCTTCCGCTATTCCAGAAAGGATATATTCCATGATGTTACCTCCCTCGAAAGTTGCGATGCTCAAAAAGATTATATACACAAATATAAAAAACAATAAGCCGCCACAGGGGGATGCGGCGGCCTATATGGGGGATTGGAGCATCTATATAAAACTTAAAAAGCGCAGGATGTCATTAATTTGTCCCCAAAGCCATATTTGCGTTCGGGAAGAAAAGTTGTTTGCCCATGAGCCTGAAATCGGCTATGGCTTGCTGGGCTTTTGGAGTAACAATCCATTCGATAAACTTCTTTGCCAAATCGTATTTGACATTGGGGCAATTCTCAGGATTTACCGCAATTACGCTATATTGATTCATCAAGAAAGAATCCCCTTCAGATAAAATAACGAGTGGAGGATTCCCTTCGTAGTTAGCTTCATATCTAATGTAAGTGCCTCTATCGGTTAACGTATAGCCTCCCTTTTCGGCAGCTACGTTAATCGTAACTAACATACCTTGACCTGTCTGCACATACCATTCTTCTTTGTCAGGAATAGCCAAACCCGCCTGCACCCAAATAAATTTCTCCTTGGCATGAGTGCCCGATTCATCGGCTCTGCTGACAAATACGGCCTCCTTTTCGGCAACCTTCTTTAATGCTTCAGTAGAAGACAACCCCTTTATGCCAGCCGGATCGTCCTCTGGGCCAATTATCAC
KOK=        87
KK=  497805  LL=  498824  Z=    4.82  JJ=  497745  DL=  1020
A===      111      112      113      114      121      123      124      131      132      133      134      141      143      144      211      213      214      223      224      231      233      234      243      244      313      314      323      333      334      343      413      433
B===      222      122      422      322      212      412      312      242      142      442      342      232      432      332      221      421      321      411      311      241      441      341      431      331      424      324      414      444      344      434      423      443
RRR=   23.460    7.306   -0.188   15.945    0.349    0.370    0.541    0.085    0.250    1.563   -1.446    1.214    1.610   26.006   13.773    3.825   -0.280    2.091    4.976    0.250    6.808    0.037    0.928   23.268   -0.237   -1.795    5.469    1.628   10.234   -1.304   -0.464    1.224
X1==    4.521    2.049    1.052    3.056    1.171    1.373    1.888   -0.476   -0.253    1.538    2.768    1.028    0.889    3.987    5.561    1.373    0.809    1.698    3.969   -0.253    1.840    0.483    1.150    4.449   -0.980   -0.991    1.840    1.042    4.126   -0.526    0.889    1.800
X2==    5.190    3.566   -0.178    5.217    0.298    0.270    0.286   -0.178   -0.989    1.016   -0.522    1.181    1.812    6.523    2.477    2.787   -0.346    1.231    1.254   -0.989    3.699    0.076    0.806    5.230    0.242    1.812    2.972    1.562    2.480    2.480   -0.522    0.680
CD1=       17       10        6       10        8        6        7        3        3        5        7        6        4        9       18        6        5        6       10        3        5        3        4        9        1        1        5        3        7        1        4        4
CD2=       12       10        2       10        4        3        3        2        1        3        1        4        4       10        8        7        2        5        5        1        7        2        3        9        2        4        6        3        4        4        1        2
AACAACGATTTACAAAATAGGGAGAATTAAGTATACTTTGTAAAAAATAAATACAACCATTAAGGAGGAAAAGCTATATGACAAGTAATCCGCTTACTCCCGCTGAAAGTACCGATTTAAGACAAATAGTTTATAACAAGATAAGGGACGCAATAATAATGGGAATCATCAAACCGGGAGAAAAACTCTCCGAGACCGAATTGGCACAAACTTTAGCGGTATCCAGAACCCCAATACGAGAGGCCATAAGACAGCTGGCTCAAACCGGAATTGTAAGGCTCGTCCCGAGAAAGGGAGCTTTTGTTACCCTTCCCACGGAAAAAGACGTAAACGACCTTTACGAAGTAAGGATCGCTCTGGAAACTATAGCTGTAAAAAGGATTTGTAAGAAGGGACCGAAGGAGGAATTACTCCGCTTTAGAGAATACTTCGCCTCTGTTGATCATAGCACCGACCCCAACGCTTTTTTGTTACAAGACACAGCCTTTCATTCCTTCCTGCGCAACTCATGCGATAATAGATTTCTAAACCAATTTTTAATGGAGACGTATGATCTAATTCAGCTTTATAGACACTATTCCATAAAGGGTGTAGACCTTAAGGAATCATCAATGGAACATGTCAGGTTAATAGATGCCATATTGGAAAAAGACGAAGAAAGGGCCATTAGGTTGTTGCAAAATCATTTGGAAGGTGCCCGGGATGCTCTCTTGGCCTTTCTAAAAGATGCCTTACCCGCCAGCGAAGCGGATTAGCATTGAATAATGCGGAAATGCTATGCTTTTTACACTTTATAAAATTATAGGTTCCTTCGCCGTACCTCCAGGAATATTGGTCTTGCTATTGTTTATCGCCTCTTTATTGGCCTTTAAGAGGCCTAGAAAGGTTTTTCTCGGATGCCTTTTGCTTTTGATTGCCCTTAGTTTTTATCTTTTAAGCACGCCTATTACCTCCAGAATTGTACTTGGCAAATTGGAGAATATGGTTGCGCCTTCTCTGCCTGCAGATAAAGCTGCGATC
KOK=        88
KK=  506925  LL=  507524  Z=    4.85  JJ=  506325  DL=   600
A===      111      112      113      114      121      123      124      131      132      133      134      141      143      144      211      213      214      223      224      231      233      234      243      244      313      314      323      333      334      343      413      433
B===      222      122      422      322      212      412      312      242      142      442      342      232      432      332      221      421      321      411      311      241      441      341      431      331      424      324      414      444      344      434      423      443
RRR=   19.453    0.969    0.697   -1.656   -2.543    9.619   12.004   -0.066   -2.035   54.765    0.152    0.353   -1.611    0.618   -0.324    0.189    0.447    4.411    2.043    1.616   16.224   -1.738    1.036   -0.099   -0.762   -0.878    1.271   -0.513    0.521    0.530   -0.535   12.622
X1==    5.191    1.018    0.181   -1.138   -0.534    2.998    2.242    0.181   -1.393    7.176   -0.371   -0.248    1.307    0.936    0.242   -0.661   -0.327    6.301    0.418   -1.393    5.419   -1.258    1.971   -0.124    0.727    2.145    1.279   -0.162    0.296   -0.495    1.307    3.458
X2==    3.747    0.951    3.839    1.455    4.762    3.209    5.354   -0.366    1.461    7.631   -0.409   -1.420   -1.233    0.660   -1.336   -0.286   -1.365    0.700    4.891   -1.160    2.994    1.381    0.526    0.798   -1.049   -0.409    0.994    3.176    1.762   -1.071   -0.409    3.650
CD1=        8        3        2        0        1        6        4        2        0       12        1        1        3        2        2        1        1       11        2        0       10        0        4        1        3        4        4        2        2        1        3        6
CD2=        7        3        6        4        8        5        9        1        3        9        1        0        0        3        0        1        0        2        8        0        4        3        2        3        0        1        2        4        3        0        1        5
TCCGCAGGATTCCCGTTGGGTAAACTCCAGGAAAAACCTGGCCACATCGACCATACAGGTATCTTCGTCCATTACCACCAAACCGCCCGATCCCATGATGGCTCCGGCACCGGTCAAGGATTCATAATCTATGGGCAGATCGAGATGTTCTTTAGTCAAACAACCTCCGGAGGGACCTCCAATCTGAACTGCTTTAAACTCTTTTCCGTTCAGGATACCGCCACCCAACTCGTATATGATCTCTTTAATGGTTATACCCATGGGAACTTCTATCAAACCGGTGTTAGTTATTTTACCAGTTAGGGCAAATATCTTGGTTCCCTTAGATTTTTCCGTCCCCATCGAGGCAAACCAATCTGCGCCGTTCAAGATAATTTTGGGGACGTTTGCCCAGGTTTCCACATTGTTTATATTTGTAGGCTTGCCCCACAAACCATGTTGCGCCGGAAACGGCGGCCTTGGCCGAGGCATGCCCCTACGACCTTCGATCGAAGCCATTAAAGCGGTTTCTTCACCGCAGACGAAAGCTCCTGCTCCTTCCTTTAAATGCAGATGAAAGGAAAAATTGGTGCCCATTATGTTATCTCCGAGCAACCCCAT
KOK=        89
KK=  545335  LL=  546384  Z=    5.64  JJ=  545185  DL=  1050
A===      111      112      113      114      121      123      124      131      132      133      134      141      143      144      211      213      214      223      224      231      233      234      243      244      313      314      323      333      334      343      413      433
B===      222      122      422      322      212      412      312      242      142      442      342      232      432      332      221      421      321      411      311      241      441      341      431      331      424      324      414      444      344      434      423      443
RRR=    8.260    6.879    0.635   17.774   14.214    2.898    5.661   -1.394    0.615   -2.301   -1.442    4.835    2.405    3.599    0.009    4.734    0.400   45.820    5.799    0.378   22.700    1.057    5.434   -0.080    0.259    0.552    0.345   14.349    0.087    2.541    0.850   10.725
X1==    2.047    3.312    1.405    3.978    5.493    3.284    3.285    0.909   -0.379   -0.517   -1.576    1.839    0.994    1.320    0.259    1.714   -0.670    5.898    1.881   -0.379    4.044   -1.490    1.905    0.091    0.673   -0.934    1.530    3.592   -0.533    3.330    0.351    4.103
X2==    4.035    2.077    0.452    4.468    2.587    0.883    1.723   -1.534   -1.623    4.452    0.915    2.630    2.420    2.727    0.034    2.762   -0.597    7.769    3.083   -0.997    5.613   -0.709    2.852   -0.880    0.385   -0.591    0.226    3.994   -0.163    0.763    2.420    2.614
CD1=       11       13        7       11       18       10        9        6        3        2        0        7        4        4        6        7        2       14        6        3        9        0        5        2        4        1        5        7        1        6        3        7
CD2=       11        8        3       10        9        4        6        0        0        7        3        7        5        6        4        7        2       16        9        1        9        1        6        1        2        1        2        5        1        2        5        4
AATATAGAAGATATTGAAAACGAAGACAAGGCAATTGTAAAGGTCGAATTGAAACCTTCTTCATCCTGCCAAAATAATGTGCTCGAATATATAGATGTAAATTGGACAGTAAGCGCAGATGCAATATATGGTGGTATTGCGCTTCTACAAGAAGCCCCCCTTTATAGAAAGACAGGAGCATTCCACGTAGCCATTTTAATGCACCATAAAGGTTACAAATACTTTTTATTGGAAGATATATCAAGGCATAATGTAATAGAAAAGGCTATAGGTAAAGCAATACTTGAAGGGATAGGAAGAGAAGAATACATGTTATTGTTTTCAGGAAGACTAATGCATGAATTGGTAAGAAAAATATTGATCGCCAAAATACCGATAATAGGAGGTATTTCTGCCACCACATGCGAGGCGATAGACCTGGCCCAAAAATACGGAGCTACATTAATCGGTTTTATACGCGAAGGAAGAATGAACGTTTACACTCACCCCGCCAGAATTATCGAGTTTTTTCAACGCTAAAAAGGTAAGTTTTTCAGGAATAACATGTTCCGGAACATCAATTCCCATTTCGACATCGGGCCTGTTTTCTCCATGAAAATCGCTTCCCGCCGTAGGATTTAATCCGAACTTGGCCGCTAATTTTAGAAAACCAAATATTTCGTCGGCACTGTGATGGCTGGAATAACATTCCAATCCCCAAAGCCCCGCATCCTTAAGCTTTCTTAATAAAATGTCGAAGGGTTCGGAATCCAGGTAAATTTCCCCGGGATGAGCCAATACCGATATCCCTCCTGCGTTTTGAATTAAAGCTATACATTCCTCAGGACTCAACGTTTTCCTGGGCACATAAGCCAACGCTCCTTTGCCAATAAGCCTATCGAAGGCCTCTCTAAGGCTTGAAACATACCCCTTCTTCATAAGAACCCTGGCTATATGTGGTCTTGCAATTACATCCCCTTCGGATTCCCTTATAACTTCCTCAATAGATATGTCATATCCTAGCGTTTTAAGCTTTGCGCACATCTTTTCATTTCTCTCGTCTCTCAATTT
KOK=        90
KK=  562465  LL=  563424  Z=    5.33  JJ=  562225  DL=   960
A===      111      112      113      114      121      123      124      131      132      133      134      141      143      144      211      213      214      223      224      231      233      234      243      244      313      314      323      333      334      343      413      433
B===      222      122      422      322      212      412      312      242      142      442      342      232      432      332      221      421      321      411      311      241      441      341      431      331      424      324      414      444      344      434      423      443
RRR=   69.975   15.646    0.085    8.694    1.454   -0.568   12.708    0.862    0.394    0.009    0.382   -4.081    0.676   -0.566   -0.510   -0.226   -0.408    3.535    0.649   -1.049   24.036   -2.897    2.810   -0.539    0.168    0.445   -0.030    2.246    1.296    0.248    4.541   22.467
X1==    6.922    3.313    0.372    3.118    2.390   -0.584    3.769    0.863    0.405    1.746   -0.927    2.517    1.650   -0.487   -0.839    0.405   -1.676    1.433    0.773   -1.078    6.025    2.333    2.333    2.710    0.168    0.361    3.376    1.582    0.610    1.992    1.006    5.448
X2==   10.109    4.723    0.227    2.789    0.608    0.973    3.371    0.999    0.973    0.005   -0.412   -1.621    0.410    1.163    0.608   -0.559    0.244    2.467    0.839    0.973    3.989   -1.242    1.204   -0.199    1.005    1.231   -0.009    1.420    2.124    0.124    4.516    4.124
CD1=       20       12        5        8       10        3        9        6        5        7        1        7        5        1        3        5        0        7        4        2       15        6        6        5        4        3       10        6        3        5        4       10
CD2=       20       11        2        7        4        3        8        3        3        1        1        0        2        4        4        1        3        5        4        3        5        0        3        2        2        3        1        2        3        1        7        5
TTCACCGGCAAGCATGTCGGCAGCCATTTGAAAATTCATTATATCTCCGCTGTAATTTTTGACGATATACAGCACACCCTTTCCTCCATTTACTGCTTTGGCAGCCTCATACATCTGATCTGGAGTCGGAGAAGTAAAGATCTCTCCCGGACAGGCCGCGTCGAGCATGCCAAATCCTACAAATCCTGTGTGCATCGGCTCATGTCCGCTGCCGCCGCCAGATATTACAGCCACTTTTTCTTTGGGAGAGTCAACCCTCAAAACCGCCCTGACGGAAGGATGCAGCTTGACCAAATCTGGATGAGCTTTCGCCAAGCCTTGAAGAGATTCCTCTACAACTTTCTCAACTTCATTAATTAATTTTTTCATAAGCTACTACACCTCCTTTATATTTGTAATAATATAAAAAATACCAACACTTGGGCATAACAAAAGAGAAAGCGCACAATAAAAAATCCATTTTACTGGGGCTTTCTCTTTTATCCTCTGGCCCAGGAAATACCGAAGAAATGATTTGTCTGCAAACCTCATTGCCACAAACTTTTTTCGCTCGTCGAAACCGCCAAAACTCCCCTCGATAATATTTTATTGACCTGCTCCTTCGTCTTTATTAATCCGCCGGCAATTAAAGGAAAGGGTATTTCCTTTAAAATAGCCTCCTCCACCGAAATGACCGAAATACCCGGAAGAATTTCGACGAAGTCAGGATTCATGCTGTAAGCCAAATGCTTGCCCTTTTTAAAAGCCTGGGAATCGAGCAAAAATATGCGTAGTATGGTTAAAATATTTAAATCCCTTGCAATTTCCAGAACATTTTTATGTGTGCTTATAATGCCATCGGGGCTTATATGACGCACTAAAAATTTAATGCCCGACGGATCGGTTTTCAATCCCTCCACTAAATCGGCGTGAACAAATACAAAATGCCCCTTTGTCCTCAATCTATCAACTACATCCTTT
KOK=        91
KK=  581005  LL=  581544  Z=    5.32  JJ=  580345  DL=   540
A===      111      112      113      114      121      123      124      131      132      133      134      141      143      144      211      213      214      223      224      231      233      234      243      244      313      314      323      333      334      343      413      433
B===      222      122      422      322      212      412      312      242      142      442      342      232      432      332      221      421      321      411      311      241      441      341      431      331      424      324      414      444      344      434      423      443
RRR=    8.680   -0.122    6.292   13.020   16.434    7.315    0.489   -0.057   -0.346    2.327   -0.078    1.540    3.835    1.244    0.723    5.724    0.554   23.880   11.525    1.539    5.513   -0.562   -3.333    0.002    1.191    1.244   -0.151   -0.612    3.060   -2.619   -0.327   19.345
X1==    2.580   -0.110    3.429    3.773    4.709    1.869   -0.388   -0.066    0.290    1.136    1.335   -1.385    1.335   -1.137   -1.487    1.869   -1.220    5.110    2.689   -1.289    1.600    1.808   -1.059    0.005    1.136   -1.201   -0.212    0.739    2.839    2.839   -0.356    3.810
X2==    3.364    1.104    1.835    3.451    3.490    3.914   -1.261    0.873   -1.194    2.049   -0.059   -1.111    2.873   -1.094   -0.486    3.063   -0.454    4.673    4.286   -1.194    3.446   -0.311    3.147    0.398    1.049   -1.036    0.711   -0.828    1.078   -0.922    0.919    5.078
CD1=        7        2        7        7        9        4        1        2        2        3        3        0        3        0        0        4        0        7        4        0        3        3        0        1        3        0        1        2        4        4        1        5
CD2=        5        3        3        5        6        6        0        2        0        3        1        0        4        0        1        5        1        8        8        0        5        1        5        2        2        0        2        0        2        0        2        6
CCGCAATCGACTCGTGCCGTATTTTTTGGTCTCGGTTCCGATGGCACGGTAGGAGCCAACAAAAATTCGATAAAAATAATAGGCGAAGAAACCGAGCTTTACGCTCAAGGCTACTTCGTTTACGATTCGAAAAAGGCAGGAGGATATACCATCTCCCACTTGCGCTTTGGACCCAATCCAATTCGGTCCACTTATCAAATTGACAAGGCAAACTTTGTAGCATGTCACCAATTTGCTTTCACGGAAAAATTAAACGTTCTTGATATAGCCGAGGAAGGTGCCATCTTCCTTCTAAACAGCCCCCACCCGGCTGAAGAAGTTTGGAACTATTTGCCGCGGACAGTGCAACGACAAATAATTGATAAAAAATTGCGCTTCTATGTAATAGATGCCTACAGCGTCGCAAAGGAAAAAGGACTTGGCCCGCGCATAAACACGATAATGCAAACCTGTTTCTTCTATTTGAGCAAGGTCATCCCATTCGATCTTGCAGTGGAAAAGATAAAGAACGCTATCGTACAAACATATGGCAAGCGCGGC
KOK=        92
KK=  642385  LL=  643074  Z=    5.21  JJ=  642265  DL=   690
A===      111      112      113      114      121      123      124      131      132      133      134      141      143      144      211      213      214      223      224      231      233      234      243      244      313      314      323      333      334      343      413      433
B===      222      122      422      322      212      412      312      242      142      442      342      232      432      332      221      421      321      411      311      241      441      341      431      331      424      324      414      444      344      434      423      443
RRR=   40.523    1.197    0.125    8.715   -0.037    1.263    0.119    0.987   -1.608    0.004   -1.209   25.837   -2.152    0.745   -1.866   -0.236    0.456    1.089    0.622    0.247   33.988    6.211    0.441   -3.312    1.736    0.269   -0.707    7.212   -0.219   -0.129   -1.209    4.929
X1==    5.847    1.256    0.224    2.883   -0.116    2.660    0.082    1.766    1.871    0.635   -1.229    5.752   -1.229    1.747    1.942   -0.497   -0.653    2.785    0.150   -1.287    6.159    1.336    0.491    2.638    2.411    1.248   -1.113    3.035   -0.112   -0.112   -1.229    1.789
X2==    6.930    0.953    0.559    3.023    0.315    0.475    1.452    0.559   -0.859    0.006    0.984    4.492    1.752    0.426   -0.961    0.475   -0.699    0.391    4.153   -0.192    5.519    4.648    0.898   -1.255    0.720    0.216    0.635    2.376    1.952    1.149    0.984    2.755
CD1=       11        4        2        6        2        5        2        4        4        2        0       10        0        4        5        1        1        5        2        0        8        3        2        5        4        3        0        4        1        1        0        3
CD2=       13        4        3        6        3        3        4        3        1        2        3        8        4        2        1        3        1        3        8        2       10        8        3        0        3        2        3        5        4        3        3        5
AAAGGGAATAAGATCTTTAAAAAAGGCTTTTCCCACCCCAAAACAGTGGGAAGAAATTCTGCAAAATTTCAATGGCGACGATCCTTCGCTACTGCTTTCTGACAATTTTAACAATATCGTTCCCAGATCATCTGTGAGACAGTTATGCGAGGAGATCTACTTCGGTCGTGAGGAATACATTTCTTTACAGGGCAAAGAACCCAAATGGTACAAAGGAAAGGGACTTTGGCGAAGAGAAAGGGCTCTCATCGATGTGCATTGGAAAGATCTTCCCTTGCCCGTCTGCATTTTCACAGGAAGGTCGCGGAAAGAGTGTCTTCTTGGGCTAAAGCTTCTTGGCTGGGAAGACCTTCCAATGGAGAGGATATTCACTTTAGAGGACGGTATGCCTAAGCCTTCCCCCGAAGGCTTAGAAGTCTTGTCCGCAAGGGTGGGTGCCAAAAATCCGATATTTTTCGGAGATACGAGCAGCGATTTGGAATCGGCTAAAAGATTTGGCAGAGGAAAGTTCGTATATGTCGGCAAAACCCCTAAGGACTTACCTTTGGTCTTTAAAGATGCGCAAAAGGCACTGTCCGAACTGGGGTTTATCGATTAAATCATTGGCCTCCGTCGAAATAGGGCTTTAACTTTTCCCACTCGGGAGAATTCTCTATTTCTTCCGGAGTAACAGTGGCGGTACCCATCTTT
KOK=        93
KK=  647305  LL=  647784  Z=    5.54  JJ=  646585  DL=   480
A===      111      112      113      114      121      123      124      131      132      133      134      141      143      144      211      213      214      223      224      231      233      234      243      244      313      314      323      333      334      343      413      433
B===      222      122      422      322      212      412      312      242      142      442      342      232      432      332      221      421      321      411      311      241      441      341      431      331      424      324      414      444      344      434      423      443
RRR=   12.726    1.978    8.424    0.004   -0.325   -0.042   -0.270    0.637   -0.374   -0.899    0.082    2.445   10.151    2.576    0.855    0.477    0.410    0.686   47.500   -1.052   -0.661   -0.868   -0.105    1.467   -1.520    0.306   18.863   -0.310    0.214    0.441   -0.388    4.226
X1==    2.490    2.715    2.018    0.032   -0.074    0.363   -0.370   -0.771   -0.447    1.173    0.470    2.201    4.669    2.319   -0.771   -0.447   -0.370    1.748    5.798   -1.257   -0.135   -1.037    0.916    2.014    1.983   -0.370    6.454   -1.076    0.916    1.892    0.470    1.892
X2==    5.111    0.728    4.174    0.111    4.401   -0.115    0.728   -0.826    0.837   -0.767    0.174    1.111    2.174    1.111   -1.108   -1.067   -1.108    0.393    8.193    0.837    4.898    0.837   -0.115    0.728   -0.767   -0.826    2.923    0.288    0.233    0.233   -0.826    2.233
CD1=        7        6        5        2        2        2        1        1        1        3        2        5        7        4        1        1        1        3        7        0        1        0        2        3        4        1        8        0        2        3        2        3
CD2=        6        2        5        1        6        1        2        0        2        0        1        2        3        2        0        0        0        2       12        2        6        2        1        2        0        0        4        1        1        1        0        3
AAACTCCAACATTTCCACGTTCAATTGTGGTGCGCTACGAGCATGAGCCACAATTACCTCCCACTCGATTTGTCTTTCCATCGCAATGAGCCGAGCGGCTGAAGTTTTCAACGACAGCAAGGAACGGTTGCCCGACAATTGGCCAACTATGGACAAAAAATCTGGTTTTTGCTTGAAAATAAAACCCGGTATATAACCCAAAGCCGTCCATGGAAGATCTCTGCCAACAGATATTTCTAGAAGTTGATACTCCCTAGGGTTTAAGACGGAAGAGAAGGCGACAGCTTTTATCAAATTTGAAATGGAGTTAGGCAATTGCCGCGCAAACTCCAAAACGCGCCTTGCAGTTATGGCAGAAGAACCGCTGGAAAAAAACACGGGAATAATAGGGCATTTCAATTGCTCAGCCACAGACGCCAAAACAGGGTTAACTTTGAGTTTCTCCTCGCTACAACTTCCGAGGGAAGCAAAGAGTATATT
KOK=        94
KK=  665215  LL=  666264  Z=    5.39  JJ=  665065  DL=  1050
A===      111      112      113      114      121      123      124      131      132      133      134      141      143      144      211      213      214      223      224      231      233      234      243      244      313      314      323      333      334      343      413      433
B===      222      122      422      322      212      412      312      242      142      442      342      232      432      332      221      421      321      411      311      241      441      341      431      331      424      324      414      444      344      434      423      443
RRR=   38.129    9.143    6.389   17.229    0.147   13.993    4.099   -0.147   -0.883    0.032   -0.996    7.980    2.442    8.862   -0.167    0.286   -0.816    2.843    4.065    1.246    2.585    1.146    1.080    0.132   -0.104    0.404    0.454    2.671   -0.651   -0.031   14.863   38.768
X1==    6.144    3.241    3.278    2.647    0.119    4.164    2.465   -0.109    0.878    2.451   -0.920    3.876    1.020    3.490    0.119    0.330    0.678    2.862    1.130   -0.765    1.119    2.147    0.892    0.565    0.074    0.373    0.542    0.882    1.238   -0.124    2.960    6.004
X2==    6.206    2.821    1.949    6.509    1.236    3.360    1.663    1.344   -1.005    0.013    1.082    2.059    2.395    2.540   -1.406    0.866   -1.204    0.993    3.597   -1.629    2.311    0.534    1.211    0.234   -1.416    1.082    0.838    3.029   -0.526    0.250    5.022    6.457
CD1=       15       10        9        7        4       11        7        3        5        7        1        9        4        7        4        4        4        9        5        2        5        6        4        3        3        3        4        4        4        2        7       11
CD2=       16        9        6       15        6        8        6        5        1        2        4        7        6        7        1        4        1        4        9        0        5        3        4        3        0        4        3        5        1        2       10       10
ATAAAGGTCGATGCCGAATTTATCAGCTTCTAGGGCTGTCTTTTCGTCAAATGTGTCAAGGCTAACGCATAAGTTCAACTCCTTTAAAACCGATACAATGTCGCCAATGTTGGGGATAGACCCCTTATTTGGTCCGCCAATGTCAATTATCGTTGCTCCCTTGGCTTTGTAATCAAGTGCTTTATTGACAATTTCATTTAGCGTCATTTTATGAGCATCAACTATCTCGGCCAATATCCTTATATTGGGCTTTGTCTTTTTCAAATGCGTCGAAAAACCGAAAAAGCCGGGGAGGTCTTTTAGATCCTTAGGACCCCTCTTGACTTCCACGCCCAACGCTTCGGCAAGAACCTTCTCATCGCCCTGACACAAGCCTGGCAAAATGACGACATCAGCATCCCCTGCGCTCCTCAGCTGCGACATAACCCAGGTAACGTTCATAAGAGCCGCAACGGAGATAGGCAAAACGGACACTTCATAAGAAAAAGGAGGGTCCATGTTCTTCAGGATATTAAGCAAGGCGTTATGGGCTAACCTGCCAGTTACAAATAAAATCTTAGACAATCTTTCAACTCCCTGAGATCATTTGCTACCCCTACTCCCGGAAAAGTCTTCAGAGTCCGGAGGTGTTGCAAATCGATGGGCCTGGGGTACACCATAATTTTTCTTCCCGTTGGCGTAAGAGACTCTATCCTTGGAGATACGTCGCTTGGTAAAACCAATATCGGGACTTTTGATTTTCCAGCCTGGGAAAATAGATTTGACGGAAGGGAATCGGCTATCCCTAAAGCGCACTTAGCCACTGTATTCGAGGTCGCAGGCGCTATGACCAAAAGATCGTATCTTCCGGCAGCAAATGCTCCACAGGATGGCGAGCTCGACTTGTAGTCTTTTACTATGTTGATATCCCTACGTTCTAAGAAATCGCCGTATTTGTACATCTTTATTACTTCAATGCCGGCGCATGATAAAAAAAGGTCTATTTTGTCTTTGTTTTTTTCGACAATTTCCAAACATTCTTTTAGAAAATGTCCTGCCCCGGTAACAACC
KOK=        95
KK=  676525  LL=  677244  Z=    5.40  JJ=  676405  DL=   720
A===      111      112      113      114      121      123      124      131      132      133      134      141      143      144      211      213      214      223      224      231      233      234      243      244      313      314      323      333      334      343      413      433
B===      222      122      422      322      212      412      312      242      142      442      342      232      432      332      221      421      321      411      311      241      441      341      431      331      424      324      414      444      344      434      423      443
RRR=    9.601    0.349    2.586    7.571    2.285   27.894   -0.843    0.187   -0.614   -2.105    1.648    2.407    0.006    0.067   -6.166    0.214    0.990   65.979    0.409    0.309   14.495    0.788    0.321   -0.187    0.025   -0.003    0.574   16.427    1.686   -0.351   13.344    1.076
X1==    5.351    0.530    0.670    2.754    1.106    5.031    0.602   -0.522    1.084    1.908   -1.420    0.876    0.009    0.152   -1.776    1.084   -1.471    8.767    0.960   -0.232    3.157    2.663    0.296   -1.220   -0.133    0.009    0.153    4.137    2.027   -0.422    5.728    0.394
X2==    1.794    0.659    3.858    2.749    2.065    5.545   -1.400   -0.358   -0.567   -1.103   -1.160    2.749    0.585    0.440    3.471    0.197   -0.673    7.526    0.427   -1.330    4.591    0.296    1.086    0.153   -0.186   -0.288    3.760    3.971    0.832    0.832    2.330    2.729
CD1=       14        4        4        7        5       10        3        2        4        5        0        4        2        2        0        4        0       14        3        2        6        5        2        0        2        2        2        7        4        1       10        2
CD2=        4        3        6        5        5        9        0        1        1        0        0        5        2        2        7        2        1       13        3        0        7        2        3        2        1        1        6        5        2        2        4        4
GAATTCAATGATTATATCGTTATTGGCACTTCTCCAAAAAGAATCTTTCAAGCTAAAAAAGACGAAACTATCGTATTAGACCAGGATGGGCGAGAGAGCAAATTCCCCAAAAAGGACTTCTTCAAAATAGTCGATGAATACCTTAAAGAAAAGAGACCCTGTCCGAACAACTACGCGCCCTTCGACGGAGGACTTTTAGGATACATAGGATATGACATTATATCGGACTCGCGCTCATCTTCGCCCTTCCCCGATGCCTTTTTATTCGAGCCAGGGGTTTATTGCGTTGCAGATAAGACTACCGGAAAGATTATCTCTTCCAACCAAAGGGCGTTCTTCGATGAATTGCACTCTGAAACAGCCTTTGAAGCTCACGGATATGAAGATGTGCCTTTAGAGTTAGAGTCCATCCCGTCGAAGGAAGACTTCATCAGCATGGTTTCCGAAGTATTGGAACGAATAAAAAAGGGCGAGGCAACTCAGGTCGTCCTATCAAGACAAATCAAATCCAAAGACGTTTTTTGCCCTCTCTCGTTGTACAAAACATTAAAAACCGTTAACCCCTCCCCCTATATGTTCATCATGAATTTCGACGGGAAAAGTCTGATCGGGTCCTCTCCGGAACTTCTTTTAGGGATCAAGAATGGAGTCACCCTTACCAGACCGATAGCAGGCACCAGGCGGCGGGGCAAAGATCTCGATGAAGACAATTTCTTCGAG
KOK=        96
KK=  722785  LL=  723834  Z=    4.69  JJ=  722785  DL=  1050
A===      111      112      113      114      121      123      124      131      132      133      134      141      143      144      211      213      214      223      224      231      233      234      243      244      313      314      323      333      334      343      413      433
B===      222      122      422      322      212      412      312      242      142      442      342      232      432      332      221      421      321      411      311      241      441      341      431      331      424      324      414      444      344      434      423      443
RRR=   19.122   -0.242    5.899   14.144    3.445    2.946   41.402    0.748    0.396   -0.472    0.321    0.106   10.706    1.508    1.314    2.364    1.724    4.328    0.397    0.012   19.852   -0.610    2.183   -1.521   -0.189   -0.296   14.392   14.090    0.424   -0.111    1.110    6.297
X1==    4.109    0.416    2.331    6.841    1.407    0.804    5.429   -0.675    0.265   -0.326    1.110   -0.264    1.625    1.055    1.407    0.804   -1.111    2.565    0.145    0.265    5.880    0.375    1.022   -0.699   -0.326    0.595    3.538    3.061    2.664   -0.695    0.595    3.783
X2==    4.654   -0.580    2.531    2.068    2.448    3.666    7.627   -1.109    1.494    1.448    0.290   -0.403    6.588    1.429    0.934    2.942   -1.551    1.687    2.740    0.047    3.376   -1.625    2.136    2.175    0.578   -0.498    4.068    4.602    0.159    0.159    1.864    1.664
CD1=       17        5       11       19        7        5       12        4        4        4        6        4        7        5        7        5        1        6        2        4       13        3        4        1        4        5        9       10        8        2        5       10
CD2=        6        1        4        4        5        7       14        0        4        3        2        1       10        4        3        6        0        6        9        2        7        0        6        7        2        1        8        7        2        2        4        4
AGGATCTCCAAACCGCTCCATGGACCGAAACCCAAAACGCAGGGAAGGGAAGCTATGAACATGACAACTATGCCGATGTAAGAAGCTTTTTTCCGGCTCCACTTCCATTCATCCATAGTAAAGGCGATAAGATGCTCAAAAACGGCTATGACTGTTGTGAGAGAGGCAAAGGAGAGAAAGACGAAGAAAAGCGTCCCCCACAGCCTTCCGCCCATCATGGAGTTAAACACATTTGGAAGGGTCACGAAGATCAATCCTGGGCCAGCTCCGGCATCCACTCCGAAGGCAAAGCAGGCCGGGAATATGACCAATCCGGCCATCAAGGCTGATAGCGCCCCAAAAAATATGACATATACAGATTCCCCCGTCAAAGCTCTCTTTTTACTCAGATAACTTCCAAAGATCGTCATACTTCCTATGCCTAAGCTCAAAGAAAAGAAGGCCTGGCTCATGGCTGCATAAACCGCTTCCCAACTTAGTTTGGAAAAATCAGGTTTAAGGTAAAAGGCCAAGCCCTTTTCAGCGCCGGGGCAAAGTAACGGAACGTATGATAAGGACGATTAGCAATAAAAATAATCCGGACATCAAAACTTTGCTGACTCGCTCAACTCCCGCCTGCAATCCTATTGAGCAAACGATAAAGCCGAGTATAACGGTCAAAGCCATCCAGAGGACCAATTGGGGAGTGTTGGCTACAAAGGAAGCGAAAAAACCCTCAACTTCTTCGGGTGATAACATGGAAAGATGGCCGACAGCAGTATGGTAAACATATGCCAGACCCCATCCTGCTACGGTCGTATAAAACATCATCAGGATCATGTTTCCCATTACCCCCAGGTAGCCGTATATGTGCCATTTGCTGCCCGGAGGTTCAAGGGCGAGCATAGCGCCCGCCAAATTTCTTCGACTCTCCCTCCCCATGGCGTATTCGCACACCATGATGGGAAGCCCCATCACCATAAGAAAGAGAACATAAAAGAGTACGAAGACTGCCCCTCCGTAACGCCCCGTAATATAGGGAAATCGCCATACGTTTCCCAATCCAACGGC
KOK=        97
KK=  734815  LL=  735954  Z=    4.84  JJ=  734785  DL=  1140
A===      111      112      113      114      121      123      124      131      132      133      134      141      143      144      211      213      214      223      224      231      233      234      243      244      313      314      323      333      334      343      413      433
B===      222      122      422      322      212      412      312      242      142      442      342      232      432      332      221      421      321      411      311      241      441      341      431      331      424      324      414      444      344      434      423      443
RRR=   24.963    0.017    1.944   10.187   34.399    4.695    1.563    0.447   -3.389    1.041    0.080    4.445   -0.362    3.999    0.017    5.524    0.396   15.707   10.757   -0.036    7.249    1.069    2.130    0.441    1.856   12.232    0.944   16.567   -0.069   -0.202    3.165   17.181
X1==    5.789   -0.089    4.212    2.282    6.160    2.407    1.817   -0.291    1.817   -0.848   -0.848    0.996    3.829    2.493   -0.089    1.817   -1.724    5.154    3.530    0.047    1.408   -1.044    0.795   -0.431    1.157    3.161    4.472    2.707   -0.070   -0.070    1.157    4.096
X2==    4.312   -0.195    0.462    4.464    5.585    1.951    0.860   -1.539   -1.865   -1.227   -0.095    4.464   -0.095    1.604   -0.195    3.041   -0.230    3.047    3.047   -0.775    5.150   -1.024    2.681   -1.024    1.604    3.870    0.211    6.119    0.988    2.912    2.737    4.195
CD1=       12        3        9        6       14        7        6        2        6        1        1        4        8        6        3        6        0       13       10        3        5        1        4        2        4        7       10        6        2        2        4        8
CD2=       15        4        5       13       16        7        5        1        0        1        3       13        3        6        4        9        3        8        8        2       11        1        7        1        6       10        3       12        4        7        8        9
ACCATAGGCCGCTTGGGGTATGTAGGGATAATGGCCTTGATGTTTTTGGAATCTTCTTTTTTCCCCTTTCCCAGCGAAGTTGTCGTGCCGCCGGCAGGCTTTTTGGCAGCCGAGGGCAAGATGTCACTGCCTGTGGTAATATTTTGCGGAGTCGCAGGAAGCTTATTAGGGGCGATATTCAACTATTATTTGGCTCTGAAACTGGGAAGATATTTTCTAATAAAATATGGCAAATATTTTTTTATCAGCGAAAAAAGCCTGAACAAAGCCGAAAACTTCTTTAAAAAGCACGGCGCCGTGAGCACATTCGTCGGAAGATTGCTGCCCGGCATCAGGCAATACATATCGTTGCCAGCGGGTATAGCAAGGATGAGGTTGGACCTTTTTAGCTTATACACTTCACTGGGGGCCGGAATATGGGTGGTAGTACTGGCCCTGCTCGGATATTACATAGGAAACAACAGAGAGCGGCTTCAGGAGACACTTCATTCAATTTCCGTGGCGCTTTTTTTCTTATGTGTAACGATAATAGCGATATATGTACTATGGTACAGATCTAAGGCAAAGAAGCTCAAAGACACTCGCTAATATCAACTACTCGTTCGACAAATTGCCCTTGTCCTTTCTGTGTCCACTTTCTTCCCTTCTTATCCCGATCGGACTCAGGATAACTCTGGCGTCAAATTCATCCCTTTTGGGAAATTCTGCCATGTTAAAGCAACTGATCACTATATGATCGGGGATGGCCAAAACCTTATCGGGCCTGTTCTTATGTCTTCTTAAAACTTCATCCAAGGGCAGGTCGAAGTAGATGGCCACGTTAAATCTCTCGGGAATGATAAAGTCGGACCTTGATGCAGGCGTCAGATTCATTCTATCCACATATACGACCTCTTTCGTGCTTGACTTCAGAGCCTCAATTGCCTTTCTGCGTATCTCCGGCTCCTTAGGTCTCAGAACCTCATATATCCTTTCGAACCCGACGCCATTTTCTTGGGGGTACATCTGAAGGAACAAGGATTTTCTTATTTCGTCCTGGGATATCATCTCGAAACTGCGAATTTTGCGGGACAGGTATAACCCCAAGCTCGTCTTTCCGCATCCTTGAGGTCCTATCGGGATCAAAGCTACGGGCTTGGG
KOK=        98
KK=  748255  LL=  748974  Z=    6.84  JJ=  747925  DL=   720
A===      111      112      113      114      121      123      124      131      132      133      134      141      143      144      211      213      214      223      224      231      233      234      243      244      313      314      323      333      334      343      413      433
B===      222      122      422      322      212      412      312      242      142      442      342      232      432      332      221      421      321      411      311      241      441      341      431      331      424      324      414      444      344      434      423      443
RRR=   14.733   -0.431    0.327    7.214    0.843   -0.451   -1.633   -0.421    1.473    0.358   -2.463   -0.530    0.020   -0.383    0.877    4.360    1.473  114.606    0.233    0.638   -0.088    0.000   -0.024   -2.732    1.699    1.092   40.593    1.167   -0.064    4.910   37.499    7.941
X1==    2.580    0.330    0.248    6.301    0.330   -0.184   -1.063    0.248   -1.103    0.569   -1.126    0.301   -0.226   -0.152   -0.670    2.573   -1.063   11.012   -1.347   -1.103   -0.102    0.002   -1.428   -1.376    0.569    0.675    8.873    1.040   -0.161    1.869    6.077    5.252
X2==    5.710   -1.308    1.315    1.145    2.558    2.452    1.537   -1.694   -1.336    0.629    2.188   -1.758   -0.089    2.529   -1.308    1.695   -1.386   10.408   -0.173   -0.578    0.863    0.017    0.017    1.985    2.988    1.618    4.575    1.123    0.397    2.627    6.171    1.512
CD1=        3        1        1        7        1        1        0        1        0        2        0        1        1        1        0        4        0       17        0        0        2        2        0        0        2        2       15        4        2        5        8       10
CD2=       12        0        5        5        5        5        4        0        0        4        7        0        3        8        0        4        0       12        1        1        3        2        2        5        8        6        8        5        4        8       14        6
TTCGTCTTTTTCGAGTTCGCCTTTCAGGGCGCGGACGAATTCGTAGTTGGGGAAAACCCCGGGGCGCGTCTCGATGAACTGCCCAGCGTGGCGGACCGATCCGTCTCGCTCGACGACGTGGTGAGAGAACTGAAAGGCTATCGTCTCGTAGGGGTGTCGGCCCTCGTTGAACGGTACGGCGACCATCGCGGTCTCGAAGTCTATGAAGTGAAGCGGGAACTTCCAGGAGAGCATCTCGCCTTTAAGCCCTTCTTTGTCAATGTGGGGGCTCGTATCGCCCGAGAGGGTCTTTTCTATCTGAAGCCACTGCCTTTCGCTCGTCGTGAGGCCCCTCGTCTTGCCTTTTTCCCGCGGTATGTCCCTTTCGGTTACGTCTTCCATGCGCCACCGGCCTTCTGAGATGAGCTCGTCCTTTTTGCGGAAGTTCCACAGCTCAAGTATCGTGGGCCTGTCAAAGTCGTCGTTGGTCAAACCAAAGCTTTCCCTCCAACACTCCCTGAAACCGCAGCGGAGGCCCGCTTCGAGCTCCCCCTCTTCGGCGTGGAACTCGCAGCGCTGATACCTCGCGCCCGGCTGAGGTTTTACTTTTTCGCCTTTCTCGTAGTAGTCGGCCATGAGCGCGATGACCTCTTCGATGGACTTTCCGTCGAAAAGCCTGTGAAGTTTGTTTACTTTGTCTTTAAGGATCGCGCGCACGGCTTCGTCGACGGACACCTCGAC
KOK=        99
KK=  768145  LL=  769104  Z=    4.94  JJ=  768145  DL=   960
A===      111      112      113      114      121      123      124      131      132      133      134      141      143      144      211      213      214      223      224      231      233      234      243      244      313      314      323      333      334      343      413      433
B===      222      122      422      322      212      412      312      242      142      442      342      232      432      332      221      421      321      411      311      241      441      341      431      331      424      324      414      444      344      434      423      443
RRR=   66.341    0.279    4.587   22.695    3.471    5.196    0.369    0.021    0.134    0.294    0.116    0.279    1.201    0.751   -3.129   -0.362    1.605   10.597    5.448   -2.859    0.639    0.214    1.611   -1.038    3.117   -0.139    2.043    8.159   -0.544    0.108    6.114   20.337
X1==    7.649    0.783    2.735    4.920    3.470    3.339   -0.988    0.126   -0.392    0.126    1.386    0.171    0.776    0.205   -1.903   -0.392   -0.988    4.567    1.650   -1.013    0.754    0.066    0.794   -1.374    1.334   -1.666    0.754    2.745   -0.726    3.516    7.491    3.516
X2==    8.673    0.356    1.677    4.613    1.000    1.556   -0.374    0.168   -0.341    2.338    0.084    1.628    1.549    3.674    1.644    0.924   -1.625    2.320    3.302    2.821    0.848    3.259    2.030    0.755    2.338    0.084    2.711    2.972    0.750    0.031    0.816    5.785
CD1=       22        5        9       13       10        8        1        4        2        3        5        4        4        3        0        2        1        8        4        1        3        2        3        0        5        0        3        6        1        7       15        7
CD2=       13        3        4        8        4        5        2        2        2        5        2        4        4        7        5        4        0        8       10        7        4        8        6        4        5        2        7        6        3        2        3       10
GCGAAAGGGCCCCCGATCCCTTGTCGGATTTTTGACCAACCAAGCGTTAAAGGCCCTTCGCTTTGACAAGGTTTTTCTGGCAGCAAATGCCATTGACGCTGATTTCGGCGTTACCACGCCAAATATGACGGAAGCCGAGACAAAGCGCCATATGCTCTTCGCCGGCAAAAAAAAGATACTCGTCGCAGACCATTCAAAGATAGGCCTGGAGGGCTTGTGCAAGATATGTGATCTCAACGAACTTGATTTATTCATCACCGACGACAAGGGAGATGAAAGAAAGGTCGAGCAATTAAAAAGAAAGGTAAAAGTAATTATCGCTAGCGAAGGGAGCGATGAAAGGTGACATCTATCGTAACGGTCACCCCAAACCCTGCAATAGACCACACCATATTTATCCCTAACTTCACGGCAGGAAGGGTAAACAGAGTCAAAAAGGAGCGCAAAGACGTCGGGGGCAAGGGTTTCAACGTGGCTTCTTTTTTAAAGGACTACGGCATAGAAGAAGTAGTTGCTACAGGTTTTCTGGGCAAGCACAACAAAGAGTTGTTCGAGCACTTCCTTGCAGCCAGAGGGATAAAAGACGAATTCGTGCTTTTAGACGGAGAAACGCGCACCAACATCAAGATCGTTGACGAGCAAAAAAAGGAGATAACGGACATAAATTTTCCCGGGCTTCAATGCGACGAAAAAGTGCGCGCCAATTTACAAAAGATATTAACACGATTGGCCGAAAATAACGATTATTTCGCCCTCTGTGGCAGCCTTCCTCCCGGCATAGACAACGATTTTTTTGCCGAAGTTACATCCATACTTAAATCCCTGGGCAAATTTGTAGCTTTAGACACGAGTGGCCCCGCATTGAAAAAGGCCTTGAAATCGAAGCCTGACCTCATAAAGCCCAACATCGCAGAATTTTGCGAGATCTTTGGCCTCTCAAATCCCTCCTTCGACCAAATC
KOK=       100
KK=  783205  LL=  784224  Z=    4.95  JJ=  783025  DL=  1020
A===      111      112      113      114      121      123      124      131      132      133      134      141      143      144      211      213      214      223      224      231      233      234      243      244      313      314      323      333      334      343      413      433
B===      222      122      422      322      212      412      312      242      142      442      342      232      432      332      221      421      321      411      311      241      441      341      431      331      424      324      414      444      344      434      423      443
RRR=   26.490    0.744   15.270    5.588    1.858    2.676   -0.452   -0.002   -1.659    0.542   -1.994   10.805   -0.595   11.121   -0.146    0.601   -0.514    8.714    3.184    0.971    8.618    2.578    5.228   -0.391    1.050    0.343    0.114   13.594    0.089    0.035    0.095   34.352
X1==    5.098    1.784    3.591    6.429    0.611    4.322   -0.327    0.316   -1.264   -0.403   -1.128    2.707   -0.537    3.197    0.611    0.970    0.308    1.650    1.040   -1.264    5.535    2.555    3.160    0.592    1.158    0.054    1.277    3.884   -0.118   -0.681    0.054    4.949
X2==    5.196    0.417    4.252    0.869    3.039    0.619    1.383   -0.007    1.313   -1.347    1.767    3.992    1.107    3.479   -0.238    0.619   -1.668    5.280    3.062   -0.768    1.557    1.009    1.655   -0.660    0.907    6.393    0.089    3.500   -0.750   -0.051    1.767    6.941
CD1=       12        6       10       13        4       11        2        4        1        3        1        7        2        7        4        5        3        6        4        1       14        7        8        3        6        3        6       12        3        2        3       12
CD2=       10        3        8        4        7        3        5        2        4        0        5        9        4        9        2        3        0       10        8        1        4        4        5        2        3       12        2        6        1        2        5       12
TTTCACGCCTATCCCTGCAAAAACGACGGCAAAGTTTTCCTCCCCTACCAACTGGGACTGGTTGGCAATCTGCACGGCAAGCTTGTTGTGAGGTAGCCCGTTTCCCGAAAATATGGGAAGTTTCTGCCCTCTGATGAGTGTGGCCAATACATCTATGGCCGATATCCCCGTTTGAATGAAGTTTCTGGGATATACCCTTGCCATGGGATTTAAAGGAGATCCGTTAACATCCCTGCTATAGGCAGAATAAACGGGCCCGCAATCGTCCCTCGGTTCGCCCAAACCGGAAAACACTCTGCCGATAAGCGCAGGAGATAGTTTCATCTCGAGAGGCCTCCCTAAAAACCTTACGGCAGTCGTTTCTGGAACCAGGTCCGAAGTGCCGCTGAAAACCTGCACCAACGTGGCATCTTCGCCGTTCAAAACAACCTGTCCCAACCTGTGATCGCCGTTTTTCATCCTAATTTGAGCAAGCTCTCCAAAGCCCACGTCTGGTGTTCCTTTAAGCAGGACAAAGGGCCCATATATCTGGTCTACGCCCATGTGATCTATCAAGGGCATCGATATCACCTTCCCCTTGCAGCCAAACGTTCGCTGCCGGTCTTTTCCATGAAAGCATCAAGTTCCTCCCGTATTTTAGGCAGTTGAGCTTCCAACTCCTCTGACGATAACTCTTTGAGATGCACGAGGTTTGCCACAGTATCTCCTCCTCTCAGAAGGGAAAAGGGCACCCCCTGCCTGATCAAGGCGGAAGCCCTGTCGTAAAAGTGCATTATCAAAGAAAGAATGGCAAAACCCTTCGAAGGAGGCGAAAAGGAATCCGGACCAAAGGCGCCCTGCTGCAAGTAGCCGTTTTTAATCAAATAAGAAGTAAAGGCAACCAATCTCTCGCTGTCGGGCAATACATCCTCGCCAACAAGACGCACTATCTGCTGGATCCTTTCGTCTTCTGCTAATAGGTCCTTGGCCTTTTTTCTGAGCTCGCTCCAACCGGTATCCACATTCAAGGAAAACCAGTCT
KOK=       101
KK=  785695  LL=  786834  Z=    5.73  JJ=  785665  DL=  1140
A===      111      112      113      114      121      123      124      131      132      133      134      141      143      144      211      213      214      223      224      231      233      234      243      244      313      314      323      333      334      343      413      433
B===      222      122      422      322      212      412      312      242      142      442      342      232      432      332      221      421      321      411      311      241      441      341      431      331      424      324      414      444      344      434      423      443
RRR=    9.667    1.893    0.034   16.687   -1.719   36.649    0.585    0.129    0.072    1.261    1.144   11.956   11.225    2.755    1.528   -0.064    1.119    4.452   22.603    0.460    3.828    0.214    0.608    0.387   -0.123    6.963   12.543    0.295   -0.362    0.033   -0.138   45.136
X1==    2.932    0.827   -0.196    6.523   -0.407    7.575    0.350   -0.746   -1.400    1.598    1.662    3.846    4.524    0.639   -1.642    1.239   -0.934    5.583    2.664    0.711    2.254    0.894    2.542   -0.846    0.185    2.807    3.158    0.272    1.346   -0.124   -0.056    4.776
X2==    3.297    2.289   -0.172    2.558    4.221    4.838    1.674   -0.172   -0.052    0.789    0.688    3.109    2.481    4.311   -0.931   -0.052   -1.198    0.797    8.484    0.647    1.698    0.239    0.239   -0.457   -0.665    2.481    3.972    1.085   -0.269   -0.269    2.481    9.451
CD1=        7        4        3       12        2       18        3        2        1        8        6        8       11        3        0        6        1       15        7        5       10        5        8        1        5        8       12        7        7        4        3       14
CD2=        8        6        2        8        9        9        6        2        2        3        4        9        7       13        1        2        1        3       17        3        4        3        3        3        1        7        7        3        2        2        7       17
AGCGGAGTCAAACCTCATATCGATTTGAGGACGAAGCTCCTCGCTTTTAGATACGATCCTTTCTCCGAGGGGAGAATCTATCGCCGCAAGCCTCAAAGACCCCTTCTCAAGATCGACAAGGGCCTCTTGAGCTTCCAAAAGGAGGCCAAGGAGTATCATCCAATGATCTTCTCTGGACCTCAAGGCAACGAGTTCGTCCAAAAACACGGCCTTGGCCTGGGTGATCAATCTATTCTGAAGGCGCAGCTTTTCCCTGGATACCTCCCTTTCGGCGGCCAGCAACTCCCGGCGTCTTATCTCTTCGGCCCTACGACGGGCATCGTTTATTATCAGATCGGCCTCCTGATCGATCTTGACCAATTCTTGAGAAAGCCATTCATCGGCTTCCCGTTGAGCCTTTTGCGTTATCCTCATGACCTCGGCTTCTGCCTTATCCAAGATGAGATCTCTCAAAGCACCCAATTTCTGCGTATCTACGTCAGTCACTCTATCTTCACCCCGATCGCTTCATGGAGGTACTTGGTCAGAAAATCGGCCTCTCTCGTCGTTCCGTGCCTATCGGGGATCTCAACCACCAGGGGAAGCTTTGCCTTTTCCCTGATTTCCTTGATAAGATCTGGGATTGTCGCAGCCGCCTTTTCGGTGATGAGAAGTATTCCTACGTCCTCCATCTGCAGCGCTTCATTTACGGCCTTCGCAGTCTCTTCAGATCCGTGTGCTTCCACTCCGGAGACCCCTGCAAGACGCATCCCGACGATGGAATCGTGATTATCGCTGATCAAATGTGCCCTCATTTCACATCCTTCCCAGTATCAAGAGGGCTATGATAAGACCGTAAATGGCGATCCCTTCGGCCAGCCCCAAGAAGATCAAGGTCGAACCTAGCATCTCCGGCTTTTCGCCCACAACCCCCAGAGCCGATGATCCCACAATGGCCACTGCAATGCCTGCCCCCAGACATCCAAGGCCGGCCGACAGAGCAGCTCCAAGATACCCCCAGCCTGAAACGCTCGCTGCATCACCCTGAGCGTAGCTTACCGTCGGAAATATGGTCAAACAAAAGCCAATGCCCATGGCCAATGCCGTCAAAAATACGAAAGCCCTCAAAAGCCCTTTGCTATTCCTTGCCTTTCTTTTGCC
KOK=       102
KK=  557096  LL=  558115  Z=    6.16  JJ=  557066  DL=  1020
A===      111      112      113      114      121      123      124      131      132      133      134      141      143      144      211      213      214      223      224      231      233      234      243      244      313      314      323      333      334      343      413      433
B===      222      122      422      322      212      412      312      242      142      442      342      232      432      332      221      421      321      411      311      241      441      341      431      331      424      324      414      444      344      434      423      443
RRR=   15.758   11.230    0.183    3.384    9.469   -0.586   18.107    0.204   -0.929    5.157    0.738    1.984    1.363    5.295   -0.429    1.440    0.870    0.683   10.828   -0.088   30.497   -0.008    7.812    3.568   -0.487   -2.559    0.201    3.546    0.130    0.515    2.126   32.658
X1==    3.629    2.829   -0.258    1.231    2.829   -0.373    4.388    0.283    0.676    3.857    1.464    1.231    2.704    1.823    1.105    1.725   -1.538    3.575    2.874   -0.897    4.559    0.111    1.912    2.435    1.387   -1.016   -0.705    1.780   -0.102    0.463    0.844    5.552
X2==    4.342    3.970   -0.707    2.748    3.348    1.572    4.127    0.719   -1.375    1.337    0.504    1.612    0.504    2.905   -0.389    0.835   -0.566    0.191    3.768    0.099    6.690   -0.075    4.087    1.465   -0.351    2.519   -0.285    1.992   -1.272    1.113    2.519    5.882
CD1=        9        8        3        4        8        3        9        4        5       12        5        4        7        4        5        7        0       11        7        2       14        3        6        5        7        1        3        9        3        4        4       13
CD2=       10        9        1        8        8        4       10        3        0        3        3        6        3        9        2        3        2        2        9        2        9        2        8        6        1        6        1        3        0        3        6        9
CATCCTCCTTGCCATTATTAACCCCACGTCTCCGGAGCCTAAAATTACGACCTTATTGCCAGGCATATAGCCTTCCATATTCACCAACCTTTGCGCTGTGCCAGCGGTATATATTCCTGCTGGACGCGTCCCGGGAATTCCAAGAGCGCCTAAGGGTCTTTCGCGACAACCCATTGCCAAGACCAAAGACTTGGATACCACCCTTTTAATGCCCAAGGAGGGATTCATTATCCAAAAAGAACCGTCGTCCTCCATATGAAAGACCATAGAATTGGTCCAAAATTCCACCCCGGCTTCACGAGCTTTACTGATCCAACGATGTACGTATTCAGGACCCGTCAATTCTTCGCCAAAGGCATGTAAGCCAAAACCTGGATGTATGCACTGTTGTAATATGCCACCCAAATCCCAATCTCTCTCAAATATGGCCACTTTTTCCGCTCCGGCTTCTTTGGCTCCTACGCCGGCCGCTATCCCGGCAGGACCTGCACCAATAACAGCTACGTCAACGATAATATCGCTCATCACATACCCTCCCTAAACCAATACCCCTTGGTCTTGCCTACCAGCATTCGAGAATGACCTCCGTGCCTGGTGACTTCCTCCATGGGAATGTTAAGCTCCCTAGACAAGATTTCGATGACCCTTGGCCCGCAAAATCCTCCCTGACATCTGCCAGCTCCCGCACGCGTCCAAATTTTCACCGCAGCTACTGTTCTGGCACCCCTTCTTATAGCCTCTACTACCTGGCCTTCCGTAACGCTTTCACACCTGCAGACTATTTGTGCATATCTGGGATCTTTTTTTGCCAGGGCAGATCTTTCTTCCATGGAAAGATACGCGAATCGAGGAATATGTTTTCGTTCCGGAACAAAATTTTTGTCAGGTTTGAAATCCACCAAGTCCTTTAGCTCGTCTTTCATTCTCTCGACAATATGCTGGGCAATAGCGGGAGCAGAGGTAAAACCGGGAGATTTGATACCTGCCACGTTAACAAATCCATGGGGCCTTTTTAAGATG
KOK=       103
KK=  572396  LL=  573415  Z=    4.55  JJ=  572366  DL=  1020
A===      111      112      113      114      121      123      124      131      132      133      134      141      143      144      211      213      214      223      224      231      233      234      243      244      313      314      323      333      334      343      413      433
B===      222      122      422      322      212      412      312      242      142      442      342      232      432      332      221      421      321      411      311      241      441      341      431      331      424      324      414      444      344      434      423      443
RRR=   39.670   -2.676    9.106   19.085    0.799    5.685   -1.277    0.628   -2.698    0.245   -0.535    3.170    4.571   -0.258   -8.439    0.133    0.370   23.452   17.815    2.817    6.950    0.217    0.415    0.446   -0.138    5.302   53.526    0.963   -0.017    2.960   -3.829    4.762
X1==    4.944   -1.195    4.379    6.124   -1.195    2.899   -0.864   -0.883   -1.376    0.783    1.707    3.672    4.744   -0.121    3.979    0.227   -0.201   10.675    2.417   -1.910    2.409    0.201    1.434   -1.319   -0.440    5.504    7.874   -1.225   -0.024    0.682   -1.330    1.387
X2==    8.024    2.238    2.079    3.116   -0.668    1.961    1.477   -0.712    1.961    0.314   -0.314    0.863    0.963    2.127   -2.121    0.587   -1.844    2.197    7.371   -1.475    2.885    1.076    0.289   -0.338    0.314    0.963    6.798   -0.786    0.708    4.342    2.879    3.433
CD1=        9        1        9        9        1        9        1        1        1        4        4        6        8        1       10        4        2       30        8        0        9        3        5        0        2        9       20        1        2        3        0        4
CD2=       27        9        7       12        3        5        6        2        5        2        2        7        4        8        0        3        0        4       13        0        4        3        2        2        2        4        8        0        2        6        7        5
AGAAAATCCTTTAAAAGAAAGGTTTTTGTTTACAGCGCTGAGTAATTCCTCAAGTATGGTGTCGCTCAAAAAACGCACAAAATTTCTGCCATCTGTATATTTTTGCAGTTTGATGGCAACATCGAAAGCTTGGCTTATTACATTGTATTTTTCCTTCATCTGCCCTTTTTCTTTTTCGAGTCCTTCTTTCTGTCTGAGATTGTATTGCAGTTCGTTCAAAACGCTCTTCAGCCTTTCTTCCTCTTCTTCCAGCTCCTGCTTACGATTTGTTAACGTTTCCAACGCCGGAAGGGTCGTTTCGAATTTAAGCTTAAAGTCTCGAAATTCAACTTTAGCACGGGACAGGAGATCGCGCGATAAATCTAGGCGGCGTCTGGCGTCTTCCACTTCTTCTTTACTACAATGAGTCATACCGTCGCGGTACATTAACTTAGTTTTGTCTTTTTGAGTCAATCCGTGTTTACGGCATAACTCTCTGAAGTTCTCAGCAGCATCCCGCAGTGCATTTTTCGCATTCTCCCGTAGCCATTCTGCTTGTGCCAATTCTCCTTCTAATTTTCTTTTTTTCTCTTTTAATTCCTCGATCTCCGAGTTGAGAGAATCGCCTTTGTTGCGGATTTCTTCCAACTCCTTTAAAAACCTTTCCCTCTCTTTTGCAGCTTTTACTACATCTTCCGGCAAAAGTCCGCCAAGAACTTCCTCGAGGTTTTTTGCAACTTGGCACATTTTCTTCATGTCCTTCAAATTTTTCTCCAGGGATCCCATGAGCTGGTGTTTTTTTAACTCTTGCTTTCTAATATTGTCTTCCAATTCACCAAGAAGGGCATCTATTTCTCTAACGGACAATTCAGATCGAGGCGCCTCGAAACCGAGAGACCTGATCTCTTCCCTCAACCTCCTGCCCTCTTGTAAAAGAGTCAAAGTTCGATTCTTGGCCTTTCCCCACTCAGACAAAGCCTCTCCCAGATCGGAAAAAACCAGCGACCTGGCAACCTCGATAGCTCCAACACCCTTAAAGCG
KOK=       104
KK=  578546  LL=  579115  Z=    5.15  JJ=  578126  DL=   570
A===      111      112      113      114      121      123      124      131      132      133      134      141      143      144      211      213      214      223      224      231      233      234      243      244      313      314      323      333      334      343      413      433
B===      222      122      422      322      212      412      312      242      142      442      342      232      432      332      221      421      321      411      311      241      441      341      431      331      424      324      414      444      344      434      423      443
RRR=   13.569    1.131    3.050    6.798   16.817    1.345    0.158    0.624   -0.028    0.457    1.246   -0.197    1.186    3.444   -1.187    0.036    0.455   16.486    2.036    0.378    0.174    0.080   -0.202   13.911   -0.030    1.186    0.877    9.110    0.116    0.116    5.629   11.572
X1==    3.608    2.237    1.139    2.749    3.692    2.185    1.379   -1.267    0.024   -0.487   -1.073   -0.109    0.813    4.197    0.781    0.024   -0.331    4.241    0.977   -1.417    0.707   -1.199    3.033    2.001   -0.487    0.813    3.560    2.635   -0.151   -0.151    1.756    3.582
X2==    3.761    0.506    2.677    2.473    4.555    0.616    0.114   -0.492   -1.149   -0.938   -1.162    1.805    1.459    0.821   -1.519    1.498   -1.373    3.887    2.083   -0.267    0.246   -0.066   -0.066    6.953    0.062    1.459    0.246    3.457   -0.769   -0.769    3.206    3.231
CD1=        6        5        3        4        7        5        3        0        2        1        0        1        2        5        3        2        1        9        3        0        3        0        5        3        1        2        7        5        1        1        3        5
CD2=        9        3        5        6        9        2        2        1        0        0        0        5        3        3        0        3        0        5        4        1        1        1        1       10        1        3        1        4        0        0        5        4
CTCTGCAATTATTGGGAGCTCCCCCAGACTATTGCCCAAGGCAGATATAAGTTTCTCCGCAGGCCCTTTAAGCCACTTCCCGTTGACTGCGTTAGGCTGACCAAAGGGAATTGCCCAATAGCTTATCAATCCCCTGAAATGATCGATTCTTACTATATCGTATAAATCCAAAGCATGTTTGACTCTCTTTATCCACCAGTCAAATCCATTGCTTTCGATGACGTTCCACCTATAAAGAGGGTTCCCCCAATACTGGCCTGTCGAACTGAAATAATCGGGGGGAACGCCTGCAACTTCAATGGGCATCCCGTCTTCTCCCAGGCAAAATATATCCTGATTGGCCCACACGTCTGCGCTGTCGTGAGCTACGTACAAAGGCATGTCGCCAAATATCTCAATGCCTTTGGAGTTGGCATATTCATGAAGCCTCTTCCATTGTTTGAAAAATATATATTGAACGAACTTTTCTCTGTATATCTTTTCGGCTAATTCTTTTTTTGATTTTTCAATCTCCTCAGGCTCCCGTCTCTTTAATTGTTCTGGCCAGAAATACCATGGTAGTCTAAATTT
KOK=       105
KK=  592616  LL=  593575  Z=    5.21  JJ=  592526  DL=   960
A===      111      112      113      114      121      123      124      131      132      133      134      141      143      144      211      213      214      223      224      231      233      234      243      244      313      314      323      333      334      343      413      433
B===      222      122      422      322      212      412      312      242      142      442      342      232      432      332      221      421      321      411      311      241      441      341      431      331      424      324      414      444      344      434      423      443
RRR=   23.673    6.998   -0.829   36.102    2.784   16.751   -0.374    0.200   -0.638   12.272   -0.507   -0.019    0.535   -0.851   -1.263    2.849   -0.261    2.800    4.356    2.746    4.634   -0.103    6.297    0.570    0.244   -1.722    9.618    1.871   -4.225    0.665    0.993   34.757
X1==    3.983    4.206   -0.527    5.982    2.553    6.273   -0.451    0.660   -0.444    3.726   -0.888    0.058    0.426    1.073    2.002    1.388    0.158    2.151    0.886   -1.666    1.889    0.527    2.554    1.193    0.434   -0.888    3.921    2.266   -1.389    0.797    1.740    5.170
X2==    5.944    1.664    1.572    6.035    1.090    2.670    0.829    0.303    1.436    3.294    0.571   -0.325    1.255   -0.793   -0.631    2.053   -1.645    1.302    4.919   -1.649    2.453   -0.195    2.465    0.478    0.563    1.939    2.453    0.826    3.043    0.834    0.571    6.723
CD1=       11       11        2       13        8       13        2        4        2        8        1        3        3        4        7        5        3        6        4        0        5        3        6        4        3        1        8        5        0        3        5        9
CD2=       13        6        5       12        5        7        4        3        5        7        3        2        4        1        2        6        0        5       11        0        6        2        6        3        3        5        6        3        6        3        3       11
GCCTGTTTAAAAATACAAAAAGAGGCAAGTTAGCAACTTGCCTCTTTTTGTATAGAAACAGCAGTTGACTTGTATTTAGCCCAGTATGGCTTTTAAATCCTCTGCCGGAGTGGTGATAGGTTTGAGACCCAAATTTTCGCTCAAGTAGGAAATCACTTTGGGCTTTAAAAAGGCAGGAAGGGTTGGGCCAAGGCGCATATTTTTGATTCCAAGGGCAATAAGGGACAACAAAATACAAACGGCCTTTTGCTCGTACCACGATAAGATAAGCGATAAAGGAAGGCTGTTGACATCCGTCTCAAAGGCATCGGCTAGGGCTTTTGCAACGACGATCGCAGAGTAAGCATCGTTACACTGCCCCATGTCGAGCAACCTCGGGATGCCCTCAATATCGCCAAACTCCAACTTATTGAAGCGATATTTGCCGCATGCTAAGGTCAAGATAAGACAGTCTTTTGGTACGCTAGTTGCAAATTCAGTGTAATAATTACGCCCCGGCTTTGCCCCATCGCAACCACCTATGAGAAAGAAGTGTCGGATCTTCCCCTGCTTGACCAAATCAATGACCTTATCAGCTACGGAGAGCACGGTATTTCTGGCAAAACCTATGGTAATGTAATGTTCTGGTCCATCTTCGGAGAAACCGGACTGGGCAAGCGCCGCCTCAATAAGGGGAGAAAAGTCCTTATCGGGACCAATGTGGCGTACCCCCGGCCAAGCCACTAGACCTGTGGTAAAAATTCGATCCTTGTAAGAATCCTTTGGTTTTTGAATGCAGTTGGTCGTCATCAAAATTGCACCCGGAAATTCATCGAATTCACTTCGCTGATTCTGCCAGGCACTTCCATAGTTTCCTACAAGATGGGAATATTTTTTAAGTTTCGGATAGGCTAAGCAAGGAAGCATCTCTCCGTGAGTATATACGCTTATGCCCTTGCCCTCCGTTTGTTTTAAGAGAAG
KOK=       106
KK=  600746  LL=  601555  Z=    7.10  JJ=  600626  DL=   810
A===      111      112      113      114      121      123      124      131      132      133      134      141      143      144      211      213      214      223      224      231      233      234      243      244      313      314      323      333      334      343      413      433
B===      222      122      422      322      212      412      312      242      142      442      342      232      432      332      221      421      321      411      311      241      441      341      431      331      424      324      414      444      344      434      423      443
RRR=   47.494   -0.533   -0.084   12.651   15.297    2.388    0.940    3.804   -0.496    0.771   -0.477   -0.621    0.028    4.628    0.126    1.165    2.375   13.684    1.595    0.546    7.539   -0.622    1.449    0.058   -0.154    0.866    6.107   11.329   -2.407    0.025    4.937   18.477
X1==    7.150   -0.572   -0.247    3.585    4.407    0.878    1.518    1.386   -0.374    1.259   -0.790   -1.875   -0.103    1.973    0.424    0.878   -1.621    3.636    2.210   -0.374    1.873    1.095    0.304    0.312    0.574    0.585    1.873    4.013    2.299   -0.299    3.333    4.897
X2==    6.643    0.931    0.340    3.529    3.471    2.720    0.619    2.745    1.326    0.612    0.604    0.331   -0.274    2.345    0.296    1.326   -1.465    3.763    0.722   -1.461    4.026   -0.568    4.769    0.186   -0.268    1.481    3.261    2.823   -1.047   -0.083    1.481    3.773
CD1=       22        3        3       10       13        4        5        6        2        4        1        0        2        5        5        4        0        7        5        2        4        3        2        2        3        3        4        6        4        1        7        7
CD2=       11        4        2        6        8        6        3        5        4        2        2        2        1        4        3        4        0        9        4        0        7        1        8        2        1        3        6        4        0        1        3        5
AGCGTCTTTCCTTTGTCTATTAAAGCCACACTTATTCCTCTGTTCGCCAACTCAAGGGCAGCAAAAAGTCCGGCCGGACCTGCTCCCACCACAATAACATCGTAATAATTTCCCACACTCATCCCTCCATCATAACTTTAAGACGGCTATTTGATATTTTAAAAAACTTACCAGAAGTGGAGGATGAAAATATCCTCTGATAATGATAAAGTATATAAGGGATTTATGCGAGTCAAAAAGTTACAGGAGGTGAAGTTGATGCATGACCTGACAGCAAAGTGCGCAGACATGATAAAAAAGGCACAAAAAATATGTCTGCTTAGCGGAGCAGGCATATCCACAAATGCCGGAATCCCCGATTTCCGTGGGCCAAAGGGGTTGTATCGCACGGCCGGTGTAGATAACCCGGAGAGGATATTTGACATATCCTATTTTTATCGTGACCCCTCGCTTTTTTATAAATTTCACAAGGAGTTCTTGAAAGCCCTTCAACAGATAAAACCGACTTTCTCGCATTATTTCTTCGCAAAGTTAGAGGAAAAAGGGAAATTAATAGGCATAATTACCCAAAACATCGATTCCCTCCATCAAAGGGCCGGGGCAAAAAAAGTTTACGAAATACACGGAGGCGTATGGGAAAGTTATTGTCTCAAATGTGGTAAAAAATTTAATTACGAAGAAAGTTTTAAGAAAACCATGGAAGAAGAAACCCCCCACTGTGATAGTTGTGGAGGAGTAATAAAACCGGACATCGTCTTTTTCGGCGAGCCCGTTAAATACCTTGACAAATGCATTGAGCTCGCGAGGGAA
KOK=       107
KK=  604706  LL=  605665  Z=    5.39  JJ=  604706  DL=   960
A===      111      112      113      114      121      123      124      131      132      133      134      141      143      144      211      213      214      223      224      231      233      234      243      244      313      314      323      333      334      343      413      433
B===      222      122      422      322      212      412      312      242      142      442      342      232      432      332      221      421      321      411      311      241      441      341      431      331      424      324      414      444      344      434      423      443
RRR=   39.732   10.515   -0.214    1.559    0.812    6.736    6.500    0.911   -2.454    8.212    0.606   13.148    0.300    5.005    0.075    0.587    1.113   -0.277    1.743   11.988    2.502    2.743   -0.249    0.086   -0.051    0.011    3.459    1.654    5.832    2.912   -0.013   26.239
X1==    6.665    3.843   -0.602    1.982    1.739    3.886    3.079    0.555    2.750    2.124    0.431    2.591    0.431    2.688    0.161   -0.657   -1.104    1.518    0.612    2.750    2.638    3.592    0.365   -0.812   -0.375   -0.884    2.024    0.524    2.838    1.417    1.088    4.259
X2==    5.961    2.736    0.355    0.786    0.467    1.733    2.111    1.644   -0.892    3.866    1.406    5.074    0.697    1.862    0.467   -0.892   -1.008   -0.182    2.847    4.359    0.949    0.764   -0.681   -0.106    0.135   -0.012    1.709    3.154    2.055    2.055   -0.012    6.161
CD1=       16       11        2        6        7       10        8        4        8        6        3        7        3        6        4        2        1        6        4        8        7        8        3        1        2        1        6        3        6        4        4        8
CD2=       14        8        3        4        4        5        6        5        1        7        4       11        3        5        4        1        1        2        7        9        3        3        1        2        2        2        4        5        4        4        2        9
TCTTGACACAGAGGTCGTCCGCAAACTCGACGGAAAGACCGCTTGCTACATAGGAGTGATAGGCTCCAAGCGCAAGATAGCCGTGATGAAAGAAAACCTGCTAAAAATGGGGGTTTCCAAAGAGCTGGTTGACAGATTATATGCACCCATTGGACTTCCCATCAAGGCAGAAACGCCTGAAGAAATCGCTATATCTGTTATGGCTGAAATCATTGCTGTCGATAACGGAGCAAACGTTAAGGGTCTGCGTCAGCCTCTTGATGTCTGATCTTTAAGATGCTCTCCGCCAATTTAAGGTCCTCGAAGGTGTCTATGTCAATGCATACTCCCTCGTCATCCACGGGCACTAAGATTCTTTCTTCCGGCGGCGGCATGAGATCCTTTAATGTGTGATCAAAAGAGGCTGAGTGTATTGTTTCAACTATGGGCTTTGGGATCAGAATCGGATGACTCCTTTTTCCGTTAAAAACAGGCTGAACCACCTTTAAGGGGTGCCTTTCGGATAAAATGGCCTTTATCGTAGCGGGCTTGACTAAAGGTTGATCGCCTAAGACTATCAGGACATTTTCTATATCTTTTGACAAAGACAATATGCCGGTTTTTATCGAAGAGAACATCTCTTTTCTGAAATCGGGATTTTCGACAATATTCAATCGAACGCCATACTTCGATAATTCCTTCTTCAGCTTATCTCCGTCATAGCCTATTACGACCACTATATCTTTTGGATCAAAACCAGAGGCGCGGATTAAATCTAATGTCCAAAATATGATTGGTTTGCCCAAAATAGGTCTTGACATCTTCTCGTAACCCAAACGCCGTCCTTCGCCGGCAGCCAAAAGGATTGCCTTGATCAAATAAATTACACCTCACATACAAAAGAGGCGGGTTATAACCCGCCTCTTTTGTCATTTATCATATTTTTACGCCTATGCCCCGCTCCTCGTCGGTACCGGGAAT
KOK=       108
KK=  635816  LL=  636835  Z=    6.29  JJ=  635666  DL=  1020
A===      111      112      113      114      121      123      124      131      132      133      134      141      143      144      211      213      214      223      224      231      233      234      243      244      313      314      323      333      334      343      413      433
B===      222      122      422      322      212      412      312      242      142      442      342      232      432      332      221      421      321      411      311      241      441      341      431      331      424      324      414      444      344      434      423      443
RRR=   23.931    5.274    0.172    6.674   -0.335    6.514    0.633    0.970   -0.093   -0.032    1.462   20.094    5.110    0.027   -1.647    1.331    0.169   19.330    5.270    1.696   39.293    3.344   10.403   -0.370    1.245    1.966    1.274   -0.300   -0.525   -0.204    6.870    4.509
X1==    5.150    1.915    3.777    2.130   -1.337    2.225    0.887    0.650    0.136   -0.024    0.724    4.630    2.531    0.048   -1.879   -1.953    1.513    3.806    4.032    2.225    5.518    2.542    2.542   -0.670   -1.029    0.724    0.990    3.694    1.150   -0.590    2.531    2.311
X2==    4.647    2.754    0.045    3.134    0.251    2.928    0.714    1.492   -0.682    1.295    2.019    4.340    2.019    0.559    0.877   -0.682    0.112    5.079    1.307    0.762    7.121    1.315    4.092    0.552   -1.210    2.714    1.288   -0.081   -0.457    0.346    2.714    1.951
CD1=       13        7       11        6        1        8        4        5        4        4        4       10        7        2        0        0        5       11        9        8       15        7        7        1        2        4        6       12        5        2        7        7
CD2=       10        7        2        8        3        6        4        4        1        3        5       10        5        4        4        1        3        9        5        3       10        4        8        4        0        6        3        1        1        2        6        4
CGTTCCAACAAATCCCTTTGAAGATCCGAATATGAGGATAACTTTCCCGGAGAAAGCCTCCATTTGCCTTCCGGATGCCTGCCCCAAGTCCCGCTTCCGGAGCAGGGAGCATCCAACAACACTATTTCGGGTGCCTCTTCTGGCGCTAATTTGAGAGAATCTCCAACCTTCCATATGGATCTGTTCTGCACGCCCAACCTCCGAAGCTCTCTGCGTCCCGCATATACTCTGTTTTTTGAAAGATCCCAGGCTTCGATTGTCACGTCTTGCGCTCTTTCCAAAATATGTCCTGCTTTTATGCCCCGTCCGGCACACATGTCCAATATCTTCCTTTTCCCCAGCGACGAAGACAGAGACAGCACTTTATCGGAAACAAAAATTGACGATTCAGTTTGAGGCGTCCACAGGCCCTCGTTGTAGCCTAGCATCGAAGGAGGATGTCCAAAAGAATTGCTTCTGAGAACATAGTTAAAATATGGAGACCTCCAGCTTTTCACACCCTCTTCAAAAAACTTCTCGCCCATTTCCCCAGGATCAGTCCGAGGAGACAACCTAAAAGAGAGATAGGGTTTTATCAGCTGTGATACAAATAGCTTCTTGGCCAGATCCTGCCCCCAACTCTCCATCCATCGCCTAGCTATCCATTGCGGTAAACCCCAGAATAAAGCCTGATTTATTTGGTTTGGGCTATTTTTCAACTCCTCTAACTTCTCTCTGCCATCGGATGCAATCTTGCGAAGGACGGCGTTGACTAGAGCGGCATCGGCCGGATTCTTCTTTTTAGTCGCCTCCACAAAGGCATTTACCAATGACTGCGGAACGAAGTGTTTAATCTCCAACAAACCGGCACAACCCAAGATTAAGATGTCACGAGTTTCAGCCTGCAAAGTCTCAAAGGGCCTTCTCAAAAAGGATCTTAGTATCTCTACCCAAAGATTGTAGCGGCGCATTGCACAATAGACCAATGTAGAAGCCAACTTGCGTTCACCTTCAGGCAAATCTTCCCCGAATCGTCTCAGA
KOK=       109
KK=  640466  LL=  641275  Z=    6.96  JJ=  640286  DL=   810
A===      111      112      113      114      121      123      124      131      132      133      134      141      143      144      211      213      214      223      224      231      233      234      243      244      313      314      323      333      334      343      413      433
B===      222      122      422      322      212      412      312      242      142      442      342      232      432      332      221      421      321      411      311      241      441      341      431      331      424      324      414      444      344      434      423      443
RRR=   36.985    4.717   -1.554   32.656    0.479    0.218    3.906    0.007    1.355   -0.050    0.209    0.971    0.161    3.764    0.882   -0.596   -0.587    4.419    0.242    5.746    4.686   -0.367   18.947    6.539    0.060    0.161   -0.751    2.644   16.911    2.548    1.869    4.303
X1==    5.772    3.732    2.142    4.033    0.717    0.399    1.448   -0.370   -0.907   -0.136    0.133    0.589    1.625    2.039    1.320    0.399   -0.701    2.579    0.130    3.011    1.394   -0.529    3.352    2.221   -0.136    1.625   -0.729    1.570    3.599    1.173   -1.360    1.982
X2==    6.408    1.264   -0.726    8.098    0.668    0.547    2.697   -0.018   -1.493    0.368    1.573    1.648    0.099    1.846    0.668   -1.493    0.837    1.714    1.865    1.908    3.363    0.693    5.652    2.944   -0.441    0.099    1.030    1.685    4.699    2.171   -1.375    2.171
CD1=       13        9        6        8        4        3        4        2        1        2        2        3        4        4        5        3        1        6        2        7        4        1        6        4        2        4        1        4        6        3        0        4
CD2=       13        5        1       15        4        3        7        2        0        2        4        5        2        5        4        0        4        5        6        5        6        3       10        7        1        2        3        3        7        4        0        4
TGTGAGGCAAATAATCTTAATTTTATCTATAGCTGCAACGTTCTTTATCGGTTATGCCGTGGCTGGCATAAGCACCTTTTTATATGGTTCCGGCAGAAGGGATCTGATTTTGATAGGATTATTGGGCGGAATTTCATGCGGCACCCTTGCCTTAATGCTGTGGAAGAAGCTCGTCATTCCAAGAACTACAGAGAATAGAGAGGACAAAAGAAATATCCGATAGCCTTAAAGAGCTGACAGAAAGCCTGACTGCTTCCACATCTTCCCCTTTAACCGAAAACGCAACCCCGGGGACAACTGAAACTCCTTGGGCCACCGCTTTGAGAGCCGCCTTGCTACCTTTAAGGCTTGGCAAATTAAGCCATAGGTAAATACCGCCTAAGGGCATCTCAAAAAGGGCTTGAGGCAGCATTTTCCTAAAGCCCTCGCACAACGATCTCATTCGCATGGAGATTTGATTTCGAACAAATTCCAGCGTTTCATACAACCCCCCTTCTTCAAGAAATGTAAGCACGAAATATTGGACCAAAGATGAAACAGAGCCGTAAAAAATCCTTTTTATGTCGAGGCAACTTTTCATCAAATTTTCAGGCAAAAGGAGGTAACTCATTCTGAAACCCGGGAAAAGCACTTGGCTGAAGGATCCCAAATATGCTATCTTTTCGGCATTTTCCATGGCCTTCAAAGCGGGCACGCTCTCCTTGCCGTACCTCAATTCCCCATAGGTATCATCTTCTATTATCAAAAGCGACTTCCTTTTTGCGATTTCCAATATCGAACTTCGCGTCTCTAAAGAAAGCGTGCGCCCCG
KOK=       110
KK=  646046  LL=  647065  Z=    5.88  JJ=  645926  DL=  1020
A===      111      112      113      114      121      123      124      131      132      133      134      141      143      144      211      213      214      223      224      231      233      234      243      244      313      314      323      333      334      343      413      433
B===      222      122      422      322      212      412      312      242      142      442      342      232      432      332      221      421      321      411      311      241      441      341      431      331      424      324      414      444      344      434      423      443
RRR=   28.043    3.813   -2.655    2.832    1.220   11.439    1.099    0.906    0.139   11.109   -0.521    0.768    0.517    6.635    0.364   -0.135    1.960   14.082   25.602    0.231   18.186   -0.192    1.177    0.097    6.642    0.043    4.731   14.009   -1.265    0.360    0.598    7.572
X1==    4.861    2.352    1.788    5.298    0.752    2.969    0.334    0.727   -0.810    4.007   -0.958    0.271    0.951    1.680    0.752   -0.270   -1.585    5.839    4.305   -1.350    3.601    1.026    1.026    0.222    2.396   -0.322    2.507    3.017    1.003   -0.285    0.315    1.003
X2==    5.769    1.621   -1.485    0.535    1.621    3.852    3.291    1.246   -0.171    2.773    0.544    2.839    0.544    3.950    0.483    0.499   -1.237    2.412    5.947   -0.171    5.051   -0.187    1.147    0.439    2.773   -0.135    1.887    4.643   -1.261   -1.261    1.902    7.549
CD1=       13        8        7       11        5        9        3        5        2       11        1        3        4        4        5        3        0       14        9        1       10        4        4        2        8        2        8        9        4        2        3        4
CD2=       13        6        0        4        6        8        9        4        2        5        3        8        3       10        4        3        1        6       14        2        8        2        4        4        5        2        4        6        0        0        5       11
TTGAATAGATATGTGAAACCTGTCGGAAAGGGCAGTCATAATTCCGGGCTTCAACAATAATTTGCCGTACCCGTATTTGGGCCAAAAATGAAAACCCAAAGCATAATCAATATTATAGCTGTCCAAAAGACCCGCATCAATCAACCGTTTTGCCCCACCAAGACCTTCTTCGGCTGGCTGAAACACTAACACCACGGATCTGTCGAGCATCTCCCTTCTTTTGGATAAAAGGAGGGCCACGCCCAACAACACCGCCATGTGGGCATCATGACCACAACCGTGCATTACCCCAGGGATACACGAAGCAAATGTAAGATCGGTTTCCTCTTGAAGAGGCAGGGCGTCCATAGGACACCTGATCATTATTGCCCTTCCTTCCCTTTTGCCACTTATTTTTCCTATGACGGCGGTGGTTTCTCCAAAGGCCTGGGTAACTTCAACACCGGGCATGCTTTTGAGGATTTGGAAAACTCTGGAAGATGTTACCCTTTCCTCAAAGGCCAACTCGGGAAAAACGTGAAATCCTCTTCTCCATTCGACCAATTGATCGTAAATATTGGTTGCTTCTTCAAAAAGATCTTCTTTTGTCTTGAGCCTCTCTTGCTTCGATATTCCCACAACCATCACCGTCGTCAACTAAACATTTTTAGCATAATTTCGGGATTGCTCCAAAACTCCGGCTTCACCGCAAAGGCCGAAGCATTTCCATACACCCAACCGTCTTCCATCGGAGCTTGAGAACCCTCCTGCTTTACAATCCACGTCGGCATGCAATTAAAACCCTTCACCTCAAGCTTAACCCAGGCAGGCCAATATCCTCTCAATGATTTCCCGGTGCGTTTTTCGGAAGATATATGTTCGATATTGACTTTATGGCATGGGCCTGAACTCTCTGCATAATAACCCTTGAAAGGGAAAAATGACAAGCCCCTTATCTGATCCCCATTGGGAAGGGAAAAGGATTCTCCGAATATTGGAGATGATCCCCCTTCGATTAAGAGTTTTCCCTTAACGAGAACA
KOK=       111
KK=  667556  LL=  668425  Z=    4.67  JJ=  667406  DL=   870
A===      111      112      113      114      121      123      124      131      132      133      134      141      143      144      211      213      214      223      224      231      233      234      243      244      313      314      323      333      334      343      413      433
B===      222      122      422      322      212      412      312      242      142      442      342      232      432      332      221      421      321      411      311      241      441      341      431      331      424      324      414      444      344      434      423      443
RRR=    8.960    1.507   -0.040   10.382    0.608    0.875   -0.089    0.414   -0.653   -0.530   -0.869   18.445    4.460    0.454   13.396    2.403    0.833    1.371   -0.255    7.676   41.843   -0.133   -0.695    1.138    2.856    6.591   -0.167    0.150    3.829   -0.035    2.233    9.757
X1==    3.896    0.423   -0.050    5.610    0.984    1.033   -0.764   -0.625    1.033    2.892    1.426    2.791    1.426    0.594    3.228    1.033   -0.764    1.525    0.574    3.301    5.092   -0.741   -0.741    0.552    1.730    1.426    1.082    0.612    2.191    0.032    0.714    3.631
X2==    2.300    3.561    0.795    1.851    0.618    0.847    0.117   -0.663   -0.632   -0.183   -0.609    6.608    3.126    0.764    4.149    2.326   -1.089    0.899   -0.444    2.326    8.218    0.179    0.937    2.060    1.650    4.621   -0.154    0.246    1.747   -1.073    3.126    2.687
CD1=       10        4        3       10        5        5        1        2        5        8        4        6        4        2        9        5        1        6        3        9       12        1        1        2        6        4        5        4        5        2        3        7
CD2=        7        9        3        6        4        3        3        1        1        1        1       14        6        4       10        5        1        3        2        5       10        2        3        6        3        8        1        1        3        0        6        4
AGCCATATTCAGGTACTTCGGCTGGTCACTTCCGTCTAACGGCTCCGTTTCGTAGAAAGAAGATACCCTTTCTACTTTCGCTCTTACCTGGATATATTGAAGCGCCTGCAAAATATTGCTTTGTCTGTCGCCTAAGTTGGCTCCTAAAAGGATAAAGGCAACGTGTCTCTGTTCCTGTAAGTTCACTGGCAGGCCACCCCTTTAGTGTCTTTTAAGTACTCTTCCTGGACGGGATAGTTATCAAAAGAAAGGGTATAATATCTCTCAAAATCTTCTCTTATTTTATCTACGATTAGCCCGTCATAAGAAGGATTCACCCTATATACCACCCCGGGGATATCCCTTAAAATCGCACCATCCCTCACGACTATTTCTCCACCCTTTATAACCCATGACGGAAAATCAAGGGCTCGGCGACAAGGTTTAAAGCTGCAGAGACACTTTCTTTTTCCGAACTGATTAGGATCATATACCGCCACGTCTCCATCGGCTCCAATGCCCAGATGTCCCTTTTCCGCCAAGCCTAATATCTTTGCTGGAGCAGCTCTCGTTATTATCGCTATTTCATAAAGAGTATACTCTCGATTCAATTCCCTCAAGACCGACCCCCTGAAGGCCTTCGGAGGCAATAAGCTTATAAAGTGATCCCTGTAATCTTTATCCATCAAAAGCCTTACAACTTGAGGATAACAGAAGAAAGGCCCTGCATTGGGATGATCTGTCGTGAGAGCCAACTGCCACGGATCTTTAGTCAGTAAAAAAAGCTCCATACCAGTAATCCATTGAACTGCCGACGAGACCGATTTAATTTTATATTCCAAAGGAACTATTCCGCCACCGGTCTCACACTCCACATCATCATTACACCAC
KOK=       112
KK=  724796  LL=  725935  Z=    4.83  JJ=  724766  DL=  1140
A===      111      112      113      114      121      123      124      131      132      133      134      141      143      144      211      213      214      223      224      231      233      234      243      244      313      314      323      333      334      343      413      433
B===      222      122      422      322      212      412      312      242      142      442      342      232      432      332      221      421      321      411      311      241      441      341      431      331      424      324      414      444      344      434      423      443
RRR=   33.895   15.820    6.503    4.412    5.701   10.499    3.491   -1.055   -0.261    8.838   -3.273    1.305    4.918    0.317    2.182    0.897    1.316    2.531    5.701   -0.268   -0.397    4.601    0.506   -1.088    1.166    0.619   -0.280   11.273    2.522    0.259    3.298   52.861
X1==    6.114    4.416    2.606    2.223    1.591    2.790    1.123   -2.151   -1.939    2.861   -1.742    1.701    4.086    1.617    1.121    1.214   -1.761    2.896    0.962   -0.363    2.378    2.294    2.938   -0.720   -0.856    1.172   -0.556    3.033    1.050    1.701    1.755    6.910
X2==    5.544    3.583    2.496    1.985    3.583    3.763    3.109    0.490    0.135    3.090    1.879    0.768    1.203    0.196    1.947    0.740   -0.747    0.874    5.929    0.740   -0.167    2.005    0.172    1.511   -1.362    0.528    0.504    3.717    2.402    0.152    1.879    7.650
CD1=       20       14       10        8        8        9        5        0        0        9        0        7       10        5        7        6        0        8        4        3        7        6        7        1        2        5        2        8        4        5        6       13
CD2=       12       10        6        6       10        9        9        3        3        6        5        4        4        3        7        4        2        5       16        4        2        6        3        6        0        3        3        6        5        2        5       12
CAAAACATGAAGAAAATGCCGAACTTTTTGCCACGTTCGGATCCAGCGGCGTGCTTATCGGATTAACGATACCTGCTATAATGATGAAAATCAAAAGGCCGAGCAAGCCCGGAGTTAAGACCCTTCCGATTATATCTATTACCGAGGATTGCTTCATCGAAAAATAATATGTCAGAGCAAAAAGCCAATAATGGGTATGTAGGGGTTCATGTTTGGGAAAAAGGGTTTAACGGCAACTTCAAAAGTCGTGGCGCCCGTTCGAGGAATGGCAAGAAGCGGACCAATGCACAATACGACCAAAGATCCCAGGAGAATAGCAAAAAGTTTGCCACCCTTATCGGCAAACTTTTCAAAGGATCCATCATATTGAGACATGACCATGACTCCCAAAAGCGGCAATCCAATGCCAGTAATACCAAACCCCAACATAGCGGCAACCCATTTGGTGCCGAACAAAGACCCCAAATAGGGAGGGAATATCAAATTACCCGCACCAAAAAACATGGCAAACAGGGCAAAGCCGGTAACGATAACATCTCTTGTGTTAATTCTCTCCATTTTGGCAGACAGCCCCCTTCTCGCAACTTTGTTTAAATTTTCTGCAATAAAAGAATTGTATATATCTGCATACTGTGTCCAATATATCAAATATATATTCCAGGTGCAAGTGAATTTGATATTTTAGTTTTGCCTAATTATATATTAGTAGTCATGAAGTTAAGCCCGGTATGCCGGGGTGCTCAGATACTTATCCCCTCGGTCAGGCGCTACCGTAACGACGATCGAATTATCCTTCAGTTCTTTCATTACCTCGTTAGCTGCCCATAAATTGGCACCGCTTGATATGCCTAAAAACAAGCCTTCTTTTTGAGCCAAATACCTTGTCATGTCGATCGCATCTTCGTCTGACACCTTAATTATTCGATCTACCAAAGAAAGGTCTAAATTTTTAGGTATAAATCCTGCGCCAATGCCCTGGATAGCATGCGATCCGGGCGCGCCGCCGCTTAACACCGGCGAACCGGCCGGTTCTACAGCGATAAGTTTCATATTGGGAAAGACTTTCTTCAAAAATCTTCCAACCCCCGTCAAGGTGCCACCGGTACCAGCCCCTGCGACGAAGGCAGCGATATCGGACCC
KOK=       113
KK=  733796  LL=  734365  Z=    5.27  JJ=  733286  DL=   570
A===      111      112      113      114      121      123      124      131      132      133      134      141      143      144      211      213      214      223      224      231      233      234      243      244      313      314      323      333      334      343      413      433
B===      222      122      422      322      212      412      312      242      142      442      342      232      432      332      221      421      321      411      311      241      441      341      431      331      424      324      414      444      344      434      423      443
RRR=   21.381    7.042    1.038    2.310    1.371    0.642    2.034    1.575   -0.245    0.350   -0.008   -0.006    0.548   -0.029   -0.130   -0.093   -0.804    0.376   12.123    5.525    5.007    4.926    0.951   19.110    1.329    1.326    2.171   10.406    0.004    9.967   -0.230    1.480
X1==    4.724    2.334    1.357    2.295    1.032   -0.529    2.868    2.060   -0.529    0.471    1.000   -0.936   -0.544   -0.014   -0.270    0.249    0.722    2.268    2.678    2.581    1.702    3.091    1.381    6.573   -1.207   -1.316    1.702    2.999   -0.172    1.675    0.228    0.752
X2==    4.526    3.018    0.764    1.007    1.328   -1.214    0.709    0.764    0.463    0.743   -0.008    0.007   -1.008    2.150    0.484   -0.376   -1.114    0.166    4.526    2.141    2.941    1.594    0.689    2.907   -1.101   -1.008    1.275    3.470   -0.022    5.951   -1.008    1.969
CD1=       11        6        4        6        4        1        6        5        1        2        3        1        1        2        2        2        3        4        5        5        3        5        3       10        0        0        3        4        1        3        2        2
CD2=        6        5        2        2        3        0        2        2        2        2        1        1        0        3        2        1        0        2        7        4        5        3        2        4        0        0        3        5        1        7        0        3
CAAGTTGCGGGTCAATGTATGCCTAAGGGACAAACCTAGGCATTTGAGAAAGGCATATTGCCAGCCATGTTCAAAGGGCAATTTATTCGCTACAATAATTTTTGACGACCATGGTCGAATATATGGCATACAAAAAGAGGGGACGGAAATTGAAGCTTTGTTATTACAACGGCGAGTTTAAATCTCTGGAAGAAATCAGTATTCCCATAACCGACTTGCTCGTGCAAAGAGGCGTAGGCGTTTTTGACACCTTGAGGACCTACCGGAAAAGACCCCATGCAATGTCGATCCATTTAAAAAGGCTGGAGGAGTCATCCCATGCCCTGGGGATTAAACTCCCTTTGGATATACAACAAATCATCGGGGTCATCAGAAAAGGCATTGCAATGATGGATTGCGAAGAAGTTCAAATGCGAATATACGTCTCGGGGGGAGATGTATTTGAAGATGGCCAATTTCCCCATCCGAGGTTTTTTGTCATATTCGAACCGTTGGAAAAGGCGCCAAGGGAAAATTACGAACGCGGCGTGGCTCTCGCTCCCATAGATATGGACAGGCCTTTCCCGCACA
KOK=       114
KK=  737576  LL=  738535  Z=    4.97  JJ=  737426  DL=   960
A===      111      112      113      114      121      123      124      131      132      133      134      141      143      144      211      213      214      223      224      231      233      234      243      244      313      314      323      333      334      343      413      433
B===      222      122      422      322      212      412      312      242      142      442      342      232      432      332      221      421      321      411      311      241      441      341      431      331      424      324      414      444      344      434      423      443
RRR=   18.095    2.271   -0.081    5.539    9.914    7.364   -0.587   -0.345    1.644    0.418   -0.276    5.539   28.063    1.434   -0.423    4.142   -0.587   35.176    2.815    0.973   10.943   -0.008    1.961    0.183   -0.775  -10.358    9.058   10.310   -0.111   -0.373    2.593   13.468
X1==    4.860    1.004    1.591    2.423    4.384    1.642    2.028    0.460   -1.577   -0.276   -0.415    2.423    5.753    0.621   -1.249    2.930   -1.656    5.219    2.745   -0.933    2.309   -0.038    1.367    0.494   -1.570   -1.649    3.046    4.552    0.681   -0.730    3.903    4.208
X2==    3.723    2.261   -0.051    2.286    2.261    4.484   -0.289   -0.750   -1.042   -1.515    0.664    2.286    4.878    2.309    0.338    1.414    0.355    6.740    1.025   -1.042    4.739    0.202    1.435    0.371    0.494    6.282    2.974    2.265   -0.163    0.510    0.664    3.201
CD1=       14        5        6        8       11        5        6        4        0        2        2        8       12        4        1        7        0        9        6        1        5        2        4        3        0        0        6        8        3        1        9        8
CD2=        7        6        2        5        6       10        2        1        1        0        3        5        9        5        3        5        3       16        5        1       11        3        5        3        3       11        8        6        2        3        3        7
ATAAAGCGTTTCTGGCCGGATTGTATATTCAATCTCTTCGAAGGATTTTCCGACGACAGCAAAAAAGAAGTATTGTTTGCGACCTTTTTGGAAAGCCTGAACATACCATTTACGGGAAACGGCTCTGCTGCCCTGCAAGCTTCCTTAGATAAATTAATGGCTAAAAAGCTCCTGACAAAGAAAAACGTTCCCGCCCCAAAGGGACTATGCCTCGAAAGCACATCCTTCGACTTGGAGGGACTGCCGTGCCCTGCCTTCATAAAGCCCCGATTTGAGGATGGAAGCGTAGGCATAGACGACAGCTCTCTGGTCACGTCCAAATCGCAACTAAAAGAGGCCGTTGCCCGCAAAATTCTGACCTTCCCTGCAGGGATAATAGTGGAGGAATTCCTGGAAGGCAGGGAGTTCAACGTAGGATTGATCGGACTTCCGCCCTACGAAGTGGCAGGCATATCCATGATAGACTACGAAGACTATCCTGAGGCGTTGCCCTTTCTGGATTACGGGGCTAAGTGGGATACAAAAAGCCCCGGCTATAGAATTGCCCCTGAAAATCCAAAATTTCTCCCCCGGGAGATGAAAGATAGTCTGATTCGGATGGCAAAGCGTGCAGGCATCGCCCTTTCTTGCAAAGGGTATTTCAGGGTGGATATGAGAGAAAGGGATGGGGAAATTTATGTCATCGACGTAAACCCCAATCCCGACTTAAACGTCGAAAGCGGACTGGCAAATCAATGCAGAAGAAGCGGCCTTCCTTACGAAGCTTTGATCTCTTACATAATTGATACAGCCATAAAGGAGAGCCAATATGAATCAGATAATGAATCGCTGTACGAAGTATCTAGACATAGCGCGATCTACTAAAGCCTTCAACGAAGCCGAGCTGGACGTGCTCTCGGAATTGCTGGGAAAATGCTTGGAAGGCTCAGATGAAGAGGGCTACATGCTTATTGGAGAAAA
KOK=       115
KK=  750626  LL=  751435  Z=    5.46  JJ=  750506  DL=   810
A===      111      112      113      114      121      123      124      131      132      133      134      141      143      144      211      213      214      223      224      231      233      234      243      244      313      314      323      333      334      343      413      433
B===      222      122      422      322      212      412      312      242      142      442      342      232      432      332      221      421      321      411      311      241      441      341      431      331      424      324      414      444      344      434      423      443
RRR=   38.973    0.402    0.091    0.655   -0.433   -0.490   -0.027    0.032    0.116   -0.204   -0.974   11.259    0.547    4.489   15.540   -0.571    0.037    3.556    5.145    2.377    4.520    8.285    0.759   -1.874    0.277   -0.404    7.738    7.524    2.662    5.100   -0.413   21.385
X1==    7.836    0.350    0.120    0.854   -1.258    0.775    0.043    0.862    0.050   -0.181   -0.855    3.076    0.480    2.471    3.567   -0.675    0.043    2.102    2.091    1.499    2.362    4.305    0.394    2.338   -0.181   -0.855    2.362    3.740    1.315    2.520    0.480    5.530
X2==    4.974    1.146    0.759    0.767    0.344   -0.633   -0.628    0.037    2.325    1.130    1.139    3.660    1.139    1.816    4.357    0.846    0.854    1.692    2.460    1.585    1.913    1.924    1.924   -0.802   -1.530    0.473    3.276    2.012    2.024    2.024   -0.860    3.867
CD1=       11        2        2        3        0        3        2        3        2        2        1        6        3        6        6        1        2        5        5        4        6        9        3        6        2        1        6        9        5        7        3       12
CD2=        8        3        3        3        2        1        1        2        5        4        4        7        4        5        7        3        3        4        5        4        5        5        5        1        0        3        7        6        6        6        1        9
AAATCCGAGTCCGAAGCCTACCTCGAAAAGATTCGGCAAGAAGTTAAAGAGTAAGGCAAAAAGGCTCTAAGCGGGCGCTTAGGGCCTGGCAAACTCAAATAGGGATCTTTGTGGACAAGTACTGCCCAAACTGCAAGCGCATGGTCGGAGTCAAAAAGAACATGATGCCCGGGATAATCACGATCGTCGTAGGGCTCTTAATCGCGCTCTTTCTGCCCTTCGTTTGCTTGATCGTTGGAGCCCCTGTGGCCTTGGTGGGCGTCGTTTTGCTGATCCTCGGGGGATCTAAGTGCTCGATCTGCGGCAGCAAAACCTGACCAAAGAGCCGCCTCAAGGGACGGCCTCGGGCAAGCCTTAAGGTTCAGGACGGGTCGGGGTGGTTTTCTCAAACGTCCGAAAGCCGCAGGATAAACCAGACGGGGGAGCGCTTAAAACAGGCGAGAGCGCTCCCCCGTCGCGCCCGCGCGGGGATTGCCCGTTTCCCTTTTGCGCCCCATGGGTTTCAGTGTAGCGCCTAAAACCTATCCGTCAATCTCGGGCAAGTTTTCTACAAGTTCTTCCTTAATGTTTTTCCAACACAATGTAGTAATCCACGGCAGAAACCATGGCATCGAGCCCTCTGACCTTCTCAGGCCCGCGGGCGCCCTCGCCTTTCAGGGATTCCCGGCCTGACCATTACGCTTTCGACGTAATCGATTACCCAGTCTGGCCTTATTATATTAAAAAGTTCTTCCGGCCATTCGCAGGTTGTGGGCCATTCGGAGACTGGGGTGTCGGGAGCTAAGAGAATGTCCCGGCTTTCGTCGCCGT
KOK=       116
KK=  751796  LL=  752485  Z=    5.88  JJ=  751646  DL=   690
A===      111      112      113      114      121      123      124      131      132      133      134      141      143      144      211      213      214      223      224      231      233      234      243      244      313      314      323      333      334      343      413      433
B===      222      122      422      322      212      412      312      242      142      442      342      232      432      332      221      421      321      411      311      241      441      341      431      331      424      324      414      444      344      434      423      443
RRR=   38.203    0.407   14.365   11.272   -0.577   -0.385   -1.346    0.247   -0.229    0.186    1.868   -0.071    5.393    0.483   -1.446    0.060    0.081   15.766    0.402    0.011    1.152    2.127    0.084    0.402    1.411    0.172   29.043    2.371    0.299    0.280    0.128    8.591
X1==    4.797   -0.329    4.471    3.375    1.381   -0.698   -1.281   -0.425    0.737    0.570    2.432    0.676    2.432    0.449   -1.183    0.019    0.301    4.065    0.624    0.019    0.716    5.108   -0.205   -0.656    1.256    3.942    5.540    1.100    1.563    0.294    0.167    3.466
X2==    7.964   -1.237    3.213    3.340   -0.418    0.552    1.051   -0.581   -0.311    0.325    0.768   -0.104    2.218    1.077    1.222    3.140    0.268    3.878    0.643    0.552    1.610    0.416   -0.408   -0.614    1.124    0.044    5.243    2.155    0.191    0.954    0.768    2.479
CD1=        6        1        7        5        3        1        0        1        3        3        5        2        5        2        0        2        2        9        3        2        4       10        2        1        4        7       12        5        5        3        2        8
CD2=       13        0        6        7        1        2        3        1        1        2        3        2        5        4        3        5        2        5        2        2        3        2        1        1        3        2        7        4        2        3        3        5
TTTGCTTCGTTTCTTATAGCCTTTATAAAGTCGGCTTTCCCGACTACTAAAAATACCCTTTCCTATTTCGGAAGCAACTTCAGGCACTCTGAAACAACCTGAAAAAACTCGTCGCCCTCAAAGAGAGTTAACGGCAGCGTGTGCACGAAAACGCAGGATCTGCCCCTCGGCTTGAGCTCGCTTAAAACCGCGTCGAACCACAGCGAGAGGGCGGCTTCCGTTTTTGGGTTCGCCTTCTTTCTACCACAGGTTTTGTAGGCTAAAAAGACGGAGTCGGCCTGCTCGTAGGTGATATCAGCCCCGTTAGCGAGCCGGTCCGCCACTTCCTTTAACTCGTCGGCAGTCGCCGCCTTTATCACGCTCTTCCCCCCTCAAACGGTTCGATTGCCGCCTGTTTTAGGTTTCCTCTGAAGTTTAAACCTACTCTGTCTTGTACATGTCGTAGAGCGCCCGCTTTGGCGTGAGCTCCTCGGCGCTTTTGAGTCTCACTTCCTTGCCCTTTTTCCGCAGGTACAGCACAAACATAACGGCCATCGTCGCGGATACGAGCCTCTGGTGCTCCAGGACGGACAGGGCGGGCCCCAGCTCTTTCTCGTAGGGCGCGAACTCGAAGTACAAAAGCCCGGGCGACCTGACGGTTTTCGTTACGATGTTTTTAAGCTCCTCGAAAGAGAGGAATTTTTCCGGGTC
KOK=       117
KK=  771386  LL=  772345  Z=    4.94  JJ=  771266  DL=   960
A===      111      112      113      114      121      123      124      131      132      133      134      141      143      144      211      213      214      223      224      231      233      234      243      244      313      314      323      333      334      343      413      433
B===      222      122      422      322      212      412      312      242      142      442      342      232      432      332      221      421      321      411      311      241      441      341      431      331      424      324      414      444      344      434      423      443
RRR=    8.500    1.122   -0.577   12.166   15.275   -1.775    0.240    0.309   -1.877   -0.147   -2.754    5.000   -0.334   37.872    2.340    0.522    2.026    8.827    1.916    2.500    0.430   -0.167    7.015   36.126    0.101    0.586    2.122    4.609    2.241    3.458   -0.213   -0.797
X1==    4.014    1.071    0.628    1.754    3.928   -0.584    0.396   -1.139   -1.749    0.109   -1.509    4.390    1.850    6.923    1.071   -0.584    1.699    2.838    2.931    2.329    2.444    1.130    1.794    5.327    0.710    0.507    1.256    3.242    1.262    1.947    1.178   -0.794
X2==    2.117    1.047   -0.919    6.935    3.889    3.040    0.607   -0.271    1.073   -1.353    1.825    1.139   -0.181    5.470    2.184   -0.893    1.193    3.111    0.654    1.073    0.176   -0.148    3.909    6.781    0.143    1.156    1.689    1.422    1.776    1.776   -0.181    1.004
CD1=       10        5        4        5       10        2        3        1        0        3        0        9        5       11        5        2        5        8        7        7        7        4        5        9        4        3        5        8        4        5        4        1
CD2=        7        5        1       15       10        7        4        2        4        0        5        5        2       12        7        1        5        7        4        4        2        2        8       14        2        4        4        3        4        4        2        3
AGAGAAAACCGACCTTTCTTACCCTACTGCCCATAGATACCTGGAGTATCTAGCAATGTCAGGCTTGGCTTCCAAAGAACCCAAATACCAAGATGGGCGCTCTGGAAGACCTAGATTTATCTACTACCTTTTAGATTCTTGCACTTCACCTAAACACCCCTTCACTAGGATGTCTCTCAGAGGTTAAGGCCAAGAATTTGTGAAGCATCATTTGAAAGGATCATAAGCTTCGACCCAAAAATTTTCCCCTTCCTTCCCTTGCTTTAAAAAGACCATTATTGTATATCACTTCACCTCGCGATAATGTAGTACAGACTTTGCCCTTTATCGTCATCCCTTCGTAGGGTGAAAAGTCCGTATTCATATGCAAATTATTGGAACTTATTGTCCATTCTTGATTGGGATCCAGAATTGTTATATCGGCATCTGATCCAATTTGAAGCGCCCCTTTTCTGGGAAAAAGGCTATATATCCTGGCTGGATTTTCCGCAAAAAGCTTCACCATGACCTCCAGGGAAATGCCTCGTTTTAAGACGCCTTCGCTAAAGAATAAAGGCAGCGAAGTCTCCACGCCGGGCAAACCGTAGGGCAGATCGAGAAAGCTATCCTTCCAGCTTTTTTGCTCTCTAGTAAAGGGACAGTGATCCGTCGCTATCAAGGAAATATCTCCGTTGCTGATGCCTTCCCAGAGAGCCTGAGCGTCCATGGAGGTCCTCAATGCAGGAGAAGCGGAGTATAAATGGCCCTCCACACCCTCATATACTTCCTTCGTAAGCAGGAGATATTGGGGACATGTCTCAGCTGTCGCTTTTGAATAAAAGCTCCTCCCTTTCTTGAAGGCCTCCAAACCTAAAGCGGAGGATAAATGCACTATATGCACCCTGGCGTTTGCCCTTTCCGCCAAGTAAATGACATCGCTTACTGCCAGGGCTTCGCAAAGAGGTGGCCTTGCCTTGGCCA
KOK=       118
KK=  790556  LL=  791635  Z=    5.81  JJ=  790466  DL=  1080
A===      111      112      113      114      121      123      124      131      132      133      134      141      143      144      211      213      214      223      224      231      233      234      243      244      313      314      323      333      334      343      413      433
B===      222      122      422      322      212      412      312      242      142      442      342      232      432      332      221      421      321      411      311      241      441      341      431      331      424      324      414      444      344      434      423      443
RRR=   25.440   -0.763   -0.056    1.581    3.395   16.625    9.496    0.153    0.404   -0.313   -0.414   14.624   17.017    5.902    0.356   -0.768   -0.001    1.456    2.376    0.379   11.567   -0.417    2.333    0.565   -0.868   -0.718   17.272    0.965   -0.083   -0.036    1.041   39.993
X1==    4.983    1.326   -0.485    1.192    1.929    7.036    2.713    1.318    0.382    0.375    0.843    3.212    3.943    2.015    0.122   -0.727   -0.392    2.095    1.086    0.937    3.106    1.650    2.222    0.977   -0.732    1.463    4.637    1.055   -0.070   -0.070    1.463    5.065
X2==    5.105   -0.575    0.116    1.327    1.760    2.363    3.500    0.116    1.057   -0.833   -0.490    4.553    4.316    2.928    2.928    1.057    0.003    0.695    2.187    0.405    3.725   -0.253    1.050    0.579    1.186   -0.490    3.725    0.915    1.179    0.507    0.711    7.896
CD1=       10        5        2        4        6       16        7        5        4        4        4        7        9        5        3        2        2        8        5        5       10        6        7        4        2        5       13        6        3        3        5       12
CD2=       13        2        3        6        6        6        9        3        4        1        2       12       10        9        8        4        3        3        6        3        7        2        4        4        4        2        7        3        4        3        4       14
GAAGGCGCTGTAGGCTATATCCAGAGAGCCCGAAGTGCCGTAAAAGGAATAGCTTGGTTTTAGAGAGGCATCTACGGGATCGATCTCCGGAATCTCGACTCCCATGATGGATTTAAGCCTTATGATGAAATCCTCTTCCTCAGGAACTGCCATGGCGATATCCTCTACGACGTCTATACCCATAGATATATTCGCCCTTTCCAAGGCCTTATAGGCATCGGCAAAGACGGATGCCATCTCCCTTTGCAAATCCTTAGCATCATCTATATGTTTGACCAACTCCATCATGAGAATTTGCCGTTTTCTCTCGAGCAGGTCGTGTCCTTTTTGCGCCAGGGACGCCGTGCGGATCATTCGCATCAATGCGCCTCGAGTCGGCGTAACTTTAGAAGCCACTATCCACCAGCTCCTTTAAAGGCTTGCCTTTGCTAATTCGTCAAGACCTCCATGACAATATTTAGGGCCTCTCCTCTGGTAAGGCCTTCTTCTAAATCCCTTTTATCAACGGACAGAATCGGAGATAGCTTTTTATGGGCCCACGAGATCTTATCTTCTTTCGTGGTAATGGGCTTAGGCTCCTCGGAGGGGTAAAGCGCTCGACATAAAGCGAAAATAAATTCTCCCCTTGGGATGGGCTCTTCGCTCATACCGTTATGTAAATCAACTTTTCCTTGACCTCCCAGGTCATCAAGTATAGCACTAAGAAATTCCTTTGCAACTTCCCAGCTCAAAGGCTCGTCCACTCCAAAAATTCCCTTGGTGCGGCCTTTTCGGGAGGCTTGTAAAATGTCATTGTAGTTATCGATCCTCGAGGCTGCGAGCGTTGGTAAGCTCTTCGGCTTCATCCAACCCCTAACAGTCGCCATCTGAACGGCTGCCCAGTGGGGATGGCTTTCTGGAACGTCTGAGTAAACACAAAGGGCCAGCCTATCCTTTGCTTCCAATAAAGTTTTCTGTACCTTCATGACATTAACATCTCTGGGCTGCACGCCCTCTTTTACTGCAAGTGCCGCTATCGCACCAACCGCCTGCCCGGTGAGCATGGTTATCGGCTGAAGCCTCAGCGCCCCCGAAGCCAGA
KOK=       119
KK=  613017  LL=  613916  Z=    4.69  JJ=  612987  DL=   900
A===      111      112      113      114      121      123      124      131      132      133      134      141      143      144      211      213      214      223      224      231      233      234      243      244      313      314      323      333      334      343      413      433
B===      222      122      422      322      212      412      312      242      142      442      342      232      432      332      221      421      321      411      311      241      441      341      431      331      424      324      414      444      344      434      423      443
RRR=    5.760    1.969    0.868    5.234    0.761   11.866    7.054    0.507    2.387    0.418   -0.849   -0.080   54.211    5.172    1.402   -1.030    0.133   -1.802   18.446    0.058   -0.955    1.130    1.006    0.092   -1.165    4.384   -0.469    0.156   -0.880   -0.290    4.384   20.955
X1==    2.168    0.893    0.830    2.032    2.542    3.320    2.557    1.915    1.216   -0.411   -0.853   -0.059    8.483    1.400    0.893   -0.889    0.529    4.633    4.355    0.163    0.990    1.020    0.373    0.453    1.146    2.482    0.487    0.424   -0.951   -0.313    2.482    5.430
X2==    2.657    2.205    1.046    2.576    0.299    3.574    2.758    0.265    1.963   -1.017    0.996    1.360    6.391    3.696    1.570    1.158    0.251   -0.389    4.235    0.353   -0.964    1.108    2.697    0.203   -1.017    1.767   -0.964    0.367    0.925    0.925    1.767    3.859
CD1=        7        5        5        5        8       10        6        7        6        3        1        2       15        3        5        2        3       13        9        4        6        4        3        2        6        6        5        5        1        2        6       11
CD2=        7        6        3        7        3        6        7        2        4        0        3        5       10        9        5        3        3        1        9        2        0        3        5        3        0        4        0        1        2        2        4        5
CCTGCCAGGCCCATACCCACAAGCATGGGCCTGGCTGATAGCACACGTTCCAGCGCTTCTTTATTAGCTTTATTAACATCGACCATAACTAATTTGCACCTCCTTCACGCAATTTTCTGAGCTTCGACAAAAGATCTGATTTCAAAGCCGATGGCCGCCAATCCACGTGAACGACCTTCGCATCCTGCTTTTTCAAGTCGTGATAAAATTGCTCAATTCCTATGTTAACAACTATAGGCCCATTTGCTAGCAAATCCTTCATTGCCAATCCCATCATCTCCTTTACTGCAATAGCATACAAGCAAGGCGCGCAGCTTGAGCGTTGCTGTCGGCTAGGACGACTCCTACGTCTTCTAATATCTTTCTTTGACTTGAAGCGATTTGCGGATCAGCTTCCACTCCGCAGACATACCCGACAAAAATAACTCTATCGCCAACTTCCCTTTTCACTTGCGATATAGCAGAGGCCAGTTGCTCAGCTGGACTTTCATGACATCCATAGCCAAGCACACAATCAAACAAGATAACACCAACCTCATTTTCTTTCGCCTCTTCAATCATCCTCTTAGCCCTAAAACTACTGTCCATCATCGGATGAAGGCGTCCTTGAGTAAATTCATCTTCGCCGTAATCAACCATGCAGTTGCCGATGCTTTTCAGGCTATCTGGCAACTTGTATCGTTCGTCCAGAGGGGCGTTGCTATATATGGGACCTAACAACTTACTTGCGACCAGCTGAGCCTCATAGCATAAAGTCCCTCCAGAGTACAGGCCACGCAAATACCCTTTTCTTTTGCCAAAATGCGATGCCAATTCTTTCAAATGTTCATACTTCAGATTTAAATCCTTCCTTGCAAGATCAGGATCTGTGCCATTGACTACGGCAGCAGTCACAGCAGC
KOK=       120
KK=  662247  LL=  662636  Z=    4.60  JJ=  662247  DL=   390
A===      111      112      113      114      121      123      124      131      132      133      134      141      143      144      211      213      214      223      224      231      233      234      243      244      313      314      323      333      334      343      413      433
B===      222      122      422      322      212      412      312      242      142      442      342      232      432      332      221      421      321      411      311      241      441      341      431      331      424      324      414      444      344      434      423      443
RRR=   26.917   -0.232    2.642    4.652    0.454    0.211   -0.629    0.100   -0.320    1.937    0.820    2.384    4.375    0.839    1.272    0.211    1.025   -0.018   12.916   -0.166    2.054    0.106   -0.083   -0.104   -0.805    0.005    7.742    8.023    0.595    0.595    2.224    4.192
X1==    4.726    1.462    2.205    1.025    0.586    1.479   -0.912    0.503   -0.280    1.371   -0.966    3.025    2.034    0.332   -1.165    1.479   -0.912   -0.212    3.147   -1.160    1.497    0.097   -0.903    0.375    1.371    0.034    3.264    2.248   -0.957   -0.957    1.034    3.043
X2==    5.695   -0.159    1.198    4.538    0.774    0.143    0.690    0.198    1.143    1.413   -0.849    0.788    2.151    2.526   -1.092    0.143   -1.124    0.083    4.104    0.143    1.372    1.092    0.092   -0.276   -0.587    0.151    2.372    3.570   -0.622   -0.622    2.151    1.378
CD1=        7        3        4        2        2        3        0        2        1        3        0        4        3        1        0        3        0        1        4        0        3        1        0        1        3        1        5        4        0        0        2        4
CD2=        7        1        2        6        2        1        2        1        2        2        0        2        3        4        0        1        0        1        6        1        2        2        1        1        0        1        3        4        0        0        3        2
CTCTGACAACGAAGTCTTTACTTGCCTTTTCAGGGTGGGACAAAAAGAAACATTAGTGGAAGCGTTCAAAAAAGGGTATGTAGAGCTAACTTTACTACCGCTTCGGACGATACCGCCGGGAAAGGGAAGAATTATCCCTGGCACTTTCTTCATGGACTTTACGGCCCTTTGGGCAGCTTCGAGACAAGAGGTAACGTCTTTAGCCAAAATCAACAAGTTCCCGCCACCCACGCCTTTCTTCACGCAAAACTTTTGCTCGACCAAAAACTCCCCATCCATTACGGGAATCCTCCAAAATCTCCTCTTGTCGAGAAATTTGCTCGATTGATAAGAATCCCCGAAATATCTGAGTTTTCCGCCAACGTCTATCTGCTCTCCCTCATCAAGTCC
KOK=       121
KK=  679737  LL=  680546  Z=    4.88  JJ=  679347  DL=   810
A===      111      112      113      114      121      123      124      131      132      133      134      141      143      144      211      213      214      223      224      231      233      234      243      244      313      314      323      333      334      343      413      433
B===      222      122      422      322      212      412      312      242      142      442      342      232      432      332      221      421      321      411      311      241      441      341      431      331      424      324      414      444      344      434      423      443
RRR=   37.210   -0.385    0.593   22.928   17.269   16.746   -0.114    1.526    1.253    0.027   -1.178   -0.118   -0.257    0.084   -0.585    0.258    0.161   15.144    0.077    2.283    3.046   -0.098   -0.627   -0.379   -2.647   -0.257    9.033    1.416   -3.575    1.429    5.073   37.813
X1==    5.162   -0.123    2.322    3.865    5.518    3.240    1.093   -1.173   -0.824   -0.053    2.592   -0.104   -0.131   -0.210   -1.251    0.531   -1.543    2.656    1.747   -1.501    0.385    1.099   -0.485   -0.543    2.045   -0.131    2.827    1.320    2.855    1.219    2.592    8.583
X2==    7.209    3.130    0.256    5.932    3.130    5.169   -0.104   -1.301   -1.521   -0.512   -0.455    1.134    1.957   -0.398    0.468    0.486   -0.104    5.703    0.044   -1.521    7.903   -0.089    1.293    0.699   -1.294    1.957    3.195    1.072   -1.252    1.173    1.957    4.405
CD1=       15        3        7       10       13        7        4        1        1        2        6        3        2        2        1        3        0        5        4        0        2        3        1        1        5        2        5        3        5        3        6       12
CD2=       11        7        2        9        7       10        2        0        0        1        1        3        4        1        3        3        2       13        3        0       14        2        4        3        0        4        7        3        0        3        4        7
ATAAAGTCCAAAATCTTCGATATGGTCCAGTTTCACGGAGAAGAAGATCCAAACATCATATACGATTGCCCCCTTAAGACGATTAAAGCCATACCCGTAAAAGATGAAAGAGACCTCCAAGCTATATCTCGTTATGTCCATGTTACTAATTTTTTTCTCTTCGATGCTAAAGCGGGACCCTTTTCGGGAGGGACGGGCAAAACCTTCGATTGGCGAATAATCAAAGGCATTGACCCGGGTAAACCTTTTATACTGGCAGGCGGCATAGGGCCAGAAAACATAGAAGAGGCCATCGAATTTGTAAATCCACATGCAATTGACGTTAACAGCGCCGTCGAATCTTCTCCGGGAATTAAAGACGAGAAGAAAATTTACGGACTCATGGAAAAGTTAAAAAAACTGGAAATATAAATTTTAGGAGGGATAAAATTGGATCTTAAAGGATATTTCGGAAGATTTGGAGGAAGGTTCGTACCGGAGACACTAATTCCGGCCCTGGAGGAATTGGAAGAGGCCTTTTATGAAGCCATAAACGACGAGGCCTTTATGGCACAATATCGATATTTGTTGAAGGATTATTCCGGAAGACCGACGTCGCTTTATTTTGCCGATCGCCTCTCGAAGCACCTTAGCGACATCAAGCTTTACCTCAAGCGCGAGGATTTAAATCACACGGGAGCTCACAAGATCAACAACGTCCTTGGACAGATCCTTCTAGCTCTTCGCATGAACAAAAAAAGGATAATAGCCGAAACCGGCGCAGGACAACACGGCCTGGCCACGGCCACGGCGGCGGCCAAGTTTGGCCTT
KOK=       122
KK=  684717  LL=  685736  Z=    5.08  JJ=  684687  DL=  1020
A===      111      112      113      114      121      123      124      131      132      133      134      141      143      144      211      213      214      223      224      231      233      234      243      244      313      314      323      333      334      343      413      433
B===      222      122      422      322      212      412      312      242      142      442      342      232      432      332      221      421      321      411      311      241      441      341      431      331      424      324      414      444      344      434      423      443
RRR=    8.707   -6.140   -0.162   13.640   10.841   19.180    1.034    0.489    0.484    0.767   -0.811   -2.322    0.352   20.520    0.400    4.320   -0.872   16.349    8.359    0.638   12.175   -0.011    2.828    2.473    1.148   -0.259   -0.130   13.969    0.262   -0.573    0.151   22.542
X1==    3.975    5.380    1.405    3.152    2.605    5.441    0.360    0.860    0.698    0.618   -1.601   -1.518    0.298    4.898   -0.725    1.225   -1.573    7.155    3.348   -0.882    3.961    0.175    1.398    0.896   -0.935    1.565   -0.042    2.837    0.715   -0.487    0.298    4.321
X2==    2.190   -1.141   -0.115    4.327    4.161    3.525    2.871    0.568    0.693    1.240    0.506    1.530    1.178    4.189   -0.552    3.525    0.555    2.285    2.497   -0.723    3.074   -0.065    2.022    2.760   -1.228   -0.166    3.074    4.923    0.367    1.175    0.506    5.217
CD1=       10       13        6        7        8       14        3        5        5        5        0        0        3        8        2        6        0       18        8        2       12        3        5        3        2        5        4       10        4        2        3       10
CD2=        7        1        2       11       10        7        8        3        3        3        3        6        4       11        2        7        4        5        7        1        5        2        5        8        0        2        5        6        2        3        3        8
CCATGGCCGTAATCTCCAAAGCAGCTTCCTGAGGATTGTTTCCCACCAATATATTCCCTATCTGCAGGACCTGCGGATCCATTGCCCCCGCAACCGGCATCCCCTTTCCCTGATATCCCCATCGGCCTAAATCCTGAACGGTCGTCAGCAATCCCGGAGTTTGCACTTCCAATATCATGCTACATCACCGCTTTTTTGCAATATTTCAGGCTTGTAAGTTCTCGAGGCTACTTCGGATGCAATTTCGTCGTATTCCTCCTTACCGATGCCTTTAAATCTAACCCACATACCGGCATCGATCAAAAAAGGTTGTTCGCCTTGAGGATCAAAAAGCCTCAAGGGCGTCCTTCCAATCAGTTGCCATCCTCCAGGGCTATCTATGGGATATATGCCGGTTTGCTTTCCCGCGATTCCCACACTCCCCGCGGGAATCACCTTTCGAGGCTCCTTCAACCTTGGAGTAGCGAGACTCTCGTCCATCCCTCCCAGATAGGAAAAGCCAGGCGTAAAACCCAACATATAACAATAGTAATCCGGAGCTGTATGTCTGCGTATAATTTCTTCTTCCGAAATCCCCGTATGGCTTGCAACATTTTCCATATCGGGCCCAAATTCCCCGCCGTAACAGACGGGAATTACTATGACAAGTCCTCCTTTGGAAACTTCTCCTTTGGTCCTTTGGGCCATACTTTTGAGCTTTTCAAAGAAGAGGCCTATATCGCCTACAGCAAGAGGATCAAAATAAATTGCCAGGGACCTGTATGTTGGGACCAGCTCTACAATGCCGTAAAGATGTGAGTTTTCAATGTATCGGCGAAGCTGTTGAACCCTGGCGTTTATTTTCATATCTATACTGTCCCCGAATTCAATAACTACTGCACTATCACCGGCACACATGATCTTGGGTTCAAGATATTCGGCCAATTAAACACACCCCTTAATGCCCTAAAATAAAGGGCAGAAGGTGCTAATGGCCTTCTGCCCTTAACAATCCTATCCGAACATAGTAAATATTCTGCC
KOK=       123
KK=  691377  LL=  691916  Z=    5.40  JJ=  691047  DL=   540
A===      111      112      113      114      121      123      124      131      132      133      134      141      143      144      211      213      214      223      224      231      233      234      243      244      313      314      323      333      334      343      413      433
B===      222      122      422      322      212      412      312      242      142      442      342      232      432      332      221      421      321      411      311      241      441      341      431      331      424      324      414      444      344      434      423      443
RRR=   17.353    9.106    0.146    1.587   11.788    4.406   -0.456   -0.097   -0.441    0.310   -0.459    2.544    1.991   -0.354   -0.411    0.502    1.496    5.187    2.739   -2.772    9.817   -0.477   -0.477    0.334   -0.153    1.355   10.344    9.133   -0.928   -1.697    0.855   28.952
X1==    4.441    3.369   -0.480    1.100    3.369    2.212   -1.199    0.317   -1.194   -1.166   -0.303    1.100    3.167    1.417   -1.308    1.360   -1.199    1.612    1.597    2.212    2.631   -1.094   -1.094    0.748    0.576    0.564    3.561    3.694    0.827   -1.069    0.564    5.567
X2==    3.907    2.703   -0.305    1.443    3.499    1.992    0.381   -0.305    0.369   -0.266    1.515    2.313    0.629   -0.250    0.314    0.369   -1.248    3.217    1.715   -1.253    3.731    0.436    0.436    0.447   -0.266    2.401    2.905    2.473   -1.122    1.588    1.515    5.201
CD1=        8        6        1        3        6        4        0        2        0        0        1        3        5        3        0        3        0        3        3        4        4        0        0        2        2        2        5        5        2        0        2        7
CD2=        6        5        1        3        6        4        2        1        2        1        3        4        2        1        2        2        0        6        4        0        6        2        2        2        1        4        5        4        0        3        3        7
ATCAGGGAAGGCCTCAAAAAGCTGCGTATAGACGAAAATCTCGTCAGTGGGTATCGTGGCGGATATTTGCCCAAGGAGCGAAGAAAGATTGAACGAAATCTCAAAAGCGGAAAAATTTTGGGCGTCGTTAGCACAAACGCCCTGGAGCTTGGGATAGATATAGGAAGCCTCTCTCTTGCCATAATACACGGCTATCCGGGCAGCATTTCTTCCGCTTGGCAACAGATCGGCAGAGCCGGCAGGCGTTTCGGGCATTCTGCGGCAATAGTAGTGGCCTCTTCCGGACCTCTTGATCAATTCATCGCCACAAAACCGAGTTACTTTTTTGGAGGATCACCCGAGTTGGCGAGGATTAATCCAAATAATTTATATATTTACGTCAATCACGTAAAATGTTCAGCTTTCGAGCTGCCCTTTTCCGAAGATGAACCCTTTGGTTCAACGAAACCAAAAGAGGCGCTCGAATACCTGGCCCAATATGACATCTTACATAAAGCCGGGTCAAGATATTTTTGGCAAAGCGATTCCTTTCCCGCACAG
KOK=       124
KK=  726567  LL=  727526  Z=    4.79  JJ=  726447  DL=   960
A===      111      112      113      114      121      123      124      131      132      133      134      141      143      144      211      213      214      223      224      231      233      234      243      244      313      314      323      333      334      343      413      433
B===      222      122      422      322      212      412      312      242      142      442      342      232      432      332      221      421      321      411      311      241      441      341      431      331      424      324      414      444      344      434      423      443
RRR=   16.733   19.971   -0.587   21.806    7.899    0.275    1.269   -0.189   -0.560    3.822   -1.247   -0.627    5.155   11.918    2.177    0.275   -0.603   -0.048    0.743    0.133   -1.105    0.932   -0.018    0.563    5.895    0.056   -0.094    2.789    0.084    2.697    7.568   48.131
X1==    4.089    5.546    0.768    4.245    1.507    0.203    2.267   -0.302   -0.859    1.571   -1.489   -0.278    3.273    3.707    2.516    0.203    0.343    1.757    0.317    0.203    4.889   -1.500   -0.149    0.397    3.824    0.552    0.415    1.250   -0.696    0.737    3.273    6.467
X2==    4.092    3.601   -0.764    5.137    5.243    1.352    0.560    0.626    0.652    2.433    0.838    2.258    1.575    3.215    0.865    1.352   -1.761   -0.027    2.342    0.652   -0.226   -0.621    0.121    1.418    1.542    0.101   -0.226    2.231   -0.121    3.661    2.312    7.443
CD1=       12       15        5        9        7        4        6        3        2        6        0        2        7        6        9        4        3        7        3        4       12        0        2        2       10        3        4        5        1        3        7       11
CD2=       11       10        1       12       13        4        4        3        3        4        3        7        4        8        5        4        0        2        7        3        1        1        2        5        3        2        1        3        1        5        5        9
CAAATTTTCCCTCAGCCTAATTCCCCTGTATTTGACAACCGTGGCAGGAACTCCGACGACTGTGCTGTCTTGTGGAATATCCTTCAACACCACGCTCCCGGCACCGACCTTCGCATTCCTGCCGACGACAATATTCCCCAATATCTTGGCGCCGGCTCCTATAAAAGCCCCCTCTTCCACTGTCGGATGGCGCTTTCCCTTCTCTTTTCCGGTTCCGCCCAGGGTCACGCCGTGGAACAAAGTAACATTGTCCTTTACAACGGCAGTTTCTCCAATGACCACGCCCATTCCATGGTCTATGAACACCCCTCTGCCAATCTCTGCTCCAGGATGTATTTCAATTCCAGTCCACCAGCGCACTATTAAACCCAGAAATCTAGGCAAAATGGGAATGCGAAGTTTCTTATGTAGAAAGTGTATAAACCTATGAGCTAAAATGGCCTGAAAGCCGGGCGTGCACAAGATGATTTCAAGCGCACCCTTTAAACCGTCAGGTATGGCTGGATCTCTATCTTTTACTGCCTGATAATCTGACTTTATCGTTTGCCATATTTTTCTCACTTTTCATTCCTCCCTTTGTAATTAACTTTAAATATTAAGAGGGCTTTCGCTGTGGCGCGAAAGCCCTCTTAATATTTAAAAAAGTTTTATATTTTAAATTAACTTGCCTTTGGCTTTGGCCACAGCTTTTCTATAGCCGCGGCCCCAAGCCGCGGTAGATCATGAAGCGATCCACCGACAACAACAAGCGCAAAAAAGCAAGCCATTAATCTTCATCCTTAATCCTCCAACTACAAGCACAAAATTGTTTATGTAAATTTACATAAAATATCTCCTTAAGTCAAGTAGGTATACATAAAATTTAGCTAGACCTAAATATCAAAAACCATTATAATTTATACTTGACATGTAGAGATGTCAAATATAAATGGGGGTGATAGACTTGGAAAGAAAAGGTGT
KOK=       125
KK=  736917  LL=  737366  Z=    5.02  JJ=  736467  DL=   450
A===      111      112      113      114      121      123      124      131      132      133      134      141      143      144      211      213      214      223      224      231      233      234      243      244      313      314      323      333      334      343      413      433
B===      222      122      422      322      212      412      312      242      142      442      342      232      432      332      221      421      321      411      311      241      441      341      431      331      424      324      414      444      344      434      423      443
RRR=    1.112   -1.759   -2.722    1.975   27.110   19.898    2.437    0.222    1.203    1.171   -1.820   -0.130    6.291    0.625    1.235    0.150    0.257    5.362    8.987   -0.902   -0.065    4.512    0.013   -0.011    0.174   -2.818    2.995   -0.208    0.013    0.013    9.623   27.727
X1==    0.642   -1.102    2.527    0.758    6.284    4.581    3.741   -0.206   -1.078   -1.093   -1.073    0.758    1.769    0.875   -1.102   -0.135   -1.058    0.912    3.947    0.808   -0.091    2.887   -0.055   -0.018   -0.162   -1.073    1.836    1.783   -0.082   -0.082    3.664    3.789
X2==    1.731    1.596   -1.077    2.605    4.314    4.344    0.651   -1.077   -1.116   -1.072    1.697   -0.172    3.556    0.714   -1.121   -1.116   -0.243    5.876    2.277   -1.116    0.717    1.563   -0.234    0.612   -1.072    2.627    1.631   -0.117   -0.153   -0.153    2.627    7.317
CD1=        2        0        4        2        8        6        5        1        0        0        0        2        3        2        0        1        0        2        5        2        1        4        1        1        1        0        3        3        1        1        5        5
CD2=        3        3        0        4        6        6        2        0        0        0        3        1        5        2        0        0        1        8        4        0        2        3        1        2        0        4        3        1        1        1        4        9
ATATTCGAGCGATACAGACAACCCGCCATCATCGAAGCCTTTCTGCCCGGCATAGAGATAACAGCCGGCATCGTCGGCAACGGCAGCGATGCTCGTTTGTTGGGCATGATGAAGATTTCGGAGCGAAAACCATCGGATGACGGCGTCTTTTTGTATTCTTTGGAACATAAAAGAGATTGGCTGGAATGCATACTTTATGAAGGCCCTGAAGCTATAAACGAAAAGGTCCGACGTGAAGCTGCAATGATCGCTCTCGATGCGTTTCATGCCTTGGAACTCAGGGATATAGCTCGCATCGACATGCGGATGGACGGACAAGGCCAACTGAGGGTCATAGATATCAACCCCCTGCCGGGGCTTTCACCTTATTATAGCGACCTTCCAATTCTTTATTCCCTAAGCGGAGGCAACTATCACGACCTCATATCGCAAATTTCGCGTTCAGCCTTC
KOK=       126
KK=  755727  LL=  756776  Z=    5.88  JJ=  755607  DL=  1050
A===      111      112      113      114      121      123      124      131      132      133      134      141      143      144      211      213      214      223      224      231      233      234      243      244      313      314      323      333      334      343      413      433
B===      222      122      422      322      212      412      312      242      142      442      342      232      432      332      221      421      321      411      311      241      441      341      431      331      424      324      414      444      344      434      423      443
RRR=   23.547    1.472    0.842   45.441    4.540   10.295    0.711   -0.082   -0.231    0.075    1.670    5.903    2.700   -0.654   -0.684    0.081    0.880   23.716    8.524   -0.516   -0.449    0.386    0.796    0.515   -1.611    0.451    0.869    0.103    1.288    3.863   29.859    2.803
X1==    4.585    3.045   -0.769    5.855    3.045    2.378    3.393   -0.769   -0.557    0.041    1.057    1.894    1.710   -0.541   -1.415   -0.557   -0.857    2.802    5.060    3.552   -0.528    0.659    1.359    0.302   -1.401    4.319    1.021    0.851    3.139    3.139    4.972    2.278
X2==    5.136    0.484   -1.094    7.761    1.491    4.330    0.210    0.107    0.414    1.817    1.580    3.116    1.580    1.210    0.484   -0.145   -1.026    8.462    1.685   -0.145    0.851    0.586    0.586    1.707    1.150    0.104    0.851    0.121    0.410    1.231    6.006    1.231
CD1=       17       12        2       16       12        7       10        2        2        2        4        8        5        2        2        2        2        7       12        9        1        3        4        3        0        9        3        2        5        5       10        4
CD2=       13        5        1       14        7       11        3        3        4        5        4        7        4        3        5        3        1       20        6        3        4        3        3        4        4        2        4        2        2        3       10        3
CATCGGCCTTTCCTTTCTGTCCTTCAGCTTTCACTGATGAGCAGAGACGGATCATTGACGAGACGATAAGACAGCATGTATCGTCAAGGTAATGAAAGTTGAAAGATGGATTGCTCATTCAGGTTATCTTTTCATATCTCTCGCAGCCCATCTAAGACGGCGCAGAAGGCATCAAACTTATTTAAGGCGTAGTTTAATACTTTTAAGAAAGAAAATGCAAAATAGGACGTCTAAAAGCAGGTCTTAAAATTCTCACGTTTCTTATCGTTTAGTCAGCGGGAAAGTATTCAGTATCCGACGGTTTGAATATGTTTTAATTTGGGTGAGATCATGGAAAAATCAGAAAAATCATTTGAAAAGATATTGGAAGTACAACAAAAAATTCAAAAGTTGTTTCCCGAATGCGTGCTTGTGGGCGGAAGCGCTGTAGCCATGAAGCGCAAACATCGCGTCTCTTTCGATGCGGATAACGTCATGGAAGAATTGAAACAGAATTTCGAAAAAATACTTGAAAAACTCGAGTCCTTATCGGGGTGGAAGACAAAGCGTTTGCGTCCGCCGGTGTTGATATTGGGGCGATTTGAAGGTATAGACGTAGGCATCAGACAGTTGATAAGAAAAAAACCACTGGAAATCGAGATCATAAATGGTATCAAGATACCGACCGACAAGGAGCTTCTTCGCATAAAAGCTTGGCTTATCGTGACAAGGAATGCCGTCCGCGATTACGTCGACTTTGTCGCCCTTTGTGATGGAATGTCAAAAGAAGACATGCTCGATGCCATGGATAGCTTTGATGAATGCTATCCGCAGCCTGAAAATTGCGAAAAAACGTCTTTTCAGTTGATAAGAATGCTTGCTTTGGCTAAGCCTTATGACCTAACCGACATAAATCTCAATATATACAAAGGCATTGTCAGTCCCTATAATTCATGGCAATATATTAAAGAAAGATGTAAGCAAATTTCTGATCTTCTTTTCGACAGATTGTTTCTTGAAAAGGGTGATGCAAATGATCCATCGCCATATAGATGACGAACTGGACTTGTC
KOK=       127
KK=  760137  LL=  761096  Z=    5.44  JJ=  760047  DL=   960
A===      111      112      113      114      121      123      124      131      132      133      134      141      143      144      211      213      214      223      224      231      233      234      243      244      313      314      323      333      334      343      413      433
B===      222      122      422      322      212      412      312      242      142      442      342      232      432      332      221      421      321      411      311      241      441      341      431      331      424      324      414      444      344      434      423      443
RRR=   46.383   -0.118    0.264    2.327   -0.238    0.500    0.042   -0.920    0.516    0.141   20.462    2.907    4.659   26.190    9.306   -0.485    1.053    0.266    5.503   16.355    2.773    4.259   -0.385    1.524    1.500    0.953   -0.279    2.662   10.059    1.655    0.953    3.018
X1==    5.537    0.423    1.079    2.557   -0.401   -0.720   -0.655    1.735    0.698    0.456    5.237    1.205    1.743    4.301    2.894    0.698   -1.386   -1.320    1.876    5.661    4.437    1.527   -0.359    1.023    1.587    1.161   -0.446    0.815    2.473    0.465    1.161    1.971
X2==    8.377   -0.280    0.244    0.910    0.594   -0.695   -0.064   -0.530    0.739    0.310    3.907    2.414    2.673    6.090    3.215   -0.695   -0.760   -0.201    2.933    2.889    0.625    2.788    1.074    1.489    0.946    0.821    0.625    3.267    4.068    3.561    0.821    1.531
CD1=        9        2        4        6        1        1        1        5        3        4       12        4        6       10        5        3        0        0        4       10       10        5        2        4        6        5        2        6        9        5        5        8
CD2=       10        1        2        3        2        1        2        1        3        3        9        5        7       13        5        1        1        2        7        6        4        8        5        6        4        4        4       10       12       11        4        7
TAACCATTTACGGCAAGGGCGAAAAGACGCGCACGATCCTTTTGGACCAGGGCATCTACGACGAGCTTTTATCCATCCGCGGTGGAGGCCCCGTGTCCCTGCACTGGTTCAGACACGTCCACGCCTCGCACGCGCTCGACCGCGGGTGCCCGATCCAACCTCGTGCAGGTCACGTTGGGCCACGCGTCCGTGGCCACGACGGGCCACTACCTGCACGCCAGGCCTAACGACAGCTCCGCTAGGTACCTGTGCAGCCCGTGAGAGAAAGGACCTTAAAAGCCCGCGCGGCCGAAAGGCGGGCCAGCCTCGGCTAATACGGATCGTCGAGTATGATCCAGTACTCCTCGCTCAGCGCCTCCTCGGCCTCCGGGCTCGCGGCCGAGGCTTCTTCTGGCGCGGAGCACAGGAGGTCTGAAATTACCTCGTCTTCAGCCCCATCACCCAGGGTCAGTCTCGTCTGGGTTACCGCCTCGACGGACGTTTCGACCACCCGCCACTTCCCGTTGAAGAGGGACAGGGCCGTACCGGGAGGGAGGGCGTCGGGCGTCTCGTAGGGCAGGGCCGCCAGCCTTTCAAAGCCGGTCGTCTCGAGCGCCTTTTCCCTGAAGTAAGGGAGGCTCAAAGTGGACCTTTCAAACGTCACGGCGTCGCTTTGGGCGACGGGCTTGACGGAAGCACACACAACGTTGAGCTCAAGGCCACTTACGACGTCCTTTAGCGCGGTCATCACTCAACATGGACCGTGGCATAACCTTGAGAGACGTCGAATTTGCCACATTGGAGTGGGTGAACTCATTTTAATAACAGCAGGCTCCTTAAAGCTATAGGAAACATTCTGCACCTCAAGCTTTGAGGAAAAGTATTACAATCTCCAGGAGACCCCAGCCGTTATGGCTAGACTCAAATAAAAAAGTCTCCGGGAAAGCTGGGGCGGTTCAATCAGTTAGGCAAAAGAAGGAA
KOK=       128
KK=  766377  LL=  767156  Z=    5.40  JJ=  766227  DL=   780
A===      111      112      113      114      121      123      124      131      132      133      134      141      143      144      211      213      214      223      224      231      233      234      243      244      313      314      323      333      334      343      413      433
B===      222      122      422      322      212      412      312      242      142      442      342      232      432      332      221      421      321      411      311      241      441      341      431      331      424      324      414      444      344      434      423      443
RRR=   33.115   -0.183    0.488    6.588    4.236    0.767   -0.498    6.536    0.636    0.277   -0.701   -0.104   -0.701   14.735    3.075    0.636    0.690   11.261    2.385    8.567    3.498    0.229    6.754   36.248    1.446    0.889   -1.433    4.135    4.175    4.725    0.010    0.165
X1==    5.908    0.376   -1.363    3.247    1.673    1.103   -0.823    1.611   -0.879    2.451    1.028   -0.566    1.028    3.511    2.321   -0.879    0.532    4.133    1.315    2.424    1.182    0.599    3.360    8.475    1.693   -1.303    1.182    1.776    1.888    3.471    0.251   -0.487
X2==    5.605   -0.487   -0.358    2.029    2.533    0.696    0.605    4.057   -0.723    0.113   -0.683    0.184   -0.683    4.197    1.325   -0.723    1.297    2.724    1.813    3.534    2.959    0.383    2.010    4.277    0.854   -0.683   -1.213    2.328    2.211    1.361    0.040   -0.339
CD1=       10        3        0        6        5        4        1        4        1        5        3        1        3        6        6        1        3       10        5        6        4        3        7       14        4        0        4        4        4        6        2        1
CD2=       14        2        2        6        7        3        3        9        1        2        1        3        1        8        5        1        4        5        4        7        5        2        4        7        3        1        0        4        4        3        2        1
CCTTGTGGGATAAAAAAAGTGCTTATTTGAGCGCGGTGGTATATACAAGCAGCTTAATGCCCCTGGTCTCCTCAAACGTCGTCTCTACGGATACACTGCTTGCCCTGTGGGAAGCTTTGGCGATCTTTGCCTTTTGGAAGGCCGTTAGGACTCAAAGCAAAAGATGGACCGTCCTGGTATGGCTTTTTTTGGGAATGTCTTTTATGACCAAGGGTTATCCTGGACTTCTTCCGCTTTTGGGAATAATTCCTACACAAATTTACCTTAGGAAGGCTAGGGGCGCCCAAGTTCCTCGTCTTCTGACCGCAAGTGGAATGCTCACTTTCATAGCGCTTGGATTAGGATGGTATATTTTTGAAGCCATAAAGCACCCATACCTGGTGCCCTATTGGTTGGGCCACGAAGTGGTGGGTCGTTTTTCCGAAGAAAGCGAATTTCATAATCCTCACTTTTACCAGGCCTTTGAGATATACATTCCCACGCTGATATTCGGCACTTTGCCATGGAGTGCGTTGTTAACATGTAAATTTAAGGCCACAAAGGACATCGTGAAATCGGCACTGTCGAAAAATGCCTTGTTCAAAAATCCTCAAAACCTGTTTCTTTTTTCTTACACGCTGCTATCGCTGGTCCTGTTTTTCATGGCTAAGTCCAAGCTCCAGCTTTACATATTGCCGCTTTTTCTTCCCCTGTCCTTGATCATGGGACGGGCACTGGCGGCCTTTTTAGATCTCAACGTGATAAAAAAAGGAAGCATAATACGAATCCTTACCATATCCA
KOK=       129
KK=  772437  LL=  773246  Z=    5.29  JJ=  772047  DL=   810
A===      111      112      113      114      121      123      124      131      132      133      134      141      143      144      211      213      214      223      224      231      233      234      243      244      313      314      323      333      334      343      413      433
B===      222      122      422      322      212      412      312      242      142      442      342      232      432      332      221      421      321      411      311      241      441      341      431      331      424      324      414      444      344      434      423      443
RRR=   35.767    0.471   -1.142    1.490    4.199   35.499    0.603    0.331    0.215    3.704   -1.446    4.054    3.571   -0.179    0.411    0.603    1.237    3.047    1.547   -1.812   11.642   -0.035   -0.348    5.452    0.728   -0.009    2.338    1.422   -0.635   -1.340    0.697   39.280
X1==    4.867    0.929    2.892    2.481    0.929    8.805    0.589    1.456   -0.273    1.554   -0.520    1.719    2.598   -0.394   -0.339    1.024   -0.788    1.773    2.094   -0.922    3.109   -0.034    0.670    2.383    0.820    0.260    1.119    0.902   -1.269    1.123    1.039    8.298
X2==    7.348    0.507   -0.395    0.601    4.520    4.032    1.024    0.227   -0.788    2.383    2.783    2.359    1.374    0.456   -1.212    0.589   -1.570    1.719    0.739    1.966    3.745    1.039   -0.520    2.289    0.887   -0.034    2.090    1.576    0.500   -1.193    0.670    4.734
CD1=        9        4        6        5        4       16        3        4        2        4        1        4        5        1        2        4        1        6        6        1        7        2        3        5        3        2        4        3        0        3        3       12
CD2=       18        4        2        4       11        8        4        3        1        5        6        7        4        3        1        3        0        4        3        5        6        3        1        5        3        2        4        3        2        0        3        7
TCCCAGGTCGCCTATCGTCTCAAAGGCATCGAAAAGCGCTCCTCTGTCGGTCCTTCTGCCGGAGGAGCTGTAGGCAGTGAAAAACTTAAAACTGGTAACTCCCATTTGCGTTGCCTTCAAGATCTCCCACGACCTGGATCTGTGCCAACCGATAATTTCAGCGTGAAGCGTATAATCGATGTAGGATTTTTTAGCTTCATCGAGCCTGCTTTCTATATCTTCAGGAAGGGTTGAATCTCTGTCGCCCACCGTAAAATCTATGACGGTCGTGACTCCGCCACAGGCTGCAGCTTTTGTGCCAGAAGCAAAATCATCGCTCGAACGGGTGCCAGAAACGGGAAGCTCCATGTGAACATGAGCATCTACCACGCCCGGCAACACGAGTTTGCCTGAGGCATCGACAACATCTTTTCCTTTTAAATCATAACCTATCGCCGCTATACATTCGCCTGCGATGCCGATATCCCCTTTAATCGTTCCAAAGGGGCTACCTACTATTTTGCCACCTTTAATTACAACATCATACATCAGATCAACCCCCGATCGTCTGAGTTTCCCGGCCATAAAAAAGGCTTCATGTTTATCGTTATGTCAAGATGGGAGATTTATCGGATTTCTAAAGGATATCCATTTGCATTATACTATCAAAGAGAAGGGGGAGTTGTATGGGATTAGGATTAATGGTTTTTTTTGGATCTGTTTCTTTGATATATTTTTTTGCCAATTACTATATCTACAGGCACATATCTGTTTTGTGCCAATCTCCTTTGGGAAAAGTTGTGTTGATTGTCCTTGTTTTGGCCATGATCG
KOK=       130
KK=  774117  LL=  774896  Z=    4.69  JJ=  773727  DL=   780
A===      111      112      113      114      121      123      124      131      132      133      134      141      143      144      211      213      214      223      224      231      233      234      243      244      313      314      323      333      334      343      413      433
B===      222      122      422      322      212      412      312      242      142      442      342      232      432      332      221      421      321      411      311      241      441      341      431      331      424      324      414      444      344      434      423      443
RRR=   38.468   -1.786   -1.625    1.349    0.283   -0.352    0.429   -0.047    0.546    1.138   -1.189   -1.645   -0.392   -0.460    0.708   14.615    2.085   26.597    1.481    0.015    6.499    0.006    2.392    1.047    2.358    0.728    2.858    5.238    0.917    0.707   54.668    1.693
X1==    3.724   -0.538    1.319    2.013    1.238   -0.097    1.542    0.114   -0.786    0.653    0.982    1.460   -0.301    2.383   -0.538    4.034   -1.613    5.014    0.759    0.591    3.544    0.087    1.555    3.196    1.353    0.341    1.141    3.649    0.883   -1.356    9.967    1.629
X2==   10.330    3.316   -1.232    0.670    0.229    3.623    0.278   -0.409   -0.695    1.743   -1.210   -1.126    1.300   -0.193   -1.315    3.623   -1.292    5.304    1.951    0.025    1.834    0.074    1.538    0.328    1.743    2.137    2.505    1.435    1.039   -0.521    5.485    1.039
CD1=       11        2        5        7        5        2        5        3        1        3        4        6        2        7        2        8        0        8        3        3        6        2        4        7        4        3        3        6        3        0       18        4
CD2=       13        6        0        2        2        7        2        1        1        4        0        0        3        1        0        7        0       11        5        2        5        2        4        2        4        4        6        4        3        1        8        3
GCTGGGGGGTTTTGCAAAAGGACAAAACCTTAATTTACATATCCAGCGGGTATGGAACTTGGGGACCTCCGGTCCGTCTGGGATCAATGCCGGAGATAATCCTTTTGAACCTGAGGTTCATCAATTCAGTACGAGGAGGTAGTGAGTGAAATGCCCTTTTTTACGATATCAACCTTTAACGCAAATTCCGTCAGAAGCAGGCTTCAAATCCTCGAAAGATGGTTGATAAAAAACCCCGTAGACGTCTTGTGTCTGCAAGAGACGAAGGTAAGCGACGATCAATTTCCGGCATCGGCCTTCGATTCCTGGGGATACCACGTCTTTTTCAGGGGAAGGAAAGCTTACGCCGGTGTGGCAATTGCTTGCCAAGGGGAACCCAATGAGATCATTTACGGCTTCCCCGACGGCAAAGACGGAAAGGACGACGACAGACTGATGATGGCCAGGTTCGACGACCTGTGGGTAATAAACACTTACGTCCCCCAGGGCAAGTCCATTGACCATCCCGATTACCGATACAAAAAGGACTTTTTCCGGCGATTCCTCGATTTGCTGGAATCGGAGTTTAAGGCAGATGACAAGATAATTTGGGTGGGAGACATGAACGTAGCCCCAGAGGAAAAGGACGTAACGAAACCGGAAACGAAAAGAAACCACGTATGCTTTCATGAAGAAATAAGGGATATTTTCGACACCGTCAAATCCTGGGGTTTTGTGGACGTCTTCAGAAAACACCACCCGGAAGAAGGACAGTACACATTTTGGGACTATAGGGTCAAA
KOK=       131
KK=  781077  LL=  781886  Z=    5.50  JJ=  781047  DL=   810
A===      111      112      113      114      121      123      124      131      132      133      134      141      143      144      211      213      214      223      224      231      233      234      243      244      313      314      323      333      334      343      413      433
B===      222      122      422      322      212      412      312      242      142      442      342      232      432      332      221      421      321      411      311      241      441      341      431      331      424      324      414      444      344      434      423      443
RRR=    3.803   -0.507    0.262   78.878    7.863    8.917   -0.245   -0.182   -0.615    4.536    0.576   -0.030    0.010    3.601    0.111    5.939    2.084   14.130    4.591   -1.022   -0.006   -0.974    0.731    0.455   -1.902    3.722    4.788   -0.636   -0.494    0.164    4.379   10.867
X1==    0.991    0.616   -0.192    8.910    2.003    4.314    0.945   -1.525   -0.495    2.855    0.801   -1.199    2.260    1.677   -0.770    1.309   -1.333    4.077    1.256   -0.495    1.161   -0.228    2.404   -1.214    1.699    5.179    4.812   -0.547   -0.344    0.289    1.531    4.716
X2==    3.838   -0.822   -1.366    8.853    3.926    2.067   -0.259    0.119    1.243    1.589    0.719    0.025    0.005    2.148   -0.144    4.539   -1.564    3.466    3.656    2.067   -0.005    4.263    0.304   -0.375   -1.119    0.719    0.995    1.164    1.437    0.569    2.861    2.304
CD1=        3        3        2       12        5       10        3        0        2        8        3        0        5        3        1        5        0       11        4        2        6        2        6        0        6        9       13        3        2        3        4       10
CD2=        9        1        0       18        8        4        2        2        3        3        3        3        2        7        2        7        0        5        7        4        1        7        2        2        0        3        2        2        3        2        6        4
CGACGTAAGCTTTATTGCCCTCCACTCTCACCCATTCGTGCGTTTTCGTATACTTTAAATTTTCCGGTATGTTCATGACTCGATGCACCTCCTGCTTCTTTTTTGCTTCTTTTACTTTTTGTAACGCCTTTTGTAGAAAGGCGTCTCTACCACCTTGGCAAGCCTGTCCTTTCCCCTTATATCGACATGCACTTCTCGACCGATTTCTACATAATCGATATCCAACAATGCCAGAGCAAGATACTTTTCAAGCGACGGGGCATACGAACCTGATGTTATCACACCAACACTTTTGCCCTGTGACTTCACCTCGTAACCATGCCTCGGTACGCCCTTCTCGACCATCTCAAGGCCAGCTATCTTGCGCTTTAAACCCTTCTCCTTTTGTTCCAGGAGGCTCGCTCTCCCAATAAAATCTTCCTTGGACAGCTTAACGAAGAAGCCCAGACCGGCCTCAAGGGGAGTTATATCCTCCGACAGCTCCTGTCCGTACAAGGGCAGGCATGCCTCAAAACGCAAGGTATCTCTTGCCCCAAGTCCCGCCGGGACCAGGCCTTCTTCCTTTCCGGCTTTGAGCAATTCGTCCCAAATATGACCTGCATCGCCAGGCAGCAGATAAAGTTCGAAGCCGTCCTCGCCGGTGTATCCAGTCCGCGAAAGCAAAAGGTCCACACCTCCCACCGATACACGGTCCTTAAAAGTATAGAATTTCATTTCATCCAAAGCGACATCGGTAAGCTTTTGAAGTATGCCCTCTGCTTTAGGGCCTTGGATAGCTATCTGAGCGTATGAATCCGATACGTCTTCCGC
KOK=       132
KK=  789387  LL=  790406  Z=    6.53  JJ=  789387  DL=  1020
A===      111      112      113      114      121      123      124      131      132      133      134      141      143      144      211      213      214      223      224      231      233      234      243      244      313      314      323      333      334      343      413      433
B===      222      122      422      322      212      412      312      242      142      442      342      232      432      332      221      421      321      411      311      241      441      341      431      331      424      324      414      444      344      434      423      443
RRR=   50.207   -0.049    0.047    1.402    0.032   -0.303    0.729   -0.014    0.117   -0.794    1.425    9.876   19.170    1.573   -0.007    0.780   -1.185   16.002   -4.994    0.177   11.970    1.852    2.149    0.300    0.691    9.113   10.654   -0.534    2.643   -0.035    2.186   31.637
X1==    7.825   -0.042    2.659    0.426    3.464    2.963    0.667   -0.783   -1.147    0.539    1.292    2.076    3.363    0.433   -0.743    0.614    0.667    4.469   -1.099   -1.734    3.329    3.566    1.801    0.676    0.539    5.433    3.822   -0.191   -1.763   -0.029    1.982    6.906
X2==    6.417    1.177    0.018    3.290    0.009   -0.102    1.092    0.018   -0.102   -1.472    1.103    4.758    5.701    3.635    0.009    1.271   -1.775    3.581    4.546   -0.102    3.595    0.519    1.193    0.444    1.280    1.677    2.788    2.800   -1.499    1.203    1.103    4.581
CD1=       11        2        6        2        7        8        3        1        1        4        4        4        7        2        1        4        3       13        1        0       11        9        6        3        4       10       12        4        0        3        5       15
CD2=       17        5        3       11        3        2        5        3        2        0        5       14       13       12        3        4        0        6        9        2        6        3        4        4        4        6        5        5        0        4        5        9
TATATTAGAGATCACATGAGCATCTACGGCAGATTCGCAGGAGTACAAGTTCCCCCTGCCTTTGAGCAACCAATCCACGGGTTCCCTCAGGACTGGATAATACTTCGTGGCCTTTAACGTCTTTATGAACTCCTCGAAGTCTTTGCAGGAAAGCAATGCGTCGAAGGGCAGAGTTACAAAAGGCAGTCCTTTAAGGCCCGACCTGAGAGATTCCCTTTCGCCTCTACCGGCAAAGAGCCATCGCATGACCTGCTTCAGCAATCCCGCCTGAAACCTCTCAACCCAGGCCTTCAAAAAAGCCATCCTTGCGCCGTTCAAATAGGGCAAAAAGGAGGCGGAGACGTACAGTGGAACGGCCAGCAGAGCGTGTTCCAGCTCAGCCCTGTGGACATTAGCCAACACGATCGTCTCCAGGTAGGGGGCATAACCCTCCTTCCTCCTCAGATAACCCGCTATTTCCTGAGGCGAATCGCACTCGAGCAAGGCCCAAAAGTCGTTATCGTCTAGCATCTTTCCAAATAGGACGTGGGCCTTTGCTCCCGTAGCTACACATTCGCCTGCGGATACGGGAGAGTAGCTCATTGACCTCTCGCCTTCTGCAAATAGGCGTTAACCAATTCGGCTACGAGTCCTTTTATTACGGCTGGAGCGTTTTCGTTAAACCTCTTTTCCATTCTCTCTAACTCCTGCCGACCCAACGCTTCGATCTGTTGAGCTTCGGTCTGGGCGGAGGCCCTTGCAGAATCTACTATGGCCTTTGCCTGTTCTCTGGCTGCCTTTAATCTGGCCTCCCTCTCGGAAGCTGCTTTGCGCTTAGCTTCTTCTTCTATTTCTTCTGCCTTTCTCTTTGCTTCTTCTGTGATATTTTTTGCTTCGCTGTCGGCGCCCAAAAGCATCGCCAAAGCTTCCTGTATAGAAGCCATCTTTCATGCTCCTTTCCTTCACTTCTTCTTTTCTAAATTTTCCTTCGCCTTTTTCATCCGTACGATGTCTTCCCTTTCGCCCTCTTCCAACACGTTT
KOK=       133
KK=  793857  LL=  794846  Z=    5.44  JJ=  793647  DL=   990
A===      111      112      113      114      121      123      124      131      132      133      134      141      143      144      211      213      214      223      224      231      233      234      243      244      313      314      323      333      334      343      413      433
B===      222      122      422      322      212      412      312      242      142      442      342      232      432      332      221      421      321      411      311      241      441      341      431      331      424      324      414      444      344      434      423      443
RRR=   37.444    2.328   -1.772   23.869    8.836    8.466   11.150   -1.772    0.718   -0.268   -4.153    0.321    0.288    2.059    0.064    1.279   -2.238    0.809    5.782    0.430    3.129   -1.564    6.043   -0.986    4.439    0.676   15.718    0.672   -0.038    1.027    6.879   61.173
X1==    4.768    0.793    1.182    3.934    3.858    1.968    4.211    1.182   -0.460    2.296    2.638   -1.021    0.797    1.039    0.180    0.754   -1.578    0.912    3.159   -1.675    0.715    0.955    2.230   -0.826    2.296   -0.430    3.120    0.519    0.150    2.581    1.411    7.443
X2==    7.853    2.935   -1.499    6.068    2.290    4.301    2.647   -1.499   -1.559   -0.117   -1.574   -0.315    0.361    1.982    0.357    1.697    1.418    0.887    1.830   -0.257    4.379   -1.637    2.710    1.194    1.933   -1.574    5.037    1.295   -0.254    0.398    4.875    8.219
CD1=       11        4        5        9        9        6        9        5        2        7        7        1        4        4        3        4        0        4        7        0        4        4        6        1        7        2        8        4        3        7        5       15
CD2=       14        7        0       12        6        9        7        0        0        2        0        2        3        6        3        5        5        4        6        2        9        0        7        5        5        0       10        4        2        3       10       15
CATTGCGATGGTACCCGCATCCAATGCCCCTTCAAGTTGGGCCTTGGCAAACTCCTTTTCCTCTATCCTGCCGGAGAAATTTACTCTGGCGCCTGCCACAGCTGCGCCGATCACGGGCAACGCCAATTTTTGCCCGAAAAGCTCAACGCCGATGTCGGGTTTATCCACCCCATGAATGGCTTTCATCCTAAACTTGATCTCGCGAAGCGCTTCATAATTATTTTTAGCGCTGCCTCCGGTGTCTATGCCGCCTATGCCCGGCACTTTTCCGGCACAGGCCTTCATGTCACAAATCGGACACAGATGGCAAATTCCCCTCAAAGCCTCTCTGGCATTTACCAAAACCTCATCCCATTTCATATTCGCACCACCTTGCTTTGATTTGGCTTATAATAATATTAATACTATTTTAAACTAAGGCGCAAAAAGGAGTGACCGCTTATGTCGAAGTTTTTAGAAAGACATGCCCTTCACGAGATTACACGCGACCTAACGCTTGCAGCTCAAGGGAAACTCAAGGCAGATACCGTGATAAAGGGAGGACTTGTGGTAAACGTCTTTACGAAGGAGATATTACCTGCAGATGTAGCCATATACAAAGGACGCATCGTCCTCGTCGGGAAAGCGGATCACACGATCGGCCCAAACACGAAAATTATAGACGCTTCGGGATTTTATTTGACACCAGGACTTCTTGACGGCCATATGCATGTAGAATCCAGCATGGTCACGGTGACGCAGTTTGCCAGGGCAGCGCTTCCTTGCGGCACTACCACCATCTTCATGGATCCCCACGAGATAGCAAACGTCTTGGGACTAAGGGGCGTCAAACTAATGGTGGACGAGGGCAAAAATTTGCCTCTAAAAGTATTTGCCACCATGCCGTCGTGCGTGCCATCGGCACCGGGATTTGAGGATGCCGGAACTGTCATAACGCCAAGGGAGATAGCCGAGGCCATGAAGTGGGACGAGGTAATAGGCTTGGGCGAG
KOK=       134
KK=  810607  LL=  811566  Z=    6.75  JJ=  810607  DL=   960
[truncated: 818,481 more chars]
