# Supplementary material for: Regions Enriched with Reverse Complement Triplets in Bacterial Genomes
Source: Int J Mol Sci. 2026 Feb 28;27(5):2301. doi: 10.3390/ijms27052301 (PMC12985086; doi:10.3390/ijms27052301)
Supplement: Supplementary file 1 [file ijms-27-02301-s001.zip › for_send/45/Termoproteota/class/mirror.txt]

SMAX=  204.00     KMAX=     261   
NOM=     5     7     8    12    15    17    20    21    22    25
NOM=    26    28    29    30    31    33    35    36    37    38
NOM=    40    42    45    46    48    54    56    59    60    63
NOM=    64    65    68    71    72    73    74    76    77    78
NOM=    79    80    83    84    87    88    94    95    96   100
NOM=   103   104   105   107   108   113   114   116   119   120
NOM=   124   125   126   127   128   131   133   135   137   139
NOM=   140   141   142   143   146   148   152   153   155   156
NOM=   159   162   163   164   165   167   169   170   171   172
NOM=   176   180   181   186   187   188   198   199   200   201
NOM=   204   205   209   210   211   212   214   217   218   220
NOM=   223   225   226   237   238   241   243   244   245   246
NOM=   247   248   249   251   258   259   260   261   263   268
NOM=   270   271   272   275   276   278   279   281   287   292
NOM=   293   294   305   307   309   310   311   312   313   314
NOM=   316   317   326   329   331   333   335   340   344   353
NOM=   354   361   364   365   366   369   376   380   383   386
NOM=   387   388   391   393   395   396   397   399   400   401
NOM=   403   405   406   408   409   410   412   422   423   428
NOM=   429   436   438   442   444   445   448   450   458   459
NOM=   461   466   468   469                                    
KK= 1759652  LL= 1760041  Z=    6.05  JJ= 1759382  DL=   390    
AGGACATTCCTTGCAGTCAAGTCTCTTGTGACAGGGCTTCGACAGGGAGATTCACTCCCTGAAATTATCGACTATTTCGAGAAAGAGGTTGACGGGAGGTTCAAATGTTACCTTCCTGAAGTCGGGAGATTCTATTCTGAGAAGGAAGAATTTGCTCGCCGGTTCTTTCACGATCTGAAGAAGAACCTGTAAAACACGCGTCAGCGAATGAATTTCAGAACTTCGCTCAGCGACTTTATTCTACCGTCGGGCTTGATTTCTGAGCTCGAATCAGAGTCTCTCGTAAGAGAGAGCAGAGAAGCCTGTTCTCTGAAGCATGAAGGAACTTCATAGTCGAACAAAAGAGTCTTCATGCCAGAGCTTTGGGCTCCACGAACGTCGTTCTCGATA                                                                                                                                                                                                                                                                                                                                                                                                                                                                                                                                                                                                                                                                                                                                                                                                                                                                                                                                                                                                                                                                                                                                                                                                                                                                                                                                                                                                                                                                                                                                                                                                                                                                          
A===      223      323      114      141      413      123      233      234      314      111      231      224      343      334      243      244      333      313      214      131      124      1
B===      411      414      322      232      423      412      441      341      324      222      241      311      434      344      431      331      444      424      321      242      312      2
RRR=   2307.1   1300.9    464.3    253.9    179.7     81.8     33.9     33.6      7.9      7.7      0.0      0.0      0.0      0.0      0.0      0.0      0.0      0.0      0.0      0.0      0.0      0
M=    12834.    15363.    12874.        
M=    12798.    15441.    12595.        
M=    13913.    12892.    16434.        
M=    16455.    12304.    14097.        
J=   1      -7.6  14.9  -7.3            
J=   2      -7.3  16.4  -9.1            
J=   3      -4.4 -13.3  17.6            
J=   4      19.0 -17.3  -1.6            
SMAX=   85.00     KMAX=     257   
NOM=     1     2     4     6     9    11    13    23    24    41
NOM=    55    58    61    67    81    82    85    93    97   101
NOM=   102   110   111   115   117   121   123   129   145   149
NOM=   150   158   166   177   182   183   184   185   189   190
NOM=   191   196   206   207   208   219   224   228   233   240
NOM=   257   262   264   267   269   273   274   277   285   295
NOM=   298   302   306   315   323   325   327   328   330   337
NOM=   341   342   350   363   379   389   394   402   411   430
NOM=   432   440   449   451   453                              
KK= 2101141  LL= 2102160  Z=    4.84  JJ= 2101021  DL=  1020    
AGCAAGCGACCGCTCTCCATGTGAGTCTGAAGATAAGCCAAGCCGCAATCGAGCTCGATTTTCCAGGATTAGACCCGAATATCAAGTCTCTACAGAACGCTGTCGAGAGAACCGTTGATGAGATCGAAGCAACCATATTTTCCTATTTCCAGAACATCAAGACGACCAGCCTCTACTTTGTCATCGGTGCGTCAGAAAAGCACTCCGAGGCGCCTGACCAGAGAGGCCTAATGCGAAATGTCGCGAAGAGAATTTTCACGGGTAACACTACAAGCCTCTTCCTTTCGTTCATTCTCCTAAGCTTCGCCCTCTTCTTCATTATCGGAGTCTACACCGTCTTCGTATTGATCAGCGTCCAACTCGTCGCCCTGATCTTCTCAGACAAGATTGTTTACAGACTGGGAAACGTCCGACCGAACGCTGAAAGGCCACTTGTAACAGTAGTGAGTGTCCGATCCAACGCGGAGACCCTCAAGTCAATCTCACAGCACGGCAAAAAGATACTCTCACAAATCCGAGAGGAGATAGCAAGGAGTGGGACCGCCACTTACTCTGCCGAAGCCAACGAGGAGCTCAAGTCAACGGTCATTGGCTCGCTACTCAGGCACGGCATCATAGCGACCGGGAAAGAGATCACCGTCAAGACCAGAGACATATACCGAATTGTTCACGAAGTATCGGAAAAGTTCGGTAGGCAGACCCCAAAGATCACCATTGCAAACACGATCGTCTCCAACGCTTCCGCGACGGGAATCTCGTCGAGCCGTTCGACAGTAATGATCACAGCCGGTTCACTGGAAGACTTGAATGATGACGAATTGGAGGCGGTTATCGGTCACGAGCTGGGACACGTAGCAGGGCATGATCCGGTGATTCTCTTCGCCGCGACCTCTTTCGAGTTTCTCGGGAGGTTCTATCTCTGGTTTCCTCTACTGCTCTATCTTGGCTTTTTCTATTTCCTGCTGGCGTTTGGCGCAATCTATCTGGTAGGAAAGTTTCTGGAGACTAGAGCTGACACCG                                                                                                                                                                                                                                                                                                                                                                                                                                                                                                                                                                                                                                                                                                                                                                                                                                                                                                                                                                                                                    
A===      141      234      231      224      223      233      244      314      334      323      114      243      413      343      333      313        0      214      124      123      121      1
B===      232      341      241      311      411      441      331      324      344      414      322      431      423      434      444      424        0      321      312      412      212      4
RRR=    765.0    673.9    323.0     98.0     79.7     12.1     10.2      5.8      4.7      1.1      0.2      0.0      0.0      0.0      0.0      0.0      0.0      0.0      0.0      0.0      0.0      0
M=     4992.     4625.     6570.        
M=     6602.     4655.     4847.        
M=     6177.     6695.     4768.        
M=     4639.     6435.     6225.        
J=   1      -5.7 -10.9  16.7            
J=   2      17.6 -10.1  -7.4            
J=   3       4.1  11.1 -15.2            
J=   4     -15.5   9.2   6.3            
SMAX=   37.00     KMAX=     308   
NOM=    10    19    47    50    51    66   109   144   157   161
NOM=   195   197   202   203   222   230   234   242   266   288
NOM=   290   297   299   304   308   320   349   367   382   414
NOM=   419   420   427   433   441   447   456                  
KK= 2215861  LL= 2216160  Z=    5.16  JJ= 2215831  DL=   300    
GAACCGCGCCCTCACGTGTCCCTCGAGCCAGCTGTCAGCCTCAGCAAGATACTCTCCATCTTCCTCCCTTGGCGAGGACATCAGCCTGAGCTTACCGAGAAGGATTTTCCCATCGAATTTGTCGAAAAGTCGGAACGTCCGTATCTCATTTCCTCCCTTATCATACTCGATTGCTAGCCCGTGTTCCAACTCAAAGCCAAGGATCCGTGAATCGCGGAATAGCTTCGGACTGATTTTCTCTCCGTCAAACTGAAATCTGATAAATTTCCCGCTTGATTCCAGCTTCGCGCTGAGAGTAGC                                                                                                                                                                                                                                                                                                                                                                                                                                                                                                                                                                                                                                                                                                                                                                                                                                                                                                                                                                                                                                                                                                                                                                                                                                                                                                                                                                                                                                                                                                                                                                                                                                                                                                                                                                    
A===      323      114      123      223      111      413      233      314      433      313      244      243      234      121      113      112      343      334      333      124      231      1
B===      414      322      412      411      222      423      441      324      443      424      331      431      341      212      422      122      434      344      444      312      241      4
RRR=    278.2    132.8    114.4     94.9     40.8     35.6     11.8      5.8      4.5      0.0      0.0      0.0      0.0      0.0      0.0      0.0      0.0      0.0      0.0      0.0      0.0      0
M=     2136.     2603.     1853.        
M=     1827.     2610.     2071.        
M=     2347.     1928.     2816.        
M=     2750.     1919.     2320.        
J=   1      -1.4   9.0  -7.7            
J=   2      -7.7   9.9  -2.2            
J=   3      -0.4  -9.4   9.7            
J=   4       9.1  -8.9  -0.2            
