# Supplementary material for: Regions Enriched with Reverse Complement Triplets in Bacterial Genomes
Source: Int J Mol Sci. 2026 Feb 28;27(5):2301. doi: 10.3390/ijms27052301 (PMC12985086; doi:10.3390/ijms27052301)
Supplement: Supplementary file 1 [file ijms-27-02301-s001.zip › for_send/45/Termoproteota/class/selection.txt]

KOK=         1
KK=   23011  LL=   24060  Z=    4.95  JJ=   22861  DL=  1050
A===      111      112      113      114      121      123      124      131      132      133      134      141      143      144      211      213      214      223      224      231      233      234      243      244      313      314      323      333      334      343      413      433
B===      222      122      422      322      212      412      312      242      142      442      342      232      432      332      221      421      321      411      311      241      441      341      431      331      424      324      414      444      344      434      423      443
RRR=   -0.497    5.807    1.370    0.595   -0.046    9.351    0.186   -0.046    0.834   -2.063   -1.986   49.689   -0.528    5.814    0.626    0.111    1.357   16.080   12.030    4.309   17.784   18.120    0.174    3.356    0.052    0.214   -0.110   -0.043    6.324    3.342    2.051    1.442
X1==    0.838    4.126    0.653    0.511   -0.058    3.106    0.952   -0.047    0.456   -1.525    2.885    6.566    4.164    1.417   -1.453   -0.206    0.952    4.023    1.928    1.781    5.309    3.763    2.553    4.064   -0.196   -0.311    1.532   -0.345    2.576    1.361    0.968    0.754
X2==   -0.593    1.407    2.098    1.164    0.795    3.011    0.195    0.979    1.828    1.352   -0.688    7.567   -0.127    4.103   -0.431   -0.536    1.425    3.997    6.239    2.419    3.350    4.815    0.068    0.826   -0.268   -0.688   -0.072    0.125    2.455    2.455    2.120    1.913
CD1=        3        8        3        3        2        7        4        2        3        0        7       12        9        5        0        2        4        9        6        5       11        9        7       10        2        2        5        2        7        5        4        4
CD2=        2        5        7        5        4        8        3        5        6        6        2       16        3       10        2        2        5        9       12        7        9       11        3        4        3        2        3        4        8        8        7        7
GGCCATCGGCCTAGATCCTCGAATCGGTCCCCTCTATCTCAAAGCCGGTCCTGGCTACGGTGGGTCCTGCTTCCACAAAGACCTCCAAGCCCTGATCTCGTTCGGTCGTTCCAAAGACTATGATCCGCTTCTTCTTACCGCTGTCGAGGAAGTCAACCAGCGACAGGCATCAGAGATCGTCAATCTTTCGAAGAAACTCTTGGGGTCCTTGGACAATTGTCGAATCGCGGTTCTTGGACTAGCGTTCAAGAAAGGCACCGACGATATGAGAGAGGCCGCATCGGTACGTGTTATTGACGAGTTGTTGAAGAACGGTGCCAAGGTCTCGGCTTACGATCCGATGGCGGTAGAGAACGCCCGTCGGATTCTGGGTGATAGGGTAGAGCTGATGCAAGATGCTATTTCTTGCCTCAAGGGTGCTGACTGTTGCATTGTAATGACGGAGTGGGACGAGTTCCGAAAATTGAAGCCTAGCGACTACAAGTCGAATATGAAGACTCTAAACATTGTCGATGCCCGGAGAATAATCAAGCGGGACGACTTTGACGGATTCAATTATCTCGGAGTTGGTCTAGGGCTATCTTCGTGAAAAAGAGCTAGTCTTCAGCGTGGATTACGATGGCCTGCCCTAACAGCTGGGTTAAGATCTTGCCGTCAACGTCCTGAGAGACTTCTAGCCTCAGCATTTTCTGGAGGGTCGGAGCCAGATCAAGGATACTCGCATCTAATCTCAGATTCTTTGGCACGCCTGGTCCTGTCATGCACCAGAATCCTTCTCGAACGTGCTCGGATGACAGATGCGGCGCGAAGGTCCAGATTTCTCCTGACCCGAGTGTAATGTTGATGTGGATCTTTTCGTCTTTCCCGAATAACTCAACGGCGAGGTCCGGAGCCTCCATCGCGTAGGGACCCTGGAACGTGTCCTCCCTACGATGGTACACGGCGCGTATCCTTTCGCCGGTTGATGGATGAGTAAGCTCACCCAGCATAGTCTCCAGATTCTCTACAAGTTCGGCGCGCAGTTCGGGGTTCTGTAGTGATCCAGCATTG
KOK=         2
KK=   25051  LL=   25620  Z=    4.97  JJ=   24541  DL=   570
A===      111      112      113      114      121      123      124      131      132      133      134      141      143      144      211      213      214      223      224      231      233      234      243      244      313      314      323      333      334      343      413      433
B===      222      122      422      322      212      412      312      242      142      442      342      232      432      332      221      421      321      411      311      241      441      341      431      331      424      324      414      444      344      434      423      443
RRR=    0.242    1.160    0.298   -0.193    0.644    5.306   -0.482   -0.299   -0.961    1.621    7.514   33.355   -1.967    0.073    0.019   -0.172    1.366   24.007   13.932    2.061    3.144   16.686   -0.058    7.069   -0.301   -2.499   -1.225    1.146    1.341   -0.542    0.581   -1.004
X1==   -0.236   -1.072    0.411    0.599    0.817    2.301   -0.170   -0.412   -0.303    3.189    2.768    5.864   -0.456    0.537   -0.127   -0.303   -1.096    5.294    2.863    1.433    2.708    3.053   -0.346    2.504   -0.593    1.962    2.708    0.612    0.844   -0.638   -0.456    1.584
X2==   -1.025   -1.082    0.725   -0.322    0.788    2.307    2.826    0.725    3.175    0.508    2.714    5.688    4.310    0.136   -0.147    0.570   -1.247    4.535    4.866    1.438    1.161    5.466    0.168    2.823    0.508   -1.274   -0.452    1.874    1.590    0.849   -1.274   -0.633
CD1=        1        0        2        2        2        4        1        1        1        6        5        8        1        2        1        1        0        7        4        3        5        5        1        4        1        4        5        3        3        1        1        4
CD2=        0        0        2        1        2        4        5        2        5        2        5        8        7        2        1        2        0        7        8        3        3        9        2        6        2        0        1        4        4        3        0        1
GTTCGTAGGTTGGGGAGACGGTCAATCCATCTCTCGATGAGTGGAGGCGAGGCGGCGTCGAGCCCAATAATCATCGCCTTCACCAAAACCACCCAAGCTAGTTGTTTCTCGACGAAGCCTGCTGGAGGGACGCTTCGATCTCGGCCACCATTCGCTTCCACGTCGTGGCCGCCGAAGTTGTTGTCCGAATCTTCTCCAATCCGAAGTACCTGGCAACTCCGTCATAGAGCCTCTTCTCATTCCGAATGAACTCAGCGGTATGCTCGGGCCTATTGGCAAGTATACGTTCCTCGTCAGCATCCAGAATGAACGACACGTCCGGCCTCGGAATTATCCAGACGAGCAGATGCTCAAGTGGAACATGGGTCTGATTGCCCCAGAAGGCAACGATCAGATCGTAGAGATAACGGTCAGCAACGACACTGTACCCCAACGCTCTCCGTATTCTGATTCCGCCGACAAGCAGTGGACAGTAGACGAATAGAAAGTAGAGCGACCAGAGAACCCTAACAGGCTTCATTCTCTCGAGCTGGTTTGTCTGGGCGAAACCAAGGACCCTGGCTCCTCTTC
KOK=         3
KK=   26371  LL=   27450  Z=    4.53  JJ=   26281  DL=  1080
A===      111      112      113      114      121      123      124      131      132      133      134      141      143      144      211      213      214      223      224      231      233      234      243      244      313      314      323      333      334      343      413      433
B===      222      122      422      322      212      412      312      242      142      442      342      232      432      332      221      421      321      411      311      241      441      341      431      331      424      324      414      444      344      434      423      443
RRR=    3.419    8.989   20.053   37.253    2.425   20.677   -0.247   -0.551    0.012   -0.087   -1.298    8.720    5.830    8.540    0.262   -0.431    1.008    1.995    1.785    2.515    1.111    3.795    0.057    0.298   -0.011    2.370   30.602    0.607   -3.691   -0.536    6.122    7.265
X1==    1.289    2.901    6.552    6.055   -1.581    4.189   -0.319    2.417   -0.754    2.549   -1.729    2.632    2.968    2.597   -0.301   -0.205   -0.955    2.088    4.200    0.894    0.658    3.594   -0.227    0.296    0.015    1.207    7.730    0.251   -1.018    2.004    2.381    2.004
X2==    2.653    3.099    3.060    6.152   -1.533    4.936    0.776   -0.228   -0.016   -0.034    0.751    3.313    1.964    3.289   -0.872    2.106   -1.055    0.956    0.425    2.813    1.689    1.056   -0.250    1.007   -0.737    1.964    3.959    2.414    3.625   -0.268    2.571    3.625
CD1=        4        7       14       11        0       11        2        7        2        9        0        6        8        6        2        3        1        8       10        5        6       10        3        3        4        5       21        6        2        8        7        8
CD2=        7        7        7       14        0        9        4        2        2        2        4        9        6       10        1        5        1        3        3        6        4        4        2        5        1        6        7        5        8        2        7        8
AAGCCTGGGAGGAAGCAGCTGAACTTTCCCACCAACTTGTCGCAGTGTGTTAGTGGCTGAGGCTTGACTCTGAACTTGTCCAAGAGCATCCCTCTTGCCTCTCCAAACTCGGAAGAGTGAGGTAAGAGAAAGTCAAGGTCGTGTCCCATGTCAGGCAATGAGTCGAAGGATTTTATCACAACAAATGATACACCCAACTTCTGGAACTCTTTACTCATCAGATCGTACAACTCCATTGCCTCGGCAAACTCGGTCTTGGCCTCGTCAACAACCTCTGCTGGCGCGTTGAGAATTGGCGCGGCTCTCAGAGTAACTTTGTTGTTCTTTGCTAGCTTCAGGAACCTCTCCTTGTTGATCGGATGAATCGGCTCTCTTCTAATCACAGCTCTTGCCAGCAGGACAGATTCGGCCTCTCTGCGGGCTGTCTTGACAATTCCTACCTCCTCAAGAAAACTCATTCCGAAACCTCTCCGGTCACGAATTGACTAGCGACATGCACGGTGCGAACGTCTTTTCGGCCGCCTCATCCCACGAGATGATTAAGGGTGACTGTTTCCCCTTGGGCGAGAATTTCTTCGGATCATCGATAACCTCACCAATCTTCGCTGCAAGCTTCAGCTCGTCCATCGGGGGCTCGACGGGGACCGCAAGGCCCTCCTCAACAAACTCTGCGAGGGAGGAAGCATTCGCAACAATCGTAGGAACACCCACCCCAATAGCCTCAGCTACAGTATTACCCCAGTTCTCATGTTCTGAAGCAAGAACCACGGCCGTGCTGGACGCGTACAGCGGAAAGAGGTCCCTCTGTGGAAGTCTATCGTACCATTCCACACCGTCGTTCAATCCAAGGGTGTGTGATAACTTTTCGAGCTCGCCCTTTACTGGGCCCCTACCGACGATTCTCATCCTCAGCCTATCGTTCTTCTCCCGCAATTTCGCGACCGCCCTCATGACCTTGTCGACGTTCTTGTATCTCTCCAACCTACCCGCGTAGAGAATCGTCGGCTCCTCAGGCTCTCGCCACTGGTTCTTCTCTCTGAGGTCAGAAGCAATCCCGTTCGGGATGATTTCCACTTTTCC
KOK=         4
KK=   29011  LL=   29940  Z=    4.88  JJ=   28801  DL=   930
A===      111      112      113      114      121      123      124      131      132      133      134      141      143      144      211      213      214      223      224      231      233      234      243      244      313      314      323      333      334      343      413      433
B===      222      122      422      322      212      412      312      242      142      442      342      232      432      332      221      421      321      411      311      241      441      341      431      331      424      324      414      444      344      434      423      443
RRR=    0.302    1.409    1.733   -0.058   -0.805    3.860   -0.297    6.650    0.312    0.240    5.602   18.769   -0.117   -3.423    0.092    5.152    5.304    0.631    1.224    0.769   -0.254   55.415   -0.045    1.360   -0.228    4.437   19.929    1.990    3.524    0.468    9.940    0.185
X1==   -0.447    1.937    1.735    0.924    0.730    0.984    0.451    2.218    0.343    0.568    4.934    4.903   -0.349   -1.329    0.127    1.625    1.773    1.384    0.618    4.832   -0.122    6.992   -0.035    0.778    0.568    2.293    2.604   -1.329    3.235    0.429    2.293    0.429
X2==   -0.675    0.727    0.999   -0.063   -1.103    3.923   -0.659    2.999    0.912    0.424    1.135    3.828    0.335    2.576    0.727    3.170    2.992    0.456    1.979    0.159    2.074    7.925    1.309    1.749   -0.401    1.936    7.652   -1.498    1.089    1.089    4.336    0.431
CD1=        4        6        8        6        4        4        3        9        3        5       13       14        3        1        3        5        5        3        2       10        2       12        2        3        5        8        6        1        9        4        8        4
CD2=        0        2        2        1        0        7        1        4        3        2        3        5        2        5        2        6        6        4        7        2        6       16        5        6        1        4       15        0        4        4        7        3
GACTGCGTCGAACAGAAGCTCGCTCTCGAGCTACAGGGAGGCAGACGAGAGATCCCGGTCTCGGTCAGCAACACGCTTGGAGATGAAATACGCCACTTCTACGACTGTATCCGCAACAACCAGGATTCGACACCGTACTCGAACCAGTCTGACGGAATACTAGGCGCAAGAGTAGTAGCCCTCCTGGAAGCCTCAAGAGAGTCAATGTTCCAAGACCGAACAGTTCAAGTCCAGCTCCCGATAATCCCGGCGATACCGGCAAAATGAAACGTCCCAAATACTCAGTAATCAAGAAAGCAACAATAGGACGCGACTCACGCGTCTACGACCAGGTAAACCTGTACGGATGCAAGATTGGCAAGAACACGAAGATAGACTCCTACGTGTACATTGAAGAAGGAGTCTCCATCGGAGACAATTGTAAGATCCGACCCTTCGTCTTCATACCGACCGGAGTAGTCATAGAAGACAATGTCTTCATCGCGCCTAACGTTACGTTCACCAACGACAAGCACCCGCGAGCTCACGGAGAATGGACACGGCTCAACACGAGAGTCAAGAAGAACGCATCCATCGGAGCGGGGAGCACAATAAACCCGGGAGTACAGATCGGTGAAAACGCTCTGATAGGCGCGGGCTCAGTCGTCACGAAAAACGTACCTGACAATGCCATCGCTGTGGGTATTCCCGCGAGAGTCGTGGGTTCAAGACCCGCACCCGACGAACAGAACGGCCACCTGTCTAGTAGTAGAGTTAGAACTAGTCGATGAGACGCCTTGCGATAATTCCGGTCTATCGAGAAATCGGCAAGATTGGAACCGTAATCGAAAGATTCACGCCCGAATCGGTCGACGAAGTCTGCCTAGTCGTAGACGACCCCGACGAAACGATCCTAAAGGAAATCGACGAGTCCAGAGCGAGGACCCAAGT
KOK=         5
KK=   30871  LL=   31920  Z=    5.93  JJ=   30721  DL=  1050
A===      111      112      113      114      121      123      124      131      132      133      134      141      143      144      211      213      214      223      224      231      233      234      243      244      313      314      323      333      334      343      413      433
B===      222      122      422      322      212      412      312      242      142      442      342      232      432      332      221      421      321      411      311      241      441      341      431      331      424      324      414      444      344      434      423      443
RRR=    0.024    0.686    0.597   32.602    1.268    7.903    3.515   -1.164   -1.257    2.059    1.056    1.347    1.479    1.495    1.093    2.911   -1.621   47.984    0.302   -1.257   22.603   12.819    0.804    1.859    0.053    1.951   20.904   -0.377    0.798    0.721   16.212    3.627
X1==    1.106    0.489    0.157    3.959    1.826    3.280    1.532    0.765    0.816    0.990   -0.630    3.337    1.088    1.186   -1.515    2.664   -1.613    5.855    0.954    0.816    4.455    3.465    1.145    3.020   -0.132    0.515    3.319    0.613    1.766    0.709    5.098    2.294
X2==    0.022    1.403    3.810    8.236    0.695    2.410    2.295   -1.521   -1.540    2.079   -1.675    0.404    1.360    1.260   -0.721    1.093    1.005    8.196    0.317   -1.540    5.074    3.700    0.702    0.615   -0.400    3.787    6.299   -0.615    0.452    1.017    3.180    1.581
CD1=        4        3        3        9        5        8        5        4        4        5        2        8        5        5        0        7        0       12        4        4       11        9        5        8        3        4        9        5        7        5       12        8
CD2=        2        4        8       15        3        6        6        0        0        6        0        3        5        5        1        4        4       15        3        0       11        9        4        4        2        9       13        2        4        5        8        6
TTTTCGATCCTTTCGAAAATCCATGGAACGGAAACCTATCTACTTAGCGTAGACCTTGTAGGCGAATACGTTAGAAGAGTCTACGATGGATTCGAAGACAGACCCAGCAGGAAGTTCTGGCTGGCGACCAAACTGCCCTTCTCGTACCAGTCAATACCGCGATTCCTTCGAGACCGATCATTCCGATCCTCCGAGGGAGCGGGTCAGATCACCGAGGAAAAGATGGGACCTGTTGAATGCCTTAGGACAATATTCTTGGCCAGCTTAATCCTATCCTCAGGCCCCATTGCTCGAATTGCCTTCTGGAGGCGCGGAAAATCCTACGCTCTCGCTGTGACTCATGACGTCGAGACAGAGGCCGGTCTTGACAAGGGAGCTCCCAGACTCCTGTCCGTAGAAAGAAATCTGAGAATCCGGTCGACTTGGAATGTTCCAAGCGCCCGATATCCGCTGCCACCGGGATCGCTTCGCCTTCTGACCGAGAACGGTGAAGTTGGTGCCCACGATACTGCACATGACGGGAGACTCATATTCCTCGATTCTGAAGAGAAGGTCCGACGGCTTCAAGACTGCAAAAAGGTATTGGAAAAGTTGACAGGCGAGGAGGTTCGCGGATTCCGATCCCCGCTTCTACAACACAACGCGGACCTGGTTTCAGCCGCGGCGAAGGCAGGCTACTCGTACGATTCCTCCTGCCCTTCGTGGGAAATTCTGTCCCCAACCTCCCTCCGCCCTCATGGGGTCGGCACAGTCTTCCCGTTCGAAATATCTGACACGTTGGAGATTCCTGTCTCGCTTCCGCAAGATCATCAGCTAATCAGGGTCGCCGGACTCGAACCGTCGGTCGCAGTTGACATGTGGATGCGCTTCTCCAAGTGGATACGGGGTCTCGGAGGCCCCTGCATCCTGCTCGTGCATCCAGACTACGAGCTTGCACGGGAAGAGAATGTTCACGAATATGAGAGGCTTCTCGAGAACTTTGCCTCTGATCCTCAGTGCAGCATCATGACTCTTGGTGAAATGGCTGACTGGTGGAAGCTTCGAGGAAGA
KOK=         6
KK=   76951  LL=   77550  Z=    5.60  JJ=   76561  DL=   600
A===      111      112      113      114      121      123      124      131      132      133      134      141      143      144      211      213      214      223      224      231      233      234      243      244      313      314      323      333      334      343      413      433
B===      222      122      422      322      212      412      312      242      142      442      342      232      432      332      221      421      321      411      311      241      441      341      431      331      424      324      414      444      344      434      423      443
RRR=    0.035    0.200    0.332    1.384    0.031   -0.024    0.723    1.304    0.805    0.202    1.299   40.238   -0.151   -0.251   -0.125    1.371   10.841   11.236   13.534   22.257    7.281   74.147   -3.861    2.268    0.075    5.841    0.973    0.270   -0.079    3.295    1.605    0.392
X1==    0.103   -0.182   -1.204   -0.995   -0.182   -1.395    1.457    2.159    0.792   -0.192    1.127    6.005    0.328   -0.099    0.736   -1.395    4.946    3.442    4.705    4.436    2.287   11.691   -1.471    1.264   -0.860    1.127   -1.192    2.844    0.294    2.199   -1.269   -0.341
X2==    0.336   -1.096   -0.275   -1.390   -0.170    0.017    0.496    0.604    1.017   -1.051    1.153    6.701   -0.459    2.523   -0.170   -0.983    2.192    3.264    2.876    5.017    3.184    6.342    2.625    1.794   -0.087    5.182   -0.816    0.095   -0.267    1.499   -1.264   -1.150
CD1=        1        1        0        0        1        0        3        4        3        2        3        7        2        1        2        0        7        8        8        8        7       19        0        3        1        3        1        9        3        6        0        2
CD2=        2        0        1        0        1        1        2        2        2        0        3       11        1        6        1        0        4        4        4        6        4        8        4        4        1        8        0        1        1        3        0        0
TCGCCCTTCTCTACTATGAATTCCTCTGGAATATTCGGAAGAAGAAGATCATCGCCATCTTCATTATCGTCTTCGCCATCGCGACCGTTCAGCTTGCCTTTGCCCCTATAGCTGACGCCTTTGCGAACCCGCCGCAGACCCTCCAGGCAAACCCAACGTTCGTCTTCAATGGAATCGCAACCCTCACTGGAATTTTTCTCTTCCTTGTGGGTGTAGCTACGACGATGAACACTGTGTCAGGCGAGTTTGAGTCTGGAACAATAGTTCCATTATTGACGAAGCCTGTTTCGAAGACGCTCGTCTTCGCCGGAAAGATCGTCGCTGCAGTGATAACGCTCCTTGCTGCCTACGCGTTCCTCGTCACCTACATAACGCTCGGCGGCACTCTGATCTATGGCCCACAAAACAACTTGAACGTCGTTCCCCTAGGGATCCTGGGCCTCACCATCGGGAGCATGGTCTGGGCCTCGATAGCCCTGACCCTTGGCACCCTCTCCAAGAACTCTGTTCTAGCGGCCCTCGGATCATTCGGTTTCTACATCGGCATCACGATAGCCGGCTCGCTCATCGCAGCCTTTCTTGGCGCGTCTACTATCCTGT
KOK=         7
KK=  106201  LL=  107160  Z=    5.82  JJ=  106141  DL=   960
A===      111      112      113      114      121      123      124      131      132      133      134      141      143      144      211      213      214      223      224      231      233      234      243      244      313      314      323      333      334      343      413      433
B===      222      122      422      322      212      412      312      242      142      442      342      232      432      332      221      421      321      411      311      241      441      341      431      331      424      324      414      444      344      434      423      443
RRR=    7.813    2.666    1.385    2.598   -0.015    2.485   -0.090   -2.335    0.277    1.145    0.140   10.579   12.791   -0.747   -0.282    1.532    0.930   52.647    3.884    0.460    8.437   22.459   12.162    0.180    0.951    0.950   -0.137    0.784    0.702    1.393   13.136    1.030
X1==    2.263    1.092    2.817    4.859   -0.225    1.602    0.287   -1.431    0.963    0.584   -0.133    2.057    3.943    1.853   -0.225   -0.952   -0.976    6.872    2.772    1.602    4.552    5.695    2.631    0.142    1.270    5.302    0.836    0.474    1.755   -1.540    2.584    0.437
X2==    3.452    2.443    0.492    0.535    0.067    1.551   -0.314    1.632    0.287    1.962   -1.047    5.144    3.244   -0.403    1.255   -1.608   -0.952    7.661    1.401    0.287    1.853    3.943    4.623    1.270    0.749    0.179   -0.164    1.653    0.400   -0.904    5.083    2.356
CD1=        5        4        6        9        2        5        3        0        4        3        2        5        8        5        2        1        1       15        8        5       10       12        7        3        4       10        4        3        5        0        6        3
CD2=       10        7        4        4        3        5        2        6        3        6        1       12        8        2        5        0        1       13        4        3        5        8        9        4        4        3        2        5        3        1       11        6
CCGGGTTGCGAAGGAGAGGCTGGCGTTGAAGTGCTATGCTTTCCCTTTCGAGCTGGCTGCTTCTCCGGTTTCTCGGTTTCCTTGTGATTGTTTTGTCTCTTTGTCTTCTTTTCTAATGGTGGTGTCGTCGTCTTCTTCGGTTTTTCTAAAGTCTGATTCTTCTTACTCTCGGGCGGAGTCAATCCTGGGCCTGATATTTTGGCTCCACAGTTGGGACAGTTCTTCGCTGGCTCGTCCTTGGTTTCGAAGGCTCTGTTGCATCCGAAGCAGACTATGAGGCCGAAGGTCGTGTTTGCATTGTCCGTCAGCTGTCTTAGCTCACTGTTATCGGCGAGGTTCTGGTCTAGCGGGATCTCGGCTATCATATGTTCTACCAAGAGGCCGGCATCGAGGATCTTCTTCGCAAGCTCCTCTTGCCCGGCATTTTCGGCATCGAGCCATTTCTCAAGCGTTATGTCTTCAATGTCAGTGAAGAGCCTTACTCTCGCAAACGTGCCACTTGTCAACGCATCTCAACAAAACCAGTTATGCCGGGACTCTCGGATTTAAAAACAGAGTAACCAGTCCCACGGCTCTGCCTGCCGAAAAATTGGGCGATGTCCATGTGACTCCGCCTGGGACGACGAACAATCGAATGGATGAGGTTGCATTGCAGAAGAAATTTTCATTCTTTCGTTCCACCCAATTAGTAGATACGGAAACACGAAACGAGCTTATTATCCCGAGAAGCGTTCCATCACTTTGGAAGATTCCAGTTTTGAAAAACAGGCTAGGTAAAGCCAGAAGAACGGGATCTAGAGAGGGTCGGATGAACAGCGAGAATCTTCACGACACTCTCGAGAACTCGATTCTTGGCAACCCTATAGAAGAGAACACACTGACGATATAACCAAGGTCACCGTCCGGGCATTTGAAGACCTGAAGACGTGTCGAGGCTTATCCAGATTAGCCCAGAATGAA
KOK=         8
KK=  109021  LL=  109890  Z=    5.01  JJ=  109021  DL=   870
A===      111      112      113      114      121      123      124      131      132      133      134      141      143      144      211      213      214      223      224      231      233      234      243      244      313      314      323      333      334      343      413      433
B===      222      122      422      322      212      412      312      242      142      442      342      232      432      332      221      421      321      411      311      241      441      341      431      331      424      324      414      444      344      434      423      443
RRR=    0.067   -0.004   22.016   15.981    0.467   16.722   -1.036    0.052    2.400   -0.736    0.044   11.438    0.661    3.808    0.467    0.052   -0.100   49.264    4.033    4.749    6.933    2.441    3.092    0.318   -0.023   -1.900    2.054    0.169    1.264   -3.765   -0.246    2.334
X1==   -0.118   -0.035    4.186    4.004   -0.738    2.943    1.639   -0.035    2.219    1.495   -0.292    4.630    0.352    2.227   -0.738    0.048   -0.936    9.068    1.116    4.391    2.365    5.752    1.778    2.984    0.048   -1.580    0.875    0.130    1.778   -0.871    1.639    1.778
X2==   -0.571    0.107    5.260    3.991   -0.632    5.682   -0.632   -1.502    1.082   -0.492   -0.150    2.470    1.879    1.710   -0.632    1.082    0.107    5.433    3.615    1.082    2.932    0.424    1.739    0.107   -0.492    1.203    2.347    1.299    0.711    4.321   -0.150    1.313
CD1=        2        2        8        9        1        6        5        2        5        4        2       10        3        7        1        2        1       14        4        8        5       11        5        8        2        0        3        2        5        1        5        5
CD2=        1        2       10        7        1       11        1        0        4        2        2        5        5        4        1        4        2       11        7        4        8        3        5        2        2        4        7        6        4       10        2        5
TCGAGTCCGGAAAACCGTGGAGAAAGACTATTCGAGACTGGAGCGATCAGGGTGGAAAGGTTGTCCATCTCACTGCTTATGGATTGAGACTGCCTGACGTTATTCAAGAGGTCAATGAGGCCGACGGAGACATTCTCGTTGTCGTGGGTTCGGAGAAGATGCCTGGCGAAGTCTTCAAACTGGCGGACTGGAATGTCTCGGTGACAAACCAGCCTATGAGCGAGGTCGCCGCCCTCGCAATCTTCCTCGACTGGCACCTGGAACATCGCGCCTTCGACAAAGCCTTTCCAAATGGACAAGTCAAGATCGTTCCATCAAGCGATCGAAAGAATATTCAACTTCTCAGATAGATGGCGAAAAGTATCCTAGTTCTCAAGCGGGACCAACCCCCTTGCTAGAGATAGTGGTTGGTGAGCAGAGGAATAAGAAAGATGGAGTCACGTGCTCTGCCAAGGCTCTTGCCAAAACACTCTTGAATCCGCCATCGAAGAGTCGGCTCGACCGTCCTTGAGTTCTTGGGAGGATGCTTACAAGACTGTACCGCCATGGGATGTAGGCGTTGCACAACCAGCTTTCGTAGAAATCGTCCGGGCCGGGGAACTGAATAAGGGCAGAGTTCTTGATGTTGGGTGCGGAGCCGGGGAAAACGCACTCTATCTTGCGGGGAATGGATTCTCAGTTGTCGGAGTTGATATGTCAGATCGCGCGATTGCCGGGGCAAAGGCAAAGGCTGCGGAGAGAAGGTTGAAAGTTGAGTTTCGAGCCGGAGACGCGCTCTCGCTTGACTTCAAGGGCGGTGTTTTCGACAACGTTATTGATTCGGGACTTTTCCACACCTTCCCTGATAGCGATAGGCCTGTTTACGCGCGT
KOK=         9
KK=  117601  LL=  118290  Z=    4.62  JJ=  117481  DL=   690
A===      111      112      113      114      121      123      124      131      132      133      134      141      143      144      211      213      214      223      224      231      233      234      243      244      313      314      323      333      334      343      413      433
B===      222      122      422      322      212      412      312      242      142      442      342      232      432      332      221      421      321      411      311      241      441      341      431      331      424      324      414      444      344      434      423      443
RRR=   -0.497   -0.122    1.601   -1.126   -0.122    0.060   -0.481   31.336   -2.767   -0.649   -0.469   23.795   -0.219    0.176    0.707    0.839    0.182    0.907    0.203   31.300   10.536   45.375    0.006   -0.730    0.697    0.186   -1.852   -0.387    1.961    1.587    8.935    1.211
X1==   -0.451   -0.433    1.982   -0.603   -0.433    1.206    0.932    6.026   -1.242   -1.250   -0.596    6.908    0.157    0.642    0.381   -1.242    0.174    0.416    0.200    6.103    2.036    6.263    0.183    1.379    0.372    3.170    1.217    0.381    1.677    3.188    2.417    2.432
X2==    1.101    0.282    0.808    1.868    0.282    0.050   -0.516    5.200    2.227    0.519    0.786    3.445   -1.397    0.274    1.855   -0.675    1.046    2.182    1.014    5.129    5.176    7.245    0.033   -0.529    1.871    0.059   -1.522   -1.015    1.170    0.498    3.697    0.498
CD1=        1        1        4        1        1        3        3        9        0        0        1       11        2        3        2        0        2        2        2        9        4       10        2        4        2        6        3        2        4        6        5        5
CD2=        3        2        3        4        2        2        1        9        5        3        3        6        0        2        4        1        3        5        3        9       10       12        2        1        5        2        0        1        4        3        7        3
TTACGAAACGGGTCTCGATCGGCAAGACCGACATGTCGCTGGTGTAGATAATCCAACTCGTGATGAGGATCAGGAAGACGAAGAGAAATTGGAGAATATTTTTGTCGATGTCGCTCGCGCTAGACGATTGACTGTTGGTTATCACAAGGCTGATCGCGCCTATGGACAGCGACAATCCATAGATCAGGTCGGAGAGTGTCTCTAGCCTCGGTCGTGGTCGTCGCGGTGCCCGTTCTCCCTCTTGTCCAGACAACACTTTGTTGGAAAAGTCAGCCTACATATGACGATTTACACGAAAATCTTTCCGGAAACTTTGAATGACTCCGGGAAGACTTGTCAGGTCGGTTTAGTTGCCGAAGGCTGTTGTCATGTGGATGCTCGCAGCAAAGAACAATAGTCCTGTAATCGCTAGGTGTGATGGTTTCCAGTAGCCGAAGATTCTCTTCATCGCGGGCAGCCTCTTGTACAAGTATCGTCCGAAGACTCCACTAGCCGCAGATGCGATCAACAGCCAAGTCGTCAGACCAGCCAGACCGTGGCTTACAAGTTCGTCAGAGTTGAATCGATAGGGGAAGCCCGCGTGTACGAGGAGTGAGATGAGGCCGAGGAAACTCAGCGCGATGTGGATCGAGAGCCAGGGCCGGACCCCGCCCGCTTTCTTGATGAGTCCGATCCATGCGCTTCTCTTGA
KOK=        10
KK=  135541  LL=  135840  Z=    6.41  JJ=  135001  DL=   300
A===      111      112      113      114      121      123      124      131      132      133      134      141      143      144      211      213      214      223      224      231      233      234      243      244      313      314      323      333      334      343      413      433
B===      222      122      422      322      212      412      312      242      142      442      342      232      432      332      221      421      321      411      311      241      441      341      431      331      424      324      414      444      344      434      423      443
RRR=    0.679   -0.773    0.100    1.099    0.296    0.928    0.466    0.409    7.639   -0.078    0.020    0.433    0.177    0.735   -0.239    0.466   -0.202    1.720   -0.994   -0.178    0.120   -0.876    0.104   -0.935    2.488    0.020   58.173    1.078    0.136   -0.013    8.905    7.247
X1==    1.441   -0.534    0.326    3.301   -0.534    3.356   -0.668    1.326    3.356   -0.813    0.157    1.301    0.157   -0.873   -0.534   -0.644   -0.668    1.384    1.362   -0.644    2.223   -0.805    1.195   -0.835    1.187    0.157    7.223   -0.980   -1.016   -0.016    2.157    1.984
X2==    0.471    1.447    0.308    0.333   -0.553    0.276   -0.698    0.308    2.276    0.096    0.127    0.333    1.127   -0.842    0.447   -0.724    0.302    1.243   -0.730    0.276    0.054    1.087    0.087    1.119    2.096    0.127    8.054   -1.100   -0.133    0.813    4.127    3.653
CD1=        2        0        1        4        0        4        0        2        4        0        1        2        1        0        0        0        0        2        2        0        3        0        2        0        2        1        8        0        0        1        3        3
CD2=        1        2        1        1        0        1        0        1        3        1        1        1        2        0        1        0        1        2        0        1        1        2        1        2        3        1        9        0        1        2        5        5
CCAAAGTCTGCCCGAGTGGTCAAGGAGCTCATCCACAGCCTCGCGAAGGACGGAGTCACTACGATCTTCAGTACTCACGTGCTTGAGATCGCCGAGGCGATCTGTGACCGTCTAACAATTCTCCAGAACGGCCGCGTCCTCGCTGAGGGCACTGCAGAAGAGTTGCGAGAAAAGGCCGGCCTCTCCAGTTCCGGCCTCGAGGACGTCTTTCTCAAACTGACTGGCACAAAAGGTGTCGAGGATATTGTTGAGGCTCTCCGGAGATGAGAGTCCGTGTGCTGCTTAAGTTTGCCAAGATTC
KOK=        11
KK=  136141  LL=  137040  Z=    4.79  JJ=  135901  DL=   900
A===      111      112      113      114      121      123      124      131      132      133      134      141      143      144      211      213      214      223      224      231      233      234      243      244      313      314      323      333      334      343      413      433
B===      222      122      422      322      212      412      312      242      142      442      342      232      432      332      221      421      321      411      311      241      441      341      431      331      424      324      414      444      344      434      423      443
RRR=    0.041    0.347   -0.286    0.892    0.160   -0.773    0.565    0.230   -0.252    0.154   -1.330   19.037   -0.951    2.360   -1.785    0.346   16.497    7.953    9.499   99.362   19.082   20.448    2.681    5.158    2.239    0.152    2.618   -0.047    6.529    1.084   -0.004   -0.029
X1==   -0.064   -0.429   -1.297    0.631   -1.242   -0.903   -0.626    1.043    0.402   -0.999   -0.717    3.287   -1.427    1.971    1.198    3.014    3.819    5.244    1.461   10.196    4.347    7.212    1.262    1.870    0.880    2.125    2.247   -0.529    2.206    1.065   -0.006   -0.077
X2==   -0.649   -0.810    0.220    1.414   -0.129    0.856   -0.903    0.220   -0.626   -0.155    1.857    5.792    0.667    1.197   -1.491    0.115    4.320    1.516    6.502    9.745    4.390    2.835    2.125    2.758    2.545    0.072    1.165    0.089    2.960    1.018    0.667    0.371
CD1=        1        1        0        2        0        1        1        3        3        1        1        5        0        4        3        7        7       13        5       18       12       15        5        5        4        5        8        3        7        5        2        3
CD2=        2        1        3        6        2        3        1        3        1        2        6       14        4        6        0        2        9        3       10       15        7        6        5        7        6        3        3        2        7        4        4        3
CGATCTCTCCTTCAGAATACGTCTTTGCCTCAACCCTCTCGACCGCCTACACTTACTCTCCGCTCGTACTAGTCACTCTGGGCTTCAGTCTGCCTATCGGGATCCTGACCGGCAACACCACCGCGTTTCTAGTACTCGTAGCGGCTAGCGTCGTCGCGGCGTTCATCGGCTCGGTCACCGTCGAGATTCTTCGATCCCTCCTCGCTCGTGCTAGCACAGCTTTCAACAGAGTGGGCGGGCGCTCGATGATCTTCCTACGGATTCTCAGTGTGATACTGATTCTGCTCTTCACTCAGACCCTCTTCAGTGGCTTCCTCATCATACGTATCATCAACTCTGTCTCAAGCGAGAATGCTGCAACCATTCTCATACCGTTACTCTGGCCAACGTTAAGCATCACCAGCCTCCTAAGATCCAATCCGTTGAGTTCAGCCTACTTCCTCCTGCTGAGCCTAGGATTTCTCGCCATCTTATCCTCTACCGCGCTCGCTCTTCGGTCAAAGTTCTGGGTTGCAACACCTTCGTCTTTTCATTTCTCAAAAATAGGAACGATATCCGGTGTCAGCAGACTGAGGAGGGTCGGAGTCAGCGCAATTTCGCTCGCGCTTGTGAGGCGTGAGGTCCGTTCTGCTACGCGGAGAAAGGAGGTGGTCAGGTTGATGGCTATTCCTATAATTCTGCCGGTGATGATCTCCTTCCCGGCAATCTTCTCTCCCGCACCAACCACCAGTGCAGCCTCGGGTCTGATCAGCCCATTGTTCCTTGCAGTCCCACTTCTTTTCGGAGTGGGTCTAGGGACACTGTTCCTCGGAATGACTTCGATAGGTCAAGAAGGTAAGAGACTGTGGAACCTGAGTTCTCTGCCTATCGAGGCGGGGACGATTGTGACTAGCAAGATTC
KOK=        12
KK=  140251  LL=  140880  Z=    5.70  JJ=  139681  DL=   630
A===      111      112      113      114      121      123      124      131      132      133      134      141      143      144      211      213      214      223      224      231      233      234      243      244      313      314      323      333      334      343      413      433
B===      222      122      422      322      212      412      312      242      142      442      342      232      432      332      221      421      321      411      311      241      441      341      431      331      424      324      414      444      344      434      423      443
RRR=    0.203    0.664    0.575   15.691    2.105    0.509    0.158   -0.018   -1.181   -0.355    0.911    0.005    1.589    2.992   -0.044   18.194   -1.107   35.801    0.215   -0.508    9.124   -2.906    0.205    7.284   -0.148    0.406   43.683    0.355   -1.697   -0.270    1.589    6.165
X1==    0.264    1.030    0.242    3.886    1.030    1.001    0.531   -0.758   -0.999   -0.781   -1.046   -0.047    0.892    2.898    0.030    4.001    2.247    4.992    0.134   -0.999    3.938    2.179   -0.358    2.189    0.219    0.892    8.898    1.195   -1.062    0.847    0.892    2.757
X2==    0.770    0.645    2.376    4.038    2.044    0.508    0.297    0.024    1.182    0.455   -0.871   -0.097    1.783    1.032   -1.453    4.548   -0.493    7.171    1.600    0.508    2.317   -1.334   -0.574    3.328   -0.678    0.456    4.909    0.297    1.597   -0.319    1.783    2.236
CD1=        1        2        1        5        2        2        2        0        0        0        0        1        2        5        1        5        4        7        2        0        5        4        1        5        1        2       10        2        0        2        2        4
CD2=        4        3        7        8        5        3        2        3        4        4        1        2        5        3        0        9        1       11        3        3        6        0        1        5        2        3       10        4        5        2        5        6
CACCTCAGGCGGTAGAAGTGGCTCGTCTACAATTGTGTAGGCGACGTTGTATTTGGAAAGAGTCCTCCAAGTCTCATCTCGTAACCAGGATTTGTGGCGGAACTCTATGGCGTACTTGAAGCTGTGAGGCAAGAGTGAGAGGAATTCTTCGAGATGGTTAGAGTCATACTTGTATCTGGGAGGTAGCTGGATGAGCAAGCAGCCGAGCTTTCCGCTATTGTTCAGTGGAAGCATCAGATTGGCGAATTTGTCTAGCTCTTCTTCGATCGGCTTTCCGAGTGCCCCGAGTCGCTCATGGGTTATGGTCTGCGGAAGTTTGGCGTTGAATACGAAGTTGCGGGGGGAGTATCTGTCCCATCCTATTACCATGCCCTCCTTCGGAAACGCGTAGAAAGTGGAGTCTATCTCAGCTGTTGGGAATATCTTGCTGTAGAATCCGAGCTTGCTCTCGTTTGAGGTAGGGTAGAATACGGCGACCCATTCAGCGTATGACCAGCCGGAGGTCCCTAGGAGGAATCGGCCCGTGTTCGCCAACCTCTAATCCTTAGTAACTGGGATTGGAATGGATTCTTGAAGATATGTCTCGGCTACTCGTTGGGGCGGGAGGCTGGGCCTATTTTCAGGTCCCTG
KOK=        13
KK=  141361  LL=  142260  Z=    6.30  JJ=  141181  DL=   900
A===      111      112      113      114      121      123      124      131      132      133      134      141      143      144      211      213      214      223      224      231      233      234      243      244      313      314      323      333      334      343      413      433
B===      222      122      422      322      212      412      312      242      142      442      342      232      432      332      221      421      321      411      311      241      441      341      431      331      424      324      414      444      344      434      423      443
RRR=   -0.561    3.586    0.670   14.623   -0.875    8.148    0.413    0.016    2.242    0.070    5.062   52.475   -0.118   25.713   -0.513    1.308   -1.072    8.248   10.309    6.043    0.295   33.744   -0.492   -0.089   -0.068    0.392    1.057   -0.043    2.651    1.169    1.748   -0.433
X1==   -1.366    2.764   -0.661    4.476   -1.445    2.670    0.283    0.068    1.290    1.454    5.007    7.143    0.418    6.101    0.660   -1.469    1.545    6.286    6.067    1.980    1.220    4.570   -0.397   -0.660   -1.413    1.074    1.220   -0.027    1.004    0.359    1.729    1.004
X2==    0.411    1.297   -1.015    3.267    0.606    3.051    1.461    0.230    1.737    0.048    1.011    7.347   -0.282    4.215   -0.777   -0.890   -0.694    1.312    1.699    3.051    0.242    7.383    1.242    0.134    0.048    0.365    0.866    1.553    2.640    3.254    1.011   -0.431
CD1=        0        6        1        9        0        6        3        2        4        4       10       13        3       13        3        0        5       12       13        5        4       10        2        2        0        4        4        2        4        3        5        4
CD2=        3        4        1        7        3        7        4        3        5        3        4       13        2        8        1        1        1        4        4        7        3       13        4        2        3        3        4        6        7        8        4        2
GAAAGGGCGAGGAGAACGTCTACGAGTTTGACGATGGAGAGCTGAGGGAGATTGCGAAGAAGGCTTCAGCCCCGAAATTCGAGAAGAGCATCCTTGCCTTTCACGGGGTCCGGATGTACCGGGACGCGGGACGAGTCAAATCATTCATCGAGAAAGGATACTTTCCCAAGATAACAAGTGGCGTTGGAGCTGACTCGATCCGCGAGGTGTTGAGCGAGGATGCAAGATTTCCGACGACAAAGTCTCGTCTCTTAAAGGATCAGGGATGGAAGGTCTTTCAAGACACGGAAGAAGTGAGGAAGATCTCTACTGTTCTAGAGACGTTGCCGGAAGGACAATTCAACAACCTAGACGATCTTATGGCGAAGCTTCGAAGCCACTAAGCCTCTTTCGCGCTGTGAAGAATCTTATCTTTCTACGGGCAGGTTCTTTCGAGCCGACCATTCGTGCCAGGATCCAATGTAGTTCTTGACGGTTCCGTATCCGATTGACCGGAGGGCATAGTATGCGGCCGCGGCTCGAGCTCCGCGATGACAGTAAGTAATCACCAGTCGATTCTTGCTCAATCCTTTCTCTTTGAGATCTCTTGCCATCTCGGATCTTGTCTTGAACCTCTTCCCGTCTTGGAGGAAGTAGGTCCATTCAAGCCATCGAGCATGAGGGATTCGTCCTCGGCGTTTGTCGCAGTCTCGTCCCTCGTTGCCTGTGAATTCTCCTTCGCTCCGCACGTCCAAGATTAGAGATGACCGACTTGTGCGAATCTCGTCGGCGGTCGCGAGGAGTCTTGGGACTGGTCTGAGTCGGAAGATCTTCTGATCTGGTTTTACGGGCTTGTTTTCAATTGGGAGGTGAGATTTGCGCCAAGCACGGAATCCTCCTTCTAGAAGAGAGACCTTGGGT
KOK=        14
KK=  151321  LL=  151980  Z=    5.35  JJ=  151081  DL=   660
A===      111      112      113      114      121      123      124      131      132      133      134      141      143      144      211      213      214      223      224      231      233      234      243      244      313      314      323      333      334      343      413      433
B===      222      122      422      322      212      412      312      242      142      442      342      232      432      332      221      421      321      411      311      241      441      341      431      331      424      324      414      444      344      434      423      443
RRR=    0.421    2.324   -0.114    6.000    2.324    4.118    7.486    0.172    0.138   -0.399    0.111   16.213    5.375    1.630    0.202   -0.718    0.523   -0.798    5.869   -0.078    1.373    2.152    0.729    0.232   -1.788    1.353   76.242   -1.239    3.202   -0.691    6.078    0.794
X1==    0.429    0.664    0.317    3.967    0.664    4.001    3.694   -0.479    0.551   -0.561    0.794    3.209    2.253    0.618   -1.129    0.551   -1.235   -1.082    2.423   -0.312    1.268    1.086   -0.495    0.155    2.504    1.524    7.908   -0.644    2.060   -0.750    3.713    2.762
X2==    0.982    3.501   -0.359    1.512    3.501    1.029    2.026   -0.359    0.251    0.712    0.140    5.053    2.385    2.639   -0.179   -1.304   -0.424    0.738    2.422    0.251    1.083    1.981   -1.474    1.500   -0.714    0.888    9.641    1.925    1.555    0.921    1.637    0.287
CD1=        2        2        2        7        2        6        6        1        2        1        3        6        5        3        0        2        0        0        4        1        3        3        1        2        5        4       11        1        5        1        7        6
CD2=        2        5        1        3        5        3        4        1        2        3        2        7        5        5        1        0        1        3        5        2        4        5        0        4        1        3       17        6        5        4        4        3
CGGAGGCAAGAGCCTAGTCAAGGATTTTCCTGAGCTTGGTGAAAGCTCTCTTCTCTGCGTGACAGAAATCCACACCGGCGAAGCTATCGATCGATTCTCGGGTCTGATGACGAAGCTCTTGAGAGGATAGAGATCATGTACCATCAAGCCACGTGGGACGAGCCCCTCATTATCGAGAAATCCCAAGCCGGTAAGAGAGGCCACAGCCCGGCGGGACCTAGCGATACTGAGAGAAAGATTGCTGGGGACCTTGGGGACGCCGTCCCAAGCGCTCTGCGAAGAAACGGTCTCCCGCCACTTCCTGAGGTCTCTGAGCCGGAAGTTATTCGACACTTTGTGCGGCTCTCTCAAGAGAACTATTCTCCGGACCTAGGCATCTATCCGTTGGGTAGTTGTACGATGAAGTATAATCCAAAATCGGCCGAGTTAGCGGTCCAGACTCACAAGCTGGAGAAGCTCCATCCTGAACAGGACGAGTCGACCGTCCAGGGAATGCTCGCCCTCCTCTATCGTTTGGATAGAATCTTGGCGGAGATTACAGGGATGAGCCGCATGTCCCTCCAGCCTGCGGCCGGAGCTCACGGGGAGTACTTGGGCTGCCTCATCATCCGGTCTCATCATCGATCAAGGGGGGAGCGGGAGAAGAGAACGGAGATGATA
KOK=        15
KK=  155041  LL=  155610  Z=    7.32  JJ=  154501  DL=   570
A===      111      112      113      114      121      123      124      131      132      133      134      141      143      144      211      213      214      223      224      231      233      234      243      244      313      314      323      333      334      343      413      433
B===      222      122      422      322      212      412      312      242      142      442      342      232      432      332      221      421      321      411      311      241      441      341      431      331      424      324      414      444      344      434      423      443
RRR=   -0.983   -1.337    1.198    9.618    0.370   16.699    0.214    0.290    0.996    0.047    0.022    0.219   -1.805    0.000   -0.303    7.262    0.214   78.817    0.220    1.332    0.147    0.667   -1.211    8.474   -0.040    2.666   25.199    0.898    0.009    0.851    0.050   21.013
X1==    1.549    2.224    0.375    2.308    0.224    2.837   -0.177   -0.625    0.897    0.134    0.041   -0.692   -0.959   -0.060    0.224    3.808   -0.177    9.767    1.377   -1.044   -0.406    1.060    1.060    2.372    0.134    1.041    4.552   -1.104    0.587    0.587    0.041    5.835
X2==   -0.634   -0.601    3.192    4.167    1.654    5.885   -1.211   -0.464    1.111    0.348    0.527   -0.317    1.883   -0.005   -1.353    1.907   -1.211    8.069    0.159   -1.276   -0.361    0.629   -1.143    3.572   -0.297    2.560    5.535   -0.813    0.015    1.449    1.205    3.601
CD1=        2        3        1        3        1        4        1        0        2        1        1        0        0        1        1        5        1       15        4        0        1        3        3        5        1        2        7        0        2        2        1        8
CD2=        2        1        8        9        4        9        0        2        3        3        3        2        5        2        0        4        0        9        1        0        1        2        0        5        2        6        8        1        2        4        4        7
TATTGGGAGGAATGGCTGGAGCTGTATTGCAATCGTGCCCACGATCTGTGCGGCTACGCCTAGAGTTTGACCGGCCTCTGCAGGGTCTGTCTTGAACGAGTGCCATGGGGCGCTCTCGTTCAGATACCGGTTGCCTTCCCTGGCTAACTGTACTACTTGTTCGAGGCCTTCCTTCAATCGAAAGCGTTCAAGCCTCTCATCCAGACGTTTTGGCGACTCGCCAAGAATCTTGATGATGTTTTGATCACTTTCTTTGTCGGGGGTGAACTTCGGGATCTTATTCTTGAATCTGGTACTGATGAAAGTGATGGTTCGATGAATGAAGTTGCCTACAACATCGTTGAGTTCCGTGTTGATCTTCCGTTCAAACTCTTCCCAAGTGAAGTTCGTGTCTCTCTGTTCCGGGCGGAGGCTGATGAGGGCGTAGCGCCAGTATTCCGCATCTTCGAGCTCGAGCGCTTCGTCTATCCAGACGCCGATCTTTCGGCTCTTGGAGAAGCGTTGGCCTTCGAACTGTATGTATTCTGTGCTGGCTACTTCCCATGGAAGGTTGTATCCCTCGTGGCTGGC
KOK=        16
KK=  183961  LL=  185010  Z=    4.88  JJ=  183961  DL=  1050
A===      111      112      113      114      121      123      124      131      132      133      134      141      143      144      211      213      214      223      224      231      233      234      243      244      313      314      323      333      334      343      413      433
B===      222      122      422      322      212      412      312      242      142      442      342      232      432      332      221      421      321      411      311      241      441      341      431      331      424      324      414      444      344      434      423      443
RRR=    5.632    0.758    0.752    2.640   -0.413    1.842    6.757   -0.027   -0.739    1.162    0.011   19.626   -0.213   15.264   -0.153   -0.739   -0.195   10.312    5.070    3.228   14.427   13.580    0.153   15.410   -0.823    1.713   32.467    0.090    5.780    0.008   -0.524    2.077
X1==    1.841    3.416    0.227    2.196    1.327    1.257    2.256    0.227    0.572   -0.579   -0.013    3.637   -0.722    3.772   -0.065    0.572   -0.306    3.807    1.627    1.257    3.206    2.166    0.906    6.526    1.694    0.695    5.227    0.131    2.726   -0.061    2.112    1.333
X2==    3.060    0.222    3.316    1.202   -0.311    1.466    2.994   -0.119   -1.292   -2.009   -0.790    5.397    0.295    4.047    2.354   -1.292    0.637    2.708    3.116    2.569    4.499    6.270    0.169    2.361   -0.486    2.465    6.212    0.688    2.120   -0.126   -0.248    1.559
CD1=        4        7        2        5        4        4        6        2        3        1        2        7        1        8        2        3        2        9        6        4        7        6        4       14        4        3       10        2        6        2        5        4
CD2=       11        4       11        6        3        6        8        4        1        0        2       14        4       10        8        1        4        7        7        8       11       13        3        6        3        8       14        5        7        3        3        6
GAGTTTCACTTGGTGAGGGGCCGGGTTTAGCTCTGGCTTACGAGGAGGATGATGTAGGATTTTCCTCCGGTTATAGCTGGAGAAAAAAATGGAGTGGCCAAATGAAATTCGCAAGCACTTTTGGAAAATGAGTGCAGACCTTTTTCCTGTCGAGAATCCTGAATGTCTAACTGGTTCGCTTAAGAGGAGATTCCAGACTCAGGAGAATGTGATCGCTCCGAAAGTGTTCGGAATGTCTCTAACACGTCTTGAGACCATACAGACTACCCCGCCCCTATTTTTACAATTGTTTACAATTTTTTACTACACCTCAAAATGGGCGAGTTCGGCCTGGCCCCGCTGCTGAGAGGCTAATTTTCTAAAAGGAAGGGCTCTACTGACTTGGCGTCGAGGGCTGGGTGGAAGGATTCGAGATTCTCCCGACTCCGGTCGGTTCTTCTTGCGAAGATCATATGGTGAGATAGCTACGTTTCGCAAGAGGCAATGATCGGGTTAGGATCTTTTTTGGAGGATGTTCGAGGAGTTGAGCTATGGTCCTGGGACTTCTCTACTCTGTGGCCATCTGAACAATTTCAGCGGGAGCTTTGCCATTCGCCGCTGAGAGCCCCATGATTCCTCCGGTTATGCTTAGGGCATCCATTCCCTTGGCTCCGAGGAGCTCGGCTACTCTTAGCGAAGTGGCACCAACCATGCAGACCAAGAGAGTCCTGTCTCTATCCGGGATCAAGGCCTTTAAGGTATCTGGAAGTTTCTCTGTGGATATTAGGGTCTGGACATCCTGTGCCCTGGCAATTCTTACCTTGTCCGGTTTGAGTCCGAGGCTGGAAGCGATCAGTTGGACTCCTTCGGTTCTGGGAGCGAAGGCTGTATGAGTCCATAGGACAGTTCCATAATCCTGAGCACTGGATCTTGCCTCGTCAACCGTCAACTCATACCTCTTCTCCTCAACGAATGGTCCGAGGGTCTTCTGATATTTTTCGACTCCGTCAGCGAGTATGACGACGAATCTTTCGCCTACTCCATAATTGAGCATTTGGAGAGTTGCATAGA
KOK=        17
KK=  190171  LL=  191100  Z=    5.16  JJ=  189901  DL=   930
A===      111      112      113      114      121      123      124      131      132      133      134      141      143      144      211      213      214      223      224      231      233      234      243      244      313      314      323      333      334      343      413      433
B===      222      122      422      322      212      412      312      242      142      442      342      232      432      332      221      421      321      411      311      241      441      341      431      331      424      324      414      444      344      434      423      443
RRR=   17.989    0.299    2.720   15.200    0.146    5.165   -3.245    0.742   -0.404   -1.495    0.040    9.373    2.552   -0.572    0.049    0.418   -2.772   24.085    0.924   -0.334    4.790    0.452   -2.137   -0.602   -0.010   14.821   71.459   -0.849   -0.287    3.660   15.395    3.695
X1==    4.223    0.217    1.703    2.886    0.217    1.677    3.652   -1.187   -0.917    1.948   -0.460    4.047    1.970   -0.448   -1.642    0.380   -0.908    3.707    1.541    0.380    1.223    0.559   -0.805    0.574    0.132    4.400    9.373    0.929    0.311    1.583    3.793    2.219
X2==    4.260    1.379    1.597    5.267    0.675    3.080   -0.889   -0.626    0.440   -0.768   -0.086    2.316    1.296    1.278   -0.030    1.100    3.053    6.496    0.600   -0.879    3.916    0.808    2.654   -1.048   -0.074    3.368    7.624   -0.914   -0.923    2.312    4.059    1.665
CD1=       11        3        6        8        3        5        8        1        1        6        2       10        6        2        0        3        1        7        4        3        4        3        1        3        3       10       16        4        3        5        9        6
CD2=        7        4        4        9        3        7        1        1        3        1        2        5        4        4        2        4        7       14        4        1        9        4        7        1        2        7       15        1        1        6        8        5
ATTCGCGGAGATGCCTTAGAGCTTCTCCCCCGCCTCGTCGACCGAGTCGGAAGCGGCTTTCAGCTGTGCGTCTTTCACTCATTCACTCTCTCTCTTGCAAGCGGAAAGCCTAGAGAAAGACTGGAATCACTCCTAGCCAAAGTGTCCGAGAAGAGAAACCTGTTTCAAATCAGCTTGGAATGGGCAAAAAGCTCCGAAACCCCACTCCTCCTCCTCGCAATCTTCAACAGAGGAGCCAAAACCGAGAAAATATTGGCAAAAAGCCATGCACACGGCGAATGGCTAGAATGGCTTCTAGATTCTAGATAGATTTCCCACCTTTATCCGGTACCGTATTTTGCCGTCCTGAGTGACGGGTCTCTTAATGCTCAGGCTCTTTGTGCGGAATATTGACAGCTAATGCGCGAGACCGTGTTTGACGAGTCGTACAATGTACGAGAAGTATTGGACGATGTTATCGAAAGAGTTGCTCTCCGCGAGAAGCTCTTGGGTACAGCGAAACAGTTTGCAGAGAAAAAGAGAGAAGAAAAATTCACCCTCGCTATTCGACAGTTCGAGAGTCTCATGGTCGACTTTCTGCGTCTCTACCAGCCTATACTAGATAGACTTCGTAGCTACCGGGAAGCAATGCAGAAGGAGATTACGAGTTTAAGATCGTCACTCGCCACGGTCAACGGAATGCTTGAGGTCTCTAAGGGAATAGAAGGACTCGCGCCCAGAGTACAGCAGCTAGAGGCCGACGGCCAAGAGCTTGACGCGAGGATCAACGAGAAAATGAAGATGGCGAACAAGATCGATGACCTGTTCAATAGGGTCCGCCCCTTCCAGACCGGAAACCAAGGACAAATGGGCCGAGATTCGCTGTCCGATGTTCTATCTGGCATGCCTAAAGACCTCTTCCCTGAGACCCCGGAGCCCGCGAAAGAAGTT
KOK=        18
KK=  219601  LL=  220140  Z=    6.07  JJ=  219001  DL=   540
A===      111      112      113      114      121      123      124      131      132      133      134      141      143      144      211      213      214      223      224      231      233      234      243      244      313      314      323      333      334      343      413      433
B===      222      122      422      322      212      412      312      242      142      442      342      232      432      332      221      421      321      411      311      241      441      341      431      331      424      324      414      444      344      434      423      443
RRR=   -0.305    0.422   18.831    9.486   -0.117   39.512    0.268    0.264    1.660   -0.543   -0.603    0.252    1.181   -0.795    0.719    0.379   -0.519    3.112    0.110   -0.697    1.128    6.280    2.910   -0.647    0.403    4.980   21.619    0.481    0.578    1.676    8.559   -0.527
X1==   -0.424   -0.370    3.734    2.810    0.469    8.140    0.448    0.426    3.047    0.457    2.047    0.373    2.047   -1.261    0.469   -1.196    0.448    1.448   -0.331    2.199    0.533    1.323    1.323    2.083   -1.215    1.226    3.965   -1.201    0.437    1.267    3.690    0.437
X2==    0.719   -1.139    5.043    3.376   -0.249    4.854    0.598    0.621    0.545   -1.188   -0.294    0.674    0.577    0.630    1.533   -0.317   -1.157    2.149   -0.333   -0.317    2.116    4.747    2.199   -0.311   -0.332    4.062    5.452   -0.401    1.323    1.323    2.320   -1.206
CD1=        1        1        6        5        2       11        2        2        5        2        4        2        4        0        2        0        2        3        1        4        2        3        3        4        0        3        6        0        2        3        6        2
CD2=        2        0        7        5        1        7        2        2        2        0        1        2        2        2        3        1        0        4        1        1        4        7        4        1        1        6        8        1        3        3        4        0
CAGAACTTCATCAACGAGGCAAAGAGCGCTACTCTGACTGACGAGGAGCTGGCTGACACGGTGCTCGACGTTGGAATCAACTGGGAGCATTTTGTTGCCTCAAACGATAACCTGCTCATCCCTGAGCATCCGCTGAAGATAACCGATGTTCTGATGCAGGAGAAGATCGACTCCCTCGACATCATCACAGAAGCATTCGTCCGAGAAGTCAACCTCCGCAGCATCGAGAAGAAGACCGGGACGAAAAGCAGAGCAAGCTAAGAACGATTAGCGCAAGAGACAATCGACGTTTCGAATTCTTCCCGGTCGGATGGACGAGTTGTCACGCGAGATGATCGTATGCCTTTAACGTCATGAACTCGGGGAATCTATCGCTAGTAGTCAGTTTGTCGAGTAACTCTTCCGCGCCTTTGTAGTTGCTCGTGCGATAGACTCGCGATCCGATCTCTTCAGTTATTCGCCCTGTTTCTTCTCTCAGCATTGATCGGAATAACTTGCGCGTAATGGTGGGTCCTTCGACCAGTTTGGCGGAGTGATGAA
KOK=        19
KK=  240451  LL=  241410  Z=    5.25  JJ=  240301  DL=   960
A===      111      112      113      114      121      123      124      131      132      133      134      141      143      144      211      213      214      223      224      231      233      234      243      244      313      314      323      333      334      343      413      433
B===      222      122      422      322      212      412      312      242      142      442      342      232      432      332      221      421      321      411      311      241      441      341      431      331      424      324      414      444      344      434      423      443
RRR=    0.805   -2.487    4.214    5.786   18.274   18.159    0.047   -0.480    0.628   -0.538   -0.396   -0.016   -0.066    0.861    0.446    0.396   -0.701   62.339   -0.240    2.226   34.070   -0.173   -0.219   -0.005    1.109    8.967   10.165    3.591   -2.382   -0.645   54.316   11.594
X1==    0.170    1.492    4.481    1.577    4.132    4.571    0.029   -1.087   -0.624   -0.511   -0.577   -0.222    0.182   -0.643   -0.268    0.118    0.748    6.007    0.530   -1.366    7.142    0.749    0.142    0.032    1.054    3.216    2.131    3.081    2.891    2.251    7.768    2.891
X2==    4.732   -1.667    0.941    3.670    4.423    3.973    1.632    0.442   -1.007    1.053    0.686    0.070   -0.365   -1.339   -1.667    3.350   -0.937   10.378   -0.453   -1.630    4.770   -0.231   -1.543   -0.141    1.053    2.788    4.770    1.165   -0.824   -0.287    6.992    4.011
CD1=        1        3        6        3        6        8        2        0        1        1        1        1        2        1        1        2        3       13        4        0       14        4        3        3        3        6        6        7        7        6       12        7
CD2=       14        0        6       11       10        9        5        5        1        6        5        4        3        1        0        8        1       15        1        0       10        2        0        2        6        9       10        6        2        3       17       11
GGACTAGAGGTTTCCCCGTTTCGCCTGTTCCGCTTCTATGGATTGGAACAGGGCCTTGAAGTTGCCTTTTCCGAAGGACTCGCTTCCCTTTCTCTGGATCAGTTCGAAGAAGAGTGTGGGCCGGTCTTGCAGGGGTTTGGTGAATATCTGGAGCATGTAGCCCTTCTCATCTTTGTCCACTAGTATGCCTAGTCGTTTGAGATCGTCTATTCTCTCCGAGATTCCCCCGACTCGTTTGGGAAGTTCCGTGTAGTAGCTGTCAGGCGTTCGCAAGAATTCTATTCCCCGCTCGGCTAATCTTGCGACGGTGGCAACGAGATCATCTGTGGAAATTGCGAGGTGTTGGACCCCTGCGCCTTTGAAGTAATCCAGATATTCTTGTATCTGCGACTTTCTTTTTCCCGCGGCCGGCTCGTTGATGGGGAACTTGACCGTCCCAGTTGGGTTGCGCATGACTTTGGAGCGGAGGGCGGAGTATTCTGTGCTGATGTCCTTGTCGTCAAAACTGATGAGCTGGGTGAACCCGAAAACGTTTCCGTAGAATTCTACCCAATAGTCCATTTTTCCTTCTTCGACGTTCGCGACGACGTGGTCGACGTGTTTCAGCCCGACAGATTCTTCCTTGCCCTGGAATGGCACATATCCGGGGGCGAATATTCCCCGGTAGTCGTGACGCTCAATGAACGTGTGAACCGTATCTCCATAGGCCGCTATCGCAGCGCCTCGTATGGTACCGTGATCGTCCTTGAGGATCTTGGGAGCCTGTATTCCTTTGGCGCCGCGCCGAACGGCTTCCTTGTATGTCCAGTCAACATCTTTGACCCGCATGGCAACGTCGGCTACCCCGTCTCCATGGGTGATCACATACCTGGAAATCGGATGGTCTGGGATCAGGGAGGAGGTGAGTAGAAGCCGGATGTCCCCCTGCTGCATAAGATAGGATGTCTTGTCTTTGACTCC
KOK=        20
KK=  245671  LL=  246120  Z=    5.30  JJ=  245581  DL=   450
A===      111      112      113      114      121      123      124      131      132      133      134      141      143      144      211      213      214      223      224      231      233      234      243      244      313      314      323      333      334      343      413      433
B===      222      122      422      322      212      412      312      242      142      442      342      232      432      332      221      421      321      411      311      241      441      341      431      331      424      324      414      444      344      434      423      443
RRR=    1.137    4.887    0.018   65.595    0.099    9.716   -0.038    0.018    1.329   -0.403   -0.243   -0.119    1.252   -2.638    1.137   -0.167    1.453   26.912   -0.649    0.102   -0.142   -0.261    0.294   -0.552    0.573    2.019    6.791   -0.128   -0.195    0.037   11.695    2.621
X1==   -1.105    2.797   -0.183   10.161   -0.092    2.797   -0.057   -0.183    1.834    2.580   -0.148   -0.148    1.727   -1.066   -1.055    0.871    0.923    3.999    2.033   -0.092   -0.092    0.923   -1.036   -1.018    0.738    0.789    2.797   -0.183    0.789   -0.148    2.664    0.789
X2==   -1.029    1.747   -0.100    6.455   -1.077    3.474    0.674   -0.100    0.725   -0.156    1.641    0.806    0.725    2.475   -1.077   -0.192    1.574    6.730   -0.319   -1.108    1.536   -0.283   -0.283    0.543    0.776    2.558    2.428    0.696   -0.247   -0.247    4.390    3.320
CD1=        0        4        1       12        1        4        1        1        3        4        1        1        3        0        0        2        2        5        3        1        1        2        0        0        2        2        4        1        2        1        4        2
CD2=        0        3        1        8        0        5        2        1        2        1        3        2        2        4        0        1        3        9        1        0        3        1        1        2        2        4        4        2        1        1        6        5
GGCAAGCTAGTCGCAAGTGAAACCCCGGAACAGCTGAAGAGCACTGTAAAGGGCGGAGAAGTGCTAGAACTAACGCTGAATGATGGGTCCGAATTCAAGCCTGAATTGTTGAAGGAATTCCCAGAGGTCCACGATGTCAAGAAGCAAGACAATAAGATCATGGTGTTCCTCAACTCTGGAACTCTTCTTCTTCCCAAGATAGTTGACACACTCAGCGCTGAAGGGTTCAAGATCGAGAGCGTCCGGCTGAAGGAGGTCAGTCTGGAAGATGTCTTCCTCACCTACACTGGCCAGCGACTCGAGTAGTACGCCCTTACCTCGGGAATCGCCGACCCGTCTTGTATTTCAGATGGCCCTGCGAGACGTATCGGTCCTCTTTAGGACACCTTGGATAATCATCACTCGAAGCTTGGCATTCGTAATCCAGCTCTTCGTATTCGCCTTCCTCAT
KOK=        21
KK=  250441  LL=  251130  Z=    6.11  JJ=  250201  DL=   690
A===      111      112      113      114      121      123      124      131      132      133      134      141      143      144      211      213      214      223      224      231      233      234      243      244      313      314      323      333      334      343      413      433
B===      222      122      422      322      212      412      312      242      142      442      342      232      432      332      221      421      321      411      311      241      441      341      431      331      424      324      414      444      344      434      423      443
RRR=   24.201   -0.270   -0.265    2.449   -2.465    5.829   -0.096    0.343   -0.930   -3.102    0.010   12.153   -0.273    2.908    1.877    1.530   -5.268   32.525    1.366   -0.170    8.147    0.867   -0.299    0.292    0.293    4.347   60.446    0.283    0.679    0.885   21.763    1.797
X1==    5.396   -0.797    0.989    1.690    1.949    2.363    0.161   -0.299    1.617   -1.457   -0.026    2.993    0.681    1.438   -1.484    1.617   -1.347    5.732    0.588    0.127    2.792    1.217   -0.420   -0.395    0.639    2.095    9.263   -0.581   -1.323    0.212    3.508    0.979
X2==    4.485    0.339   -0.268    1.449   -1.265    2.467   -0.600   -1.148   -0.575    2.129   -0.402    4.061   -0.402    2.022   -1.265    0.946    3.910    5.675    2.325   -1.335    2.918    0.712    0.712   -0.740    0.458    2.075    6.525   -0.488   -0.513    4.185    6.203    1.836
CD1=       12        1        4        5        5        5        2        2        4        0        2        7        3        4        0        4        0        8        2        2        5        3        1        1        3        5       13        1        0        2        7        3
CD2=        6        2        1        3        0        5        1        0        1        4        1        6        1        4        0        3        7       11        6        0        6        3        3        1        2        4       11        1        1        7        9        4
TTCGACTACGCCGAGGAATTCCAAAAGCTCTCTGTCTCACTATCCGAAGGTAGAAGGCTAATCCAAATAAAAGGCAGAAGAAGATCCGGCAAAACTTCTCTGCTCTTGTCGTGCCTAAATGAACTCGACCGTCCATTCATCGTGCTCGATGGTAGAGCTTTCTCTTCTTCCCCTCAGGTCAGGCGCGAAGAGTTCGTTAAACTACTCGAGAACACTCTAAACGGTTTTCTGAAGAAAGAGAAAAAACTGCGACGAAAGATTGTCGACGCGCTCAAACACGTGCAGGGTCTTGAGGCAAGTACAGATGCCAGAGTCTCGCTCCGCTGGGGACCTGGGCCTGAAGACGCGGTCAGCATCTCTTCCATCATTGACGCGCTTTCGCACGAAGCGATCCAACAAAAAACGACATTCGTCATAGCGTTTGACGAAGCGCAGGAATTCAGGAAGGTAATGAAGTTTGATCTGACTAGCATACTAGCACACGGATACGACTACGCCAAAGGCCTCCAGTTCGTCGTCACTGGCTCCGAGGTAGGAATGCTCCATAACTTTCTTCGGCTCGATGAGCCCCAATCACCTCTCTACGGAAGAGCAACGGTCGAGATAGAACTATCTGGATTGAACGAAGAGCAAAGCAAAGAATTTCTCGAGAAAGGATTTGCGCAGATAAGGCTCAAAGTACGAGATGAG
KOK=        22
KK=  257641  LL=  258420  Z=    5.02  JJ=  257581  DL=   780
A===      111      112      113      114      121      123      124      131      132      133      134      141      143      144      211      213      214      223      224      231      233      234      243      244      313      314      323      333      334      343      413      433
B===      222      122      422      322      212      412      312      242      142      442      342      232      432      332      221      421      321      411      311      241      441      341      431      331      424      324      414      444      344      434      423      443
RRR=    9.726   -1.744   -0.566   15.782   -0.571    2.618    0.105   -0.021    2.079    0.062   -0.002    3.670    4.907   -0.016    0.218    9.133    0.594   55.236   12.881   -1.922   -0.035    0.066   -1.082   -0.627   -1.004   -0.044   16.120    2.347    0.857    1.556   14.808    0.857
X1==    1.575   -0.918   -0.819    7.083    0.381    2.004   -0.146    1.217    3.391    1.500   -0.019    2.442    2.105   -0.088   -1.568    3.391   -0.824    6.367    4.764    1.310    1.595    0.044   -1.403   -0.731   -0.675   -0.019    3.818    1.015    0.928    1.684    6.352    0.928
X2==    6.174    1.899    0.691    2.228   -1.498    1.306   -0.721   -0.017    0.613    0.041    0.110    1.503    2.331    0.179   -0.139    2.693   -0.721    8.676    2.704   -1.467   -0.022    1.496    0.771    0.858    1.487    2.331    4.223    2.313    0.924    0.924    2.331    0.924
CD1=        5        1        1       13        3        5        2        4        7        4        2        6        5        2        0        7        1       11        9        4        4        2        0        1        1        2        7        3        3        4       11        3
CD2=       11        5        3        5        0        4        1        2        3        2        2        4        5        2        2        6        1       15        6        0        2        4        3        3        4        5        8        5        3        3        5        3
TCTGCTATCTCTCGGGAGGGCGACACCTTCCTGTTTGACCCGGGTAAACTGTCCGTAGGAGCGGAAACTGTGTTGTTGAAATTCATCTTCAAGATAGAAGAAAGAACTATTCTTGAGAATCTTGTGAAGTTAAACAGTCACCTTGACCCCTTGGGTTCAGACACGGCCACCGAGGACCGATACTGGTTGACAGCTCAGATTAAGTTTCCAGCCACTCTCCAAAAGTTGTACAGCAGCCTCGAAGTACTCGGGGTCGATTTCCGAGTAGATGTCGGAGTCCATCAACAGATTAAGACCCTGCCCAGCGAAGTAAGAGGGATTATCGAAAGAACAGCAGACTTCAGTGGCACTTCGGACCGCGAGAAACTCCTCAAGCTGGTGGCTGAGCAACGTAGAGCAGCAAAATTCGTATCAAGATTTAGGGAGGATTTCCGTGAACTTGCGCTATTGTTTATGCCTACTCGCTTTAGCCGCTACATAGTGGTTCAACAACCGTTCCGGTACACTGAATGTGAACGGGGGCTCGAATTGTTTGAGTCATCGTTTGCCCCCTTACCAAAGTTCATGACGATAACATCTCGAACCGACCTTAGCTTGGAAGAACCTGCTAAGGAAGGGGTTCTGGTCTACAAGAAGAAGGAGGTAAAAGACGAAATTCAACGAATCTTTCCAACTTCCAAGGACTACGAATCTTCCTCACGCTGTTAGGGGAGGGTTGATGACTACTTCATCAAGGGCTTTCCGGCTTCCTTTAGTTTGACATTTAGAGCGGTCTTCCTC
KOK=        23
KK=  285241  LL=  285540  Z=    4.59  JJ=  284461  DL=   300
A===      111      112      113      114      121      123      124      131      132      133      134      141      143      144      211      213      214      223      224      231      233      234      243      244      313      314      323      333      334      343      413      433
B===      222      122      422      322      212      412      312      242      142      442      342      232      432      332      221      421      321      411      311      241      441      341      431      331      424      324      414      444      344      434      423      443
RRR=    0.349    0.349    0.495    0.088   -0.281    0.459    1.674   -0.251    3.040   -0.038    4.990   18.461   -0.192   -0.134   -0.281   -0.122    2.920    2.760   -0.725   10.819    0.014   11.442    0.011   -0.202   -0.248    0.131    3.910    0.913    1.743   -0.145    0.882    1.991
X1==   -0.597   -0.555   -0.664    0.294    0.445    0.383    1.344    0.336    1.383   -0.739    1.215    4.294    0.215   -0.835    0.445   -0.617    2.344    2.426   -0.610    3.383   -0.687    2.270    0.270    0.224    0.261    1.215    1.313   -0.822    2.126    1.126    0.215    1.126
X2==   -0.586   -0.630   -0.745    0.299   -0.630    1.198    1.246   -0.745    2.198    0.051    4.108    4.299   -0.892    0.161   -0.630    0.198    1.246    1.137    1.189    3.198   -0.020    5.040    0.040   -0.903   -0.949    0.108    2.977   -1.111    0.820   -0.128    4.108    1.768
CD1=        0        0        0        1        1        1        2        1        2        0        2        5        1        0        1        0        3        3        0        4        0        3        1        1        1        2        2        0        3        2        1        2
CD2=        0        0        0        1        0        2        2        0        3        1        5        5        0        1        0        1        2        2        2        4        1        6        1        0        0        1        4        0        2        1        5        3
GAGGTCCGGTCGGCATGATCTTGCCTTGAGGAGATGCGAGGCTTCCAGGCGTCTGTACAGGCCCGCTCGACTTGAACAGTCTAGCCTTCTCTAGTCTTCCGGTCTCGTCTCCTCCGTGTCTTCTCTTCAAGAGAAGATATCCGAGACTAGAGCCGCCACCGAGGCCTGCCGTGAGAACTATGAACGGATAGACCGGTCCGAGAGTAGCGTCAACATAAGAGTGGAAGTATACATCGTAGAAGTACTGGTTAACAAGCCAGAGGCTCAAGATCACGTTCACCGCGAACGATGCGATCGTGG
KOK=        24
KK=  290251  LL=  290670  Z=    5.93  JJ=  290221  DL=   420
A===      111      112      113      114      121      123      124      131      132      133      134      141      143      144      211      213      214      223      224      231      233      234      243      244      313      314      323      333      334      343      413      433
B===      222      122      422      322      212      412      312      242      142      442      342      232      432      332      221      421      321      411      311      241      441      341      431      331      424      324      414      444      344      434      423      443
RRR=    0.720    0.224   -0.647   -0.057    0.001   -1.004    0.975   -0.195   -0.019   -0.933   -2.282   36.275   -0.012   -1.236    8.462    0.000    0.975    8.184    7.817   -0.009    2.332   54.215   -0.175   -0.153   -0.181   -0.266   -2.295    0.072    4.760   -0.660    0.599    0.875
X1==   -0.659    0.224   -0.857    0.216    0.224   -1.009   -0.923    1.143   -0.009    0.846    1.978    4.216   -0.019   -0.932    4.224   -0.009   -0.923    2.601    3.783   -0.009    2.370    7.185    1.658   -0.094   -0.109    0.979   -1.157   -0.377    3.226    2.348    0.979    0.593
X2==   -1.092    1.004    0.755   -0.262    0.004    0.994   -1.057   -0.171    1.994   -1.103   -1.154    8.604    0.611    1.326    2.004   -0.006   -1.057    3.146    2.066    0.994    0.984    7.546   -0.105    1.635    1.664   -0.271    1.984   -0.190    1.476   -0.281    0.611    1.476
CD1=        0        1        0        1        1        0        0        2        1        2        3        5        1        0        5        1        0        4        5        1        4        9        3        1        1        2        0        1        5        4        2        2
CD2=        0        2        2        1        1        2        0        1        3        0        0       11        2        3        3        1        0        4        3        2        2        9        1        3        3        1        3        1        3        1        2        3
GGAACCAAGGGAGTCGAAGATATTGTTGAGGCCTTGCGCAGATGAGAATCCGTGTACTCTTCGAGTTTGCCAAGATTCTAATGCTCTCGCGGCTGCGTAATACCCGACAGAGTTTTCTCTCGAACAGCATAACAAACCGGCCGATTCTTATCGCGCTAATCGGCTCGATAATGTTCGCCGCCGGAGTTGGCTTCGGAACCGCCACGGTCTCCATCCTGAGAGGTGCAGGTGCAAGCCACGCCGACATTGGACAGATTGTCGAGACGATATTCGGCGGAATCCCGATCTTTCTTATCGGATTCTTCTTCACGATGGGTCTCCTCTGGGAGCTTAACGCCTCCTCGGAGTCCGAGTCGGCTGATTCGATAAACTGGCTGCCGATCTCGCCCTCAGAATACGTCTTCGCTTCGACACTCTCAA
KOK=        25
KK=  306631  LL=  307770  Z=    6.33  JJ=  306601  DL=  1140
A===      111      112      113      114      121      123      124      131      132      133      134      141      143      144      211      213      214      223      224      231      233      234      243      244      313      314      323      333      334      343      413      433
B===      222      122      422      322      212      412      312      242      142      442      342      232      432      332      221      421      321      411      311      241      441      341      431      331      424      324      414      444      344      434      423      443
RRR=   -0.312    1.625   -0.097   -1.903   -0.062    0.987   -0.010   10.467    1.835    2.804    7.795    6.150    4.191    2.705    0.400   -0.101    0.358   54.086    6.459    7.774    7.152   68.295   -0.193    0.975    0.050   10.633    1.824    0.015    8.799    2.184   -0.445    1.012
X1==   -0.314    1.265   -0.200    2.679    0.670    1.418   -0.031    4.201    1.418    1.619    2.361    2.162    2.895    2.478    0.670   -1.038    1.122    8.806    1.646    1.418    2.207    9.017   -0.513    1.540   -0.085    3.962    1.572    0.029    3.665    0.910   -0.307   -0.744
X2==    0.994    1.284    0.488   -0.711   -0.093    0.696    0.319    2.492    1.294    1.732    3.302    2.845    1.448    1.091    0.596    0.098    0.319    6.142    3.924    5.483    3.241    7.574    0.376    0.633   -0.590    2.684    1.160    0.500    2.401    2.401    1.448   -1.360
CD1=        3        5        3        9        4        5        3       11        5        6        8        8        9        9        4        1        5       15        5        5        6       18        2        6        3       11        5        3       10        5        3        2
CD2=        3        4        3        1        2        4        3        6        5        6        8        6        5        4        3        3        3       15       10       12       10       17        4        4        2        7        6        5        8        8        5        1
CTGGGAGGTGGTACTGTCCGAACAAGGGTACGTGAAGCATTGAGCTGTAGATTTGACCCGGAAATGCTATTCCAAGGATCAATAGGGGCAAGCCGCAGAGAAGTGTAAGGAGTGGCTTGAAGATTCCTCGCATCCTGAGGCGATCATCGAAAGCGCCGACAAGCGCCGCAAGCCCGACTACAAGAGAGTAGGCAAGAAGCGGTATCGAACTCGCTCCGCCAAGAGTGGCGTAAATCGCCGCGAAGAGGATGAGAGTTATCGGAACTGCCGAGCCAACCATCTCTGGGACCTTCGGTCGGTTGGGTTTGTGGACGTCGATTCCGATTATTCCATGCTTCGCGTTCCAGTACATGAAGAATCTGGTTAGGGCGAGAGATACGGGGAACGAGCCGAGGGCGATGAGGATCGCGATCGTGTTCGCCCCGAGCGATGCCATGCCGGGATTCAGCGGTCCTGTAGAGTATAAAGCAACAGTGTGCTGAAGGAAGGGTTATCAGTGGTTTTGAACCGGCGCACCGGAGGTAGTCTTGGCTCAAACCAGCCACCCGTTCATCCCTAACTCGAGCGATCAGCTTCGAAACAGTATGTTGAGGGTGATTGGAATCGGCTCGCTCGACGAGCTCTATTCCGACATTCCACTAGAAGTCCGATTGAACCGACCGTTGAAAGTGGACGGTTTCGCTTCTGAACAGGAAGTCCGCTCAAGCATCGAGCAACTTTTCAAAGAGAACAAGTCAGGGTCAGACTACAATTCGTTTCTTGGCGCGGGAATATACAACCATTACATTCCAGCAGCAGTAAAAGCGATAGTATCGAGAACAGAATTTCAGACCTCATACACACCCTACCAGGCGGAAATCTCTCAAGGTCTTCTGCAATCGCTCTTTGAATTCGAATCCATGATCCGCGACTTGACCGCTGTAGACGCAGTAAATTCGTCCCTCTACGATGGATCGACGGCTCTCGGAGAGGCGGCCCGAATGGCAGTTCGGGCGACAGGAAAATACAAGGTGATCGTTCCAAGAAATCTTCACCCCGACAAGCTGTCCGTACTTCGAAACTATACTGAGCCCGTTGGGATAAGACTCGAAGCCTTCGGGTACGACGAGGAGACAGGAGGTCCGGACCTCAACGATCTTC
KOK=        26
KK=  334621  LL=  335100  Z=    5.53  JJ=  333961  DL=   480
A===      111      112      113      114      121      123      124      131      132      133      134      141      143      144      211      213      214      223      224      231      233      234      243      244      313      314      323      333      334      343      413      433
B===      222      122      422      322      212      412      312      242      142      442      342      232      432      332      221      421      321      411      311      241      441      341      431      331      424      324      414      444      344      434      423      443
RRR=    0.820    0.822    0.526   27.504   -0.425   -1.704   -2.180   -0.129    1.118    5.562    0.057    0.559    1.899   -0.017    0.782   -0.038   -1.243   19.177   -0.488   -1.704   -0.317   -0.241   -0.241    0.067   -0.012    0.503   81.585   -0.463    0.448    0.145    6.813    2.531
X1==    0.539    1.318    0.308    5.375   -0.682   -1.019   -0.924   -0.692   -1.019    2.929    0.062    0.375    2.062   -0.848   -0.682   -0.023    1.076    3.691    0.548   -1.019    3.646   -0.332   -0.332   -0.228   -0.038    3.062    8.544    1.169   -0.347    0.505    4.062    1.356
X2==    1.523    0.623    1.710    5.118    0.623    1.673    2.359    0.186   -1.097    1.899    0.921    1.491    0.921    0.020   -1.147    1.673   -1.155    5.196   -0.890    1.673   -0.087    0.728    0.728   -0.292    0.309    0.164    9.549   -0.396   -1.291    0.288    1.677    1.866
CD1=        1        2        1        6        0        0        0        0        0        4        1        1        3        0        0        1        2        6        2        0        6        1        1        1        1        4       12        3        1        2        5        3
CD2=        4        2        4        9        2        3        4        2        0        4        3        4        3        2        0        3        0        6        0        3        1        2        2        1        2        2       11        1        0        2        4        4
GAACCTGACGGGGAAGGCCTTGCCCCCGAGACGCTCTACAGCTCTTTCCACGTGGACCTGCTTGCCTGGCTCGCAGTACAGGAACAGGAATCCTCCACCTCCAGCTCCGAGAAGCTTACCTCCAATGGCGCCGCTCGCCCTGGCCGTTTGGAGAAGCTCGTCGACCTCACCGGTAGAGATGGCTGAGTCAAGCATTTTCTTCGTCTCCCATTCTGAATTGAGGAGTCTTGCGAACTCTGTGAGGTTTCCTGTGAGGAGCGAGTCTTTCATCTCAAGCGTTAGCTCCTTCATCCGTTCAAGCGCATTCATGACTTTTGACTCCTTGTGCTCGTACGATTCTATCTGTCTTTGAAGGATACCCCCGGATCGTCTGGTCTTCCCGGTAAAGCAGAGCAGGCTGCTGTATTCTAGCTCGTTCAGGGTTTCGCGTTTTATGCGGAGAGCGTTGACAATGTTAACGTCCTTCTTGAACTCGATGAG
KOK=        27
KK=  343981  LL=  344550  Z=    4.93  JJ=  343381  DL=   570
A===      111      112      113      114      121      123      124      131      132      133      134      141      143      144      211      213      214      223      224      231      233      234      243      244      313      314      323      333      334      343      413      433
B===      222      122      422      322      212      412      312      242      142      442      342      232      432      332      221      421      321      411      311      241      441      341      431      331      424      324      414      444      344      434      423      443
RRR=   -0.710    0.957   -0.593    0.614    0.239   -1.655    3.156   12.621   -1.093    0.115    2.678    4.045    0.694   -0.096    0.746    0.117   -0.231    3.637   -0.000   -0.488   33.506   59.835   -1.084   10.960    0.115    0.643   -2.129   -0.193    0.398    0.125   -0.018   -0.504
X1==   -0.717    0.919   -0.939    1.099    0.919    1.379    0.584    3.061    3.090    0.699    1.687    2.099   -1.093   -0.125    2.874   -0.331    0.584    3.496    0.024    1.379    5.382    8.607    0.961    3.376    0.699    0.760   -0.612   -0.485    1.180    0.369   -0.167   -0.442
X2==    0.991    1.041    0.631    0.558    0.260   -1.200    5.406    4.123   -0.354    0.165    1.587    1.927   -0.635    0.773    0.260   -0.354   -0.396    1.040   -0.000   -0.354    6.226    6.952   -1.128    3.246    0.165    0.847    3.477    0.397    0.338    0.338    0.106    1.140
CD1=        0        2        0        2        2        3        2        4        5        2        3        3        0        1        4        1        2        7        2        3        9       13        3        6        2        2        1        1        3        2        1        1
CD2=        4        3        3        3        2        0        8        8        1        2        4        5        1        3        2        1        1        2        1        1        8        9        0        5        2        3        5        2        2        2        2        3
GGATGGGTTTGGATGCGATATCCTCTTTTCACATCGAGTTTATCTCCGCGTTCCTGCTGTTCGGTTTGTCAGTTTACTATTTCGCGAGGAGCGTTGGTTTGGAGAGGATTCTTTCTTTCTCGATGTCGATTCTTGCATGGTCGACGAATACCTACTGGAATCTTACCATCTGGGGAGGTGCATATGATAGGGCCTTCACGATCCCTCTGTTGTTCATCGCTGTCGGAGCAACATATCGCTACGCGTCGCAAGTGAATTACGGAGGTCGGTCCACGCGTGAATATTGGCTGTGCCTAGCGGCATGGACAGTGGTGTACCTCGGAGACGTTTTCGTCGCCATCGCCGGAACCCTCCTAACTGTAATCTTCCTACTATTCTGCGCGGGAATCGACAATCTAGCTACTGGTCTAAAGAGGATCGGTACATTTTTTCTCCCTTTGCTCGGACTCACACTGTGGCAGATAATCCCACTCGCGATCCAAGCATTGGCGTACTCGTCATACAGGCACCAGGTTCTGGTTCCCAACTACTGGAACATGCTCCTTCTCCCCGGAGCCAAATGGACATCGA
KOK=        28
KK=  352441  LL=  352830  Z=    7.68  JJ=  351961  DL=   390
A===      111      112      113      114      121      123      124      131      132      133      134      141      143      144      211      213      214      223      224      231      233      234      243      244      313      314      323      333      334      343      413      433
B===      222      122      422      322      212      412      312      242      142      442      342      232      432      332      221      421      321      411      311      241      441      341      431      331      424      324      414      444      344      434      423      443
RRR=    0.005   -0.089    2.145   60.454    0.124    0.091    0.042   -0.003   -0.127    7.581   -0.961    0.146    1.058    1.746    0.798   -1.241   -2.181    8.314    4.144    0.986    0.629    0.024    1.716    0.080    0.220    3.748   16.613   -0.841   -0.007   -1.466   11.434   -1.466
X1==    0.031    0.101    1.101    8.424    1.101   -0.834   -0.047    0.101    1.166    3.166    0.938    0.827   -1.032    1.484   -0.899    1.166   -1.032    3.226    2.028    1.166    1.226    0.028    2.028    0.712   -0.834    1.923    4.226   -0.774    0.028   -0.972    2.909   -0.972
X2==    0.177   -0.887    1.949    7.177    0.113   -0.109   -0.887   -0.034   -0.109    2.395   -1.025    0.177   -1.025    1.177   -0.887   -1.064    2.113    2.577    2.044    0.846    0.514    0.846    0.846    0.113   -0.264    1.949    3.931    1.087   -0.264    1.509    3.931    1.509
CD1=        1        1        2       10        2        0        1        1        2        4        2        2        0        3        0        2        0        4        3        2        2        1        3        2        0        3        5        0        1        0        4        0
CD2=        1        0        3        8        1        1        0        1        1        4        0        1        0        2        0        0        3        4        3        2        2        2        2        1        1        3        6        3        1        3        5        3
TTGAAGACTTTCCTAACCTCCGGAAAGTTCCCTTCGCTTACGAGTCAAGTCGGGCTTGGATCACTAGGCGAAGTCTTGAAGGAAGATGCAAGGTTCCCGACCACCAAGTCCCAACTCATGGGGGAACAAGGCTGGAAGCTCTATGACAAGAACGTGGAGGAGCGAGCGAGGGCGCGGGAACTTCTTGAGAAACTTCCAGACAGAACCTACACGACTCTTGAGGACGTTCTCGAGTCTCTCACATGATGAAGAGCACAGAACATAAAGTGGGGTGGTGTCAAGAATTTTCTGGTCGGCGTTGGGTGTCTTGTTGTCCCTGGTTCAAAGCTAGGTTGCTGCAAGAGGCTGGACCTGGAGCAGCTCCTTTGCCAGTACGCGATATTGTTCCGA
KOK=        29
KK=  354481  LL=  355440  Z=   10.06  JJ=  354481  DL=   960
A===      111      112      113      114      121      123      124      131      132      133      134      141      143      144      211      213      214      223      224      231      233      234      243      244      313      314      323      333      334      343      413      433
B===      222      122      422      322      212      412      312      242      142      442      342      232      432      332      221      421      321      411      311      241      441      341      431      331      424      324      414      444      344      434      423      443
RRR=    1.210   -2.856    1.875   58.615   -0.732    2.610   -0.314    0.773   -0.271    0.997   -0.491    6.429   -0.457    0.046    2.307   -0.008   -0.856   24.877    9.633   -1.527    1.648    3.811   -0.059   -0.649    0.466    4.775  138.226   -1.749   -0.171    0.144    8.357    1.879
X1==    1.031    4.250    2.513    8.339    1.090    0.666    1.167   -1.113    0.666    0.359   -0.547    1.425   -1.316    0.085   -1.280   -0.037    3.178    5.772    3.243   -0.740    0.876    5.455    0.082    1.053   -1.254    3.297   10.888    1.457   -1.483    1.254    1.760    2.622
X2==    1.173   -0.672    0.746    7.029   -0.672    3.919   -0.269   -0.695   -0.407    2.778    0.898    4.512    0.348    0.542   -1.802    0.211   -0.269    4.310    2.971    2.065    1.881    0.699   -0.719   -0.617   -0.372    1.448   12.695   -1.201    0.115    0.115    4.750    0.717
CD1=        2        7        4       11        3        3        4        0        3        2        1        3        0        2        0        2        7       14       10        1        4       12        3        5        0        6       20        4        0        4        4        6
CD2=        8        2        6       18        2        9        2        3        2        9        5       13        4        4        0        3        2        7        5        6        5        3        1        1        3        6       21        1        3        3       12        4
TCTTCTCAGGAAAATAAGCAAGGATTTGAGTCAAAGGTCCTAAATCTCAATGTCGAAAAATGGCGGACTATCGAGCCAATATGGTCTAGGGATCTATCTGGAAGGTCGTGGTCGTTCTATCTGAATGTCGCGTGAGAGGTATTCATTGGTCTTCGATTCTGCCTGAAGCAAAAGCTCTTCGAAGTGCTTGTTCAGTGCTTTGATCCTTTCCTCGGCCAGGTGAAGTCTCTCCGTCGCTTGAAGCTCATCCTTCTTCCCGCCGTCGATCTTCTTGAGAACAATTTTCCTCTCGAGATAGAGATTCTTGCAGGTTGGGTCGTGGAGGAGTCGTTGTCGTTGACCTAGAAGGGTTCGGCCTTTGCTCTGCTTTTGCGCTAGATGCTCGGTTGTTGTCAGCTGGTCAAGTTGAACTACAACTCTGGTGGTCTTTCGATGGCTGAGCCCCATCTTGCCTGAGTCTAGCGCACTCTTGAGGTTGGTTAGAATCGGCCTGAGGTATGGTCCGAAGTTTCGGGAGAGAAAGCTTCTGTACGGGGACTGGATATATTCGCCCAGCGCTTCTCTCTCCTCAGATCTCAAGGCGATTTCGCCTCGTTGCGAAAGGTCTCTGAGTTTTCGGAGGGGTCGTCGGAGATGGGTTAGCGTGTCCGTTCTGAACTCCCTACTTTCCTTGCGAAGCTCCTTCTCGATCTCTAGGACTTGTTTGAGAGAGTCGTTTGACGTAATCTTCTCTAGCTCGTTTGACAAATCTCTTGTGGTGGACGAGAGCCCCTCGCGAGTTCGTTCAAGTTCGACGCTTTCCTTCTTCTTTTCGTCCAATTGCAGCCCGACCTGATGGATCGTCTCAACGATGCCGGCGAGAGTCTTTGCACGTTGGAGGTTTTCTCCGTCTCCCTCGAGGAATTGAGACATTTTCTCACCTACTTTGGCTATTCTCTCGACGATTCCTGAGAATGAGAG
KOK=        30
KK=  355471  LL=  356250  Z=    4.72  JJ=  355381  DL=   780
A===      111      112      113      114      121      123      124      131      132      133      134      141      143      144      211      213      214      223      224      231      233      234      243      244      313      314      323      333      334      343      413      433
B===      222      122      422      322      212      412      312      242      142      442      342      232      432      332      221      421      321      411      311      241      441      341      431      331      424      324      414      444      344      434      423      443
RRR=   -1.171    0.940    0.494    5.413    0.022   12.721   -0.653    0.477   -0.045   -0.204    0.184   31.239   -2.557   -0.370    0.085    1.404   -2.730   34.495    3.012   -1.553    3.694   -2.112   -1.527   -0.342    0.216    5.328   27.530   -0.586   -0.161    3.311   27.148   -1.205
X1==   -0.615    0.781    1.167    2.136    0.781    2.748   -0.500   -0.833    0.341   -0.122   -0.159    5.136    4.486    0.716   -0.152    1.143    1.864    7.646    1.101   -1.264    1.980    4.606    1.212   -0.865   -0.122    4.486    4.744   -1.245    1.130    2.729    3.557   -0.469
X2==    1.906    1.204    0.424    2.535    0.028    4.629    1.306   -0.572   -0.132    1.678   -1.156    6.083   -0.570   -0.516   -0.559    1.228   -1.465    4.511    2.736    1.228    1.866   -0.459   -1.260    0.396   -1.775    1.188    5.803    0.471   -0.142    1.213    7.632    2.569
CD1=        0        2        2        3        2        5        1        0        2        1        1        6        6        2        1        3        4       16        5        0        5        9        4        1        1        6        9        0        3        5        5        1
CD2=       10        5        5        9        3        9        4        3        2        6        1       16        2        2        2        4        0        6        4        4        4        1        0        2        0        5        9        3        2        4       16        6
TCTTTGGGTATTGTTTCTGCTCTCTCTGAGAGACCGGGCGGTATTGGAGAGGTTGTCCCGTAGGACCTTGAAAGAGTCCCAGCTGACTTCTTGGGGGATCTGGATTTTTTCTATGCCGGAAAGGGAGTCTCGGGCAACACGTCCCACGACTCTAGCAGCTCGATAAGAGATGGGGTCTTTCTTGGTGGCTAGATTTCCATCGGCTTTGCGAGAGAGTTCTTCGAAGAAACTTCGGGCTTCATCGAGCGCCCGTCGAGTATCGTCAGAGAGTTTTCCTGCCTTGTTCTTTGTAGGGCGTAGAGCTTTCTCGAGTTCCTGTTCCAGCCAGATGTCGTATTCGTCAAGGCGGATTTTCAATTATGGGGGACCAGGGAAGGATTCTTACCTAGTCTCCTCTCTCAGATTAATGACTATGGTGTCCATCGTCTGCTGAGCTTTTTCTTTCCTCTTTGCCAGGTCAGAAATCAGTGACTCGTACAGTTCTCTAGCTATTCTTCCACTTCTGTATTGGTTTCTGAGGTCTGCTGATGTGGTTCGGACTACTTGGATGTCCGCCTCCGCTCGCTCGAGTCTCTTGATCATGTCCTGATATCGCGGATTTGTCTTTGATAATTGGTCTTTGATCGGAGCCAGGGTTCTGTCCAACTCGGCTACTCTCAAATCGATAACTCGTCTTCTTCTCTTGAATTCATGGCGGTTAAGCGCTCCTCTTGAGAGGTCCTCGTCCATCTTTTCCGCTTCTAGTCGCATTGCCGATTTTTCATCGTACAATTCTACGAA
KOK=        31
KK=  361051  LL=  361560  Z=    5.03  JJ=  360601  DL=   510
A===      111      112      113      114      121      123      124      131      132      133      134      141      143      144      211      213      214      223      224      231      233      234      243      244      313      314      323      333      334      343      413      433
B===      222      122      422      322      212      412      312      242      142      442      342      232      432      332      221      421      321      411      311      241      441      341      431      331      424      324      414      444      344      434      423      443
RRR=    2.217   -0.410    0.358   37.469   -0.194   -1.775    3.852   -0.054    0.275    0.861    0.095    1.110   12.593    0.369    0.112    0.057   -0.394   16.513    0.027   -1.775   -3.339    1.387   -0.209   -0.124    0.270    1.980   55.484    0.534    0.153    1.618    1.923    7.936
X1==    2.029   -0.226    0.382    8.030   -0.226    1.562    1.678    1.197   -1.131    1.184   -0.379    1.309    3.807   -1.179   -1.127   -0.233   -0.172    5.897    0.025    1.562   -1.135   -1.101   -0.179   -0.118    0.371    1.295    7.811   -0.449   -0.387    1.282    0.458    2.116
X2==    1.093    1.817    0.938    4.666    0.859   -1.136    2.295   -0.045   -0.243    0.727   -0.251    0.848    3.308   -0.313   -0.099   -0.243    2.295    2.800    1.067   -1.136    2.941   -1.260    1.164    1.054    0.727    1.529    7.104   -1.189   -0.397    1.262    4.198    3.751
CD1=        4        1        2       11        1        3        3        3        0        3        1        3        6        0        0        1        1        7        1        3        0        0        1        1        2        3       10        1        1        3        2        4
CD2=        2        3        2        6        2        0        4        1        1        2        1        2        5        1        1        1        4        5        3        0        5        0        3        3        2        3       10        0        1        3        6        6
GCGTTCAGCATGGTCCTTCAGACCAGAGAACAGCACATTCGCCGGGAGAAGGCTACCTCAAACATTTGTACAAATGAGGCTCTCTTCGCCATAGGAGCAGCTGTCTATCTCTCTCTCCTGGGACCTCAAGGTCTTCGCCAGCTGTTCGAGAGCATTCTCGTCAAGACGAGCTACGCGATCAAAATGCTCAGCGAGATGCCAGGCGTCGTGCCCCGTTTCAAGGGTCCGCATTATCAAGAGTTTGTTGTCTCATTCAAAGGCGCCAAGGGAACACTTGCCAGACTCAACAAGTCACTACTTGGCCATGGAGTTCATGGAGGCAAGAGCCTCGTGAAGGACTTCCCAGAGCTAGGCGAGAGTGCGCTCTTCTGCGTAACAGAAGTCCATAGCACCGAAGCCATCGACAAGCTTCGCCTCCTAATCGAGAAGCTTCTAGAGGCATAGAAGTTGTTTCACCAAGCAAAATGGGAAGAACCACTGCTCTTAGAGAGATCTGCTGCTGGCAAGAAA
KOK=        32
KK=  376441  LL=  376950  Z=    4.95  JJ=  376261  DL=   510
A===      111      112      113      114      121      123      124      131      132      133      134      141      143      144      211      213      214      223      224      231      233      234      243      244      313      314      323      333      334      343      413      433
B===      222      122      422      322      212      412      312      242      142      442      342      232      432      332      221      421      321      411      311      241      441      341      431      331      424      324      414      444      344      434      423      443
RRR=   -0.377    1.108   35.717   17.269   -0.445    3.630    2.246   -1.763    0.258    0.092    0.313    0.068   -0.749    5.968    0.208    0.068    0.373   -0.563    2.228   -0.802    7.308   18.445    0.430   -1.370   -0.635    5.272   16.249    0.256   -0.383   -1.492   12.796   -0.222
X1==   -0.235    1.497    8.513    4.021   -0.268    2.287    1.364   -1.155   -1.174   -0.317    0.501   -0.307   -1.197    3.801   -1.150   -0.308    0.512   -0.341    1.305   -1.174    3.044    5.468   -0.381    1.233    0.545    2.198    3.892    0.488    1.276    1.276    3.896   -0.389
X2==    1.600    0.740    4.196    4.295    1.661    1.587    1.646    1.527   -0.220   -0.292    0.626   -0.221    0.626    1.570   -0.181   -0.220    0.729    1.649    1.708    0.684    2.401    3.373   -1.128   -1.111   -1.165    2.398    4.175    0.525   -0.300   -1.170    3.284    0.570
CD1=        1        3       11        6        1        4        3        0        0        1        2        1        0        6        0        1        2        1        3        0        5        8        1        3        2        4        6        2        3        3        6        1
CD2=        3        2        6        6        3        3        3        3        1        1        2        1        2        3        1        1        2        3        3        2        4        5        0        0        0        4        6        2        1        0        5        2
TCCGATTCCAAGGGTTCGTCTGAGCCCCCTTCGAGGCGCGGACTTCTTAGGGGGCGTGGCCAACAGGGCTGACTCCGAAAACTACGCTTGGAATGTGAGTCGAGGCGATGGTCGGCTGTATTAACGGTTCATGACATTATCTATTCGCGACTACAGTCCGGGCAGAACCTCATAGACACGTTTCTGAACGTCAGAAATGAGCTGGTCTCGCTTGGAAGGGTTTGCAACATGAAGCATGAGGACAAGTCGCACTATATCTCCGTTGAACTCGGAAACCCGAACTTGAGGTGTCGAGTCTGGTACAAGATCAACTTTCATCTCCTGCCCAACTTCGACCAGCTTATCCTCAAGCTTCCTGAGGTCTATTCCCTGTTTCACGAAAATCGGAACTTGGACTCGCAAGCCACCGGACCTCGTCCGGTTAACAACTGAATGGCTCAAAAGTAGCGAGTTTGGGATCGCGACAACCTCATTGTCAGGTGTGAGAATCTTAGTATGGATTAGGTTCCG
KOK=        33
KK=  392671  LL=  393360  Z=    5.89  JJ=  392221  DL=   690
A===      111      112      113      114      121      123      124      131      132      133      134      141      143      144      211      213      214      223      224      231      233      234      243      244      313      314      323      333      334      343      413      433
B===      222      122      422      322      212      412      312      242      142      442      342      232      432      332      221      421      321      411      311      241      441      341      431      331      424      324      414      444      344      434      423      443
RRR=    7.182   -0.268   -0.732   15.835   -0.100    6.997    0.528    1.065    0.252    5.416   -0.136   -0.976    2.287   -0.016    0.110    0.080   -1.721   64.353    2.059    1.662    1.492   -0.344   -2.528   -0.371    0.329    0.243   49.847   -0.501   -0.065    1.422    0.370   15.172
X1==    3.856   -0.427   -1.402    5.063    0.389    2.689    1.860    0.774   -0.485    1.380   -0.755   -0.694    1.346   -0.077   -0.427    0.309   -0.502    7.516    1.409   -1.278    2.545   -0.560    3.269   -0.577    2.086    1.346    5.632    0.576   -0.134    1.228    2.046    3.953
X2==    1.863    0.627    0.522    3.128   -0.258    2.602    0.284    1.376   -0.520    3.924    0.181    1.406    1.699    0.204   -0.258    0.261    3.430    8.562    1.462   -1.300    0.586    0.615   -0.773    0.644    0.158    0.181    8.850   -0.870    0.488    1.158    0.181    3.838
CD1=        7        1        0        9        2        5        4        3        1        4        1        1        4        2        1        2        1       10        3        0        5        1        6        1        5        4        9        3        2        4        5        8
CD2=        3        2        2        5        1        5        2        3        1        7        2        3        4        2        1        2        6       14        4        0        3        3        1        3        2        2       15        1        3        4        2        8
CTAATTGAAGAGAAAGCGAAGGAGCGCGAAGTCGACCTCTTCATCCGCGAAATCCTAGAAGTGGAGCAAGAGATGTTCGAGATAGAGCATCCAGGTGATTCCGCTCCCGGTAAGTCGGCCTTCGACAAATTCACATCCACAGCCACCGTGCACGATAAGATAGTAGAACGGAAACTCCTACTTCAAATGATGGAAGAGATCGGTGGACCCGAGGCGATCAAGAAGCTAGAGGAAGCTCGGAAACGACAGTCCAAGACAGCCGAAAAAGCTCCTCAAAATGAGAGCAGGCAGAAACTAGAAAGCCCGCTACTCCACATCTACGAGTGCGCTGAGTGCGATTTCCGTAGCTCTCCCGGCAAGAAGTTCGAGCTTGACGAACACCAGATGGAAACTGGGCATTCCGGATACAAAGAATTGTTTCTCTAAGTTTTCGGCTTTCGGCACTTGAGCGTAGCACGTTCTGGAGCCCAAACGATTAGGTGCCTCGTTTTACTTTGGGCGTGCTGCGGTGGCCTTGGCCGCGAGCGCTGCGAATTCCTCGCGGCCGAAGGCTGTGCCCGAAAGTCCCCAACCGCCTTCGGCGGCCTCAGTGAGTAGCACCCATGTTCTACCGGCCTGGGTCGAGTCGCCAGAGATCCTTGTGACGATCTCGGTTATCTCTTTGACCAGTTGCTTCTGACCTTCCCGGGT
KOK=        34
KK=  399661  LL=  399960  Z=    5.81  JJ=  399181  DL=   300
A===      111      112      113      114      121      123      124      131      132      133      134      141      143      144      211      213      214      223      224      231      233      234      243      244      313      314      323      333      334      343      413      433
B===      222      122      422      322      212      412      312      242      142      442      342      232      432      332      221      421      321      411      311      241      441      341      431      331      424      324      414      444      344      434      423      443
RRR=   -0.275    0.094   -0.851    1.328   -0.191    2.161    0.731   -0.215   -0.273    0.042   -2.119    1.328    0.002   -0.028    0.094    0.220    0.280    0.755    0.280    0.280    2.297   -0.111    1.177    3.496   -0.127   30.989    0.417    0.406   -0.118    0.753   25.837    3.832
X1==    0.745   -0.285    1.504    0.563   -0.285    1.447    0.513   -0.496   -0.553    0.037    2.152    0.563    0.152    0.252   -0.285    0.447   -0.487    1.383   -0.543   -0.553    1.880   -0.946    1.054    1.166   -0.963    5.152    1.880   -1.394    0.279    1.864    5.152    1.864
X2==   -0.369   -0.330   -0.566    2.358    0.670    1.493    1.425    0.434    0.493    1.132   -0.985    2.358    0.015   -0.112   -0.330    0.493   -0.575    0.545   -0.516   -0.507    1.222    0.117    1.117    2.998    0.132    6.015    0.222   -0.291   -0.422    0.404    5.015    2.055
CD1=        1        0        2        1        0        2        1        0        0        1        3        1        1        1        0        1        0        2        0        0        3        0        2        2        0        6        3        0        2        4        6        4
CD2=        0        0        0        3        1        2        2        1        1        2        0        3        1        1        0        1        0        1        0        0        2        1        2        4        1        7        1        1        1        2        6        4
ACGGCAGTGGTCTCTGACCATCGCCGCCGCCCGGCGAACCCGGTCAGAGGACGGGTCGACTCCGAAATCATGCAGCAGCTGGAGTGTTGGCAGAGTGGAGATCCAGGGCTGGCCCTGGTCCTTGACGACCTGGTAGATGCTCTTGGTTGGAAAGCATGCGCCTCCTGCCCACTGGCCGTCTTCGCCCTGCAGGTCAAGCAGTCTGGCACCCCATCCTTCTCTGGCGACCCTCGCGCGCTCGGCGGCGACAACCTCAGCAGGCTCCTTGGTCAGATCACGCATTACCTGCCAACGTATCGA
KOK=        35
KK=  428041  LL=  428790  Z=    5.04  JJ=  428041  DL=   750
A===      111      112      113      114      121      123      124      131      132      133      134      141      143      144      211      213      214      223      224      231      233      234      243      244      313      314      323      333      334      343      413      433
B===      222      122      422      322      212      412      312      242      142      442      342      232      432      332      221      421      321      411      311      241      441      341      431      331      424      324      414      444      344      434      423      443
RRR=    0.202    0.022   -1.508   50.116    1.249    2.037    0.408    1.100   -0.030   -0.117    0.790    0.359    5.854   -0.100    1.641   -0.409   -1.058   47.328    5.041    0.105    3.434   -0.731   -1.210   -0.267    2.347    4.373   40.596    0.422    0.290   -5.362    3.618    1.805
X1==    0.113    0.566    1.549    4.532    0.566    0.785    3.233   -1.131    0.058    0.146   -0.507    2.661    3.415   -0.411   -1.166    0.785    1.711    7.161    1.452    0.058    2.602    1.599    0.960    0.483    0.895    1.846    5.044    0.267    0.429    3.722    3.415    0.429
X2==    1.793    0.038   -0.973   11.060    2.205    2.596    0.126   -0.973   -0.521   -0.802   -1.558    0.135    1.714    0.243   -1.407   -0.521   -0.619    6.609    3.471    1.817    1.320   -0.457   -1.261   -0.553    2.622    2.368    8.048    1.580    0.677   -1.441    1.060    4.207
CD1=        1        2        3        6        2        3        6        0        2        2        1        4        6        1        0        3        4       15        5        2        7        5        4        3        3        4       11        3        3        8        6        3
CD2=        6        2        1       21        5        5        2        1        1        1        0        3        5        3        0        1        1        8        5        4        3        1        0        1        6        6       11        4        3        0        4        8
CAATAGATGTTCGTGGTCTTCGACGCTTAGAGACTTGCCAGATTCTATCTGTGCCTTGATTCTCGCGAATATCGGGGCTGACTCTCCGAAGGGCACTTGAGACTTTTCGACTATCGCAAGGAGCCTCCGAGCCTCGGGCAAACCGGGCAAAGAGGACTTGCTAGCAACTTGACGCTGACTTGGCTTTTTCTGCTTTCTAGCCACTCGTCTCACCTAAAGATCGTCTTGCCGATGGTTTGGAGGAGCATGTATCGGTAGATAAACAAATCAATTCTCTGCCGCAGTCTTCTTGAACTTTCCGATTTTGAAACTGTGGGATCAGCTCTTGAACCTGGCTCGTTTCGACGCCATTTGTCCCGCTACTATTGCGGCGGGGTAGAGAACTTCTTCTTCCTGCTTTGAGTGAGCCTCAAGCGCCTCCGCGAATCGTACCGCGGTCAGATGCCCTTCTTCGGCTCCGACCTTCTTCAGTCGTTCAAGGAACTTGAGGAGTTCTTTGTGACCGTGAAGCATGCCTGGATATTCCTTCTCGAACCGTGAGCCGAGGAGGGAAGCTCGCTTGGCGACCCCATTCTTGAGTTTTCCATCGGCAATGTCCCTCAGAATTCCCAAGAGCGGCAGGGCCAAGCTCTCTTCCTTGTCGATATGGACCTGGAGATCCTTGGCAAGCTTCTCTGCGATGCTCCCTGTTTTTCCTGAGAGGTGCTGTACCTCGACTAGGAGTTGCCAGATTTCTTCATGCTCCTTCTC
KOK=        36
KK=    3452  LL=    4021  Z=    5.65  JJ=    3242  DL=   570
A===      111      112      113      114      121      123      124      131      132      133      134      141      143      144      211      213      214      223      224      231      233      234      243      244      313      314      323      333      334      343      413      433
B===      222      122      422      322      212      412      312      242      142      442      342      232      432      332      221      421      321      411      311      241      441      341      431      331      424      324      414      444      344      434      423      443
RRR=    1.342   -0.432   -1.246   15.547    0.176    7.579   -0.628    0.107   -0.175    3.102   -0.237    4.334    0.278    0.269    0.753    0.408    0.211   35.035   11.994    3.188    0.284   22.554    0.105    0.283   -0.203    4.432    7.018    1.183    0.035   -0.771   -0.119    1.830
X1==    0.706    0.800    1.020    4.026    0.069    2.709   -0.510    0.243   -0.479    1.340   -0.384    3.261    0.450    0.407   -1.394    1.115   -0.510    5.301    4.380    2.709    0.570    5.661   -0.330    0.483   -0.353    2.952    2.307    1.670   -0.205    0.703    0.450    0.703
X2==    1.900   -0.540   -1.222    3.862    2.558    2.797    1.232    0.442    0.366    2.315    0.618    1.329    0.618    0.662   -0.540    0.366   -0.413    6.609    2.738    1.176    0.498    3.984   -0.319    0.585    0.574    1.501    3.042    0.708   -0.172   -1.096   -0.265    2.601
CD1=        3        3        3        7        2        5        1        2        1        3        1        6        2        2        0        3        1        8        7        5        2        8        1        2        1        5        4        3        1        2        2        2
CD2=        4        1        0        6        5        5        3        2        2        4        2        3        2        2        1        2        1       10        5        3        2        6        1        2        2        3        5        2        1        0        1        4
CTCCAAACTGAACGAACACCAACGAGCTATCTACGAAAGCTTAAGGACCAAACCCAAGCTCGATTTCAGATCCCTTTATCGAATCGATTGCAGAGAGGTAGGCGATGCTGTCGTTTCTAGGGCGTATCGAAAAATGAATGAAGAAAATGATTGAATTATGCTTGGTCAGAGAAGGGCTCGGGAAGATGGATAATCTTTTGAGATGGTTTCATGAACTCGGTCGGTCAAACACAGCATGGTGAGGAATACGATACCGAGGCATTGTCGCGCCAGTTCAAGAGCTTCGGAGAAAAGGTGTATCATGGGTCTTCTCCTCTTTACGAACAGATATCCCGTCGCGTGTCAGAAGACCCGGAACTTCTCTCTCTGGTACTCAGAGCCAGAAAGAGTGAGTTGAGTCCCAACCTGTTTTTCGGGGCCATCCACTATCTTCTTTTGAGAGGCCTTCGGCATCAACTCTCGTCCTTCTATCCATCATTGTCGGGCTCAACCATCAAGGAAGATGATCCCTACCCCTTCTTTCGATCGTTCTGTTTGGAGAACAGGAAAGAAATCGAAGATCTGATTTCA
KOK=        37
KK=    9182  LL=    9961  Z=    5.33  JJ=    8882  DL=   780
A===      111      112      113      114      121      123      124      131      132      133      134      141      143      144      211      213      214      223      224      231      233      234      243      244      313      314      323      333      334      343      413      433
B===      222      122      422      322      212      412      312      242      142      442      342      232      432      332      221      421      321      411      311      241      441      341      431      331      424      324      414      444      344      434      423      443
RRR=    1.824    8.929    5.149   12.388   -0.165   -0.873    1.058    0.000   -1.328   -0.009    1.828   39.599    5.622    1.659    0.951    0.220    0.517   33.348   -1.657   -0.873   -0.413    0.110    0.409    1.803   -1.085    0.846   19.377    2.428   -2.650    2.514    1.828    1.595
X1==    2.238    3.085    3.611    2.921    0.117   -0.653   -1.379    0.021   -0.653   -0.015    1.424    5.086    2.850    2.878   -1.368    0.080    0.831    8.371   -1.350   -0.653    2.940    0.059    0.786    1.535    1.403    1.424    3.664    2.050   -1.445    1.371    1.424    1.371
X2==    0.815    2.894    1.426    4.241   -1.413    1.337   -0.768    0.001    2.035    0.612    1.284    7.786    1.973    0.577   -0.695    2.733    0.621    3.984    1.228    1.337   -0.140    1.871    0.520    1.175   -0.773    0.594    5.288    1.185    1.834    1.834    1.284    1.164
CD1=        5        6        7        6        2        1        0        2        1        2        4        9        6        6        0        2        3       13        0        1        6        2        3        4        4        4        7        5        0        4        4        4
CD2=        3        6        4        8        0        4        1        2        5        3        4       13        5        3        1        6        3        8        4        4        2        5        3        4        1        3       10        4        5        5        4        4
GAACGACCACGAAGAACGCTTCTGAGATCTGGTCCTCTAAGCGCGACAGATTTCAGATTCGCTAGAAACAAGGCCCAGAGCCGAGAATCTGCGATTCGATCTCGTTTACGGATAGTAAAGGGGTAGGCTGTTTCCAACGTTAACCTTGTAAGTCTGCCATGGAGATAGAAACTTAGTTTCGTTCCATCTATTCGTTCTAATAGGAACGAAGAGCGTCTTTGGCCCTTCAGCCTGTGTGTGCAGACGTCACTTAGCCCTGCATGGACGAGGATTTCGCAAAGGGCGAGATTTCACATTTGAGAATTCTGGAGTGAAAAGATAGGGAGTGAACGCGCACCCGCGAAGGGCCGCTTCAATATCTGCGCTCGATGCGAAAAAGTCGGTGGTTGAGTAGAGCGGACACTTCGGTCTCTAGGATTTACGCTCAATAGCGTACCAACCATTCTAGTCTGCTTCTCCTGTCTCTCTTTCCCTTTCTTCTTCCTCCTCTCTAAGCACCTCTCTTCTTCCAGGCCCAAACCCCTCTCCGAGCTTAACGTTCGGTGAGTCGAGGAGAAAAATTAGAGACACAATGCCTGAGACCAGGATCAACGCGCCGTAGAGGGCGACAAACAACATGATGTAGAGGCCCGTACCGATCAAGGCCAGCACAGCTACGGCTACAATCGCGAAGAGAGTTCTTCGGCTAGGCGGGGGAGACTTAGGTCTAAGTCCGCGACTGACATTGAGTTCCTCGGGGTCTTTGGAAACAACTTCAGAGAGGCTTCTCCCGCAGACTCC
KOK=        38
KK=   69542  LL=   70501  Z=    8.23  JJ=   69302  DL=   960
A===      111      112      113      114      121      123      124      131      132      133      134      141      143      144      211      213      214      223      224      231      233      234      243      244      313      314      323      333      334      343      413      433
B===      222      122      422      322      212      412      312      242      142      442      342      232      432      332      221      421      321      411      311      241      441      341      431      331      424      324      414      444      344      434      423      443
RRR=    0.129    1.209    2.517    2.745    0.771    4.636   -1.771   -0.125    1.535   -0.812   11.882   76.536   -0.987    2.950    0.163   -0.156    0.740   20.788   12.659   15.293    1.526   34.277    0.115    0.341    0.918    8.883    3.076   -0.001    8.427    1.079    0.297   -0.990
X1==   -0.942    1.044    1.958    1.769   -0.909    1.422   -0.842    1.352    0.807    1.085    5.241    8.377   -1.003    1.235   -0.909    0.192    0.500    4.613    3.274    3.882    0.572    7.269   -0.336    0.606   -0.634    2.119    1.154    0.279    3.586    0.635    0.870    0.635
X2==   -0.137    1.158    1.285    1.552   -0.848    3.260    2.104   -0.093    1.902   -0.749    2.267    9.136    0.984    2.389   -0.179   -0.814    1.481    4.506    3.866    3.939    2.666    4.716   -0.343    0.563   -1.448    4.192    2.666   -0.005    2.350    1.699    0.342   -1.559
CD1=        1        4        6        5        1        5        1        5        4        5       11       15        1        4        1        3        3       10        7        9        4       14        2        3        2        6        5        4        9        4        4        4
CD2=        2        4        4        5        1        7        6        2        5        1        6       17        4        7        2        1        5        9        9        8        6       10        2        4        0        9        6        2        6        5        3        0
CGATCTTGATCGGAGGATTGGACAGCGCGTTCAAACAGAACAAAGACGACTTCTGCGTTGTTCCGACTGGAGCATACCTCGAGCGCGCGAAGATCTTCAAGGCTCCAATACTTGAACCGGGTCTCCTGGTCTACGGACCTCTGGCAGTCATGCTCAGCCAGTTCGAGATTCACGATTTTCCCGCCGTCGCCGTCTTGCCCTACGCTGAACCTGCTAGAGCAGACCCCGCTGCAGCGGCGCTTGCGATTCGTAAGATCTCGAAAGCGTACGATTACAACGTCGACGTTAACGACCTTGTGAAGGACGCCAAGTTCATCGAACGAGAATTCGACCAGAAATCCCGGATGACCCGAAGATCGCTCCAGAGAATGTACGCTTAGGCCTTAAGGACTATTTTCCTCTCAAGGGACTTGATGATAGCATCTGGCTTCATCTTCTCACCATTCAAGACGGCAAGGATTCGCTTAGCAAATCTCTTCGACAATTCCTCTGTTACGGCTCGCCCGTAGTCGCCGTCGGAGACTAAGACTACCCGTTTTGGGTGCAGACTTCGGACAAAATCTGAAACTTTCTTTGCTCTCTCTTCAAGAACGAGATAATCTCCCGAGTCAGGTCCCTCCGTCTGGGCGATCGGAAAGGTCTCATCCAGCTCGATCGGAACAGGACCCCAAGAGAGCGAGTAGAAACAGATAGAGACCTTTGGATGATCGTCGAACGCCTTCGTGACTGACTCATATCGAGGATCCTCGTGGAAAGGTCTCCGCCATCGACCCGGCAGGACCAGAACAAGTTTTCTTCTTTCTTCCACGCTACCCGGAAGCTTCGAGACGAATCTCAGTTTCTCGGGCCTATTGTTACTCGACAACCCAAGATAGAATATTCCACAAGGTTTGACTGCAGGCGTCGATCTCTCAAGAATCTCCGCATATTGAACTATTCGAGTGAAACACTCTTTCAATG
KOK=        39
KK=   71252  LL=   72181  Z=    4.59  JJ=   71162  DL=   930
A===      111      112      113      114      121      123      124      131      132      133      134      141      143      144      211      213      214      223      224      231      233      234      243      244      313      314      323      333      334      343      413      433
B===      222      122      422      322      212      412      312      242      142      442      342      232      432      332      221      421      321      411      311      241      441      341      431      331      424      324      414      444      344      434      423      443
RRR=    0.174    1.403    4.116    2.728    1.212   13.487    1.231    8.392    4.118   -0.727    1.623    8.854   -0.652    0.826    0.243    0.213    2.525   34.634    1.455   15.276   -1.587   20.265    1.564    9.993   -0.081    1.743    2.192    2.481    0.485   -0.478    1.506    1.629
X1==    0.149   -1.490    1.999    1.479    1.231    3.414    3.030    4.077    2.157   -0.306    1.808    2.920    1.808    0.619   -0.810   -1.616    1.067    5.640    0.664    4.672    2.317    4.973    2.553    4.052    0.334    1.142    2.898    1.238    0.196   -0.420   -1.523    1.428
X2==    1.167   -0.941    2.059    1.845    0.985    3.950    0.406    2.059    1.909    2.374    0.897    3.032   -0.360    1.335   -0.299   -0.132    2.367    6.141    2.192    3.270   -0.685    4.075    0.613    2.466   -0.244    1.526    0.756    2.004    2.473    1.140   -0.989    1.140
CD1=        2        0        5        4        4        8        7        8        6        2        5        6        5        3        1        0        4       13        4       10        7       11        7        9        3        4        8        5        3        2        0        5
CD2=        5        1        6        6        4        8        3        6        5        6        4        8        2        5        2        2        6       10        5        7        1        8        3        6        2        5        3        5        6        4        1        4
TGGCAACAGTGTGGGGATAGTCTAATGTTCCGTGAACATCGACAGGGTCCAAGCCTTGCCGGCCTCGCTTCAACAAGTAAGCGTTAGTCATTACCGCATTAATGCCCACTCGATCGAAGAACTTCCTTCCTAGAATTCGGTGGTGGGGGTCTAGTACGGGAAACATGTGCGGAGTAGCGAACGCTCCGCTCTTAGTGTTGATGGTCCCGATTCTTCCAAGAAGATCTTTGCAGTGAACTTGAAAACTCATTCTTCGTGTCTTAGGCTACTCTGATGCCCTTCTCGCGAATGAACTCGTCGAACACGCGTTGGACTCTCTCCGCCGCAGGCCCAGATCCTTCGATAATTCCTTTTTCGTTGACTCGGATCCTGTCCATCACAAGAATCACACCTGCATCGTCCATGACCCGGACCATCCGGGGGAAGACTCGCTCAAGTCTCTCACCTAGGCTCTGGAGATCGAAGGGCTTCTCGAAACTCGAAATCTGAAGAATAACGCTGCCGTTGATGAAGAGCTTGTGAATGTCACCCTGCTCTCCTTTTGCGTTTGTTAGGCAGACGCTCAGATGCTCAGTGTCGACACCGGTTAGAGTTCCAACGTATGTCTTGCCCTGGCTTGTAACAATGCTAACATGCTTCATCTGTTATTCATTCCGGCGAAGTCTGGTTGCCCGAGCCTCGTTATGGGGACACTCTGGGGATAAAAACTGTGATACTTGCTTCCTATCCAGCGCGCCCTTCGATTGCTCTTTTTGAAGGAGCCTTCAGCATTGGTATATCATCGCGTCCCACCAAGGTTCGTGATGAGTTTCTGAGACAAGCTGACTACCACGTGAAGGTCCAGAGCTGGAATGGTCATCTTCTGATATACGGTGTGAAGCCTTTCACGCATATTCATGGGGCAACGTTCAACTTCGACAAGGGATACCC
KOK=        40
KK=  125162  LL=  126301  Z=    4.85  JJ=  125162  DL=  1140
A===      111      112      113      114      121      123      124      131      132      133      134      141      143      144      211      213      214      223      224      231      233      234      243      244      313      314      323      333      334      343      413      433
B===      222      122      422      322      212      412      312      242      142      442      342      232      432      332      221      421      321      411      311      241      441      341      431      331      424      324      414      444      344      434      423      443
RRR=   11.965   -1.033    1.131    5.535    0.014    0.559    1.915    3.414    0.105    3.646    1.361   38.329    0.058   11.028   -0.024    0.016    5.570   31.282    0.652    7.038    9.963    6.715   -0.104    4.962    0.816    1.886    9.638    2.229    8.195    4.856   -0.353   -0.028
X1==    3.898    1.473    2.264    2.503    0.034    0.840   -1.562    2.264    1.460    1.527    2.412    4.798    1.095    3.363    0.034    0.220    1.685    7.540    0.358    1.460    2.895    2.654   -0.143    2.952   -0.987    1.753    3.429    1.366    3.311    1.609   -0.222   -0.093
X2==    3.069   -0.702    0.500    2.211    0.416    0.666   -1.226    1.508    0.072    2.387    0.564    7.989    0.053    3.280   -0.702    0.072    3.306    4.149    1.821    4.821    3.441    2.530    0.724    1.681   -0.827    1.076    2.811    1.632    2.475    3.019    1.587    0.302
CD1=        6        4        5        5        2        4        0        5        5        5        6        8        4        7        2        3        5       18        4        5        9        8        3        8        1        5       10        6        9        6        2        3
CD2=       11        2        5        9        4        4        1        7        3        8        5       21        4       11        2        3        9        8        5       11        8        7        4        6        2        6        7        6        8        9        7        4
ACTGCGTCTTCTCCGCGTCCAGGAAGACTAGGTCGAAGGGTCCGGGAAGCTTGGGGAGAATCTCCATAGCGTCTCCCTTGATGATCTTGATCTGATCCTCTAGTTTGGCGCGTTCAATGTTCTGCTCGGTTATACGGGCGTGTTCGGGGTTCTTCTCAACCGACGTGATTTCCGCTTTGGCCGGGCTATTCTTGGCGATGAGGATAGCAGAGTATCCATAGAGGGCGCCTACTTCGAGTATCTTCCTCGGCTTATGCTCTCGAACAACCTCGGCGAGTATTCGTCCCTTGACGGGGCCTATTGAGGGGATGAAGGACCGCCTGCCCATCTCCTCGATCTCCCGCAGAACCGTGTCCGCCGGGTCCATGGTCTTCTTCACGGATATCATCGGCACTAGGGCGAAAGGGGCTGATAATTGAGCCAATCGGTACGGTCCCGGGAACTTTCTACGCGGCAAGGACCCGTCTCAAAAGTCTGGAGAATCAGAAACTTCTCGTGACAGAAGACCCTGGTACAAGGGTCTTTTTTTGGTGGAACTCGTCTGGTCAGGTATCCTTTCCTTTTTGTTAACTTGTCGTTTTCCCGCTATCTTTCCTTTTTCCTACTAACTATTTCTCGACCCCCCGGGGGCGTGTCAAAACAAAAAAGTCCTTCCACACTCTATCGAATTCCCGACGCGGAAAATTGCTCGGAACAAGCCCTGATCCCGAATCGCGGCAGGCGATTTGAGATCGCGAGGTCTTCACGCTGATCTCTACGCTTGATCTGCAATTGGAAAAACAGTCGACGGTTCTATTCTGCGCGTTAGAACGCTAGACTCGCCCATATGAGCTTCAACTGGCGAGAGCCCTCTAGAAGAAGGGGGGCAGGAATTTTTTTCTCGCGACGTGAGAGTGCTGTTTGGCGTTCTGTAAGCCCTAATCCTTTAACGGCCTATTCTCACTGTCTTTTGCGGGTAGTTGTTTCAGAAACTCTCTCGGATACTCTTTCGTGTTCAGAAGCGAGAGGAATCTTCCCTTCCTTATCGACTCCCTCGCGCCTTCCAGCTCTTTCCTCTGTGAGAGATGATCGTGAACCTTCGCCTTCGCAAGAACATCAAGCACCTTTCCCTCATAGAACGGTTCCAGATCCTTCCCTTGG
KOK=        41
KK=  127112  LL=  128071  Z=    4.90  JJ=  127082  DL=   960
A===      111      112      113      114      121      123      124      131      132      133      134      141      143      144      211      213      214      223      224      231      233      234      243      244      313      314      323      333      334      343      413      433
B===      222      122      422      322      212      412      312      242      142      442      342      232      432      332      221      421      321      411      311      241      441      341      431      331      424      324      414      444      344      434      423      443
RRR=   -0.161    0.541   -0.468    2.757    0.884    2.443   -0.198    2.587    2.443    0.022    6.747   43.329   -0.127    0.282   -0.001   -0.267   -0.082    6.128    0.218   24.603    3.774   40.957    6.445   18.770   -0.643    6.644    0.535   -0.015    9.820    0.230    3.931    0.069
X1==   -0.253    1.425   -1.712    0.897   -0.710    1.681   -0.105    2.449    1.681   -0.256    2.234    7.181    0.515    1.350    0.001    0.383    0.581    1.405    0.149    4.276    2.422    8.384    1.504    3.757    0.828    2.807    1.831   -0.093    4.319    0.135    1.661   -1.956
X2==    0.636    0.380    0.274    3.073   -1.244    1.453    1.893    1.056    1.453   -0.086    3.020    6.034   -0.247    0.209   -0.432   -0.697   -0.141    4.362    1.467    5.754    1.558    4.885    4.286    4.996   -0.777    2.367    0.292    0.162    2.274    1.696    2.367   -0.035
CD1=        2        4        0        4        1        5        2        7        5        3        7       14        4        5        2        3        3        4        2        9        7       16        5        8        5        8        6        4       12        4        6        0
CD2=        2        2        2        6        0        4        5        3        4        2        7       10        2        3        1        1        2        9        5       10        5       11       10       12        1        6        3        3        7        6        6        3
CTGTGCTGCCCGATTCTCAGCTCGGACTGAGTCGCGCTCGTCTTCTCGTCAGTCTTGATCTGCGCAAGCTGGACAGTCGACATAAGGTTCAGCCAGAGGTAGAGGTGGTAGAAGAATCTTGCAAGAAAGACCGAAAGTACTAGTTCCCAGACTCGAAATCGGAGTCCGCGCGCGTGTCTTGGTCTGACTGTTCCATGTTCTCGACACCTGACCCAGCCTGGTCATCCGCAGATTCTGTGGACGCCTCAGCCGGTCGACTCTCATGTTCGGTCTCCGTGGTTTGAGAAACAATGGACTCTTCGTTGGTTGGAGCGGACACGTTCAGCTCCTCAGTAGACGGAACGCTCGTCGCTCCTAACACTGTACTGCCCGGAATCTTGAGATGGCTTCTCAGAAGCAGCATCAATGTCAAGGTCCCGACAGCGAACACGACACCGTTGACGAGTACGGACAGACCCGCTCTCGTGAGGGATCCTTGGAGGATGAAGTAGAACTGGGAGACGGCATAGACGGAGCCGAAGGAGAAGACGAGGAACGGAAGCACTTGGCTCCACCGACGACTCGCACGCATAACGGTCTTCCGTGCAAAAGTCTGCATCGCACCCAGGATCGAGACAACCATCAATCCCGCATCGATAATCGCGTTCGACGGCTCGTTCTGCGTTACAAGGCCCATGAGCAATGTCGTCGCGCGATAGAGAAGATATCCCCACACCACCAGGAACGTCCCGCCTGCAAAGATGGCCACTTGGGGTCTACCGTTTTTGATACTCTTCCATCCCCAAATGACCGTCAAGAAATACGTCGCCACCAGCATGAGCGTCACGACCATCGTCCACAAGAGAATGTCAGTGCCCGCTCCTCTGACATTCGCGTAATTCTGATTGGCCCAAGACGAGATCTCCCAGACACCGACCGCCAGCGGCGCTATCGGCAGAAAGAGAACCGTCATTCCCAGAG
KOK=        42
KK=  220562  LL=  221431  Z=    5.52  JJ=  220262  DL=   870
A===      111      112      113      114      121      123      124      131      132      133      134      141      143      144      211      213      214      223      224      231      233      234      243      244      313      314      323      333      334      343      413      433
B===      222      122      422      322      212      412      312      242      142      442      342      232      432      332      221      421      321      411      311      241      441      341      431      331      424      324      414      444      344      434      423      443
RRR=    7.960    2.874    0.234   23.825   -0.690   10.576    1.855   -2.903   -0.511    5.156    0.540   -0.050    3.494   -0.053    0.696   -2.075    0.178   31.040    0.767    2.084   -0.109    3.937    0.066    4.366   -0.106   -1.147   33.590   -0.437   -0.168    9.588   43.151   -0.168
X1==    2.740    1.851    0.246    4.796    1.066    2.471    1.236   -1.305   -1.332    2.409   -1.509   -0.070    3.879    1.330   -0.504   -0.571   -0.127    6.097    0.484   -1.332    2.308    2.422   -0.219    3.013    0.906    3.206    4.518    0.791    1.051    3.009    6.573    1.051
X2==    2.905    1.553    0.951    4.968   -0.647    4.281    1.501    2.224    0.384    2.140   -0.358    0.705    0.901   -0.040   -1.381    3.631   -1.398    5.091    1.587   -1.564   -0.047    1.625   -0.300    1.449   -0.117   -0.358    7.434   -0.552   -0.160    3.186    6.564   -0.160
CD1=        5        4        2        9        3        5        4        0        0        5        0        2        8        5        1        1        2       10        3        0        5        6        2        8        3        7        8        3        4        7       12        4
CD2=        6        4        4        9        1        9        4        6        3        7        2        3        4        2        0        8        0       10        4        0        3        5        2        4        3        2       16        3        3        9       13        3
CGCGAGCAGGACAGAGCAGGACTTGAGGAAAGGCGCGGTCATCGGGAGTAATGGTCTTTCAGGCACGACAAACTTTGGGTCCTCACCAAGGAACTTGATGAGGCTGAAGATGTAGTCCCAGCGGCCGAAGTTGAGGGCCGTTATCCTCTCGCGCAACGAGTGGAGGATCTCTTCCATTTGAAAAGCTGCGAGAATAGTCTCGATGAGGACGCTGCATTTGATGCTAGCGCGGGGAAGGTTCAGAGCTTTTTCTGTGTAGTCGAAGACGTCGTTCCAGAGGCGGGCCTCCAAATAGCTTTCCAGTTTAGGAATGTAGATGTACGGCCCGGTCCCGCGACCAACCAATTTCTTCGCATTATGGTAGACGAAGAGACCGTAGTCGAAAAGGAAAGCTGGAGTCGAATAGGGCCCAAGCCGGATATGTTTCTCGGTGAGGTGTAGGCCTCTAGGTCGGACAAAGAGTGTCGCAAGTTTTTCTCCGAGCCTATACTCTCGTCCATCTGGACCCGTGTATGTGATGGTCTTATCGACTGCGTCTCGAAGGTTCACTTGACCCTGCAAGGTTCCCTTCCAGGTTGGCGAGTGGGAGTCTTCGAAATCCGCCATGTAAACATCAGCGCCCGAATTGAGAGCATTAATCACCATCTTCCGGTCGACCGGGCCTGTGATTTCGACGCGCCGTTGGCGAAGGTCAGCTGGGACTGGTCCTACCTTCCAGTCGGAGTCTCGAATTTCATGTGTCTCGTCGAGAAAATTGGGAAGTGTTCCAGTTCGAAGCCGCGCATGAGCGAGGGTTCTCTTCTGCAGCAGCGAGTCTAGGCGTGGAGAGAATTCTCGGACCAGATCGCGGACAAAGGCCAGCGCTTCAGG
KOK=        43
KK=  265802  LL=  266551  Z=    4.50  JJ=  265622  DL=   750
A===      111      112      113      114      121      123      124      131      132      133      134      141      143      144      211      213      214      223      224      231      233      234      243      244      313      314      323      333      334      343      413      433
B===      222      122      422      322      212      412      312      242      142      442      342      232      432      332      221      421      321      411      311      241      441      341      431      331      424      324      414      444      344      434      423      443
RRR=    1.154   -0.403    0.334   -0.650    1.476    5.880   10.674   -0.599   -0.476    2.328    0.705   20.835    1.168    1.104   -0.847    5.431   -0.438    0.403   54.176    1.973   15.279   -0.772    0.223    0.485   -0.823    4.046   -0.692    0.384    2.181    1.040   -0.366    0.012
X1==    1.112   -0.470    0.636    1.127   -1.076    2.084    4.829    1.817   -0.399    1.342    0.549    3.783    2.591    0.208    1.348    2.705    0.641    0.399    8.892    5.189    2.216   -0.702    0.728    0.353   -0.474    1.910    2.852   -0.403    1.333    0.636   -0.812   -0.061
X2==    1.038    0.856    0.526   -0.577   -1.371    2.821    2.210   -0.330    1.194    1.735    1.285    5.507    0.451    5.299   -0.629    2.007   -0.684    1.010    6.093    0.380    6.894    1.099    0.306    1.376    1.735    2.118   -0.243   -0.954    1.636    1.636    0.451   -0.193
CD1=        5        2        4        4        1        6        9        6        2        5        3        8        6        2        5        7        3        3       14       11        6        1        3        2        2        5        7        2        4        3        1        2
CD2=        3        3        2        1        0        5        5        1        3        3        3        9        2        9        1        4        1        3       11        2        9        3        2        4        3        4        1        0        3        3        2        1
TCGGGACTTTTTCCTTACATGCAAGTCTTGCAAGATCATCCACGGTTTTGGCATTTGAGCCAGAGCCAAAGAACTTTGAACTCTTGAGAGAGAATCTTGCCATCAACGGTCTTTCCGGGAAGGTGCATGCGTTCAAGCAGGCCGTGTGGTCTCGCGATGAGAAGAGAATACTCTTCACATCGAAAGGCTCTGCATTTCACAGTTTCTATCCGGAGAAGAATGGGATTGGTGGTACTGAACCAACCGATTGTGTAGACATAAACACAATACTTGACCCGCTAAATTATCCAGTACTCCTCAAAATTGATGCAGAAGGTTCAGAGTATGAAATAATCCCACACATCAATAGCATCAACATAGGGAAAATCTCTAGGATTGAACTGGAATACCATCTTGGCGATCCCTCTCGCAGGATTGCATTCCATTCTCTCCTCAAATGGTTCTCCCAAAAAGGATTTGACGTCTACCTACGACATGATGTCAACGTGCTAAGCGCCTTCAAAAAACAGCAGCCGCAGTAGACCGGGTTCTCCACGATCACAAGTAGGAGAACACAGCCTCAAGCGTTTGTCCGATGTAACAACCAGTTGCTACTTGCTCGGAGCCGATCCTCCTTCTTTCCCTGATCAATTGCAATTAACTTGAATCCTGCCCGCCGAACAAGCTCTCGGCAGACGGTCTCGTTACCCTCTGCGACCTCAAGTATCAACCTCCTAGTTCTAACCAGTGATGCTCCAGCGCCCTCAAGGA
KOK=        44
KK=  287012  LL=  287311  Z=    4.86  JJ=  286562  DL=   300
A===      111      112      113      114      121      123      124      131      132      133      134      141      143      144      211      213      214      223      224      231      233      234      243      244      313      314      323      333      334      343      413      433
B===      222      122      422      322      212      412      312      242      142      442      342      232      432      332      221      421      321      411      311      241      441      341      431      331      424      324      414      444      344      434      423      443
RRR=   -0.344    0.320    4.354   21.129    0.189   10.915    0.477    0.096    0.309    0.271    0.024    1.674    0.158    0.010    0.320    0.086   -0.959   -0.060    0.331   -0.301   13.393    0.077   -1.562   -0.090    0.711    0.158    9.383   -0.068   -0.094    0.149    0.158    5.335
X1==   -0.664   -0.581    3.300    6.180    0.419    3.387   -0.718    0.300    1.387    0.261    0.134    1.180    0.134   -0.014   -0.581    0.387   -0.718   -0.536    1.372    0.387    2.353    1.242   -0.758    0.113   -0.739    0.134    3.353    0.220    0.086    0.086    0.134    3.086
X2==    0.518   -0.550    1.320    3.419    0.450    3.222   -0.664    0.320    0.222    1.039    0.179    1.419    1.179   -0.701   -0.550    0.222    1.336    0.111    0.241   -0.778    5.692    0.062    2.062   -0.801   -0.961    1.179    2.798   -0.311   -1.089    1.729    1.179    1.729
CD1=        0        0        4        7        1        4        0        1        2        1        1        2        1        1        0        1        0        0        2        1        3        2        0        1        0        1        4        1        1        1        1        4
CD2=        1        0        2        4        1        4        0        1        1        2        1        2        2        0        0        1        2        1        1        0        7        1        3        0        0        2        4        1        0        3        2        3
CTGCGAGTTTCCAAGAGGGTAGAGGCTTGGAAGGAAGGACTGCGCAAGCTAAAGAAGAACAGAGTTCTATACTTGTCGGGAACGAGTCCGGAGATCCTTCAGCGTTTTCTCCTCAAGTCTTCTGATACTGTCGGCGCCATCGCTCTTGATAACGATGGAAACTTGGCCGCAGCCTGTTCCACTGGCGGAGTCTCACTCAAGCTTCCCGGAAGAATCGGCGACAGCTCGATACTTGGTGCGGGGCTCTATGCAGATAACGAGTCCGGAGCGGCAACAGCGACCGGTATCGGAGAGCAAGCC
KOK=        45
KK=  317372  LL=  318391  Z=    4.69  JJ=  317222  DL=  1020
A===      111      112      113      114      121      123      124      131      132      133      134      141      143      144      211      213      214      223      224      231      233      234      243      244      313      314      323      333      334      343      413      433
B===      222      122      422      322      212      412      312      242      142      442      342      232      432      332      221      421      321      411      311      241      441      341      431      331      424      324      414      444      344      434      423      443
RRR=    7.298   -2.556   12.793   28.009    0.416   42.561   -0.671   -0.300   -0.060    0.307    0.133    1.020    0.944   -0.085    1.970   -3.248   -0.679   31.975   -0.022   -0.956   -0.328   -0.580    0.101   -1.151   -0.109    1.577   48.722   -0.085    1.072   -0.250   43.795   12.861
X1==    4.528   -0.923    2.843    5.253   -0.923    7.251    3.058    0.724    0.089    0.362    0.266    1.172    0.805   -0.526   -1.569    4.864   -1.541    6.568   -1.363    0.686   -0.190   -0.457    0.151   -0.846   -0.128    1.344    6.984    0.453    1.438   -0.057    5.117    2.934
X2==    1.612    2.768    4.499    5.332   -0.451    5.869   -0.219   -0.414   -0.668    0.848    0.502    0.870    1.174    0.161   -1.255   -0.668    0.441    4.869    0.016   -1.394    1.730    1.269    0.674    1.361    0.848    1.174    6.977   -0.187    0.746    4.383    8.559    4.383
CD1=       11        1        9       12        1       15        7        5        3        5        4        5        5        2        0       11        0       12        0        4        3        2        3        1        4        6       16        6        7        4       13       10
CD2=        3        5        7        9        1       10        2        1        1        3        3        3        4        3        0        1        3       10        3        0        5        5        4        6        3        4       13        2        4       10       15       10
GTCCCCCTTGATGTCGCGAGCCGCCTCACGATTCCTGAGAAGGCTACTGACTACAACCTCGAAGAGATGAAACGCCTCATCAGCAACGGCCCCGACACTTACCCAGGCTCCCTATACATCGTCCGTCCCGACGGTCGACGGGTCCGGCTCGAATTCGTTACAGATAGAAAAGTTGTCGCAGAAGCCCTTCAGCCAGGCTTTGTCGTCGAGAGACACCTCAGAGATGGCGATATTGTGCTCTTCAACCGACAACCGAGCCTCCACAGAATGTCCATCATGGCACACCGCGTCCGAGTCCTCCCCTACAAGACCTTCAGGCTCAACCCGACCGTCTGTCCGCCCTACAACGCTGACTTTGACGGTGACGAGATGAACCTCCATGTTCCACAAGGAGAAGAAGCCCGGACCGAGGCCCGCCTGCTCATGCAGGTCCAGGACCAGATCCTGTCTCCAAGATACGGTGGGCCGATCATCGGAGCGATTCGAGATTCTCTAACCGCGGCTTTCCTTCTGACGCAGAAGTCAACACTTCTGGATCGTCCAACTGTCTCGAAGCTACTCGCGGCGGCCGGGTTCGAGGGACCTATGCCAGAACCGGCAGTAACAAAACCCGAAGAGAAATGGACGGGCAAACAGATTTTCAGTATCGTCATCCCGAAGGGCTTCAATTTCATCTCGAAATCCAACCTTTCAAGCTACTACAAGTGCGCGGACTGCGACAAGGGAGTTCTTCATGACTGCCCGTACGATGCCTTCATCGTGATCAAAGATGGCGTTCTCGAGCAAGGCGTGATCGACAAGGCGTCTATCGGCGCCGAAAAATCAGAGAGCCTCTTCCACCGTATAGTCAAAGACTATGGAGCGGAAGATGCAAGGACATTCCTCAACGCGGTTACAAAACTTCTCGATCGGTACATGGTTCTTCGAGGCTTCACGTACGCGTTTGACGAGCTTGAGATTCCTTCAGCCACCAAGGAAAAGATCGCTAAAGCCATCGCCAAGGCCGAGGAGAAGGTCAAC
KOK=        46
KK=  378512  LL=  379561  Z=    6.46  JJ=  378422  DL=  1050
A===      111      112      113      114      121      123      124      131      132      133      134      141      143      144      211      213      214      223      224      231      233      234      243      244      313      314      323      333      334      343      413      433
B===      222      122      422      322      212      412      312      242      142      442      342      232      432      332      221      421      321      411      311      241      441      341      431      331      424      324      414      444      344      434      423      443
RRR=    3.706    0.096    2.647    3.683   -0.956    2.065    5.946    0.517    1.208    0.302    1.068   29.219    0.603    5.646   -0.534    1.058    1.332   44.319    2.296   13.847    0.626    6.587   -0.341   14.004    0.544    1.068   21.763    0.009    8.873   -0.030    0.023    2.336
X1==    1.441   -0.176    2.492    4.060   -1.515    1.508    1.668    0.487    0.882    0.250    1.014    6.132   -0.925    1.822   -0.845   -0.996    0.374    5.894    2.570    2.761    2.362    2.559    0.742    3.384    0.875    1.014    4.120    0.013    7.384   -1.079   -0.279    1.944
X2==    2.572   -0.547    1.062    0.907    0.631    1.369    3.564    1.062    1.369    1.210    1.054    4.765   -0.652    3.099    0.631   -1.062    3.564    7.520    0.894    5.016    0.265    2.574   -0.460    4.138    0.622    1.054    5.283    0.752    1.202    0.028   -0.083    1.202
CD1=        4        2        6        8        0        5        5        3        4        3        4       11        1        5        1        1        3       13        7        7        7        7        4        8        4        4       10        3       15        1        2        6
CD2=        8        2        5        5        4        5        9        5        5        5        5       12        2        9        4        1        9       14        4       11        3        7        2       10        4        5       11        4        5        3        3        5
CTGCATCACAAGAAGTGTTTCACATGCATGTTCACATCATTCCCAGATTCAGCCACGATTCCAAGGGAGGAATGACTTTTCCAGAACGCAAACGAGCAACCCTGGCCGAGAGAGAAGAAATGGGAAGAGCCATTCACGAGGCACTCCGGAAAAACGCCTAAACATTGGAACCCCACTGCTCGGAGAACCCTATCTTAGGTGAGGCTTGGCCATGCGGAACTCAACTTGCGTGAACCTTCTTCGGGTAATACTCTCGATAGTACCGGCACCTATCATTGAGAGGACATGCCGAACATTTTGGCCCTATTGGCCTGCAGACTAGTTGGCCGAACTTGACGAAGACATCATTCAGATCCAGCCAGTCTCTCCTATCGACTATTCGGACCAGTTCCATCTCGGTTTCCTCCGGGGTCTTTGTCTCTACAACTCCGAGCCTGTTGAAGATTCTGTGAACATGAGTATCAACCGGTATCGCCGGTTTCTTGAATCCGAAGACGAGAACACAGTTGGCCGTCTTCCTGCCCACCGATGGCAGCTTGAGAAGTTCTTCCACCTCTCCCGGAACTACTCCTTGATACTCGTCAAGAATTATTTTCGCTAGTCTCTTCACCGTCTTGGCTTTTTTCCTGTAGAAGCCGACCGGTCTTATGAGTCGAGCTACGGTTCTCACGTTAGCCGTCGACAAACTCAGGGCGTTCGGGAAAGCCGTGAAGAGGCGGGATGAAGCCGCGGCTGTTGTTGGGTCCTTTGTTCTATGAGAGAGAACTGTGGAGATTAGAACTCTGAAGGGGTCTCCATCACCGGAGTCGCTAATTTTCTGAAGAGCAGTCGGGTCCTCCTTACGAGCTATTTTGACTGCTCTGGCCGCGTCCTTGATTATTCGATGAAGAGTCTGCGGTGATCGCCGTGAGAGGGCCACAGTCATTTTCCCAGTTTCCGGACCATTCGAAGGTTCCCCTGTGCATCGCGTCTTTCATCTTCAGGTGTTTCAAGAATCCATGGAAGTCCACGAGTGGTATCGTGATGTAGAAAGGCTTTGAATCCCCTCTC
KOK=        47
KK=  389552  LL=  390481  Z=    4.89  JJ=  389462  DL=   930
A===      111      112      113      114      121      123      124      131      132      133      134      141      143      144      211      213      214      223      224      231      233      234      243      244      313      314      323      333      334      343      413      433
B===      222      122      422      322      212      412      312      242      142      442      342      232      432      332      221      421      321      411      311      241      441      341      431      331      424      324      414      444      344      434      423      443
RRR=   20.113    0.280    6.017   17.813   -0.212    5.382    2.453    0.800    2.920   -0.258   -1.369    0.085    0.483    3.426    2.479    3.839   -0.477   23.291    5.286   -0.361   14.971    2.536    0.062    1.663    0.337    0.483   24.498   -0.186    4.064    1.987    3.212   -1.497
X1==    5.365    1.952    1.467    4.344   -1.479    2.428    1.106   -0.690    3.089   -1.465    1.305    0.029    0.613    1.305   -1.479    2.428   -0.215    3.790    1.968    1.106    4.767    2.221   -0.325    3.494   -0.772    0.613    4.767   -0.189    1.145    5.813    4.075   -1.523
X2==    3.749    0.144    4.101    4.101    0.144    2.217    2.217   -1.159    0.945    0.176   -1.049    2.932    0.788    2.625   -1.677    1.581    2.217    6.145    2.686   -0.326    3.141    1.142   -0.190    0.476   -0.437    0.788    5.139    0.983    3.550    0.342    0.788    0.983
CD1=        9        5        4        8        0        6        4        1        7        0        4        2        3        4        0        6        2        9        6        4       10        6        2        8        1        3       10        2        4       11        8        0
CD2=       10        3       10       10        3        6        6        1        4        3        1        8        4        7        0        5        6       11        6        2        7        4        2        3        2        4       10        4        8        3        4        4
TTCGGATACGAAAGTTCACTCTCGTCCCTCAAGATGCAAATCTGGGACAGCCATTTTCAAGACTTCAATGAAGTAGAGCGGGTTCGGTCCATGCCCGATTATGTCGTGTCTTCGGAGAAAGGACTAAAACTAGTAGAAGTAAAATTTCGCAAGAGATCAGATCGCGAAGGGCATTCCGGAGTCTACATGAAAAACACGGACCTCCATCGATACAGACGCTACTGGGCGGAATCCGTTATCGCACTCATCAGCCCTTTTGCGGATCACTTTTTCTGCCAAGCTGTTAACAGTCTTGTCCCTGGTTCGCAGGAGACAAAATGGTTCGATTATAACGAGTTCCGATCCCTTCATGAGGTCTATCCAGAAACGAAAGACAAGCTCAAGGCGTTCGGAGTTGCAGTGGACAAACTCGGCACTCTATGGGATGAACATAAATGAAAGCCATTGGGAGAACGACGCTTTCGGATTCGGACTAGTACTCGCCATTCTTGGGTTATTCCTGTTCGGAATCGCATTCTCAAGCTATCAGGACTCAAACGCGAACTATCAGGCTTGCTTAACACGGTACTTTCTGACGTATTGCAACTCGAACGCTCCAGTGGTTTCATGGGGTCCGCTCGAAATCGTCGGAGGAGCCCTGACCGCGATTGGTTTGGGCCTTGTGGCCGCTCCAATACTAGGGAGGCTTGAAGGCAAGAAAATTACTTCTCCATCCTAGGATTCCTCCCCCAGGAGAGGGGCTGGGACACGACTTCGCTTATCTTTGGTTTTCAGATCCCATCTTAGCGCGCTTGCGAGAAGTACTTGTGGAAGGTTTCTTTGCCGCCGTTTCCTTTTTCTTTGCGGGAGACTTCGGTTTCCTAGGGGCTGACTCTGGTTCTGCTTCCGCTTTCTCTTCCTTCTCTGGAGCAACTTCCGCTTGTTTCGCGG
KOK=        48
KK=  402062  LL=  403111  Z=    5.13  JJ=  402062  DL=  1050
A===      111      112      113      114      121      123      124      131      132      133      134      141      143      144      211      213      214      223      224      231      233      234      243      244      313      314      323      333      334      343      413      433
B===      222      122      422      322      212      412      312      242      142      442      342      232      432      332      221      421      321      411      311      241      441      341      431      331      424      324      414      444      344      434      423      443
RRR=    2.001    1.861    0.968   23.407   -0.349   31.286   -0.224   -0.993    0.015    0.273   -0.392   12.363    2.551    2.421    0.327   -1.096    0.099   35.505    0.290   -0.031    1.156    4.485   -0.241   -0.708    0.107    5.133   28.517    0.374    0.557    5.158   18.168   -0.521
X1==    0.599    1.669    1.801    3.507    1.669    4.785    0.459    1.213    0.366    2.487   -0.481    2.801    3.132    2.214   -1.566   -0.738   -0.203    6.334    0.858   -0.738    3.965    1.029    1.029   -0.813    0.980    1.927    3.493    1.039    1.101    1.615    5.540   -0.442
X2==    3.338    1.115    0.537    6.675   -0.209    6.538   -0.487   -0.818    0.041    0.110    0.814    4.414    0.814    1.094   -0.209    1.485   -0.487    5.605    0.338    0.041    0.292    4.359   -0.234    0.871    0.110    2.663    8.165    0.360    0.506    3.193    3.279    1.178
CD1=        3        5        6        7        5       12        3        5        4        9        2        6        8        5        0        2        2       16        4        2       13        5        5        1        6        6       12        8        6        7       12        3
CD2=        8        4        3       15        2       11        2        1        2        2        4       11        4        6        2        4        2        9        3        2        2        9        2        5        2        7       12        2        3        7        8        4
GAGCTCAAACTCTCCCCGTCGAGACTTGCGAGTCTTCCTCACAGCCGAGAAGATAGAATTGTCGAGAACATAGATACCCGCGTTGACAACCCCGACTATTCCGCTAGCGACCTTCTCATGGATCGCAACAATGTTTCCCCTCTTGATTTCCAAACTACCGAAGCGCGACGGGTCCTTGACCTGTGCTACACCCATCAAGAGATCTTTCGAATCCGACGATTTGACGAACTTGTCGAGAGCCTTCTGATCATAGTAATTGTCCCCATAGACGATTAGGAAGCGATCCTCTCCTCCCAGTTCACTCTCAACCGACTTCACCGCATCCGCAGTTCCTCCCAGCCTCTTCTGTTTCACGTAGCTGATCTTGGAACCAAGCTCTTTTCCATCTTTGAAGAAGCTCTTGATTTTCTCGGCTTCAAACTGGACCACCATCACGATCTCGGTGATCCCTGCCTCAACAAGCGCTTTGACCGTTCTCCGGAGAAGAGGTTCTCCACCGATCGGGAGCAGATGCTTGGGATTCTTTTCGGCGAGCGGCCAGAGCCGTTCTCCACGACCCGCTGCAAGTATTGCTGCCTTCAACCTGCTCAGCGTCCCTTCAGGACTTGTCTCAAGAAACGAAGCGTTTCTTTCATAACTCTGGTCGCCTCGGACCTATCTTTCGATTCTCCCGTCACACGTATCACAGGCTCTGTACCACTGTCCCGAACAAGGACCCAGGCGTTCTCAGTGCTCACCCTCAACCCGAATTTTGTCTCGGCGATCGAATCATTCCCAAGAATCTTCTTCAAGCCAGAAGAGAGCGTAGAGATCATGCCCTTGGAGAGGTTGCCTGCATGAGTGACACCTTCTCTGATCATATGGTACTCTGGGACATCCTTGACCATTTCTGAAACGGAGAGCCCAAGGCTTTCCGACGCCTTAAGAAATAGAAGCCCCGACAGAGGCCCGTCTGGACAGCTATTGTAGTCTCGATGAATCCACGCCCCGGACGGTTCTCCCGCGAAGTTCGCGTTCAATCGTTTCGTCTCGCGCAATAGCTTAGCATCG
KOK=        49
KK=   62193  LL=   63272  Z=    5.05  JJ=   62163  DL=  1080
A===      111      112      113      114      121      123      124      131      132      133      134      141      143      144      211      213      214      223      224      231      233      234      243      244      313      314      323      333      334      343      413      433
B===      222      122      422      322      212      412      312      242      142      442      342      232      432      332      221      421      321      411      311      241      441      341      431      331      424      324      414      444      344      434      423      443
RRR=    6.169    0.348    8.332   20.379    0.498   29.478    2.024    0.388   -0.147   -0.004   -0.360    1.458    0.529    1.914    1.427   -0.147   -1.466   27.011   21.152   -0.718    1.777    1.561    5.507   -1.604    0.160    0.529    7.094    0.054    0.135   22.747   17.476    2.316
X1==    4.367    1.215    1.953    2.806    1.741    4.923    0.652   -0.545    0.433   -0.844   -0.684    2.806    1.004    0.660   -0.888    0.433   -1.124    4.069    3.800    2.117    1.902    2.188    2.188    2.481    0.223    1.004    2.501   -0.077    0.111    4.314    3.815    1.912
X2==    1.412    0.286    4.265    7.262    0.286    5.988    3.105   -0.712   -0.339    0.005    0.527    0.520    0.527    2.900   -1.608   -0.339    1.305    6.638    5.567   -0.339    0.934    0.713    2.517   -0.647    0.717    0.527    2.836   -0.703    1.211    5.272    4.580    1.211
CD1=       14        6        8        9        7       12        4        3        4        2        2        9        5        4        2        4        1        9        8        7        6        6        6        6        4        5        7        3        3       10       10        6
CD2=        4        3        8       13        3       12        8        1        2        2        3        3        3        7        0        2        5       15       14        2        4        4        7        2        3        3        7        1        4       10        9        4
ATGATTGATGATCACAAGAAAGTGTCAGAGGCCCAAATGGAAGAATGGGCGGCGGATTTCGACTCATGGGACGTTGTGGATGGTTGCTGCGGAAACCTCTTCGACAAGACAGAATTCGCAGAAAGAAAAGCACGCGAATGGTCCATGAGAGAGGAGGAATATGTTAAGAGAGCGGGATTTGTCCTAATGGCTGAACTAGCCGTTCACAGCAAAGAAGCTTCAGATAAAACGTTCCTAGATTTTCTTCCCTTGATAATAAGAGAAGCGTCCGACGAACGAAACTTCGTCAAGAAAGCCATAAACTGGGCGCTAAGACAGATCGGAAAAAGAAATGCAGTCTTGAATGCCGCAGCGATCAAAACTTGCTCGAAAATCCGAGATCTTGATTCTAGCCCGGCGAAGTGGATTGCATCAGATGCGCTTCGTGAACTAACAAGCGCACCAGTCAAAAGGAAACTCTCAACCACGAAGCCGTAAGGGCCCAAGCAACAAGATCATTTGACTCCCGAATCGTCAGAGTTGGCGAATCTTGTCGTAAAAGTCCATCAAGTTGCGTGCCGCCGGTTCCTCCCTGTTCAGGGCAAAGATCTTCATTCCTTGCTCGTATCTCTCGAAAATCAATACTCGACACTTGACTAGTGGTTCTGCGATTCGCGCGACAGTTGAAGGGGATACATCCAACACTCGCGCGAGACCGGCCTGGTTGAAGACCTTGTCCCTGTTCTGCAGCAAGTGTTCTACAAGTCTGACTTGTGCTTTAGATTGAAAAAGGTCTAACAGTTTCATCAAGCAGGCCTCTCACGAATAAGATACGAGGGTTCCAATATCTCGGCCCCGCAAAGCACTCGTTATGTTCGACGGATCCTCCATTGAGACGAACCTCGTCGGAATCCTCGCCCTCTGCATTATCTTCAACGCAACAGGATCCAACAATTCATACCTGCCCGCATAAACATCTCCGGCCATAGCCCAACTCAGCAACTTGTCAACGCTGACAGACCTCAACATCTTCGCCTTAGGATCCTTCTTCGGATCCGCAGTATACACTCCTTGAACATCTGTCGCATTAACGAGAAAATC
KOK=        50
KK=   85923  LL=   86252  Z=    4.52  JJ=   85443  DL=   330
A===      111      112      113      114      121      123      124      131      132      133      134      141      143      144      211      213      214      223      224      231      233      234      243      244      313      314      323      333      334      343      413      433
B===      222      122      422      322      212      412      312      242      142      442      342      232      432      332      221      421      321      411      311      241      441      341      431      331      424      324      414      444      344      434      423      443
RRR=    0.115   -1.976   -0.033    2.769   -0.260    0.542    0.769    0.561   -1.652    0.206    0.005    2.853    3.246   -1.521   -0.217    0.542   -0.319   -0.051   -0.449   -0.960    0.088    0.419    0.078    0.213   -1.314    3.377   73.325    0.033   -0.122    0.017    4.290   -0.850
X1==    0.528   -0.586   -0.594    2.292    0.414    2.263    2.120   -0.594   -0.737    0.254    0.110    1.292    3.110    1.898   -0.586    2.263   -0.880    0.084    0.876    1.263    1.073    1.818   -0.102    0.599   -0.746    1.110    9.073    0.061    0.840   -0.114    4.110   -1.068
X2==    0.218    3.370    0.055    1.208   -0.630    0.240    0.363   -0.945    2.240    0.814    0.044    2.208    1.044   -0.802    0.370    0.240    0.363   -0.612   -0.513   -0.760    0.082    0.230   -0.770    0.355    1.761    3.044    8.082    0.538   -0.145   -0.145    1.044    0.796
CD1=        1        0        0        3        1        3        3        0        0        1        1        2        4        3        0        3        0        1        2        2        2        3        1        2        0        2       10        1        2        1        5        0
CD2=        1        4        1        2        0        1        1        0        3        2        1        3        2        0        1        1        1        0        0        0        1        1        0        1        3        4        9        2        1        1        2        2
TCTCCCCAGCTTCTCCTGGAGACCGGTGGGGGAGAGAGTCTCCTCTCTGAGCCGATCAGAGAGGTGCGTCCGCAGAGGATTGTGATTGACAGCCTCAGCCATCTCGCTATGTACACGGACCGCGACGAGCTGAGGAGAGAGCTCTACCGGTTGATTATGCTGCTCAAAGCTAGGGGCTTGAGTTCTATTCTCATCTGGGAGAGCAGTGACTCGTGGGGTTACTCCTCATCATTATCGGATGGGGGCATCAGCTTCCTAGTGGACTGCGTTCTCCTTCTCAAGCCAGTAGAGATAGAGTCCTCGGTCCGAAAGGCGATGTTTGTCCTGAAG
KOK=        51
KK=   93213  LL=   94262  Z=    5.09  JJ=   93183  DL=  1050
A===      111      112      113      114      121      123      124      131      132      133      134      141      143      144      211      213      214      223      224      231      233      234      243      244      313      314      323      333      334      343      413      433
B===      222      122      422      322      212      412      312      242      142      442      342      232      432      332      221      421      321      411      311      241      441      341      431      331      424      324      414      444      344      434      423      443
RRR=    4.728   -0.041    1.142   21.493   -0.332   29.255   -0.185   -0.043    0.212   10.181   -1.288    4.015    1.068   -0.902   -1.374    3.593    0.175   24.886    2.788    0.356    8.510    0.140   -2.202    1.274   -0.009    3.448   52.004   -0.669   -0.926    0.191    1.506    8.837
X1==    1.329    0.103    2.069    5.771    0.840    5.112   -0.102   -0.038    0.192    1.778    1.720    1.850    3.029   -0.654    0.840    2.037   -0.102    4.573    0.716   -1.652    6.225    0.515    2.234    0.333    0.020    1.720    8.280   -0.627   -0.777    0.315    0.412    2.500
X2==    3.559   -0.396    0.552    3.724   -0.396    5.722    1.825    1.130    1.104    5.726   -0.749    2.170    0.353    1.380   -1.636    1.764   -1.720    5.442    3.896   -0.216    1.367    0.272   -0.985    3.821   -0.422    2.005    6.281    1.066    1.192    0.607    3.657    3.535
CD1=        3        2        5        9        3       11        2        2        3        6        5        4        7        1        3        6        2       12        4        0       16        4        7        3        3        5       20        3        2        4        3        8
CD2=       10        2        4       11        2       11        6        5        4       12        2        8        4        7        0        5        0        9        8        2        4        3        1       10        2        7       11        4        5        4       10        9
TGAGGCCCACCATCCGCCACTTGCGATATTCTTTCCGCCTTTGGCCTTGTTATCGCCGAAGCCTACGGTTGTGCTTCCGAGGACCTTGTCATCCTGGGTGAACCCTTGGTGAAGCTTGGGGTTCAGTCCGAATCCGAAATAGGCGAAGCGATTTTCATCACCGGTTCCTTCTCTAAGATAACGTTTGAAGATCTCCTTTCCAGATCTCGCGGAAAACTGTTTGATCCGACCCTGTAATACTTGGAGGGTTAGACTCTCAACTCGGCCTTTTCCGGAGCGGATCGGTGTGTCGTAGACTATCCTTCCTTCGGCGCTATCTTCTGCGGCCGAGACCTCGATTCCACCGGTTGGTAAGAAGAGTACCTCTCCTCTCTCGGCTTTCTCTTCTGTTGCCAGGCCGTACGAATAATCGAGTGGGCGTTTGTCGAGTCTGAATCTGAGGTCAGTTCCAAACGAGGTTGTCACATCTACCTGTCCCTCTCCGCTCAACAAGGGCTCCAATCCACGCCCACGGGAAGTCATCTCTTCGGGATCGGCGGTACAGCCTTCGAACATTATTCGTTTCCACTCTTCTAAGTCCAGACCCATTTCCTCTGCACGCTCTTGGGTCGCAAGTGTAGCCTCGATCGCCAGCATCTTCACCCTCTTTTTCCTAGCTACCATCGCCCACTGTTCAGCAAACCTGGTCCTGTCGTACCGAGTATCGAGCCAAACACTAACCAACTTTCGCCTCTCAGCAGGAATCTTATCCCACGGGATGGGCTTTCTCGGTCCCAAGGTGTAGATGTAGATGTCAGTCTCTTCCAATGCAGCGGCAAGATGAGCCGGCAAGTTGTCAACGAGCTCAAGTGGAGCTTCGATCATAGAGCGCAACCAAAGGTCCTCCGGCTGAACCGTCAGAAGTACCTCGCAGCCTCGTTTTCTGGACTCCCAGGCGAGATCTGACCCTAGTTTGAGCGTATGGTCCCAGCTGTTGATCCACACACGCTGACCAGACTTGGTCCTAAGACAACCATCAAGAATTTGTCTAGAGAGTGCTGCGTGCTCGGT
KOK=        52
KK=  103833  LL=  104732  Z=    4.74  JJ=  103623  DL=   900
A===      111      112      113      114      121      123      124      131      132      133      134      141      143      144      211      213      214      223      224      231      233      234      243      244      313      314      323      333      334      343      413      433
B===      222      122      422      322      212      412      312      242      142      442      342      232      432      332      221      421      321      411      311      241      441      341      431      331      424      324      414      444      344      434      423      443
RRR=   28.855    0.020   -0.542    2.152    0.168    5.927   -1.325   -0.166    1.623    2.147    1.228   30.380   13.317    8.859   -0.289   -0.065    2.617   11.810    0.410   -1.141   39.200    1.856    0.355    1.067    0.016    0.147   -0.001    2.370    0.027    0.770    0.673    3.044
X1==    5.339    0.019    2.000    1.197   -0.698    1.519   -1.431    0.613    0.791    0.668    0.576    5.252    3.320    2.490   -0.698    0.063    2.828    2.501    0.131   -1.394    6.762    0.753   -0.688    1.363   -0.036    0.576    0.107    2.152    0.630    0.630    2.634    4.809
X2==    5.404    1.069   -0.271    1.798   -0.240    3.901    0.926   -0.271    2.051    3.215    2.133    5.785    4.011    3.558    0.414   -1.031    0.926    4.722    3.129    0.818    5.797    2.464   -0.515    0.783   -0.446    0.256   -0.010    1.102    0.043    1.223    0.256    0.633
CD1=       10        2        5        4        1        4        0        3        3        3        3       10        7        6        1        2        6        5        2        0       11        3        1        4        2        3        2        5        3        3        6        9
CD2=       10        4        2        5        2        9        4        2        6        8        6       11        9        8        3        1        4       11        8        4       13        7        2        4        2        3        3        5        3        5        3        4
CCTGGGGAAGGAGCTTCCGGGTTTTCCCGAAAGAAAGCCACGTTCGGCCAGGAGCGGTCCGGTGCCGTCCCATACTAGAACTCCGATAGAGAGCCTGCCGAAAGCGGTAGAAGAATCGGATCTAGTCGAGGATTATCCTGAGATCGTAAAGGAAGGTCGTGAGAAGCTAGGCTTGTCACAGACGGATCTCGCGTTCAAGGCGAAGGAGAAGGTGACGGTGATCCAGAAGATCGAGTTAGGCAAGATACTGCCGACGATGCGATTGACCAAGGAACTGGAACACATTCTACGCGTCAAGCTGCTTGCGCCGAGAGCAGAGCTTGAGGTTTCCACCATTCCGGTCAGGCAGGCTGGGCCTAGAGAGCTAACCCTCGGCGATGTAGCGCTAGTAAGGCATAGGGAGCCAGAAAACAAGTAAAACCTAACTCCGCGCAAGCCTGACTCTAGAAGCTTATTTCCACAGCCTCCTTCTTGCAAATCTTACTGTTTCTCTAACTATCTTTCTCGCGTAACTTTTCTTTTCCTCTAACTAATTTTTCTGCTAACTATTGTGTGACCCCCCCGGGGGTGGTCGATTTTCCCGCGCCCCGCCCTCCACGAAATCAGCCGTTTTTCCCAGGGATTCTTAGTCCCAGGTGGCTGATCAGCTATCATCGTGGACCGCTGGAACCTTTAGAAATAAAGAGGTTGAAACGGGGAGCGGCTCCCGAAAAAGATGACAGTTAGAGTAGCACCATTAGTCGTTCCCGAAGAGGTTTTTCTGCGGGACACCGATAGAAAACGGGCAAAGAAGGGCATTCTTGGTGGAGCAGAAGAGAAGGTCGTCTTCGCCAAGACGATTTTTCTACCCTATCTAGACTTTACCTATCGTTTTCCAGCGGAAAAAGGCCTTCTATCAAA
KOK=        53
KK=  107163  LL=  107732  Z=    5.40  JJ=  107163  DL=   570
A===      111      112      113      114      121      123      124      131      132      133      134      141      143      144      211      213      214      223      224      231      233      234      243      244      313      314      323      333      334      343      413      433
B===      222      122      422      322      212      412      312      242      142      442      342      232      432      332      221      421      321      411      311      241      441      341      431      331      424      324      414      444      344      434      423      443
RRR=    4.155   -0.181   -0.075   32.478   -0.258   11.433    1.386    0.247   -0.076   -0.241   -0.410   11.377    3.470   -0.137   -0.181   -0.218    0.294    3.807    0.679    0.584   18.616    3.800   -0.360    0.169   -0.221    7.282    1.759    0.083    0.934   -0.801   10.365    6.185
X1==    1.780   -0.238    0.380    6.390    1.551    4.044   -1.150   -1.248    0.976   -0.065    0.335    2.654    2.738   -0.180   -0.238    0.208    0.611    3.655    0.438   -0.559    3.715    0.919   -0.592   -0.301    2.030    1.937    1.739    0.085   -0.797    2.641    3.539    1.953
X2==    2.334    0.760   -0.198    5.083   -0.167    2.827   -1.206   -0.198   -0.078    3.705   -1.225    4.287    1.267    0.760    0.760   -1.046    0.482    1.042    1.549   -1.046    5.011    4.133    0.609   -0.561   -0.109    3.759    1.011    0.976   -1.171   -0.304    2.929    3.167
CD1=        3        1        2        8        3        7        0        0        3        2        2        4        5        1        1        2        2        7        2        1        8        3        1        1        5        4        5        3        1        6        6        5
CD2=        4        2        1        8        1        4        0        1        1        5        0        7        3        3        2        0        2        2        3        0        6        6        2        1        1        6        2        2        0        1        5        5
CTGTTTGGCGATCTGGGAGGTCTCTTCAAGATCACCCCTAGATTCACTGGGCTAATCACGTTTTTCGCCGAACTATCCAAGCCCAGACTGCGCCTTGAATCGCCCGTCTCGCCCATTATCGCTGCCAGACAGCGAGCGTCTTAGAAAATAGGAGGTCTTAGCGACCGAGTCTCGCGACGCGTGTTCGGCCTTTCCCCTTAAGGCAAGCAACTGAAGAAGTCTTGCGCAGGCATCTTACGACACAGGTCCGGTTCCTTCGGACTGTCACGCGCTTTACAATTTGACAGAGGTTCTATAGGAACTCAAGCCTACTCCTCTGAGCCGATTGCCGATCTTCGCGATGACTCCTGGAGCATCAGTGCCAATCTTGCACAGAAGGGATTGGACAAACAGGGAGAGACTTTCCACCTTCACGACATCGCTCTGTAGTCCCGCGGCTCTCACAGCGGTCTCAGCTTGTGTCTTGTCAGCTCCAACCACTATGACCCTGTCAAAGGGATATTTTCTCCACGAAACAAGACGGTCTCTCGCCTCATCGTTCAGTTCTACCGAGATCTTCTCACCCTCAAG
KOK=        54
KK=  110253  LL=  111032  Z=    5.20  JJ=  109923  DL=   780
A===      111      112      113      114      121      123      124      131      132      133      134      141      143      144      211      213      214      223      224      231      233      234      243      244      313      314      323      333      334      343      413      433
B===      222      122      422      322      212      412      312      242      142      442      342      232      432      332      221      421      321      411      311      241      441      341      431      331      424      324      414      444      344      434      423      443
RRR=    2.967   -0.051    2.541   12.247    0.314   18.006    1.776    0.417   -0.004    0.520    0.090    2.313   -0.792    9.305   -0.233    0.032    0.860   45.361   -0.791   -0.147    0.526   -1.209   -2.624    0.060    2.976    3.030   20.265    0.751    0.548    0.855   27.337    0.948
X1==    1.241   -0.185    2.332    3.080    1.151    5.210    1.865    0.383    0.081   -0.712    0.415    4.276   -0.241    3.140   -0.854   -0.651   -1.508    7.043    0.950    3.012    0.348   -0.632   -1.371    0.549    2.137    1.727    5.973    0.266   -0.693    1.464    5.662    0.745
X2==    2.391    0.273    1.090    3.977    0.273    3.456    0.953    1.090   -0.049   -0.730    0.218    0.541    3.292    2.964    0.273   -0.049   -0.570    6.441   -0.832   -0.049    1.510    1.914    1.914    0.110    1.392    1.755    3.393    2.821   -0.792    0.584    4.829    1.272
CD1=        5        2        6        8        4        9        5        3        2        1        3       10        2        8        1        1        0       10        3        6        2        1        0        3        5        5        9        2        1        4       11        3
CD2=        4        2        3        6        2        7        3        3        2        1        2        2        6        5        2        2        1       13        1        2        5        5        5        2        4        4        8        7        1        3        8        4
CGCGAATATTCCATCACGGAGCACGTTTCACAGTTCAGAGAACTCAGAGAATCCATCAGGTTCGGGTCAGTACACTCAACCGGCAGGATCTTCAACGATCTGAAAGAATACGACGACGAGTTCAGGAAGGCCGACGAACAATCAGATTGGAACATGAAGATCAATCGAGGGCTTGAGGTCGATTTTTCTCTCACGATACGAAACACAGGCAGGAGATTTTGTAAACCAGAAAAAATGGGACATACTCCTTTGTTCCGTACACGAACTCGATGACGGGACGGATGTTGAGAGGACAGGGGGCAGGTGGTCGACCCGGTTTGGGGGCACAAACGCTGGCGTGAATATCTCAGATTAGAACAGATGGCGTTGGAGAGTGATTTTGTCCCCTTCAAGGTGCTCGCTCACCCTATCAGAATGGCAAGAGGAAAAGTGATTCTCCCTCCTGAAATTGATGATTTGTTACTGGAGCTTGCAAGAACGGCTAGGAGAAGGAACAAGGCCCTTGAACTAAACGGGAACGACATCGACCACGCTCTCCAGCTCGTTCGCATACTTGCAAGAGCCTGTTCGAAGGCTGGTTTCAGGGTAAGCCTTGGCTCAGACGCTCATCATCCTAAGGACGTGTTCAGAAATATGGAAGTCGCTCTCGGGCTCGTCGACGAGTTCAAGCTGGAAATATTCGCGCCCATCGCATCTTAAGGCGTCTCAGTCATCGATCGCCTGATAAGCCGAAGTCCAGAAATCAAGACAGCATTTGGAGGACTTGGGGAGGTCCAGGCG
KOK=        55
KK=  143193  LL=  143762  Z=    4.77  JJ=  142563  DL=   570
A===      111      112      113      114      121      123      124      131      132      133      134      141      143      144      211      213      214      223      224      231      233      234      243      244      313      314      323      333      334      343      413      433
B===      222      122      422      322      212      412      312      242      142      442      342      232      432      332      221      421      321      411      311      241      441      341      431      331      424      324      414      444      344      434      423      443
RRR=    0.466   -0.446    4.522    6.359    0.254   -0.412    0.857    0.143    4.504    0.621   19.759   25.186   -0.482   -2.023    2.971    0.533   -0.125    1.628    2.738    6.353   -2.036   20.406    1.374    0.623   -0.305    9.237   -0.240   -0.200    2.218   -0.387    5.908   -0.096
X1==   -0.401    1.333    2.195    2.714    0.488   -1.171    0.382   -0.349    2.293   -1.167    5.299    4.309    0.392    1.753    1.333   -1.171    0.382    1.508    1.276    2.293    1.522    4.630    3.794    0.276   -0.298    2.028   -0.254   -0.247    2.141   -0.374    2.845   -0.374
X2==   -1.163   -0.334    2.060    2.343    0.520    0.352    2.245   -0.410    1.964   -0.532    3.729    5.845   -1.229   -1.154    2.228   -0.455   -0.327    1.080    2.147    2.770   -1.338    4.408    0.362    2.261    1.023    4.555    0.945    0.812    1.036    1.036    2.076    0.256
CD1=        1        3        4        5        2        0        2        1        4        0        8        7        2        4        3        0        2        3        3        4        3        7        6        2        1        4        1        1        4        1        5        1
CD2=        0        1        4        4        2        2        4        1        4        1        6        8        0        0        4        1        1        3        4        5        0        7        2        4        3        7        3        3        3        3        4        2
CGTGTCCGAGCCAGCTTATCTTTAGGCCTTGATATTCGAACAAGGATAGTACGATCTCGTCGATCCTAGTGTTCTCAATAAAAGTCTTGCAAGAACACTTCTAGCCTTCACCTGTTCAAGAATACGCATAAATCGCTCCGAGACCCCTAAACTAGGAGTCGTCCATGCACGATGTGATAATCATCGGTTCCGGGTCCGCAGGATATACTGCAGCGATCTACGCTTGCAGGGCTGGACGAAAGACGCTGCTCCTAGCTGGTTCAATTCCAGGCGGTCAACTGATGATTACTTCAGACGTTGAGAACTTCCCTGGTTTTCCGGAAGGAGTGCTGGGACCTGAATTGATGGAGAAACTGCGTCGTCAGGCGGAGAAATTCGGACCCGAGATCATATACGAAGACGTATCATTCGTCGACTTCTCATCTAAACCGTTCAGAGTCGTTGCTGGTGGAAAGTCGTACGAGGGCAAGAGCGTGATCATCGCCACCGGTGCAAACGCCAAGTGGCTTGGACTGCCGTCGGAGACGAAGTTTAGGGGAAGGGGAGTCTCCAGTTGCGCAACATGTGATG
KOK=        56
KK=  144903  LL=  145442  Z=    6.02  JJ=  144303  DL=   540
A===      111      112      113      114      121      123      124      131      132      133      134      141      143      144      211      213      214      223      224      231      233      234      243      244      313      314      323      333      334      343      413      433
B===      222      122      422      322      212      412      312      242      142      442      342      232      432      332      221      421      321      411      311      241      441      341      431      331      424      324      414      444      344      434      423      443
RRR=    0.192    0.107    0.566    4.087   -0.028    0.142   -1.631    0.196    4.958   -0.170   -0.421   39.530   10.510    8.705    1.138    0.391    0.115    1.791   -1.654    0.142    0.084   19.658    1.536   -0.325    0.280    0.479   35.359   -0.155    4.703    2.876    1.491   -0.440
X1==    0.235    1.032    0.742    2.995    0.032    2.037    1.540   -0.179    1.218    0.838    0.346    3.995    2.759    4.974    1.032   -0.420   -1.135    0.790    1.895    2.037    2.394    4.305   -1.424    1.034   -1.378   -1.262    5.026    0.646    2.294    1.001    1.151    0.355
X2==    0.817    0.104    0.763    1.365   -0.896    0.070   -1.059   -1.094    4.070   -0.203   -1.217    9.895    3.809    1.750    1.104   -0.930   -0.101    2.266   -0.873    0.070    0.035    4.566   -1.079   -0.314   -0.203   -0.379    7.035   -0.240    2.051    2.873    1.296   -1.240
CD1=        1        2        2        4        1        4        3        1        3        3        2        5        5        7        2        1        0        3        4        4        6        8        0        3        0        0       10        4        6        4        3        3
CD2=        2        1        2        3        0        1        0        0        5        1        0       13        6        4        2        0        1        3        0        1        1        6        0        1        1        1        8        1        4        5        3        0
GAAAGGAAGCTCTTGTAAGGAGACTTGACGAATGCGGACAGGGCTTCTCGCTCATCTGAGCCTAGCGGGTACTCGCCACGCAGGGAGAGATCTGCGAGCCTTCGCAAGGGTCTCTGAAGGTGGGCTAGGGTCTCGGCTCGAAAGGCGCGACTCTCCTTACGGAGCTCTCTCTCGATGTCTAAGACTTCTCGAAGGTTAGCGTTTGCCTCTAACTGGTCGACCTTCGAGGTCAGATCTGATTCGGAACGACCCAGTCCCTCTACCTCTCTCCTCACTCCGCCCAGCTCCCGGACCTTCTCTTCGAGTTCACCTCTAGCTATCTTGATGCTCTCAACAATTCCTGTCATCGTTCTTGCCCTCTGGAGTTTTGAGCCCTCGCCTTCCAGAAATGAGGCGAGCCTTTCGCCGCTCTTCGCTATCCGATCCAGTGTTCCGCCGAACGAGCGCATATCAAGAATGTAAAAACCGGAAAGTTCTCGGGCCGTGGAGTCTCGGAGGTCCCGAATCGACCTGCTCGCTACTGAGAGACCGTCCTTGACG
KOK=        57
KK=  147783  LL=  148502  Z=    5.35  JJ=  147303  DL=   720
A===      111      112      113      114      121      123      124      131      132      133      134      141      143      144      211      213      214      223      224      231      233      234      243      244      313      314      323      333      334      343      413      433
B===      222      122      422      322      212      412      312      242      142      442      342      232      432      332      221      421      321      411      311      241      441      341      431      331      424      324      414      444      344      434      423      443
RRR=   -1.754    1.024   44.084    6.944    5.430    4.089    2.903   -1.063    1.500   -0.239   -0.004    5.401    0.963    0.104    1.586    1.781   -0.362    5.311   -0.051    0.673    3.234    3.170    0.092   -1.421    2.029   -0.000   36.683   -0.446    2.191    6.028   13.085    1.173
X1==    3.645    0.378    6.691    3.830    2.003    2.694    1.590   -0.476    1.900   -0.525    0.777    1.603   -0.675    0.526   -1.247   -1.277   -1.372    3.470    0.101   -0.483    1.798    2.214    0.043    2.541    1.811    0.051    5.679    0.949    2.114    1.405    3.681    0.695
X2==   -0.481    2.712    6.588    1.813    2.712    1.518    1.826    2.231    0.790    0.456   -0.005    3.370   -1.428    0.198   -1.272   -1.395    0.264    1.531   -0.511   -1.395    1.799    1.432    2.146   -0.559    1.120   -0.005    6.460   -0.471    1.036    4.291    3.555    1.687
CD1=        6        2       10        7        4        5        4        1        4        1        3        4        1        3        0        0        0        6        2        1        4        5        2        6        4        2        9        3        5        4        7        3
CD2=        1        5       11        4        5        4        4        5        3        3        2        6        0        2        0        0        2        4        1        0        5        4        5        1        4        2       12        2        4        9        7        5
TATGTTGCCGCGTTGAACAAGGTCATTGAAAGTGAGAAGGTTGAGCTGGTGATGCCACAGCCCGACCCGGAGGTTGAGCGAGTTTCTGCGGAGCGTTCAAGAATCCGCGCGCGGATATTCCTTCCCGACATTGAGACGGTTTCTACTTGCCTCGACAAATTCGCAGCACTATCGCGTTGGAACGAGGCAGGTCTCCGAAGGAAACCGGTCCTCATCTCTCACGATGATTCTTCCAACACGCGGAAGCTCCGACAGCTCGATTATCCGTGTTGGATTCGCGCCCGAGAAGGAGCGGGCGGCCTCATGAGTTGTAGAGCAACTAACCCGAGCATCGCGGAACATTGGGTCAAGTTCCATTGGGATCAAGGAATCAACGCGAACTTTGTCGCGGAGGAGTATCTTCCGGGAAGAGACTATTGCTTCATGTCTCTCTGGAATAACGGCGGGTTGGTCACTTCTATGATTCGCGAGAGGCTGAGTTGGGTCGGCCACCGCGTGGTGGGGTCGGGAGGCACATCGAAGCTCAACCGGGTTGTTCATTCGGACATAGTTAACAAGAAAGCAGTGGAAGCGATAAGGTCCGTTTCCAAGAAACCTCACGGTATTTTCTGTGTCGACCTAAAAGAGGACGCGAAAGGTGTTCCCTGTCCTACTGAGATCAACTGTCGGTTCACGACCAATGTTCACTATCTCTCCCTTGCCTCGATAAGACTTGGACAT
KOK=        58
KK=  193563  LL=  194222  Z=    5.86  JJ=  193023  DL=   660
A===      111      112      113      114      121      123      124      131      132      133      134      141      143      144      211      213      214      223      224      231      233      234      243      244      313      314      323      333      334      343      413      433
B===      222      122      422      322      212      412      312      242      142      442      342      232      432      332      221      421      321      411      311      241      441      341      431      331      424      324      414      444      344      434      423      443
RRR=    0.379    8.051    0.041    3.752    0.498    0.305    0.249   -1.871    0.427    1.225    0.517   65.652   -0.171    0.781   -1.595    0.061   -0.228    6.961   -0.324    3.334    2.500    2.945    0.867   42.672   -0.215    4.161   -0.913   -1.186    2.625    3.500    0.028    0.126
X1==    0.282    2.756    0.085    1.125   -1.262    0.148   -0.426    1.554    0.148    0.574    2.368    9.111    0.129    0.372   -1.262    0.148    0.390    2.513   -0.381    0.899    2.055    3.242    0.955    6.237    0.574    2.368   -0.751    0.972    2.721    2.024    0.129    0.629
X2==    1.345    2.921    0.480    3.334   -0.394    2.063   -0.584   -1.204    2.887    2.134    0.218    7.206   -1.320    2.100    1.263    0.416   -0.584    2.771    0.852    3.711    1.216    0.908    0.908    6.841   -0.375    1.757    1.216   -1.220    0.965    1.729    0.218    0.200
CD1=        2        5        2        3        0        2        1        4        2        3        5       13        2        2        0        2        2        5        1        3        5        6        3        9        3        5        1        4        6        5        2        3
CD2=        3        5        2        6        1        4        1        0        5        4        2       11        0        5        3        2        1        5        3        6        3        3        3       12        1        4        3        0        3        4        2        2
AGAGTTTGAAGACTGCGCGAGAAGTGACTTGGCTCGGCGCCACCGATTCCGCCAAGATGAGCGAGATCAACGCGGCCCAACGACAATTATTCGCCACCATGCCACGCCGCCTGGACTATGTCCCGCTGGGACAGATCAACCGGAGCATGGATTACGCGCTCGGCAAGATCAACGAGCTACTGGCAGCACTTTTCTCAGAGAAGGAGAAATGCAAGAGGTTGGAAGACGCGATAGACATCTTGACAGACAAGGCCAACAAGACAAAACAAGAGTTACAATCTGAGTCGTAGCGAGTAGGATCAGGATTCTCCTACGCAGGAACCAGGATGGTCTCTCCCCCATATTTCGAATAAAGATATTTCGCCGCCGGTATTCCCTGAATGGTTTCCACTTCCGCACATCGAAGGCCTTCCTTCTTTAGGTCCAAGAGCGTCCGGTGAAGGAGTAGAGACCCGATTCCTTGCCTTCGATAGTTGGGCGAGACCACTATTCCGGTGAAAAACTGTCCTTTGCCTGAGTTTCTCTCCGAGATTATCCCGTTGACCCCAACAACCTTCTCTTCCTTCTCTGCGACCAACATTTTCGCGCCCAGTCGTTTCTTGGAGTCCAGAAACCATCTTGCGGCGCTGCTCCGTGTCCATTTCTTTAGGTAATTCTCCC
KOK=        59
KK=  297423  LL=  298472  Z=    5.49  JJ=  297363  DL=  1050
A===      111      112      113      114      121      123      124      131      132      133      134      141      143      144      211      213      214      223      224      231      233      234      243      244      313      314      323      333      334      343      413      433
B===      222      122      422      322      212      412      312      242      142      442      342      232      432      332      221      421      321      411      311      241      441      341      431      331      424      324      414      444      344      434      423      443
RRR=    3.855    0.010    0.535    8.458   -0.168    1.703    1.171    0.062    3.842    0.727    1.109   26.273    3.874    4.216    0.137   -0.028    2.606   36.498    0.262    5.164    5.041    6.830   -1.087    6.896    0.578   -0.566   35.737    0.468    2.551   -1.134    1.883    4.602
X1==    2.446   -0.054    0.218    2.616   -0.054    0.698    1.545   -1.318    2.825    0.260   -1.463    6.034    2.699    2.056   -0.752   -0.011    3.439    5.653   -1.166    2.116    2.189    1.616    0.975    2.775   -0.519    2.699    7.226    1.884    1.374    1.374    1.311    3.485
X2==    1.576   -0.183    2.450    3.233    3.133    2.441    0.758   -0.047    1.360    2.793   -0.758    4.354    1.435    2.050   -0.183    2.441    0.758    6.456   -0.225    2.441    2.302    4.228   -1.115    2.485   -1.115   -0.210    4.945    0.249    1.857   -0.825    1.435    1.320
CD1=        5        2        2        6        2        3        5        0        6        2        0       11        6        6        1        2        8       11        1        5        5        5        4        8        1        6       12        4        4        4        4        7
CD2=        7        3        9        9        9        8        4        4        6       10        2       11        6        6        3        8        4       14        2        8        8       10        1        6        2        3       13        5        7        2        6        6
TTTGGAAAGAATTCTCCAAGTCTCGTCTCGTAGCCAGGATTTGTGCCGGAATTCTATGGCATACTTGAAACCGTGAGGTAAGAGTGAGAGGAATTCTTCGAGATGGTTAGAATCAAACTTGTATCTCGGAGGTAGCTGGATGAGTAGGCAGCCGAGCTTTCCACTGTTGTTAAGTGGAAGCATAAGGTTGGCGAATCTGTCTAGTTCTTCTTCGATCGGCTTTCCGAGTGCTTCCAGTCTCTCATGGGTTATGGTCTGCGGAATCTTGGCGTTAAATACGAAGTTGCGTGGGGAATATCTGTCCCATCCTATCACCATGCCCTCTTTTGGAAACGCGTAGAAGGTGGAATCTATCTCGACTGTCGGGAATATTTTGCTGTAGAATCCGAGCTTACTCTCGGTTGAGGTGGGGTAGAATACTGCGACCCATTCAGCGTATGACCAGCCGGAGGTCCCGAGGAGGAATCGGCCCGTGTTCGCCAACCTCTATCCTTAGTAACTGGAATCGGAATGGATTCTTGAAGATATGTCTCAGCTACTAGTTGGAGCAGGAGGCTGGGCCTACTTCCAGGTCCCAGGAACAGACAGCCTCGAAGCGTATTCTCAAGCGTTCGACCTCGTCGAGCTGAACAGCAGTTACTATCATCTGCCGTCTATCTCCTCAGCCTCTGAATGGCGAAAGAGAGTCCGAGACGAATTCCGTTTCTCGGTAAGATGCCCCCGGATCCTTGTTGATCACTATGGCCTAAACCTTCTCCCGGGTGCTCGTTTGCTCATAGAGAGACTGGAAGAAGTTTGCGAGAAGCTCGAAGCAGAGGTCATGACGATTCTGATTGGTGCCGGTTCGCCGATCAAAGAAAGCGAACTGGCCGCTAGAGTTAGAGACTTTCTTGGAACATTCAGTTCTGGCGGGACCGCTGTGGCGCTCGAATTTAGAGGTATGAGACCCTCCGGCGAGGTTTTCGACTTTATGAAAGAGTCGGGGGGGATTCACTCTGTAGATCTCTCGAATAGTGAGCCTCGTTATGAGGGGAGAGTGTTGTACAGTCG
KOK=        60
KK=  298473  LL=  299522  Z=    6.68  JJ=  298383  DL=  1050
A===      111      112      113      114      121      123      124      131      132      133      134      141      143      144      211      213      214      223      224      231      233      234      243      244      313      314      323      333      334      343      413      433
B===      222      122      422      322      212      412      312      242      142      442      342      232      432      332      221      421      321      411      311      241      441      341      431      331      424      324      414      444      344      434      423      443
RRR=    1.223   -0.929    5.322   26.851   -0.973   16.527    1.166   -1.492   -1.430    0.020    0.076    9.962    4.235    2.183    1.712   -0.800   -0.342   60.573   -0.372    1.126   23.769   28.030   -2.351    0.958   -0.793   -2.268    1.986    0.057   -0.671    0.515    1.853    0.412
X1==    0.867   -0.358    2.617    3.426    2.156    3.278    0.938   -1.051   -1.034    0.100    0.822    5.315    3.291    0.946   -1.616   -1.034    0.304    5.811   -0.309    0.814    7.370    5.829    2.098    0.338    1.897    2.057    2.541    0.028    1.343    0.738    1.439    0.133
X2==    1.410    2.591    2.034    7.838   -0.451    5.041    1.242    1.419    1.383    0.198    0.092    1.874    1.287    2.307   -1.060    0.774   -1.125   10.423    1.206    1.383    3.225    4.809   -1.121    2.838   -0.418   -1.103    0.781    2.054   -0.500    0.697    1.287    3.092
CD1=        4        2        7        8        6        8        4        1        1        3        4       11        8        4        0        1        3       12        2        4       15       12        6        3        6        6        7        3        5        4        5        3
CD2=        5        7        6       16        2       11        5        5        5        3        3        6        5        7        1        4        1       20        5        5        8       11        1        8        2        1        4        6        2        4        5        8
GCTGTTTGGAAAGGGAGAGGAGAACATATACGAATTTGACGACAGGGAGCTGAAGGAGATTGCGAAGAAGGCTTCAGCCCCGAAATTCGAGAAGAGTATCCTTGCCTTTCACGGGGTACGGATGTACCGGGACGCGGGACGAGTCAAATCATTTATCGAGAAAGGATACTTCCCCAAGATAACAAGTGGCGTCGGGACAGAGTCGATCCGAGAGGTGTTGAACGAAGATGCCCGATTTCCAACCACAAAATCACGTCTCTTGAAGGATCAGGGATGGAAAGTCTTCCAAGATACTTACGAAGTAAGGAAGATCTCAACTGTCCTAGAGAAGCTACCCGAGGGAGAATTCAACAGCTTAAACGATCTGATGGCGGAACTTCGAAGCCACTAGGATTCATCTGCCGAGAGTCAAGAGTCTCATTTCTCCACGGGAAGATTCTTTCGAGCAGACCATTCGTGCCATGATCCAACATAGTTCCTGACCTTTCCATATCCCAGTGATCGAAGAGCATAGTATGCGGCCGCGGCTCGAGCTCCCCGATGACAGTAAGTAACCACCACCGCCGATCGATTTTTGTTCAATCCTCTCTTCTTCAGAACGCTAGCCATTTCGGATCTTGTCTTGAACCTCTTTCCATCATCGATGAAGTTTGTCCACTCAAGCCATCGAGCACGAGGGATTCGTCCTCGGCGTTTGTCGCATTCTCGTCCCTCCTTGCCTGTGAACTCTCCTTCGCTGCGCACGTCCAGGATTTGGGCCGACCTATCTGAGCGAATCTCGTCGGCCGTGGCGAGCACTCTTGACATGGGTCTGATTCGGAAGATCTTAGCATCTGGTTCTAGAGGCCTGTTTTCAGTAGGAAAATGAGACTTGCGCCAAGCTTGGAATCCGCCTTCAAGAAGGAAGACTTTGTGTGCTCCGGTGTATTCTAGCATCCACCCGACCCTCGCGGCTCGCATTCCGAAACCAGATTCATAGACAACAATCGTCTCCTTGCCTGTTAGTCCCAGCTTTCCCAATCGCTGACCGAGATCTTCATGGAATTTCCG
KOK=        61
KK=  302013  LL=  302552  Z=    5.44  JJ=  301443  DL=   540
A===      111      112      113      114      121      123      124      131      132      133      134      141      143      144      211      213      214      223      224      231      233      234      243      244      313      314      323      333      334      343      413      433
B===      222      122      422      322      212      412      312      242      142      442      342      232      432      332      221      421      321      411      311      241      441      341      431      331      424      324      414      444      344      434      423      443
RRR=    0.402   -0.500    0.029    5.055    0.268    9.625   -3.817    0.029    1.610    0.137    0.127   40.351    4.561    8.954    1.412    0.053    0.313   -0.035   -1.611   -0.406    1.353   21.421    0.205   -0.333    1.466    0.552   16.710   -1.514   -0.848    9.246    1.184   -1.967
X1==    0.240    1.916   -0.061    3.071   -1.030    2.109    3.307   -0.061    0.444   -0.402   -0.264    4.071    2.387    5.537    0.934   -0.388   -1.140   -0.016    1.694    2.942    1.377    3.928   -1.351    1.155   -1.229   -1.147    4.202    1.349    2.386    2.386    0.620    1.637
X2==    1.675   -0.261   -0.467    1.646   -0.261    4.563   -1.154   -0.467    3.623   -0.342   -0.481    9.911    1.911    1.617    1.511   -0.138   -0.274    2.169   -0.951   -0.138    0.982    5.453   -0.151   -0.288   -1.194   -0.481    3.977   -1.122   -0.356    3.875    1.911   -1.202
CD1=        1        3        1        4        0        4        5        1        2        1        1        5        4        7        2        1        0        2        4        5        4        7        0        3        0        0        8        4        5        5        2        4
CD2=        4        1        1        4        1        6        0        1        5        1        1       15        4        4        3        1        1        3        0        1        2        7        1        1        0        1        5        0        1        6        4        0
AAGTATTCTCCTGTCGATTTGGAAAGGAAGCTCTTGTAAGGAGATTTGACGAATGCGGACAGGGCTTCTCGCTCATCTGAGCCCAGCGGATACTCGCCACGCTGAGATAGATCTGCGAGCCTTCGAAGGGGTCTCTGTAGATGGGCCAGGGTCTCGGCACGAAAGGCGCGACTCTCTTTACGTAGCTCTCTCTCGATGTCTAAGACTTCTCGAAGGTTAGCGTTTGCCTCTAACTGGTCAACCTTAGAGGTCAGATCTGATTCGGAACGACCCAGTCCCTCTATGTCTCTCTTCACTCCGCCTAGTTCCCGGGCCTTCTCCTCGAGTTCATTTCTAGCTATCTTGATGCTCTCAACAATTCCTGTCATCGATCTTGCCCTTTGGAGTTTTGAGCCCTCGCCTTCCAGAAATGAGGCGAGCCTTTCGCCGCTCTTTGCTATCCGATCTAGGGTTCCGCCGAATGATCGCATGTCAAGAATGTAAAAACCGGAAAGTTCTCGCGCGGTAGAGTCTCGCAGGTCCCGAATCGACCTGCTCGCT
KOK=        62
KK=  304983  LL=  305672  Z=    5.24  JJ=  304503  DL=   690
A===      111      112      113      114      121      123      124      131      132      133      134      141      143      144      211      213      214      223      224      231      233      234      243      244      313      314      323      333      334      343      413      433
B===      222      122      422      322      212      412      312      242      142      442      342      232      432      332      221      421      321      411      311      241      441      341      431      331      424      324      414      444      344      434      423      443
RRR=    1.210    3.641   -0.034    0.293    0.074   -1.081   -0.730    0.652    0.003    1.301   -0.310    0.819   23.984    5.952   -0.310   -0.648    0.294   26.242   14.457    2.074   20.406   19.027   -0.211    0.056    2.384   -2.594    5.290   -0.117   -0.398    3.668   -0.806    1.158
X1==    1.387    2.216    1.310    0.358    0.513   -0.381   -0.462    0.470   -0.381    0.411   -0.493    0.358    5.838    3.994    0.513    0.453   -0.462    4.583    2.718    2.956    4.481    3.428    0.281    0.926    2.055   -1.284    2.846    0.351    1.790    3.340   -1.284   -1.312
X2==    0.872    1.643   -0.026    0.819    0.145    2.833    1.579    1.386   -0.009    3.169    0.628    2.287    4.108    1.490   -0.605   -1.430   -0.636    5.726    5.319    0.702    4.554    5.551   -0.751    0.061    1.160    2.020    1.859   -0.335   -0.222    1.098    0.628   -0.882
CD1=        3        4        3        2        2        1        1        2        1        2        1        2        9        7        2        2        1        7        5        5        7        6        2        3        4        0        5        2        4        6        0        0
CD2=        3        4        2        3        2        6        4        4        2        7        3        5        8        4        1        0        1       10        9        3        9       10        1        2        4        5        5        2        2        4        3        1
GCGAGTCTCGAATGATCGTTCACGAATCCGGGCGCGGATATTTCTTCCCGACTCCGAAACGGTTTCTACGTGTCTCGACAAATTCGCAGCATTATCTCGATGGCACGAGTCAGGGCTGCGACAGAAACCAATCCCCATCTCTCACGATGATTCTTCCAATATGCGGAAGCTCCGCCTGCTCGATTATCCGTGTTGGATTCGCGCTCGAGAAGGAGCGGGCGGCCTCATGAGTTGTAAAGCAACTAGCCCGAGCATCGCGGAATATTGGGTCAAGTTCCATTGGGATCAAGGAATCAAAGCGAACTTCGTCGCGGAGGAATATCTTCCAGGAAGAGACTTTTGCTTCATGTCTCTCTGGAATAAAGGTGGCCTGGTCACTTCTATGATTCGCGAGAGGCTGAGCTGGGTGGGCCACCGGATCGTAGGCTCTGGAGGCACGTCGAAGCTCAACCGGGTTGTTCATTTGGACACGGTCAACAAGAAAGCAGTGGAAGCGATAAGCGCCGTTTCAAAGAAACCTCACGGGATTTTCTGTGTCGATCTAAAGGAGGACGCGAAAGCTGTTCCCTGTCCTACTGAGGTCAACTGTCGGTTCACAACCAATGTTCACTACCTCTCGCTTGCTTCAATAAAACTTGGACATCCCGAGTGGAATTTTCCGTGGCTTGCAGCGAGATTAGCGCTGGACGA
KOK=        63
KK=  314583  LL=  315632  Z=    4.84  JJ=  314583  DL=  1050
A===      111      112      113      114      121      123      124      131      132      133      134      141      143      144      211      213      214      223      224      231      233      234      243      244      313      314      323      333      334      343      413      433
B===      222      122      422      322      212      412      312      242      142      442      342      232      432      332      221      421      321      411      311      241      441      341      431      331      424      324      414      444      344      434      423      443
RRR=    0.002   -0.658   10.555    4.272   -0.425    4.979   -3.790    0.311   -0.447    0.347   -0.611    7.358    1.281    0.313    0.759    3.328   -1.658  105.541    1.288   -1.728   22.945    1.355   -1.009   -2.078    3.773    1.522   18.871   -0.561    1.467    0.272   49.066    7.323
X1==    0.193   -0.557    2.092    2.139   -1.144    7.088    4.180   -0.273    0.623   -0.266   -0.430    3.684    0.601   -1.249   -1.731    4.737   -1.582    8.856    1.923    1.211    2.396    0.344   -0.938   -0.748    2.103    2.149    4.750    0.690   -1.458    1.126    6.276    2.676
X2==    0.010    1.181    5.044    1.997    0.371    0.703   -0.907   -1.141   -0.717   -1.305    1.419    1.997    2.130   -0.250   -0.438    0.703    1.048   11.917    0.670   -1.427    9.578    3.935    1.076    2.779    1.794    0.708    3.973   -0.813   -1.006    0.241    7.819    2.737
CD1=        5        2        9        8        1       15        9        4        4        4        3       11        5        1        0       11        0       14        4        5        7        3        1        1        9        8       11        6        1        6       16        9
CD2=        1        3        7        4        2        3        1        0        1        0        4        4        5        2        1        3        4       24        5        0       18       10        5        9        4        3        9        1        1        3       13        7
GAACTCAGACGCGAAGGAAAACTGAGCTCCGAAGTCAACTTCTCATTCCACCCCCCAGAAACACGTGGAGGAAGAGCCGATTTACACGTCAACTGCGACGCTGGAAGAGTCCGGCGTCCTCTCATCGTGGTTGACAGTGGCAGACCACGATTGACTGAAGACCACCTTATCCAGCTCGAACAGGGACGAATCGCCTGGCAAGACTTGGTCAGATCGGGAGTCGTAGAGATGTTGGATGCAGACGAGGAAGAAAACGCTCTGATCGCCATGTACGAACACGACCTCAGAAAGGATCACACTCACCTAGAGATTGCGCCTTACGTGATGCTTGGAATAGCTGCAAGCCTTATCCCATTCCCAGAACACAACCAATCTCCACGAAACGCCTACGAATCCGCTATGGCGAAACAGGCCTTGGGCGTTTTCTCGACCAACTTCTTCACTAGGGTTGACTCGCGATCCCATCTCCTCCACTATGCACAGACACCAATCGTCCAGACGAAACCGATGGAAGTTTTCAATTATCTCGAACGCCCCTCCGGACAAAACGTGGTCGTTGCAATCCTATCCTTCCAAGGCTACAACATGGAAGACGCGATCATCATCAACAAATCCTCCGTTGACAGAGGCCTATTCCGCTCAACCTTCTACCGAATCTACGAAGCCGAGAGCAGACAGTACCTCGGAGGACTGCGAGACAAGTTTGAGATTCCAGAGGCAGGGATCAGAGGATACCGCGGAGACCGCTACTACCGACTCATCGAGGAAGACGGAATGATCTCTCCCGAGGCTGAAGCCACAGGCAATACTGTCCTTGTTGGACGAACGAGCCCACCAAGATTCATGGAAGAATACCGCGAGTTCGAAGCCAAGGGCCCCACGAAGCGAGACTCTTCAGTCACAATGAGACCCTCAGAACAGGGAACCATTGACCAAGTCTTCGTAACCGAATCTATCGAAGGAAGCAAGCTCGTCAAGGTGAAGGTACGAGACCTCCGTGTCCCCGAACTAGGCGACAAGTTCGCCTCACGTCACGGACAGAAAGGAGTC
KOK=        64
KK=  365193  LL=  366362  Z=    7.13  JJ=  365163  DL=  1170
A===      111      112      113      114      121      123      124      131      132      133      134      141      143      144      211      213      214      223      224      231      233      234      243      244      313      314      323      333      334      343      413      433
B===      222      122      422      322      212      412      312      242      142      442      342      232      432      332      221      421      321      411      311      241      441      341      431      331      424      324      414      444      344      434      423      443
RRR=   11.060   -0.102   24.721   27.459    3.371    7.419    0.215    0.001    1.303   -2.071   -0.966    0.214    2.790    0.060    1.205   -0.365   -2.766   75.820    0.099    2.076    6.227    0.375    2.344   21.717   -1.514    2.647   73.594    1.436   -0.100    0.393   41.079   -1.157
X1==    2.805    0.173    4.989    4.386    2.440    2.659   -0.340   -0.273   -1.472   -1.264    0.823   -0.448    3.759   -0.154   -0.583   -0.095    1.559    6.776    1.426   -1.472    4.028    2.272    1.695    3.378   -1.264    1.557   10.304    2.248   -0.179   -0.848    7.429    2.497
X2==    3.942   -0.589    4.955    6.260    1.382    2.790   -0.632   -0.004   -0.885    1.638   -1.173   -0.479    0.742   -0.390   -2.067    3.840   -1.774   11.189    0.069   -1.410    1.546    0.165    1.383    6.429    1.198    1.700    7.143    0.639    0.557   -0.464    5.529   -0.464
CD1=        4        2        7        7        5        6        2        1        0        0        3        1        7        2        1        2        5       16        7        0        9        7        6       10        0        4       19        5        2        1       12        6
CD2=       17        3       18       19        7        9        2        6        2        9        2        4        6        3        0       11        0       19        2        1        6        3        5       12        8        8       16        6        5        3       16        3
CCATGGCTCATGCTCGTTGAGGTACCGGTTTCCTTCCCTTGCGAGCTCGACGACTTGCTCCAGTCCCTCTTTCAACTTGAAGTGTCCAAGCTTGTCATCAGCCCTTGGGAGGGCGTCCTTCAGTGTCGCCAGTATCTTCGTGTGCTGCTCCTTGTTAGCGGAATATTTTGGAACTTTTCCTTTGTAGTACGTTTGGATGAATGATGTGGTTCGGTGAACGAAGTTCCCTAGAACATCGTTTAGCTCGGTGTTGATTTTTCGCTCAAACTCGTCCCATGTGAAGTTGGTGTCTTTCTGTTCAGGTCTAAGGCTGATCAAAGCGTAACGCCAGTATTCTGGTCCTTCGAGTTCGACAGCCTCATCCATCCAGATCCCGACCTTTCTGCTTCTGGAGAATTTCTGCCCCTCTAGTTGTATGTACTCGGTAGAGGAGACCTCCCAGGGCAGATCATAGTCCTCCTTTGTAGCTTGGAGTAATCCTGGGAAGATTACGACGTGAAATGGAATGTTGTCTTTCCCTATGAAGTGGACGTTGCGGCTTTCCGGGTCAAACCAGAACTTCTTCCATAGGGATGGCTGTTTCTTTTTTTCTGCCCACTCCTTTGTTGCCGAAACGTATCCAAGGACGGCTTCCATCCAGACGTAGATGGTTTTTCCCTTGGCTCCCTTGAATGGTGCAGGTATGCCCCAAGCATTGTCGCGGGTTAGCGATCGGGGCTTGAGGCCGTCTCTTATCCAGCCGAGGCTGAAGTTTCGTGCGTTTTCGGGAAAATTCGGGTTTGTTTCAATATACTTTCGGAGTGGTTCGGAGAGTTTGGGGAGGTCGAAGAACCAGTGTTCGGACTCTTTCTGGATTGGGGTCGAGTGATCGAGAGCGCATTGCGGGTTGATGAGGTCCTTCGGGTCGAGGACCCTGCCACAATTATCGCATTGGTCCCCGCGTGCGTTGGGGTTATGGCAGTAGGGGCATTCGCCTTCAACGAAACGGTCCGGAAGGAAACGCTTGTCGTTGAGGCAATAAAGCTGAGTTATCTTCTGGCTGTATACGAAGCCGTTCTTCTCAACTTTGAGGTAGAATTCTCGGACGAACTCTTTGTGAACTCGGCTCTCGGTCCGAGTATAGTTGTCGAATTCTATCTGGAAGGTTTTGAGAAGTTGGACGATAAGTTT
KOK=        65
KK=  397203  LL=  398072  Z=    5.09  JJ=  397203  DL=   870
A===      111      112      113      114      121      123      124      131      132      133      134      141      143      144      211      213      214      223      224      231      233      234      243      244      313      314      323      333      334      343      413      433
B===      222      122      422      322      212      412      312      242      142      442      342      232      432      332      221      421      321      411      311      241      441      341      431      331      424      324      414      444      344      434      423      443
RRR=   -1.047    3.731    8.337   26.317    0.725    1.619    0.876   -0.082    0.987   -0.311    5.203    1.256    3.133    0.933    0.394   -0.021    1.055   19.001    1.744    9.054    0.282    1.710    0.147    1.083    0.195    5.203   38.873   -1.343    8.608    1.080    1.141    4.026
X1==   -0.510    1.633    4.039    5.387    0.886    0.430    0.728    1.972    0.430   -0.465    1.757   -1.352    3.076    0.736   -0.608   -0.228   -0.702    4.665    1.245    2.404    2.878    0.904    0.274    1.255    0.142    1.757    5.777    1.831    2.893   -1.175    3.076    1.731
X2==    2.053    2.285    2.064    4.885    0.818    3.767    1.203   -0.042    2.296    0.669    2.961   -0.929    1.019    1.268   -0.649    0.091   -1.502    4.073    1.400    3.767    0.098    1.891    0.535    0.863    1.372    2.961    6.729   -0.734    2.975   -0.919    0.371    2.326
CD1=        1        4        8        9        3        3        3        5        3        2        5        0        7        3        1        2        1       10        4        6        8        4        3        4        3        5       13        7        8        1        7        6
CD2=        5        5        5       10        3        7        4        2        5        3        7        1        4        5        1        2        0        7        4        7        2        5        3        4        4        7       11        1        7        1        3        6
TTCAAGGTGCCCGAGGTGGAATGGTTGGAACCGGCCCACATAGAGGCCAGTCGTCAACTCTCAAGCTCCGGTCGGAACCCAAACAGCCTTCAAAGCAATCCTATCTGATTCGATAGGAACGCCTTCTCGCTCCAGAAGGTCCCGCTTGACCTCGCACCCATGCTCCGAAAGCGTCCCCCCGATGGAGTAGTTGCCGATCTCCAGGTCGGCCGGTACTACACGGTGACATGGGACGAAGAGTGGCCATGGATTCCTTGCAACGGCGGTCCCAACGGCTCTCGGACCCGAGCTGAGCCGTTTAGCTATCATTCCATAGCTCGTAACTTGTCCCTTCGGAATCTCCTTCATGATCTTGCAAACGCTTTTCTCGAATTCCGACACAGCTTCCCAGTCGAGACGCACATTGTTGGTCGTCTTCCTGCCATGGTAGATGTTGATCATTTCGTTCAATGCAATGCCTGACTCATCCGTGAGTTCATTACTGACAGTTCCCCGAGTCCCAGGCCGAAGATGCTTTTCCAGGCTTTTCCTCGATGATGAGAATGAACAGGCGACTAATCCACTCTGATTACTGATCAGAACACCAAACCATGTTCCATCATTCTCTTTCGTTGCGAGAGTGAATTTCTCCATCGGTTGCTTCGCCTCCTTCTTCCTGTGCTGCTCTCCTTAAAGAATAGTCGTTCAACGCTGGGCGCAACATGATCGAGGTAGACGGGAGTTTCGGCGAAGGAGGAGGACAAGTTCTTCGAACCGCAATTGCTCTCGCGGCTGTATTATCGAAAGACATCCACGTGTTCAATATCAGGGCTGGACGAGCCGAGCCGGGACTCAGGCCCCAGCACATGACTGGAGTCAAAGCCGCAGCTG
KOK=        66
KK=  423363  LL=  423932  Z=    7.28  JJ=  422823  DL=   570
A===      111      112      113      114      121      123      124      131      132      133      134      141      143      144      211      213      214      223      224      231      233      234      243      244      313      314      323      333      334      343      413      433
B===      222      122      422      322      212      412      312      242      142      442      342      232      432      332      221      421      321      411      311      241      441      341      431      331      424      324      414      444      344      434      423      443
RRR=   -0.100   -0.170   -0.904   86.654    1.608    1.542   -0.385    0.776   -0.490   -0.304   -0.179    0.654    0.446    0.089    1.275    0.719    0.516    6.873   -0.142   -0.792    3.373   -0.650   -1.762   -2.493    0.670   10.075   23.132    0.283   -1.894    3.089   18.830    1.721
X1==   -0.172   -0.247   -0.247   12.955    0.643    3.111    0.344    0.643    1.394    0.536   -0.460    0.450    1.148    0.153   -1.138    0.536   -0.460    2.912    1.013    2.253    1.257   -1.312   -1.312    2.225   -1.181    2.755    4.567   -0.399    3.338    1.788    3.559    1.788
X2==    0.581    0.689    3.657    6.689    2.499    0.496   -1.121    1.206   -0.352   -0.568    0.389    1.454    0.389    0.581   -1.121    1.343   -1.121    2.360   -0.141   -0.352    2.684    0.496    1.343   -1.121   -0.568    3.657    5.065   -0.710   -0.568    1.728    5.291    0.963
CD1=        1        1        1       17        2        5        2        2        3        2        1        2        3        2        0        2        1        5        3        4        3        0        0        5        0        5        7        1        6        4        6        4
CD2=        2        2        6        9        4        2        0        3        1        1        2        3        2        2        0        3        0        4        1        1        5        2        3        0        1        6        8        1        1        4        8        3
GTCATAGACTTCGAGAAGAAGGTCGCGCCGGGCTTCGTCGACGTTTACGGAACCGACTCTCAGGGAAATACAGTTGTCATCGAGATCAAGAAGGACCCCGCCGGAGCAGCTGCGGTGAAACAGCTCGCGGAATATCTGAAGTATCTCTCACCGGCGGAGGGCAAGAAGCTTCGACCGATCATTGTTGCACCGTCTCTTGCCAAGGGCGTTCTGCCGATGGTAGAGAAGATGAGGATCGAGTTCAAGCCGCTGACCTTGCAGAAGAGCTTGGAGACGCTGCAGAAGTATACAAAGTCCGACCAGAAGGCATTGAAGGGTTGGCTCGGACAAATACCTGATGAAAAGGACTAGTCATCAAAGGAATATGTTGTAGAGTCCCGCTGGTCTCTTTCAGTCTTCCTCGTATGGGAATTTCTTCTTCGTTGATACCGGGGGCTTAACTCCGCCCGCACTGCCTGTCGCGTCGTCGTTCTTATCTTCCGACCTAGACTGAGTCTTCTCGGATTTCTCCTGACTTGTAGCGAGACTCTCAGGAGCTGGCGCAGATGTCTTGTCCGTGCTTGGATTGAT
KOK=        67
KK=  452761  LL=  453930  Z=    4.51  JJ=  452731  DL=  1170
A===      111      112      113      114      121      123      124      131      132      133      134      141      143      144      211      213      214      223      224      231      233      234      243      244      313      314      323      333      334      343      413      433
B===      222      122      422      322      212      412      312      242      142      442      342      232      432      332      221      421      321      411      311      241      441      341      431      331      424      324      414      444      344      434      423      443
RRR=   -0.052   -0.685   -0.100    7.471    0.023   -1.171    0.164   12.919    0.533   12.500    0.898   14.679    4.484   -0.643   -0.331    0.227   -0.331    9.619    2.021   26.863    8.485   71.407    0.196    0.104    1.010   29.449    0.174   -0.837    5.139   -0.288    0.446   -1.680
X1==    0.221    1.353    0.469    2.791   -0.046   -0.465    0.347    5.119    0.746    3.408    0.773    2.791    1.383   -0.275    0.654   -0.465    3.558    3.126    0.605    8.619    4.348   11.510    0.392    0.043    1.107    5.041   -0.372   -0.559    2.291   -1.933    0.164   -1.405
X2==   -0.238   -0.506   -0.214    2.677   -0.506    2.516    0.474    2.524    0.714    3.668    1.162    5.260    3.242    2.335   -0.506   -0.487   -0.093    3.077    3.342    3.117    1.951    6.204    0.501    2.413    0.912    5.842   -0.467    1.498    2.243    0.149    2.722    1.196
CD1=        2        4        3        6        2        2        3       10        4        9        4        6        5        2        3        2        8        9        4       17       12       24        4        3        5       11        3        3        8        0        3        1
CD2=        3        2        3        9        2        7        4        8        4       10        6       14       10        9        2        2        3        7        8        8        6       14        4        8        5       15        2        6        8        4        9        6
AGCGGTTTCCGGTCTCTGAGCGTCCGAACCGTTGTCACACTTGCAGTTGTCGGTGGGTCCGCTTTCATCACCGGCTTCGGACTGAGAGATGTCATCGGGCGGACCATGGCTATGCGACAACGGAATCGGCTGAAATCGGCTCAGGGGCAAAAGAGACCATGATCCCGGCCAAACGAAAAGTCTCCTTGACCACATACACAACTCCGATCTTCCTCGTGATCAGCTTCATCGTCATCGTCGTTCTTCTAGAATACCGGAGGGCGGTAGCAGGATCTTTCGACGGTCTAAAAGGTGGGTCACAAGCAGGGCTAGCACTAGCCTACACTGGCTCCCTACTCTTGGTCGCCGCCCAATTCTACACCATCGTCAAGAGGAGCGCTTGGATCGGATTCATCAAGACAGTCGGTGGAGTCCGGCCATGGCTCTCGATTCACATCACGTTGAGCTTCATCGGTCTCATCGCAGTCCTTGTCCACGCCGGCTTCCCGTACCAGTTCAACCAGCACGACCTCCTTGACCATGGTCTTGCCGGGTTAAACACTTGGTTGCTCGTCGCTTCCGCTGCCAGCGGCGTTTTTGGCCGATATATCTACAGGAGACTGCCCGCGATGAAGAAAACTTTCAGCTACTGGAAGCCACCACACTTGTTGATAACAGGATTATTGTTTATCGCTGCGATCATCCACATGATCACAGCCTTCGGTAACTAGGCCTTGGCGAATTCTTCGATGACACGTGCTATCCACTTGCTTCCCTGAACGAACACGTCAACTCTCTGGTTCTCGTTAGGCGCGTGAGTATTGCTCTTCGCATGGTTACAACCGATAGCAACTGTCGGCAGACCAAGTGTGTTCGTGTAATAGTGCATGGGACCCGAAGCTGCCGAGGTCACAAGGGTCACGGGCTCCTTGTGAAACACCTCTCTTCCAGTCCTCGCTGCAATCTTCGAGATCGCCGAGTCGATCGAAGTCCGTGCAGCAGGATTTTCAGCCTGAAGATTCACTTCCACGTCCCCGAAACCATGTCGTACTAGGTGTTTTTTCAATTTCTCTGCCAGCTTTACTGGGTCTTGGTTAGGCACTAGGCGAAAGTCCATCTTCGCCTGGGCGATAGACGGAAGAACTGTCTTGTGTCCTGGGCCTGTGTAGCCTGACCATATTCCGGCGATGT
KOK=        68
KK=  458971  LL=  459750  Z=    5.48  JJ=  458551  DL=   780
A===      111      112      113      114      121      123      124      131      132      133      134      141      143      144      211      213      214      223      224      231      233      234      243      244      313      314      323      333      334      343      413      433
B===      222      122      422      322      212      412      312      242      142      442      342      232      432      332      221      421      321      411      311      241      441      341      431      331      424      324      414      444      344      434      423      443
RRR=    2.966    2.295   -0.135    7.833   -0.497   10.731   -0.388   -1.813   -0.128    1.145    0.053    2.880    5.932   -0.164    1.849    0.121   -1.955   34.416   -4.151   -0.921    4.091   -0.089   -0.855    0.875    3.204    2.940   80.438   -0.177   -0.294   -0.199    1.824   -0.294
X1==    1.170    1.553    2.648    2.023   -0.236    1.692    0.423   -1.083    0.176    1.088    0.546    1.023    3.129    0.798   -1.131    0.176    1.249    6.976   -1.521   -1.341    3.554   -0.056    1.344    0.191    1.878    2.268    8.056   -1.523    2.255    1.525    1.407    2.255
X2==    2.535    1.478   -0.051    3.872    2.101    6.343   -0.916    1.674   -0.727    1.053    0.098    2.815    1.896   -0.205   -1.635    0.687   -1.566    4.933    2.730    0.687    1.151    1.576   -0.636    4.593    1.706    1.297    9.985    0.116   -0.130   -0.130    1.297   -0.130
CD1=        2        3        4        3        1        4        2        0        2        3        2        2        5        2        0        2        3       14        0        0        8        2        4        2        4        4       15        0        5        4        3        5
CD2=        9        5        3       11        6       11        1        6        1        4        3        9        6        3        0        3        0        7        5        3        3        4        1        9        5        5       14        2        2        2        5        2
TCCCTCCTTCACCAATTCTTCCTTCACAGCTTCTATGTCACCACTCCAGTGGAACCATTTACCTACCTGATTCTCGCGGGTGAGAACGCAGGTGTCAATAGTCTTCTCGAGGAGTTTCGCCAACGCTTCCTCGTAGGAGAGACTAGCACGATCAATTCCGCTACGTGTTCTCGTTTCCCATGTCTGCCAGATGTTAGCGTGCAGATGTTTTTCCGGTTTAGGATCTTCAACGCCGATTATGAGCGCGTAGCTTTCTAGATTTGTTAGTGCTCGGTGAAACTTGGAATTGTTCTCTTTTGCCTCTAGTCTGAGCTTTTTTCTCAATCGGTCTGTCCGGATTGAACCCTCAGCCTGGATTGTTTTCAGCAGGCTCTGTTCGAGGCCTGAGAATATCTCTCCTCTCTGGACGAGCTCTATGTGATATTTCACGATCGGATCAAGGATGGGCCAGGTCCTGTTCGAGAGGAAGGTCTTCGTGCGCCTGAATATTCTGGAGGCAAGAACGTCATCTCTGCCCTCGATCTCCCGAGACACCCGAGCTACTGGCAAGCCCGAGATCTTGACCGACCACCAGTCCATCCATCCGCTAAATCCCTTCGCAGAGGGCTTCCACGATCTTCCAAGTATGGCATTGATGAAGCTAGGGAGTTCATTTCCTCCCAGGAATGAGACGAGGCCTTCCTCATGGATGAATCTGTAGATTTCTTCCGTTGTCTTGAGCCGGAGGCTTGGTTTGAGCCTGTGTTCCTTAACCCGTGCCTCCTCTGCTCTCTCAATCAA
KOK=        69
KK=  490081  LL=  490890  Z=    4.81  JJ=  490051  DL=   810
A===      111      112      113      114      121      123      124      131      132      133      134      141      143      144      211      213      214      223      224      231      233      234      243      244      313      314      323      333      334      343      413      433
B===      222      122      422      322      212      412      312      242      142      442      342      232      432      332      221      421      321      411      311      241      441      341      431      331      424      324      414      444      344      434      423      443
RRR=    1.201    2.944   -0.516    0.033    0.297   14.411   -0.128    1.346   -1.178    0.150   -0.106   -0.411    2.703    0.289    0.366    1.076   -0.630    4.317   14.990   18.644   51.280    8.463    0.839    0.129   -0.483    4.579    0.723    1.940   -0.015   -2.155   13.025   -4.383
X1==    0.431    2.379    1.757    0.063   -0.242    4.633   -0.083    2.341    1.911    0.140    0.199    1.251    2.666    1.512   -0.897    1.230   -0.775    2.694    4.396    5.995    7.050    1.466    0.747    0.076   -1.680    4.517    1.394    0.906    0.334   -1.588    2.666   -1.588
X2==    2.787    1.238   -0.294    0.526   -1.230    3.110    1.547    0.575   -0.616    1.075   -0.535   -0.328    1.014    0.191   -0.408    0.874    0.814    1.603    3.410    3.110    7.273    5.774    1.124    1.707    0.288    1.014    0.519    2.142   -0.046    1.357    4.885    2.761
CD1=        4        6        6        3        2        9        2        7        5        3        3        5        7        5        1        4        1        5        7       11       12        4        3        2        0       10        4        4        3        0        7        0
CD2=        4        3        1        2        0        6        4        2        1        3        1        1        3        2        1        3        3        5        8        6       13       11        4        5        2        3        3        5        2        4        8        6
GGACAGCAAAATATCACACTATCGACTGGACAGTTTCAGATAGTATCCTTTTCCTGGCAGCCTAATATCGGTGCTAGGGCAGCATACAACATCACATCCCAGGTCCAACATGTCTCAGGAGACCCAAACTTGGCGAATAATATTGCGATAGGCGGATTGTTCTTTGTTAGGTTTAGAGGAGATGTCAACGGCGACTGCAAAGTCGACATCGTCGACCTGTCCACTATCGGAAGCAGTTTCGGAACCACACCCAGCCTACCCGGCTACAAGTCCGCTGCGGACCTCAACAATGATGGGGTCATCAATATCGTCGACCTCGTGCTTGTATCCGGAAGCTTCGGGTTGAGCTGCTAGTCGAAGACACGGCAGGATATTATGCAGAGCACCGTCGACGATCAATCAATTCTTACCGATCAATCTTACCTCCGACATAAAGGCCAAGTATACTTCCGACCAGAGAGAGAAGGATTGCGAAGGGGAACTGGTAAGTTATTGCGAGGATGATTCCCTGCGAAAGGATCACATTGAACAAACCAGTGCCCGTCAATCCCAAGAGGGACGGAGTCACTAGTGCAGTGATGAACAGGACTGACGCGAAGACATGAACGATCAGAAATCCCAGCATTGCAATCCGCTCGTCCGTCATCGCCGCCCCTCCCCCAATTGCTGCCAAAAACATCAGGCCAAGGGTCAATGGAGACTGGCAGGGGGCGATCGGGTTCCTGACAGTGGTGAACTCGAAGCAACTCCGATTGTAGAACGTGTTCAGCATCAAGCCGGTAACGATCCCGATCCAGGCGAGAAGAATCC
KOK=        70
KK=  529351  LL=  530490  Z=    4.55  JJ=  529291  DL=  1140
A===      111      112      113      114      121      123      124      131      132      133      134      141      143      144      211      213      214      223      224      231      233      234      243      244      313      314      323      333      334      343      413      433
B===      222      122      422      322      212      412      312      242      142      442      342      232      432      332      221      421      321      411      311      241      441      341      431      331      424      324      414      444      344      434      423      443
RRR=   -0.582    1.444   -0.637    1.446    0.371    1.427    1.675   -0.801   11.430    2.927   -0.902   23.678    0.220    0.416    0.078    1.748    2.449   45.444   -1.542    0.139    5.806   43.026   -0.276    2.769    0.260   22.996    2.599   -0.048    4.641    5.695    0.042    1.052
X1==   -0.688    0.739    2.231    0.706   -0.469    2.051    1.616    2.803    2.667    0.593   -0.280    8.618    1.333    0.913    0.135   -1.029    1.049    6.433    3.229    1.435    3.411    4.032    2.874    3.424    0.593    4.558    1.527    0.078    1.980    1.980    0.257   -0.760
X2==    0.847    1.953   -0.286    2.048   -0.790    0.696    1.037   -0.286    4.286    4.935    3.215    2.748    0.165    0.455    0.582   -1.698    2.335    7.064   -0.477    0.097    1.702   10.672   -0.096    0.809    0.437    5.045    1.702   -0.613    2.344    2.876    0.165   -1.384
CD1=        2        4        7        5        2        6        6        8        7        4        3       20        6        6        3        1        5       12        8        5        8       10        8       10        4       12        5        3        7        7        4        2
CD2=        3        5        2        5        1        4        4        2       10       12        8        6        3        3        3        0        6       16        2        3        7       22        3        4        4       11        7        3        8        9        3        1
GCGATCAATAGGATGAGGGCTATCTTCTTCGAAACTCTTCACCTCCGAGACGATTCCTTGGCGCATACAGTGTCTGAAAGATAAGCCAACAATTTTGAACACAACGTTCGACGCGAGCTTCTACTGCGAAAAGCCAATATCTACAGCCTTGGTTCTAACGCGAATCTCTTAGAAGACTTGGAAGTCTCTTGCAGCATTGAGAGTTCCAACCGAAGAACCATTAAGAGTTCCTGGAGTTTCTTAGGTATGGCATCGTTGCCTTCCCAGTCCTCGCAGGCGTCAAGCACTTCCCTGACGAGTTCGGGACCCAACATTATGTATCTCAGATCCAAGCCTATCTAACTGTCAACGGCGGCAAGAACTTAGTCGGGTCAGCCAGCTGAAAGTATTATCCAACCAGTCGGACTTCGAGCGTCAAGTTGGAGGGATGGGCAATGGGAAAGAATTCAGCCGGAGCTATAGCAGGCTAGAGTGTCAGAAGGAGGTTTCCGGAAGAGTCGTACACGAAGGCGTTTCCTCGAAATAGTGCTCCGACCACTACGAGTGAGCCGTCAGCGGACATGGAGACTGAGAACCCGAACTTTTCACCTAGAACCGGACTCGGGTCTTGGAGAGTGGGAATCAGCGTGCTTCTGGTGCTGAAGAGAAACACGGTTCCGGTCCCGGATACACACAACGGGGCCCCCGTCGCTAGGCTTGTTCCGTTGCTTGAGATGGAGATAGAGTTGCCGAACTCAGAGCAGTCGGTTGACCTGTTTGGAATCTTGCCGAACAAGGTGCCCGTCGAGCCGAACAGGAAGACTGCGCCGCCGAAGACTGTGAAGAAACTGGAACTGGCATGGGGAGCCCCGATAAACACGTCGAACTGAGGAAGGAGGTTCTTGGTAGAGAGCGAAATAGACCATCCGAACTGTTCGAAGAAGGTCGGATCCGGGTCGCGGTATGTCTGACGAAGGTTGCCCGTTGGGTCGAAGAGCAAAGCCTTTCCTGCGCTGTCGATGACTGTTCCAGATGCTGAGACAGTTACGGCATTCGGCGCGCCCACTGCGACGCTTCCGTCAGGAGCGGAAGCTAATGAGAGTCCGAAGTTTTCGTCGACAGTCGGGTCAGGATCTGCGTAGACATGGAGAAGGTTTCCCG
KOK=        71
KK=  589951  LL=  590580  Z=    5.90  JJ=  589951  DL=   630
A===      111      112      113      114      121      123      124      131      132      133      134      141      143      144      211      213      214      223      224      231      233      234      243      244      313      314      323      333      334      343      413      433
B===      222      122      422      322      212      412      312      242      142      442      342      232      432      332      221      421      321      411      311      241      441      341      431      331      424      324      414      444      344      434      423      443
RRR=    0.738   -1.647    7.607    8.806    0.380    3.870    0.449    1.583    0.202    1.511   -0.178    3.862    1.813   -0.155   -1.448    2.323    0.449   51.767    3.798   -0.123    5.446    1.813    0.665   -1.841    0.577   -0.178   32.630    0.169    0.407   12.040    2.634    2.482
X1==    0.701    4.012    3.148    2.104   -0.308    2.057    1.090   -1.172   -0.411    0.412    0.299    2.104    1.090   -0.575   -1.172    1.235    1.090    6.535    1.663   -0.411    5.752    1.663   -1.350    1.493   -0.411    0.299    4.185    0.269   -0.597    5.430    1.090    1.663
X2==    1.052   -0.411    2.416    4.185   -1.233    1.881    0.412   -1.350   -0.492    3.667   -0.597    1.836    1.663    0.269    1.235    1.881    0.412    7.921    2.284    0.299    0.947    1.090   -0.492   -1.233   -1.406   -0.597    7.796    0.628   -0.681    2.217    2.416    1.493
CD1=        2        6        5        4        1        4        3        0        1        2        2        4        3        1        0        3        3       10        4        1        9        4        0        4        1        2        7        2        1        9        3        4
CD2=        3        1        5        7        0        4        2        0        1        7        1        4        4        2        3        4        2       11        4        2        3        3        1        0        0        1       12        3        1        5        5        4
TTGGCTTCGTCCCGCGAGAAGTTCTTCTGGAGTGGCCTATGGATCTACTCCTTAGCCACCGGTCTTGCGAGCATGATCTTCATGTCCTGGGCATTCTACGTAGAGTCAGTTCTAGGGCGAGGAGCGTTATTCATAGAACCCAACAGAGTCTTAGCGGCGGGAGAACTTGCCACGGTCGCTACGGGGATGTTGGCGCTTTTCATCCTCTTTCTCCGCAGCCTCGGCCGCGCCGAGTGATTCTTCCGTTCTGAACTTCGATCCGAAAATCTTCGCCAGGACAGGACTGATTCTCCCGGAGTATCTCCTGGGGAGGCTAGCCGCGAAAGAGTTGGTTTCAGACAACAAGAAGAGCCGGTTCTTGGCGAGCCTAATCTCTGATAGATCGTCGTATCGAACCTCAATGTCGCCTGGTCCAACGACGGTCAGCGCCGCTTCATTCTCAACCTTGTTTCGCATTCTCTGGGTGAGGAACTCTTGAAGAGAGAATCCGGTGATTCCACCAATCAAGGCTCCGATAATAAAGAGGAATAGAAATCCGAGAACCGCAAGCATCAACGGGAGGATAATGGTCACGTTCGCCGAGCTGAGTCGTTTTAGTACGAGTTTGAAGTCGGTGAAGACAAGTTGGTA
KOK=        72
KK=  616261  LL=  616950  Z=    7.11  JJ=  615871  DL=   690
A===      111      112      113      114      121      123      124      131      132      133      134      141      143      144      211      213      214      223      224      231      233      234      243      244      313      314      323      333      334      343      413      433
B===      222      122      422      322      212      412      312      242      142      442      342      232      432      332      221      421      321      411      311      241      441      341      431      331      424      324      414      444      344      434      423      443
RRR=   -0.281    0.693    2.386   51.390   -0.361    1.252    0.358    1.000   -0.806   -0.443   -0.022    3.666    0.935   -1.221    0.960    3.157   -0.534   36.165    3.867   -0.291   15.566    4.127    4.127   -0.016    1.638   -0.022   -0.345   -0.125    0.006   -0.896   34.200    0.911
X1==    0.587    0.678    1.910    5.933    0.678    0.639    0.150   -0.814    0.639   -0.838    0.045    3.737    2.941   -0.524   -0.734    2.735   -0.601    8.611    2.534    0.639    3.364    1.604    1.604   -0.470    1.183    0.045   -0.091   -0.196    0.014    0.730    5.114    0.730
X2==   -0.478    1.021    1.249    8.662   -0.532    1.959    2.386   -1.228   -1.261    0.529   -0.479    0.981    0.318    2.330   -1.308    1.154    0.888    4.200    1.526   -0.456    4.627    2.573    2.573    0.034    1.385   -0.479    3.793    0.635    0.423   -1.228    6.688    1.248
CD1=        3        3        5       10        3        3        2        1        3        1        2        7        6        1        1        6        1       14        5        3        7        4        4        1        4        2        2        2        2        3        9        3
CD2=        1        3        3       13        1        4        5        0        0        2        1        3        2        5        0        3        3        7        4        1        7        5        5        2        3        1        6        2        2        0       10        3
GTGGTCGTCTACTTCTACCCGAAGGATTTCACTAAGGGATGCACTGCAGAGGCTTGCGAGTTCCGAGACTCATACGAGGAATTCAATAACCTCGGCGCTGAAGTCATCGGAATAAGCAGCGATAACCAAAAGTCACATGGAGCCTTCGCCACGGAACACAAGCTACCCTTCATACTTCTGAGCGACTCAGACGGAGCAGTCAGAAAGGATTACGGTGTCAAGAAGACCTTCGGACTAGTTCCTGGAAGAGTCAGCTTCGTAATTGACAAGAACGGGATCGTGAGACATGTTTTCTCGTCCCAGTCGAGAGCAACGGCACATGTGAGCGAAGCATTGGCCGTTTTGAAATCCTTGACATAGTTGGAGCATCACCCTTTCTAACAAATGCGCTTCTGGCTAGGGAAGACTCAACTCTATGGCGGCGTCAAACCCTGCATAGTACTTCTTGACATCTGCTACTCCATGCTTCTTCCTGAACTTGTCAGCCACAGACGCAACCCTCTTCAGGTCGTCAATCGGCTTCGCGGAAAGTTCGAGCGATACCTTCACCGACGAAATCTTGATCCGTCTTGATTTCAAGACATTCTTGTACCATTGATTCTTCGATCCCCTGACCGGCATGAGAAAGACGGTCTTTCCTTCTCGGACGAACCAAACAGGCGTAGAGAATTCTCGTCCAGATCTTCTTCC
KOK=        73
KK=  632461  LL=  633510  Z=    6.77  JJ=  632431  DL=  1050
A===      111      112      113      114      121      123      124      131      132      133      134      141      143      144      211      213      214      223      224      231      233      234      243      244      313      314      323      333      334      343      413      433
B===      222      122      422      322      212      412      312      242      142      442      342      232      432      332      221      421      321      411      311      241      441      341      431      331      424      324      414      444      344      434      423      443
RRR=    0.689    6.600    0.124   25.472   10.976    0.438    0.929   -0.207    0.071   -0.192    0.474    4.832   10.993    0.073   -0.101    0.884    0.553   40.760    1.726   -0.614   14.355   11.057   -0.724   -1.652    0.111    8.996   12.022    0.053    0.001    5.978   12.990    9.555
X1==    1.695    4.169    0.860    5.268    2.890    0.136    1.026   -0.231    0.136    1.636    1.473    1.763    3.131    0.057   -0.946    0.741   -1.565    6.543   -1.407    0.741    2.802    3.246   -0.431   -0.888   -0.946    3.131    4.519   -0.141    1.709    1.709    3.131    3.278
X2==    0.407    1.583    0.144    4.836    3.798    3.216    0.906    0.892    0.519   -0.117    0.322    2.740    3.511    1.271    0.107    1.193   -0.354    6.230   -1.227   -0.829    5.124    3.406    1.680    1.861   -0.117    2.874    2.660   -0.381    0.001    3.497    4.149    2.914
CD1=        6        9        5       12        7        3        4        3        3        7        6        6        9        3        1        4        0       12        0        4        8        8        2        1        2        9       11        4        7        7        9       10
CD2=        2        4        2        9        7        7        4        3        3        2        3        6        8        5        2        4        2       13        1        1       11        9        6        7        2        7        7        2        3        9        9        8
CCTGAACCAGTCAGGTATGACGACCGCACGGAGAAGCTCCTGGATTGTTATTCCTCGGGCTCGAGCCTCGTCGCTAAGAAGAGTGTAGGTCTGTTCGCCGAAGGCCACCATGACCTTATACGACGTTTTTTCTTCACGCTCTCAGTTTTCGAATATCCAGAGGGATCTTTCGAATACCTTACTCTATGTGCTAGGGGCAAGACATATAAGAATAACTGAAGCCGCGCCGAAAATTCTCCCCGAATTCCAAGTGAACCGCTTCGGACCACCAATTGCATTTATTCCGCCAATGAGCGACCGATAGTGTCTTGTCAAGGACTGCCCCGCGATGCTCGTGCCATGGAGAACTCGCCATAACCGGCGAAATACGAAGCCCAGACGGATGGCGGACCGGATTCAACCTCCAATGCAAGAAATGCGGGAAGAAATGGACCTACTCGGGTGGCATCTATAGGCAAGAATCAGCAGAGAACGCTGGGTAAGACATCCTCGCTCGATGCTATGGAGCAGGAAATCCACAACCAGGTCGAAGACCTTCCAGCATTCGCTCGCGAACTCGGAGAGTATGACCGCTTTCGCAATCCTGACCCTTCGAGCATGATTTTCACCGGCTCGGGAGACTCTCTTGCAAGCTCACTCTTCGCCCATTACCTTTCCCAGATGCAGGCGTCTGCGGCAGACCCATACGAGCTCCAGCTCCATCCGAAGGGGGCTAAGAGCAAGACTGTCTTCATAACATCAGTCAGCGGCAAAACCAGAACGAACATACAGCTCGCCAGGAAAGTCAAAGGAATAGCCAAGAAGCGAGTCGCAATAACCGCGAACCCAAGCAGCCTACTTGCGAAAGAATGCGACGATGTAATTCGATTACGATATAGAAGCCCCGGAATCCTTACGTCCGGAACCGCGAGTTTCTCGGCCTCCCTCCTTGCGGTAGCCTCGCCGATCCGTCGATTACCGAAACTCGATTCCCTGCCCGTTGTAGAAAGACGAGCGGCTGAATGGGCTCGAGGCCTGCGGGTCCATCCTCGCGGAGGGTTCCTGTTCGTC
KOK=        74
KK=  640021  LL=  640950  Z=    4.55  JJ=  639751  DL=   930
A===      111      112      113      114      121      123      124      131      132      133      134      141      143      144      211      213      214      223      224      231      233      234      243      244      313      314      323      333      334      343      413      433
B===      222      122      422      322      212      412      312      242      142      442      342      232      432      332      221      421      321      411      311      241      441      341      431      331      424      324      414      444      344      434      423      443
RRR=    4.953    2.043    0.114    8.458    0.853   -0.496    0.302   -0.372    2.310    1.664   -0.230    4.981    4.468    1.292   -1.886    1.307   10.197   27.696    2.378   -0.368    0.263    4.468    0.636    5.709    0.448    1.817   45.924    0.335    3.776    2.715    1.843    2.715
X1==    3.110    0.876   -0.075    2.524   -1.359    2.699    0.507   -0.769    2.005    2.301   -0.999    2.524    2.131    3.784   -0.614    2.699    2.524    6.166    1.851    2.005    0.364    2.131   -1.625    1.963   -0.928    2.131    7.468    0.111    1.167    1.750    0.879    1.750
X2==    1.593    2.333   -1.519    3.352   -0.627   -0.184    0.596    0.484    1.152    0.723    0.231    1.974    2.097    0.341    3.073    0.484    4.041    4.491    1.285   -0.184    0.723    2.097   -0.391    2.908   -0.483    0.853    6.150    3.023    3.237    1.552    2.097    1.552
CD1=        6        3        2        6        0        6        3        1        5        6        1        6        6        9        1        6        6       11        5        5        3        6        0        6        1        6       14        3        5        6        4        6
CD2=        4        5        0        7        1        2        3        3        4        4        3        5        6        3        6        3        8        9        4        2        4        6        2        7        2        4       13        9        9        6        6        6
AGTAATTCCGAGGCTTAGGCTTCATCAAGACCCTACCATTCTCGACCTCTACGACCAGCTCGTCTCCAGCGCCTACTCCTAGCGCTTCTCTAGCCTCCCGGGGCACGACAACCTGATGCTTCCGGCTCACTCTAACAACAGAGCCCAATCTTCTTCCCGCGTTACAATCTTGTACGCGCTTTACAATATAGCTTTCGCTTTACCAGGGACGAATTAGACGGGGAAGGTCGGCCAGAGACTATTGGAAAAGAGCGATCCCGGAGCCGCTGTTAGCATTTGCGGTTACCAGACCCGTTACCAGTCGGGAAATGTCAATTGCGGTTGTTCCTCGCGGCACAGACTGCCGAAACCGAAATCGCCCCGCGGAGAAGGAGGGCGTGATAGGTCTGTTACAGTCTCCTTAGTAGATTACTCGAATAGGAGTCGCATTTTTTATTCCTAGCGGCTCTCGGGAGGACTAGTCCCGGCTTGACTCGGTCAGTGATGATTATCGGTCTGATTGGTGGTTCTCTCTTCCTCCTAGCCGGGTTCTTCTCACTTCTTCCGTGGACGCTGAGCGGCTCTATCGCCGGCGTCTTGCTCGGCAGCTGGTTTGGAGGAGAGATCAAGAAGCGGCTGGACAGGGGGAACGAGGGGGGAAAGGAGACCAGGGTCATTAGGTTCAGGAAGAAGGCCCTGCTTGAGGATAATGTGTCGGAGATGAGAACTGCGGGGTGGGAGCCGAGATGGGAATCGTACCGTGAGACCGAGACAGGCCTTCTAGTCCGCCGGATCGTATACTCGGTCGTAATGGAGAGGAAACAGCGAAAACTAGAACGCAGAGCGCTCAAACAGCTCTCGAAATTCCTATTCCCAACCAAGTAGCACTCTTGGCGGACCCGAAGCCCATCTTGGGCCCAGGAAGGGTCGGAATTCCTCTGAAACATTTAC
KOK=        75
KK=  656431  LL=  657210  Z=    4.60  JJ=  656431  DL=   780
A===      111      112      113      114      121      123      124      131      132      133      134      141      143      144      211      213      214      223      224      231      233      234      243      244      313      314      323      333      334      343      413      433
B===      222      122      422      322      212      412      312      242      142      442      342      232      432      332      221      421      321      411      311      241      441      341      431      331      424      324      414      444      344      434      423      443
RRR=   13.216    0.037    1.172    3.432   -0.053   -3.172    1.743    2.129    0.039   -2.486    0.524   32.187   -0.304    2.755   -0.564    0.773    0.573    2.647    3.929    8.150    3.149   24.058   -0.599    1.369    1.316    1.286    0.526    1.373    0.209   20.232    6.564    1.111
X1==    6.258   -0.061    0.758    0.951   -0.061   -1.309    1.254    0.758    0.241    1.561    0.276    4.897    0.276    1.300    0.914   -1.309   -0.399    1.679    1.302    2.566    3.280    3.054    0.423    2.757   -1.381    1.845    2.663    0.594    1.486    4.609    2.629    1.486
X2==    2.112   -0.617    1.546    3.610    0.872    2.423    1.390    2.809    0.163   -1.592    1.897    6.572   -1.102    2.120   -0.617   -0.591   -1.436    1.576    3.018    3.176    0.960    7.878   -1.418    0.496   -0.953    0.697    0.198    2.310    0.141    4.389    2.496    0.748
CD1=        7        1        2        2        1        0        3        2        2        4        2        6        2        3        2        0        1        5        4        5        8        7        3        6        0        4        7        4        5       10        5        5
CD2=        6        1        5        9        3        5        4        7        2        0        6       14        1        7        1        1        0        3        5        6        3       13        0        3        1        4        2        6        3       10        7        4
GGACCCACAATGGCCCGCTGCAACCGAGCGCAGGATCCTCGACCACGCCGATCGAGGCTGGAAGTTTCTGTTCAATCTCCTGGCCAGTTTTCTTGTCGTTCACAACCAGCCGGCCTGATGGACATTCGTTTGCTTCTCGAATGACGAGTTTTCTCGCCTCCGGATCATCAGTCTCTTCGATCAAGCCCCAGATCTTCCCTCCCGGATCGCAAAAGCGCGCGAACGCGCAAAGATCTTCGGCGTCTCTCAGGGTGAGCGTTGGACCTTCGAAGACTTCTGCCCGTCGGATGTAGGGCCGTCGAGTCGCGGTCTCTGTTCCATCGAACCTGATTTTGGTATGCGTGCTATCGCAGAACGGTTTCGTTTTCGAACGACCGCACCTGCAGAGACTGTACTCCTGTCCCGTCTCAATGGTCTTCCCCTCTTTCCAGTCCCATGAAAGGCCCTCTTTGTTGGGCGTGATTATCTGAAGGGCGAGCGGTACATTCCCCGAAACGATGTAGGGGCCATCCTTGGAAACGACAATCTTCCTCCCAGAAGACTTCCCCATGTTTCTCGAAAGCGGTGGCGTTGATATAATCCTATTTTTTCCGCGATCTCCTCAGATAGGCTTCTTCAGCCCGTACCTCTAGTTTGTGGGGGTAACTCCCGTCTTGTAGAGTCTCTCGCTGAGACCGACAATGAGCCCTTGTCGGGGCGGTCCGGAAAACCAAGGGGCGCTTTGTCTGGAATTCGCTCCGTTTTCGTTCAACATTCGTTGGAGCGCTTCGAGAGCGCGGG
KOK=        76
KK=  686161  LL=  687210  Z=    4.96  JJ=  686131  DL=  1050
A===      111      112      113      114      121      123      124      131      132      133      134      141      143      144      211      213      214      223      224      231      233      234      243      244      313      314      323      333      334      343      413      433
B===      222      122      422      322      212      412      312      242      142      442      342      232      432      332      221      421      321      411      311      241      441      341      431      331      424      324      414      444      344      434      423      443
RRR=   -2.062    0.066   -1.003    0.906   -0.347   -2.996    1.025   -0.011    0.109    0.478    4.231   32.399   -0.339    3.720    2.257    0.142    1.288   45.345    5.504    7.439    7.578   15.400    2.961    1.434    0.001    2.073   20.197    1.382    3.393   -0.166    2.707    0.775
X1==   -1.129    1.236   -1.633    0.614    0.644   -1.012    1.201   -0.390    3.961    0.410    2.057    7.070    0.823    3.497    1.827    0.231    0.614    7.691    1.201    2.096    4.332    2.674    2.057    3.497    0.410    1.440    4.332   -0.785    1.682    0.384    3.291    0.384
X2==    1.827    0.053    0.614    1.475   -0.538    2.962    0.853    0.027    0.027    1.167    2.057    4.583   -0.411    1.064    1.236    0.614    2.096    5.896    4.583    3.549    1.749    5.759    1.440    0.410    0.002    1.440    4.662   -1.760    2.018   -0.433    0.823    2.018
CD1=        1        5        0        4        4        1        5        2        9        3        6       15        4        9        6        3        4       15        5        6        9        7        6        9        3        5        9        1        5        3        8        3
CD2=        6        3        4        5        2        8        4        3        3        5        6       10        2        4        5        4        6       13       10        9        6       12        5        3        3        5       11        0        6        2        4        6
AGTCAAAGAATCTCCCGAGGAACTAATACGCCTCCTTTCGAGATTTCAGAGAGAGTACGACTCGGCCGTAGATAAGAGTGCTCTCTTCTACCGGAAGAGAGAATGGCGACCTGCTGATCGGATCGAGTCGGCCGCCCGACTAATCTTTCTGAACAAGACCTGTTACAACGGTCTCTACAGAGTGAACTCGAAAGGCGAGTTCAACGTCCCCTTCGGACGGTACAAGAATCCCCGGATACTGAATCCAGACGGTATCCGGGCGGTCAGTCACGTACTCCAATACACGAAAGCTGAGCTGCGTACCATTGATTACAAGGATGCAATTGCCTCGTGTGGGAGGGCCGATTTCGTATATCTAGATCCTCCATATCAACCACCGAGTAAGACTTCCTCCTTTACGGATTATACTCCTAGCGGTTTTTCCGAGACGGACCAAGAAGAACTAGCTGAAGAACTCGGGAAATTGGTCGATAGAGGCTGCACAGTTCTTCTGTCGAATTCCGAGACAGCACTGACCAAGCATCTCTACCGTGATTTTGAGATAAGGAAGGTCACTGTAAATCGGCCGATCAACTCTGTTGGGGCAGGGAGGAAAGGGTACAAAGAACTAATCGTTCTTGGTCGTCGACGATGAATTAAGTCTGCGTTGTTAAGACATCCTTGGCTTAGGACATAGCAGACCATTTCTTCTGGGATGTTCTCCTACAGGAGCGATAGTTCGATATTGATTTCTTCGAACGTTTTTATCGCTCATTTCCTGAGTTGTGCTTCCATCTTTGTTTGCAGTGGAGACTCTCAGACTTTCGAAGAGATATGGTAAGACGGATGCTCTTCGAGGCCTGAACTTTACAGTCGACGAGGGTGAGATAATGGTAATTCTCGGCCCTAACGGGTCTGGGAAGACCACTCTCCTAATGATCCTCTGCACGATTCTCAAGCCAACATCTGGCACTGCTAAAGTGATGGGGATTGACGTTGTGGATGAGGGCACGAAGGTTCGTGAGGTTATGGGAATCGCCTTTCAGGAAGCGCGAGGGTTCTGGCGTCACA
KOK=        77
KK=  725821  LL=  726330  Z=    5.40  JJ=  725791  DL=   510
A===      111      112      113      114      121      123      124      131      132      133      134      141      143      144      211      213      214      223      224      231      233      234      243      244      313      314      323      333      334      343      413      433
B===      222      122      422      322      212      412      312      242      142      442      342      232      432      332      221      421      321      411      311      241      441      341      431      331      424      324      414      444      344      434      423      443
RRR=   -0.010    4.431   -0.997    3.012    0.140   -0.760    0.018    0.014   -0.744    0.543    1.403   -0.250    0.545   -0.099    0.800   12.144    0.018   28.685    1.491   -0.179    0.672    2.525    0.566    3.691   -0.203    0.601   43.622    0.761   -0.829    5.334    2.683    3.690
X1==    0.232    2.130    0.897    1.979    0.130   -0.199   -0.143   -0.073    0.713    0.407    0.487    0.981    1.332   -0.300   -0.870    2.537   -0.143    5.677    1.494   -0.199    1.001    4.281   -0.487    1.205   -0.415    0.487    7.186   -1.469    1.438    2.155    2.178    2.155
X2==   -0.041    2.081   -1.111    1.522    1.081    3.814   -0.128   -0.198   -1.043    1.336    2.879   -0.255    0.409    0.329   -0.919    4.786   -0.128    5.053    0.998    0.900    0.671    0.590   -1.161    3.064    0.490    1.232    6.071   -0.518   -0.577    2.475    1.232    1.712
CD1=        1        3        2        3        1        1        1        1        2        2        2        2        3        1        0        4        1        8        3        1        3        7        1        3        1        2       11        0        4        5        4        5
CD2=        1        3        0        3        2        5        1        1        0        3        5        1        2        2        0        6        1        6        2        2        2        2        0        5        2        3        8        1        1        5        3        4
GAACTCAATTGGGTATCAATTCTGCCGCGCCTCTACACCAAGGCGAACTCGTACCGTCAAGGCAACCGCGCTGTACTTGCCGCCGAAAGCTTGCTATGTGGAGATTTCTCGCACGAGTCGAATGTCGATCTCTCGTTCGACGTACCTCCACTCTTCCGACTGTCGGAGGATACCTACGAGTTCCTCAAACGCGTCGACATTCGCCGGAGCGTATTCGAACCACGTAAGGAAATCGAAGGGCTCGCCGAGGTCCCGACAGTGGTAGAGGCGACGAGCGATTGCTGGGAGGTATTTCAAGCCGACTCTGATGTGTCCAGATCGGGTTTCGAATATCGCCCGCCTCTCACTTTGACTGAGTTGCCACCAAGACTCCGACTTCGTGACTGGAATAAGGGTGGCACGGGTGGCTTCTGATCGTCCTAGGGCAGGCTGGCGGGACAGGAGCATTTCATGCTCCTTCCGCGTTGAATAGCGCTCATTGCTCGTTACTCCGCGTATCAGCCACTCGCC
KOK=        78
KK=  781171  LL=  782220  Z=    4.51  JJ=  781111  DL=  1050
A===      111      112      113      114      121      123      124      131      132      133      134      141      143      144      211      213      214      223      224      231      233      234      243      244      313      314      323      333      334      343      413      433
B===      222      122      422      322      212      412      312      242      142      442      342      232      432      332      221      421      321      411      311      241      441      341      431      331      424      324      414      444      344      434      423      443
RRR=    2.616    3.091   -0.011    6.810   -1.359   17.708   -2.535    0.197   -0.691    2.779   -3.087    8.508    1.493    1.728   -0.494   -2.333    4.581   33.131   -1.024    0.517    0.188    0.189   -1.466   -0.416    0.284    6.763   71.927    6.038   -0.005   -2.854    1.017   10.969
X1==    3.340    0.911   -0.016    3.967   -0.742    7.239    1.592   -0.919   -0.282    1.186   -1.957    3.433    0.645    0.823   -1.845    4.016    0.955    4.183   -1.328    2.941    2.245    0.228   -1.013   -0.637   -1.014    4.288    7.482    2.750   -0.488   -0.995    0.645    5.094
X2==    0.783    3.393    0.689    1.717    1.830    2.446   -1.593   -0.214    2.446    2.344    1.577    2.478    2.315    2.101    0.268   -0.581    4.795    7.920    0.771    0.176    0.084    0.829    1.448    0.653   -0.280    1.577    9.614    2.195    0.010    2.868    1.577    2.153
CD1=       12        5        5       11        2       17        5        3        3        8        0       10        5        4        0       11        4        9        0        9        8        3        1        1        3       12       18       12        3        2        5       14
CD2=        2        6        2        4        4        5        0        1        5        4        4        5        5        6        2        1       10       15        5        2        2        4        5        5        1        4       15        4        2        6        4        5
ACAGAGGATGAACAGGATTACACCCTCGAATACGAGAAAGAGAAAATCTCCACATCAGCCGAAGCAGAACAAATCGTCAGAGATTGCAAGGATTCCATTCTTGAGGTTGAAAGTGCCGAGTCTCGAAACATTCAGCAGAGTCCACCATATCCCTTCGACCTCTCCAACCTACAGTCGGAGGCCTACAGACACTTTGGATACGCCCCGTCGAGAACCCTGGCTCTTGCGGAAAAACTCTATCTAGAGGCGCTAATCTCCTATCCAAGAACCTCCAGCCAGAAACTACCCCCCGACATCGGATACTCAGAAATTCTCCGCGGCATCGCGAACATGGCTCAGTACCGTATCCTAGCATCAGAGCTGCTGCTCCAACCTGCGCTTCGTCCCAATGAGGGTCCCAAGGAAGACCCTGCGCACCCTGCAGTCTACCCCACAGGTGAATCACCTAAACGGCCTCTCATCCAGCCCGAAGCCAATCTCCTCGATCTAATCATCAGACGGTTCATGGCCGCTTTCGCCGAAGCCAGTCTCCAAGAGAGTTCAAAACTAACCCTCAAGAAAGAGCCTCACAGATTCTTCCTTCGCGGCTCCCGTCAGGTCAAGGAAGGCTGGATACAATTCTACAAGCCCTACACTTCAAAAGAATCCCAGAAGCTCCCGGACCTCAAAGTTGGCGACAAGATACTGCTCGCCAAGATCCTAGCCTCACAGAGATTCACCGAGCCCCCCGCCCGATACAATCCAAGCAGCCTACTCCAAAAGATGGAGAAAGAGAATATCGGGACCAAAGCCACCAGAGCCGAAATCATCGAGATTCTATATCGACGAGGCTACATTAAGAATGTGAGAATCGAAGCAACCTCTCTCGCAATGAAGATCATCAGCTTACTCAACAAAAGCATCTCTCTCTGTGGGCCAGGTGGGGCGAGTTTAAGGCAGTTTGCTCCCTTCGCCGGGATGGTAATTAGGTTCTCTTCAACTTAGTCGACTCTCGCTCCGTAGGTCCCCAGGCGTTGAAGGTCCAGATGATAGAACCAGTAGTCTGGTTCA
KOK=        79
KK=  783211  LL=  784290  Z=    5.90  JJ=  783211  DL=  1080
A===      111      112      113      114      121      123      124      131      132      133      134      141      143      144      211      213      214      223      224      231      233      234      243      244      313      314      323      333      334      343      413      433
B===      222      122      422      322      212      412      312      242      142      442      342      232      432      332      221      421      321      411      311      241      441      341      431      331      424      324      414      444      344      434      423      443
RRR=   10.605   -0.235   -0.076   29.409   -0.527   13.554    0.578    5.483    0.664    0.799    0.129    6.121   -0.068    1.322    0.711   18.357   -1.545   39.375   -0.969   -0.315    8.181    1.638    0.008    0.261   -0.197    1.703   38.390   -0.398    0.224    2.536    3.723    8.232
X1==    3.276    0.864    0.704    5.903   -0.227    3.106    2.284    2.812   -0.747    1.276   -0.149    2.585   -0.149    0.607   -0.773    3.657   -1.758    7.429    1.937    0.354    2.611    1.753    0.005    2.009    2.871    1.525    5.942   -0.288    0.445    1.008    1.525    2.133
X2==    3.237   -0.272   -0.107    4.982    2.320    4.363    0.253    1.950   -0.890    0.626   -0.870    2.368    0.455    2.178   -0.920    5.020    0.879    5.300   -0.500   -0.890    3.133    0.935    1.569    0.130   -0.069    1.117    6.461    1.379    0.503    2.516    2.442    3.859
CD1=       10        5        5       14        3        9        7        9        2        6        3        8        3        4        2       10        0       16        6        4        8        6        3        6        9        6       14        3        4        5        6        7
CD2=        7        2        2       10        6        9        3        5        1        3        1        6        3        6        1       10        4       11        2        1        7        4        5        3        2        4       12        4        3        6        6        8
GTAAGACCATTGTCCGAGGCAGATAAGAAGAAAGCCACATCCGACTGGGCACGGTTCAAGAAGACACTTTCCAAAGAGCTCGCGATCGTAGCGGAGTACGCGCACATCTGGGGAACAACCTACAACGGCATGATCCTCGTCGAATCACGCGACCTATCCACATTCCACGATTTCTGGCACCGTTTCCGGGAAGCAACAAGATGGTACGTGCCAGAGACAAGAACGTACATCGCCCAGAAAGAAGAATAACCTAGCATCCGCCCGTACATTTCGGCTAAGCTTTATACCAAGAATTTCCGACACCCGCCTCTCAGTGGGGCACTCAACTCTTCGTCGGATTAAGAGAGATTGTGCCACTGTTCCGGAAGATTTCTTAGCTTCGGTTATTTTCGCCTTTCTCTCTGTCTTTTGACTGGAAACGCGCTCACTTGCCAGGGGTCTGGCCAGTGAAAACGGTCAATAGGAAAATTCGCCCCTAAGCGACCTTCTAAGACCGTAGCCCTAGGATGTTACGAATTGCTCACCGAGTCACAGTCAGAGATGCTTGGGATACTTTTCGGAGATGGGTCGATGTCTGAGAATCACAACTCCGTTCAGATCGTCATAACCGGTCACAAATTCGATGACGTAGAGTACCTAATTGGCCGCGTAGGTCCGATGTTCGCGGAACTCTTTGAAATGCCCCTCAAGGTACATCTAGTGAAAGATGAAAATACGATGATCCTCTACGCTTACTCCAAACGAGTTGCCCTGACCCTTCACGAATGGGGAATGCCTTTTGGCCGAAAAAAACTGGCCTGGCTCACACCGCACGTCGCATTGGATGAAGTATCTTTCGTCAGAGGCTTATTCGACACAGATGGCTGTGTCTATCGCAAGTATGGCCCTTATTTGCAAATCCAGTTTAAGTTCGCTTCCTTTTCGCTCCTTGAGTACGCGAGGGAGTGTCTGGTAAGACTCGGCCTGAATCCCACATCGATCAGGTGCGACGATACGAAGTTCAGGTTCTATCTCAGCAGACAAGCCGAGGTAGACCATTTCTTTAGGGTCGTAGAACCCAAGAACCCAAAGCATCTTAAT
KOK=        80
KK=  788341  LL=  789270  Z=    6.66  JJ=  788251  DL=   930
A===      111      112      113      114      121      123      124      131      132      133      134      141      143      144      211      213      214      223      224      231      233      234      243      244      313      314      323      333      334      343      413      433
B===      222      122      422      322      212      412      312      242      142      442      342      232      432      332      221      421      321      411      311      241      441      341      431      331      424      324      414      444      344      434      423      443
RRR=    3.073   -1.334    4.171   20.003   -0.761    6.225    5.603   -0.457    1.331   -0.004    0.022    0.531   -1.933    0.429    1.785    4.336   -0.303  138.835   -0.466   -0.993    3.823   -0.442    0.995    1.413   -2.060    7.363   54.884   -2.388   -0.490    0.395   -5.189   15.120
X1==    1.356   -0.484    1.442    7.058    0.719    3.226    5.160    0.444   -1.049    0.009    0.058   -0.510   -0.967   -0.931   -1.687    3.837   -1.022   13.637   -1.331    0.783    0.847   -0.987    0.897    3.487   -1.004    2.619    6.430    1.615   -0.399    0.121    4.156    5.844
X2==    2.266    2.758    2.893    2.834   -1.058    1.929    1.086   -1.029   -1.268   -0.412    0.375   -1.042    1.999   -0.461   -1.058    1.130    0.296   10.180    0.350   -1.268    4.513    0.448    1.110    0.405    2.053    2.811    8.535   -1.479    1.226    3.268   -1.248    2.588
CD1=        7        2        7       18        4        8       11        5        1        4        4        3        2        2        0        9        1       20        0        4        4        1        4        8        2        9       13        7        3        4       12       15
CD2=        3        4        4        4        0        4        3        0        0        1        2        0        4        1        0        3        2       18        3        0        9        3        4        3        4        5       15        0        4        7        0        6
GACCGGATGTTCAAGGCCTTCGACCTCTCCTTCGCCCAGAACTGGAACCCGGCCACCTTCCCCTGGGATGAACTTGACCAGAAGAATTTCGACCCGAAGGAACGAATAGCACAAGCCTACTGGATGTCAAAACTCGCCCTCTTCGAAAAATCCGGAATCGGAGCCTTCGGCTTCGGAGCCGTAAGAGCTGCAGAGCTGAACATGGAAGACCCCACGAAAAAAATGCTCGCCTCCATCACCTACGATGAATGCCGTCATGACGAGGTGTGCCGGAGAGCCTGCGACAAGCTCTGCCCCAACTGGCCATACGGATACAAGCCACAATCAGATTTCGAATCAAGGGCCCTACGAAACATCAAGGCCCTCTACGAGGATGGTAGACGCTACTGGGAAGGATTCCTAAAGGCATGGGAATACCTGCCGCCTGAGATTCTGTTTGCTGGCTTCTTTTTCGCGGAGATAGGCGCGGAAACGATCTTCAACGCGATGCGCCAGACCAGCAAACTCGGAATCTACCAACAGACCTTCCGCAATATTACACGAGACGAGACACGCCACCTCGTAGCGACGATGGCTCTGCTCCGGGCCATGGCCGAGAAGTTCTCGGAGGAACAGAAGATGACGATTACACGTCAGATGAAGCAGGGCTTCATCTTTCTCTCACCCCTCCTCTACCAGCACAAGCCCGAGTTCTGGCATCTCCCCGCAGACTTCGACAAGGTTGACCAGGAAATGGAGGAAGCGGCCAGGGACGCGGGACTTGGCGTGCTTACTCTTGAAGAAAAGGTGAAGTTCTGGAAGGAAGCGATTGAGAAGAAACGGTCCGAGATCGAGGAGATGGGAATCAAAGTACCCGCTATACCAGAGCTGGGAGTTGAAGGCGAAGTGGTTCATGTTAAGAAGAACGAAACAATAGCCACAAGCTTCTAG
KOK=        81
KK=  807241  LL=  808230  Z=    5.22  JJ=  807211  DL=   990
A===      111      112      113      114      121      123      124      131      132      133      134      141      143      144      211      213      214      223      224      231      233      234      243      244      313      314      323      333      334      343      413      433
B===      222      122      422      322      212      412      312      242      142      442      342      232      432      332      221      421      321      411      311      241      441      341      431      331      424      324      414      444      344      434      423      443
RRR=   -0.123    0.121    0.115    0.578   -0.474    0.563   -0.154    0.115    0.079    3.867   -0.120   75.955   -0.153    4.257   -0.194    0.352   -1.322   11.749    7.592   31.136   15.938   24.045   -0.217    4.469   -2.166    3.486   -0.061   -1.178    5.742   -1.436   -0.120    3.734
X1==    0.294   -0.250    0.245    0.492   -0.250    1.475    0.600    0.245   -0.183    2.754   -0.093    7.176    1.607    2.105    0.402    0.922   -0.778    2.774    1.420    7.002    3.446    7.610    1.183    1.529    1.844    1.040    0.162   -1.905    4.127   -0.684   -0.093    2.684
X2==   -0.420   -0.484    0.470    1.175    1.894    0.382   -0.257    0.470   -0.431    1.404    1.283   10.584   -0.095    2.022   -0.484    0.382    1.699    4.236    5.347    4.446    4.624    3.159   -0.184    2.922   -1.175    3.351   -0.378    0.619    1.391    2.098    1.283    1.391
CD1=        3        2        4        3        2        6        3        4        3       11        3       13        6        5        3        5        1        8        4       16       12       16        5        4        9        5        5        2       13        3        3       10
CD2=        1        1        2        4        4        2        2        2        1        3        4       18        2        7        1        2        5        7       11        7        7        7        2        9        0        7        1        2        4        5        4        4
AGCAGTACGTCTACAGGACACTGAATTGGACCGATGTCCTGAACCAGCTATACTAGGGAAAGACACTGGAGACCACGGCACAGAACTCGAACCAGAGCCTACTCGAGAAAGTTGATCTACCAACCTTCATCGCTGGCTTGATCGCCGGTTTTCTCGGTCTTAGCAGCCAGCCTTGGTGGACTCTAACTAGCCCGACAAACAGCCACGTGTTATCAATCCAGGTCTCCCCGTTCTATCTTCAGATCGCCGCTACAGGTATCCCTGCGACTACTCCGCTCGCCTCCGTCCTGGGCGCGTTCACTAGGATCTTGCTCATCCTATGCTGTCTTGCCTTGCTGGTCTCGTCTTTTCGCCCCACCGTGTGGTGGCGTCCTCTCGCCGTCTGGCTAAGCCTCGCAAGTCTCACGGAACTCTTCTTCAGCCTCCTTCTCTTCATTCACACGGGGCAGACCGCACTGCTCACCGTTTATGGGACAAATCCACCCACAAGCGGGACAATCTCTTACCCTGCAAGAATTGTGGGAACTGATCTCAACACCTACCAGACTCCCTCCATCGCCGCAGCTTTCAACCTCGACTTCTATCTTGGACTCTTGAGCCTCACAATCGTCGGAACAGGAACAATACTCAAGATGCTTCAAGAAAGAGGACTACTAGCCAGCGCGATCCCTGGCGTCAAAGAATTCTTCCTGACACCACCCTACCGACAGGTCTGGCTCTCCACCAATGATAGAACTCTAAACCCGCTGAGCCAGGACCCGGAAACCACAACCGACGACCAGCTTCTCGCATCGTTCGGAAAGATCTACCAAACAGTCCAACCTGGGGCGATGATCAGCATCATCCTGCCCACATGGGCCTCGAGTATATCCGACCGTTTCCAGAAACTTCTCAAATGGTCAGGATTCTCGATCGAGGATACCGGGACTATCTATCGCGCCCCCGGCCAGCCTGAGACACAACTACGATTCAAGAAGCCACTCGTCCCGC
KOK=        82
KK=  824731  LL=  825300  Z=    5.94  JJ=  824251  DL=   570
A===      111      112      113      114      121      123      124      131      132      133      134      141      143      144      211      213      214      223      224      231      233      234      243      244      313      314      323      333      334      343      413      433
B===      222      122      422      322      212      412      312      242      142      442      342      232      432      332      221      421      321      411      311      241      441      341      431      331      424      324      414      444      344      434      423      443
RRR=   -0.030    0.099   -2.826   -0.013   -1.370   -0.625   -4.084   -0.017   -0.373   -0.039    2.529   63.831   -0.003    0.077    1.153    0.261   -0.105    7.286   18.535    0.895    0.861   12.511   -1.392   -1.775    0.105   13.147    0.401   -0.082   10.296    0.896   -0.003    0.868
X1==    0.328    0.086   -0.849   -0.925    1.086   -0.144    3.361    0.151    0.793   -0.070    3.568    8.075    0.774    0.648   -0.914    0.793   -0.232    2.765    4.858    0.793    0.453    2.731    3.532   -0.563   -0.070    2.637    1.288    0.559    2.925   -1.226    0.774    1.265
X2==   -0.091    1.153    3.329    0.014   -1.261    4.327   -1.215   -0.109   -0.470    0.556    0.709    7.905   -0.004    0.119   -1.261    0.330    0.454    2.635    3.815    1.129    1.900    4.581   -0.394    3.155   -1.494    4.986    0.311   -0.146    3.520   -0.731   -0.004    0.686
CD1=        1        1        0        0        2        1        5        1        2        1        5        9        2        2        0        2        1        5        8        2        2        5        6        1        1        4        3        2        5        0        2        3
CD2=        2        3        7        2        0        7        0        2        1        3        3       13        2        2        0        2        2        4        5        3        4        7        1        5        0        9        2        2        7        1        2        3
GGGTCCCAGCGGCAACTCCACACGACCCGGCAACGACCACGACCGAGATGCCTGAAACAGGATTCTGCGTCACCAAGAAGGCTAGAAAGGCGAAGCCTATTGCAAATTCGACCAGCCTTGTTGCCAGCTTGTCAGAGATCTTCTGTATCGGGGCCTTCTTCTGCTCGGCTTCCTCGACGAGTTTGATGATCTTGCCGAAGACTGTCTCTGTGCCAACTTTCTCTGTTCGGATTTCCAAGAGTCCGGACTCGTTGATGCTGCCTGCGTAGACTGTGTCTCCTGGGTGTTTTTCCGGATGGAATGGCCTCGCCGGTTATCATGGATTGGTTGACGAATGAGTCTCCCTTGACGATTGTACCGTCTACGGGTATGCGTTCTCCGTGCCGGACGATTACAATATCATTCGATGAGAGACTGTTGGGATCGGTTTCGACTTCGATGTTGCCCCGGCGGATGAGAGCAGTTCTGGGAGTTGCCTTCTCCCAATTGGAATACAGTGTTTCTAGCTCTGTCGACGGCATATTCTTCGATAGACTCGGCCAGTAGGACGAAGAAGGTGATGATTACGGC
KOK=        83
KK=  453962  LL=  455041  Z=    5.31  JJ=  453872  DL=  1080
A===      111      112      113      114      121      123      124      131      132      133      134      141      143      144      211      213      214      223      224      231      233      234      243      244      313      314      323      333      334      343      413      433
B===      222      122      422      322      212      412      312      242      142      442      342      232      432      332      221      421      321      411      311      241      441      341      431      331      424      324      414      444      344      434      423      443
RRR=    0.290    0.369    5.207   31.315    4.527   21.757    0.382   -2.453   -1.216   -0.579   -0.034   -0.830    7.476    2.393    0.615    0.188    0.704   48.319    3.646    0.030    1.389    1.816   -0.253    3.440   -0.390    1.655   38.388   -0.768   -0.455    0.071   28.034    5.086
X1==    1.599    0.244    2.516    4.052    2.114    5.320    0.197   -1.690   -0.555   -0.665    0.065    1.535    3.030    1.471   -0.380   -0.555   -0.419    5.123    2.523    0.033    4.250    0.566    0.566    1.971    1.034    2.437    9.233   -0.844   -0.146   -0.146    6.588    2.648
X2==    0.181    1.515    2.070    7.728    2.141    4.090    1.942    1.451    2.192    0.871   -0.513   -0.541    2.467    1.626   -1.619   -0.339   -1.682    9.432    1.445    0.926    0.327    3.211   -0.447    1.745   -0.377    0.679    4.158    0.910    3.124   -0.486    4.256    1.920
CD1=        5        3        7        9        6       12        3        0        2        2        3        5        8        5        2        2        2       12        7        3       11        4        4        6        5        7       20        2        3        3       14        8
CD2=        3        5        6       16        6        9        6        5        6        4        2        2        7        6        0        2        0       17        5        4        3        8        2        6        2        4        9        4        8        2       10        6
GAACTCGAATCCTGTTAGGCCGAAGAGGAAGTTCTTGACTCCCAGCTCGTCCCGGATGCTATGCTCTTCCAACGGCATTGCCCGTATGACTTCAAGTTCTTCTGGAGTGAACGGTTTGACATCATCATACCAGCCCTCGACTAGGATCCTGCCATCCTCATCTGTTATCGTGTCCAGCATCCGGACCAGACGCCATGCCGGATTCTCGACGACCGCTGCACGAGCCGAGTGCGAGTCCTTCAGAGCAGTTTGAACTTTGAACTCGACATAGAGCATTCCCTTCAAGCCAAGAGTGACCAGTGGTCTATCCTCATAGTCGAGGCCTCCGAATTCCCAGATGGCCGATTCTCCAGTCAGCCTATCCTTGTATCGGGCAATGAACTCGGAAAAATGGGGAGATCCAATCTCTTCCTCACCCTCGATAGCCCACTTGATATTGCAAGGAACGTCTCCTGTCACCTTCAAGAACGCGTTTATCGCCATCAAACGAGAGACGATGTTTCCCTTATTATCGCTCGATCCCCTAGCATAGACTCTTCCATCCTCCACTATGGCCGAGAATGGGGGATTCTTCCAAAGCTCAACAGGCTCAACCGGCTGCACATCATAGTGATTGTAGAAGACAAGCGTCCTCCTCCCTGTCTTAGATCGAAGTTCAGCGAATACCACGGGAGGACCCTTACTCGGGGAGAACTCTTCTACTGTGAAGCCGAACTCTTGGAGAAGTTTGCCAACGAGTTCAGCAGTCTCGTCTAACCCAAGGTTCTGGGCCGAAACGCTTGGCTGCTTGCATAAGGCGCGGAGCTTTTCAACAAACATGTCACTGCTAGAATCTATCTCGCGGAAAATCCTGTCTCGCGGGTCGGTGATGGTCTCGCTTGAGGTCTTAGCCACCGGAAATCATCAATCCAAAGGGAGATAGAACCAGATATCTATAGTTTGGTCGTTCTTGATGCTCGATGAGCTTTGGACAAGTCGCGAAAAAAAATGGGCCTTGCCCTTAGAGAGTTGGGGTTGTCAGACTGCTGGTTGGTTTGACGGAGGCAGAAGTTCCTGCATTGAAGCGGAGGTTCCTGGGAG
KOK=        84
KK=  457592  LL=  457921  Z=    5.85  JJ=  456752  DL=   330
A===      111      112      113      114      121      123      124      131      132      133      134      141      143      144      211      213      214      223      224      231      233      234      243      244      313      314      323      333      334      343      413      433
B===      222      122      422      322      212      412      312      242      142      442      342      232      432      332      221      421      321      411      311      241      441      341      431      331      424      324      414      444      344      434      423      443
RRR=    4.573    0.654    4.881    1.394    0.097    1.448   -0.157   -0.103    0.338   -0.170    0.111    2.764    0.111   -0.021    0.471    0.619    0.045   25.250    0.015   -0.271    0.131    6.159    0.043    0.814    0.814   -0.903   17.684    0.693    1.856   13.924    0.149   -0.014
X1==    1.470    2.347    2.278    1.370    0.347    1.110   -0.776   -0.722    1.110   -0.984    2.142    1.370    2.142    0.251   -0.653   -0.890    0.224    5.693    0.044   -0.890   -0.195    1.907   -0.056   -0.922   -0.984   -0.858    5.313    0.576    1.710    4.513    0.142   -0.158
X2==    3.111    0.279    2.143    1.017    0.279    1.304    0.202    0.143    0.304    0.173    0.052    2.017    0.052   -0.084   -0.721   -0.696    0.202    4.435    0.352    0.304   -0.671    3.230   -0.770   -0.882   -0.827    1.052    3.329    1.202    1.085    3.085    1.052    0.085
CD1=        2        3        3        2        1        2        0        0        2        0        3        2        3        1        0        0        1        7        1        0        1        3        1        0        0        0        7        2        3        6        1        1
CD2=        4        1        3        2        1        2        1        1        1        1        1        3        1        1        0        0        1        5        1        1        0        4        0        0        0        2        4        2        2        4        2        1
TTCAGCCGCGCGGTCACTGGGAACCTCTTCTTCGTCCCGTCCACGAATTTTCTCGAGAACATAAAGGCCAATTAGGCGGAGACGCTAGCGCGAAAATCTCTCTTTGGCGCGAGCTCTTCTTTTTGCAATCTCCTGCTCCCTGTTCCGGGGTCGCGCATTCGTTTCGAGCGATCGGAGAAGTTCAGTTGAAAACGAGGTTATCCCTTTGACCGCCGCCATGAAAGAACGTTCGTTCGCCTTCGACGGTTGACTGAACCCGCTGATCTTTCGAACGAACTGCAAAGAAGCATCCCGGATCTCTTCCTCTGTCGCCGGAGGATCGAAGTTGAA
KOK=        85
KK=  467672  LL=  468001  Z=    4.84  JJ=  467132  DL=   330
A===      111      112      113      114      121      123      124      131      132      133      134      141      143      144      211      213      214      223      224      231      233      234      243      244      313      314      323      333      334      343      413      433
B===      222      122      422      322      212      412      312      242      142      442      342      232      432      332      221      421      321      411      311      241      441      341      431      331      424      324      414      444      344      434      423      443
RRR=    0.034    1.117   -0.033   -0.970    0.403   -0.224   -0.018   -0.033   -0.154   -0.035    1.177   17.711    5.775   -0.137   -0.427    0.559    0.442   -0.474    9.608    5.067    3.725    0.121    1.250    2.197   -0.847    0.565   26.597    0.358    0.007    1.047    0.731    0.889
X1==   -0.094    2.171    0.056    2.323   -0.829    0.286   -0.013    0.056   -0.714   -0.812    3.617    4.944    1.737    0.289   -0.829   -0.714    0.987    0.461    4.235    2.286    2.386    1.129    1.129    1.602   -0.812    1.737    4.386    0.301    0.008   -0.992   -1.084    1.008
X2==   -0.367    0.515   -0.593   -0.418   -0.485   -0.784    1.447   -0.593    0.216    0.043    0.325    3.582    3.325   -0.475    0.515   -0.784    0.447   -1.030    2.269    2.216    1.561    0.107    1.107    1.371    1.043    0.325    6.064    1.188    0.882   -1.056   -0.675    0.882
CD1=        1        3        1        4        0        1        1        1        0        0        5        7        3        2        0        0        2        1        5        3        3        2        2        3        0        3        5        1        1        0        0        2
CD2=        0        1        0        0        0        0        2        0        1        1        1        4        4        0        1        0        1        0        3        3        3        1        2        2        2        1        8        3        2        0        0        2
GAGAATTCTCAGCGAGAGAATAGCCCCGAGCATCAAGGCCAGATGAGCTCTGGGCAACCAGGATTGTCCCAGCTGAGGTCGTGAAAGCAATGCAGACGTTGCAAGAAGCTCGGCCTAATCGGAGCTTTGTCACGGAACGCCCCAGAGTGAGTGGGAAATTTCTCTTAGTCGGAGAAGAAAAGTTCTGGGTTAGAGGCATCAGCTACGGCACATTCCAGATAGACGAGAACGGGGAGGAGCGGTTGGCTCGTGAGATTGTGGAGAGAGATTTTGCTCAGATGGCGGAGAACGGCTTCAACGTTGTGAGAGTCCACACCGGCCCTCCTCGCT
KOK=        86
KK=  478232  LL=  479011  Z=    5.20  JJ=  478112  DL=   780
A===      111      112      113      114      121      123      124      131      132      133      134      141      143      144      211      213      214      223      224      231      233      234      243      244      313      314      323      333      334      343      413      433
B===      222      122      422      322      212      412      312      242      142      442      342      232      432      332      221      421      321      411      311      241      441      341      431      331      424      324      414      444      344      434      423      443
RRR=   -0.123    3.557   23.480   11.758   -0.929    9.705    0.016    1.925    2.830    6.060    2.040    0.038    1.024    3.065   -0.540    3.778   -0.001    1.870    4.761   -0.006    0.957   16.182    0.017    0.042   -0.945    1.440   53.479    2.373   -0.553    1.578   -0.167   -0.553
X1==   -0.163    1.270    5.502    3.931    1.270    2.832    1.301    2.717    2.121    2.186   -1.449    0.537    1.357    1.931   -0.792    2.832   -0.083    1.498    3.506   -0.009   -0.648    2.874   -0.704   -0.062   -0.692    0.655    5.224    3.841    0.774    2.224   -0.046    0.774
X2==    0.754    2.801    4.267    2.991   -0.731    3.427    0.013    0.708    1.334    2.772   -1.408    0.070    0.755    1.587    0.682    1.334    0.013    1.248    1.358    0.636   -1.476    5.630   -0.024   -0.675    1.366    2.197   10.237    0.618   -0.715    0.710    3.639   -0.715
CD1=        2        4       10        8        4        6        4        6        5        5        0        3        4        5        1        6        2        4        7        2        1        6        1        2        1        3        9        7        3        5        2        3
CD2=        3        6        8        6        1        7        2        3        4        6        0        2        3        4        3        4        2        4        4        3        0       10        2        1        4        5       17        3        1        3        7        1
GTATCACGAAACCCCTGACAGTATTCTCTCTCGTTCTCGAAGAGGCCCCCTGTGCTATGTCAAAGTGGTGAAACAGAGACCCCCGAAGCCCGGTACCTATTTTACGAGAATATCTCATCCAGTATCACCACACGACCCGTCTTGAATTTGGCCTTAGATCCCGTCGATATTTCGTTCAACCCTTGACGATAATCTCGCTCGCTGGCTGTCACTCGAAACGTTCGCCTGATGGCTCAGAGGGTTAAATACGAAATGCGAAGCGAGACTCTCAGTTGTCTTAGCTTGCCTACTCCGAAGAAGTTGATGGAGCTTCAAGAGACAATAAACGAGGATCTGACAAAGGCGAGCCTCCCGGAGGTCAGAATTGGGGGTTTCAGGCTCCCGGACCAGGCTTTGGAGATCACCTTCGAGCGCGAGACAGTGACCGGGGAGAACCGAGATAGACTCTGGGAGATCATAAACGCACACTACAAGAAGCTGCTCAGAGAGCTTGAGCTCAAAGAATAGTTTTCGAGGTTATTGGCATGTGGTTCGTGAGTGGCGAGCCATATTTAGGATGAGACCGCGCAAGGGCGCCGCAATCCTGATATAAACACATTTCTTCCCTGCGTATTGACTTTAAAGATAGTGCTGCGACATCCCGGCAACAATTGGCTCAACATTCGACGAACTAGGATCGTATACATTGTTGAGGTTGGTGTCGTATACGACGGTCTCGCCCTTGTCCCAGATATTGTTGTTGTTGGTATCGTTAAGCTTGAGATGCGAGTCAGTCAAAAC
KOK=        87
KK=  491612  LL=  492451  Z=    6.10  JJ=  491372  DL=   840
A===      111      112      113      114      121      123      124      131      132      133      134      141      143      144      211      213      214      223      224      231      233      234      243      244      313      314      323      333      334      343      413      433
B===      222      122      422      322      212      412      312      242      142      442      342      232      432      332      221      421      321      411      311      241      441      341      431      331      424      324      414      444      344      434      423      443
RRR=   -0.041    1.936   -0.855   19.541    0.402   25.839    0.063    0.208   -0.421    0.012    0.150   -0.119    1.911   12.139    0.728   -1.679   -1.430   36.402    7.748    0.002   16.457    0.011    1.730    2.284   -0.884    0.033   35.234   -0.432   -0.130    0.371   27.653    1.276
X1==    0.324    0.996    1.948    8.118    0.352    6.404    0.389   -0.473   -0.713   -0.180    0.781   -0.187    2.004    3.207   -1.579    2.134   -1.563    8.841    4.798   -0.001    3.436    0.029    0.748    1.083    1.158    0.169    4.223   -0.630    0.526   -1.502    3.228    1.202
X2==   -0.126    1.944   -0.439    2.407    1.143    4.035    0.162   -0.439    0.591   -0.068    0.192    0.634    0.953    3.786   -0.461   -0.787    0.915    4.117    1.615   -1.476    4.789    0.370    2.313    2.108   -0.764    0.192    8.343    0.686   -0.247   -0.247    8.568    1.061
CD1=        4        4        6       18        3       11        3        2        1        2        4        3        6        9        0        5        0       12        8        2        6        2        3        4        4        3        7        1        3        0        8        4
CD2=        1        4        1        4        3        8        2        1        3        2        2        2        3        6        1        1        3       10        5        0       11        3        6        5        1        2       17        4        2        2       13        4
GAAGGCGGTCAAGAGTTGAGTTTCGAACAGGTCCTCAATTATATCGCGGAGAACCGAGACGGCTTCATCAGAGACTTCAGGACTCTCCTCCGACAACCGAGCATATCCGCCCAGGGAAAGGGGTTGGAGGAATGCTCTAGGATAGTCAAGAAACTGATGGAGAATGCTGGGATCAGGACAAGGATTCTACAAGAGAAGGATGGGAACCCTGTGGTCTACGGAGAGATCAAGTCGAAAGACGGCTCGTCCAAGACGCTCCTCATCTACGGACACTACGATGTCCAACCTCCAGAGCCGTTGGATAAGTGGGACTCCGAGCCATTCGCAGCCACCATTCACGGGAGGAAGATCGTCAGCCGTGGAGCTGCAGATAGTAAGAACAATGTCACGTCCTGCATCAAGGCAGCAGAGAGTTTCCTCAGGACGACAAAAGATGTCCCTCTGAATTTGAAGTTCATGTTCGAAGGAGAGGAAGAGATTGGAAGCCCTCATCTTCCAAGCTTCATCGAGGAGAACAGGGAACGGTTGAAGGCCGATTCAGTCGTCTGTTATGACGGAGACTTTGACGAGACCGGCCGGGCAAAGATCAGCTTAGGAGTAAAGGGATTGCTATACGTCGAGCTTCACTGCAAGAAGGCTAGGGAAGATCTTCACTCATCCTATGCGCCTATAGTTGAGAACCCTGCATGGCGATTGGTCTGGGCCCTTTCCATGATCAAAAGCCCGGACGGTAGGATCAGAGTCAAGGGATGGTACGATGAGGTCGAACCCTTCACGCCACAACAGTCTCGTCTATTGAAGAAGATTCCATTCCATGGAGAAAACTTCCTCAGAGAATTC
KOK=        88
KK=  500762  LL=  501811  Z=    5.73  JJ=  500612  DL=  1050
A===      111      112      113      114      121      123      124      131      132      133      134      141      143      144      211      213      214      223      224      231      233      234      243      244      313      314      323      333      334      343      413      433
B===      222      122      422      322      212      412      312      242      142      442      342      232      432      332      221      421      321      411      311      241      441      341      431      331      424      324      414      444      344      434      423      443
RRR=    2.629    1.909    1.427   19.563    1.176   15.224    2.908   -0.284    4.013    0.238   -0.345    0.156    3.804   -0.136    0.133   -1.689    1.770   50.174    0.045    0.744    4.118    8.741    0.626    2.256    0.117   12.022   28.642    0.150    6.442    0.811   11.240    1.750
X1==    1.657    1.180    1.201    3.896   -1.248    3.613    1.769   -0.427    2.177    0.762   -0.198    0.149    3.125    2.011   -0.438   -0.693    1.769    8.524    0.585   -1.411    2.860    3.540   -0.565    1.350   -0.681    3.125    4.133   -0.307    3.579    2.400    6.448    0.631
X2==    1.587    1.617    1.189    5.022   -0.943    4.214    1.644    0.666    1.843    0.312    1.743    1.048    1.217   -0.068   -0.303    2.436    1.001    5.886    0.076   -0.527    1.440    2.469   -1.107    1.671   -0.172    3.847    6.930   -0.490    1.800    0.338    1.743    2.774
CD1=        3        3        3        7        0        7        5        1        5        3        2        2        7        6        1        1        5       16        4        0        7        9        2        6        1        7        9        2        9        7       12        4
CD2=        6        5        6       12        1       10        5        5        6        5        7        5        6        3        2        7        4       11        2        2        6        7        1        5        4       11       16        4        8        5        7       10
GAAGGCGGCGAGAATTGTTTCGATCAGGACGCTGCATTTGATGCTGGCGTGAGGAAGCTTGAGAGCTTTTTCCGTATGCTCGAAGAGGTCGTTCCAGAGGCGCGCCTCCAGATGGCTTTCCAGCTTGGGGATGTAGATGTAGGGTCCGCTCCCTCGATCGACTAGTTTCTTGGCGTTGTGGTAGACGAAGAGGCCGTAGTCGAAGAGGAAGGCAGGAGTCGGATTGGACCCGAGCTGAACATGCTTCTCAGTGAGGTGTAGTCCTCGAGGTCGGACGAAGAGAGTCGCAAGCTTTTCTCCGAGCATGTACTCTCGTCGATCCGGACCGGTGTATGTGATGGCCCGGTTGACTGCATCTCGAAGGTTAGCCTGGCCCTGCAAGGTTCCCTTCCAGGTTGGCGAGTGGGAGTCTTCGAAATCTGCCATGTAAACATCCGCTCCCGAATTGAGAGCATTAATCACCATCTTCCGATCGACCGGACCCGTGATTTCGACGCGCCGCTGGCGAAGTTCGGCTGGGATCTGTCCGACTTTCCACTCGGAGGTCCGAATTTCACGTGTCTCGTCGAGAAAATTGGGAAGTGTTCCTGTCCGAAGCCGCGCATGAGCGAGGATTCTCTTCTGCAGCAGCGAGTCTAGGCGTAGAGAGAATTCTCGGACCAGATCGCCGACAAAAGCAAGCGCGTCAGGCGTCAGTATCTCTTCGAAGCCCTCGGGAGTCGGGGATGGGATCATGAGGCTCTATGGTCTGAACTAGACTTCGGCCCGACCGTCGGCCTATACTGGTAATTCAACTCTGTTGACTCTTTTCGTGATCAAACTCCGAGCGGCGGATTGGAGGCGTGACCATGGCTGACTGCTCTTTGAACTGAGCTGTCTCTGTAGACTCATCCATTGCCGTCGTTGAGGACGTTCCGCTTGAGATTACGGTCGAAACCTCGTCGAAGTATTCTGTTCCTACGAATGCCTGGTGTTTTACTGCGGAGTAGCCTTCTCTTTCGGCGTCGAACTCTTTTCCTTGGACGCGAACGTAGGCGGACATTCCCTCGA
KOK=        89
KK=  528302  LL=  528871  Z=    4.79  JJ=  527972  DL=   570
A===      111      112      113      114      121      123      124      131      132      133      134      141      143      144      211      213      214      223      224      231      233      234      243      244      313      314      323      333      334      343      413      433
B===      222      122      422      322      212      412      312      242      142      442      342      232      432      332      221      421      321      411      311      241      441      341      431      331      424      324      414      444      344      434      423      443
RRR=    2.815   -1.087    0.194    0.520   -0.578    3.844    0.506    0.194   -0.607    0.156   -0.173   -0.408    0.509    1.513   -1.087    0.505    1.624    2.740   25.003    8.040   -0.322   61.282   -0.152    9.524    2.614   -0.500    4.210    0.278    4.209   -0.117   -0.514    0.182
X1==    2.177    2.984    0.389   -1.193   -1.210    2.801   -1.201    0.389   -0.443    0.290   -0.413   -0.342    0.409    1.386    2.984    0.368    1.333    1.958    5.501    3.612    1.053    7.739    0.389    2.211    1.868    1.232    1.837    0.191    1.105    0.310   -0.413   -0.485
X2==    1.293   -0.364    0.498   -0.436    0.477    1.372   -0.421    0.498    1.372    0.539    0.419    1.192    1.245    1.092   -0.364    1.372    1.218    1.399    4.545    2.226   -0.306    7.919   -0.391    4.308    1.399   -0.406    2.292    1.453    3.808   -0.377    1.245   -0.377
CD1=        4        5        2        0        0        5        0        2        1        2        1        1        2        3        5        2        3        4        8        6        3       11        2        4        4        3        4        2        3        2        1        1
CD2=        3        1        2        1        2        3        1        2        3        2        2        3        3        3        1        3        3        3        7        4        1       11        1        7        3        1        4        3        6        1        3        1
CTATACTTCGAAAATCGAAGTGATTTGTGAAATGTACAATCGTCGAGTCAAAAACAAACGTCTAATGCTCTTGCATCGTAACCTCCGCGATAATTGGCGCCTGGGAATGGAAGGGAGCCTGTCTGTCCGTGACTCAAAGAGCTGCCAAACTGTGGGTAAGTCGGTCTAATTAAAAGCCCATTCTGGAACGTGCGAGTAGTGGAGGATTTTTCGGAGGGGGTGGTCTCTTTGACACGTCAGGGTCACAGTTCATCCCAACAATCTTCGGCCTCATTTTTGGATTCATTGGGCTAGTCCTCGCGCTCGCCAACCCCCGAATACCGGTATCGGCCAGTTTTGAATTTGACAAGCAAATCCATCAGGGTTTAGGCTCACCGTTCACTCCGACACCTATCGATCCGATAACGATTACTCCAGCGGAGATCAATCCGGTGCAGGTGGATCCAAGACTGATCATTCCCAGAACGGTAACCCCGACAGTGGTAGTTCCGACACCGATTTCTCCGATCGGCTTTGACCCCGCGATGACCACGCTGCCAAGTATGGTCGCCAATCTCGTATCATACTCGG
KOK=        90
KK=  532052  LL=  533071  Z=    4.73  JJ=  531872  DL=  1020
A===      111      112      113      114      121      123      124      131      132      133      134      141      143      144      211      213      214      223      224      231      233      234      243      244      313      314      323      333      334      343      413      433
B===      222      122      422      322      212      412      312      242      142      442      342      232      432      332      221      421      321      411      311      241      441      341      431      331      424      324      414      444      344      434      423      443
RRR=    2.403    1.092   -0.003   18.659    0.289   18.673    7.940    1.902   -0.250    2.692    0.173   11.823   -0.160    0.418   -0.239    0.044   -1.429   28.201   -0.670   -0.134   10.128    3.996    5.213   -2.423    0.124    0.199    6.705   -0.106    3.825    1.099   25.398    5.688
X1==    2.930    0.844    0.999    4.924    0.224    4.864    2.881    2.686   -0.509    1.363   -0.600    3.120    0.557    0.217   -0.397    0.088   -0.950    4.739    1.219    0.088    3.401    2.036    6.952   -0.884   -1.343    0.557    2.252    0.124    0.958    0.400    4.609    2.072
X2==    0.820    1.294   -0.003    3.790    1.294    3.839    2.756    0.708    0.492    1.975   -0.288    3.790   -0.288    1.925    0.603    0.492    1.505    5.950   -0.550   -1.515    2.977    1.963    0.750    2.741   -0.092    0.357    2.977   -0.850    3.994    2.745    5.511    2.745
CD1=        8        4        5       11        3       11        7        8        2        6        2        8        4        3        2        3        1       10        4        3        9        6       14        1        1        4        7        4        5        4       11        7
CD2=        3        4        2        8        4        8        7        3        3        5        2        8        2        6        3        3        5       12        2        0        7        6        4        8        2        3        7        1        9        7       11        7
ACCTCTTTCCCGAAACCGAGCATTGTCCTCCCGCATGATCTTGACACGTGCGAAGAAGAATCCGCCATCGCGACGAAGATGTTAACTATGTAAAATGGTCATATTGGCAATTTCCGGCAAGACTATTTCTTGAAATCCGGTATGCCAACCATGTTCGAGGAAGAACCTAAGGCGCGATGCCCAGATTGCAGTCAGTCGCTCACATTCATCCGGACAAAGTCCCATCAGAAAAGATGGTATTGTTATGCTTGCGAGAAATATGTCGACCGTATAGCCGAGCCCACAATGGTGAAGGACGCGCATGCCAGAATAGAAGCGATAACCGGCCTCCAAGTGATTGACTCCCATGGAATGATCGTCGGCCGGGTCCGCAAAGCCATCTCCAACGACACTGGCGATGTCAGATCCTTAGTTCTATCTGTTGACAAGGAACAGTTCAAGTCTCTCCTAGACGAGAGGGATTTGCCGCGCGAGTTCGAGCTGGGACACGAAAAAATCGCCACAGTCGGAGACGTCGTAATCCTATCCGACGTATTCTCTCCAAGCGCGCTTGCACCCCTCAAGCCACCTTCAGAAGATTCCTCGAATATCGGCAAGTGCTCAAGATGCAGCGCCCCACTCATCGCGGGAGCAAAACATTGCATCAAATGCGGGGCATTGTTGACCTCTGCCTCCTGCGTATCATGCGGAACACTGAACCCAACAGAAGCTAGGTACTGCAAGAACTGCGGTAACAAGCTGACCTAGTTTCGGATCGACCTTACCCCAAAGAGAGTCAGATTACCAACACGCCCGCGGTTTCTTGCGGGTCTAAATAGTCGGCGAGATATTTCGATCCGATTCCAGCGAGAGGGCACAGTCAGTGTCGGACGGTAAAGAAGATCGATGGATGGACCTCGACCTTGCAGCCGCGAATGTGAATCGGGCCGGTACTCTCGTCGGGTCAACCATTGCGGTCTTTACCTTCCTCCTTTTCTTTCTCTACCCTCGCTTTTCCTCAGGGCAGATCGACCCTGTTCT
KOK=        91
KK=  548522  LL=  549181  Z=    5.39  JJ=  548192  DL=   660
A===      111      112      113      114      121      123      124      131      132      133      134      141      143      144      211      213      214      223      224      231      233      234      243      244      313      314      323      333      334      343      413      433
B===      222      122      422      322      212      412      312      242      142      442      342      232      432      332      221      421      321      411      311      241      441      341      431      331      424      324      414      444      344      434      423      443
RRR=   10.614    2.564    6.220   17.346    0.558    1.766    1.959   -0.011   -0.075    0.066   -0.037    7.955    0.227   11.902    0.436   -0.726    0.245    1.093   -0.067    5.015   25.692    4.189   -0.069    0.565    1.007    3.990    7.797   12.214   -0.245   -0.436   -0.037   -0.177
X1==    3.351    1.882    4.302    3.483    1.091    0.792    1.980    0.009    0.063   -0.228    0.073    1.896    0.804    2.806   -1.282   -1.395   -0.445    2.346   -0.406    2.250    4.532    2.362    0.127    0.427    0.432    3.729    2.515    3.792   -0.838   -0.164    0.073   -0.164
X2==    3.168    1.362    1.446    4.980    0.511    2.228    0.989   -1.164   -1.187   -0.288   -0.504    4.196    0.283    4.242   -0.340    0.521   -0.551    0.466    0.165    2.228    5.670    1.773   -0.544    1.322    2.331    1.070    3.100    3.221    0.292    2.660   -0.504    1.082
CD1=        6        4        8        6        3        3        4        2        2        2        2        4        3        5        0        0        1        5        1        5        9        5        2        2        3        7        6        9        1        2        2        2
CD2=        5        3        3        8        2        4        3        0        0        1        1        7        2        8        1        2        1        2        2        4        8        4        1        4        4        3        5        5        2        5        1        3
TGAAGGAAGAGGTTCAGGAAAAAGAACTCGTCCCCAATGTCTGAAGAGCCTCGAGGCTCAGCGGTTGGAGATACTACTAACGACTCCATCGCTCCAAACTTCGCGTTAATCCCCATTTCGTTTATAACGCCTATGGTACAGGGGTTGTTCTTTCCTGATAGACATCTCTAGATGACAATAGGAAGCCGGAGATATATCACATTTACCGGCCCGATTCACGATCTGAACAAGCAGTCGAGCCTCAAGGGACCTTTCGTGCAGGGAAACTCGAAAAATCCCAAGTGATCGGAGCCCAGACTGTGCTCTAATCCAGTTCAGGGAGGGAAACACGTGCTCGGAAAGAATGGCTCCCCTGAGGGATCCGCGGGGCATGAGTGGCTTTCAAGGACGCCCGGGAAAGTATCCAAATCCAACCCTTCTTCTAGAACCGCGCATTCCCTTCTTCAGAACAAACAACGGCTCATTCGCCACTTTTCTCTTTCAGAAATAAGCATGCTTTCTCGACCCCCCGGGGTGGTCGATTTTCCCGCGCCCCGCCCTTCACGAAACCGTTGGGGACTCGCACTACTCAGGGTGCGAGCCAATCTGCCAGCTGAGTCAGGTCTTCAGCCTCCCTGACAATCCTGCCTTTGAGCCGTTTTCCTTCAGGACTATTCTTCC
KOK=        92
KK=  549572  LL=  550111  Z=    5.36  JJ=  549032  DL=   540
A===      111      112      113      114      121      123      124      131      132      133      134      141      143      144      211      213      214      223      224      231      233      234      243      244      313      314      323      333      334      343      413      433
B===      222      122      422      322      212      412      312      242      142      442      342      232      432      332      221      421      321      411      311      241      441      341      431      331      424      324      414      444      344      434      423      443
RRR=   17.778   -0.270    5.941   43.621    0.363    2.050    0.485   -0.234    0.318   -1.772    1.695   28.148   -0.089   -0.233    1.283    0.381   -0.399    0.079   -0.330    1.870   -1.054    8.427   -0.188    0.721    0.677    0.204    0.407    0.163    3.425   -0.792    0.204    0.425
X1==    4.847    0.802    1.541    7.672   -1.078    1.383   -1.091    0.649    0.526   -0.438    1.496    5.734   -0.268   -0.101   -1.078   -0.330   -1.091   -0.417   -0.248    3.096    4.938    1.339    0.492    0.732    1.189    0.614    0.255    0.105    2.754    1.950    0.614    0.341
X2==    3.668   -0.337    3.854    5.686   -0.337    1.483   -0.445   -0.361    0.604    4.044    1.132    4.909    0.332    2.311   -1.190   -1.154    0.366   -0.189    1.331    0.604   -0.213    6.296   -0.382    0.985    0.570    0.332    1.598    1.553    1.244   -0.406    0.332    1.244
CD1=        6        2        3        9        0        3        0        2        2        1        3        7        1        1        0        1        0        1        1        5        8        3        2        2        3        2        2        2        5        4        2        2
CD2=        6        1        6        9        1        3        1        1        2        6        3        8        2        5        0        0        2        1        3        2        1        9        1        3        2        2        3        3        3        1        2        3
CTTCGCGGTACGGTCGGTAAGGCGTCTGGCCCTCGATCCTCTTCTCTTCCTCCTGGTAGAGGTCGAACAGTTCACTTTCTTGGGTTTGGCTCAGTCCTGTCCCTTCGAGTGCTTGTTTGAAAGCGCGCCGGATTCCCGTCTCCCAGTCGATCAGGGTCCCATAACAATCGAAGGTCACAAACTCAAACTCTCGAGGTTTTTCCAAACCCTTCCCCTCCCCTCCGGTTTTCTCGAACAATCCCGTGTGAGGATGGTTCTAAAGCTAGACGCTCTCTATCGAAGGTTCAGAAGGGTAAGCGATCCAGACACCTTTCCATCCTTCGTTTTGCAAGCTATCCACCAAAGGACACGCGAATCTCATACGAACAGGGCTCCGACTCGTGGCCGCCGCTGACGCGGCCGAGAAGAGCTCGAAAAAAGAATATTGATAGATGCCAAAACCGCTGGAAAGTGCGTTTTTCTTCGTGAAAAAAATGCGCCCTTGATACCTTGAGACACCTATCCCTTGTTGTTCGGCGTTCAGGGAAGGAGAGTAAGAAA
KOK=        93
KK=  578372  LL=  579031  Z=    5.17  JJ=  578312  DL=   660
A===      111      112      113      114      121      123      124      131      132      133      134      141      143      144      211      213      214      223      224      231      233      234      243      244      313      314      323      333      334      343      413      433
B===      222      122      422      322      212      412      312      242      142      442      342      232      432      332      221      421      321      411      311      241      441      341      431      331      424      324      414      444      344      434      423      443
RRR=    0.411    0.108    0.049    4.640   -0.310   11.134    0.720    0.706   -0.634   -0.466    1.020   47.111   -0.326    0.533   -0.310    1.673   -0.114   14.386    3.349   15.546    6.003   17.861    2.024    5.961    0.852   -0.823    0.856   -0.739    1.123    0.038    0.003    4.873
X1==   -1.333    0.197    0.110    1.554   -0.566    5.320    1.567    1.592    1.605   -1.409    2.866    7.428    0.722    1.399   -0.566   -1.367    0.094    3.854    1.581    5.320    2.211    6.469    0.733    2.123    0.753   -0.707    0.764   -0.747    0.625   -0.071    0.007    2.712
X2==   -0.308    0.548    0.443    2.986    0.548    2.093    0.460    0.443   -0.395    0.330    0.356    6.343   -0.452    0.381    0.548   -1.224   -1.214    3.732    2.119    2.922    2.715    2.761    2.761    2.807    1.131    1.163    1.119    0.988    1.797   -0.534    0.356    1.797
CD1=        0        2        2        4        1        9        4        4        4        0        6       12        3        4        1        0        2        7        4        9        5       11        3        5        3        1        3        1        3        2        2        6
CD2=        1        2        2        5        2        4        2        2        1        2        2        9        1        2        2        0        0        6        4        5        5        5        5        5        3        3        3        3        4        1        2        4
AAGAACGGGTCAGGGCGAGAACCGTCATAGTCACGCCGTCGAGAGAGATTCCGCTTAGCCGAAATATCGCCTTCGGGATGGTGATTGCAGAGATCGCCAAGAAGAGCAAGAGGCGCATCGCGTTCATCGCAAGTGCTGATCAGGCCCACGCTCACAAGAAATCGGAGCCTTATGGGTATCATCGAAGCGCTGCCAAATATGATCTGCTTGTCTCACGAGCAATTCAGAGGAATCGCATCGAGTCCATTTCTCGGCTGAGCAAACGATTTGTCGAGGAGGCGAAGCCGGACAGCCTCTGGCAGATGGCCATGCTGGCCGGTCTAACAAGAATCGTTAAGATGAAAGGGAATCTGTTATCATACGCGGTCCCAACATACTATGGGATGATCTGTGCACGTTTCGTTCGAGCTTGAACTTCGATCGTGATGCTGGGAAGATTATTCCTCGGTCATTCGGTTCACAATTTCTCTGACTTCACTCTTCTTCTCAGGTGACGATGTTACTACAACGAGACCTTCTGATGGCTGTCCATAGATGACGAAGGCATGGTCAGGGGACTCAAGAACGGCCGGAATCGCCAGCAGATCCTCTTCACCGTCCACGAAGATCACTGCCTCTCGATCTTTCAGGGCCCTTTTGATCGTGTCCCACGCTTCTCTT
KOK=        94
KK=  618542  LL=  619021  Z=    6.61  JJ=  618272  DL=   480
A===      111      112      113      114      121      123      124      131      132      133      134      141      143      144      211      213      214      223      224      231      233      234      243      244      313      314      323      333      334      343      413      433
B===      222      122      422      322      212      412      312      242      142      442      342      232      432      332      221      421      321      411      311      241      441      341      431      331      424      324      414      444      344      434      423      443
RRR=   -0.485    4.109    1.357    1.728    0.120    4.536    0.331    0.844   -0.136    1.160   -1.887   13.306    0.018   12.215    1.602   -0.208    0.335   50.418    0.330    0.086    2.299   -0.134   -0.085    8.067   -1.747   -0.238   -0.046   -0.104   -0.059   -1.069   20.047    3.028
X1==   -0.437    1.150    2.290    3.280    0.345    1.380    0.590    1.424    0.524   -1.102   -1.077    5.937   -0.136    4.724   -1.266   -0.332   -0.286    9.803    0.556   -0.332    2.526   -0.159    0.772    1.790    1.660   -0.136    0.705   -1.035   -1.010   -1.010    3.631    0.990
X2==    1.111    3.573    0.593    0.527    0.347    3.286    0.561    0.593   -0.260   -1.052    1.751    2.241   -0.134    2.586   -1.265    0.626   -1.174    5.143    0.594   -0.260    0.910    0.843   -0.110    4.506   -1.052    1.751   -0.065    0.100    0.058    1.058    5.522    3.058
CD1=        1        3        4        5        2        3        2        3        2        0        0        8        1        6        0        1        1       13        2        1        4        1        2        3        3        1        2        0        0        0        5        2
CD2=        3        6        2        2        2        5        2        2        1        0        3        4        1        4        0        2        0        7        2        1        2        2        1        6        0        3        1        1        1        2        7        4
CCTAGAACAAGATGTTCTCGTAACATCGAAAGGGTACCAAGAACTTTCAAAGCCCCAAGATGAGATAATCCAACTAGGATGATCTTCCAGATATCCTTCCCTTTTCCACCTCTGAGGTGCGTCCGTTTCGGCAGAGACGCGAGCGTCCTGTCATTCGAACAATGTAGAAAGATTTCTTGGAGAGTCTATCAAACAGTCAATGATGGGTTCGATCACCGATTGATGTTCGACCATTATGTTCTTCCAGATTACGCATCTCTCACATTCTCCGTCCGGAAGGGAATATTCAACGAAGCTTCTTCCGTTCTTATCTGCGCGTTTTGGAGGGAGCTGGTCCCAGGAATTGAAAGGAGAAACAAGAATCACTCCGGCTAGATTCCTGAAGGCGCCGACCACAAGTTCGATCTCTTTTTCATTGAACATTTGTTCAGTATTTTCTGGCGTCGAGAATCGGTCGTAGACGACAAGAACGGCAGGATT
KOK=        95
KK=  626702  LL=  627481  Z=    5.98  JJ=  626312  DL=   780
A===      111      112      113      114      121      123      124      131      132      133      134      141      143      144      211      213      214      223      224      231      233      234      243      244      313      314      323      333      334      343      413      433
B===      222      122      422      322      212      412      312      242      142      442      342      232      432      332      221      421      321      411      311      241      441      341      431      331      424      324      414      444      344      434      423      443
RRR=    5.771   -2.282   -0.126   12.143   -0.493    4.953    0.118    0.013    0.103    0.591    0.135   31.879    3.212    0.069   -0.064    0.679    0.300   39.962    3.918    1.037    6.248    1.411   -1.142    0.015    0.751   17.646    2.003    0.537    1.424    0.533    9.103    1.362
X1==    2.516   -1.047   -0.200    4.435    1.411    2.577   -0.148   -0.200   -0.819    3.767    0.816    5.762    0.816    0.075    0.182    1.219    0.530    6.855    3.370    0.540    1.653    0.892   -1.354    0.135    0.826    4.482    2.403   -0.432    1.184   -1.248    3.749    0.373
X2==    2.294    2.180    0.632    2.738   -0.349    1.922   -0.802   -0.065   -0.126    0.157    0.165    5.533    3.937    0.930   -0.349    0.557    0.567    5.830    1.162    1.922    3.781    1.582    0.843    0.113    0.909    3.937    0.833   -1.246    1.202   -0.427    2.428    3.646
CD1=        7        1        2        9        5        6        2        2        1        7        3       11        3        2        3        4        3       12        7        3        4        3        0        2        3        8        5        1        3        0        7        2
CD2=        6        6        3        6        2        5        1        2        2        2        2       10        7        3        2        3        3       11        4        5        7        4        3        2        3        7        3        0        3        1        5        6
CTCCCTTTGCTTCTCTAATTCTCTCAGGAACTCTCTTTTGCATCTGGAACCAAGAGAAAGTAAGCGAGAGTCATCCGGAAGAGAAGATTTTGTCAAACCTTTGATTTCTCCTCTCCTAACGCACTGGAAAAACAGCTCAGAAACGCTTGATGAGACAGAACTTCGTGTTTGAGTTCGTTCAGGGCTTGAGTTATGTTCTCATAGGAATTCCGTGCCAAAGGCTTAGCTCGATTAAGAAGAAGCCTTTTCCAGATAACCTCTTTGCCCGCTTCCTCTTTGCACATTTTGGGCCGAGAAAGACTATCCTTTGTTAGGCATCAATAAATATCGGATTTCACCGACAAGTCTCGGGATTGAGCTGCAGTGGTAGAGACAATAGAGATGGAAGGCACCTCTTTCAAGGTCAGCCACATCTGGTTGTACGTAAAAGACACGCAGAAATCTATTCAGTTTTACCGAGACATTATTGGCTTCAAGGTCGTTGAAACGTTCCCGGACGGTGCTCTGCTGAAGGCTGGAGAAATCCTGATTGGAGTCCACCGAGAAGAGGACGATAGAAAGAGCCTGCCAGGCGGAACCTCAGTCATCATCTACACGCAGAATATTCAGAAAGGTTATGGCATACTTCGGCAAAGAGGAGTAACCTTTCTTACACAGATCGAAAAGGAACCGTATGGACTAATAGCCAGTTTCAAAGACCCTGATGGATACCTGCTAGAACTTTGGCAACCATCATAGTTGTCCCGTTGAAAACTCCCGTTCGTGTAGGTGTCTCTTCTG
KOK=        96
KK=  661862  LL=  662671  Z=    6.08  JJ=  661772  DL=   810
A===      111      112      113      114      121      123      124      131      132      133      134      141      143      144      211      213      214      223      224      231      233      234      243      244      313      314      323      333      334      343      413      433
B===      222      122      422      322      212      412      312      242      142      442      342      232      432      332      221      421      321      411      311      241      441      341      431      331      424      324      414      444      344      434      423      443
RRR=    8.146    0.897   21.973   54.676    0.015    0.849    0.051    0.424    1.122    0.155   -1.170    0.166   -0.442   -0.670    0.852    4.480   -0.019   10.410   -0.402   -0.052    0.711    6.243    0.593    4.697    1.881    1.219   47.380    0.044    1.591   -0.033    9.785    8.040
X1==    2.959    1.174    3.569    6.078    0.365    1.820    0.034   -0.454   -1.300    2.574    0.738    0.125    1.456    0.458   -1.252    1.820   -0.687    3.951    0.644    0.260    0.908    2.017    1.322    1.634    1.022    3.609    5.422    0.141    1.300   -0.777    4.327    2.685
X2==    2.753    0.764    6.156    8.996    0.042    0.466    1.465   -0.934   -0.863    0.060   -1.586    1.331   -0.304   -1.464   -0.680    2.461    0.028    2.635   -0.624   -0.199    0.783    3.095    0.448    2.874    1.840    0.338    8.739    0.311    1.223    0.043    2.262    2.995
CD1=        5        3        6       10        2        4        2        1        0        5        3        2        4        3        0        4        1        7        3        2        3        5        4        5        3        7        9        2        4        1        8        6
CD2=        6        3       12       15        2        3        4        1        1        3        0        4        2        0        1        6        2        6        1        2        4        7        3        6        6        3       17        4        5        3        6        8
ACGAAGGCTAGCCTTCTTGAATCTGACCTTTCTGAGCTGGAGAACGTGGAGATCGAGGAGCCGGTTGTACGACTCGTTCCCTACTTCGACTCATTCCTCCTAGGGCACAAGTCTCATCTGAACATTGTTGATGAGAAGAATCGGAAGAAGATCTATCGGAATCAGGGATGGGTCTCGCCAGTGCTTCTTGTTGATGGTCGAGCCAGGGGTGTCTGGTCGCATGTTCAGAAGAAGAATGATCTAGAGGTAAAGATTACACCGTTCTCGAAACTCTCGAACCAGGTCTCAGAGCGGGTAAAAGAAGAGGCCTCGGACCTTGGCCGATTCCTCGGATGTGAGAACTTGAAGACGATTATGGGATGACTGCACTAGTTTGGGTTAGACAGGTTGGAGCCGTTTTCTCACTACAAAGTACCAGTCGTTGTCGCGGTGTGCTGCGAAGCCGTTCTTGAGATACATTGACAGTGGACCGGGAAAGTCCCATGCAGCCGATGGCGATTTCTTGACTGGATAGGCCTCAGCAAACGCCAGTCCTTGCTCCAAGAACTTTTTGCATGCGGCGTTGAGCAGGTGAGAGGCAACACCCTTCTTGCGGTGGGAAGAGCCTACTACGAAGCAGACTATCGAGCCAACCTTTTCCCATTTATCGGGACCCGGACCCAGAAGCCAGTGGAGAGCAGGGTAGAGGTTACGGTTGGCGGCGTTGCACCAACCGACCGGTTTCCCATCTTCGTAGGCGAGGAATCCATGCATCTTGCCTTCCTCGACGAGGCTCGAGGCGGTGCGCCGAGTCTCCTCCTTTCCCTTGTT
KOK=        97
KK=  671522  LL=  672451  Z=    4.83  JJ=  671492  DL=   930
A===      111      112      113      114      121      123      124      131      132      133      134      141      143      144      211      213      214      223      224      231      233      234      243      244      313      314      323      333      334      343      413      433
B===      222      122      422      322      212      412      312      242      142      442      342      232      432      332      221      421      321      411      311      241      441      341      431      331      424      324      414      444      344      434      423      443
RRR=    1.468   -0.309    0.704   -1.453   -0.559    9.658    1.144    1.745    3.239    0.816    1.330    6.484   10.091   12.133   -0.552   -0.463    0.005    9.213    9.213   20.195    5.201   48.487    0.097   -0.118   -0.135    0.899    2.416    0.012   -0.766    0.585    0.299    2.385
X1==    1.009   -0.399    0.591   -1.168    1.251    4.307    0.692    1.464    1.444    2.448    0.896    2.290    3.894    4.568   -0.399   -1.418   -0.016    3.541    3.469    5.738    2.082    8.172    0.184    0.148    0.176    2.395    2.082   -0.236   -0.266    1.034    0.147    1.034
X2==    1.455    0.772    1.191    1.244   -0.447    2.242    1.653    1.191    2.242    0.333    1.483    2.831    2.591    2.656    1.382    0.327   -0.282    2.602    2.655    3.520    2.498    5.933    0.528   -0.801   -0.763    0.375    1.160   -0.051    2.886    0.566    2.037    2.306
CD1=        2        1        2        0        3        8        3        3        4        5        3        4        7        8        1        0        2        9        9       10        6       16        3        3        2        5        6        2        2        4        2        4
CD2=        7        4        6        6        2        6        5        6        6        4        6        9        8        8        5        3        2        5        5        8        6       11        3        1        2        4        4        3        8        4        7        7
CCGCGACCTCAGCAAGCTTCGGAAGCGTCCCATCATTATCTATTCGTCCATCTCTGACGAGACCACAGTGGCCGTGGCTAGTGTACTGGCACATGCAAACGTCAGTGAAAACAACCAGTTCGTCCCCGAACTGATCCTTTAGATCGCGGATCGTCTTCTGGATTACCCCGTTCGGATCATACGCAGCAGATCCGATTTCGTCCTTGACTGTTGGAATGCCGAATAGAATTACGGATTTCACTCCCTTGTCAACGAGCCTTGCGGCTTCGCGTAGTACGGTCGCAGGGGACTGTCGGCGTTGGCCTGGCATCGAGGTTATCGGCGCATCGGCTTTCAGGCCCTCTTCGACAAATATTGGTTGGATGAGATCTGAGCGGTCGAGTTTAACTTCTCTCACAAGTTCACGGAGGAGTGGTGTTCTTCTGAGTCGCCGCATTCGCATCGCGGGAAAACTCAATACGCTATTCACCTTCGAATATCTGTCCGGCGACCGTCAGCAGTTTACTATTGCCTTTTTTCGCGGCTTCGCGAAGGTTTACGACCGGTTGGGCCAGGAGCTTCCGTACAAGCGAGAGGCTCATTCTCTCAAGTATCTCCTGCTGGTGTTCGGAAAGGTTTAGTTTGGACAGAGCTTTTTCTAGTTCTTCTCTTCGAATCTTGTCAGCTCGGTGATAGAGGTCCGAGACCATTGGTTCGGCTTCCTCGCGGCGCAGCTGAGCTGAGATTTTCTCTACTGCCTCCTCGACCCTCGGCTCGGCTTCTTTGACCAGAGTCGTTCTGGTCGATAACGCTTGGTCTGTAATGTCGCGAAGGTCATCAATCGTCTTGATCACGATGCCTTTGAGCTGTTCTAGATCAGGTGAGACATTTCTTGGGATCGATAGGTCCAGAATCATGAGTTTCCGGTTTTGATCGGGATTCAGCTGTGGG
KOK=        98
KK=  680012  LL=  680821  Z=    5.50  JJ=  679772  DL=   810
A===      111      112      113      114      121      123      124      131      132      133      134      141      143      144      211      213      214      223      224      231      233      234      243      244      313      314      323      333      334      343      413      433
B===      222      122      422      322      212      412      312      242      142      442      342      232      432      332      221      421      321      411      311      241      441      341      431      331      424      324      414      444      344      434      423      443
RRR=   -0.627    0.330   31.561    0.979   -2.344   50.514    0.364    0.005   -2.486   11.967    0.576    2.287    0.867    0.306    1.621   -0.955   -1.434   23.219   -2.141   -2.538   32.031    2.132   -0.087    1.322    0.531    3.592    3.705    0.147    0.680    0.313   47.251   10.320
X1==    0.574    0.287    4.919    1.370    1.862    8.693   -0.756    1.808    2.441    3.266   -0.783    3.199    1.290   -0.273   -1.288   -1.132   -0.756    5.042    2.751    1.548    4.019    2.687   -0.485   -1.024    1.501    1.290    1.019    0.994   -0.511   -1.294    6.127    3.406
X2==   -1.093    1.149    6.416    0.715   -1.259    5.811   -0.482    0.003   -1.019    3.664   -0.736    0.715    0.672   -1.121   -1.259    0.844    1.897    4.605   -0.778   -1.639    7.971    0.794    0.180   -1.291    0.353    2.784    3.638    0.148   -1.332   -0.242    7.712    3.030
CD1=        3        2        8        5        4       11        1        4        4        5        1        8        4        3        0        0        1        6        5        3        5        5        1        1        3        4        2        2        1        0       11        6
CD2=        0        3       11        2        0       12        1        2        1       10        1        2        3        0        0        4        4       12        1        0       21        4        3        0        4        6       12        6        1        3       13        9
TGGATCAACAGGAACCCGTTGAGACTAACTCTCCGTTAGGAGGTGAGAGGGATGGGCGATGTTACCATACCCCGAAACGCCACCGTGAAACTGGCAAAGGTCGACGGCCAGCTTCACCTGCTGGAGAGAGCTAGGGTACAGGCAGAAGGAGAATCGCCCATCGAGGTTTCAGGCGAAGTAATCTGTGAAGGAGATGCCGAGATCGAAGGTAGCCTCACTTGTTCAAGACTAAACGTTGATCACGGTAGAGTCCAGATATCGGGAGACCTAAACTCCACAGGTGAGATCGACGTCGAACATGGAGAGTTGCGAGTGGCCGGATCTCTTGCCGCCGATTCAGTAGAAGTTGATGACCGACTGGTCGTTGGGAAGTCTGCGACAGCTCACGATTTCGATGTCGGCGGAACGCTGGATGTTGGAGGTTCGATTAGTGCAAGCAAGGTCGAGGTCGGAGGGTCGTTCAGGGTTGAGGGCGACGCGAATGTCGAAGCGATCGACGTCGGTGGACGGGTCGAGGTCAACGGTCAGATCAAGTGCGTAAGACTAGATGCTGGTGGAAGCGCCCAAGTTGGCGGTGGCGAAATCTCCCGAACAATAGACGTGGGAGGCTCCTTCACTTCCTTGAAATCGTTGAAATTCGACAAGATTGACGTTGGAGGAACCGTTACCCTGGACGAGGGAGGAGAGGGTGGAACTATCGATGTCGGTGGAAGATTCGAGAGCAGAGGGAACTTGACCTTCGAATCCATAGATGTCGGAGGGACAGTTGGCATTAATGGAAACGGGGAAGGAGAAGACATCGATATCGGA
KOK=        99
KK=  682802  LL=  683881  Z=    5.08  JJ=  682712  DL=  1080
A===      111      112      113      114      121      123      124      131      132      133      134      141      143      144      211      213      214      223      224      231      233      234      243      244      313      314      323      333      334      343      413      433
B===      222      122      422      322      212      412      312      242      142      442      342      232      432      332      221      421      321      411      311      241      441      341      431      331      424      324      414      444      344      434      423      443
RRR=    0.351   -0.479    0.194    5.811   -2.260   -0.286    1.031    1.823   -1.704    5.893    0.438   24.097    0.758    1.709    0.235    0.054   -1.334   28.001    5.438   25.781   31.057   10.808    2.440   -0.469    0.344   29.472    5.543   -0.853    2.697   -2.227    1.718    0.342
X1==    0.418   -0.413    0.123    3.934    2.669    0.468   -1.149    1.931   -1.525    2.336    0.516    5.530    0.516    2.530    0.203   -1.525   -0.563    5.210    2.950    6.447    5.746    2.181    1.550    1.514    1.037    5.672    2.882   -0.746    2.058    2.676    0.516   -0.411
X2==    0.839    1.158    1.579    1.477   -0.847   -0.612   -0.897    0.944    1.117    2.523    0.850    4.358    1.470    0.676    1.158   -0.035    2.369    5.374    1.843    3.999    5.405    4.956    1.575   -0.310    0.332    5.196    1.923    1.143    1.310   -0.832    3.333   -0.832
CD1=        4        2        3       11        7        3        1        6        0        6        4       14        4        9        3        0        2        9        7       12       10        6        5        6        4       13        6        1        6        7        4        2
CD2=        3        4        5        4        1        2        1        4        5        8        4        8        5        3        4        3        6       14        6       10       15       12        6        2        4       11        8        7        6        2        8        2
TGGAAGAGGTTCCTGACCAACAAGCAACTCTCGGATCTTATTGAACAGTCATTCGGGCCGTGTGCATTGAAGAGTTTCCTCTTTGGAGGGCTGGTGGTCTTCGAGGCTGACAGATTCTCCGTTTGGAAGGACGTCCTTCAGTAAGACCTGAAGAACTGCAGGATAGAATCCGAGTTTAGCAGGCTTCGTGAAGAGTGGGGCGGGGGAAAAATCGACCACCCGGGTGGGTCATAGATTAGTTAGCAGAGAAGAATGGTTACAGGAAAGGAAAAGTTAGGAGGAAAAATAGTTACAGAAAAGAGAGATTGTCACGAGAGAAAGTTACGGGAGGGACAGGTGATCTTGAAAGAGGCACCGTTGGTGTCTTGGATATTGAATGCTATAGTTCTTCTCGGTTGAGGATTCCGTGCATTGTGCTGCTAATGATCCGGACGGATAGGTAGGATAGGACGAAGACAGCAGCCATCACAGCTGCTATGCCTAAGGCCTCAATCCCTAGCTGTTGTAGAGCTGGTGTTCCTCCGCCGAACAGAAGTCCGTCAGGAATCGGAGAATTCCCTGGCGCGACCGGGTTTCCTGACGCAGCCGCAAAGGTCCTCTGGGAAAAGAAGGCGATCATCAGGACGCCGAATAGTCCGCCGAGTAAGTGTCCCGGGAACAAGCCGACAGGGTCGGAGAACCATTTGAATCTTGAGAACCATTTTTCACCGGCGAGGAAGAGGGGTCCGCCTATCAGTCCTAGAATCACTGCGCTTCCTGGGCTAACAAAGCCTGCGAGCGGGGTTATGATGATGAGCCCCATGAGAACTCCGTTCGTGGCATAGATCAGGTCAGGCATCTTCTTCGTCATCCGGTAACGGAAGTACATTATTGAGAGAAAAGAAGACGCGGCAGCAAGGAAGGTCGTGAGGACGACAGTCATGGCTGAGTTGTTGAACGCGAGAACACTGCCGGGGTTGAAGCCGAACCACCCAATCCAGAGAAGCAGAATCGACAAGGTCAGCCACCCGCTATTCAGCTTGTACGGTACCTGAACGCTCTCTATCCGTCCCCTCTTCTGCTCCTCTCTCCAGATCTGCA
KOK=       100
KK=  688952  LL=  689311  Z=    5.78  JJ=  688472  DL=   360
A===      111      112      113      114      121      123      124      131      132      133      134      141      143      144      211      213      214      223      224      231      233      234      243      244      313      314      323      333      334      343      413      433
B===      222      122      422      322      212      412      312      242      142      442      342      232      432      332      221      421      321      411      311      241      441      341      431      331      424      324      414      444      344      434      423      443
RRR=   -0.375   -1.856    0.845    0.852    0.005    0.490    0.057    2.283   -0.520    0.730    0.774    5.648   -0.138   -0.444    1.079   -0.520    0.334    6.310    0.943    0.763    0.224   49.292   -0.191   -0.130    0.730   21.059   12.644    1.091   -0.375    0.061    0.165   -0.560
X1==    0.319   -0.926   -0.882    1.345    1.074    1.659    1.110    1.118    0.738   -1.078   -0.848    1.345    0.152   -0.630    1.074    0.738    0.110    4.259    0.725    2.581   -0.449    9.250   -0.144    0.144   -1.078    5.152    3.611    0.433   -1.057   -0.095    0.152    0.867
X2==   -1.178    2.004   -0.957    0.634    0.004    0.296    0.051    2.043   -0.704   -0.677   -0.912    4.200   -0.912    0.704    1.004   -0.704    3.051    1.482    1.302    0.296   -0.498    5.329    1.329   -0.904   -0.677    4.088    3.502    2.521    0.355   -0.645    1.088   -0.645
CD1=        1        0        0        2        2        3        2        2        2        0        0        2        1        0        2        2        1        7        2        4        1       11        1        1        0        6        6        2        0        1        1        2
CD2=        0        3        0        2        1        1        1        3        0        0        0        6        0        2        2        0        4        2        2        1        0        6        2        0        0        5        4        3        1        0        2        0
GAGGCCTCGGAGGAGTGGTCTACTCATCTGCGCTTCTGATAATCGCCTCTTTCGCAGTTCATCCTCAGAATATTCTAAACACTATCCTTCTGCTTCCTTTCATGTTCGTACTCGCAACGGGAATCGCTGGTCTCGCAGCCTTCTTCGCTAGCATCTCGAGAAGGGGGGAAATATACTGGGTCTATGCCCAAGCTCTTCAAGTGTCTCTCGTCACGATCAGCACTATCTTCTATTCAGCCCAGACGATCGCTCGATATCTTCCAGGTCCGATCGCAACGATTGCTGATTATAATCCTCTCAGCCTAGCTGCTACTGCTCTTAGAGATTCAGTGTTTAATGGACAGCTACTTGACACGACAG
KOK=       101
KK=  727952  LL=  729031  Z=    4.59  JJ=  727892  DL=  1080
A===      111      112      113      114      121      123      124      131      132      133      134      141      143      144      211      213      214      223      224      231      233      234      243      244      313      314      323      333      334      343      413      433
B===      222      122      422      322      212      412      312      242      142      442      342      232      432      332      221      421      321      411      311      241      441      341      431      331      424      324      414      444      344      434      423      443
RRR=    0.156    0.041    0.256    6.559    0.041    1.131    0.001   14.059    0.982   -2.586    0.913   67.804    5.848    5.938    0.209   -0.030   -0.191   16.583    8.937   34.075    3.443   12.461    2.139    2.448   -0.184    2.368    0.649   -0.757    4.282   -1.115    0.913    1.583
X1==   -0.504    0.146    2.007    2.237    0.146   -1.015   -0.003    3.230    1.467    2.129    1.196    9.114    2.955    1.993    0.753   -0.394    0.579    4.687    5.954    7.051    2.210    1.862    3.051    1.521   -0.372    1.196    0.306   -0.946    1.902   -0.496    1.196    0.703
X2==   -0.309    0.277    0.128    2.932    0.277   -1.115   -0.330    4.353    0.670   -1.215    0.763    7.440    1.979    2.979    0.277    0.075   -0.330    3.538    1.501    4.833    1.558    6.694    0.701    1.609    0.496    1.979    2.120    0.801    2.251    2.251    0.763    2.251
CD1=        2        3        6        7        3        1        3        8        5        6        5       19        8        7        4        2        4       10       13       14        6        6        8        6        2        5        3        1        6        2        5        4
CD2=        2        3        3        7        3        1        2       10        4        1        4       14        6        7        3        3        2        9        5       11        6       14        4        5        4        6        7        5        7        7        4        7
CATTCTTGAGCAACCACTCTTTTCGAGCAAGGCCGCGTTCGGTTAGAACGTATTGGAACCTGCCTGCTCGGCGGGTCCGACTCAAGAGCCCTTGTCTCCAGTAGCGCAGAAGCGCCATCTCAACCGCTTTGTCTGTCAACTTGACAGTCTTTTCGGTTGCCAAGAGCTTACGAATTTTGAGACTCTCGAGCTCCTGTGTTGGTTCGAAGAGGCCGAGTATGCGGATCTTGAGTTCGTTGTAGTTCATTCTTGCGAGCCGTGGGCGGGGCAATCACATAAAGATATTGTGGAAGATGCGATTGTAGGAATTCTCTTAGCATGTTCTTGAGAGGGCTGAGAGTAACACCTTGTATGCGTTCCCGAGCGTGTTGTTTCGGCGAAACACTTTCACTTTCACTCCCGATTTCAAGAGTAACATCTTGTAGAACCTCGTTCGGGACCGAAAATCGTTATATATCTACAACGGAGAAGGCTCGGGCTGAGCAATATTGTCCGACTTGGAAGTAGTTGAGGGTCCAGTTCAGCCCAGCCAACCTAGCGGGACGATAGAAGTGACTGTAAGACACAACGGGGCAGAGACCAAGGTCATTGGAAACCCGGAGAATGTTGTTCGCGAACTTGTCATCTTCTTCTCGAAGGCCTACCCTTCCCTTGAACTGGCATCGAAGCTGGTACTCTCGGTTGACAGCGTAGAGTTCCTGCAAAGCTGTGCGGGCGTTCTTGCCTACTCTCCCGAGGGTCTTGTGATCTTGAAAGATACGACGACGCTGAAGGATAGAGAGCTCATAATGCTTCACGTCGCCGGAGCACGCATGTTCTACTTGATGGGAAAGAAAGAGAACGATTCGACCTCCTTAGACGAACTGGCGAAGATTACTGGACGTGTTACCGGGACTATTGCAGGCCGGCTCAGCGAACTCGTCCGAGAGCAACTAATCGAAAGAGTCGGAAAAGGCTCCTACAGGCTCACCACAATGGGACAGCGAATCATCATCCAGACACTGATGCCGAAAGCTGTGCAGTTGCCGGAGAGGTAGAGGACAATGACAGAGCGTCCGAAGATCAAGGTTCAGATCGAAT
KOK=       102
KK=  742622  LL=  743641  Z=    4.54  JJ=  742592  DL=  1020
A===      111      112      113      114      121      123      124      131      132      133      134      141      143      144      211      213      214      223      224      231      233      234      243      244      313      314      323      333      334      343      413      433
B===      222      122      422      322      212      412      312      242      142      442      342      232      432      332      221      421      321      411      311      241      441      341      431      331      424      324      414      444      344      434      423      443
RRR=    6.328    3.423    1.946   -0.088    0.348    2.748    0.782    0.752    1.222   -0.343   -0.547   11.049   -0.633    0.107    0.395    0.523    1.226    2.193   15.992    6.524   11.443   68.942    2.359    0.995    0.877    3.213    3.612    0.139   13.027    2.362    4.533   -0.739
X1==    2.775    1.314    1.214   -1.107    1.314    2.341    0.440   -0.552    1.041    0.360    1.537    4.860   -0.702    0.475   -0.767    1.041    1.100    2.903    5.170    1.691    1.991    7.631    1.448    0.262    0.912    2.097    3.211    0.096    4.354    1.729    2.097   -0.896
X2==    2.280    2.605    1.603    0.079    0.265    1.174    1.776   -1.363    1.174   -0.953   -0.355    2.273    0.903    0.224   -0.515    0.503    1.114    0.755    3.093    3.858    5.746    9.035    1.629    3.803    0.961    1.532    1.125    1.439    2.992    1.366    2.161    0.825
CD1=        7        4        5        1        4        6        3        2        4        4        6       11        2        4        1        4        4        6        9        5        6       15        5        3        5        7        8        4       12        7        7        2
CD2=        4        5        4        2        2        4        5        0        4        1        2        5        4        3        1        3        4        4        8        8       13       19        6       10        4        5        5        6        9        6        6        5
AATATGCGAGGCCGAAGAAGACGGGCGCAACGACGCCCAAGGCATCCCCCAAGTTATCGGCAAGTAGGATTGTGCCACCGCCCGCGGCGAGGAATGCCAAGAAGAGACTACGACTGGACCTCCGTCCCTCTGGTTGGAGGCTCGAATGATTCGCCCGAGCCATACATACGCGGACATTCGGACTGAACTAATTACGATTATGCCCTGTTTCGTGCAGAGAACCCGCAGGACAAATTGCGATTCTGGAAATCACATAAGCAATCCCCAACAACGTCGAGAAAATTTCGACCGGGATAGTTGTTGAAACCGTTCCGAGGAATAGCACTAGCAATGGCGGGCGTTTCTATCGCCGTCTTTGACCTCTCGATTTCCATCACGGGGCAGACGATCGCTCAGGTGGGATCAACAAACTTCGGGCCAGGTGTCATCCTTGGAGCTTTTCTAGCTGCGATTGGAGCGGTCACTCCGTCGATATCAGTGCTTGTTTTGGAAGAGCCGCGGTAGCCGCCTCATATCACTAACCACGGGCTCTCGGCAAGCGAGGAAACTAGAGGAATAGCACAGAATTTGGTCCAGGCTATTCTCAGAAGCTTGCTCCGCAGTTGGGACACCTGACCGTCCCGCCCGGGAGGCTTGTGCCGCAGTTCGGGCAGTATTTTCTAAGCGAGGGGGCTGCGAGTGTTGGTTGGGACCCGATCGAGGAGGACCCGCTCTGCACTCGTCCTGATTTCTCCATCTGTGAAAGCGCACCATCCACCGTCACCTTCACGATGCTCGCGTAGACTCCGATAGTCGCGATGAAAACGGCGAGGAAGATTCCGAGGGAAAACGCGGCAAGGATGCCTATAGGATTCGACGCCACAGCGGTCGGATCACGAATGACTGCGGCAAGAGTCCCACCGGTGATTAGTACCGCTATGATTCCAGCGACGATCGCCCAGACAATCGTCCAGAGAAGTATGACGACTCCTCTGCCGAACGCAAAACCCCAACCGACCATGAGACATCTACCAATCTCCG
KOK=       103
KK=  746462  LL=  747601  Z=    4.91  JJ=  746432  DL=  1140
A===      111      112      113      114      121      123      124      131      132      133      134      141      143      144      211      213      214      223      224      231      233      234      243      244      313      314      323      333      334      343      413      433
B===      222      122      422      322      212      412      312      242      142      442      342      232      432      332      221      421      321      411      311      241      441      341      431      331      424      324      414      444      344      434      423      443
RRR=    1.850    1.102   13.496   26.264    0.111   11.484   -0.789   -0.253   -3.298   -0.037    6.084    4.580    9.356    4.781    0.989    2.474    0.225   71.027    2.531    2.498   -1.142    3.807    0.058   -0.455   -0.037    1.685   11.896    0.026    3.068    0.821    4.984    5.139
X1==    2.426    2.367    3.163    4.906   -0.562    3.745    2.225    0.943    1.936   -0.064    2.997    1.748    3.539    1.611   -1.147    1.936   -0.634    8.283    1.474    1.333   -0.391    2.395   -0.548    0.410   -0.064    0.830    6.437    0.039    1.523    0.408    2.456    0.965
X2==    0.763    0.466    4.266    5.353   -0.198    3.067   -0.355   -0.269   -1.704    0.581    2.030    2.619    2.643    2.967   -0.862    1.278   -0.355    8.575    1.717    1.874    2.920    1.589   -0.106   -1.109    0.581    2.030    1.848    0.664    2.014    2.014    2.030    5.324
CD1=        8        7        9       13        2        9        7        5        6        3        9        7       10        7        1        6        2       15        5        5        2        7        2        4        3        5       13        3        6        4        8        5
CD2=        3        3        9       10        2        8        2        2        0        4        6        6        7        7        1        5        2       19        6        6        9        6        3        1        4        6        7        5        7        7        6       13
GAGGATCTCCCGCGACGGATAGAGTTCTTTCGGAGAAGAGGATTCGTCGAGAAGAGCAAGAACTGGGAGTCTCGCTTAGACCTGACAACTGCCGACACAGGAAGATTTGCTGGATACGTTGAAAAAGCGTTGAAGGCAGGAATCAGCTTCACAACCCTGGCTGAAGAACAGCCTGACGGTCAAGACTCTTTGAGGAAGATCCACGAACTCGTCCAGCTTATCCAAGCGGACATGCCTCGCGAAACGGATTTCACGCCTCTAACATACGAGCAATGGGAAACGTTCTCGCTCAAGAACCCGCAACTGATCCCCGAAGGCTACTTCATCGCCAAAGACGGACCGAACTACGTAGGAATGAGCAACGTGCATCGAATCGACACGGAACTCGGTCTCCTCAACCAGGACGATACCGGAGTCAGACGTGAATATCGGGGGCGTGGCATTGCAACCGCGCTGAAGCTGAAGGTCATCAATTTCGGAAAGAAGAACGGTTACAGGACTTTGAGGACGTGGAACGATTCGAGCAATGCTCCGATGCTTGCTGTGAACACGAAGCTCGGGTTCAAGCGACAGGTAGGGTGGGTAATGATGGAGAAGATTCTCGGCTCAGAATCCGGCGCGTGAAGGAAATCTCTCGGCGCCGCGAGCCTTACGTAGGGCGGCTTCTCGTTCCCGATTCTTCGGCTTAGCGTTCGTTTCTAGCGAACGGAGAAAACTGGCCGACGCGTGTGCGATCTCGTCCACTGCAGCCGTAAATGAGCGTTCGTTTGTCTTTGACGGTTGGTTGAAGCCACTAATTTTTCTTACGAACTGCAGTGAAGCAGCTCGAATCTCTTCGTCGGTGGCAGGCGGATCAAAGTTGAATAAAGGTCGAATGTTTCGGTTGGCCCTAACTCACGTGAAAAAGGCTCCAGGGCTCAAATGCGTACTAGCAATCCGATACATATGGTAAGAGGGTATGTTCTCTGTCTTCTCGGGTTGTCACCAGCGATCGTATCGGATAGAAAGGCACGGGAAGGCTTCAATCCCCTTACTGAACTTCGCGAACTATCTCCTCCCGGACACGCTGATTGAGATAGAGCTTCAGAAGAAACGCGACTTCCTACAAAAGTGGCCTGAGGCTCAGTTCCTTCTTTCCAA
KOK=       104
KK=  749132  LL=  749701  Z=    5.96  JJ=  749132  DL=   570
A===      111      112      113      114      121      123      124      131      132      133      134      141      143      144      211      213      214      223      224      231      233      234      243      244      313      314      323      333      334      343      413      433
B===      222      122      422      322      212      412      312      242      142      442      342      232      432      332      221      421      321      411      311      241      441      341      431      331      424      324      414      444      344      434      423      443
RRR=    5.583    1.133   -1.943   27.331    0.138    9.796   -0.507   -0.278    0.096   -1.245    0.123   11.407    1.255    0.611    0.138    0.292   -0.507   30.060    3.802   -1.835    1.279    7.608   -1.783   -2.163   -0.694   -2.760   12.483    0.334   -0.437   17.879   -0.103    4.156
X1==    2.625    0.639    1.826    4.217   -1.141    3.289   -1.137    0.262   -0.258    1.032    0.271    4.217    0.271   -0.500   -1.141    0.629   -1.137    5.000    1.013    1.516    1.503    3.308   -1.140    1.553   -0.528   -1.298    3.271   -0.534   -0.521    3.391    0.271    4.955
X2==    2.127    1.774   -1.064    6.481   -0.121    2.978    0.446   -1.064   -0.373   -1.207    0.455    2.705    4.631   -1.223   -0.121    0.465    0.446    6.012    3.752   -1.211    0.851    2.300    1.563   -1.393    1.315    2.125    3.816   -0.625    0.839    5.273   -0.380    0.839
CD1=        5        2        4        7        0        5        0        2        1        3        2        7        2        1        0        2        0        6        2        3        3        5        0        3        1        0        5        1        1        6        2        8
CD2=        3        3        0        8        1        5        2        0        1        0        2        4        7        0        1        2        2       10        7        0        3        5        4        0        3        4        7        1        3        9        1        3
ACTCTAGTACTCCGCGCCGAAGCGGCAGAAACGATCGCCCTTCAACAATATGATCTTGCTCTCCAATCAGAAACCTCGGCGATCTTCAAACAACGAGTCAACTCGGCTCTGTCGAGCGAAAAGCGGGCGAAGGCATTTTTCGAAAAAGCCGGGCCCAGATCAAGACCGAGATTATTGCGCGCCCAAGCAGTGGAGGCGTTTCTGAGCTCTTGGTTGTCCAGGGGCCGGAACGATAGAAAACGAGCCCTAGAACACACCTGGAACCTTGCGAAGAAGGCGCTCCAATCTTTCCATGCGGCCGAGGAATTCCGAGAATACGCTGATACCTACAACCTTCTCTCTTTCGCTGTGGCATCGAGTATTGAGTTTGAAGGCAATCAACGACTTCGCAGAAAAAAGCTCGGAGAAGCGGCGGAGCATGGACGCAGAGCTGTGGCTATCTGGCGGTCGATTGGCGACAAAACAGAGCTTACGAAGGCCCTGATCAGAGCCTCAATTTTCCTGGATGGACTTGCTGATGAGACATCTTCCAAGATCCTTCGTGTAGACAATCGTCGAGAGTCCCGCCGC
KOK=       105
KK=  751142  LL=  751561  Z=    6.74  JJ=  750692  DL=   420
A===      111      112      113      114      121      123      124      131      132      133      134      141      143      144      211      213      214      223      224      231      233      234      243      244      313      314      323      333      334      343      413      433
B===      222      122      422      322      212      412      312      242      142      442      342      232      432      332      221      421      321      411      311      241      441      341      431      331      424      324      414      444      344      434      423      443
RRR=    2.980    0.105   -0.027    8.397   -0.072   -0.040   -0.087   -0.027    0.974    0.361    0.929    1.331    8.769   -0.005   -1.445    0.719    1.062   64.542    0.870   -0.530   -1.514   -0.482    5.836    0.114   -0.561   -0.736   25.693    0.844    0.954    1.394   -0.072    3.862
X1==    2.028    0.505    0.047    3.700   -0.346   -0.262    0.992    0.047   -1.148    0.922   -1.189    0.407    3.953    0.893   -1.197    0.624   -1.008    6.133    0.326    0.624    1.667    3.072    1.072    0.278    0.922   -0.332    6.280   -1.296   -1.140    0.644   -0.332    3.321
X2==    1.469    0.207   -0.568    2.270    0.207    0.151   -0.088   -0.568   -0.849    0.392   -0.782    3.270    2.218   -0.005    1.207    1.151   -1.054   10.524    2.674   -0.849   -0.908   -0.157    5.446    0.411   -0.608    2.218    4.092   -0.651   -0.837    2.163    0.218    1.163
CD1=        5        2        2        6        1        1        2        2        0        3        0        2        6        2        0        2        0        7        1        2        3        4        2        1        3        1        8        0        0        2        1        5
CD2=        2        1        0        3        1        1        1        0        0        1        0        4        3        1        2        2        0       13        5        0        0        1        7        2        0        3        5        0        0        3        1        2
TACTGCAAGGCTCGCGCAAATCTGGAAGAAGCAATGTTCGCAGAAAGCCAAGAGGATTATCATAGAAGCTTCGAGAAGTTCGGTCTCGCGTCTGAAGTATTCCAAGAAACCTCCACCTTATCCGAATCTGCCCAAGAAAATAGAGAGGCAAGCTTCCTTTCTAGCTTATGCAAAGCCTGGCAGCTCGCTAGCAAGGCCGAACTGGAGAACTCGACCAAGCCTCTGCAAATGGCAGTCTCTGTATTCGAAAGGGCCATCAGGCTCAGCCCAAACGAAAAATCGCTCAAGCTCGCGTCCGGCCACAAGGCGTTTTCAGAAGGCCTCATTACATCACGAATATTTGCAAAAACACTCGACCCATCGCTTCACGAAGAAGCAGCTAAACACTTGCAACTCTCGCGCAAATTCTACCTTGAGGCC
KOK=       106
KK=  761132  LL=  762181  Z=    4.60  JJ=  761072  DL=  1050
A===      111      112      113      114      121      123      124      131      132      133      134      141      143      144      211      213      214      223      224      231      233      234      243      244      313      314      323      333      334      343      413      433
B===      222      122      422      322      212      412      312      242      142      442      342      232      432      332      221      421      321      411      311      241      441      341      431      331      424      324      414      444      344      434      423      443
RRR=    6.214   -0.155    0.929    4.350    0.023   21.608    3.746    0.012    1.778   -0.759   -0.469   20.927    4.191    0.277   -0.003   -0.417   -0.258   13.644   11.015   18.517   29.470    2.283   -0.417    1.212   -2.508    6.805    4.200    0.074   -1.380    0.490    1.755    4.417
X1==    1.358    0.131    1.429    1.466   -1.078    4.479    2.066    0.197    1.411   -1.000   -0.352    7.051    2.167    2.844    0.131    0.798   -0.407    4.451    2.047    5.093    5.843    0.892    0.892    0.924    1.501    2.167    2.106    0.304   -0.948    2.249    0.908    0.970
X2==    4.577   -1.179    0.650    2.968   -0.022    4.824    1.813    0.059    1.260    0.760    1.331    2.968    1.934    0.098   -0.022   -0.522    0.634    3.066    5.382    3.636    5.044    2.559   -0.467    1.312   -1.671    3.140    1.995    0.245    1.456    0.218    1.934    4.552
CD1=        5        3        5        5        1       10        6        3        5        1        2       14        6        7        3        4        2       10        6       11       12        4        4        4        5        6        6        3        1        6        4        4
CD2=       11        1        4        8        3       11        6        3        5        4        5        8        6        3        3        2        4        8       12        9       11        7        2        5        0        8        6        3        5        3        6       10
TTTCGAGACTTTTTCTTCGGACCTTACTTCGATCAGTTGTGCGCTGATCTCTCCTCTCTCTACTCTTGTCGTCTTGACATGGACATGACTTGCCCCAGGAAGGTTATCTTCCACAACCCTGGCTACTTTATCCAAACTCTTTGGACTTCCACCTAGGTCGATGAGGGCGCCTAGGAATTTGTCTCCGGAGGCTCCTGAAGAACTGGCGTCGATTATCACCGCTCTTCCAGAAGTTCTCATGCTGACCTGTCCAACCGCTCGCGTGGGCACAAGTATTAATCAAGCTATTTCGATATTATCATGATCAGTTTTGGAGCCCAAGTCTGACAACTCCTGCGTCTACGGCCTAGGCGAATGCCCCGTTCTGGCAGTTGTAGGGGAAAAGATGAAAGACATGGAACAGCGATCAAAAGTCTTTCCAACAGACCCCGGAGCAGCGGCTGTAAGCCAGATGATTCAGCCCTTTCTTCAGCTGAATGCCAACATCTATGCAATGCTTCCTTCTTTCTGTCCTAATTGTCCCAAGAGAATCGTAGCGGTCGAGAAAGAGTTAGCTCAGATCAGGCATCAAACAAGCAAGTAAGAAAAATCCAGATCTCTATCCAAGGGCTTCACGCCTTGGTCGAAGGCTTACGAAGGGGATTTGGTTCCTTTCACCGCTTTCTTGAACAGTTCTACGAAACGTTGGGCCGCTTCGGCGTCTGGAGAGGGAGCGGTCTTTCTAGGGAGTTTTGGACTGGTTTTCAAATCGTTTGACAAGGCCGAACATTCCAAGGAACAGAGCCACTCCGGCTGCCACATTCACAGCTGAACTCGCAATTATCGTGACCACTCCAACCGAGTCTATCAGCGAAGCCAGTTGATCAGCGGGCAGAGATAATGAGAGGAAGAGAGAGACGACATTTCTGACTGTCAAAATGGTGAAGGCGATGATTATCATTGTCCATGCGCGAAACGATCCGGTCAGCTTTGTCACTCGATAGGCATAGAAGACTACGCCTGCTTGGAGGATGAGCTGGAAAACTGAGATGAAATAGAGCGTCGGTATAA
KOK=       107
KK=  762572  LL=  763681  Z=    5.29  JJ=  762512  DL=  1110
A===      111      112      113      114      121      123      124      131      132      133      134      141      143      144      211      213      214      223      224      231      233      234      243      244      313      314      323      333      334      343      413      433
B===      222      122      422      322      212      412      312      242      142      442      342      232      432      332      221      421      321      411      311      241      441      341      431      331      424      324      414      444      344      434      423      443
RRR=    1.130    3.402    0.364   25.082    0.217   21.746    7.585   -0.015    9.571    4.337   -0.121    9.284   -1.027   -0.148    1.674   -1.968   -0.459   19.047    2.927   -0.040    5.869   10.167    2.201    2.341   -0.124    3.875   24.382    0.648    8.962    0.917    7.161    0.221
X1==    0.818    1.794    0.307    4.307   -0.197    5.140    1.678   -0.962    2.262    2.003    0.842    2.877    1.462    2.042   -1.525   -1.191    0.381    5.355    0.622   -0.040    4.444    3.809    2.685    0.929    0.351    1.462    4.444    1.198    2.403   -1.897    2.701    1.865
X2==    1.381    1.896    1.184    5.824   -1.097    4.230    4.521    0.015    4.230    2.166   -0.144    3.227   -0.703   -0.072   -1.097    1.652   -1.204    3.557    4.708    1.007    1.321    2.669    0.820    2.519   -0.352    2.651    5.487    0.541    3.729   -0.483    2.651    0.118
CD1=        3        5        3        8        2       12        5        1        7        7        4        6        5        5        0        1        3       14        4        3       13       10        8        4        4        5       13        7        8        0        7        7
CD2=        6        6        5       15        1        9       11        3        9        6        3       10        2        4        1        5        1        7       10        4        4        7        4        8        2        8       10        3        9        2        8        3
TTCAATTCTCATGTCATCTCTCTTGACAAACATTTCCAGATGACTGAGCGAGTCGATAACAAGCCGTCGAGGCTGAATTTCATGCAACACATCATCTAGCAAGCTATCGCTGCCGGACTCCAACATGAGACTCGGGGAGGTGCAGATCACACGGAACTTATCCTCCTCTTCCATCTTTCGTAGGTCCCACCCGAAGTTCTTTGCATCTCTATAGATCTGGTCCGGGAGCTCTTCGAAGGTCACGTAGATCCCCGGTTCGCCTAGCTTGACTCCGTTGACAAGGTACTGGAGAGCGAGAGTTGTCTTTCCGGTGCCTGCACTTCCGGCAAGCATCACAGCGTCACCGGGCATGAATCCTCCCCTGAGCATCTCGTCAAGCTCGACAATTCCAGTCTTGACCCGACTATTCTCCTCAGCCTTGCCTGGAAACAGTTGGTCGAACCCAGAGGCTCCGGTCTTGGAACGTGCTGCAGTCATTTCTCTCCACCTATCCTGACCGTTTTTAGGTGGTTCGCGACGGACTGGAGAAGATCCCGGTCTTTTGCGCGGTCCAGGAATACAATCTCAGAGTTTCCAATCCTCTTCTGCCTCAGAACCCCCAATTCCAAGAGTTCCCTGAGTTCGGAGATGACCGTGACGGTAGTTCTCCCGATCCGACGGGCCACTCCATCAACTGTGTCGATGAGCCCCGGGTTCTTGTGAAACAGGACTAGAAGGTCTCCTCTAATCTCTGATCCGAGCAGTGTCGACAAGATCTCCGATCCGCTCATTTCAGCCTGCTCTCCACGAAACAAACTTCCCTTGCGGTTTCAAGGGATTTCTCGTAGTCAAGCCTCGCTTCCGAGTTGTAAGGTATGCCCAGTTTCCGGTTGAGATCTTTGACGACGATTCTTTCAAGAACAGCTGCTCCATTACCAAATATCGATTGTAATTTTCGATCAAATTCTTTCGAGTTGTTCGCGTCGTCAAGCAACCCTTTCGCGGTGAGAATTTCCAGCACATTATGGCCCAGAGCATTTCCAACTGCCTCCCGGACCGTGCTTACGAGCACAGAAGAGAATGCTTTCTCGGCAGCGAACCTTCGGTTTGGATCCGTGGACCTCGGAGCTG
KOK=       108
KK=  775322  LL=  776371  Z=    4.82  JJ=  775172  DL=  1050
A===      111      112      113      114      121      123      124      131      132      133      134      141      143      144      211      213      214      223      224      231      233      234      243      244      313      314      323      333      334      343      413      433
B===      222      122      422      322      212      412      312      242      142      442      342      232      432      332      221      421      321      411      311      241      441      341      431      331      424      324      414      444      344      434      423      443
RRR=   -0.077    0.130    0.527    4.360   -0.569    0.552   12.756    0.020    0.392    0.979    7.346   55.036    4.804    1.577    0.603    2.320   -0.092   21.144    6.049    0.801    3.127    7.332   -1.525    6.073    0.121   -0.645   14.771    0.558    0.003    1.726    3.730    0.271
X1==    0.317    0.660    1.437    2.142    1.361    2.171    2.162    0.010    1.541    0.985    2.258    7.841    2.258    3.527   -1.443    1.541   -0.355    3.739    4.281    0.911    3.304    3.292    1.595    2.715   -0.940   -0.303    2.738    1.120   -0.040    3.415    0.978    0.536
X2==   -0.243    0.198    0.367    2.035   -0.418    0.254    5.901    2.025    0.254    0.994    3.253    7.019    2.127    0.447   -0.418    1.505    0.261    5.655    1.413    0.880    0.946    2.227   -0.956    2.237   -0.129    2.127    5.396    0.498   -0.066    0.505    3.815    0.505
CD1=        2        3        4        5        4        6        6        2        5        4        6       13        6        8        0        5        2       10       11        4        9        9        6        8        1        2        8        5        3        9        4        4
CD2=        3        3        4        7        2        3       12        7        3        5        9       16        7        4        2        5        3       10        4        4        4        6        1        6        3        7       11        4        3        4       10        4
CTTTCTCAAGTCGATTGAGGGGCGGTATCTCCAAGCCGCGGCTCCTACGGCGGCTACAGGGTGATATTCCAACGGTCCAAGTCTAGCGTAGTATACCGCCATTGCGAATGCCCAGAGACGATAGTCATGGGGGCCAGGTGGATGTGAGAACTTTAGCCTTCCAGTGAGCTCCAACTCGAAGCGTTCTACATTGAGCTCGTTCATGAATTCCCCGTCGTAAGGTATGTGGACTCATCGCTCCTCCATGCTATGCTTGAGGAATGTCATGACGTCCTGTTTCTTAGGTTGGGAGAGACTATGCCTCGTGCGTTCTTTAGTCCCGAATTGACGACCATCGACATGAACGTCTCTCCCACGCCAGTCTGGTCGATCATTATCCTGCGCAAATCGCGAAGATTCTCATTGAGGAATTTCAGATATCCGAGGACGGACCCGTACTCTGTTCCCAGCTCGAACAGCTTGAGAAAGACGAGGTCGAATTCCTTGTCGCGCTTGTCTATAACCGCCACTGCTGAATGGTCTAGTTTCTGTCTTAGATCCACTCCCGCGACAAAGAACTTAGGAGGGGGTGAGGAGGGTGCTTTCTCTGAGATAGTCAAGTTTCTGATCCACGCATCTGGTGATTAGTGCCATGCTCAGCCAGCTGTCCATCGTCGTTTGCGAACCCGGCTCCCATCTCTCTCCTCCACCTCCAAGGGTCGGGAGAAAACTGTCGCCCTAGCTTCTCAAGAATCTCGATCCTCAAGGGCCCATTTGGTTGAAGAGCGTCCAGGTAGCTGACATGATGTCTGGAGACGTCGCCGAAACTTATGTCATCAGTGCACATTGCATAGAAGAGGCTCTCGCGGGATCCTGGAGTGCTGGTGGCGAGAAATCTGCCATTCGTGGTGGCTAGTGAGAAGATCGCTGCCTCGTAGAGTTCCTTGTCGTCTTTGATGTATGAGAACTCGTCCGCATAGACTAAATTCACGCCTGGCTCTCCGCGTATTGTCTCTGAGCTGTTTGGGAACGCTTGGATTCCGCTTCCGTTGTAGAATTCGATCTTCGTCT
KOK=       109
KK=  847022  LL=  847381  Z=    4.53  JJ=  846632  DL=   360
A===      111      112      113      114      121      123      124      131      132      133      134      141      143      144      211      213      214      223      224      231      233      234      243      244      313      314      323      333      334      343      413      433
B===      222      122      422      322      212      412      312      242      142      442      342      232      432      332      221      421      321      411      311      241      441      341      431      331      424      324      414      444      344      434      423      443
RRR=   15.665    1.347    2.353   12.759   -1.106   -0.741    0.009    0.799    0.792    1.048    0.029    0.124   -1.728    2.070    0.697    2.391   -1.224    0.244    1.061    0.026   11.409   -0.031   -1.314   -2.955    0.899    0.108   33.558    1.544   -0.124    0.152    0.333    0.610
X1==    7.132    1.226    1.132    3.113    1.226   -0.774   -0.790   -0.868   -0.774    1.132   -0.887    0.113   -0.887    2.094   -0.774    1.226    1.210    0.311    1.296   -0.774    3.226    0.210    1.210   -0.808   -0.868    0.113    6.226    2.132    0.113   -0.887    0.113    0.113
X2==    2.196    1.098    2.079    4.098   -0.902    0.958   -0.012   -0.921   -1.024    0.926   -0.033    1.098    1.949    0.988   -0.902    1.949   -1.012    0.787    0.819   -0.033    3.536   -0.149   -1.086    3.659   -1.036    0.958    5.390    0.724   -1.098   -0.171    2.940    5.390
CD1=        8        2        2        4        2        0        0        0        0        2        0        1        0        3        0        2        2        1        2        0        4        1        2        0        0        1        7        3        1        0        1        1
CD2=        3        2        3        5        0        2        1        0        0        2        1        2        3        2        0        3        0        2        2        1        5        1        0        5        0        2        7        2        0        1        4        7
GAATCTGAGAAGGTTCTCGGCAAAGTTGAGTCTGGCCCCGGGAAACCATTTGGCCCCGGGAAACTTGCCAAGGTCGTCTACAACTGAGTCGAACTTTTTCGAGGATAGGATCTCTGCGTATTCCCACATGGCGGACCAAAAGTCATTAGGCTGCTCAATGGACCACCTGTAGAGCTCAAGATAGGACCCGAGGCTCAGTCCATAGGTCTTGTTGGCAAATGCTAGAAAGCGGGTGAGATTGGCCTGTTTTACTCGCTCACCAGAAGGAATCCAGAGAGGCTTGCTCCTGAGACCCGTTCCAACCAAGTAGGCAAACCGCTCCAAAAATCCCTTGATGACTTGTCCGGACTCGCTTTGAAG
KOK=       110
KK=  428913  LL=  429902  Z=    4.92  JJ=  428913  DL=   990
A===      111      112      113      114      121      123      124      131      132      133      134      141      143      144      211      213      214      223      224      231      233      234      243      244      313      314      323      333      334      343      413      433
B===      222      122      422      322      212      412      312      242      142      442      342      232      432      332      221      421      321      411      311      241      441      341      431      331      424      324      414      444      344      434      423      443
RRR=   -0.823   -0.359    0.533   -0.044    0.202    1.517   -1.387    1.560   -0.815   -0.039    2.091   60.684   -0.911    3.658    0.201    0.105    1.674   24.002   14.684   17.001    7.144   40.099    0.166    6.905    0.585    2.968   -0.883   -1.025    3.543    0.095   -0.103   -1.103
X1==    1.006    0.420    0.333    0.210   -0.236    1.692    1.525    0.972   -0.910   -0.331    1.407    9.480   -0.432    1.243    0.420    0.391    0.268    3.756    3.520    3.643    2.944    8.965   -0.384    3.127    0.304    1.407    1.653   -0.984    1.977    3.193   -0.432    1.977
X2==   -0.818   -0.855    1.604   -0.211   -0.855    0.896   -0.910    1.604    0.896    0.117    1.486    6.401    2.109    2.944    0.479    0.268    6.245    6.390    4.171    4.666    2.427    4.473   -0.432    2.208    1.923    2.109   -0.534    1.042    1.792    0.030    0.240   -0.558
CD1=        4        3        3        3        2        5        5        4        1        2        5       18        2        5        3        3        3        8        8        8        7       17        2        8        3        5        5        1        6        8        2        6
CD2=        1        1        5        2        1        4        1        5        4        3        5       12        6        7        3        3       12       13        9       10        7       10        2        6        6        6        2        5        6        3        3        2
CGCCTATTCTCTGCTTCTTCGGATTCGTCGCAATCAGTATGAATCCTATCAGGTAGAAGAATGGGAGCCAGTCGATGATTCGCAGAATGTTCCTAACAAGTGATCGTGCGAAATCCAAGTGTTGGAGCGTCGTCTCGTCAACTACTCGAATGCTCATGAGCTGTTTGCCCAAGGTCTGTCCAGTGGTCGACTCGAAGTACGTGAAGTAGAGTAGCCACAAGAGCCATGAGAGGAGTGTTATGGGGCCCAAGAAAACAAAGGCGAAGGAACCAAAGAAGCCGAAAAATCCTCCCAAGAGCCAGAGTGGGATGAAGATGACGAGGGAGACTACGGAAATCAGAATTGTGTCTATGATGACCGCTATTATTCTGTCTCCTTCGGTTGCGAGGTTTGGCCCTGCGCCGGCCGGAACGGGCGGAAGCTGACCAGATCCCGATGATGCGGCACTAGCCGCTACCGATTTCCCACAAGCAGGGCAGAAGCTCGCTCCGGTCGGAATCTCCTTTCCACAAAACGCGCAGAACGCCATCGCTATCCCGTCCTACGTAAGCCGTTGCTTAAGAATTGCGCAGGACCCCTCGAACAGTGCGATTCTCGAAGTACCGTAACTATTTATCCGGAGAGTTGTGTTGAAGAGAGTGGTAGGAATGGAACAAGTCGATAAGGCTGCCAGTGGAATGGTCTGGAGAATCGTTGGCACGATACTTGTCTTCACTGCCTTTCTCGTCGGCTCCCTCATCTATGTAGGCTTCTACACTAGCGGTTACAGTCTCTTTCAGAAGATCGTCGTGATCCTCGTGGCGCTCATACTCGCAACCGCAACAGTTGCAATCATGTGGGTCTCCTGGGCAGGACGTAGGGGATGGATCCACGACCGATGGGGATCTTCAACGCGGTAATCGCAGATGGCCTCTGCATGAAATAATCGTTCGTCTCGAACTATCTCGCGAACTGTCCCTGGTCCTACGTTTCTTTCCTAGAAATCTATGG
KOK=       111
KK=  459753  LL=  460562  Z=    7.44  JJ=  459513  DL=   810
A===      111      112      113      114      121      123      124      131      132      133      134      141      143      144      211      213      214      223      224      231      233      234      243      244      313      314      323      333      334      343      413      433
B===      222      122      422      322      212      412      312      242      142      442      342      232      432      332      221      421      321      411      311      241      441      341      431      331      424      324      414      444      344      434      423      443
RRR=    0.240   -0.003   -0.443    0.108   -0.047   -0.533   -0.182    2.849   -0.232   -1.055    1.292    7.300    0.003    1.684    0.037    0.341    2.870   14.218   15.950  112.425    4.713   79.090   -1.330    0.072    1.265    5.305   -0.131    0.028    1.439    0.239   -0.013    0.667
X1==    1.939    0.063   -0.716    1.905    0.063   -1.340    1.490    1.420   -0.583   -0.632    0.683    3.266   -0.024    1.195   -0.666   -1.340    1.490    4.383    3.301    9.263    3.436    9.933   -0.597    0.023   -1.372    2.804    0.287    0.220    1.558    0.823   -0.024    2.293
X2==    0.124   -0.055    0.619    0.057   -0.753    0.398   -0.122    2.006    0.398    1.669    1.892    2.235   -0.142    1.409   -0.055   -0.254    1.926    3.244    4.832   12.136    1.372    7.962    2.227    3.146   -0.922    1.892   -0.455    0.129    0.924    0.291    0.536    0.291
CD1=        5        2        1        5        2        0        4        4        1        1        3        7        2        4        1        0        4        7        6       14        6       15        1        2        0        6        2        2        4        3        2        5
CD2=        2        2        3        2        1        3        2        5        3        5        5        5        2        4        2        2        5        8       10       21        5       15        6        7        1        5        2        3        4        3        3        3
GTTTAGCTTTCAAGGTCGGGTTGATCGCGATAGGCTCTTCTGAGAATGAATATGGTTGGGGGAGGTCAGCTCAACTGGGAACAAATATTGTGTAGAGCAGGAAGCTGTTGAAAGCGATGATCAAGGCGACAGTAGCGATGGCAAGGATCATCGTGATCCTTCTGTTGACGAAGCCTGCCATGAACTTTTTCTTCGAAGTATAGTAGACGATTGGAATCATCGGGAGGGGAATCATGAGGCTCAAAATAACCTGACTGTAAACGAGCAGGCTGAGCGGGTTGAGTCCAAGCAGTATTGCGAACGTTGTCGGAAACACGTTGATGAACCTCGTCACTATTCGTCTCGCCCACACGTTCCAGTGCTTCCCGATCAGACCCTCCATTATGACCTGCCCAGCTATCGTCCCAAGCGCCGACGAGGAGAGCCCTGACATGAGCAGAGTCAGAACAAAGACGACAGCGATCGCCGGCCCGAATAGCAGCCCTATTCCGCGAACAAAATCGCTGACCGTGACGTTCGCGTTAGGATAGAGCGGTACGGCGATGAGAATTATTCCCGCATTGACCACAGACGCAATCGTCAAAGCAATCACAGTTTCCTTGAGATGGAATTTCCTCGTTCTCTCTATCTCCACGGTCGAAAATGGGTGATGAGATGCTGGTTTCATTGATTCGGTGACTGAAGTGCCCAGGCTTCCCCCATTGACTCTTCGTCCCAAAAGGTCCATCTTGTTCTTCGAAAGCCAAGAGTGAACAAACAAGGCGTGTGGCATCACGGTTGCGCCGATGATCCCAACTACGATCAAGAGGG
KOK=       112
KK=  495693  LL=  496322  Z=    6.06  JJ=  495333  DL=   630
A===      111      112      113      114      121      123      124      131      132      133      134      141      143      144      211      213      214      223      224      231      233      234      243      244      313      314      323      333      334      343      413      433
B===      222      122      422      322      212      412      312      242      142      442      342      232      432      332      221      421      321      411      311      241      441      341      431      331      424      324      414      444      344      434      423      443
RRR=    0.009    1.181   13.568    0.033    0.402    1.612   -0.113   12.055    1.612   -1.297    6.069   -0.060    0.291   22.447    1.258    0.193    6.201   10.073   -0.282   33.891    2.853   10.533   -0.052    0.036   -0.471   -0.260    0.293   -0.011    7.217   -0.106   -0.812   -0.065
X1==    0.043    1.271    3.685   -0.751   -0.390    1.282    0.348    4.412    1.282   -0.668    2.072    1.355    0.664    3.939   -1.221    0.449    2.761    2.764   -0.173    6.280    2.129    3.584   -1.257    0.255   -1.397    0.664    0.458    0.069    2.087    2.087    2.072   -0.031
X2==    0.203    0.930    3.682   -0.045   -1.031    1.258   -0.326    2.733    1.258    1.941    2.929   -0.045    0.439    5.699   -1.031    0.430    2.246    3.644    1.629    5.397    1.340    2.939    0.041    0.142    0.337   -0.392    0.640   -0.152    3.458   -0.051   -0.392    2.055
CD1=        2        3        7        1        1        3        2        8        3        1        5        4        3        8        0        2        5        4        1        9        4        6        0        2        0        3        2        2        5        5        5        2
CD2=        1        2        5        1        0        3        1        4        3        4        5        1        2        8        0        2        4        7        4        8        4        6        2        2        2        1        3        2        7        2        1        5
GATCAAATTTGACTAGGAAGAACACGGTGAACATGTACATGACGCTCGACGGGTACGGCGAGTTTCCCAAGTATCCTGGGTCCGACATTCCGTCGAAGGAACCCGGTGAGGGTTTCACGGACATGTGGATCAAACGGTATGATTCAGTGGACACGATCTTACGGCCGGAGGTCCCTATGAAGGTCACGTCGCCGTCCACTCCAAATCAGCGAGGAAGGCATCAGATCCGAAGTACCTGTTCGAGTTCGCACGGTTCCTCGGCCGAAGTCAGAAGATCGTCCTCTCCTACTTCCTGAAAAAGACCGAGTGGCCGAATTCTAGGATCATGAAAGGAGACCTCAAACGAATCGTCGCTCGCCTGACAACGGGAACTCGGAAAGGACATCATCGTAGATACGGGCCCCTCGCTCGTACAGGAGTTCATCCGGCGGGGTCTAGCAGATGACTACCGTATGATGGTTTGGCAGGTCATCCTCGGACGCAGGAAACACTACTCGGGTTCGATGTTGAAACAGCAGACCCTGAAGCCCCTGTCGGTCAAATCCTCAGGCATAGTGAGCTAATGCTACACTACGAGACGGTCCGTTCGGAGAGACGGCGCAAGACTCAGAGTAGTTGAACCCGAAAGGC
KOK=       113
KK=  516153  LL=  516992  Z=    4.84  JJ=  515853  DL=   840
A===      111      112      113      114      121      123      124      131      132      133      134      141      143      144      211      213      214      223      224      231      233      234      243      244      313      314      323      333      334      343      413      433
B===      222      122      422      322      212      412      312      242      142      442      342      232      432      332      221      421      321      411      311      241      441      341      431      331      424      324      414      444      344      434      423      443
RRR=   -0.205    1.208   -0.289    0.827    1.120   17.037    2.779    0.588    1.209    2.270   -0.279   32.036    0.423    6.110   -0.062   -1.144   -1.399   34.298    0.915    4.134    6.381    4.532    0.025    3.109    3.414   -1.616    6.381   -0.072   -0.362    0.567    9.992    1.033
X1==    0.706    1.113   -1.022    0.687   -0.873    3.982    1.753    2.078    0.565    1.612    0.203    6.069    4.524    2.455   -0.211   -0.801   -0.883    6.190    0.785    1.932    2.796    3.951   -0.131    2.388    1.612   -1.032    2.796   -0.215   -0.321    0.316    3.289    2.228
X2==   -0.291    1.085    0.283    1.204   -1.283    4.279    1.585    0.283    2.140    1.408   -1.379    5.279    0.093    2.489    0.296    1.427    1.585    5.541    1.166    2.140    2.282    1.147   -0.189    1.302    2.118    1.566    2.282    0.334    1.129    1.793    3.038    0.464
CD1=        4        4        1        4        1        8        5        6        3        5        3       13       10        7        2        1        1       10        3        5        6        8        2        6        5        1        6        2        2        3        8        6
CD2=        1        3        2        3        0        8        4        2        5        4        0        8        2        5        2        4        4       11        4        5        6        4        2        4        5        4        6        3        4        5        6        3
ATGGACTGGTTGTTCTTCGATGAGAGGAAGGCGAGGTCTGCAGCGATTCTTCCTCCTGAATTGTTAGTGACTCCTGAAAGAGTGATCGTATAATTCTCTTGGAAGACCCAGAGCCCCGTCCTATTGTCGATCTGCTCGGTCCTAGCGTGTAGAGACAGCTGTTCAATCCGCGCTTCCGGGACCATCGATTGAAATCCACTCTGCATGGGCGCTAGCACCGGGCTCGACTGGTCTACAACAGTGTCCAGTGTAGGAAGAGATGTTGTAAGATTCTCAGTCAGCTCAAAGTTCATCTGAATGGAGACCGAGTCCCGGCTCACCGTGACAGTAATTACGGCCCCGCTCGCCGGAGCCAGGAGCGATGGACCGAGAAGAATCGCGAACAGGAGAGGTATGAAAATCAGATGAAGTCTCAGTGAGGCCAATTCCTACAGCTCGTTCCCAGACTTCTAGGAATAAGTGTCAAGACATCCTATAAATCTGCTCCACCTGTCCATTCCAGATCACTCCACTTCACGCAGGAAACTTGGACCTGACGGAGAAAAAACAACGACAAGTCTTTTCGCCTGGAGATTTCGACAATCGGAAGAAATCATGGTTTTCTTCCCCCAAAGCTTAACTGAAGCGGAACTAGTCTGATCGTCGAGATGGACGAGAGAGCGAACACCAGATGCCAGCGATTCTAGAGACGCAGAATCTCACCACAAACTATCGCACAATGAGAGGCTGGGTAAGAGCGGCCGAGGGAGTCAACATTCGGGTTGAGAAAGGCGAGGCTCTCGGTCTAGCCGGGGAGTCCGGCTGTGGCAAGACGACGGTCGCCATGTCCATTCTGAAGAT
KOK=       114
KK=  541323  LL=  542372  Z=    4.58  JJ=  541293  DL=  1050
A===      111      112      113      114      121      123      124      131      132      133      134      141      143      144      211      213      214      223      224      231      233      234      243      244      313      314      323      333      334      343      413      433
B===      222      122      422      322      212      412      312      242      142      442      342      232      432      332      221      421      321      411      311      241      441      341      431      331      424      324      414      444      344      434      423      443
RRR=   -0.675   -0.748    3.218    0.365    0.292    9.742   -0.379    0.343    0.364    2.075   -0.554   17.018    2.068    4.030    0.003   -0.340    7.698   21.034    8.204    9.517   -0.054   44.625    1.534    1.258    2.209    2.468    3.587    4.402    8.255   -0.012   -1.658    1.465
X1==    0.999    1.059    2.116    0.428    0.406    4.475   -0.188    0.432    0.490    1.341   -0.630    3.712    0.516    1.171    0.406    0.490    3.809    7.477    1.880    2.198   -0.071    6.384    0.574    0.551   -1.599    2.807    2.414    1.444    2.954   -0.045    1.661    0.955
X2==   -0.676   -0.707    1.521    0.853    0.720    2.177    2.021    0.793    0.742    1.548    0.879    4.585    4.008    3.442    0.006   -0.693    2.021    2.813    4.363    4.330    0.764    6.991    2.671    2.283   -1.382    0.879    1.486    3.049    2.794    0.276   -0.998    1.535
CD1=        4        4        7        3        3       11        2        4        4        7        2        8        4        4        3        4        8       16        5        7        4       14        4        3        1        8        9        9       10        4        6        6
CD2=        1        1        4        4        3        5        6        3        3        4        4       10        9       10        2        1        6        6       10        8        3       14        7        8        0        4        4        6        7        3        1        5
AGTCCGCTAATCTTCTCGTAGAACTCGACCAGGCTCCGAGCCGCAGGCCCTTCCTGGTTAAACGCGAAAATCTTCATCCCCTTCTCATACCTTTCAAAGAGCAGAATCTTCGACTTCACCAACGGCTCGGCTATCCTAGCCACAGTTGACGGTGACACGTCAAGCACCCGGGCCAGCCCGGCCTGGTTGAACACCTTCTGCCGATTCTGCAATAGATGCTCGACCAAACGGACTTGAGCCTTCGACTGGAACAGATCAACCAATCTCAACAATGTCACCTACCCTAAGAGTAGACGACCCGGGTTCCGATGTCCTTGCCATGAAGGGCAGCGACGATATTACTTGGTTCGCTGAGGGATACGAATCGGGTAGGAATCCTAGCCCGCTGCATTATCTTGATAGCTAGAGGATCAAGTAACTCGTATCGCCCGGCGAAAACCTCTCCGGCCATCGCCCAGGTCAACAGCTTGTCCACGTGGACAGATTTCATGAGCTTTGCTTTCGGGTTCTTCTTCGGGTCCTCAGTATAGACTCCGTCCACATCCGTACCATTAACAAGAATCTCGGCCCGAGTAATCTCAGCAGCAAGGGCAGCAACCGCATTAGTCGACTGGCCCGGCTGCAATCCTCCCATGACCACAGCCTTTCCCGATCCAACACAGTGGGGCAGATCGGACAAGGTCGTCGGAATCTTCGAGAACGCGATCGAGCCTAGCGCTAGACGCAATAGCTCGGCATTCGCTCTTGTAATTTGGATTCCAAGAAGATCGCAGGTTGACTCTTCTGCCCCAAGCTTTCGAGCCGCCGAGATGTAAGTTCTAGCATTCTCCCCTCCCCCTGCAACCAGCACAAGCTGGTTTCCCTCCGCGACAAATCCCTCCAAGACCTTCCCCATCTCCTTGAGAGCTGTCACGTCAGGATCGCGGCGGAATAATGCGCCTCCGAGTTTGACGACTGCCCGCATTCTCTCTCAACCTTCCGGTTGACACAGGCTCGCTATATTAGAATCGAATGGAAGCTATCCGAGCGTTCTAGGATTCCTCTTGAAAA
KOK=       115
KK=  554253  LL=  554552  Z=    4.76  JJ=  553473  DL=   300
A===      111      112      113      114      121      123      124      131      132      133      134      141      143      144      211      213      214      223      224      231      233      234      243      244      313      314      323      333      334      343      413      433
B===      222      122      422      322      212      412      312      242      142      442      342      232      432      332      221      421      321      411      311      241      441      341      431      331      424      324      414      444      344      434      423      443
RRR=    0.444    0.387    0.531   -0.132   -0.172   -0.404   -0.880   -0.113    0.460   -0.425   -0.102   20.686   -0.226    0.640    4.538   -0.037    0.367    4.750   -0.323   17.384   -0.291   11.805   -0.015    0.426    0.766    0.036    0.344    3.258   -0.571    0.725    0.635   12.310
X1==   -0.699    1.384   -0.644    0.200   -0.616    0.432   -0.706   -0.644    0.432    0.407   -0.737    6.200    0.263    2.084    1.384   -0.568    0.294    2.500    0.378    3.432    1.477    2.350   -0.650    0.192    0.407    0.263    0.477    1.454   -0.679   -0.679   -0.737    3.321
X2==   -0.635    0.280   -0.824   -0.663    0.280   -0.935    1.248    0.176    1.065   -1.045    0.139    3.337   -0.861    0.307    3.280    0.065    1.248    1.900   -0.854    5.065   -0.197    5.023    0.023    2.214    1.882    0.139    0.721    2.241    0.842   -1.068   -0.861    3.707
CD1=        0        2        0        1        0        1        0        0        1        1        0        7        1        3        2        0        1        3        1        4        2        3        0        1        1        1        1        2        0        0        0        4
CD2=        0        1        0        0        1        0        2        1        2        0        1        4        0        1        4        1        2        3        0        6        1        6        1        3        3        1        2        4        2        0        0        5
GGCCGGTGAATTGGGAGGTGACATTCAAATCTGGAGTGGCCCGGCAGATGAATCCTCCACACCTTGAGGTAAGGACCACTATAGCGAGGGCCCAAGCAGCCATCCAGATAATTATCGTGAGGGTCTTCGACTTCCCCTTCTTCTGCCGGCTTCTCTTTCTCGCGATTCCATGGCCGAGGGCGTCGGAGAGTAAGCGCCAGTTGTAGATTAGAAAGATTATCATTACTATGACGAGCCCCAGGCCGATGAGAGGTGCGAGTGAGAGAATATAGATCAGCCAATAGGAGTTCAGAAGCAGTG
KOK=       116
KK=  577263  LL=  578012  Z=    5.36  JJ=  577173  DL=   750
A===      111      112      113      114      121      123      124      131      132      133      134      141      143      144      211      213      214      223      224      231      233      234      243      244      313      314      323      333      334      343      413      433
B===      222      122      422      322      212      412      312      242      142      442      342      232      432      332      221      421      321      411      311      241      441      341      431      331      424      324      414      444      344      434      423      443
RRR=   -0.913   -1.089   -0.281    0.749    0.092    0.372   -0.642    5.528   -0.476    0.140   -0.004   45.083    1.852    2.794   -0.650   -1.587   -0.855   28.350   32.699    1.469   17.447   25.805   -1.840    6.181   -0.135    0.047   -0.073    0.560    5.888   -0.876    0.430    0.519
X1==   -1.165    2.023    0.361   -0.530    0.391   -0.577   -0.662    2.783   -0.577   -0.599    0.037    5.678    1.481    1.311    1.207    2.459    1.527    5.713    5.377    0.941    4.211    8.685   -0.820    3.659    0.152    0.037   -0.026    0.642    2.516   -0.844    0.759    0.500
X2==    0.784   -0.538   -0.780   -1.412    0.235   -0.645    0.970    1.986    0.826   -0.234   -0.118    7.940    1.250    2.132   -0.538   -0.645   -0.560    4.962    6.081    1.561    4.143    2.971    2.244    1.689   -0.892    1.250    2.744    0.872    2.340    1.038    0.566    1.038
CD1=        0        4        2        1        2        1        1        5        1        1        2        9        4        4        3        5        4       10       10        3        8       15        1        8        2        2        2        3        6        1        3        3
CD2=        3        1        1        0        2        1        3        5        3        2        2       13        4        5        1        1        1        8        9        4        8        6        5        4        1        4        6        4        6        4        3        4
GAATATTGGCGGCGAAGTTTCTCGTTGAGCCGGTTCGGGTCTGGGAGCTCAAGCAGCCCAAGATAAGACAGAGAAGAATAGGCAGCAAGATACGTCCCGTGATCCCTGTCTGGATCGCCCAGACCGTAATACTGGGAATGTACTTTCTTCTACCGAAGGCCTTCAGAGATTCCAACCCCCCAATTGTTCTTACACGAGAGATTCTGATCTTCCTCGGGGTTCTCGGCGGTCTCTTCGCACTGGGAGCAATTTTGTTCGGCCACATATCCGACAAGATCGGGAGGACGAGAATAATGGTCGTAGGCGCATTGGGAGAACTTGGATTTCTCGTCCTCTTCGGCTGGTCCTGGCCCGGCGGTGGCTTTGTGAAATATGAGTTGTTCCTCTGGCCAATGTTCTTCCTAGCCTCCGCAATTGCTCCTGCAATTCTTGCGTACGTAGGGGATATCTCGGGCAAAGCCAAGAGAGGCTCGGCGAACGCTCTCTACAGCATTGTTTTGAGTATCGGTCTTGCAATCGGGAACATCATCGGCGGGTTCGTTGCCAGTTTGGGGATCCAGGCGATCTTCTTTGCGGGAGCAGGAATACTGTTCCCCTCAATACTCGCGACGTCAACGCTCCTTCGGCGACGACAGTAGGCAACCGGAAGAATCTTCTGGAAGGCAGTTTAACTGGCTAATCAGACTGGGAAATGCCCCTAGAATATGCCTGCATAATGCCACATGGCGGGGACATAATCCCGCAGCTGGC
KOK=       117
KK=  610863  LL=  611792  Z=    4.52  JJ=  610833  DL=   930
A===      111      112      113      114      121      123      124      131      132      133      134      141      143      144      211      213      214      223      224      231      233      234      243      244      313      314      323      333      334      343      413      433
B===      222      122      422      322      212      412      312      242      142      442      342      232      432      332      221      421      321      411      311      241      441      341      431      331      424      324      414      444      344      434      423      443
RRR=    0.175    2.643   -0.499   18.377    1.089    1.300   -0.260   -1.036    0.445    0.364    0.890   31.574    2.497    0.198    0.594    0.033   -0.260   16.189    7.543   25.732    9.452   13.759   -0.177    5.426    0.366    6.284    2.375   -0.270    8.369    0.577    0.351   -0.234
X1==   -0.282    1.904   -0.264    5.181   -1.493    0.568    1.706   -0.264    1.252    1.717    0.867    8.903    1.491    0.076   -0.814   -0.116    1.706    3.629    3.330    4.671    2.655    3.051    0.424    1.511   -0.899    2.115    1.967    2.406    2.777    0.893   -0.382   -0.363
X2==   -0.619    1.388    1.893    3.547   -0.729    2.288   -0.153    3.927    0.356    0.212    1.027    3.547    1.675    2.583   -0.729   -0.288   -0.153    4.460    2.265    5.509    3.560    4.510   -0.419    3.591   -0.407    2.972    1.208   -0.112    3.013    0.646   -0.918    0.646
CD1=        2        5        2       11        0        3        5        2        4        5        4       17        5        3        1        2        5        7        7        9        6        7        3        5        1        6        5        6        7        4        2        2
CD2=        1        4        5        7        1        6        2        8        3        3        4        7        5        6        1        2        2       10        6       11        9       10        2        8        2        7        5        3        8        4        1        4
CAATCATGGTAGACCAGAACGAATTCTTCGAGAACTTGAAGACCTGGATACTTCAACTTCCAGGAGTGACCCAAGCGGCTCACCGCTTTGGAGGAACAGAATTCCAAGTCGAAGGGCTCGAATTCATGCACTACCACGGACCATCCTTCCTCGACATCCGACTCTCAAAGAGCGACCAAGCCACAGCGCTGAAGAATGGGACAGCTCTCCCTCACCGGTTCGCTCCTCAAGCCGGATGGGTAAGTTTCAGGATCGAGAAAGCGGAAGATCTGGACGATGCCAAAAAGCTCATCCAGCTAGCTTATGAAAACGCCAAGACGGGTATGGAAGCCCACAGAACAAGAAGAGGCCAGATGAAACTTGGTTAAGATCTTGAGATGACCGCGACAGCACAAGATTTGTTGTTAGGATCTGCCCGGTCCGGCTAAGAGAGAAGAGCTTAGCCGGAGCCTGTTCGCTGGGCCTTATTCTCCTCGAACTTGCGAACATCTTGATAGTATTGCGAGACCAGCCCAACCATAGCCGGATTGGTGTAGAGTTCTGCCACTGGGAGCTCGATCAGCGAGGAGATCTGGCTGGCGACCTGCTCGGCCGATTCGACGATCAAGGAGCCAACCCTTGTCCCGGCCTTTGGTAGTTGTGGCGTTCGGGCGACTTTGTGGAAATCTGTGTCTACGATTCCGGGCATGACGAGTGAGATGTGGATTCCTGGATACTTTTCTTTGAGGTCCATACGGATGTTCGCGGTCAGAACGTTGACCCCGCTCTTTGCTGCGCTGTAGATTGATCGATGGCTCACCAATGGGACCCTGCCAAGGAAGGATGAGACGTTGATCAAGTGTCCTTGGCCGCGTTCTTGAAAGTGAGGAATGATAGTCTGCATTCCGTAGAGAACCGATTTGAGAACTACCGCAGTTATCTCGTCGAAAT
KOK=       118
KK=  612603  LL=  613112  Z=    5.14  JJ=  612213  DL=   510
A===      111      112      113      114      121      123      124      131      132      133      134      141      143      144      211      213      214      223      224      231      233      234      243      244      313      314      323      333      334      343      413      433
B===      222      122      422      322      212      412      312      242      142      442      342      232      432      332      221      421      321      411      311      241      441      341      431      331      424      324      414      444      344      434      423      443
RRR=    1.236   -1.856   -0.244   -0.462    1.236   19.744   -0.502   10.213    1.307    1.382   -0.474   39.527    1.991   14.930   -0.969   -0.447    1.034   -0.677    0.917   -0.191   -1.384   -1.775    0.818   -2.312    1.382    0.683   26.392    0.223   -0.517   -1.219   -0.286    1.080
X1==   -1.041    6.542   -0.177   -1.066   -1.066    3.378   -0.164    2.591   -1.127   -1.163   -0.226    5.591    1.576    5.407    0.836    1.576    0.764   -0.276    1.600    0.675   -0.338    1.484    0.604   -1.120   -1.163    1.576    8.201    0.428   -1.192    3.077   -0.226    0.516
X2==   -1.188   -0.284    1.377    0.434   -1.159    5.845    3.052    3.941   -1.159   -1.188    2.093    7.070    1.263    2.761   -1.159   -0.284    1.353    2.455    0.573   -0.284    4.094   -1.196    1.353    2.064   -1.188    0.434    3.218    0.522    0.434   -0.396    1.263    2.093
CD1=        0        8        1        0        0        5        1        4        0        0        1        7        3        7        2        3        2        1        3        2        1        3        2        0        0        3       11        2        0        5        1        2
CD2=        0        1        3        2        0        8        5        6        0        0        4       10        3        5        0        1        3        4        2        1        6        0        3        4        0        2        5        2        2        1        3        4
CCTGGATAGCTGCTCATCTTCGTCGATAATAGCGGCGAGTCTCAGCATGATTAAGGAAATTACTAGTCGAGAATCCTCTCGTGTAGGGTCGAGGATCCCTTGAGGATTGAAGGACCAACGAACGTAAGGTCCGCTCGCGGAGCACTCAATAGCCGTTCTCAGATCTTGAGGAGCCTCCATCTGATCTCGCTAACAAATTGTGAGAGAGAGGTTGATTACCCCCTATCACAGCGGCGTTGTCTCAATGTTAGAGGAGCGCCAGGGTAAGGCCTCGGGCCAGAATTGGGAAGGCTCCGCAGGCCAGGCTGCACAGGCAGAATCAGGCAAGATACAGCCGAAGCAGCTTCTCATTCTGCTTGTCCTGAGCCTCTCTCTTGCAATCATCGTCATTGACGCGACAATTGTGATTGTCGCTCTGCCACAAATTCAGCAAGACTTCAAGATCTCTCTGAAAGATCTAGAATGGATTACGTCCCTCTACGCTCTCGTCTTCGGCTCGTTCCTTCTCTC
KOK=       119
KK=  635523  LL=  636542  Z=    5.18  JJ=  635433  DL=  1020
A===      111      112      113      114      121      123      124      131      132      133      134      141      143      144      211      213      214      223      224      231      233      234      243      244      313      314      323      333      334      343      413      433
B===      222      122      422      322      212      412      312      242      142      442      342      232      432      332      221      421      321      411      311      241      441      341      431      331      424      324      414      444      344      434      423      443
RRR=    0.208   -0.162    0.705    4.799    0.043    0.539    0.072   -0.017    0.861   -0.153    0.016   31.544   -0.242    7.723    0.641    0.766    1.356   43.833   -0.020    9.116    5.128    0.741   -1.113   12.078    0.193    6.713   23.917    0.273   10.368    0.248    0.206   -3.681
X1==    0.068    0.535    0.625    2.395   -0.142    0.366    0.168    0.625    1.012    1.117    0.256    5.021   -0.370    3.611    1.890    0.366    0.778    6.114    1.047    2.303    2.660    2.329    1.164    4.758    0.455    2.761    3.891   -0.345    3.670    0.088    3.387    3.073
X2==    3.063   -0.302    1.129    2.004   -0.302    1.473    0.428   -0.028    0.851   -0.137    0.061    6.282    0.654    2.139    0.339    2.094    1.742    7.169   -0.019    3.958    1.928    0.318   -0.956    2.538    0.423    2.432    6.146   -0.791    2.825    2.825    0.061   -1.198
CD1=        2        3        3        6        2        3        3        3        4        4        3       10        2        9        5        3        4       13        5        6        7        7        5       12        3        7        9        2        9        3        8        8
CD2=        8        2        5        6        2        5        3        3        4        3        3       13        4        6        3        6        5       13        2        9        6        3        1        6        4        7       13        2        8        8        3        1
CCATCTTTCTACCTGGTCTCTTCCGTATTTGCGGCGGAAAAGTTCGAAGATGTGTTCGAGTTTCTGTGGGACGAGTCTGCCGGTTCCCTCGAAGAGGATCTCTGAGACTTCTACTTCGACTCTTGGAGTCTTGACGACGTTCTTCCACCAGTGAGAGGATTCGTGTGCGAGGAAGTATAATTTTTCGTCTTCGAAGGCGAACCAGAGCTCGACATCATGTCTCAGCCCTGTCTTCCTGCCTCTTGTCGTGAGGTTCAGGTATGGGGTCTCTTCCAACACTAACTCGCTCGTCGACATTTTCCTATTCTCCCTGCGTTGCACCTATTGCTACTGCTTCTGTCTTTTCTGAAGACTTTGTTACCGGCCTTTCCGGAAGTAGGGAATACCTGCCATCAGGTGTGCGATAGAGAGCTATACGAGCAGTGGTCTCCCAGTTATCGCCGGTTGGATGTCGGATTTGAACCGTAACGACCTCTGCGGATGGTTCAGTCTTTCCTGGCCATATGGTGATTCCTAGAAAGTCTCCATTCGGGAGCTTTGTGGAGAAGCGAGCTTTCGGGGTCTGCTTCTCAGCCATCATAACGGTCAGATGCCGCTTAGGTTCCGTATAAGTTTGGTCGGGAGGCCGAGAAATCGTCCTCCGACAATAAAGCCTCACCGTTACCTATTTAGACCCAAAACTAGACTCCGTGAGCGAACGAATCATGAGCCTAGAACTGAAAGCGCAGAAAGGAGACACCGTCTCAGTGCACTATATCGGAAAATTCCCCGGCGGAAAGATCTTCGACACGTCGATGGAGAAGGAGGCCAAGAGCGCGGGACTGTACAATGCGGCTCGCGACTACCACCCTCTGATGGTGGTGCTGGGAACGGGTAAAGTCATTCAGGGTTTCGACGAGGCCTTGATGGGCATGAAGGTGAACGAGGAGAAGGAGGTCGTTATTCCACCCGAGAAGGCTTACGGGAGGAGCGGGAATCATCCTATGGCGGGTAAGACGCTCCAGTTCAAGCTCCGAGTAA
KOK=       120
KK=  643053  LL=  643922  Z=    4.52  JJ=  642753  DL=   870
A===      111      112      113      114      121      123      124      131      132      133      134      141      143      144      211      213      214      223      224      231      233      234      243      244      313      314      323      333      334      343      413      433
B===      222      122      422      322      212      412      312      242      142      442      342      232      432      332      221      421      321      411      311      241      441      341      431      331      424      324      414      444      344      434      423      443
RRR=    2.480    0.462    2.836    9.461    0.347   14.361    0.804    0.962    0.892   -0.027    0.847   -0.228    2.423   -0.318    0.801   -0.082   -1.217   50.695   -0.569    0.051    1.720    1.601   -3.047    2.782   -0.274   20.185   24.139   -0.536    1.724    3.611   27.293    0.148
X1==    1.168    3.276    1.595    3.584    0.212    3.481    0.540   -0.627    0.668   -0.133   -0.893    2.154    1.075    1.558   -1.320    1.371   -0.817    8.498    1.000   -0.035    1.654    0.859   -1.634    4.318   -0.133    3.699    4.882    0.867    2.525    1.923    5.667    0.115
X2==    2.122    0.141    1.778    2.640    1.637    4.125    1.489   -1.535    1.335    0.205   -0.949   -0.106    2.254   -0.204   -0.607   -0.060    1.489    5.966   -0.569   -1.455    1.040    1.865    1.865    0.644    2.060    5.456    4.944   -0.619    0.683    1.878    4.816    1.281
CD1=        3        6        4        7        2        7        3        1        3        2        1        5        4        5        0        4        1       15        4        2        5        4        0       10        2        8       10        4        7        6       11        3
CD2=        5        2        5        6        4        8        4        0        4        3        1        2        6        2        1        2        4       10        1        0        4        5        5        3        6       11       10        2        4        6       10        5
TTAAAGTAGAACAGTCTTGATTCGCCTCTTAATGTGGAACTATTCGATCAGCGGCTGATGAGACTCCTCTCTTTCTTGACTAGGAAGCAGGCTTGGCTCTCCCCAGTAGAAATCAGCAAGGAGTTCAGACCGGACAGTGACCAAGTATCGGTCCGGACCGTGCATCGCTGGTTCTCCGTGCTACGCGAAAAGGGAGGCTTCGTCTACTATCCCTACCCGCGAGCAAACGCTCTCGGGCTCGCAGACGTTCTCCTGACGATCCATGGTCTACGCGACCCAAGAGTCCTCGGCATCATACCGTTCGCGGCATCATTCAATGTGGAGATCGGACTCGTCAAGGGTGAACCCTTCGTTCGCCAGGGCTACTGGGTCCCGGCGACTGCAATGGCAGAATTTAGAGACTTCTGGAGAGCCGCGCGAGACCTGGATCTGCTAGAAGATGTGGAGATGTATTCCAGCAGGAACACTCATTTCATCTTCTCTCCCTTTGAGGAGCTCATAACCGAAGACGGCTCAGCCCTGTGGAGCCGCCCGTCCGACAATTCGCATTTCAGGGCTCTGATCAGGGACGATTTTCGAGATCCCTTCGAAGTGAAATTGAGCGAACGGTTGGCGGAGAATCCTCTTCTGATTCCGCTGGTCGTTGAGCACATCTGGGCGTACTATTCCTCGCGTCAGGTTTGGCAGGCCATTGGAGAGAAAGATCTGAGTAGTGTCTGGAGGTATGCGAAAGGTCTCCGAGCTCGGGACCTTCGCAAGCCAGGGGGAGCTCTTCACGTTCTTCAGGCTGAGTGGGATAATCTGTTGCAGAATTTTGAAGAGGTCTTCGTCCAGCCGCGAGTCTTCTTTGACTGGACAGGCCTGAAGAAC
KOK=       121
KK=  666963  LL=  667832  Z=    5.79  JJ=  666693  DL=   870
A===      111      112      113      114      121      123      124      131      132      133      134      141      143      144      211      213      214      223      224      231      233      234      243      244      313      314      323      333      334      343      413      433
B===      222      122      422      322      212      412      312      242      142      442      342      232      432      332      221      421      321      411      311      241      441      341      431      331      424      324      414      444      344      434      423      443
RRR=   -0.054    0.232   -0.007    0.417   -0.015   10.937    3.414    2.488    0.691    0.783    0.101   40.263   -0.574    0.543    0.150    0.214   -0.003    6.283   28.274    4.080    4.242   27.891   -1.508    7.378   -0.871   -0.224    0.181   11.974    1.468    0.293    0.901    1.988
X1==    0.230    0.121    0.026    0.101    0.121    3.377    1.413    1.463    1.301   -0.849   -0.103    7.478    0.584    0.678    0.121   -1.468   -0.008    1.806    6.040    3.377    2.291    4.421   -0.875    4.620    3.169   -0.103    0.356    3.360    0.973    0.332    0.584    2.254
X2==   -0.235    1.918   -0.255    4.114   -0.126    3.239    2.416    1.700    0.531   -0.922   -0.982    5.384   -0.982    0.801    1.237   -0.145    0.438    3.478    4.681    1.208    1.852    6.309    1.724    1.597   -0.275    2.172    0.507    3.564    1.509    0.882    1.541    0.882
CD1=        2        2        2        2        2        7        4        4        4        1        2       12        3        3        2        0        2        5       11        7        6        9        1        9        7        2        3        8        4        3        3        6
CD2=        2        5        2        9        2        7        6        5        3        1        1       11        1        4        4        2        3        7        9        4        5       12        5        5        2        6        3        8        5        4        5        4
AGAAGAATAATGGTCGTCCGAGTCTGAGGGCTTCCCATCCTTGGTGAAGGGACCCGCTTGTCTCTCCTGCTTCAACAATGATTGAAGCGTTGGAGATTAGGGCCATTGTCCGATTCCGCAAAACGAAGTCCGCCCGTTGTATGGGATGCCCGACGGGAAACTGGGAGACCGCGAGATGATTTGTCATTATTTCCTTCTGAAGGCGCGTGTTCTTCTTTGGATAAACACGATCAAGGGGGGTTCCAAGGACTGCAATCGTCCGCCCTTTCTCTTCGATAGCTGATGTGTGAGCTGCAGTGTCGATGCCCTCGGCCAAGCCGCTCACTATCACCACACCATTCTTCGAGAGCGCCCTCGCAATATCCTTGGCTGCATCGAGCCCCCTGGACGATGCTTTCCGCGAGCCTACGATCGCCACCCTTGGTCTTGGCAGAGGAATCTCCATCGGACCCGACACAAAGAGCCTGGGGGGAGCGAATTTCCTCTCGACATCATTGAGGGGGCCGAGAAGACGCTCACTGGTTACAGTGGAGAATCTCTCTTGCATGGCACCACCATCACTTCCGCTTTGCAAGATATATCACTAATATTTTCAGGCCGCGGAGTTCGAGATTCATTGTGGATCAATCCGGCTGGTTGATTGACCTTGCGCGGGGCGAAAACACAACGCTTTCTGGAAGAGTGGGATCGTCAAATTGTATTTAAGGAGTAGAAAGCCCCACAAGTACTTCACCTTGTCATCTCAAGCAATAATCAAACAGGTCGATCGTTGGATTGATGCCCACAAGAAGGATCTAGTTGATCTTACCCGCCGCCTCGTCAGCATTGATACTACTGTTCCTCCGGGTCTGAACTATCCGAAGATCTCAC
KOK=       122
KK=  711243  LL=  711632  Z=    6.20  JJ=  710493  DL=   390
A===      111      112      113      114      121      123      124      131      132      133      134      141      143      144      211      213      214      223      224      231      233      234      243      244      313      314      323      333      334      343      413      433
B===      222      122      422      322      212      412      312      242      142      442      342      232      432      332      221      421      321      411      311      241      441      341      431      331      424      324      414      444      344      434      423      443
RRR=    5.374   -0.083    1.724   18.220   -0.034    0.019    0.021    0.073   -0.001    1.987   -0.003    1.906    3.696    5.772   -0.003    0.019    1.029    0.828   14.750   -2.090   -0.016   -1.689   -0.801   -0.002   -0.967    0.044   45.275    0.071    5.976   -0.037    0.184    0.034
X1==    2.486   -0.080    0.826    3.555   -1.049    0.021   -0.021    0.826    0.021    1.972   -0.064    1.695    0.913    2.766   -0.080    0.021   -1.018    1.151    4.115    2.021    0.114   -0.923   -0.923    0.038    0.975    0.913    6.114   -0.925    2.036    0.036    3.844   -0.964
X2==    2.162    1.033    2.088    5.125    0.033    0.931   -1.010    0.088   -0.052    1.008    0.048    1.125    4.048    2.086    0.033    0.931   -1.010    0.720    3.584   -1.034   -0.137    1.829    0.867   -0.053   -0.992    0.048    7.405   -0.077    2.935   -1.026    0.048   -0.036
CD1=        4        1        2        5        0        1        1        2        1        3        1        3        2        4        1        1        0        2        5        3        1        0        0        1        2        2        7        0        3        1        5        0
CD2=        3        2        3        6        1        2        0        1        1        2        1        2        5        3        1        2        0        2        5        0        1        3        2        1        0        1        9        1        4        0        1        1
CAATTTGCTTTGCTTTTTCAACTTAGAACTCACTTCGCAGAGAGTCCAAAACAATTGACGTTGTCTCTTCTCCACCTCATTCCTAGAAGCCGATATTCTAGGTAAGGTGTCGTAGCTGAAATTAGGAATCGGTGTTACTTGAACCAGAGCAGGCGCGACTCAGGAGAGGAGGTACAGAGACAATCACGGCTCATGGCTCCGAACTTGTTTACAGATGAGCCTGAAACAACCGCAGAGGACTTAGACCTCAAGAAACTGTTCGCTCGGATCCTTGAGAAGGAGGACTGGACCGACAAACTCGCTTCCGGGCTTGGTAAGGTTCGAGGCAAGGTTCGTCGGCCTCAAAGGGAGACCAAACTCCCGAAGGAGCTTCGATCACTCGTTCCGGAT
KOK=       123
KK=  716583  LL=  717062  Z=    6.79  JJ=  716193  DL=   480
A===      111      112      113      114      121      123      124      131      132      133      134      141      143      144      211      213      214      223      224      231      233      234      243      244      313      314      323      333      334      343      413      433
B===      222      122      422      322      212      412      312      242      142      442      342      232      432      332      221      421      321      411      311      241      441      341      431      331      424      324      414      444      344      434      423      443
RRR=    0.086   -0.238   -0.017    1.430    0.987    4.490   -0.021    1.143    0.054    0.017    0.458   16.157   -1.089    3.688    3.814   -0.482   -0.286    4.512   12.158    2.757    0.295   73.173    1.744   -0.205   -0.067    1.753    3.674    1.326    2.482    0.101    1.317    0.322
X1==    0.126    1.118    0.048    0.994   -0.882    2.040   -0.015   -0.952    0.040   -0.035   -1.055    3.994    0.872    1.728    1.118   -0.960    0.985    2.032    2.965    2.040    0.942    8.536    0.859   -0.156   -0.035    0.872    1.928    0.829    2.596   -0.177   -1.055    1.672
X2==    0.680   -0.213   -0.356    1.439   -1.119    2.201    1.455   -1.201    1.352   -0.492   -0.434    4.045   -1.248    2.134    3.411    0.502   -0.290    2.221    4.101    1.352    0.314    8.573    2.029    1.313    1.886    2.009    1.906    1.600    0.956   -0.571   -1.248    0.192
CD1=        1        2        1        2        0        3        1        0        1        1        0        5        2        3        2        0        2        3        4        3        2       10        2        1        1        2        3        2        4        1        0        3
CD2=        2        1        1        3        0        4        3        0        3        1        1        6        0        4        5        2        1        4        6        3        2       12        4        3        4        4        4        4        3        1        0        2
TGGATCAAAAATTCCTTTCGTCGAAGCTTAGATGCGTCTAGGTCGTCTCAGCGATCGGGACGATCGTCTCGACCGCCTTTCTTGTCCGGGCTCCACGTTTCAGCAGATTCTGCACCGTTAAACCTGCGAGCCCGATTGCGATTCCAAGAAGTGGTGCAACATAGTTGCCGAGTAGGTCTCCTATCGGCCAAGCATTCTGTGAGAACCAGTCTTGCATAGATGGATTCGCGGAGTATTGGGAGGAGAGGCCGAAGAGCAGAATTTCGATAACAACAAACTGCCCCACCACTGCAATCTGGCTCGCCCTAAGAGATCTCGCCATAGCCGGAGCCTGGGCCTCTTTTATCACCGAAGCTTTCGGATTTGGAATCAGTAGAGAGCTTAGAGCGCCGAAGGAGACGAAGATGCCTGCGGTGAGTGCTGCCCATCGGACTCCCTGGGTGATCGCATCGGTGATTACAGAATGAATTGTTCCAATCG
KOK=       124
KK=  718833  LL=  719312  Z=    6.41  JJ=  718113  DL=   480
A===      111      112      113      114      121      123      124      131      132      133      134      141      143      144      211      213      214      223      224      231      233      234      243      244      313      314      323      333      334      343      413      433
B===      222      122      422      322      212      412      312      242      142      442      342      232      432      332      221      421      321      411      311      241      441      341      431      331      424      324      414      444      344      434      423      443
RRR=    0.782    0.381   -0.283   -2.035    3.308   19.250   -0.567    0.482   -0.472    0.192    0.026    0.754   -0.127   -1.226    0.948   -0.020    0.578   32.084   -1.040    0.328    6.582    0.143    0.271    5.920   -0.341    9.987   52.649   -0.010    2.315   -0.861    2.805   -1.205
X1==    1.420   -0.524    0.485    3.321    2.598    4.744    0.572    1.155    0.501    0.786    0.128    1.947   -0.619   -0.566   -1.304   -0.348    0.572    4.127    2.169   -0.348    2.594   -0.125   -1.070    1.864   -1.400    3.116    9.976   -0.492    1.184   -0.440    0.875   -1.252
X2==    0.550   -0.726   -0.583   -0.613    1.274    4.058   -0.990    0.417   -0.942    0.244    0.205    0.387    0.205    2.165   -0.726    0.058    1.010    7.774   -0.480   -0.942    2.538   -1.144   -0.253    3.176    0.244    3.205    5.277    0.019    1.956    1.956    3.205    0.963
CD1=        5        1        3        7        5        7        2        4        2        3        2        5        1        1        0        1        2        5        3        1        4        1        0        3        0        6       12        1        3        1        3        0
CD2=        1        0        0        0        2        5        0        1        0        1        1        1        1        3        0        1        2       11        1        0        4        0        1        5        1        4        7        1        3        3        4        2
AGAAAATGGACTACACTCCTCCTCAGAGACATCGGATTTAGGAAGATAGACCGCTTCAACAATCTCCTAGAATCCATCCCGGGCCTAACACCACGGGTCCTCTCCATGCGTCTGAAAGAACTGGAAAAGGATGGGATCATACAGAAGACCGAAGATAAGGATTTGATCGTAAGATGGACTCTCACAGAGAAGGGAGAAGATACCCTCCCGATCCTCACGCGGTTGATGGCATTCGGCTCGAAATGGTATGCTAAGGAAGTCTTCGAGGACAAGGTGCCAAGATCTCTCAACGAGATATTCACAAAACCAGAAGCGCAGGAGATAGTCCAGAGACTCTACGAATCCTAGGCGCAGCTGATATTCTAGCCTAAACCTCGGCCATTGACCGAGGAAATCGAGTGTGAGCAAAGCTCACAGCTCCTCCCGGGACCATCCACGGAAGAAAACGGTGCGTATATCGTCCTGCCTGGACCCCAGGAT
KOK=       125
KK=  736683  LL=  737852  Z=    6.86  JJ=  736653  DL=  1170
A===      111      112      113      114      121      123      124      131      132      133      134      141      143      144      211      213      214      223      224      231      233      234      243      244      313      314      323      333      334      343      413      433
B===      222      122      422      322      212      412      312      242      142      442      342      232      432      332      221      421      321      411      311      241      441      341      431      331      424      324      414      444      344      434      423      443
RRR=    0.038    0.463   13.460   -0.625    0.743   16.522   -1.245    0.005    0.805    1.531   -0.805    5.945    1.137   -0.802    0.463   12.380   -4.194  137.751    1.014   -0.428   24.223   -0.126    3.332    0.310    0.100    1.941   46.859    1.101    0.772   -0.673   20.540   10.100
X1==    0.326   -1.722    5.368    1.460    1.218    3.583   -1.065   -0.026   -1.318    0.871    1.036    4.958    0.573   -0.946   -1.722    5.217   -1.670   11.024   -1.371    0.315    4.038    1.559    0.998    5.868    0.455    1.499    7.065    2.742   -0.671   -1.100    3.350    1.903
X2==    0.116   -0.269    2.507   -0.428    0.610    4.611    1.169   -0.208   -0.611    1.757   -0.777    1.199    1.986    0.847   -0.269    2.373    2.511   12.495   -0.739   -1.357    5.999   -0.081    3.339    0.053    0.221    1.295    6.632    0.401   -1.150    0.611    6.131    5.308
CD1=        5        0       17        7        5       10        1        5        1        8        7       14        6        2        0       13        0       19        0        4       12        6        5       12        7        8       18       14        4        3       12       10
CD2=        1        1        4        1        2        8        4        1        1        4        1        3        5        4        1        5        6       23        2        0       12        3        9        4        2        4       13        3        1        4       11       12
TCTCACGGAAAGGAACGAGTAGCCTGGGCTCGCATCTCGAACGACTCGGAATCTGTCTGCTTCTCCAGAGATTTTGGCGGAAGAGAGGAACATCAGCTCTTCACAGTTCCCCTAGAAGAAGGCGAGGAAGAAGAACAGCTCACAAGGCTACCCTCGACCCGCGCTTTCAACTTCAACTGGTCAAACGCCGATGATAGGATCGCCCTCGCAGGAGCAACCCAAGAAGCTTGCAGCGTCTGGACCATCGACTCCAGCAACGGTCAGCACACGCAGATCTACCAGAACAGACAGGAGCTCTTCAACCCCGAATGGTCGAAGGATGATTCAAGAATCTGTGTCTGCGCCAAGACTACAGAACACCCCACAGCGCTAGAACTTGTATTCCTATCCCCAGAAAGAGAACATGAGCCTGTAATATACACGCCCAAGCCGGACTCGGAGAACACAAACAGCGGATGGCACCCTTCTGAGCCCTGGATACTATTCAAGACGGACGCGAGAGGACGATACGAACTCGCAGTCTACAAAACGGACACCCACGAACTCAGCTACCTCAACGGCGCAGAACTCGGCCTCGACTTCCCAGTCTTCGCATGGATGCCCGACGGCAGATCCATCTACTACCTCGCCACGAACAACGGAAGAACCCGGCTCTACATCGAACCGATCGACGCATCCGAAGCCCCTAGAGAGATTCCCTTACCGGAAGGCTACCACGCTGGCTTCTTCGGCACCTCGGTGAAAGTAGCCAAGTCAGGCGAGTATTTCGTCTTCTCCTGGTCCTCCCTCTCCAGCCCGCCCACCCTGTCCAGATACGATCTGAAGAGTGGAAGAGTGGAGACGCTGAACGAACATTTCTCAGACCTGCCACTCGGTAGAGCTGAGCCCGTTGTCTACGGATCCTTCGACGGTCGACCCATACATGGATGGTTCCTCAAACCCGTAAAACAGGAGGGAGGGAGACCCTGCGTCCTCTGGATCCACGGAGGCCCCGCCTGGGAAGTTGCAGACGTCTGGAACCCTGCCATCCAATCCTTCCTAGTCGCAGGATACACGCTCTTCGCGCCAAACATACGCGGGAGCACCGGTTATGGCGTCGAGTTCCAGAACCTCAACATACGTGATTGCGGGGGCGCAGATCTCAGAGACGTTGAGGAAGCCGCGAAATAC
KOK=       126
KK=  740073  LL=  741032  Z=    4.74  JJ=  739893  DL=   960
A===      111      112      113      114      121      123      124      131      132      133      134      141      143      144      211      213      214      223      224      231      233      234      243      244      313      314      323      333      334      343      413      433
B===      222      122      422      322      212      412      312      242      142      442      342      232      432      332      221      421      321      411      311      241      441      341      431      331      424      324      414      444      344      434      423      443
RRR=    3.899    0.555   -1.268   27.089   -0.265    0.943   -0.555    7.630    0.373   -0.030    4.729   30.555    0.347    4.818    1.217   -0.981   -1.320   20.787    1.689    6.310    0.689    2.415    0.071    2.072   -0.014    2.218   16.539   -0.022   10.425   -0.291    6.805   -0.320
X1==    2.913    0.662   -0.711    5.327    0.662    1.319   -0.199    4.277   -0.766   -0.029    2.541    6.009    0.517    2.296   -0.742    2.014   -0.864    4.599    1.024    4.793    0.586    1.743    0.428    2.158   -0.029    1.192    4.711   -0.060    1.814    0.479    1.866   -0.188
X2==    1.338    0.839    1.784    5.085   -0.400    0.715    2.785    1.784   -0.487    1.058    1.861    5.085    0.671    2.099   -1.639   -0.487    1.528    4.519    1.649    1.317    1.176    1.386    0.165    0.960    0.488    1.861    3.511    0.366    5.746   -0.607    3.646    1.703
CD1=        6        3        1       10        3        4        2        8        1        2        6       11        3        6        1        5        1        9        4        9        3        5        3        6        2        4        9        2        5        3        5        2
CD2=        5        4        6       11        2        4        7        6        2        5        6       11        4        6        0        2        5       10        5        5        5        5        3        4        4        6        9        4       13        2        9        6
ACGCCGTCTGACCAACTCCGAGAGCTGCTGTTGAAACTGCCTGGTGTCATGACGGGGACGAGGTTTGGTGGGGAAGCATTCTTTTTCCGGAAGAGATTCTTCTGCCACTTTCACCCGACAAGAGACCATGTCTTTCTCGAAACATTCGTCTGGAACAATGTTGACGCCATCGTCAGGGAAGTGCCTGGAACGATTCCTCATCCGGAGTACGGAGGCTATGGCTGGGTCAGACTTCCAATCGATTCAGAGGACGCAGTTTCTATGGGGCGGCAGCTTATTGAAACAACCTACAGATATCTGCGAACGACAAAGAGAATATCCATCTCCAGAGAAGAATTCCGGGCGGAAACACTTGGTCTCCTCAGCACAAAGCTACCGGAAATTCGGGTCAAGGTCAAGGAGTCGAAAAAGAGAAAACAGATAGTTGTTGAAGCATTGGGAGTGTCAGATTACGAAAAAGCCGACGAGCTACTCAAGAAAGCTATCAGAATACTCAAGGGACCCTAGTAACAAGCTTCTAGGCGGGAGTTGAAGTGTCGGCTGTGAAGCCTCGGCCCTTCATGCGCTTCTCCATTTCTTCGGAGGACACCTCTTCGACGCGGCTGGCAATCCACCAAATGTTTCCGGTCGGATCCTTCACCGCGGCGGTACGGTCGCCGTAGAACTGCGTTGTGGGTTCTTGTTCAGAGGTTCCGCCAGCTTTCAAGCCTTGTCTGTAGGTCTCGTCCACATTCTCAACATAGACGTACAGCTGGCTCGGTATCGGATTGTATTGAGGGGTGGAATCGGCCATCATGACTATGGTGTTGCCAATCTTGATCTCGGCATGGCCTACATGGTCTTTCTTGTCGTTGATACGTGCCCTCTCTTCTGCGTGGAAAGTCTCTCTCAAGAAATCGATCAGTCTCGGTACTCCATCTACGATCAAGTACGGTGTGACGGTTCCGTAGTCTTGAGGAG
KOK=       127
KK=  767913  LL=  768932  Z=    5.46  JJ=  767793  DL=  1020
A===      111      112      113      114      121      123      124      131      132      133      134      141      143      144      211      213      214      223      224      231      233      234      243      244      313      314      323      333      334      343      413      433
B===      222      122      422      322      212      412      312      242      142      442      342      232      432      332      221      421      321      411      311      241      441      341      431      331      424      324      414      444      344      434      423      443
RRR=   11.123    0.026   -0.502    2.222    0.219    1.717    2.492   -0.197   -1.486    0.001   10.022   11.008    0.744    3.693   -0.859   -0.081    0.085   57.875    3.942   16.104    0.717    1.498   -0.179    0.353    0.725    5.201   16.466    9.431    6.420    1.779    0.049   -0.664
X1==    2.190    0.139    2.224    2.299   -0.383    1.734    0.823    0.874   -0.365   -0.003    3.923    4.412    0.738    2.118   -0.905   -0.365    0.206    7.534    1.478    4.883    2.817    0.844    0.844    0.799    0.449    1.268    3.345    3.657    1.294   -1.374    0.207    1.294
X2==    5.078    0.188   -0.226    0.967   -0.572    0.990    3.029   -0.226    4.067   -0.202    2.555    2.495    1.009    1.743    0.948    0.221    0.409    7.682    2.667    3.298    0.254    1.775   -0.212    0.442    1.615    4.101    4.923    2.579    4.961   -1.295    0.236   -0.513
CD1=       10        4       10        8        3        7        4        7        3        5       11       12        5        6        2        3        3       15        4       13        9        4        4        3        6        6       10       13        6        1        4        6
CD2=        7        2        1        3        1        3        7        1        7        1        5        5        3        5        3        2        3       14        8        6        2        5        2        4        3        7        8        4        8        0        2        1
TCCCGTCCCCTCCACTTGGTAGAGGCAACAACACTCAGGACGCTGTCACAGCATCCGTACCTAGCTAGCAGAACTTCATCCCTCCTCGAGAAAACCCCCCTTTTTTTCTCGCGTTTACCGAGTTTCCCCCACCCCACCCATCACGAAAACCAGCCCCTTTGGAATATGCTAAAATGCCCCAACGGGCCCTGATTTGTTCGAGAACTATGGTAACTGTACAGCTTAGAATGCTGCCCGGAGAAGCGCAAGCCGCGACCAAGTTTCTCCAGTCAAAGATTCAAGGCCAGATCAAGGTCACTGGAAACCAGATCGAGATTGACGATGAGAAAGGCCTAGACGTCAAGTTGCTCCTTCACAAGTTTCTCCATCATGAAGGACTGACGGGCTATAGAGTTCTCAGCCAGTCTGGAACCCTCAGAATCGTCCCGGATAACGCAGCTGCTCCGGAAGAACAGCCAGAGAATGACAAGATCAAGGGAATTCCACCCCTTCCCCCGTTATCGACGGAGAGACTTCCATTGATGGACGTCGTCTACTCGAACTATACGTCTGATCGTCCCCGCATGTTCAAAAAAGAAAAACGCTAGGACAGACCCTTAGCGGATCGAAATCGCCCATTTTACGCCCTGATCTCGAATCCAAGCCTTCGATTTCTAGAACCGGTTTTCCACGCTTATCCCTAGGGAATACACGGGGATCAAAGAGGGCGAGACAAGCCAAAAACAAGCCCGTCCTCAACAAAGAAGCCCAGAATCCAACCCAGACAGAAACCAAGTCAGAGGGAAAATTGGATCCCTCGGGCACCCCGTGCAGCATGAGAGGTCTCCGCGGACACTCGTGAAAGTAAAGCCAACGGTGCCTTTCAACTCACAGAATCACGAATAATCATTCCCTGATCTCCATTTTTTAGAATCATCTATTGGAGATCAACATTTGGAAACGAATCTGAAACCGGGTCTCTCAAACAGTTTTTGAAACACCTCTTGAAATCGGTTCTTGAAAACGCTCTTTGAAACCGAG
KOK=       128
KK=  812103  LL=  812732  Z=    5.37  JJ=  811533  DL=   630
A===      111      112      113      114      121      123      124      131      132      133      134      141      143      144      211      213      214      223      224      231      233      234      243      244      313      314      323      333      334      343      413      433
B===      222      122      422      322      212      412      312      242      142      442      342      232      432      332      221      421      321      411      311      241      441      341      431      331      424      324      414      444      344      434      423      443
RRR=    0.462    0.060   -1.568   -1.417   -0.044    2.314   -0.447   -0.582   -1.005    0.386    0.145    1.820   -1.804   -0.388   -1.229   -0.172    0.503   34.729    9.633   40.211    0.007   53.869    4.281    1.001    0.710    5.057    3.569    2.336    4.184   -0.686   -0.353   -0.354
X1==    0.295   -0.129   -1.060   -0.876   -0.129    0.908   -1.196    0.845    0.908    0.947    2.242    1.124   -1.183   -1.048   -1.072    0.155    1.345    6.617    3.164    9.186    0.102    6.614    2.554    2.473   -0.575    2.242    0.704    1.357    3.297    0.561    0.530   -0.807
X2==    1.567   -0.461    1.479    1.619    0.343    2.549    0.374   -0.689   -1.108    0.407    0.065    1.619    1.526    0.371    1.146   -1.108    0.374    5.248    3.045    4.377    0.067    8.144    1.676    0.405   -1.236    2.256    5.067    1.721    1.269   -1.223   -0.666    0.438
CD1=        1        1        0        0        1        3        0        2        3        3        4        2        0        0        0        2        3       14        7       14        3       12        6        5        1        4        4        5        7        3        2        1
CD2=        5        1        4        5        2        4        2        1        0        2        2        5        4        3        3        0        2        6        4        6        1       10        3        2        0        5        6        3        3        0        1        2
CGAAAAGCATGATGCTTATCGCCGGACAGAATCCTTACTCGTCAAACCCTTGGGCCTCTCCATACCCTCCCCTTCTACTCGCAACTGTCGGAAGCATCATCAGAGTGACCTCAGGCAACATCACGCTCACACCAGATACTATCGGTTTGATTTCGAGAAACGTTCGGATGGCCGGGGTTCTCGCAGACGCCATTGTGGCGCTCTTGATTTTTCTCACCCTACGAACGAGAAGCTTTTCCGGACTATCAGCTCTAGTGCCATCGGCTGTTTTTCTTGCCCTTCCTTCGATCAGTCTCTCTCCTTATTTCTGGTTCAACAACGACGTTCTGGGCTATCCAATTATCGCCGGATCGGTTCTCGCCCTGGTCAGAGGCCGTTACTTCGTGGGTTCCGTGTTGCTTGCTGTTGGAGCGATTTTCAAGATTCATCCGATTCTTGCGATTCCCTTGCTCTTCGTCTGGCTAGTCAGGCGGGGAGGAACCCTGAAATCGCTTCCTATCATTATCACAACCGGATCGATTCTCCTGCTCGGCTTAGTCGTGCCGGCCATCCTCCCTGGATACCTCGGATCTGTTCTTGGCTTCAACTTATCTTCCGGGTTTGGAGGAGGAACGTCGAGTTTCACGATGA
KOK=       129
KK=  842943  LL=  843992  Z=    5.47  JJ=  842913  DL=  1050
A===      111      112      113      114      121      123      124      131      132      133      134      141      143      144      211      213      214      223      224      231      233      234      243      244      313      314      323      333      334      343      413      433
B===      222      122      422      322      212      412      312      242      142      442      342      232      432      332      221      421      321      411      311      241      441      341      431      331      424      324      414      444      344      434      423      443
RRR=    0.006   -0.367    6.360   16.654    0.390    8.198    0.044    4.201    9.412   -0.017   -0.003   23.081    0.181    0.296   -0.977    0.457    0.733   -0.001   28.537    9.379    6.737   13.749   -0.095    0.412    0.002    8.034   17.702   -1.809    0.954    9.409    1.562   -1.380
X1==   -0.220   -0.320    2.020    5.221   -0.852    3.997   -0.061    2.955    3.421    0.013   -0.017    5.685    0.988    1.449   -0.852   -0.610    1.083   -0.000    6.325    4.573    3.371    5.181    0.224    0.198    0.013    2.496    4.620   -0.755    0.857    3.035    0.485   -0.777
X2==   -0.026    1.147    3.149    3.190   -0.458    2.051   -0.733    1.422    2.751   -1.345    0.183    4.060    0.183    0.204    1.147   -0.750    0.677    3.316    4.512    2.051    1.998    2.654   -0.425    2.078    0.162    3.218    3.832    2.397    1.113    3.100    3.218    1.775
CD1=        5        3        9       16        2       10        3       11        9        4        4       17        6        7        2        2        5        2       11       11        8       11        3        3        4        9       10        2        5        9        5        2
CD2=        1        3        5        5        1        5        1        3        6        0        2        6        2        2        3        1        3        9       11        5        6        7        2        6        2        6        9        6        4        7        6        5
GGAAAAAACTAGTTTCCCTTGCTTTGAAGATCGCCAAAGCAACAAGATACGAAAATGCGGGAACAGTAGAGTTTGTCCGATCAGCACAAGGCGAGTTCTACTATCTTGAGATAAACAAGCGGATCCAAGTAGAACATCTCATCACGGAGATGGTTACCGGGGTAGACATTGTCGAGCAGCAGATCCGAATCGCTGACCGAGAGGGTCTAGGGCTCTCTCAAAAAGAAGTCGAGTTCAACGGCGCTGCAATGAACTGTCGAATCAATGCAGAAGATCCTTCGAGAAACTTTGCCCCCTCGCCCGGTCGCATCGAAGAGTTTGTCCCACCAGGAGGCCCCGGTATCAGGGTCGACACGGCCATGATCGACGGTGCTGTCATCCCAGAGTACTATGATTCACTCATCGCGAAGATTGCTTCATACGGCCGAGCTAGAGAGGAGGCGATTCAGAGACTCAAAGGCGCCTTGAGCGAGACTATCATAACCGGGGTCGAAACTACGATTCCTCTACACCAGACCATACTTGAAGACAAAGGCTTTGTCCGGGGTGACTACCATACGCAACTTATCGACAACAAGATCTCCACGTGGGACTTCACGCCGCAGCTGTCGGTGGAGGAGGTTGCAATGTTGCATTTGACAGCAAACTATCCGCTCTCAGGAACCAGCAAATCGTCGCTGCAGAACAGTCAGACAAGATGGCGAAACACGCTCCAGAAGGAACCAATGCCGAGGCAACCTTTGTTTGTCGAAGGACTCTAGACAGATCCTCCACCTCACCGTCAACGGAAAAACTTGGGCTGTTACAGAGCTCGAGAAGCAAAAGATCAAGATCAACGATCAAGAACTGAGTGTTCGCATCCTCCGAGAGCCAACAACTGACCAACCGGATCTGGTTGCGAATATCAACGGGAAGGTTCTCATCGCGAGAAGGGAAGAAGACCGCGACGGAAGCGGCTATCTTATTCGACTCAACGGAAGACTGCTCAAGGTCAGCTTAGGCAGAAGAGAGCAGTCATCCCAAAATGCGGGAATATCTGAGACAGTTCTC
KOK=       130
KK=  884641  LL=  884940  Z=    4.73  JJ=  883741  DL=   300
A===      111      112      113      114      121      123      124      131      132      133      134      141      143      144      211      213      214      223      224      231      233      234      243      244      313      314      323      333      334      343      413      433
B===      222      122      422      322      212      412      312      242      142      442      342      232      432      332      221      421      321      411      311      241      441      341      431      331      424      324      414      444      344      434      423      443
RRR=   -0.572    0.364   27.912    0.262    1.928    0.501   -0.194    0.501   -1.947   -0.378   -0.264    5.214    0.289   -0.153    0.364    2.824   -1.584    2.978   -0.141   -0.315    6.933    0.028   -0.935    0.020   -0.572    8.748    9.214    0.165   -1.236   -0.137   -0.033    5.903
X1==    1.222   -0.693    8.083    0.190    1.307   -0.816    0.279   -0.917   -0.816   -1.050   -0.954    2.190    1.046   -0.843   -0.693    1.184    2.279    2.273   -0.642   -0.816    3.039    0.150    1.150    0.249    0.895    2.046    4.039    0.653   -1.071   -0.118    0.046    2.741
X2==   -0.468   -0.525    3.453    1.381    1.475   -0.614   -0.695   -0.547    2.386    0.360    0.276    2.381    0.276    0.181   -0.525    2.386   -0.695    1.310    0.219    0.386    2.282    0.187   -0.813    0.080   -0.640    4.276    2.282    0.252    1.154    1.154   -0.724    2.154
CD1=        2        0        9        1        2        0        1        0        0        0        0        3        2        0        0        2        3        3        0        0        4        1        2        1        2        3        5        2        0        1        1        4
CD2=        0        0        4        2        2        0        0        0        3        1        1        3        1        1        0        3        0        2        1        1        3        1        0        1        0        5        3        1        2        2        0        3
GTTCTTCTTCCTATGGCGGAGATAGAGGGCTCCTAGTAGAACGGATGCTGAAACGGCGCCGAACAGAACTGGGTTGGAAGATACCAGCTGAACGCCTACCTGAACTTCGGGGCTCTCCGTAACCCCTCTCAAGTACGGTATTTCGTAGGCTCCAGTAACATATCCGTATAGCCACACCGCGAGAAATCCCCCCAGAAAGACCACAAGTGCGCCGCGAGCGGAGCCTCTGTTTCGGGTTCTAACCGGAACAGTAGTCTGGTTAGACTCCTGGAACTGAGCCGACTCCTCTATCTCAGATTC
KOK=       131
KK=  886441  LL=  886890  Z=    5.65  JJ=  886441  DL=   450
A===      111      112      113      114      121      123      124      131      132      133      134      141      143      144      211      213      214      223      224      231      233      234      243      244      313      314      323      333      334      343      413      433
B===      222      122      422      322      212      412      312      242      142      442      342      232      432      332      221      421      321      411      311      241      441      341      431      331      424      324      414      444      344      434      423      443
RRR=    0.208    2.743    0.717   40.533   -0.021    2.917    1.571    0.109    0.055    8.746    0.209    0.256   -0.779    0.309    1.069   -1.018    1.130   27.403    1.488   -0.034    0.398    2.574   -1.914    2.852    0.015    1.264   22.594    0.523    1.179   -0.370    1.945    2.361
X1==   -0.237    0.973    0.856    5.035   -0.023    2.103    0.924   -0.103    0.103    4.030   -1.079   -0.270   -1.079   -0.303   -1.020    3.103   -1.037    4.274    1.144    0.103    2.215    2.074   -0.926    1.841    0.030    1.751    3.215   -0.850    0.998   -1.002    2.695    1.998
X2==   -0.878    2.819    0.837    8.050    0.885    1.387    1.700   -1.065    0.529    2.170   -0.193   -0.950    0.722   -1.020   -1.048   -0.328   -1.090    6.412    1.301   -0.328    0.180    1.241    2.066    1.549    0.482    0.722    7.029   -0.616    1.181    0.369    0.722    1.181
CD1=        1        2        2        7        1        3        2        1        1        5        0        1        0        1        0        4        0        5        2        1        3        3        0        3        1        3        4        0        2        0        4        3
CD2=        0        4        2        9        2        3        3        0        2        4        1        0        2        0        0        1        0       10        3        1        2        3        4        3        2        2       11        1        3        2        2        3
TTCGCAGAGGGCGAAGCGATCGAGCTCGGCAACGCAACCGTGAAGGCTTTCAGTATGACTCAGCCAGGTCTCGCGTCGTACCTTGTTCAACAGGATGGGAAGCGAGTCGTACTTGCCCTTGATGAGACCAAGGATTGGAATCCGGGAAGAGAACTCATGGAGCCGGACGTGCTGGTCCTTGAAACAGGCTGGTTCGAGCATGACAAGCAAGGTGAGCAGATTATACCAACCGGACACTGGATTCGGCAATCCGAAGCCTCCTTCGAAGAAACCCTCGAGCTTGTTAGGAAGATCAATCCACGGTTGGCCATTGCAACCCATATTGAAGAGTTGAACGGTCGGTCCTATGCTGACTATCTTGAACTTGAGAAGAAGTACGAACGATACCATCTGCGTTTCGCATACGACGGTCTTCGAATCTCACTTTGAAAAGAATCGTCGAGTGAGGAG
KOK=       132
KK=  935431  LL=  935790  Z=    6.40  JJ=  934921  DL=   360
A===      111      112      113      114      121      123      124      131      132      133      134      141      143      144      211      213      214      223      224      231      233      234      243      244      313      314      323      333      334      343      413      433
B===      222      122      422      322      212      412      312      242      142      442      342      232      432      332      221      421      321      411      311      241      441      341      431      331      424      324      414      444      344      434      423      443
RRR=    2.553    0.025    0.143    4.396    4.652    6.536    0.007   -1.068   -1.083    1.070   -1.007    6.455    0.932    8.216    0.711   -0.044   -0.044    6.236    0.031    0.814    0.113    0.912    1.030   -0.804    1.070    0.093    8.177    0.015    0.032    0.082   56.516   -0.085
X1==    2.079    0.160    1.059    2.059    2.160    2.142    0.142   -0.941    1.142    1.038    1.038    2.059   -0.962    2.038   -0.840   -0.858   -0.858    3.217   -0.783   -0.858    0.123   -0.877    1.123   -0.877    1.038    3.038    2.123    0.017    0.017   -0.983    8.038    1.017
X2==    1.228    0.153    0.135    2.135    2.153    3.052    0.052    1.135   -0.948    1.031   -0.969    3.135   -0.969    4.031   -0.847    0.052    0.052    1.938   -0.039   -0.948    0.917   -1.040    0.917    0.917    1.031    0.031    3.852    0.885    1.852   -0.083    7.031   -0.083
CD1=        3        1        2        3        3        3        1        0        2        2        2        3        0        3        0        0        0        4        0        0        1        0        2        0        2        4        3        1        1        0        9        2
CD2=        2        1        1        3        3        4        1        2        0        2        0        4        0        5        0        1        1        3        1        0        2        0        2        2        2        1        5        2        3        1        8        1
CTGAAAGATGGGCTTACTGGAATAATCCCTACTAGACAGCAGGTCGTCTATCTCAAACCTTCCCGGGACTTCGAGAGGTTCAGGCCAAACTCTTGTCCAGTCTTCTTTACGGATCATCACTATGGTCTTCCGGCCGCAGGTATCGACGGGGTCAAGATTTCTAACAAGGAACTCATCGACCCTGTCGACCCTGAAACCGCGAGAAGATCTGTTGACCTAGAGCAAATAGAACAGTGTAGGGATGCATGCCACAAGTTTGTCCCCGACGTAGCCGAGGGAGAGGTGGTCCAGACGAAAGTGTGCCTCTATGACATGACCGAGAATTCTGACTTCGTCATAGACCGGGATCCTGGCCTTCGG
KOK=       133
KK=  954871  LL=  955410  Z=    5.32  JJ=  954241  DL=   540
A===      111      112      113      114      121      123      124      131      132      133      134      141      143      144      211      213      214      223      224      231      233      234      243      244      313      314      323      333      334      343      413      433
B===      222      122      422      322      212      412      312      242      142      442      342      232      432      332      221      421      321      411      311      241      441      341      431      331      424      324      414      444      344      434      423      443
RRR=    3.171   -0.116    0.082   30.071    0.896   10.050   -0.444   -0.779    1.311   -0.639   -0.919    8.789    0.207   -0.002    1.111    0.393    1.311   19.079    0.645    1.311    1.308    0.204    1.692    1.068    1.220    0.714   37.989   -0.063    0.098    1.232    0.714    5.134
X1==    1.347   -1.227    0.860    4.852    0.428    4.114    3.738    0.860   -1.155    2.655    0.860    2.749    0.116   -0.757   -1.227    0.601   -1.227    3.062    1.899   -1.155    0.777    0.601    1.479    2.083    1.866    0.860    5.436   -0.376    0.288    1.077    0.860    1.866
X2==    2.354    0.095    0.095    6.197    2.095    2.443   -0.119   -0.905   -1.135   -0.241   -1.068    3.197    1.780    0.002   -0.905    0.654   -1.068    6.231    0.340   -1.135    1.683    0.340    1.144    0.513    0.654    0.830    6.989    0.168    0.340    1.144    0.830    2.751
CD1=        4        0        3        9        2        6        6        3        0        5        3        6        2        1        0        2        0        4        3        0        2        2        3        4        4        3        7        1        2        3        3        4
CD2=        3        1        1        7        3        4        1        0        0        1        0        4        3        1        0        2        0       10        2        0        4        2        3        2        2        2       11        2        2        3        2        5
GATCTCGAACTTCAGCAGTGGCTGGAGAAGAAGATCTGGCCATTGGAGAAGAGACTCACAGGCGAAATGTGCTATTTTGGCGCGCTTCTCGGAGCGATGGAGATGACGAGAACCGGAACAACGTCTTTCGTTGACATGTACTTTCACATGGAAGACGTAGCTCGGGCAACAGAGGAGGCAGGGCTTAGAGGAATACTCTCCTATGGAATCATCGATCCGCCAACCCAAGAGGGCAGAGAAAAGGAGCGAAAAAACTCCTTGAAACTGCTCCAACACATCCGCGCAATGAAGTCTCCGAGAATCTCGTTCGCCTTCGGTCCTCACGCTCCCTACACCTGCAGCGAGGAAACCCTTCTCTGGTGCAGAAAGGAAGCTGAGAAGGAAAACGTCCTTGTGAACATTCATATCGCCGAAACCCGCGGGGAACAGGCGCGGTTCGAACGAGACAAGAAATCTCGCGAGGTAGATTATCTCGGCAAGATAGGCTTTCTTAGCGATAGGGTGCTTGCCGCCCACTCTGTCTGGTTGACGAAATCGGAG
KOK=       134
KK=  969241  LL=  970080  Z=    4.55  JJ=  969181  DL=   840
A===      111      112      113      114      121      123      124      131      132      133      134      141      143      144      211      213      214      223      224      231      233      234      243      244      313      314      323      333      334      343      413      433
B===      222      122      422      322      212      412      312      242      142      442      342      232      432      332      221      421      321      411      311      241      441      341      431      331      424      324      414      444      344      434      423      443
RRR=    0.586    0.258    1.779   48.461   -0.007    6.002   21.063    1.731    1.700    0.181   -0.316    0.818    1.036   -1.073    0.626    1.182   -0.199    6.029    1.492    0.133    2.224   -0.088    4.418   -0.065    7.149    1.476   40.120   -2.828   -0.543   -0.060    2.994   -0.128
X1==    1.265    0.688    0.941    7.862   -0.019    2.378    4.744    1.577    1.723    1.211    0.222    0.494    1.462   -0.899   -1.433   -0.896   -0.088    2.545    0.710   -0.241    0.748    0.968    7.362   -0.157    2.977    2.083    6.813   -1.329    3.399   -0.050    0.842   -0.050
X2==    0.463    0.375    1.890    6.164    0.375    2.524    4.440    1.098    0.987    0.149   -1.427    1.656    0.709    1.194   -0.436   -1.319    2.253    2.368    2.101   -0.550    2.975   -0.091    0.600    0.411    2.401    0.709    5.888    2.127   -0.160    1.189    3.557    2.539
CD1=        4        3        4       14        2        6        9        5        5        5        3        3        5        1        0        1        2        6        3        2        4        4       14        2        8        6       14        1        9        3        4        3
CD2=        2        2        4       10        2        5        8        3        3        2        0        4        3        4        1        0        5        5        5        1        6        2        3        3        5        3       10        5        2        4        7        6
TTCGAAGGCCACTTGGAAGACCTCCCGTCGACAGGGTTCTTTGTCGATTGCCTTGAGATCGAACCATCAACGGGGTCCATGCCGAAGCTGCCTCCGGAACTTGAGATGAAGAACACAGTCACCGTCGCACCGGCAGGGGTCACCGAGGATATGATCCGAGCTAAGACCAAAGAGGTTCTAGGCGGTGGAAATGAGTCAACGGTGATGGGAGTTCAACTGCTCCACGTTCCCATAGTGACTGTGGAGATGCTTGCCGCCGGCAAGTCCTATCGGAAGATCCTCCAAGCGGCTACCGGAAAAATGATCTGGGACGATACTCAGAAATGCTCGCTTTGCGATCACAAGTCCAGAGCGATTTGTGAGGCCTGTGGAGGGACCGTTTGTACTGAACACGAGAGAACATGCAGTTCCTGCCACAAGCACCTTTGCACAGACTGCGTCGTGACAAAAGGAATCGTCAACAAGATTCCACTCTGCCCTACGTGCAAGAATGCATAGAAGCAGCTAAACTTCTCTTACCGCTGCCCAAGACCGCTCAAGCTTGCGTCGCAACGACTAGACCGGCATAGCCTTCACCCGCTATGAGGGATAGGAAGCATGTAGCTATCTTGGAATATGGCTAGCAGCCAGTGCCGCTTTGGCGAGCCGTTGTATAGTCTCCTCGTGCCTACTGATATGAGCCATCATATCCAACCGCAGTCTTTGCATTGCCATTCGCGCGGCGTCCCGTGCGGCCTGCTCCATCAGAGGGGTGAGCCTCTCTTCCATCTTCTTCAGAAGTGCCTCTTCAAGGCGAAGAACCTCTTCCTCTCTCAAAGTCTCCATTTAACTCACCTCCTT
KOK=       135
KK=  999631  LL= 1000500  Z=    5.75  JJ=  999301  DL=   870
A===      111      112      113      114      121      123      124      131      132      133      134      141      143      144      211      213      214      223      224      231      233      234      243      244      313      314      323      333      334      343      413      433
B===      222      122      422      322      212      412      312      242      142      442      342      232      432      332      221      421      321      411      311      241      441      341      431      331      424      324      414      444      344      434      423      443
RRR=   -3.510    0.283   -0.907    8.161    0.303   19.867    1.734   -0.002   -0.043   -0.374    0.085    2.408   -0.342    0.114    1.707    1.813   -3.472   36.013   -3.918    1.146   14.269    0.004    2.070    1.083    0.338    0.120   82.385    0.458   -0.110   -1.548   18.547    2.004
X1==    5.003    0.367   -0.934    2.929   -0.279    7.818    1.983    0.104   -0.187   -0.301   -0.179    1.318   -0.179    0.516   -1.572    1.814   -1.468    6.554   -1.134    1.147    4.038    0.004    1.430    1.578   -0.837    0.375    8.859    0.366    0.507   -0.638    3.147    4.512
X2==   -0.702    0.772    0.970    2.786   -1.086    2.541    0.874   -0.022    0.228    1.244   -0.476    1.826    1.913    0.222   -1.086    0.999    2.365    5.495    3.454    0.999    3.534    0.828    1.448    0.686   -0.404    0.320    9.300    1.251   -0.217    2.428    5.894    0.444
CD1=       14        3        2        9        2       14        5        4        2        3        3        6        3        4        0        5        0        9        0        4        8        2        4        4        2        4       15        4        4        2        9       11
CD2=        0        2        2        4        0        5        3        1        2        3        1        3        4        2        0        3        5       12        9        3        8        4        5        4        1        2       17        4        2        6        9        3
TGCAGAGTTGCTGGTCCCAAGTGATGACATCAGACGCTCTCTACAACGGCTCAAGGATGACGGAAAGATAGTCATGGACTAAGACGGGAGACAAGTGCTCCCGTCCAAGCCCTTCAGTGTCACAAGGAGGGACAAGAAATCTCAGCATCAGAAGAACTGGAATCACTCGCAGTAAAATACGCGAAAGAAGCCATCGAGCTCGAGAGAAAAGGCTCCAAACGCCTCGCGGCCACAAAATACCAACGAGCCATCGAGGTCCTCCTCAAGCTATGCTCCCTCTACCCAGCCGCGCCTCAAAACAAAGTCTACACAGAACACGTAGAGGCGTACAAGAAACGAATCCAAGAACTCCAATCCGATGAGCCGATAGCTCATTCCATGGATTCCACTGAGACCAGGGATTCCAAGACCATCAAGCTCGACCAGTGGGTTCTAACCGAGAAACCGGACATCAGCTGGAGCGACATTGCGGATCTAGAGAGGCCAAAAAGGGCAATCGAAGAGTCGATCATCTTCCCCGTCCGAAGACCAGACCTGTTCCCCCTCGGGTGGCCACGAGGAATACTCTTCTTCGGGCCTCCGGGTTGCGGAAAAACGCTCCTTGCCGCAGCCATTGCGAGCGAGATCAAAGGGATGTTCTTCTGCGCCGACGCCGCCTCCCTTATGTCAAAATGGCTCGGAGAATCCGAGAGAAATGTCTCTCAACTCTTCACTAAGGCCCGTGAGGTATCTGAAAATGGGCAGCCGGCAATCGTGTTCATCGACGAAATCGACTCGCTAATGGGCGTCAGGGGAGAAGAGGTCGGCGGAGAGGTCCGCGTCAGAAACCAATTCCTCAAAGAGATGGACGGTATCCTTGACAAGAATAAG
KOK=       136
KK= 1055911  LL= 1056690  Z=    6.05  JJ= 1055761  DL=   780
A===      111      112      113      114      121      123      124      131      132      133      134      141      143      144      211      213      214      223      224      231      233      234      243      244      313      314      323      333      334      343      413      433
B===      222      122      422      322      212      412      312      242      142      442      342      232      432      332      221      421      321      411      311      241      441      341      431      331      424      324      414      444      344      434      423      443
RRR=   -0.022   -0.836   54.986    0.164    3.645    0.500   -0.035    0.306   -0.562   -0.231   -0.678    4.937    7.089    1.415   -0.836    0.592   -0.457   17.159    4.722    1.386   12.923    4.147    0.006   15.095   -0.183   -0.077    0.463    4.118   -0.001   -0.072    2.632   10.270
X1==    0.077    2.411    7.471    0.100    1.660    1.125   -0.578   -0.929    0.461   -0.077    1.043    1.575    2.346    0.867    2.411   -1.531   -0.578    3.288    3.374    3.117    3.541    1.159    1.159    3.259    0.494   -0.910    1.193    2.003   -0.049   -0.049    1.695    2.829
X2==   -0.290   -0.346    7.360    1.638    2.196    0.445    0.061   -0.330   -1.218    2.982   -0.650    3.135    3.022    1.632   -0.346   -0.387    0.790    5.218    1.399    0.445    3.650    3.578    0.005    4.632   -0.370    0.085    0.388    2.056    0.029    1.469    1.553    3.630
CD1=        2        5       14        2        4        4        1        1        3        3        4        4        6        3        5        0        1        7        6        7        9        4        4        6        4        1        5        8        3        3        5        8
CD2=        1        1       10        4        4        2        2        1        0        5        1        6        6        5        1        1        3        8        4        2        6        7        2       10        1        2        2        4        2        4        4        7
GCAAGGGTCGAAAACAATGACCCGGCCAATGATGGGCTTTGGACTCCAAAACCAGGAAGAGACCCATCGACGGGAGTTCGAATCTCCCCCGGGCTACCATAATTCTAAGTCGAATATACCCCAGTCCGGTAAGCTGGACTCGTTTGGTTCTTGGACGCTGGCAGGGTTGGCTTGCAAGCTCCGGTTGCTGGGCCTGTTCCTCGCTGGCTAGTTCAGTCCGTGCCTTCTTGGTGAACGTGGATTCCTCTTGGTCCCTATCCGTCGGCTGTCCGACATCTCGAATGTAGGCGTGGCAACGGTCCATTGTTTTCTGCGACTCATGAATCAGTTCGGAATCTTTTGCCCTAGCGAGGACGAGTAGAAGTTGTTCAATGGTCCGGTGGATCTTCTCAAGCGTTCTCCGGCAAGGGAGGCCACGGTCCACTCGGCGGGTCATGATTCTCCCACGCGAACAAAGTTGCGTATCCCATGTCTACGAGATTGTCCAACTCCAATAATCGCTGCTTGATCCGAACCCGATCAGCCAGCTCCCCAGCCTCAGACATCGCTGAAAGCCTGTCGATAGAAGCCTGCAGACTGCCCGCCTCGACAGCAATATTCATCACGTTCTCAAGCAACATATTCGGCCTCTTACCCTCAGCCGAGCACAACCGCCTTTAAGAACTCCACAACTGCGAGTCAAGCCGAAGCCCAACCTATGCCCTAGACAAGAACAGCCCTAACACTAACAACATACCCTCCCCACAAAACGATTGCAACAGAAACCCCGGTTAATCTGCC
KOK=       137
KK= 1062091  LL= 1062780  Z=    6.61  JJ= 1061581  DL=   690
A===      111      112      113      114      121      123      124      131      132      133      134      141      143      144      211      213      214      223      224      231      233      234      243      244      313      314      323      333      334      343      413      433
B===      222      122      422      322      212      412      312      242      142      442      342      232      432      332      221      421      321      411      311      241      441      341      431      331      424      324      414      444      344      434      423      443
RRR=    2.381    0.750   -0.100   11.621   -1.779   14.890    0.210    2.670   -0.543    1.524   -0.002   12.279    1.390    0.259    0.701    0.807    2.723   10.984   -1.174    0.024    5.537    4.123    1.581    0.021   -0.488    4.154   65.556    0.242   -0.543   -2.277    1.964    0.034
X1==    1.745    0.683   -0.051    3.851    1.390    6.173    0.751    1.351    0.907    0.874    0.004    3.180    0.718    0.563   -1.439   -0.597    1.471    1.977    1.783    0.155    1.936    1.743    0.976    0.085    0.874    2.146    8.339    0.308   -0.576    1.703    0.718    0.183
X2==    1.364    1.099    1.977    3.017   -1.280    2.412    0.279    1.977   -0.598    1.743   -0.466    3.861    1.936    0.460   -0.487   -1.351    1.851    5.557   -0.659    0.154    2.861    2.365    1.620    0.253   -0.558    1.936    7.862    0.786    0.943   -1.337    2.736    0.183
CD1=        5        3        2        8        4       10        3        4        3        3        2        7        3        3        0        1        4        4        4        2        4        4        3        2        3        5       12        2        1        4        3        2
CD2=        3        3        4        5        0        5        2        4        1        4        1        6        4        2        1        0        4       10        1        2        6        5        4        2        1        4       13        3        3        0        5        2
GTGGTTGAGGCCCTTGTCAGAGAAGGACTCGTCCGACGAGAAATAAACAAGGAGGATCGGCGCTCGGTCAAAATCTTCCCCACAGATAAGGGAACGAAAATCATGCAGGAAGGACGAACCCGGCGAGAAAAACGACTGATCAAGCTACTCTCTCAGCTCGGTACCGACGAGATCAGATGTCTGGGAAGATCCACAAGGATCCTATCAAGAATCCTAGTCGCAGATCATTCCTAGACAGGTACGGAGTTGTCTTTCCCAAGCCGCTAGCTCATCCTCAATCAGACCCACTTCGCTTGATGAATCCTCTGCGGCAGCTCGAATCTGCCGTGTCTTTCTGATAGACACCTCGGATTAGTTCTCTCTTTTGCACACGGGGCAGAAAAGGAATACCGTCGCTGGTTCTCGGAGAGGAGTATAACTAGGCCCTTTGTCCTGTTGTAGAATGGCAGATGGCGGAGCCTTTTGATCTGCAACGAGTGTGAAGAGTCTCAGGCATTTCCAAAGGATATTGTTGAGCTCGAATCCTCGCTAGGTATTCCTCGCGAAGAACTCATGGTTGACATGGAGAAGGGGAAGAGATGCATTCTTTGTGGGTCCCTCCTTGAGCAAGGTGCCATAGCTCAGCCTATCGAGAAAGACTCAACTAAGTTGACAACTGGAGAGAAATAGGCTATAGCTCATCTCGAGTCT
KOK=       138
KK= 1063891  LL= 1064550  Z=    5.85  JJ= 1063501  DL=   660
A===      111      112      113      114      121      123      124      131      132      133      134      141      143      144      211      213      214      223      224      231      233      234      243      244      313      314      323      333      334      343      413      433
B===      222      122      422      322      212      412      312      242      142      442      342      232      432      332      221      421      321      411      311      241      441      341      431      331      424      324      414      444      344      434      423      443
RRR=    0.084    3.229    1.349    0.795    0.321   -0.076    3.215    0.253    0.338    2.828   15.105    2.824   12.879    1.797   -0.132   -0.413    0.000   24.279    0.956   27.459    5.609    4.570   -0.571   -0.348    1.719    4.528   14.940   -0.067    0.035    0.214   -0.314   -1.507
X1==    0.064    2.492    0.774    0.953   -0.218   -0.445    2.257   -1.088    0.365    3.790    3.283    1.941    3.283    0.803   -0.218   -0.445   -0.321    4.192    2.378    4.414    1.501    1.761   -0.551   -0.425   -1.217    2.397    5.132    0.134    0.307    1.895   -0.259    1.101
X2==    1.313    1.296    1.742    0.835   -1.471    0.171    1.424   -0.232    0.927    0.746    4.601    1.455    3.923    2.238    0.604    0.927   -0.001    5.792    0.402    6.221    3.738    2.595    1.036    0.820   -1.412    1.889    2.911   -0.501    0.113    0.113    1.211   -1.369
CD1=        1        4        2        2        1        1        4        0        2        6        5        3        5        2        1        1        1        8        5        7        4        4        1        1        0        4        9        2        2        4        1        3
CD2=        5        4        5        4        0        2        4        2        3        3        9        5        8        6        3        3        2        8        2       10        6        5        3        3        0        5        5        1        2        2        4        0
[truncated: 973,826 more chars]
