# Supplementary material for: Regions Enriched with Reverse Complement Triplets in Bacterial Genomes
Source: Int J Mol Sci. 2026 Feb 28;27(5):2301. doi: 10.3390/ijms27052301 (PMC12985086; doi:10.3390/ijms27052301)
Supplement: Supplementary file 1 [file ijms-27-02301-s001.zip › for_send/45/Termoproteota/Crenarchaeota_archaeon_13_1_20cm_2_51_8_gca_001920635.ASM192063v1_.dna.toplevel.fa]

>13_1_20cm_2_scaffold_11 dna:primary_assembly primary_assembly:ASM192063v1_:13_1_20cm_2_scaffold_11:1:71890:1 REF
GTCCTCATCAGAGCCACGAAATGACCTATCTCCCTAATTCTCGAACTTCTAGTAATGGCT
GACTAAACTGGCGGTCCCAATCTGACCCGAACCCTAACCATTATTGAGCTCGCTACGGTT
CGCACCGGTAGATTCGGAGGCGGATCATCAGGGAATTATTAGGCATGGGTGTCATTTACT
TCAAGAACCAGCTGGTATTCCTCACAGGGGCGAGTTCTGTGCAGATCTATGTTAGACTTC
TATCTCGGCGGACACTATGGAGATTCCCCGTGCGATGACCATCGCAGTCGTTTCTATCCA
TAGCTTTTCTGCCGCCTCGGCCAGCTCTTCTCCAGTCGAATTCACAAAGCCTGCAAGAAT
GCCGACGAGTCTTTGGAAATCCTTTGGCTGCTCAGGACATTCGAACGCCCGTTTCCAGAA
CCAGCTTGAGGTCAGCATGTACCTCCTATTGAGCAAATAGACAAGTTTAGCCGCATCCCA
GGCCATCCAGAACGCCCGTGTCCTTAAGTCGATGGGGTCTTGTTTGTAAGCAGCGTTTCG
AACCGCGGCTAGGGACTCCGTTACGTTTAGTGCAGCATAGCGAATCGGTTCTGTGAAATC
TGCCGCATCGCTCTGCCCGACGGCTTCGTCCAGTTTTTTCAACCAGCCACCTCTTTCGAA
GAGGACTATCCGGTTCCGGTATCCGTCTGCTCGGATGGGCCATTCAGAGTCCACTTTTCG
GGCTCCTTCGAGCAGTCTCGACTCCTTCGTGTAAGCGATGTCAACCACCAGACCGTCGTG
AATCAGTTTCCTGTCCGGTAGCGGCTCCGAGCCCTCTTGGAATACGCAGAAAAGCTCTAG
GTCCGAGTATGGGCGTTCAAGTTTCTTCGCCGTAGACGCGTAAATGCAAACAGCAAGCAC
AGCATCCTTGTACTTAGCGACGAGCTTGGCCGATATCTTCTCGGCCACCGCAATGCGCTC
TTCGTGCGATACTCTCCTAAGAGAAGGAAACTCTGAGGGTCTGACTTCCATGGGCTAGCT
CTCTAAAAAGAGCCGACTAAAAGACCGCTCGGTCATGCTTTTGATGACTTTCCGCAGTCC
ATAATCAATAGAGAACTCGGGCAAATAAATTACTCACAGAAAACTGGTCGCTAGCGTGGG
TCGGAGGACTTTGGGAGCACTTGAACCGTTTTCGGTCTAAATCGCATTTAGAGCTTAACA
ACCAACATTACCAATTTCGCGCGCAAGTTTGAAGCAAGAAGTCTCAGGATTTATGCGAAT
CCGCAAGGGTTTCGAACCGGGAAAACGGATTCGCTTAAATTTTCAAGTGAATCCGGGCGG
GCCCACCATACCAGCACAGGATTCGTATTATCCAACGTTGGGTAAGCGCTCTGTATCATC
GATAGCTGGAACGCAGCAGATCTTTTATTTCACCATCAGGTGTTCGGACCCTCATGGCCG
GGAGCGGTGGGTCCGCTAGAAAGCTGGAGTGGGTAGAGGCACGAGTAGAAAACTACGAGA
AGATGAAGAAATTCTACAGGACCGTTCTCGGCTTGCCTCTGAACTTTGAGGAAGAACGCA
AGGATTTCATCCAGTACAAAGTTGGCCAATCCAAGACATATCTGGCCCTGCTCGACACCG
TCAAGACAGGAATGACCAAGGCCAAAGGTTTCGTACCGACGTTCGAAGTCTCGAATCTCG
ACCAGTTTGTCAAGCGTATGAAAGAGAAGAAGGTGAAGGTTGGCAGCAGGATAGCAGAAG
GCGATCATGTCAGACTAGTAGATTTCTACGACCCCAACGGGAACATATTGCAAGCGTTCG
AATGGAAACGAAACCCCACGTGAACAACTAAGACTCTATCCCGGCTAACCTTCGAGATCT
TCGCAGCCCATCGTCTGTACACGATTCTTAACACATGCTTAGGCCAAGCATGGGACTAGA
TAGCTTGCCCGCTAGCCGAAGCTCTAAGAAACCCATGGAGGATCACCAGTCTCGCTTGTG
ATTGACGTTCCTAGCCGGCTATTACTGACACGGTGTTCGAGCCGAAATCTGTTACGTAGA
CATCGTTGTTCGCATTGTCGTATGCGAGATTCCAAGGCCCGTTGCCTGCTGCCACGGTGG
AGACGACGGTGTTGGTCGAGGGGTTGATGATGGACACTGTACCGCTAGAATAGTTAGCCA
CGTAGATTCGCTGGTTGCCAGGATCGTAGAGCACTCCGAAGGGGTTGTTTCCCACTACGA
GCCGGCTGATGATTCTGTTTGTTGAGTCGCTGATTACAGAAACGCTTCCTGTTCCAAAGT
TTGCCACATAGACATTTCCTGTAGTGGGGTAGAAAGCAAGGCCCTCGGGGTCGCAGTAAG
AGCAAGCTTGTATCGAAGTGACGACTCTGTTCTTTGAGGCATCTATTACAGTCACCGTCT
GCGCGTAATCACTTGACGCATAGACATAGTTTCTAGCGCTGTCGTAAACAAGATTACTGG
GAGAGTTGACGGCGATGCTAGCAACGACGGCATTCTTTGAGGGGTCGATTACCGAGACTA
CATTCGAGTATACGCTCGCTACGTAAATGTCATTGTTGACCGAGTCGTACGCTAGAGATA
CGGCGCCGAAGGGCACACTGATTGTCTTGACTATCTTATTCGCGTTGTTGATAACAGAAA
CAGATCCTGTGCTCGTCACATAGATTTGTTGGTTGGCAGGGTCGTAGAGAACTGCTTCAG
GATTACTGTCAACCTGCAAGTTGGTGACGACTTTGTTGCTCCTCCCATCGATGACTGCGA
CTTTCCCGGGGGAATTGTAGGCTGAGCCGAGAACCGTGATGTAGACCATCTGGTTGGAAG
GATTGTAAGCAATTCCATCCGGTCGGTCTCCAACGAGAATAGTGGCCAGCACGCCACCAG
CGCCTGAGCTAGGCGGTCTGGTTGAGGCAACGTCGCCTATGAAGAGGGTTAGCGTCGAAC
TTGTTGCTAGGATCAGAAGGATAATCCGAATTAGATTGAAGCGTTTGGTAAGGATTTCCA
TGGGTCTTGAAGTCACTATTTCCGCGGTTAAGGCTTACGGCAAGAACATGGAGGCGTTGG
TTTGGCCATGAAGGACGCGAGTTCGTCTCTAGCTTATCATGAGGCGACGAGGCATTCCGA
GGTCAGCCTGAGAGCCTCAGGGCATTATCTGGGATGGACGAACAAACCATCAGTCTTCAA
GATTTACTGGAATCTCCCCTCGATTTCTCTTCCCTGCAGCTTCCCACATCATCAGGAGCC
AGTTCTGAAAGTGATGAGGGGTGAGATTGGCCAACAAGGCAACGAAAATGCCTCATTGCT
GGATTGTCGGGTCGAGGCGATAGGGTCGCATTGGAGATTACCAGAAGGGGCAACCCTGAA
GGCTGAGCAACGCAATTCCCGAAAAATTGGGGCTGGTGGACGTGAATGCTGCGAGAATAG
TGGCGAACGGACTTAGGCTGGAATATTGCCTCTCCAAACTGAACGAACACCAACGAGCTA
TCTACGAAAGCTTAAGGACCAAACCCAAGCTCGATTTCAGATCCCTTTATCGAATCGATT
GCAGAGAGGTAGGCGATGCTGTCGTTTCTAGGGCGTATCGAAAAATGAATGAAGAAAATG
ATTGAATTATGCTTGGTCAGAGAAGGGCTCGGGAAGATGGATAATCTTTTGAGATGGTTT
CATGAACTCGGTCGGTCAAACACAGCATGGTGAGGAATACGATACCGAGGCATTGTCGCG
CCAGTTCAAGAGCTTCGGAGAAAAGGTGTATCATGGGTCTTCTCCTCTTTACGAACAGAT
ATCCCGTCGCGTGTCAGAAGACCCGGAACTTCTCTCTCTGGTACTCAGAGCCAGAAAGAG
TGAGTTGAGTCCCAACCTGTTTTTCGGGGCCATCCACTATCTTCTTTTGAGAGGCCTTCG
GCATCAACTCTCGTCCTTCTATCCATCATTGTCGGGCTCAACCATCAAGGAAGATGATCC
CTACCCCTTCTTTCGATCGTTCTGTTTGGAGAACAGGAAAGAAATCGAAGATCTGATTTC
AACGCGTCGGGTGCAAACTAATGAAGTGCAACGTTGCACCTGCTTGATGCCCGCGTACGC
GGTAGCGTACCGGAGGGCAGGCAAGCCGTTATCCATAGTCGACTTGGGCGCCAGCGCAGG
ACTGCATCTCCTGTGGGACCATTTCGGATACGACTACGGTGAAGGTAAGAAATTCGGCGA
TCCTAGTTCACCGGTACAGTTAGCTTGTTTACTGCATGGCAACGTTAGCCCACCATTTCC
TTCTCGACTACCCTTAGTTGCCTACCGGGTGGGGATAGACCTGAATCCGATTGATGTGAA
CGACCCAAAGATGATGTTGTGGTTGAAGGCTCTCGTATGGCCAGAACATCTGAAGCGAGC
GGAGACTCTCAATTCAGCTATCGAACTTGCCAAGCAAATCCCACCAGCGGTAATCCGGGG
CGATGTTCTAGCCGTTCTGCCGGAAGTGCTTTCGAAAGTCCCGGTTGAAACTGCTGTTTG
CATCTCACATTCCCACTTAGTGTATCAATTCCCAAAAGAGTTGCGCGAACGATTCTTTTC
CATGATAAACGAATGTGGAGCACACCGAGACATCTTTCAAATCAGCTATGAATGGTGGCC
TGGAAAAGACAAGTCGGAGCTAGAGCTATCGATTTTCGAGAACGGAGCCAAGCAAGAGCA
ATTACTCGCCTACTGCAACCCACACGGAGAATGGTTGCAATGGGTCTCACAAGAATAGCT
GGAGCGGGAGTGGGATTCGAACCTGCAGAACAGTGGTTGCGCCCAGCCCCAATAGTACAG
TTCTACTTTGGAGCAATGCAAGGTCGCCAACAATCAACCTTAGCATATTTCTGTACAGAC
CGAAGCGCAAGAAGTCTCTTAATTTACGCGAACCCACAAGGGTTTCGAACCTGGAAAATG
GATTCGCTTTAGTTTTCAGGTGAATCCGGGCGGGCCCACCACATGACCAGTCCCCGTCTG
TCCAGTTGGAACGAAGTGAACGGCACTACCTTGGAACTTGTCTCTAGAAGGGTTGCGTCA
TACTAGACTGAAAAGCCGCCCAGACAGGCTAACAGCCTAGTCGGGCCATGATGCTCGTGG
CGAGCTCTCTCAACTGGGTAGCTTGCTCCGAAGTGAGAATTCCTCTCCTCTGGTCGTTGT
TCACTGCACTAATGAATGAGCTAAGTTTGCCACACGCGCTGATGTCATTGGTCAGGTTCT
TGTCGCTTAGTATCTTGACGACATTATTCAAGGGGGCGAGAAGGCTTGTTTGAGCAATGC
CGGAAAGAGGTAGGCTTTTGACGGTATCGATAAGGTTCTGTGAAGCCTGGGCTGCCGTAC
TAGTCCCCGTTACACTGATGGTTGTAATCGATTGAATCGGAGCGGACGATCCAACTCCTC
CAAAGAGTAGAACAGAACTGTCAGCAACATCGTACACGATTGACGTGGCGGAACGTGGCG
CTGGGGACCTCGACGGGAAGAGCTTTGTCCATACTCCAGCTTGAAACTCCCAAGTATCAC
TCTGAGGGCTACCTCCGAAGAGGAGAACATAGCCATCGGCCGCGTCGTAAGCCATTGATG
CTGCGACACGTGGCGAAGGAGAAGTGGACGGGAACAGCTGAGTCCAGGTTCCAGCGTGGA
ACTTCCAAGTATCAGCTAGCGTGGTGAAGCCGGGTCCAAAGATCTCCAGTTAGGCTGCGC
CAGACGACGAGGTAAAGTGTTAAGAATCCAACAGGATAGCTATTGACGAAAATTCTAGGA
GCCAAGTAAGATTGGTCAGCATTAAAGCTCGCAGGATACTCTGTCTCACGATACTCGTCG
CACTCTCAGCCAACTTAGCAACCACTTCGTCCGCTAGAGCCACAAGCTCGGCCCAGACCC
AGAATCCGGCCTACACCCACCTCGTATACACAGGTACGTCTAGCTTCACTTCTCTGACCG
CAGCTAGCGCGACGGATGACGGAAACTCCCTGGAGATTAGGGGCGGTCCCTCAGTAGACC
AGCTGATCCCGAAATCAGGAAGCAATGCGGCACACCTCCCAGCTAAGCACATTCCAACGC
CGACCGCCAACGCCATAGCCACTTCGAATCCAGGATTTTCTGGCTTCGACGGCATCACTC
ACCGGGACCAGAGATTAGCCGGTACCGGTCCGTACACTAATACACAGTTTAACAAGGAGC
CGCCCGACCAGGGTCTCTGCGTCGGAAACGGGTTCGTCCTAGAAATCATCAACACGGCGC
TAAGGGTCTACACGACGTCAGGATCGACTCTCACGGGAACCACTGCCATCAATCAATTCT
TCAATCTCCAGCCAGAGGTCGTAAGGACGACCCCACTCGTCTTCGGCAACTCCACCGCCG
ACCCCCGGTGCTACTTCGACTCTAGCACGAATCGCTGGTTTCTAACAGTTTTAGAGATCG
ACCTCGATCCTTCCACCGCGGCTTCACTGAGCCCGTCTAGAATCCTTCTGGCGGTTAGCC
AGACGGGTACACCCGCAGGCATGTGGAACATGTACGAACTCTTCACTTCGGACGACGGCT
CGAACGGCACTCCCATCCACTCGGGATGTCCTTGCTTCGGAGACCAGCCACTAATCGGCG
CCGATGCGAACGGCTTCTACATCAGCACAAACGAGTTCTCCACATCGTTACTCAACGGAC
TGGGCGGCGTCTTCAATGGAGCTCAGATCTACGCCATGTCGAAGACCGCGCTCGCCAGCG
GCATATTGCCCACAGTGGTCATGTTCAATACAGGCGCTATTCCGACCCCCGACGCTGGAG
GGATCTGGTACACCATCCAGCCCGCGACAACACCACCCGGCGGTTCTTTCCAGGCCAACA
CCGAATATTTCCTCAGCGCCCTGGACTTCTTCAGTACAACGGATAACCGAATCGCCATCT
GGGCCCTGACTGGCACCTCCACACTCGCAAATCCAACCCCAACCCTCAATCTCAGCCAAA
GCATAATCACCAGCGAGACCTACGGCCAGCCTCCCGACGCTCTCCAAAAAGACGGGGCCA
GGCCCCTGGGTACTATGACAATTCCATCCTTGGGCGGGCAGAAAGAGAAGCTGGAACTCC
TTGCCGGAAATGACGACCGCATGAACCAAGTAGTCTTCGCCAGCGGCAAGCTGTGGAGCG
CCGTCAATACCGTCGTACAAGTTCCGAGGGACAATCCCACAACGATCGGCATCGCCTACT
TCATCGTCACACCCACCCTGTCAGGGTCCACCGTCGGAGGTTCGATCGCAAAGCAGGGCT
ATGTTGCTGCCGCGGGCGGCGCAAGTGTCATGTTTCCAGCCATCGGAGTGAACAATTCAG
GCCAAGGAGTCATGGCCTTCACCTTTGTCGGCCCCAACGACTTTCCCAGCGCAGCCTACT
CCTCAGTAGACGCGGCCAGCGGTGCAGGAAGCATACACATAGCCGGCGCAGGGACGGCAC
CAGAAGACGGGTTTTCAGGCTACCACTTCTTCGGTTCGCCCAACAGGACAGCTAGATGGG
GAGACTACTCCGCGGCCTCCGCCGATTCAGCTGGCAACATATGGATGGGCACAGAGTACA
TCCCGAACCTCCCCCGCAGCCTCATCGCTAACTGGGGCACGTTCATCAGCCAAGTTACCC
CATAAAGACTAGTTCCAACTCCAAACCCAAACCTCCCACATTTTTTCGCTTCGACAACTC
TAGGGGGTTGCTACTGCCGTCCATGCAACGATCCCGCAAGCATCAAAGGGAATTTCTGCA
CAATCAGCCTACGCTCGACCAGCCTTCCAATTCGAGATTCCCTATTCGAATTGAGGTCCC
TCGACAAGAGGCCAAGAAGTTTGACCGAACTGTCGCGACACCAGCTGCGTGGCAACTCTC
CAAAGGCTGCAATTAACAGGAACGTATTGGCGACCGAGATTATTGGGAGGCTTCGGACCC
GCGCGAGGCGGGTGACGTGCTGAAAAACCAGGTATGCCCGAACGGGTCCTCTAGCTTGCA
GATTCTTCCGTAGGGCTCGTCCTTTATCGCCTGAAGCACCTTCGCCCCAGCCCCGACTGC
TCGTGCAAAGAACTCGTCCACGTCCCTTACATCGATGTGGATGCTCACGGGTGTGCCGCC
AAGCGTCTTCGGACTCCTGTTATACGCTGGAAACTCGTCGGCGACCATCACACGCGCCCC
TTCGATTTCGACCTCAGCATGGCCAATCTTTCCCTCCCACGGGATTCTTTCAGAGACCTC
CTTCGCACCGAAAGCTTTGGCATAGAAGTCAAGCGCACGATGTGCGTCGTGGACTGCGAG
GGCAGGGACTGCTCGATTTCTTATCCTGTCAGTAGGAAGTTGAGGTGCCATGCCGATCGA
AATTCGGCTCCCGGATATAAGTCCGCTTTTTTTTACCTAGCCGTCCATCAGGCAGATAAA
GCGGGGTCCAATACAGTAAGCTGTCCCTGGGGTAACCTCTGCCTTTGGCCTTTTCGGTGG
CAATATGCATTTTCTATGTGTCTCAACCAATGATATCAACAATAATGGCAAAGTCAACTT
ATGCGCTCTTTCCAAAGCGGCAACAATAATACCGCGGGAGCACCGGACGATTTCACGCGC
TCAAGAAAGGTTGGGTTACGCTTGCACCAGGTGTTGCTACGAGTGAAAGATGTAGAGCGA
TCTAGAGAGTTCTATACTAAAAAACTAGGCTTCAAAGTACTGCATGACTTCTCTCCCGAG
TATGTTGCCGTTCTCACACCGAACAAGCTTCAGATAGGCCTGCACCCGTTTCGGCGCGAC
CGTGCTCGCCCGTGGGATAGGGATCAACCCGTCGGGATTGAGTTTGAAGTCGACAATGTT
GATTTCTGGTACCGACGGCTCAGAAACCAAGGGATACGGTTCAGCGAGAAACCGAAGGAT
TCCTGGGAGAACGGGAAGCGCGTTTCGCGGACCCTGATGGTTACCGGCTAGCGATATCGA
GCCCATCCAGGAAATCCTCAAAATAAAATCATTTCACGGAACGCTCGGCTAGGGGCCTGT
GACGCTTTACCTAATTCTTGGTCGACAACTCCTAAGAACCCAGACAATTATCATCGAAGC
GTGTGCGCCCATCATTTCCGCCTGTCAGAATTTGGACGCGCAATTCTTGTATGTGTTCAC
CGTTTGGTGAGCATACACAGAATTAGACGTCGGGCTCTAATCGATGAAACCTTGGTTCCA
GGAACGACCACGAAGAACGCTTCTGAGATCTGGTCCTCTAAGCGCGACAGATTTCAGATT
CGCTAGAAACAAGGCCCAGAGCCGAGAATCTGCGATTCGATCTCGTTTACGGATAGTAAA
GGGGTAGGCTGTTTCCAACGTTAACCTTGTAAGTCTGCCATGGAGATAGAAACTTAGTTT
CGTTCCATCTATTCGTTCTAATAGGAACGAAGAGCGTCTTTGGCCCTTCAGCCTGTGTGT
GCAGACGTCACTTAGCCCTGCATGGACGAGGATTTCGCAAAGGGCGAGATTTCACATTTG
AGAATTCTGGAGTGAAAAGATAGGGAGTGAACGCGCACCCGCGAAGGGCCGCTTCAATAT
CTGCGCTCGATGCGAAAAAGTCGGTGGTTGAGTAGAGCGGACACTTCGGTCTCTAGGATT
TACGCTCAATAGCGTACCAACCATTCTAGTCTGCTTCTCCTGTCTCTCTTTCCCTTTCTT
CTTCCTCCTCTCTAAGCACCTCTCTTCTTCCAGGCCCAAACCCCTCTCCGAGCTTAACGT
TCGGTGAGTCGAGGAGAAAAATTAGAGACACAATGCCTGAGACCAGGATCAACGCGCCGT
AGAGGGCGACAAACAACATGATGTAGAGGCCCGTACCGATCAAGGCCAGCACAGCTACGG
CTACAATCGCGAAGAGAGTTCTTCGGCTAGGCGGGGGAGACTTAGGTCTAAGTCCGCGAC
TGACATTGAGTTCCTCGGGGTCTTTGGAAACAACTTCAGAGAGGCTTCTCCCGCAGACTC
CGCAGACAGAATCATCATCGGAGTTTATTGACTCACAACCCGGGCACTTTTTCAAGACTC
ATCCTTTACGATAATTGCTTGAATCAGCAGTCGTATCCGTTTACAGGGTCGATACTGCAC
GGACTGAGGGTGTTCGTACCCTCGACTAGTACTGGTGGTGCACTCTGTATCCCAACCGGC
GGACTGGACATGAAAGGACAGCATGCAAGAGGTATGCCTGGTAGCCAGTTGAATGGTGAG
ACCCAGTTTCCATCTTGGGAGAACCTGATGACCGCGCTGACCTGACTGACGTTTACTATC
GTGCCTGTGCCTGGGTTGCCGATTCCGCGCTGCCATTGAGCACAGCTCGGAGTGCCTACC
GGCTTGTTGAAGCAGAAGGCCACGCTACTTATCGTGATCAGGTCGTGGGTGGAGTCACCG
TTGGTCCCGGCCCATATGGCTAGAGCGAGGTTTCCATCACTGCGGAAGTATGTTGATGTC
GGGTTCGCGCCTGGAGCATTGCATGTGCCTGTGGCTCGGTTGCACCCGAACCTTGTGAGA
GTGTAAGAGCCGCCAGGTGGCGGGTTCTGCGTGCCTGTGCTGGAACAGCCCGTTCCGACG
ACTCCGCTAGACGACTGGCACTCGAAGGGTCCTGAGCCTATCAGAATCCCAGGAGAGACC
CCGTTGTTGGGTGTTGACGAAAGCGGGTCGAAGGTAATGGTCGACATCTGGCTTGTGACA
GCCATGCAGCTGGTTGGAACACTGCCTGCGTTGACGTCGTTGTCCCAAGTTGCGCCGCTA
CAGGTAGAGGACCAGTAGCGCCCAGGGACAATGGTGAGACTCGGAACACCAAAGGGTCCA
ATCAATGTAAATGGTCCGATGGTGTTGAGGTTGATGTCAAAGTTGGCCTTGTCAAGAACG
TGGATGTCGATAATTGACGAGAAGCACAACCCACCTTGAAAGGGACAACTGGGTAACGTG
AAATAGGTGAACTTGACATCCCAAGACGTTAAGGGACGTGCAGGGTGAGCCCCGGAGGTG
TCGCTCTGCCAGAAGATGTCTGGACGAAGCGAGAATCTGAGAGTGCCGATGGTTCCGGAT
GGTGGCGTATAGCCTAGGTGTGCAAGATCACATGGGATCGACAAGTTCGTATTGCACGGA
GTCGAGTGTCCGCTAGTCAGATAGTCAAAGTACTCTCCGCTCTGGGCCGGGTTCAGAGAA
CCGAGGCTGTCGTATACGTTCCCTATCGTCTGAAAGTCAAACACAGAACTAGCCGCGTAT
GGATTGAGGCTCTTCGTCGGAGCGGCAAATCCCTGAGTCAGAGTGGTAGAGTGCGTTACA
CTATCGTAAGCGTCTAACCATGTGAAGAGATTGGCTACGCCCGAGCTTTGGCTGTTGATC
ACATTATTCCACTTGGCGAGGTAACCGAACTGTACCGAGGGGCTGTAGATGGGAATGAAG
AGTTCCAGCTTACCATACAAGTCCTCGGTCTGGTAGCCAGCACTCTGAGCACTCAGCTTC
GATGTTCCCGAACAGTCTCCAAAGGTAACGGTCAGATGAGTCTGCGCGGGTGTCGGGTCT
CCGGGAGCCGTCAGGCAGGGGGAGAACTCCATCTGGCTGCTAATCGTATCGTACGCTGGA
ACACAAGCATATTCGTAGTTGGGGGGACTAGTGGAGGGGGTGGCGAGAGAAGAGCATGGC
GGTTGATCCCATGCGCCTCCAGAGACGCCCTGGCTGTTGAACTCTCCGTAGAGTAGACTG
TCGAAAGGAAAGACGCTGCCGAAACCGCCTGTGTATAGCCACCAGTTATCATTGATGCCG
ATGTCGCTGGTTGTGAAGCCTTGGAACTGAGTGAAAGTCCCACGAGTATCGGTAACGTAG
CAAGTGCCCGAGCACCCTGTTGTGGTCGTCGCGACAACCTGACATGCACCATCAGTCCAG
TGACCTGTGAACAGGTAGCAGAGGTCTTGGAACAGACCATCACCTAGAGCAAGACGAGCC
GGTCTGTCAGTTCTGGCGAAGATGTTGACAGGATGAGCCGCAGCGTTGACAGATATGCCT
GTAAGGACACAGGTGGCGGTGTCGAAGCCTGAGGCTACTCCTGCAGTGACGAGGTGTTGT
GCTGCCGCGCAGAGATCGGCCTTGCCACCGTTATCAGTCGCGGGCTCCCACGAATAGGTT
GCAGCAGTACCTCCAGTATCATGTCCTATAGCGGTAGTAGGGCTCAGATGGTAGGCTGTT
CCTGCAGCGCCGCCAACAATGCAGTTGGGGCCTGTCTGAGGGAAGAGCGCATCCCAGCCG
CACGGGTCAGCGGTAAAGAGACCCGAAGTTATGGGAGAGTCATTGTCGACCGCAGAGCAG
ACCACAATACCGTTAGAAGCACAGTACTGAACCTTGTCGATCAGGTGGGCAACCGCTTGT
CGGATGCTCACACCTGGACAAGCAGCATCATTGACACCAGCACCTACCCCAGCCGGAATA
GTACAACCTGCGTCAAGACCATAGTTCATTGGAATACCCCAGTAGTTGTTGTGCAGCATG
ACCTGTATCTCAAAAATGTCATGAGTCGAGAGGGGAGACGTGACAGCAAAGTGAGAAGGG
TTCGCTCCTGGGATTTGGGGGCAAACTGTGCCAGTCTGGGAAAGACACTGCGCCATGGTT
GGTGTTAGAGGTACATCGGTCAAGTCGACCGTTTCGGCAAGAAGCGCGGTCTGTTCAGCC
AGGTCACTCGCGAAAATCGCCTGAATCTGAGTATTGGTCGACGGACCTGCTGGAAGCCAG
CTAGTAGCCGGCGCGGGACTTGCACGAGCGTAAGGAACATGGGGAAAATGGACCATAGCA
GCAAGAGGACCCGGTAGCGTGGAGAAGGATAAGGCGATTGCGAAGATGATGACTAAGCTT
GCGGTGTAATTGCCTCGCAAGTCTATCGAAATTGAATGAGTCTTCTCTGTTCTTCTTTAA
GAGGTTATCTCCTTCTAATAATTATTCCTTATCGAAAGAATGATTCTTCCTGTCCCGGCC
GTCATATCGTTCAACTTACTACCAACTACAACGCAGTGCAAGGTTCTCCGAGGTCTATGG
TCTCAATCTGTCTATGCTGAGGGTATGGGCACTATCCCCAGGAATTGTTGCTGGTCGTTC
GAGGGGTTCATTCCCGAGTCATGGTTGGAGACTGAAAGAACGTAAGCTGTGGTGTTTGAG
AGTGCGAGTCCGAAGTAGTCTCCGATGAATGTCAATGACGTCGTTGGTCCGAAGGGCCTG
GGTAGCTGGCCAGTCGTGCTTCCGGGGTTCTGGGGATCCCAAGTAGAGGATGATACGCGA
ATGTTGGATCCTTCCGCCTGGAGACCCAGCTGTCCATCTGTGTAGAACTGGATTGTGGTG
TCGATGCAGAAGTTAGTCCGCCCTGCATCGTTCGGGAGGATGTTCGTGTCGTTGCTTGGG
CATGCTAATCGTCGGTCATAGAAGGCCACGGCCACGGTCCCGCTCGGTGAGGCTGAGACG
GTCGGCTGGAACTGGTCCGTCCCGTCATTCACCGTCGAAGGATCATTGACGTTAACAGGT
GATGTCCAGTGGACTCCGCGATCAAGAGATTCTGTAAGCTGAACATCAACCCCGTTTCCA
CTGTCAACCTCCAACGCCAGTAGGAGGTGGCCGTTTGCAGGGTTGACGGCGAAATTGTCT
GCTATACCGTCTCGAAAAGTAGTATTGGCCAGTGCGGCTGTCGAGACAGCGCGAAACGTG
GCAGCGAACATCGGAGCCGAGAATGTTTGACCTCCGTCGGTGGACTTGAGCACCCAGACA
TCAACCATTGAATGCTTGGAGGAGGGAGAACTGGTGTAAGCGGCGTACAGCGTCCCCTCA
GGTCCGGTGCCCATCATTATGAACTGGTTGAAGGGTCCATCGTTGTTGGGCCTGGAGATC
TTGATCGGGGTTGAGAAGTGTGCTCCTTGGTCGCTGGACCTCGAGAACCACATTTCGTTG
CTTCCACCGGCGAAGAGTGTCCACCCCACATAGACGTTGTTGGCGAACGGGCTACGCGGA
TTCGAGTCAACAGATATCCACTGCTTATCAGCGGTAATCCCCAGTCCGCTCGAGCTGTAG
GTCTCCAGCGCAACGCCCTGGTTTCCAATGGTCCAGGTGTCGCCGCCGTCTGCAGACTTG
ATGACGAAGACGGCGTCGTTCGGGACGACTCCCCAGACCTGGTGCCCGTCGGGATTGTAC
TTGAAACTATACGGCAGGAACGCGGAGTACACGTTGCCCCTGGCGTCGAATGCCAGAACC
GGATCAGTGGTGTCGACCCAGCTGTTGTTAGGCGCGCTCTGACAATCGAACCCGGGGATA
ACAGCATCCTTCCAGTGGAGTCCGCCATCCCTTGAGACGTACGCTCCAATGTGGAAGAGG
TAGTATTGCGGGTCGAAGAAGAACTTGGACATAGCGACGAGATGGTGGGAGTTGGTCGGG
TCTACAGCTATCCACGATTCACTGTGATGATTATCGTACTTAGCGTTGGCGACGCATGCG
CCCGTCCTGTCCGTTGCCCCTCCTAGTACTGCGTGGCTAGCCTGAACATTTGTTACACCG
GGCATGCTGGCGTATGTAGGGGTTGAAGGCTTGGCTGCAAAAGCCTGCAAAGGGATCACT
AGGATCGAAGTGATAATGATCAAGGTCGCGAGAAGATAGAGTCTACTCAGACCATTCGTG
CGTTGGCTCGGCAAGAACTTCCGACCTTCAACATGACTAGCTACCTTATTGGTGTTTACT
TCGCCAAGAACCCACAAGGTCGTGCGAACGGTTGTGTGCTACTAACGCCGATATGAGCAT
CCTAGTTTCTGGCAAATTTCATCGTCAAAAATGAACTACTCCCAAATCCTCGGACGACTC
TGTGTCCGCCGCCAAGGCCTATCTCCCGATTAGGGATCACAGTTGTTCAATCAGACACGG
GGGAGAGGCGAGCCTCTGTTATTGTTGCACGGAGGGTTTGGGACAGTCGAAGATTTCTCT
AACCAGACTCTCGAACTATCGAAGCAGCTCAGAGTAGCCGCATTCGAACGGCCCGGGCAC
GGACACACCGCGGACAATAACGAACCCTTCCACTTTGCCACCATGACGCAATATGCAATC
GACTTCATTCAAGAACTGGGAATCGGCCCGACTAACCTCCTAGGCTGGCGCGATGGGGCA
ATCGTCGCTCTTCTCCTCCCCATCTCTCGACCGGACCTCGTCAAGCGCTTGGTTTGTGTA
GGTGGAAGCCTCAACCCCAACTCCGTACCCGCTCAGGATCAGGACTGGATCAGGTCGGGG
ACACCGAGTCCTTCAGAAAAAGCCAACCGAATTTGGTAAAACGCTACGAAGAGGCAACCC
CCGACGGTCCCGCCCACTTCCCGGTTGTGTTTGAGAAAACGAAGAGGCTATGGCTTACGG
AGCCTGACATTCAAAGAGAAGAGCTAACAAAGATCACTGCTCCTACGTTGGTAATGGTCG
GAGACAGGGACGCGGGTATTCCAGAGCACACTCTAGAGCTGTTCAGGTCGATCAAAGGGG
CACAGTTATGCGTCATTCCCGAGACTACGCATTTCCTGTTGTCTGAAAAGCCACGCATCG
CGAACAAAGTCATCTTGGAATTCTTGCAACAGAAAGCGAAGAAATAAGCTGAACTAGTGG
TTGGAAATCCTGCTCTCGCGAGGACTCTGCTACCCATGAGTAAAGTTGTCGTCTCCATGT
TCCTGTCTCTAGACGGCCTCGTTGTTGGTCCCAAAGAAGAGATGGATTGGGTCATCAACG
ATTTCGACAGCGAAGGCATGGGTGCTGACATGAGCAGGCTACAGGCGAACGCTGGGACGT
TCCTCCTAGGCCGCCAGACCTACCAGATCATGGCAGGTGCCTGGCCCAACCAGACCGAAG
AGACCTCTCCCGGCTCGGACGTAATGAACCATACGCCGAAGCTGGTTGCTTCGAATACTC
TCAAGGAAACCCCATGGGGCAAGTACGCCAACGCAACCCTACTTCGAGGCGACGTCCTAC
GAGAGATTCGCAAGCTGAAGGAAAAACCTGGGAAGGATATCGTCACGTTCGGCAGCCCTA
AGCTTGTGCAGAGCCTGGCCGAGGCCGGTCTCGTTGACCTGTTCCATATCTGGCTTCACC
CCACGCTACTCGGAAATGGCAAGCCATTCTTCCGCGGTGAAAGGCGGCTCAACCTCAAAC
TGGTTGAGAACAAGGCGTACAAGAACGGAGTAGTCCGGCTCGATTACGAACCAACCCCCG
TTGCGAAGGGGTAGATGATGACAGGATTTCGCAACTGGCGCCTGTGGTTTCAGAATTTTT
TCAGACGGATCCTTTTCGGAGGTTGATGCCGTATTCCAAGTAGGCTTTGAGACACATGCT
CATGTGAGTCCAGCCTTGACAGTTCTGGTATGAGCCGTCCAAACCACGATCCGTAGGCCG
CCACTTGCCCTCAACAATCTTCACGAGCGTCTCCTTTGCATTCAGAGCCTCGAAACTCAC
CTCCACGACAGTGTCGTATCCGCCACCGCTCGGAAGCGCTCCGGTCTTCGGGTCGTAGAC
CCCTTCGCTGGCCTCCCAGGAGAATTGAATCAACTTGTTCGGCACAACCTTCTGGACCTT
CACTGGAACGGTTATGACTTCGTTTCCAGCGTCGTCGAATTTCCATACCACCGTTCTTCC
CTGATCAAGCGGCCCATCTGATCCGCCGGTCGTGAAATATCCGCTGAGCTTCTTCGGATT
GTGAACAGCGTCGAAGACCTCGTTAACAGGTTTCTGAATCTTCGTCTGTACCGTAAATTT
TAGGTCCATGTTCGGTTCCAATCCGCTTTCAGCGATATGTTATATATTTATAACACTTTG
GACGCACTCAAGCATCGACATTGAGCAGTCGGCCGAAAGCACTTCGAGATAGCATCATGC
AGAGGGAGGACAAGTACGATCTGATCTTCAAAGCCTTAGGCGACACTCGGAGACGCGAAA
TACTCGACCTGCTCAAGGTTCGGGGAAGAACCACCGGAGAAGTGTGCGAGCACTTCAAGC
AACTGGACCGCTGTACCGTCATGCAGCATCTCCGTGCTCTCGAGAAAGCCGACCTCCTCA
TCGTAAGGCGTGACGGGCGTTTGCGTTGGAACTACATCAACCCGCTCCCTATCAAAGAGC
TACATGACAGGTGGATCAGTAGCTACGCGGATAGTGCGGTAGATCTGCTAGCGCGGATGA
AACGCAAGATCGAAGGATTCTAGTCTAGTCCAATGGTCCTCACAGGATTTTTTCGAGTAC
CTAAATAGTGGAAGGGCTCTTCGACCGAATTCGCAGAAGAGACTTAGTCGGTGTCGGATT
CCAGGGAAGAACGCTGGTTGGATCTTGATCTGGCAGCCGCGAATGTGAATCGGGCCGGGA
CTCTTGTAGGATCCACCATGGCGGTCTTCACGTTCCTCCTCTTCTTTCTCTACCCTCGTT
ATTCCTCGGCGCAGATCGACCCCATTCTCTTCCAAGTCACACTGACAGTCATTGTTCTAA
CCATTCTCACTTTTAGCCTCTCAGGACTCTTCTACTATCGGATAGGCGTATTGAAGCTTA
ACAGCGCCAAGAGACGCACGAGCATGCAGAGAGGAGCATTATTCTGGCTCTTCGGCACGC
TCTTCATATTGCTGGAGCCGGCTCTGATATTGTTCACCGTAGGACTAACAGCCGTCGGAG
CCGTTGCTTTGATCGCATGGATCCTGTACACTCTCGTCACCTTACGCGACGCGACGGCCT
ACGGGAATCTGTATGGTTCTGCCTGAAACGAGTCGGTATGGAAACTGGAAACAATCGGAC
TGGACTGACCGAATCGTTTCACCTCACCACGTCGAATGTAACGTGCGTAACTTCCTTAGA
TGCAACTGCCTCCTTGATTTTCAGACCAATGTCCTTACTCGTTCCCGAAAACAGCTGCGC
TCCGTGGCCGAAGAACACCGGTGAATAGTGGATCGTAAACTCGTCGACTAATCCAGCGTT
AAGATACTGTTGGATGACGTTGGCGCCTCCCGCGATTCTTATGTCACGGTTGCCTGATGC
CTTTCGCGCCTGTCCAAGTGCATTCTCTATCCCATCATTGATGAAGTAGAAAGTGGTGCC
GCCTGGGCGTTCCCAGGGCTTGCGAGCCTGATGAGTCAAGACGAAGACTGGTGTGTGGAA
GGGCGCTTCTTCTGGCCAGAAGCGTTCTCCCCCGTCAAACATTCTCTTTCCCATGATGCT
CACGCCCGTGCGGTTGAAGGTCTCTTCCAACATTCGATTGTCACGGCCGGACTCACCGCC
GTCGCCGAGCTTGAGGTTTTTGCGAAAGAACTGTTGCTTAAAGACCCAGTTCTGCAGCTT
CATCCATTGGCTCATCCACTGTTTGAATTCTGGATCGTTCGCGTGCGCCAAGTCCATTCC
TTCAGGAGCGATAAAACCATCTAGAGATGTAGCTACGTCGAAGAACAATTTACTCCTTGA
CATCTCAACCGGCGCACGTGGCCGCGAGTCGGGTTACATTAGGCCTGTCATCGACGGTCC
GACGTGCGACTCTTGGATTGCCGATTAGCTGCAATGTCAGCGACCCGTTTGACTAGTTGA
GGATCGTCCAGTCGCTCGGATACGGTGGCAAAGCTGGGGCCAGGTCCATGCCAACGAAGC
TCGTTCGTCGAGCGGATCCTCGGCTCTTTCGTTCGTAGGGTGGCGAGATCACGGAATAAC
AACGCGAGCTTGAATTTTTCTTGGAGAGTCTCAGCAAGACTGTCGGCTCTCCGAACAGTA
ACCTTCCAGTCCATAGCCGACCTAGGAACAGCTTCGAGGTGCCCGTAGAAACCGATAACC
GCTCCAGCAGACTTATCGCCCCAGCCTGTGAGACCGGGATATCCATCAGCAGTGTCCCCT
ACCAGGGCGAGATAGTCGGGAATGGACGTTGGCGAGACGCCGAACTTTTCACGGACCCCA
GCCTCGTTCCGGACTTGTCGCGCTCGACGATCGAGCTGGACCACACGATCGTCTCTCACG
CACTGTGCCAAGTCCTTATCGGGGGTGCAGATGTAAACGCGCGACACCGCAGAAATTCGG
CTAAGAGACAACGCCGCGCCCGCGAGAGCGTCGTCGGCCTCCAATTCGACCATTGGCCAG
ACTACAACTCCCATGGTTTCGAGCGCCTCTTCAAGCAATTGAAACTGCGCAAGTAGACGA
GGATCCACACCCTCACTCGTCTTGTACCCCGGCCAGAGATCGTTGCGGAAGGACTCAATG
ACATGGTCGGTCGCTACCCCGATGTGCGAAACTCCCGATTCAAGCATCCCAGCAATACTT
CCCAACACTCCCCGCGTCGCAGCGACCTCCTCGCCCCGCTCGTTCGAATGAGGAGGCATA
GCGTAGAAGTGGCGAAACAGCTCGTAGGTACCATCGACGAGGTAAACGTCCAACTGAGCA
GCCCTAAGATTCGGTTCTGATCAATTCGATGCGTGCTTCGAGAGAAAACCAAGCAAGAGT
TGATTGAATTCCTGGGGTTTTTCGAAATGCGGGAAGTGTGCAGCTCCGGAAATCGTTGAG
ATTTCGCTCTTGGGAATCGCCTTTCCTAGTCGGTTGACGATGGCGTGCAGTACCGTCGGG
CTTTCGGTTCCATGGATCAGAAGTGTTGGCGCGGATATCTTGGACGCTTCTTCTCTGCCA
AACACGGGTACTTCCGCCATTAGCTCTCCAACCGTCCTCTCATTCTCCTTCACCATTATG
CGCACTTGTTCGGGAAACTGTTCGAATGCTCCATGCCGATTCATTATGCCGTCAAGATTG
TATCTGAGGGCGGCATCGAAATCTCCCTGGCGGAATGCCTTGAGAGAGGGGTTCAACGAG
TTTCGCTGAAATTTCGCGGCCGAGACGGCTATTGAAGGATGTTCGAGCAATAGGCCTAGG
AATCCTGACTTGCTCTTCAGATTCTTCAGTAGAATAGTTGAGACCGCTGGTTCGATCAGC
GTCAGAGTCCGAATCAATTGCGGGTTGGTTGATGCGCAGAACGCCGAGGCGAAACCACCG
TAGGAGTGGCCCACCAAATGAATGGGGGAAATTCCAAGTTCTTCTATCAAGCCAACAAGA
TCTGCGGAATTGTTTTCGATCGTGCTCTTCTCATAGTCCATGCTATTCTGATTCGGCTGG
GCGAGACGTCTACTGTAGGCGATAACGTGATACTTCTCCGAGAAGGGCTCAATTTGGCCG
TTCCATGCACGATAATCGGTTGGTATTCCATGAACGAATACGACCGGCTCGCCTATACCC
GCTCCCAAGTATGCTAGCTTGACCTGACCAACATCGGCATTTCGAAGCGGCGTTGGTTCT
CACTCCCGAACAATTACTTAGGACTGGGGAGTAAATATCATGATTTGTCTAGCTGGACCT
CAAGCCCTTCGGGATTCGGTGGACTCGAAATGTAGCTAGGTCTTAGTATCAGGCCGCGTT
CCGTGCAATCATGCCTCGCATCGACATCGTAAGGAGCGCCGAACTCGGAGCTGGATACTC
AACCGAAGGAATCATCCGAAGGAAGGCTTTCGAATCTGAGAATGCTATCGTCTCTCAGTC
ACAAGTCGCCCCTGGAGTCGTCTCCGGATGGCACCATCACGGGACGCACCACCTCTACGG
GTACATTGTCTCGGGTAGGCTTCAACTCGAATACTTTCTAAAAGGAAACGAAACGGCCGA
CCTGAACCCTGGAGACTTCTTTCACGTTCCACCTAGGCTTGTTCACAGAGATATCAATTC
AGACAAGGACCACGAGCTATTGGTCGTAAACATTCTCGTCGGTAGCGGCCCAGCAGTCGT
TAACGTCGACTCGCCAAAGGGAGACGATTAGATGATCTCACTGCGACCAAGCCAAGCTGA
TCTCCAGAGGTTGAAGGAACCGTTCGGCAGACTCCTCCCAGGAAGTCCCGCAAGGACAAT
GTCAGAGTTGAACTCGATTATTGGCCAAACTAATCCTAGAAGGGTCGTCGCCGTTGGGGA
CGTAGTATCCCGAGAAACCCTTGTTGCTGGAATCAGAGTCGATCTTAGAATACTCGATCA
CATCTCGATGCGAAGACCCACAGCAGCATTCAACCTCAAGGTCAAGAAAACCTACCACGT
AAAGAATCCAGCCGGAGTCATCACACTCGAGGCATGGGAGACAATCAAACGGGCCATGAA
GGACGAGGAGGCCCTGATTGTCGTCGAGGGCGAGGAAGATCTACTTGCACTACCGTGCAT
CGTAGAGTCCCCCAACAATTCCCTAGTACTGTACGGTCAGCCGTCCAAGGGCCTCGTCGT
GGTAGACACGAATACCAACGTGAAGAGTGAAGCTAGCCTGATCCTGAGCCGGATGACTAG
AGAGGAAACGTAAGGCTAGCTACTTTGGAGCAGGATTCGAATACTTGTACGAGAGATTCT
GGGCCTCCCAGTACAACTCGGGAGAACCAATATCCAGACGAATGTCGCTTTTCTCAAACT
CCACCGCGCGCACATTTAACCCCCAGTCGACCATCTTTTGAATCCCATCAGTCAACTGGA
TCTCGCCGCCAAAACCTGTCTGAGTAACTTCCAACGCTTTCAGAATCACTGAGTGGAAAG
CGTAGACTGGCATTATCGCCAAGTTGGACGCTGGCTTCTGAGGTTTCTCCACAACGCGTG
ACACCCGGACGACTCCAGCAGAATCTCTATCGCCCTCTACAACCCCATACCGCCGAGGAT
CTTGAACTTGCTGAACTAGGAAGGCCGCGTCGGCTTTCGAACCCTCACTGCTGTCAATCA
AGCGCCTGAGGTGTCTCGAGTTCTCAGATAGAATGTAAGTATCGCCCGCGTGTACTAAGA
AACTGTCAGCTCCAATGAACGTCTTCGCCTTTAACACCGCGTCTCCAAAACCCCGAGGCT
CCGGCTGGTTAATCCAGACTAGAGTGGACCCTTCGATCATCTCATAGAATGACTTCAGAT
CCTCCGAGGGACCAGTCTTTCCCTTGCTCTGAAGCATCGACACATAAGAGAAATCAGGCG
TGAAATGGTCCTCTATCGCTCTCTTCTCTCTTCCTACGATGAAACAGAATTCGCGAAAGC
CGGCAAGGTAGAGCTGCTCGAATACCAGCTGGACGACTGGCTTGAGACATAGGTCTCCGT
TCTTTGCTCTGGAGAAAATCGGCAGCATCTCCTTCGGCTGCTCCTTAGTAGCGGACAGAA
GCCTTGTGCCCAAGCCTGCTGCGGGAATAACTGCTTTCCTTAACACGCAACAATCAGCCG
GTACTAATCGCTCTACCAATTTCAACAATATAAGCCCCCCGCCGGCTGAGCTAGCATGGG
ACGACAACCCGAATCGGTCTCTTTCGTCGGTCTAGGCTACGTCGGCCTCTGCACCGCGAC
TGTCATGGCATCAAGGGGAATCCGAATCATCGGAGTAGATGTTGACGAAAAACGGATCGA
AGAACTTCGGAAGGGACACCCACCATTTCACGAGCCACAGCTTCAACCGATGCTCAAAAC
AGTGGTGAGAAAGAGACGAATCGAGTTTACGACAGATGCATCACAGGTTTCTGATTCAAG
CACAGTTTTCTTGACTGTTGGGACGCCGAGCAGAGAAGATGGATCCATCGATCTCACTTA
CGTGAAGAAGGCGACTCAAGATGTGGGATCTGCCATCGCAGGATCTCCAGCTTATCATCA
CGTCGTCGTTAAGAGCACAGTTACCCCAGGAACCACAACCGACGTGGTCAGACCTGTCCT
TGAAGCGTCAAGCGAGAAGGTCTGCGGCCCAGAGCTGGGACTATCTAGCAACCCCGAGTT
TCTCGCCGAAGGATCCGCCATAAATGGAACCCTCCATCCCGACAAGATCGTAATAGGCGC
GTCAGATGCCAAGTCGAGCACGACTCTTACCAAACTCTACAGGCGAATCTACTCAAAATC
AAAAGTCCCTACCATTGTAACTGACCCGACAACTGCTGAGACCATTAAGTACGCCAGTAA
CGCGTTCCTCGCGACCAGGGTAAGCACGATCAACACCATTGCCAACATATGCCAACGTGT
CCCCAACGCAGACGTAGAGACGGTTGCAAAGGCCATCGGCCTAGATCCTCGAATCGGTCC
CCTCTATCTCAAAGCCGGTCCTGGCTACGGTGGGTCCTGCTTCCACAAAGACCTCCAAGC
CCTGATCTCGTTCGGTCGTTCCAAAGACTATGATCCGCTTCTTCTTACCGCTGTCGAGGA
AGTCAACCAGCGACAGGCATCAGAGATCGTCAATCTTTCGAAGAAACTCTTGGGGTCCTT
GGACAATTGTCGAATCGCGGTTCTTGGACTAGCGTTCAAGAAAGGCACCGACGATATGAG
AGAGGCCGCATCGGTACGTGTTATTGACGAGTTGTTGAAGAACGGTGCCAAGGTCTCGGC
TTACGATCCGATGGCGGTAGAGAACGCCCGTCGGATTCTGGGTGATAGGGTAGAGCTGAT
GCAAGATGCTATTTCTTGCCTCAAGGGTGCTGACTGTTGCATTGTAATGACGGAGTGGGA
CGAGTTCCGAAAATTGAAGCCTAGCGACTACAAGTCGAATATGAAGACTCTAAACATTGT
CGATGCCCGGAGAATAATCAAGCGGGACGACTTTGACGGATTCAATTATCTCGGAGTTGG
TCTAGGGCTATCTTCGTGAAAAAGAGCTAGTCTTCAGCGTGGATTACGATGGCCTGCCCT
AACAGCTGGGTTAAGATCTTGCCGTCAACGTCCTGAGAGACTTCTAGCCTCAGCATTTTC
TGGAGGGTCGGAGCCAGATCAAGGATACTCGCATCTAATCTCAGATTCTTTGGCACGCCT
GGTCCTGTCATGCACCAGAATCCTTCTCGAACGTGCTCGGATGACAGATGCGGCGCGAAG
GTCCAGATTTCTCCTGACCCGAGTGTAATGTTGATGTGGATCTTTTCGTCTTTCCCGAAT
AACTCAACGGCGAGGTCCGGAGCCTCCATCGCGTAGGGACCCTGGAACGTGTCCTCCCTA
CGATGGTACACGGCGCGTATCCTTTCGCCGGTTGATGGATGAGTAAGCTCACCCAGCATA
GTCTCCAGATTCTCTACAAGTTCGGCGCGCAGTTCGGGGTTCTGTAGTGATCCAGCATTG
TAATTTGTGGAGTTGATGTAGATGGCTGCTTGAGGACCTCCCGTAGAGAACGCTTTGGTG
TTACTCCAATCAATGCTATCGACCAGTCGAGTCAGGGTCCTCTCGTGTTGGGCGGAGACA
GTAAGTTTGTGGGCGATCCTGTCAGGAGTCAGCCTGTAGACAGCCTTGATCGCGTTGGGC
GGCAGAGTCTTGAGGATCATCTTTCGCAACGGCGTATAGATTTCACGGCTCTTCTTCTCT
GAACGGTTCTTGACTTTCAGAATGCCTTGCGCTTTGAGATATTCGTTGACGTGAAATGAT
GTAGTGATCGGCATTGAACCATGGTCTGACAAAGCGAGCAGGTAGGTCTCCGGAGTTGTG
AACTCTCTCAGTTCGCCAACTGCCTGGTCGAGCCGGATGTACCAGTCTCGAACCACATTA
GAATATTCTGATTCAGGCCTGTCCATGTATCGGCTGAAATCGTGTTGGACCATATCGATG
CCTTGCAGAGTCATGAAGAATAGATCTGGTTTGAACCACTCTAGCAGTAGTTTTGCCGAT
TCCAAACTCTTCGTGTGGAGTCTCTCCACTTGGGCAAGATAGGCTTCCTCGCCGCCACGC
ATTTCGGAGGGCTTTGTGAGCGGAACATCGATCTCGTAGCCGTCGACTGTCTGATCTAGT
CTCTTCATCAGATCCTTCGGATACGCCCAATCCTTTCCTGGTGGTGTCGGGAATCCGGAT
ACCATGAAACCGTTTACAGGATAGGGTGGATAGGTTCCGGGAATGTTGAAGACCCCGACC
CTGAGACCTGCCTTTCCACATGTATCCCAGAGGCAACCGATTTCCTCCGTCGTCTTTCCA
TGTCTCAGTCGTCGATCCGGCCCGATGGAAAGGAAGCCCCAGACGCCGATCTTTGCCGGG
TTCTTCCCGGTCGCAAAACACTGCCACGCAGGAACGCTGGAGGGAGGAACTATTGATAAC
AGGGTTCCATGAGTCCCCGATTGATAGAGAGTTCGTAGGTTGGGGAGACGGTCAATCCAT
CTCTCGATGAGTGGAGGCGAGGCGGCGTCGAGCCCAATAATCATCGCCTTCACCAAAACC
ACCCAAGCTAGTTGTTTCTCGACGAAGCCTGCTGGAGGGACGCTTCGATCTCGGCCACCA
TTCGCTTCCACGTCGTGGCCGCCGAAGTTGTTGTCCGAATCTTCTCCAATCCGAAGTACC
TGGCAACTCCGTCATAGAGCCTCTTCTCATTCCGAATGAACTCAGCGGTATGCTCGGGCC
TATTGGCAAGTATACGTTCCTCGTCAGCATCCAGAATGAACGACACGTCCGGCCTCGGAA
TTATCCAGACGAGCAGATGCTCAAGTGGAACATGGGTCTGATTGCCCCAGAAGGCAACGA
TCAGATCGTAGAGATAACGGTCAGCAACGACACTGTACCCCAACGCTCTCCGTATTCTGA
TTCCGCCGACAAGCAGTGGACAGTAGACGAATAGAAAGTAGAGCGACCAGAGAACCCTAA
CAGGCTTCATTCTCTCGAGCTGGTTTGTCTGGGCGAAACCAAGGACCCTGGCTCCTCTTC
TCAGGATGAACCCAAAAGGATCGATAAGATCTTGATGTCTGAGATAAGAGAATTTGTGTC
CCGAATGATTGAGAAGGTAGTAGGTTCTTCCTGCATGCGTCGACTTGCCTGTTCCGTGGG
TCCCGCTGAGGGTTACTATGATGGTCTTCAGTCTACCAGATCCTCCTGCCCAAGAGTCGG
TTATGGGAGACTGCGTTGATGAAGTCGAGGAAGAGAAGGGGCGGAGTTACAAGGCAGCTC
AGCGAGCTACGCCATCTTCCCTTTGATGCTTCTCTCGCTCCTTTGAGTAGAAAGATGAGT
ATGATTGCGACGGTTGGTATCCTATACGGGAGCACGAGCCTGTCTCTCCGTAGCACTCCC
AGTCGATCCTTTCCGAACCTCTTCTGTCCCGCTTGTGTCAGATCTCGCATTGTCGGGCTC
TCAACGCCGCAAGCTTTCAAGAATCGATCGATGGCACCGATGAAGAATAGGAACGCGTCT
CCAATATCGGCCTTGTCAACTGCGTCGAGAATCTCTTGCGTTGAACAGTTTCTTGATAAC
GCTTCAAAGTCTATGACGTCTGATAGTTTCAGGAAGTTGTGGCGGAACATTGCATGAATT
ATTCTGATAAGCACTCGGTCCAGGTCTGATGTTACCCAGACGTTCCGGCCCTCGATCTTC
TCGATCCTTCGGTCCCGTAGAATATTGTTTGGTTCTACGTGCTGCTCGCCGAGCTGGCTG
ATTGTCGGATACAATTCGAAGTCGTGTTTGAAGCCTGGGAGGAAGCAGCTGAACTTTCCC
ACCAACTTGTCGCAGTGTGTTAGTGGCTGAGGCTTGACTCTGAACTTGTCCAAGAGCATC
CCTCTTGCCTCTCCAAACTCGGAAGAGTGAGGTAAGAGAAAGTCAAGGTCGTGTCCCATG
TCAGGCAATGAGTCGAAGGATTTTATCACAACAAATGATACACCCAACTTCTGGAACTCT
TTACTCATCAGATCGTACAACTCCATTGCCTCGGCAAACTCGGTCTTGGCCTCGTCAACA
ACCTCTGCTGGCGCGTTGAGAATTGGCGCGGCTCTCAGAGTAACTTTGTTGTTCTTTGCT
AGCTTCAGGAACCTCTCCTTGTTGATCGGATGAATCGGCTCTCTTCTAATCACAGCTCTT
GCCAGCAGGACAGATTCGGCCTCTCTGCGGGCTGTCTTGACAATTCCTACCTCCTCAAGA
AAACTCATTCCGAAACCTCTCCGGTCACGAATTGACTAGCGACATGCACGGTGCGAACGT
CTTTTCGGCCGCCTCATCCCACGAGATGATTAAGGGTGACTGTTTCCCCTTGGGCGAGAA
TTTCTTCGGATCATCGATAACCTCACCAATCTTCGCTGCAAGCTTCAGCTCGTCCATCGG
GGGCTCGACGGGGACCGCAAGGCCCTCCTCAACAAACTCTGCGAGGGAGGAAGCATTCGC
AACAATCGTAGGAACACCCACCCCAATAGCCTCAGCTACAGTATTACCCCAGTTCTCATG
TTCTGAAGCAAGAACCACGGCCGTGCTGGACGCGTACAGCGGAAAGAGGTCCCTCTGTGG
AAGTCTATCGTACCATTCCACACCGTCGTTCAATCCAAGGGTGTGTGATAACTTTTCGAG
CTCGCCCTTTACTGGGCCCCTACCGACGATTCTCATCCTCAGCCTATCGTTCTTCTCCCG
CAATTTCGCGACCGCCCTCATGACCTTGTCGACGTTCTTGTATCTCTCCAACCTACCCGC
GTAGAGAATCGTCGGCTCCTCAGGCTCTCGCCACTGGTTCTTCTCTCTGAGGTCAGAAGC
AATCCCGTTCGGGATGATTTCCACTTTTCCTGCAGATTCCGGGAAAGTGTCGGTCATCAG
ACGAGCCTCGAATCTGGAGATGCAGATTACTCTTGGAACGTGGGCGACGAGTTCTCTGAT
GAATGGACGGTAAGCTCTAAAGAGAATGCGTCCCAGCCCTGAGTTCAAGCGGCCAACATA
GTGGGGAGTGAAAATCAGTGAGCTGTTTCCTCGCATGATCCCCGCGATGGGACCTGGAAT
GTCGTGGATGCAGTGCAAGTGAAGAACTTGCGGACGAGACTGTTTGAGCACTTTGAATAA
GCCTGAGGGGGAGGGAAAGTGATAGTTCTCCCGGGGGGCAAGGGATTTGATTCTGAAGAT
TGTGAGATAATCATCAACATTCTGAATTGAAGGTAGGTTGCCCAGAGGGTCTGTTGTGAT
TACGGAGACTCGTCGGAAGAATTTCGTCGCTCGTTGTGCCAGCTGCGAAACGTGAGTCTC
TACTCCTCCAACATATGGAGGGTAGCGCGGGCTCACGATTGTTATACTGTCCAACAGAGA
TCTCGAACGCTCACGTGTGAGACTATTTCCCTGCCAGCTATTTATTCAATTCCGGACTCG
GGCCACTCCACATCTCACGGTGTATCCAAACATATCTTGAGACATGAATTTGTTGCAGAA
TATCCCCCCACACCAAGAAGTATAAGAGCAGAGAATGGGGAAGCCACGATAATCGCGGTG
GGAATTACGAGGCAAGACCGAGATATCTTCACAGCCGTCGACATGCGTAGGGGATCGTAT
GCTCTGGTCAGGCCGAATCTTGAAGCTGCGAGTCTGAAATCTTCGAACTAAAGCGTGGCT
CCAAGAAAAATGAACCCTCTGCGCATAGCTGTTATTGGCGGCGGCTATTGGGGAAAGAAG
GTAATACGCGAAACCCTTGACATTAGTCGAGCAACAGGCTCAAGCCAACTCCACTCCATC
GTGGACAACTTTCCAGAATCACTCACCCAATGCAAAAGAGAATTTGGGGGAAACCTCGAA
TATCGAACAGACTATCACTCTCTCGCAATGGACCCGTCACTAACCGGAGTCCATATCTGT
ACTCCAAACAGCACCCACTTCGAAGTAGCCGCAACATTCCTCCGACAAGGCAAACATGTA
CTCGTCGAGAAGCCTCTCACCCTGAGGACCGAGGAAGCATACGAACTCGTAAGGCTTGCC
AATGAGAACAGAGCAGTCCTCTGCGTAGGACACATTCACCGGTTTAACAACGGTGTCAGA
GAACTAAAGCGCGTCCTCGCCGACGGAGGCATAGGAGACGTGTACTATCTGCGTCTAAGA
TGGACGGCCCTCATGAACCCTCAACTACTGAGGGAGGTCATAACCGACCTAGCTCCCCAC
CCCTTCGACATCTGCAACTATCTCGTCGACGCCTGGCCCGAGAAGCTCGCGTGCAAGGGA
CGAGGCTACAGGACCAAGCAGAATGAAGAACTAGCTTTCATAACCGCAGACTACAAGGGA
GGCCTAATCGCTCACGTAGAGCTCAGCTGGCTAGACCGAGATAAGCGAAGAGAAGTTACT
GTTGTTGGAAGCAAGGGGACAGCGAATCTTGACTGCGTCGAACAGAAGCTCGCTCTCGAG
CTACAGGGAGGCAGACGAGAGATCCCGGTCTCGGTCAGCAACACGCTTGGAGATGAAATA
CGCCACTTCTACGACTGTATCCGCAACAACCAGGATTCGACACCGTACTCGAACCAGTCT
GACGGAATACTAGGCGCAAGAGTAGTAGCCCTCCTGGAAGCCTCAAGAGAGTCAATGTTC
CAAGACCGAACAGTTCAAGTCCAGCTCCCGATAATCCCGGCGATACCGGCAAAATGAAAC
GTCCCAAATACTCAGTAATCAAGAAAGCAACAATAGGACGCGACTCACGCGTCTACGACC
AGGTAAACCTGTACGGATGCAAGATTGGCAAGAACACGAAGATAGACTCCTACGTGTACA
TTGAAGAAGGAGTCTCCATCGGAGACAATTGTAAGATCCGACCCTTCGTCTTCATACCGA
CCGGAGTAGTCATAGAAGACAATGTCTTCATCGCGCCTAACGTTACGTTCACCAACGACA
AGCACCCGCGAGCTCACGGAGAATGGACACGGCTCAACACGAGAGTCAAGAAGAACGCAT
CCATCGGAGCGGGGAGCACAATAAACCCGGGAGTACAGATCGGTGAAAACGCTCTGATAG
GCGCGGGCTCAGTCGTCACGAAAAACGTACCTGACAATGCCATCGCTGTGGGTATTCCCG
CGAGAGTCGTGGGTTCAAGACCCGCACCCGACGAACAGAACGGCCACCTGTCTAGTAGTA
GAGTTAGAACTAGTCGATGAGACGCCTTGCGATAATTCCGGTCTATCGAGAAATCGGCAA
GATTGGAACCGTAATCGAAAGATTCACGCCCGAATCGGTCGACGAAGTCTGCCTAGTCGT
AGACGACCCCGACGAAACGATCCTAAAGGAAATCGACGAGTCCAGAGCGAGGACCCAAGT
TCCCGTTACTATTATCAAGAACCCTGCAAGGAATGGTATAGGCTTCGCGATCAAGAAGGG
CTACCGATACGCGCTCTCCCACGGATTCGACCTGGTCGTCGTCATGGCGGGTAACGGCAA
GGACGATCCCAGAGAGATCTCGCGTCTGACAGAGCCCATCTCCAAGAACGGCTACGACTA
TGTCCAAGGATCAAGATTCCTCCCGGGAGGAAGAGGCGAAAGGACACCTTTCTTGAGAAG
AATCTTCACGCGTCTCTTCCCATTTGCCTGGACCTTCCTTACAGGGGTCAGATGCACCGA
AGTTACAAACGGCTTTAGAGCCTACAGGGCTTCGATACTTGAGGATCCTGAGATCAACAT
CTGGCAAGACTGGCTGAACGGATACGAGCTAGAATACTATCTCCACTACAAAGTCCTGAC
GCTGGGCTACAGATTCACCGAGCGGCCAGTGTCAAAGATCTACTCCCATACGAAACGAGA
GTCATACTCCCACATATCCCCATTGAAAGACTGGCAGCAGATAGTAGGTCCGGTAGTCCT
ACTCCGACTCGGCGCGAGACACTAGAATTGACACTTGTATCGCAGTATCGACCGATCGTC
CTGCAAGCCGCTACTCCGTCCGACTCGAAGATTTTGAGCGGGTATGCCGAGTTCTGGAAA
ATACCCTGGCGGACCAGAGCACCGCCAGGCGAGCAACATACCATCTTCACAACTGTCAAC
CAGACGGCGCCGGCGAGAGATGCTGCGGTTATCGTCTCGCCTACTGGTAGAGACGGCGCC
GAGACGGTTGCCCGCGACCACGGACTCACACTGACCCCAAAGGAGGCAGCGATCACTCTC
TCGGTAGCGCGGGATGTTGAGGTTTGGCTTAGAACGGACGTTTACGAATTTTCCGGACCC
AATCTAGATCCGATTCTGCGATCCGGAGACTTTTCGATCCTTTCGAAAATCCATGGAACG
GAAACCTATCTACTTAGCGTAGACCTTGTAGGCGAATACGTTAGAAGAGTCTACGATGGA
TTCGAAGACAGACCCAGCAGGAAGTTCTGGCTGGCGACCAAACTGCCCTTCTCGTACCAG
TCAATACCGCGATTCCTTCGAGACCGATCATTCCGATCCTCCGAGGGAGCGGGTCAGATC
ACCGAGGAAAAGATGGGACCTGTTGAATGCCTTAGGACAATATTCTTGGCCAGCTTAATC
CTATCCTCAGGCCCCATTGCTCGAATTGCCTTCTGGAGGCGCGGAAAATCCTACGCTCTC
GCTGTGACTCATGACGTCGAGACAGAGGCCGGTCTTGACAAGGGAGCTCCCAGACTCCTG
TCCGTAGAAAGAAATCTGAGAATCCGGTCGACTTGGAATGTTCCAAGCGCCCGATATCCG
CTGCCACCGGGATCGCTTCGCCTTCTGACCGAGAACGGTGAAGTTGGTGCCCACGATACT
GCACATGACGGGAGACTCATATTCCTCGATTCTGAAGAGAAGGTCCGACGGCTTCAAGAC
TGCAAAAAGGTATTGGAAAAGTTGACAGGCGAGGAGGTTCGCGGATTCCGATCCCCGCTT
CTACAACACAACGCGGACCTGGTTTCAGCCGCGGCGAAGGCAGGCTACTCGTACGATTCC
TCCTGCCCTTCGTGGGAAATTCTGTCCCCAACCTCCCTCCGCCCTCATGGGGTCGGCACA
GTCTTCCCGTTCGAAATATCTGACACGTTGGAGATTCCTGTCTCGCTTCCGCAAGATCAT
CAGCTAATCAGGGTCGCCGGACTCGAACCGTCGGTCGCAGTTGACATGTGGATGCGCTTC
TCCAAGTGGATACGGGGTCTCGGAGGCCCCTGCATCCTGCTCGTGCATCCAGACTACGAG
CTTGCACGGGAAGAGAATGTTCACGAATATGAGAGGCTTCTCGAGAACTTTGCCTCTGAT
CCTCAGTGCAGCATCATGACTCTTGGTGAAATGGCTGACTGGTGGAAGCTTCGAGGAAGA
GCCCGCTGGGAATTAACAGATGGACATCTAGCGATTATTTCTCCCGATGGAACAGCGAAC
TTACAAGCGGAATTGGTTACCGGCTATGGAGCTGATGGCTTTACGAGCGAGATTCTATCT
TGACCAGCCTTCTCCTGATCTTCTGGATCGCTGCCGGTACAATTCACCTGGGCGTGCCGC
TTGCTTATTTCGGCGTCATGAAGAGGATCGGTTCGAGACGCGGCTACAATCTCGCGATCG
GATCGGAGAGACAGCCCACTATCAGCATCATCATTCCCACATACAATGAAGCGACGGTCA
TCAAGGAGAAACTGTCAAACATCTCGCTCTCGGACTACCCGTCTGATAGAATCGATGTTA
TCGTTGTTGATAGCGGTTCGACCGACAATACCGCAGACCTGGCCAGGGATTTCTTCGCTC
AGAATCGTCTCAGAGGGCAGGTCGTTGAAGAGAAGGAGAGATCCGGAAAATCAGGTGCCC
TTAACATTGGGTTGAAACATTCCCTGGGCGAACTGGTCTGCATCAGTGACGCCGAGTGCA
AATGGGACAGACAAGCGCTTGGAAACGCTGCAAGATACCTATCAGACCCTACTGTAGGGT
CAGTCTCGGGAGTCCATCACATTCCAAGCTCAAACGAGACAATGGCCGGAAACGTCGAAG
GATCATACCGTTCCATCTACCGAATGCTGAGAATCACAGAGTCAAAACTCCACAGCACGC
CGGTGGGTGAGGGTGAAATTCAGGTCTTCCGTCGCCAAGACCAAACAGGGTTCGATCCGA
ACGTTGGAGGCGACGACACCTGTGCCGCGCTCTGCATGATAGAGAAAGGCTTCAGAGCAA
TAAGCGCCGAAGATGTCGTGTTCTTCGATCCCGCCCCGCCGGCCTGGGGAATCAGGTTTA
CACAGAAGATCCGGCGAGGACAGCACGTGCTCCAGGCCTTCCTCAAACACAAGAGACTAT
TGTCTGGAAAGAACGTTTTTTCGAGACTGATCTTTCCCATGGAGTTCTTCATCTACGCAA
TAAATCCAATCATCTTCCCAATATTCATCATCCTAACGGGATGGGTGATGATCACCAACC
TATTGGTCGCGGCTCTAGTTGCGATTGGAACAGTAATAGTCGCCGCCGTGCCAAGCCTGA
GAACGGCCGCCAGCACATATCTCTCGAACAATATCACCATGCTGGCAGCGATCATCCAAG
AATCCAGAGGAAACAAGCAGCTAGTGTGGACGAAGATAGACGCGAACAGGCGAGGCCAGC
AGGCGCTCGACGCTCCGATGATCCCACAATAACCATCGGAAATCAGCGAGCGAAATGTCC
CTCAACGCCAGGACTCTAAGAGACCAGCTCAACGCCTTTCTGCTTCTCCAGCGGACCTAC
AAGAACTGGATCGAGATAGCCAGAGACTACATCACACGAAAACCCTTGAGCAAAGTGGTT
CTGAAAACCGGCAACACTATCCCACTCGCCAGAAAGCCTTCAAGCCTCTCGCAAGCGCTC
CACCACTACCACCGCTGGTACGACCCGTCCATCTACAACCTAATCGGACTAGCGAAACTC
CTCAACCGAGGATGGAAGATAAGACACGTCGACAACGACTATCTCCTCCTATCCCCCCAG
CCGGGGACAGTGCTTAAGTGTAGACTCAACCAAGGTACTGATATTTCTCTAGTATCGGAG
ATCTTTGTTCGACAAGTCTACGGCTCCGATTTCAACCAGAAAGTCGTCGTAGACGTTGGA
GCGTACAATGGCGACTCCGCCATCTACTTCGCAAGACGAGGCGCTAGACTAGTCATCGGA
CTCGAGCCTGACCCCAGAAGCTTGGAGTTGGCTAGAGAAAACGTCAAGCTAAACAACCTC
GAAGACAGAGTAATACTGCTCAACGTAGCCCTGTCGACCAGAACTGGAGAGTCCAAACTC
GGAGTCAACGCGGAGACTCCAAACATCACGCAGATTGCAGAACCCTACAGCACCGCTGAT
GACACGTTGGAGATCGAGACCGTAACCGTCGAAGAAATAATGAAACGGTTCAACGTTCAG
AACATCGACTTTCTCAAGATGAACTGCGAGGGATGCGAGTATGGAATCATCCGAACGTTA
CCAGCTAAAGCGCTAGAGTCAATCAGCGAGATCGTATTAGAATTCCATAGCGGTCCTCTC
GACATACCGAGAATTCTTTCGAGGCACGGGTTCACTGTTACCATGATAGGCCACAGCTTC
GGCTACCTTACAGCGAAACGCATCTCGAATTGAACCGAACTCAATCATGCGGGAGCCCGT
CAAACAGATCGAAACTTTCGCTTCCGCGAAGCTCGGAACATAGAATATCGACGATAACCA
GCGAGAACGCTCGCGGCAATCGCATAAGTGCTGGACAGGAGCACGCCGGAGGAGGGATTG
AAAAAGTAACCAGCACCAAGAACCACCCCGAGGGCGATCGAAACTATAATGCTGAGAAAT
ATGCTCAACAAGATCTGCTCCAAAAGACCGAGCTGGTCTTTGGGAAACAGTATCTGAACG
GTGGCGTAACCAGGCAAGAATCCGAGCAGTCCAAGACCGAAGAGAAGCCTCAAGCTTCCA
AAGAATGGACTTTGCACATTGTATAGAACCAGGAGTATCTCTGCAAATGAGACCAGCACA
GTCACATGGATCCACCATGAATAGCTGATATCGGCCAGGAAGCGCGGGAAGGAGTCGAGA
GAGACGGGAGTCAGAAGCCGAATTTCTCCGTCACGTTGAAGCTCCTCAATAATACTGAGG
AGATCCTCATCGTTCGAGCGGATCCCTTCCACCGCGAGCCTACTCCTCAGTTCTGTCACA
GAGGAAGGATGATACTTTTGAAGAAACTCGATGACGAGCTCCCTCCTTATATTCGTCAAG
TTCTCAGGCTCCTCAAACAACTTGAGCCGTGATGAGAACCTTGCGCCCGAGATCCCTCAC
ACTACTAGTTTGCCTGTTTCTCTCTTCAATATTTCTCATAACCTCGCCACATCTCGTCCG
GGCACAATCAAGCGAGCTCATCACCGCAAGGCAAGATTTAGTGCAAGCTTTCCAGGCTAT
CCAGACAGCCGAACAGCTAGGCGCATCTAATGCAGACCTTCTACCTCTAACAGCCCAACT
CAACACTGCTCTTCAGTATGAAGAAGCTGCGGACCTGTCCTTGCGACAGGGGAATGTGAC
CCTTTCGGTGCAGTATGCTGTTCAATCAATCAACATCTCCACACAGGTCTCCTCCCAAGC
TCAGGGTCTAGCCAGCATCGCTCAAACTGCCACGGTGTATCGTACGGCACTATCCTACAC
TCTCGCAATCGTATTGGCTCTTCTCTCAGCACTCGCTATTCTAGAAGTTAATCGAATCCG
ACAGCTTTTGAGACGGAGAAGGCTGTTGAAGGCAAGAATTGACTATGGAGGTAGAGAACA
CGCAACATAGACTCGCCCTCTTCCTAGTCCTCTTCGTTTCCCTCACGGCCATTTTTAGCT
CCGTGACTTTCTACGCAATGAGCGCCAAGCCCAGCCAATCCTTCATCGGATTCGGGCTAT
ACTCGCAGAGAGGACTTCAAGGATACATTACCAACAGCAACCTCACCGTCCCCACCGGTC
AGACCCAGAACTGGACCTTCGCAGTCACAAACAGAATGAACAAGGCGGAATTCGTAATGA
TAATCGCGCGAATCGGCAACTCTTCCACCCCAACCCCGAACGCAACTACCCCCTCAACCA
CACTTCCGGAACTTGGGAGAACAGACCGGTTCATCAACGACGGTGAAACATCAAGAATCA
ACTTTACTTGGACAATCGAGTCGAGCTACCAGACTGGGCAACTAACCTATCTCAATATCA
CATTCAACGCTCAACCGGCCGTCAGCTCGACGCCAGTTGGAACTATGTCAGGCGCGAACT
TCAGACTAATCTTTGAACTCTGGACCTTCGACCCTGCCTCAGGCTCGTTCCAGTACGGAT
ACCCTGGGCAGACCTCTCAAGTTGGAAATTGGTTGCAGGTGTGGTTCAGCGCGTCGTAGC
AATGTTTCTAACTTTGGGCTATCAGCTTAGATTCCTGTTCTCGTAGAGACGATCGGTCCC
CGTCGAATAGACGAGGTTGAAGTTCATCGCTGCCTGGGCTTCGAAGGCCATTTTCAGGTT
TAGAAGGTAAGTGGACCCAGAACCAAATCTCAACAAGTACAGATTCTGATAATAGTTCGA
TACTAGAATGTAATCTGACGTGTTATCAGCCTGGGTAAAGGTCAGGTTGAACTCGGCGTA
CGTGTCGAACTTGACGTACCCGCCTGGACGACCGGCGATATTCTTCTGCTCTAGAAGGAC
CGCGCCTAGGTTACCGTGGGACGGAGCGAAGAACCTCCAGCCATATTCCCCGGGATGGGG
AAACATTACGGAATTCGACGTGAGACCGGATGCCACGTCTGAAACAAACAGAGAGGATTG
TGGAAGATAGTCGAAAGAATCCCCTCCGTAACGAGCTATCGGCATCAGCATTGAGAAAGC
GATCATCATCAGAATCAGCCCCGCTCCCACCAGCCGGGCGAGAGGCAGTGCGCCCAGTCT
GAGAACATTTCCCCGTTCCAGAAGTGATGCAAGAAGTAGACCTGTGGGAAAGAGGGAGAA
GAGATAGCTTCTCTGCAACACATCGGCATTAGCGAACAATGCAACAGGTATCGTGGAGAT
GGCCGCTAGAAACAATCCTGCAAGGAAATATTCCCTCGTCCGGAATCTTCGGACGAAGAG
CAGTAATGACAGACCGAGAAGCCATACGGAGACAGCGACCGTCTCCTGGATCAGAATGAC
CGTCTGGTAGCTGGGCGCCGGCGTAGTAGGCACGTTAGGCGCACCATGAGAAATCCCGCC
CAATCCGATCGCCAGTGCACCCTTGACGATTGACTCGACCTGCGCAAGCGCCCCTGATGC
GATGGCCGTCCACCAGACGAGCACCATGATTGAGAGTGCCAGGAAGAAGGGTCCGATCAC
CAAGAGGTTTGACCGCATGGTCTTGATTCTCTCCGCAGAGACCAATGGCTTGAGTAAGAA
GAAGGCGACCGTGCCTAAAGTCAAAACCAGCGGGGTCTCTGGGTGAGTCATCACCAGGAC
CGGGACCGAGACGAGGGCGATGATAGACCACAATTTACGTCTCGGCTCATCATCGATCAT
CTTAACGAGGATGTAGATTATCCCAACGTAGGGGATCAGCTCAAGGCTCTGTGGGGAGAG
ATGAAGCTGGAACCAGAGACCGCTAAGAATGAAGCCCGAAGAGACTGCTGAATAGTTCGG
ACCGAGCGTCCTCGTCGTCGCGTACAGAAGGATAGCCAGAACCACAGCAAGCGCGGCAGG
ATAGTATTTGATCAATTGGAACGGATCGATACCCGCAACCGCGGTCAGCTGTGCAAAAAA
TGTGTAAGCGCCAGGAAACTGGTACACATACCAAACCGGCCCGTTGTACCAACCGCCCGA
GTTGAGGAGGACTAATGCGTCACCCTCATGCTGATAACTGTCCAACACTCGGGGATCCTG
ATAGACTAGTGAAGGCAATGCGAACAAGTACGCGGAGAAGAGAATAAGCGCGGAGCTTTC
CAGTAGAGTCCTAGCCCGATCCTTCACACGGTTGCGAAGCAAAAACAGGCTCACAGATGC
GAGTAGACCCAGCCAGTAGCCTAGGGGCAGCTGAGAGACGAAGAAGAAGGAGTCAGGAGG
CAGCTCGCCTAAGTGCACCGTTGCTGCGGTTAGGAAAAACAAGGAAACAGCGACGGTCAC
TAACGCTATTATCACGATAAGATTGGCAAGATCGACCTGAGCTTCCGACCTCGGAGACTC
CATGAGTAGCTCTCCCTCTGAGAATGCTTGAGGGGCGACCCAAGGTCTTGTCGATGTGGT
TAGGGGTCGGGCATGTCGCATTCTAAGCCAATGAGAACTTACGAATCCTGTACGATAAGC
TTTCTTCAAGTGGGACAACTCACCCGCAAGCAAATGCCATTCTTCTCGGACGAATTTCGG
CGCGCTCCGAGAACGACCGGAGTACTCCAGCACAAGGCAGAATCAGGCAAATAAACTCCA
ATACTAACCTCGATCGCTCCGGGACCATGTCACGCTTCACGATGGCCCTGGGCTGGCACT
GTATTGACGGCGATAGCCAGAGGCTGCTCAGGTTACGTTGACGCGTTCAACGGTCAACGT
TATAAACAGTGTTTGAAGACCAGTTCTGTTGTCGAGCGATGGAGACCTCGAGTCTCTCTA
ATCCCGGCAGCCATCGAGAATCTGCTGAGAGGTTCAGGGAATGGGTCTTCCTGACTCTCC
TCTTGAGCACTCATCCGGATTCACCTCAAGCGGTGGCTGTGGGCGCTTCGAGATCCAACC
TTTTTTTTAGCAGGATGTATGGTGCTAGCGCACAACCCAACTTCGGGCTCAAGCCTAGAG
ACGCCCGCGACAAATAGCCGCAGCTACTCGCGACTATACCGTTCTCTCCAGAGATGTACC
TCAGAATAGTGAAACAGTTGGAGCCGAAAACCACCCCACAGGATGATCCACGCGAAGATC
GGCTCATGAACCGGGATCGACCGCAAACCGGTTCAGCGTTGCCTTTCTGAATCTTCAGCG
TATATTTGATCTTGCCGGGGAACTCGCTCAACAAACAGAGTCTGGTTCTTCGCTCCGACA
CTGAACGAATCCCCCGCCAATAGCGCAGGGAAACCGAATCCGATAAAATGAGTTGAAAAA
AGAAGTGAGAGTAATTCAAGAATTAGATCGAAAAGCACTCGCAGGGCTCTTTGTGGCCCT
CTCAGTGGGTATCATACTTCTCTCCTTGCCCGCAACGGCATCTGCCGCTCCGACGGGCAG
TAGTTTCAACCATATCGTGATTATCGCAATGGAGAACCAGAACTATGGTTCGGTAATAGG
ATCGAGCTCTGCTCCCTTCATAAACAGCCTCGCCAAACTAGGCACTACCATATCCAACTA
TCACAGCTACGGCCAGGGGATAGGCGGATGCAGTGCAGGATGCTACCAGGCTTTTGTAAC
CGGGCTTCAGACAGTCGGTGACAGCTGGTGTCCGAGATCCTCAAGTCCCTGCAGGAGCGA
TCCAACTATTGCGGGCCAGCTTACTACTGCCGGATTGACCTCAGCAGCCTTCTGTGAAGA
TGGATGTCCAAGAGGAGCCGACCACTTTCCATGGATAGGCGAGACAAGCACATGGAACAC
ATGTGTCACAGGCGCTTTCACCTGCACGGGCCAGTCAACTCCATCGGGCCTGACCCTCTA
CGGATCCTCAAGCTCAGGAGGGAACACAGCCTTCATCAACTATCTCAACTCGGCCGCTCC
AGCCAACTACATCTGGTTCACACCGACCGATTCTCACAATATGCATGATAACTCAGTGTC
GACCGGTGATGCTTACTTACAGACCCTGCTCGTCGGAACTGGTACACTAAGCGGTCCATC
CGCGACTTCAGTTCTTGGAAGCAGCTTGCTCAAGACTCCTGGAACTTTTCTCTACCTATG
GTGGGACGAATATGATCCCAGCCCGAACGTCGAATACGGTAGCATGATCAGAGTCGGATA
CACATCCACGGGCGGCTATACGGAGTACAACAGTCTTCACACTATCGAGGCGAACTGGGG
ACTACCATACATCACGAGCGTAGTCTCTGGAGACTCGTCAATGTCCGACATCTTCGGATC
GATAGTTCCTCCACCGCTCTCAGCAAGCTTCACCTATCTACCAACAACCCCGATCGCCTC
CACTCTCGTCAGCTTTACGGCGGTTGGGACTGGGGGCACCGCTCCATACACTTACTCGTG
GTCGTTTGGTGATGGTGCTACCAGCACCGGCCTAACCACTAGTCATACCTACAGTACGAC
AGGGAACTACACGGTCACGCTTACCGTGACAGACTCAATTGCTGGGTCAGCCAAATCAAC
TCAGAATGTCAAAGTCTCCCCTGTGCCAGCCCTCGCCGCAAGCTTCACGTTCAGCCCAAG
CCAACCTACATCCGGTCAGTCCGTAACATTCAGTGGTTCTGCAGCCGGAGGAATATCTCC
ATACACTTACGGCTGGAAATTCGGGGACGGAAGCTCCAGCACTAGTCAGAACCCCTCAGA
CACATTTAGCACGTCAGGCACCTTCACAGTCTCACTGAACGTGACGGACACAGCACTGAC
CCGCGTCCAAACATTACAAACCATCACGATTTCTCCTCCTGGCGCGTTGACCGCAACCTT
CACTACCAGTCCGGTTTTTCCGATTTCGGGTCAATCAGTAACCTTCACTGCGACTGCAAA
CGGTGGAACCAGCCCATACAGTTACAGCTGGAACCTCGGAGGAACAAGCAAAACAGGAAA
TCCCGTATCCCAGTCATTCACGAACGGGACGTACACCATCTCACTAACCGTCACTGACAA
TGCAGGCAAGACCTCCACGACTTCTCAAACACTCAGCGTACTACCCAGCGCCGGAACAAC
CTCCGTCCCAGTCCTGATAGGATGGGGCGGAATCAGACTAGACGAAGCCGCTGTAGGAGG
AGGCGTTCAGCAACCGCCAACATCAACACCATCCGTGGTGTTCCCAGGAGAGTCCGCGAC
GAACATGGAGCTCCTCCTCATCGAGTTGAAAGCTATGGGATACAACACGGTGAGAGTTGA
TTTTGATCCTTCATGCACCGGCTCACAATACATGAGCGCCTACAGCGCAACGAATCTTCA
ACGTGCAATCACGATCGCGCAACACTTCAGTTTCTGGATAATCGTCGACTACCACGGATA
CTCAGACGTGTTCAACTCTTCTACAGCCACATGCTGGCTAAACTTCTGGTCTGGAGTCAC
TAATCAGTTCAAGAACAGCTACTCCCAGATAATCTGGGAACCCATCAACGAGCCATGCTA
CAGTACTTCCGCCTGCGCAGGATACAGCACAAACAACAACATGTGCTCAGGAGCTTCAGC
GTGCGTTACCACCCTATCTCAAGAGTATCAGCTATGGATCAACCAGGCAAGAGCTCAAGG
CGATACTCACTGGATCGTTGTCCAGAACATCTGCAGCTACGGCTGCTCACTGAGCAACTG
GGCAGGCGGATTCCCAAGCGTCACAGACCCGCTAGGCAAGTCCCCTACAGGAAAGATATT
CATCAGCCTCCACAGCTACATGGGCTACTCCTCCAGCAACTGGAATAATGCCACCGCGGA
CTCGATGGCCCAACAATACTACCAAGCCGTTGTCGCAGGCATGACCGCCTCAGGATGGCC
AGCGCTGAACACTGAAGGAGGACCAGATCCCTTGTGCACGAGTTGTGCGCCGGACAAGAT
CCTAACGGGAAGCGCAGGATATACAACGACAACATTCCACTTCATACAAGCCCTAACCAA
CCTCTATGACAGTAATACGCCTCAGAGAATCAACTGGATCTGGTGGCCAGCGGGAAGCTG
GACGGACACACCAAACGCGGGAATATACGGGGCAATGCAGTGCGCCAGCAACCCACCCGG
ATGGGGCTGCCTACTAAGATTCTTGAGCCTAGGTCCCCCTGCACCGGACTTTACGCTGAC
TGGAACTAGTCCGGCAGGAACAAACGCGGGCCAATCCGCAACCTCAACAATCACCACAGC
AGCCCAGAACGGGTTCACCGGGATAGTCACCCTTACAGACACCCCACCCTCGGGATTGAC
GTGTGGCTCGATTAGCCCCACCACCATTAGCGGCTCCGGCGGCGCGACAATCTCATGCAG
CTCCAACGTTGCGGGAACATACCTCCTCACAATAATCGGAACCAACGGAGCGTTAGTTCA
CATCACAATTGCCACCTTCAACTTCAGAGACTTTCGAGTCAGCGCTACTTCACCATCGGC
GGTCGCTCCAGGATCCTCATCAGTCTCCACAATTTCACTGACTGCGATAAACGGGTTCGG
AGGAACGATCACGATTACCGACACGGTACCCTCAGGACTAACCTGCGGCTCTCTGAGTGT
TGGTACTGTCATAGGCTCAGGAAGTGCGACCCTTTCCTGTAGCTCAACAAGCCAGAACGT
CTACACTGTGACGATTACCGCAGTGAATGGTGCACTGACTCATACGACGACAGCTTCGTT
CACCTTTGGGATTCCTCCAGATTTCACAATAGTAGCGTCCTCACCTTCAGCTGTCAACGT
TGGCTCCTCCGCCACGTCCACCATAACCGTTAGCCTCATACATGGGTTTACGAGCACGCT
GATACTAACCGCGTCCGTTCCCTCTGGGCTAAGTTGTAACTCAATCACAAAGACGTCCTT
CACAAGTAATGGCACGGCAACGGTCTCTTGCAGCTCCCAGATTCCGGCTACCTACTCGCT
AACAATAACCGGAACTAGTGGAGGGTTGATTCATACCGCGACCGCGACTTTCAACTTCCT
CGGAACTCATGTGCCACCGACACTGAACCTTCCCTCAACCGAGACCGTTACCGCGCTTGC
GACCCTCACCTTTACGGTTAGCGCATCTGACACATCTATACCCGCTCCTGTTCTAACCAT
CTCCGGCTCCCAGCTTCCTACAGGCGCCTCGTTCTCAGCCGCGGCAGGAACTGCGCCGAG
CGGAACTTTCACATGGACACCCACTCAAGCGCAAACTGGAACCTTCACAGTCAGCTTCAT
TGTCACGGACGGTGTGACTCCCGTTCAGGGCTTCGTGTTCATAACTGTCATCCAACCAGC
CCAATCTCTTACTCTTACCGCGCCCGGGAATCAGTCAGCCACAGTCGGCGCAGCTCTTAG
TTTCATCGTCTATGCTAGGAACCCACTTGCCCCCACTGCGGTCGTGAACGTCAAGGCTAC
AGGGTTGGCTTCCAACATGGCTTTCGACACAGCATCGGGAACCTTCTCCTTCACCCCGAG
TCAGAGCCAAGCTGGGCAGACGTTTGTCGTAAACTTCACCGCGACTGATCCAAGCAACCC
CGCGGCGTCGGGCAATAAATCTGTAGCAATACAGGTCGCGAATAGTTCGAATTCTCCTTC
AGGAGGATTCTGTCTTAACTGCATTCTCCCGAGGGGATTCTCCGCCACGATGTGGCTATT
CATCATCGGTGGGTTGATAGGAGTAATATCATCAATTGTCGTCCTAAACATCAGAGCGCA
CGCTGAGCTCGCGGGTGCACGAAAAAGAAGACATCACAACCCCATCGGCGTTCGACATGA
CCACATGGCCAAGACTCATTCTGAGAATGTAAGAACCGTCCCACTCTATCGGAATCCAAC
TCATAACTACGAGGACAACTAGCAAGCGACTAAGACGACTAATCCCAGCAGAGAAGTTTC
TCGAACGGCTAGGGCTTTCTTCTGGTAGTCTGAACTCTTCTGAGAACCAGGGCCACGACA
ACAACTGCAGAGAATCCCGCTATGCCAAAGACTGAATAGGACACGATCGGGAGAGGAGCA
GCCCTGGTCAGCGGGGATACGTGAATCGTCACCTGGGAACTGGTCATAGCGTGATTGGCG
TCAGTTGCAGTGAAAGTAACGATGTAATCGCCTGGAGCCTGAGAGTCTGTGGGCGTCCAC
AGAAAGACTGAGGACGCGGACGCGGCGAAACACCGGGTTGAACCGAAAGTCGCGCCCGCC
GGTAAGGTACTGGATGATACTAGAGTCACACCATTGCATCCTCCAGCCCCCGTAGCGTTG
ACGATGAAACGGATGGTCGAGCCAGCGCTCACACTCTGGGCTCCGGGTACAGACAATGTT
GGCGGGGTGACAACTGTTAGCGTTTGACAGTTGCCCAAGGCAGGATTATTGTTGTTGTCG
CCGCTGTAGCTCGCAGTCCAGCTGTAGCTCCCTGATGAGCTGAATTTTTGAGAGGCTGAG
TTCGGGACGGAGCCATTCGTAACTGCAACTGGTGAACCTACAATCGTCGGGGTTCCCGTA
CAGGTCGGGCCCAAGAAGAACTCGTAGGTTAGACTCCCGCCCGCCTGGTAGCCGCCTGTC
AGAACAGCCGAGTCCGTAAGACTGCCATTGGCAGTAATACTAGCGGATGAAAGGGTTGTA
GTCACAATCGGAGTTGCCTTCTTGACGGTAAGACCCACGTTGGAAGCGACGGTTTGAGAG
GGTGAACCGTTATCTGTCACCTTCAGCTCGAAGGACCACTGGCCAGCAGTCGACAGGACC
CCGGTTGGAGCAGTAGGCTTGTCTCCCACACTGCAGGAGAACGAACCTCCAAGGTTGCTG
TAGCTCGCCGCTCCTGGAGCCTTTGCAAGCCACTGACAAACGTACGGGGATGTACCCCCG
CTAAAGGAGGCTGTAGTAGCAAGACTTGACGACTGACCAAGATCTGTGGAGATAGCGCTG
ACTGAGATCGTGGCCGATGATAGAACACCATTTACAGAAACGCTGCCTGCAGCGGATGTG
ACAGTGACGGGTGAACTTGAGCTATCCGTGACCTGAAGCTCGAAGGACCAAGACCCGACG
GTCGTGAGGGTCCCCGTTGAAATGGATGACGGCGATGTACATGCAGAGGAGCTTCCTAAG
CTTGTGTAGCTGCTGGCGCCTGGGGCTTTCTGGAGCCACTGGCATACGTAGGTCGCGGTA
CCACCGCTAAACGCTGCGGAAAGAGTTGCCGACTGAGCAAAGTCTATGGTAGGTGGAGTG
GCGGTGGCTGCGCTCACAGTAAGCGCCGTGTTGACCCTTACTAGATCGATCCCGGAGGTC
GCAGTGGCGGGAGGATTACCTGTTGAGGAGTCGGTCACTGTGTAGCAGTAGTATGTGATT
GTCGTTGGCGTCACCAGCAGAGTGCCGGATGTTCCAAGCGAGGCACCCGCGGGACAGGCT
AAGCTCGTTGATGAATACCAGAGGTAATGGTAGGGCGCTGTTCCTCCAAAGGGATTTGCC
GTCAATGTAATCGACTGCCCGTTATTGATTGCAGGGGAACTAGGAGTAGCCGACCCGGAC
GCCAATTGCGTGTTGACGGTTATCGTGTTGCCGGGTGAACATTCTGAGACGGGAGGATTT
GCAGAATCAGTTACCTTGTACGAGTAGGAAGAAGTGGCGCTGGGCGAGACCAGGTAGGTC
TGCTGGTTCGCACCGGTTATGCCTGTCTGGCAGCTGGCGTCGGAGTACCACTGGTAGGAA
AATGGTTGCGTTCCTCCTGAAGCTTGGCTTGTCAAAACGATCTGCTGGCCTGCGTCAATG
GTGGGGTTGGTTGGTGTAATCGCTCTCGCGGCAAGTGTGGGATTCACCCTGACCGTGTCC
CCTGATGAGCACTGAAAAGCCGGAGAATAGGACGAGTCTGTTACTTTGTAGGAATAGGTC
GTGGTGGAAGATGGGGATGCGACTAGGGTCGATGATGTTGAGCCGGTGATCAGGCTTCCG
CCGGGGCAGCCAGATGACGAATACCACTGATACGAATATGGTGTCGTTCCGCCGGAAGGT
GCGGATGTCAAGGTGATCAGCTGTCCATTATTGATTATCTGACCTGAAGGTGTAATCGGC
CCTGCGATCAATAGAGGGTTTACGGTGATCGTGTCCCCGGGTGAGCAGGCACTTCCTGGC
TGACTGCCCTGGGACATATCAGTCGTTCTGTACGAGAAGGTAGTTGTTGAAGAGAGTGAG
ACTGAATAGGTTGACGATGTAGCCGCCGGGATTGGCGAAGTGCATGTGCCATCCGAGTAC
CACTGATAGGACAGAAGAGGTGTACCACCACTCGCGTGTGTTGTGAGAGTAATCGACTGA
GCACTGTCGATGGCAGGAGAAGACGGAGTGATGGAACCCGCCACAAGCCCGGGATTGACG
ACAACGGAGTTACCAGGCGAACAGACTGAAAATGCAGAATAGGCGGAATCAGTCACTTTG
TATGAATAACTGGCCGCTGATGTGGGCGAGGCTGTGTAGGTGGACGAAGTAGCGCCGGGT
ATGAGTGTAATGCAGGAGCCGTCTGAATACCATTGGTAGGAGAAGGGGGACGTGCCGCCG
GACGCGTGGGATGTCAGCAGGATACTTTGGCCGGCGTCGATTGTCGGGGAGGATGGGCTT
GGTGCGCCTCCCACAAGCGTTGAGCTGACGGTAATGGTGTTACCGACTGAACATTGCGAC
GCCGGAGAATTCGCTGAGTCTGACACTTTGTAGGAGTATGTGACGGTCGCAGTGGGGGCA
GCATTGTACGTTGACAAAGTTGCGGACTGGACTGCAGTAATGCATGTGCCATCCGAGTAC
CACTGGTAGGAGTAGGGCATGGCTCCGCCTGATGGATTTGCTGTCAGCCTAATGCTCTGA
CCAATGTCGATTGACGGTGTCGAAGGTGTGATGGCACCTGCGACCAATCCAGGAACAATT
ATCACTGTATCCCCGACTGAGCACTGCGATGTGGGTGCGAAAGCGGAGTCTGTCACCTTG
TATGAGTAGGTAGCAGTTGCAGTTGGCATTGCAGTGTATGTTGGAAGAGTCGCGCCTGGA
ATGGACGCGCTACATGTTCCATCCGAGTACCACTGATATGATAATGACGGTGTACCCCCA
GACGCATGAGAAGTAAATGCGATCGACTGACCCGCGTCAATCGTAGGATTGGATGGTGAG
ACTTGTCCAGCGATCAGAACTGGGTTGACAATAACCGTGTTACTGGGCGAGCAGACTGAG
GCTGGAGAATAGGCAGAATCCGTTACTTTGTAGGTGTAAGGGGTAGTAGACGCGGGCGAT
GCGGTGTATGTTGACGAAGCCGCTGATGGAATTGATGTCGTGCATGTTCCATCTGAGTAC
CACTGGTAAGAATAGGGTCCAACTCCGCCCGAAGGTTTGGCGGTTAATACGACTGATTGA
CCGTTATCGATTGATGGAGAGGACGGAGTGATCGCGCCAGCAACTAGCTGGGGGCTCACA
GCGACAAGGTTTGTCACCGATGTCGCGCTGGCTGTCGGCGCGCCAATCGAACTGTCGGTT
ACTCGGTAGCAATAGTACATCAACGACGTGGGAGTTACTGCCTGGGTCGAAGCAGTGCCC
ATCGGTGTATTATCCGAAGAGCAGCTAGCATTCAGCCCTGAATACCACTGGTATTGGTAA
GGTGTCGTACCACCTGTTGGATTGGCAGTCAGAATGATCGATTGACCGGTATCGATACTA
GGACTTGATGGTGTGATTGGGCCTGCCGCGAGAGCCGGGTTCACGGTGACTAGGAAGGCG
GCAGAAGTTACACTCACGGCCGGGGTACCGGTCGAACTATCGGTTACCGTATAGCAATAG
TAAGTGCTGGTTGCGGGAGTTCCAGAGAGGGTAGCTGTTGCGGCCAAAGGTGTGCCCGAA
GGACATGCCGGGTTCGTGCTCGAGTACCACTGATAATGATACGGAGCGGTCCCGCCTGAG
GGATTCGCCGTCAAGGTGATCGACTGCCCACTGTCGATAGCAGGAGCTGGCGGTGTGACG
GTCCCCGCTACCAGATTGGCATTGACCGATACCTGATCTGTCGGGGATGACTGCGCCGAG
GAGGTCGCGTCCGTGACTGTGTAGCAATAATATGTGCTCGCGGTCGGGAAGACTATTTGA
GTCCCGGCGGTTCCAAGCTGAGTCGTATCGGATGAGCACGTGGCACTTGTGCCCGAATGC
CATTGGTAAGTGTATGGCGGGGCTCCACCTGATGGATGCGCTGTCAGAGTGATGCTTTGA
CCATTGTCAATGGACGGAGTACCAGGTGTTATCACTCCAGCTGCTAGTGCAGGCGCGACG
ATTACTGTATCTCCGACTGAGCACATTGTTACGGGCGAGAATGCAGAGTCTGTTGCCTTG
TACGAGTAGGTAGTCGTTGATGTTGGGGATGTGATGTAGGTTGATGAAGTTGCTCCAGTC
ATGGATATTCCGCATATCCCATCAGAATACCATTGATACGAAATGGGGGCAGTGCCACTC
GAAGCATGGGATGTCAAAGTGATGGATTGGCCATTATCGATGGTCGGATTTGATGGAGTG
ATTGGGTTTACCACGAGAGCAGAATTGACTGTGACAGTGTCGGCCGCCGAACATTGCGAG
CTCGCTGGAGTGCCGCGCGATGCATCGCTCAGCCTGTATGCGTAAGTTGTAGTCGCGCCG
GGTAAGACGAAGATGGTTGAGCCGGTCGCCCCACTGATGGAACTGGTACAGCTAGCATCG
GAGTACCATTGGTAAGAGTAGGGTGCGGTTCCACCTGATGGGCTGGCGGCTAAAGTGACC
GATTGTCCGCTGTCGATCGTAGGCGCGGAAGGAGTAATCGTGCCTGCCGCGAGCGCCGAG
TTGACTGTCACGATGTCGCCAGGCGAACACTGATGTGCGCCGTTAAAGTCAGTGACCTTG
TAGGAGTAGGTCGCGTTTGCCGTAGGCGCGGCGAGGAAAGTTGACAAAGTCGCCGAGGAA
ATAGCAGTTCCACAATTACCATCGGAGTACCATTGGTAGCTGTAGGGGGTAACTCCGCCG
AAGGCATTCGACGTCAAAGTGATCGACTGGCCAGAGTCGATGGCCGGCGTGCCTGGTGCT
ATTGCCCCAGCAGACAGTGCTCCGTTGACAGTAATGCTAGCGGCGTTTGAGGTGACGGCT
TGGGAGGGAGTCCCACTGTCACTTACTTGTAGCTCGAAGGACCAGATCCCTGAAGTCGAC
AAAGGACCACTAGAGACTGATGGCTTATCGCCTGCGACACACACGAACGAACTTCCAAAG
TTCCCAAAGCTACCATCCAATGGACCCTTCTTCAACCACTGACACGCGTAGGGACTTGTT
CCACCGGTGAAGGAAGAGGTTGTGGAAAGCATCGAACTCCCTCCTGCACCAATGGTGGCG
GGATTGGCCGTGACCGCGGGCGACGTGAGAGATGAATTCACTGTTATGCTGACCGGGTTG
GACGTGAGGATCACGGATGGCGACCCCGTGTCGGTGACTTGCGCCTCGAAGGACCAAGAC
CCGACGGTCGCGAGGACTCCTGTAGAGATGGATGTCGATGACGAGCATGCCGAAGAACTA
CCTAGGTTGCTATAGACAGTCGCACCTGGGGCCTTCTGAAGCCACTGGCAGACATAAGGA
GAGGTTCCCCCAGCGAATGTTGCGGACAGAGTTGACTGTTGTCCGCTGTCGAGAGCTGTT
ACTGCGGCAGTAGGATTATTCACGGAGAGCGCTGGATTGACGACCACGGTGCTGGGTGTG
CCGGTACGGATTATGGCCGGCGAAGAGGCACCGTCAGTGACCGATGCGCAGTAGCTCGTG
GTGGTCGTCGGTGACTGTGTGAACGATGCTGTGGTTCCAGTCACGCCGGTGTTCTGGCCG
ACCTGTATCAGATTAGTACAGCTACTCGATGAGCTGCTAGTGAAGAGAGTTGGAGCGTAA
GGCGAGGTCCCACCAGACCAGGAGACCGTGATGGAAGTCGATTGGCCAGAGTCGATCGGT
GAGGTCGTTGTGAAGGACACAATTGCTAGGACAGGATTAACCGTGACGAGATCGGTTGGC
GAGGTCGCGCTTGCTGCAGGGTTACCAACCGAACTATCCGCTACTCTGTAGCAGTAGTAA
GCCGATGATGATGAAGAAACTGGCTGCGTAGAAGAGGTGCCTAATGGTGCTGTGTCCGAC
AAGCAGTCAGGATTGGTTCCGGAATACCACTGGTAGGAGTACGGTGCGGTGCCGCCTGAT
GGACTGGCCGTTAGGGTGATGCTCTGACCAATATCAATTGTAGGGCCCGGTGGAGTGATG
GGACCTGCCACCAGCACTGGATCGATTGTGACCAAGTCTGTAATCGAAGACTCGCTTGCT
GGAGTGAAAGCGGAGTCCGTCACACTGTAGCAGTAGTACGTGTTGCCAATGGGCGATATT
ACCTGGGTGGCTGTCGTGCCGACCAGAGTCGTGTCAGAAGAACAACTCGCACTCGCACCC
GAGTACCATTGGTATGTGTATGGTGCGGTGCCTCCTGATGGGCTTGAGATGAGTGTGATA
CTCTGACCACTGTTGATTTTTGGAGAAGCGGGCGTTACGGCGCCAGCAACCAGCGCCGAA
TTTACGGTAACTGTATTACCGGATGAGCATCGTGAAACTGGCAAGAAGGCCGAGTCAGTC
ACTCGGTAAGAGTATGTCGTTGAGGATGCGGGTGAAGCATTGTAAGTCGAAGAAGTCGCG
CTCAGTATTGCGGTCGTACAAGTTCCACCGGTAAACCACTGGTACGAATAGGTCGTTGTT
CCGCCAGAGGCGGCTGATGTCAGTAGGATCGACCGCCCATTATCGATAGTTGGACCGGAG
GGGGTGATGGCCCCGGCAATTAGTGAAGGGCTGACGGTGACCACGTTACCTCCTGAGCAT
GCCGATGCTACTGGACTACCGGTCGAAGAGTCCATCACTCTATAGGAGTATGTGGTCGTC
GAGGACGGTGATGCAAGAAGTGTCGATGATGTGGCTCCAGAAACCTGGCTTCCACTGGTG
CAACTTGCCGCTGCAAACCACTGGTAACTGTAGGGCGGTGTACCGGCTGACGGGGCAGCT
GATAGACTAATTGATTGTCCGTTGTCGATCGTTGGCGAAGGTGGTGTGATTGCCCCTGCG
AAGAGTACTGGGTTGACAGTGACAATGTCGCCGGGTGAACATTGGGATGCTGACGCCAGG
TCGCTCACCTTGTAGGAGTACGTCGCTGTTGCAGTCGGTGAAGCGTTGTATGATGACGAT
GTCGCAGACGATATTGCCGAGGTGCACGTACCGTCGGAGTACCACTGGTAAGAGTAGGGC
GCACTTCCACTAGACGGGTTAGCAGTGAGTGTGATCGATTGGCCAGAGTCAATTGTCGGG
GAATTGGGGGAAATAGCACCCGCGAACAAGACTCCATTGACAGTAACTGTGTCGCCAGGC
GAGCAGGAGGAAGCTATGGGGCTACCCTGGGCTGAGTCAGTGGCCTTGTACGAGTATGTC
GTCGTTGATGTCGGGGAAGCAGAATAGGTGGGTGAAGATGCTCCGGAGATCAGGTTCGCG
CTCTGGCAGTTAGCCGCCGAAAACCACTGGTAAGCGTAGGGTGCAGTGCCACCTGATGGA
TTGGCGTTCAGAGTAATCGACTGACCGGTGTTGATCGTAGGGGAGGAAGGAGTGACGCCA
ACAGCCACTAACGCAGAATTAACAGTTACGATATTCGCAGCGGAACACTGCGAAACCGGT
GAGTACGCAGAATCTGTCACTAGGTACGCATATGTTGTTGTCACAGAAGGCGATGTAACA
TATGTTGGCGATGTTGCTCCAGATATCGCAAGGCTGCAGGTTCCGTCTGAATACCATCGA
TACGATAAGGAAGGCGTTCCTCCCGAAGCATGAGACGTGAGAGTAATTGATTGGCCTGCG
TCGATCGTAGGCGCTGAAGGCGTAACTGGTCCGGCTGTCAATGCCGGGTTGACAGTTACC
GTCTCTGCCGGTGAGCATGTAGAAGCGGGTGACTGAGCGGAGTCGGTAACCTTGTACGAG
TAGCTGCCGGTTGCGGAGGGTGAACTTGTGAAGGTGGATGAGAGCGCGCCCGATATTACA
CTGCCGCAGGTTCCATCCGAGTACCACTGATATGAGAAGGAAGGAGTGCCACCCGAAACA
TGTGATGTCAGCGTAATGGACTGGCCGCTGTCGATAGTTGGATTGGGTGGGGTAATCGCT
CCTGCGACGATGGCAGAATTTACTGTGACTGTGTCTCCTGGTGAGCAAAACGAAATCGGC
GAGAAGGCGGCATCAGTCACCTTGTAAGAATACGTGGTAGTGCCACTTGGTGAGGTAGAA
TAGGTTGGGGAAGTAGCTGATGAGATTGGACTGTTGCAGGTTCCATCAGAATACCATTGG
TAACTGTACGGTGTCGTTCCGCCTGATGGATTAGCAGTCAACGTAATCGGCTGACCGCTG
TTTATAGCCGGACCGGGCGGCGTGATCGAACCGGCGACGAATACCGGATTGACCGTGACT
GTGTCGGCATTCGAACACTGAGATGTCGGTGAAATCGCCGAATCGGTCACCTTGTATGAA
TATGTGGAAGTGGAACTTGGGGACGCTGAGTATGTCAATGTGGTTGCGCCGGGTATGGCG
GTCGCGCAAGTCCCGTCAGAATACCACTGGTAGGATAGTGAAGGTGTACCTCCCGTTACG
TGAGATGTGAGAGTAATCGACTGCCCATTATCGAGAGTTGGACTGGGGGGAGTAATCGCT
CCAGCCACCAGCATAGGGTTGACAGTAACAAGATCTCCCATTGAGCACTGCGATGCACCC
GGGGTGCCCTGCGACGAATCCGTCACTTTGTAGGAGTAAGTGGTTGTTGCTGAAGGTGAA
GCGATGTACGTAGATGATGTCGCTCCCGAGATAAGACTCCCACTCAGACAGCTAGCTACT
GAATACCACTGATAGGCATAGGGTGTAGTGCCACCGGATGGATTGGCGCTGAGGGTGATC
GATTGACCAGTGTCAATGGCAGGGGTGGATGGAGTGATGGCACCGGCCACCAACGCGGGG
CTAACAGTCACGATGTCGGCCGGAGAGCATTGCGAAACCGGTGAGTAGGCAGAATCTGTC
ACCAGGTACGTGTATGTGGTCGTGACAGAAAGCGTGGTCACATATGTTGGTGATGTCGCT
CCAGATATCGCAAAGCTACAGGTTCCATCTGCGTACCATCGATATGATACGGAGGGCGTT
CCTCCAGAAGCATGAGATGTCAGACTGATCGACTGGCCCGCATCTATCGTAGGTGCTGAC
GGTGTCAGTGGTCCTGCGATCAGTGCTGGATTAACGGTAACCGTCTCGGCAGGCGAACAT
CCAGAGGAGGGTGACTGTGAAGAGTCTGTGACCTTGTAAGAATAGATAGTCGTTGCGGAC
GAGGAAGCTGTGAAAGTAGGCGAGGTAGCTCCGGCTACCGCCGTCCCGCATGTTCCATCC
GAGTACCACTGATATGAAAACGGAGGCGTGCCACCCGAAACATGTGATGTCAACGCAATG
GATTGGCCGCTGTCGATACTTGGGTTGGCTGGAGTGATCGCTCCTGCGATAATGGCAGAG
TTGACCGTGACCGTATCTCCGGGAGAGCAGCGCGAGACTGGAAGGTACGCTGTGTCAGTC
ACTTTGTAAGAGTACGTTGTTGTAACAGTTGGGGAAGTAGAATAGGTTGAGGAGGTCGCT
GGTGAAATTACACTGTTGCACGTTCCATCAGAATACCATTGATAGTTGTAAGGGATAGTT
CCACCCGACGGATTAGCTGTTAGTGTAATAGACTGACCGCCGTTTATCGCTGGATTGGTT
GGAGAGATAGCCTGAGCTACAAGCGCTGGACTGACCGTTACTGTGTCGCCACTCGAGCAC
TGGGAAGTCGGTGAGAAAGCGGAATCGGTTACCTTGTATGAGTACGCAGTAGCGAAACTG
GGGGACGCAGAATAAGTCGATAAGGTTGCACTCGATACGGCTGTCGTACAAGCTCCGTCG
GAGTACCACTGGTATGTGAGCGAAGGTGTGCCACCTGATGCGTGGGACGTAAGAGTAATC
GACTGCCCACTATCGATCGTCGGACTAGAGGGAGTAATCGCTCCAACTACTAGGGCAGGG
TTGACTGTGACGAGATCTCCTGGTGAACATTGCGAGGCGCTAGGGGAGCCCTGCGACGAA
TCGGTCACTTTGTAAAAGTAATTCGTCGTCGACGGAGGCGACGCGGTGTATGCGGATGAT
GACGCTCCCGAGATTAAACTTCCACTCGTACAGCTGGCAGCCGCGTACCACTGGTAAGAG
TAAGGCGAAATCCCGCCAGATGGGTTCGATGTCAAAATGACACTCTGGCCAGTGTCGATA
GTGGGACCCAAGGGTGAAATCGGTCCAGCGACGAGTGTAGGGGCAACCGTGACGAGGTCT
GCCGCTGAGGATTGAGTGGCAGGCGCGAACGCTGAGTCAGTTACAGTGTAACAGTAGTAC
GTGTTTGCATTTGGTGATACGACCTGGGTGGCTGTCGCGCCAAGTAGAGTCGTGTCCGAA
GAACAGCTAGCACTCACACCCGAGTACCACTGGTAGTGGTAAGGTGCGGTTCCCCCTGAC
GAATTCGCGCCCAAGGTAATCGACTGACCGGTATCGATTGTAGGAGCTGAGGGAGTAACA
GCACCTGGCACGAGAGCCGGGTTGACCGTGACGGTGTCGCTTGCAGAACACTGCGAGGAT
GATGCTGAGTCCGCCACCTTGACAGAGTAAGTTGAGGTTACACCAGTCGAAGTGTTGAAG
GTTGACGAGGTGGCGGTTGCGATTGCAGTTGTACATGCTCCATCCGAGTACCATTGGTAC
GAATAGGGTGCAGTTCCACCTGACGGGTTAGAGGTAAGGGTGATTGATTGGCCGGCATCT
ATTGTAGGAGTGCTGGGCGATATTGCGCCCGCGGAGAGCACACCATTCACAGTAACTGCA
GCTGAATTCGAACTAACGAGCTCAGAGGGGGAGCCGCTGTCATTAACCTGTAGCTCGAAC
GACCAAGTTCCAGTTGTGGACAAGACACCGGTCGAGGTAGATGGCTTGTCACCTGCGCTG
CAGGCGAACGAGGTTCCCAGATTATTGTAGGTGCTGTCGCCTGGTGCCTTCTGGAGCCAC
TGGCACGAGTACGTCGGAGTGCCCGCGCCGAACGAAGTGGCGGTGGACAGTGCCGCAGTC
TGGCCAGCGTTAATCGTATTAGGACTGATGGATATAACAGGTACAGTAAGCGCCGGGTTT
GCAATTGCAGAGACTGCGGCGGAAGTGGCTATCTCAGGAGGCGAGCCGCTGTCGGTCACC
TTCAGCTCGAACGACCAAGTCCCAGTTGTGGACAAGCCCCCAGTCGAAACGGTAGGCTTG
TCACCTGCGTTACAGGGGAACGAGCCTCCAAGACTGCCGTAGCTTGCAACTCCTGGAGCC
TTCGCAAGCCACTGACACCCGTAAGGTGCGGTCCCGCCACTGAACGAGGTTGTAGTGGCA
AGGGTCGAGGATTGTCCAAGATCTAGAGCGGTCGGGGTGACAGAGATAATGGGCGCTGAG
AGAGCAGCATTGACGCTGACGTTGACGAGAGCGGATGTGACAGTGACGGGTGAACTTGAG
CTATCGGTGATCTGGATTTCGAACGACCAAGACCCGATGGTTGTCAAGCTTCCAGTGGGC
ATCGAAACTGGGGAGGTGCAGGGGGAAGAGCTGCCTAGACTGGTGAAGCTGCTAGCTCCT
GGAGCCTTCTGGAGCCACTTACAGACGTATGGAGAAGTACCTCCAGTGAATGTGGCGGAG
AGGTTTGCTGATTGGCCGGTGTCGATAGCTGGTGGTGTTGCAGAAGGAGTACTGATGACA
AGCGTCGGGTTGACGGTGACTGAAGCTGGAGAGCCGCTATTGTTACTCCCGTTGTGGGTC
GAGTCGCTGCCATACGAGCCCACTATGCTTGCGGCGCCCGAGGCGGACGGCGTGAATTTC
ACGCCGCAGCTAGACGTTGAACCTGTTCCAACCAAAGTACAGTTTGTGGCGTTGAAGTTG
CCTGTGACCCCTGTCTCTGTAAAGCCCACGGAACCGTTTGGCGTTGTGGCGGCGATCGTG
GAAGTATCTGTTACGGTTGCCGTGCATGTGGACGCTTGGTTAGCGAGTACCGGGCTTGAG
CATGAGACGCTGATACTGGTCGAGTGTTTGCCTGGTGATAATACCGAGGAGCCGGTGCTG
CCCCTGTGCGTATTGTCTCCTGTGTAAGTAGCTGTGATGTTGTGCGCACCTAGAACAAAC
GGTGTGTAGCTCACCATGCAGGTTGCAGAGTTTGCCGTACCTTGGAGGGTGCAAGGGGAA
GGAGGACTGAAGGTCCCAGTGCTGTTACTCGACAGATTTACACTGCCGGTCGGAGTTAGA
GTCCCTGGTGTTACGTCTGACACTGTCACGGTGCATGAAGTTGGAACGCCGACCGTAACA
GATGAACCGCATACTATTCCTGTCGTGGTTGAAATCAGGTTGACAGTCAACAACTCGCAA
TTGCTCGTGACCTGGTTGTTGTTCGAGTCTCCGCTGTAGGTTGCGTTGAAACTGTACTGA
CCGGCAGAGCTGGGAGTTTGAGAATTAGAAGGTGGCACTGAGTTTCCGGCGCCGACAGTC
ACTACCTGATTGGACACCGGAGCTCCATTGCAGACACCGTTGCCTGGTCCGAAGAAGCGA
TACGTTACGGTTCCGCTCACACCGGTAGATGGAAATGCGCCCGTGATCGTAGCCTGATCA
GTGGCCGACGCGCCGACGACTATGCTAGAGGATGGGTTGATTGTGGTGGTTATTGTTGGG
GTCTGCTTGTTCACCGTCAGAGGTTCGCAATTGCCAGTGGCCGCGGTATTGTTCCCGTTT
CCATTGTAGACTGCCCAGAAACCGAAGAAGCCAGGGGACGGAGGAGTAACCGCAGCGCTA
GAAGGAACAAAGTTGCCGACGCCTACGTTTACAATTTGAGAAGAGCCAACTATTGTTCCC
CCGGAGCACGGTGTTGTTGCAGACGGTAGTGTTGAGAAGCTGAAGAGCGTATAGGTGACT
GTACCGGTTACGCCGGTTGATGGGAATCCACCCGCAAGGCTGGCCTGATCAGTAGCCGAA
CCACCGATAGTAATTGTTGCGGATGGGCTGATGATGGTCGCAATAGTCGGAGCGGCCTTG
TTTACTGTGAAAGGCTCGCAGCTACTCGATGCACCGAAATTGTTAGCGTCTCCAGAGTAC
ACTGCGTTGAAGCTGAAAGTGCCACTGCTGTTGAAAGTTACAGTTCTAGAATTCGGGACC
ACACCGTTGCTGACCGGAGCAATAGAAACGACGGTCGCCGGCGTAGCGCAGTTGCCATTT
GCGAAGTAGTTGTATGTAACGGTGCCGCCAGCAGTAGACGTCTGGCCCTGTAGTGTCGAC
CTGTCAGTGACCGTTCCACCCACGGTAACAGTCGTCACCGTGAGACTCGTCGCGACCGTG
ACGCCAACCGGGTTGACGGTCAAAGGCTCACAGCTACTCGTGGCACCTTTATTGTTGGCG
TCGCCGGAGTAGACGGCCTGGAAGCTGTAGCCGCCTGGGTTTGTAGAGTTGAATGTTACA
CTCCTCGAGTTAGGAATGGCGCCACTGGCCACGGTCACATTCGAGACTGTCGAAGTCGTT
CCCGTACACGAGCTCGATCCGATGAAGAGATTGTAGTTGACTGTCCCGCCGGCTTGGAAG
AAGTTCGATAGTGTTGCAGAGTCAGTGACGGATTGGCCTACTTGGATAGAAGTAGGTGAG
AGGAACGTTGTAATCGTCGGGATGTTTTTCTGGACGGTGAGCGGCTCGCAGGATGAGGAA
GCGCCCCTATTGTTATTGTCTCCGGAATAGGTTGCGTTGAAACTGTATGAACCTGTTGCG
TTGAAGAAAACTGGTCTCGAGTTTGGAATCACGCCACTGGATACTGTTACAGCGGATACG
ATGGTTCCGGGAGTCGTGCAGGCCCCGTTCGTAAACAGGAAGTAAGTTACAGTACCGCTA
GCGGTGCTCGTTGCTCCGGTCAGGTTTGCCGAATCTGTAACAGAGGCCCCTGCGACGATG
GTCGTCAAAGATAGATTGGTTGTAATGCTTGGATTGTCCTTCGTTACCGTGAGAATAATG
ATCGCCCCGTGCATTAGCGCTCCGTTCGTACCAGTCACATTCAATGTGTAGACGCCAGCT
GTCAGCCCAGCGTTAATGCCCAAGATTGAGGAACCACACGCGCAACCTGTAGATGTTAGC
GTGACAGTGTTGGGAGAAAGGGTCGCAGATGGCCCCGATGGTGTGATCATAACATTGAGG
TTCACAATTCCGACAAAGCGGTTCACACCAACCAAGTTAACCGTCGTTTGCTGGCTTTGA
CCAACAACCAGCGACAATGATGACAAACTCGGTGTAATCGTGAAGTCTACAACGTGGAAT
AGTATGTTTGCAGTTGTGTGGGAGAGGGTACCATTTAATCCAGTTACAGTTACGATGTAA
TCGCTTGCTGTCGAAGAACGACAGGAGAGAACAGAGGTTGCGGGTGAAGGAGCAAGGGTA
ACCTTGTTCAGGGATAATGAGCATGTTAGACCTGATGGCGCGGATATACTCATCGTCACT
GTTCTGTTGAAGCCGTTGAGTGGCGTCAAAGTTACAGTTGAGTTTCCTATTGATCCTGCG
TTGACTGTCAGGCTTATTGGGTTAGCTGAGATTGTGAAGTCTACGACTTGGAACGTGATT
GTTGCGTTATGAGTTAGCGGCCCACTCGAACTCGCGACTAAGACGCTGTTGTTTCCGATC
GTCGAGTAAGTACAAGAGAGATTGACGCTCGCAGAGGTTATCGTAGAGGTCAGAGTCACA
CTAGAGGTGCCAAGGCTACATGCTGTACCCCCATTCTCGGAGAGTCCGACGGTTCCCACA
AATCCGTTGACTGAGGCCACGCGAATTGTTGAGACGCCTGGCGCGCCGACGTTGACCATT
AATGCATTCGGGGTGGGAATAACCGTGAAGTCCTGGACTTTAACCGTGAAGATTGCAAAG
TGAAGGACGTTATTGCCGCTCCCAGTTACCAGCAGACTGTAGTTGCCCGCTAGGCCACTG
CACTTCAGACTGGCTGTGCCTGAGGACGTTGTCGAGTTGAGAACGACGCTAGTCGGACTC
AAGGAGCAGGTGAGGCCAGCGGGAACGGTGTCGGTCAGGCTCACCGTGCCTTTGAAACCG
TTGATAGCAGAAACCGTAATTGTTGAGTTCGCGAGCCGGTTCGTGAGTACTGTGGAGCTC
GTCGGGCTTGCTGTCACGCTAAAGTCAACACCGGTGACGGTGACAGTCGTCGACGCTGTG
GACGAGGTTGTAGTGGAGGTGCCGGTCACGGTAATTGCGGCGTTGCCCGTTTGTGGCCCT
GCACTAACGGTGAGAGTCACGTTTTGACTTCCACCTGACGCGAGTATGACGCTGGGCGCG
CTCAATTGGGCGGTTATGCATGTGCAGCTACCGGTACCAGCAGACGTGGCGAGATTGACC
GAGCCACTGAATCCACCAGCACTCGTTACAGTTATTGTAGAATTGGCCGATGAGCCGGCT
TGAATCGTGAGGGCTTGGGGACTAGCTTTGATGGTGAAGCCCAGGACCATTGCTAGAACG
GTTACGTGTCGAGCATTAACGCCCGTGCCTCCTGTGACTGTGATGGTGTAGTTTCCAAAA
TTCGCTGCTGATGTCGTAATATTCAGGGTGGCGAATGTGATTCCACAATCGTTGCAAGGC
TGGACATTGACTGACGATGGGATCGTCACGGTCGGTCCAGACGGGGATATTGTCGCACTT
AGCGGAAGGGGTCCTGAAAAGATATTGAATGAATGAATGGTAATGTTAGAGGTCTGTGAC
GTTCCAGGGCGGATTGTTACGGGGTTTGGATTGGCGCTCAGAGAGAAGTCCGCGGGTGTG
TTGGATATTCTCCAAGCGGTGAGTGGATGTAGTTCCCAGCCTGAGAAGCTGTGGCTTGCA
TCTCCGGTATGTTCAGGGTCCCAGAAGACGAATCCCTGAAAATCAATCAGGGTCTTGTCC
GCCGCGGTCTCTGCTGCCAGGATGTGAGGGTCACAGGTTGTGTTCGGGCCACAATACCCG
GCCGCCTTCCAATCATGATCAAACTCCATGTGAATCGTATGCATGCAGCCTGTTTTATTT
CCCAAAGTGCAGACATCGTAGCCTGGTGTGAAAATGTCGAAAGTAGTGTCTGACGTGTTC
ATCCCGTTCGGATGCGGCCCTCCGCCGTTTACAGCATCAAAGTGGATGGAATAGTCCTCG
TTGAGGAGAAAGCCTCGCCTCACACCACGGACCTCAACGAAGGCGGACACAACTTGTCCG
TCGGCGTTTGTTACGGTGCAAGGGGGCCCATTCGGCCTCCACCCCGGGGGAGTAGTCGGG
CCAGGGGTGAGCCATCGCTTGGCTTCCCCGTTTGGAATACCGTTCGCCTGAATACCTGGG
TTGAAAATGCTCCCGCTCTCAGTCGCACCCCCTGAAGAATTGCTCTGGCTTCCCAGAATC
TGCTCGATCGTCACAACCCATGGAGTACACTGAACCTTCGGATTCCAAGAAGTGTCAGTC
GTGAAACCACTCGGTGAGGCTATCGTCTCTAATCCGAAGTTTAGATTGTACTGCGGGCTC
GTACCATCAATCCACATGATTCCAAACGCATTCTTGCCAGCAACCGAGGCAGAATAGTGG
AAGCTGCCTATAGCTGACTCTGCAACAGCGGGTTGCGTAGGGAATGCACCTGGGGTGTGA
ATCCACAACCCCCCAGGGACCCCGGACCATTCGTCAATGGCGTTGTTTGTCTGGTTGTAC
CAGAACACGTAGAAACGAGGATTGGCGGGATCAGCCTGGTTGACAGCGGCGGTGAATGGT
AGAGAATACCGGTTGAGACTGCTCGCCGATCTTGCCTCCCCGGGACCAATAGTATCAGGT
CCCCACCCTCCCTGCGAACCTCTGGAACCGGCTAAGAGTGTCGCAGTGTTCGTGTCGTAC
CATATGGCATAGAGCTTGATTCCCGAAGCAAAGACGAATGAATTCACATCAGTCGAGGTG
GTCGCTGTCGAGATCTGCTCTTCTTGCCCCCAGACCGTTCCGTCGTACAGTCTGCCGAGC
AAATTGTGTTTGTTGACCCAATACGCCGCATATACTTGGCCATTGGGCAATGTTGCAATG
TCAACATGCCAATTATCTGTGTCCGTAAACTGCGATGTTGAGAGGACAAAATCTCCCGTC
CATGCTGGCGAGACGTTGATCTGCATTTGCCGCATTATTGACAGTTGAGGACTTCCACTG
TCAGTCGCGGTGAAGTTGATCGTGAAAGTCTGGCCTCCTTGGTAGGTCGTGGGCGTCCAG
CTGAACTGCCCAGTTGTGAGGTTGAAGACAGCTCCCTGGGGAAGCGTGCTTGTAGAGTTG
CTGACTATGTCTCCGTCAGTATCAGAGGCATTGACTGTGAAGATTACCTTACTTCCAGTT
TTGATACTTTGCGAAGGAGGAACCTGTAATGTGAGCTGATTGTTCTGGGTCGTCAGTCCA
GGTCCTATCAGGATCGTCTGGCTTGATATGGCTGTTTGTTGAGGATTGCTACTATCAGCA
GTTGTGAGAGTGACGGTATATGCTCCCGGGGTGATGAACTGGTGGGGGACAGTTCGCCCC
GTTGCCGTTGGAGAATCATCTCCAAAGTTCCAACTGAATGAATAGTTTGGAGTTCCTCCG
CTTGCGGCTGCGGTGAAGTTTACTACATCAAGAAAAGTCGCATTTGTTGGGCTGAAAATG
AAGCTCGCGCTGAGAGGCTGTGCTGGCAGTGGTGTGTTATTGGCATGAATGATATGCGGT
GTTTCTATACCGCTCCCGCCACAGGCTTTCTGATCATCTTCTTGATATCCGATCCAGATC
TGACCGTTCGAATCAATGCTGATGACTTCGTTTGGAAACGTGGCTGTTGGACTGGGACTC
CTTACTACCTGCTCTTGCTGCCATGCTATTGTCCCGCCGGTCCCAAGTGATCCCGTGCCA
TACAGCAGGGCGCGATTGCAATCCGTATCGAACGATGACTCGTTGTAACGTGCGTAGAAT
GCATGGATTCCATCACTCACAATGGACCAGTCGCTATCAGTCACATGTTTACCGATGTTA
GTCGGTACTGCCCAATTCACTCCGTCGGTGCTTGAAGTAAAGTAGAAGCATCCTCCCTGT
CCTTCACAGTTTGCGGATGAATCTTCATAGAATATCCAGTATCGCCCTTGCGCGTAGAAT
CCAGGATTCTGGTAGGATGACTCGTAGACGAAATGATCCCCAGTATGGGCTGCTACATGC
GAACTGTTGGTTACTGCGCTTACAGGCCTCGCGATCTCAGCGGCCGCCACGATGCTCAAG
GCCAGTGAGACAAGAAGTATAGTCAGCGATAGCCTATTGCGGCGCAAACTGGAGCCTGCG
CTCAAAATGGCAGATACCGCTAATTAACCATTGAGCGCATAAGGATAGCCTGAGATATCT
TAGACACCAAAGAGGTATCGTCTAATGCCTTTTCTTACCCAATTCCGTAAAATAACGGAA
ATGAGTCTTCGGGGCCGAGGACACGGAAGAGTCCTTGATAAGGGCGAGATATCAAGGATC
GAACAGAGTCCTGGAATTCCTTGAAAAGCGCCGTATCGACCCGTTCAGATCTGCATTCTG
CCGTAAGCCTTGAGCACATAATGGACGAGTTGAGGCGGAAAGGTAGCTCCAAGGCGGTTG
CTGGAATGTCACGCTTCGGAATACGGACAGGCACTGCTCTTGGGGTTTCTATTCCACAAC
TGCGCGATATAGCGAAGGACGTCGGAACCAGTCATGATCTTGCAAAAGGACTCTGGAAGA
GTCGAATTCACGAAGCACGCATTCTCGCCAGCATGATTGATGATCACAAGAAAGTGTCAG
AGGCCCAAATGGAAGAATGGGCGGCGGATTTCGACTCATGGGACGTTGTGGATGGTTGCT
GCGGAAACCTCTTCGACAAGACAGAATTCGCAGAAAGAAAAGCACGCGAATGGTCCATGA
GAGAGGAGGAATATGTTAAGAGAGCGGGATTTGTCCTAATGGCTGAACTAGCCGTTCACA
GCAAAGAAGCTTCAGATAAAACGTTCCTAGATTTTCTTCCCTTGATAATAAGAGAAGCGT
CCGACGAACGAAACTTCGTCAAGAAAGCCATAAACTGGGCGCTAAGACAGATCGGAAAAA
GAAATGCAGTCTTGAATGCCGCAGCGATCAAAACTTGCTCGAAAATCCGAGATCTTGATT
CTAGCCCGGCGAAGTGGATTGCATCAGATGCGCTTCGTGAACTAACAAGCGCACCAGTCA
AAAGGAAACTCTCAACCACGAAGCCGTAAGGGCCCAAGCAACAAGATCATTTGACTCCCG
AATCGTCAGAGTTGGCGAATCTTGTCGTAAAAGTCCATCAAGTTGCGTGCCGCCGGTTCC
TCCCTGTTCAGGGCAAAGATCTTCATTCCTTGCTCGTATCTCTCGAAAATCAATACTCGA
CACTTGACTAGTGGTTCTGCGATTCGCGCGACAGTTGAAGGGGATACATCCAACACTCGC
GCGAGACCGGCCTGGTTGAAGACCTTGTCCCTGTTCTGCAGCAAGTGTTCTACAAGTCTG
ACTTGTGCTTTAGATTGAAAAAGGTCTAACAGTTTCATCAAGCAGGCCTCTCACGAATAA
GATACGAGGGTTCCAATATCTCGGCCCCGCAAAGCACTCGTTATGTTCGACGGATCCTCC
ATTGAGACGAACCTCGTCGGAATCCTCGCCCTCTGCATTATCTTCAACGCAACAGGATCC
AACAATTCATACCTGCCCGCATAAACATCTCCGGCCATAGCCCAACTCAGCAACTTGTCA
ACGCTGACAGACCTCAACATCTTCGCCTTAGGATCCTTCTTCGGATCCGCAGTATACACT
CCTTGAACATCTGTCGCATTAACGAGAAAATCCGCACGGGTTATCTCAGCCGCTAAAGCT
GCCACAGCATTCGTCGACTGTCCAGGCTGAAGACCACCGATGACCACCACCTTCCCAGGA
CTCACATAGTGAATCAGCTCCGAGAGCATTGAAGGAATCTTCGTGACAGCTATACTACCA
AGAGCGAGCCTGAAGAGTTCCGCGTTAGCTCTGGTCACGGTTATCCCGAGCAAATCGCTG
GTAGACTCATCCGCCCCCAGCTTCCGCGCCACGTCAATGTAGACTCGCGCATTCTCACCA
CCACCAGCAACGGTCACCAGTTGATTCCCTTCGCTTGCGAAACTGGACAGGACCTTTCCC
ATGCTCCGTAACGCATCAACGTCCGGGTCCCGTTTGAACAATGCGCCCCCTAGCTTCACA
ACAGCCTTCATCCGTGTCTGAGACAAGGAAGCAATCCAATTCAGTATATTAGAATGGAGA
ATATGGTCGAAGAGGACTGAAATGGCTGTCCATGGCAACGAGTCGGGTCATCTGCGAATC
CCTTGAAACAAGGATTTAATACGATTCCGGGCACTATTGAATCTGAGGACTGGTCAAAGT
GGATGGTAGGATTCCCGTCGAATCCAGTTCGACGTCCAAAGTTTCTCTCTGAACGAATAG
CAGCCGCTCTGGCCAAGCCCTTAAACATCAATTTTCAAAGTCAGGAGGACGCTAGATGCC
AGGCCCAGACTCCGTCGCACGATTCAAGTTCAAACGAACCCTCGAACAGCTCGCAAAGAA
AGAGGGCAGAGGCACAGAACTCATCAGCCTCTACGTCCCGCCCGACCGGAAGATACACGA
AGTTCTAGGACAGCTACGGGAAGAACTCGGCACAGCGGTCAACATCAAATCGCGCACTAC
CCGGAATAATGTCCAAGACGGGATCGAGCGGACAATGCAGCGACTCAAGCTCTTCAAAGA
ACCGCCTCCGACCGGACTAGTAATCTTCGCCGGGGCAATCCCGCAGAACGGCGCGGGCAG
TGAGAAGATGGAGACGTACACGTTGATTCCGCCGGAACCGATCACTGTCGGCTTCTACAG
GTGTGACGCCCGATTTCACGTCGAGCCCCTACTCGCACTCGTCGCCGACAAAGACACTTA
CGGAATACTCGTGATTGACGGCACAGAAGCAGTCGTCGCAACTCTGAAGGGACGCAGAGT
AGAGATTTTGAAGACTTTCACATCGGGAACACCCGGTAAGAGCAGGGCCGGGGGACAGTC
TGCTCGAAGGTTCGAGCGGATCAGAGAACAAGTCATCAACGACTACTACAAACGCGTCGG
CCAGCACTTCAACGAGATGATGCTGGAGATTCCAGACTTGAAAGGAATCATCATCGGCGG
ACCCGGACCCACAAAGTACGTCTTTGAAGAAGGTGAGTACCTGCAATACACGCTCAAGAA
GAAAGTCCTCTCACTCATCGACACGAGCTACACCAGCGAAGCAGGAGTCGAAGAGGTCGT
CGAGAAAAGCGGTGAGATCCTCAAAGGCGTCAGATACGGCGAAGAGAAACAGCTAGTCCA
AAAATTCCTTTACGAGCTGGGACACGAAACAGGCAAAGCGGCGTTCGGAGAAAAGAAAGT
TCAGGAATACCTTGAGAAAGGAATAGTCGACATGCTTCTCATCTCGGAGAAACTGGAGGG
AGAACGCGTGGTGCTCAAGTGCAAGAACTGTGGGAACGTTGAAGAGTTCAGGGGAACCAG
ATACGAAGCACACGCAGTTATCAATGAACTATCGACGAGACCCTGCAAGAACTGCGGCAA
ACCAATGCTAGAATCCACAGACCACGGCGACATTATCGACAGCTTCCTAGAATATGCGGA
AAAATCAGCAAGCAAGGTTGAAGTCATCTCCGAGGAGACCGAGGAAGGGCGAATGCTCCG
CGACTCCTTCGGCAAAGTCGCAGCAGTACTAAGATACGGCGCAAACTAGACTCGGACCAC
AAAGACTACACAACGATTGCATTGGGCTTTGCGAAAGCTTCCAAGGATCATGCCAGTCCT
CCTGTTACCATCCGCGGTTACCAAACCAGTTACCACCCCAGAACTCTCAAAGACTAATCA
TTATCCCGAGACCGGAGAGCTTTGCGTGGGAAGATTCTGTCACCGAAAAATCGCCTGGAG
CAAGCCCTGAACCGGAATCAGAAATTGATCATTCAGTTCTCGATCAGGTCCCTCGCTAGA
AACCCGCTTGATTCGCGGAGCCCGACTCGTCCCTGGCGAACAGAATACGCAGACTGTTCT
ATTTCAACCGGTACAAGGGCAGAACAAGCCCTAATCGGGAATCTGGGCAGGCGATTTCAG
ACCACGAGATTTTCACGGAGAGCTATACGCTCAATTTCCAATCTCGAAAATCAGTCGACC
AGCCTATTCCAAGCCGCAAATCCGAAGACTCGCCCATATGAGCTTCAACTGGCTAGAGCC
GGGTAAAAAAAGGGGGGCTGAAATTTTATTCTCGCGACGCGCAAGCGCTCTTCCGGGAAA
TCCTTGTGGGAGTCGCAGACTACGATTCTTGGAGTCGGCAACAAGCCTAATTCCTTGAAA
GAGACGACCCGGACCGGTAGGCCAATGCCTCGACCGGCCAAGGTTATCTTCTTCGACCTA
GGCGAGACCCTCGTCACGCAGAACATAGAAGACAACATGGTCACGAGAAACGCGCTTCGC
GAAATCAGCCCGATACTGCCCAAACGAGTGTCACCCGAGAGAATGTTCGAACTCTACCAG
GAAGGCTACAAGATCAACGAGACGTTACGATCAAGACATCACATAGAAATCCCGATTCAG
GTCTGGATGAGACAGCTGCTGGAACGGATAATTGAAGACAGCCCATCAGACCAACTCGTG
AAGGCAGCCATCGAAATCATCGTGAAAGCACGCTCCGCAAACGGGGTCGCATTCGACGAC
GCCCACTCAACCATGCAGAAGCTCTCGAGACGAGATGTCAAGCTGGGAATAATCTCTAAC
GTATCATCGCACGAGGTCGCCATGGGAATCCTCGATAAAGCCAGACTCACAAAATACTTC
GACGAAATCGTCACGTCGGCTAGAGTCGGGATCAGAAAACCTGATCCGGGAATATTCCGC
TATGCCCTAATGCAGTTCAAGGCTCGACCAGAAGAGGCGGTCATGGTTGGCGACTCGGAA
ACACACGACATTGGAGGAGGATACATCTCAGGACTCAGGACAGTTCTGGTGGACAGAAGA
CACCGCGTCGCGAATAGTCTTGCAGATTACCATTTCAATTCGCTCGGCGACGCGTCTAGA
GATATAGAGTTCCTGTAGCCGCGGCGGTAAGCAACATTCCAGCAACACCCAACAATAACG
AAAAGGGGAGTCCCGGAAACATCTCATACTTGGATAACGCTCGAAAACCAAGGTAGGATC
CAGCGAGAATTCCAAGGGCCGTCCCAAAGAATGAGAAGAGCCCGAAGAAAACCATAGCTG
TCGTCGCAACTAAGGAGTAGAAGACTAGGTCTCCCATCCCGATAGTCAACTCACCATAGG
TGTACATCGCCCCAGGCAGATCGCCAGCCTCCACGGCCTTAGCCAGGGCACCCACCGGTC
CCCTAAAAACCGCCACAATGTCATAAACAACGAGTGCTCCCACCAAGACTAGCGCAGTGA
CCGGGCCGATAGAATAGCCGAGAAACACTCCCGTAAGAGCCCCGAGCGCAGTAACTCCTG
ATAATTGACGAATCTGTCCCCTTCCGAAAATAGTCAACCCGATCGCTGCAGCGATTCCTA
AGGATAGCAATAGTGAGACTAGTGTCCACAAGTTCGTCGACAAATCGACCACGGAAGCAA
GAATCGATGTTGAATACCAAAACGCAACGGCAAAGGACACGACAACGAGAGCTCCCTTAA
CCAGCCGACGAATAAATCGCATCCGACCCCGACGAATCAACAGAAACATTACAGTGGCGC
TGGCCCCGAGAGCGAAAACAAAGACGACCGCATTGAGAGACGCGCTGGTAACCGTATCTC
CGACAAACGGTGTGACTTGAGCTTGCGGCGCGCCGACTAGTGAGATTGGATAAGCTAGTG
CTCCGGTCGCTAGAAGCCCCAGAATCACAGGAAGGAGATGCTTTGGGCGAGGCTTGAAGA
CCTTGCTCTCGCTCTCTGCCATGGGATTCTAGATCTCGACAACATCACCGGTCTTCGGAG
CACTCGCATTCAATCCGAGCTCCTTGGAGGCCCAGTCAGCCAACTTCTTACAATTCCCTT
CCGCCCCGTGTACAACAAACACCCGCGTCTTCTTATCCAAATCCGAAAGAGTCTGTTCAA
GCTCCCTCTTTCCACCGTGCGAGGAGAAGTCAAAACGCTCGATTCTCGCATCAACCGGCC
TAGCCCTCCCGTGAATGACGAATTTTTTTCTCTCCAAGAGAATTCGTCCAGGGCTGCCCG
GAACCTGGAAGCTTACCATGAAGACAGCGTTCTGCTTCTTCGCAGCCACATTCTCCATGT
AGAACACTGACGCCCCTCCCTTCAACATCCCCGCCGGAGAAATGATCACACCCGGAGTCT
TGGCAGCCCTACGTCTATCATTCCAGCCATCGACCCAGTGCGCCATCTTACTCGCACGCT
CGAAAACCCCAGCGTCACGCAGAGCGGCCGGATGCTTCAGGAGTAAGTCCATAGCATCGA
GGGCCATTCCATCGACGAAGACAGGATGCTCGAAATGGTATGCGGATAGCACGCTGAGCA
GTTCTTGGGATCTGCCGACGCCGAAGGCAGGCACCAACACGGTCCCACCACCCTCTACGA
CCTCCGTAACCTTCTGGACAAACTCCTTCTCAAGCCCATCTCTGATGGGATGATCCTCCA
TAGCGTACGTTCCCTCCATGACTATCGCATCCAAGTTCTTGTATTCGGGGTCTGCGCCGT
CGACCAGCCTAGTAGGCTGGCGATTGAAGTCGCCGGTGTATAGGATCCTCTTCCCGTCAC
TCTGGACAATCGCCTGCGCACTGCCCGGAATGTGTCCAGCGTTTATCAGAGTCACCGAGC
CATTGCCAATATCAGTCGCTTGCTTGTACTGAAGATCGCGCTGATGCTTGAGCATAGTCT
GGAGGTCGATGTACTCGTAGGGTGCGTAGTAGCCGCTCAGTTTTAGGAAATCCTTGATGA
TCAGGTTAGTTAGATTGAACGTCGGCTGAACGCCGTAGAGTGGCACGCCACCGGCAATGT
AGAAGATGGGGGCCGATCCAACGTGATCAAGATGAGCATGCGTGAGTACGATCGCCTCTA
CCTCTTTCGGCGGAATATGCATAGGGAAACCTACGTGATGGTTGACCATCACACCATAGT
CTAGAACTAGGTACTTCTCGCCCATGCTAACGGCGAACGCAGACCTGCCTACTTCTTGGC
AGGCGCCCATAAACCTGATTTTCATCCGAACACCAATTCAGACTGACGCTGAAACATTTG
ATGACTCTAAACTCACAATCACACCGAAGGCTCAAAACACTACAATAAAAGCTTCAGTTG
CTCTTTGCGTATCGTAGCTTCAGCCGTCTCTAACAGTCATGTTCGAGGAGCAGACATTAA
CACGTTGGCGCTCGTCGTATGAGCCTGTCACGATGGGTTGAGGGAGGCAACTCCGATCAT
GTGACAGTTCTGAAGTGGGATAAGGGGTTGGTTGGCCACTGTAAAATCCCTGCCTGGCAA
TGGGCCAAGCTACCACGCTGCTGGCGTGAGGGGGCGGTTGAGGTTCGACCGTTCCCTGCC
TCCCATCGTAACATGGAGACGCAAGGGGTCTCAGGTGAAGCAATGAAGGGGAATCCGACG
ACGACGACGGTAATCCCTAGAGTCGATGAGAGCAAGCCGAGTCTTCGAACAAACCACAGA
CTCGACAGAACCTGATAAAAGCCCCACAACCAATCTACAAACAAGAGAGATTTAAGCAGC
GCCAGAATAGAACTGCTCAACTCTACCTCGTGGACCAATTTGACAATTCGCATCCTCGTC
GACTCGAAAAATCTGAGAGGGTCCACGTTAGTAACAGGATTTCACGGCGTTGGACAAACA
GGATACATTGCGACATCATACATGATCCACGCTCTCAAAGCTAGCAGAATAGGATTCGTC
GAGGTCTCTAACCCTCCACCTTGGGTGGGAACCGCCGAAGGCGGCCTTGTTACACCGTTC
GAGGTCTACCGAAAGAGCAAAACTGTTCTGATAAAACTAGAATTCTCTCCTCACAGATCA
GAAGAAGCCGAATTCGCAAAGACCCTTTCTGATTGGGCTGTGAACCAGAAGTTTAGAGAC
GCGATCTTGATCGGAGGATTGGACAGCGCGTTCAAACAGAACAAAGACGACTTCTGCGTT
GTTCCGACTGGAGCATACCTCGAGCGCGCGAAGATCTTCAAGGCTCCAATACTTGAACCG
GGTCTCCTGGTCTACGGACCTCTGGCAGTCATGCTCAGCCAGTTCGAGATTCACGATTTT
CCCGCCGTCGCCGTCTTGCCCTACGCTGAACCTGCTAGAGCAGACCCCGCTGCAGCGGCG
CTTGCGATTCGTAAGATCTCGAAAGCGTACGATTACAACGTCGACGTTAACGACCTTGTG
AAGGACGCCAAGTTCATCGAACGAGAATTCGACCAGAAATCCCGGATGACCCGAAGATCG
CTCCAGAGAATGTACGCTTAGGCCTTAAGGACTATTTTCCTCTCAAGGGACTTGATGATA
GCATCTGGCTTCATCTTCTCACCATTCAAGACGGCAAGGATTCGCTTAGCAAATCTCTTC
GACAATTCCTCTGTTACGGCTCGCCCGTAGTCGCCGTCGGAGACTAAGACTACCCGTTTT
GGGTGCAGACTTCGGACAAAATCTGAAACTTTCTTTGCTCTCTCTTCAAGAACGAGATAA
TCTCCCGAGTCAGGTCCCTCCGTCTGGGCGATCGGAAAGGTCTCATCCAGCTCGATCGGA
ACAGGACCCCAAGAGAGCGAGTAGAAACAGATAGAGACCTTTGGATGATCGTCGAACGCC
TTCGTGACTGACTCATATCGAGGATCCTCGTGGAAAGGTCTCCGCCATCGACCCGGCAGG
ACCAGAACAAGTTTTCTTCTTTCTTCCACGCTACCCGGAAGCTTCGAGACGAATCTCAGT
TTCTCGGGCCTATTGTTACTCGACAACCCAAGATAGAATATTCCACAAGGTTTGACTGCA
GGCGTCGATCTCTCAAGAATCTCCGCATATTGAACTATTCGAGTGAAACACTCTTTCAAT
GCTGGATGAGCTTGGGACCGAAGCTCTAGCAATTCCCAGAGCCTTCCCCTCCTAATAGCC
TCCCGAACCCTCCGCAGTTCAGAGTTGCAAGTCCAGAGATTATGCTGAGCGAGCCGCGTC
TCTCCCTCATTATCCTGAGACTTCATCAGTTCATCCGGACTAGTGTCAACGCAAGCTGGA
CACGGACACGCGAACTCTACCATATCTCGGAGAAGCAGCGTCCCCTCCGGAGTCAGATAT
CGGCCCGCACGGGCATAGAGAGCGTAGGCGGCGGAGTCGAATAGATCACAACCTAGCGCA
ACTAGGAACGGAAAGAGAACAGGATGACCAGCGCCGAATAGGTGGAAGGGCTTTCCCTTG
GGGAGCGCTTTCTTAGCGGCAACGATCATATCGACCAACAAATCGTATCGCTGAGTCTCC
ATTAGTTCCGTAGGACTTCCAAGTGCGAAGATATCGAAGTCTCGGTCAGCCATTAGCCGC
GCCGACCGTTCCACCTCCTTCAAGTGGACGCCTCCTTGGACTGGGCCGACCCACAGGATA
TCCTTGCGGGTAATTACTTCGAGAGCTTGGTCCGCACGTCTAACAGTCTCATCGACGGTC
CACCTCGCCCGCGAAGCATCGCTCTTGAACCCGGTTGGGAAGTCTAGAATCACTCCTATG
TCAGTGTTGATCTTCTCTTGGTAGGCGACTATTTCCTCAGGAGTTACACCGACGTAGCCA
TACTCCAGTATCTGATATGCACCGGAATCGGTGGCAACAGTGTGGGGATAGTCTAATGTT
CCGTGAACATCGACAGGGTCCAAGCCTTGCCGGCCTCGCTTCAACAAGTAAGCGTTAGTC
ATTACCGCATTAATGCCCACTCGATCGAAGAACTTCCTTCCTAGAATTCGGTGGTGGGGG
TCTAGTACGGGAAACATGTGCGGAGTAGCGAACGCTCCGCTCTTAGTGTTGATGGTCCCG
ATTCTTCCAAGAAGATCTTTGCAGTGAACTTGAAAACTCATTCTTCGTGTCTTAGGCTAC
TCTGATGCCCTTCTCGCGAATGAACTCGTCGAACACGCGTTGGACTCTCTCCGCCGCAGG
CCCAGATCCTTCGATAATTCCTTTTTCGTTGACTCGGATCCTGTCCATCACAAGAATCAC
ACCTGCATCGTCCATGACCCGGACCATCCGGGGGAAGACTCGCTCAAGTCTCTCACCTAG
GCTCTGGAGATCGAAGGGCTTCTCGAAACTCGAAATCTGAAGAATAACGCTGCCGTTGAT
GAAGAGCTTGTGAATGTCACCCTGCTCTCCTTTTGCGTTTGTTAGGCAGACGCTCAGATG
CTCAGTGTCGACACCGGTTAGAGTTCCAACGTATGTCTTGCCCTGGCTTGTAACAATGCT
AACATGCTTC
>13_1_20cm_2_scaffold_212 dna:primary_assembly primary_assembly:ASM192063v1_:13_1_20cm_2_scaffold_212:1:43615:1 REF
GAAGGAGCCTTCAGCATTGGTATATCATCGCGTCCCACCAAGGTTCGTGATGAGTTTCTG
AGACAAGCTGACTACCACGTGAAGGTCCAGAGCTGGAATGGTCATCTTCTGATATACGGT
GTGAAGCCTTTCACGCATATTCATGGGGCAACGTTCAACTTCGACAAGGGATACCCGTCT
CTCGACCTCATAGAGATTGTGTAGGCTCATTTCTACGGATTCGCTAGTGACAGGCTAGAC
CTTCGATTTGGTATAATCCCAAGTCGAGAAGTAGTGCGGGGTTATCTCAACTAGGACTTC
TGAGCCCTTCCTTACTTCGTCTACCATGTTCGTCGCCATGCTGCTGTTGACATTGCCCAG
ATATTTCGCTACGATCTTCTCCGATAACGACAATGCCTTCCCTGCGTCCTTGACGATGAT
GGCGGTTCCTTTTCCCTTTACTCCCGTGTTGGGCATCGCGTCGGTATCGATCGAAAAGTA
GACGGTCTTGTTATGTTTCAAGTTCCGGACTTTCACTGCGTCCTTGTAGCTCATGAAGTA
GAGCTTGTTGGTAGCATAGTGGTACCATACTGGGTGTATGTTGGGTTCGCCCTTCGCGTT
AGTGGTTCCGAGTCGGAGTGGTGTCTTGCTGTTGGCCAGAAATGTGTCAATCTCAGCCTG
GTTCATTCCCGGAGCATTCGGCATCGCTTTGTGGATTTTGAGAGTTGCCAAGATACTCGA
GGAAGTGTTCTAGTCCGTACTTTTCTCTTTGCCTTTGCTCTTCTTCCACAATCATTCCAG
AGCCAGTCCTAGGGAAATTGACATTTTTGTTACTGGACTGGGACGCAGTAGAAAAAGTCG
GGTCGCCTTTTCTATCCCCCTATAGCGCCTATACTACATGAGCGATCTGTCGTACAAGCT
GGCTGAACTACGACCAGCCCTACGGCCCGTCGTCGAGTCGGCGGCCTGGGTAGCCAGCTT
CGTCATCGCCAACGCCATAAGCCAAGAACCAGTATACTTCTTGATCCTCCTCCTCGTTCT
CGGCTCAGACGTTCTCGACACCTCTGACAAGAGCAAAGGACTGTTCCGAGACTTCATTGC
AGGAAGCATCAGCGCAATCCTAGCCATGGCTCTTAACGATCAATTAGGGCTCGCCGTTGG
AGCCATAGTTGCCGTCACAGCAATTGGCAGGCTACTCCAGAAACTCGCCTAGAGGCCCAT
CAGCACAGAAACAGTCCTGAAGAGCTTACACTGAAGCTTTGGTTCCCACGAAGCGGAACA
GCACTGGTCGAATCTCCCCGGAATCTATCAATAGTTGTTCCATTCTTTTGAACAAACTCG
CAAGCGCATTCTCCCTCTTCCGATCAGGGATCCTCATATCGCTGAAAATATCCCAGCAAT
GGTAGCAGTGCCATGAGAGTCGCTCTTTGACGAAGCGTTGCTCGAGGGGCTGCCTCATCT
CTTCAAATGTGTTGATGTGCTCCCTCCTCCGATACAGAGCATCGTTCATGATGCTGTCAA
TACCCTCCTTCGGATTCTCGGGAAGATGAGACGAATACCAGCCTGTTAGTTCTAGTGCTC
GTCGGATTTGGTAGAGCCAAGTCGCACCTCTCCTATCTATTCTATCATACGCATACTCTA
GACAGACTACTCTTCCTCCATTTTTCAATAAGCGGCAAGCTCTAAACAAGATATTCTTGG
GGTGAGGAAGGTCATGGAGGACGCGGCTAAAGAGAACAACATCATATGTTCCTGAAATGT
CGGACCATTTGTTGAAGTCCGCTACTTCGTAGCGTAGACTGCCACGAGTTTTACTGTAAG
GGTCGGTTTCCATGGTCCGCCTGGCTATGCGGATGATCTTCTGATTCGGGTCTATCCCGA
CAACGTCATTGCCCCTCCGAGCCAGCTCTAGACTCATGAAGCCGGTCCCGCAACCAACTT
CTAGAATCTTGAGATTTCGGCCACGAATGGAATCCTCTACTAGGCGAAAGTTATCGGCAT
ATGTGAGTTCGATGAGATAGGGTTGCCTCCAAAGACTGTCCTTCATGAATGGCCAGGGCT
TCAACCGACGCAGATCTGGCGTGAAGTCCAATGGGTATCGCGGCAAAGGCTCTGAGAAAA
TGGAGAACCAAATCTAAGAGCTTTTTCTAAGGGTAGCTTTTTCTCCGTCCCTTGACGGCA
AACGTGTGTTTAACTCGCCAAATCGGCGTTTTCTAGCTCTTATTCTTTGCCGATCGGATG
CTGTTGCAGGGGATAAGCATAAAACGGTATAGAGCTATCTCCGGTAGTCTAGAGATACCA
TGGGCAAAGTAATGATCTCTTTATCGTCCGAAGCGGAACAAATGGTTAGACAGGAAGTTG
ACAAGGTGTACTATGGTAGGACAGGAGGATTCAGCATCTTTTTTGAGCACCTAGTACGAA
CATACTTCAACGGACACAAGAAGACCCCATCCGACCATAAGCAAACAAGATAACGCGATC
TCCTGCCAAGAAAGTACATCGAGCCAAATACGGCCAGTAACTCCAAGTCCGCGAATGCGG
ATTTAGACCCTTTAGTAAGGGCCGTAGCATAACGTAGTCCAGTGCGCCTGGCTCTGATAG
AGGTCGAACCAAAGCATTTTGAATCATTGAGTTCAGGGAACCCGGTAGGGGCGGTGGTCC
AGACCACCCACCTGTGGGGACAACTTGGTCTAAGAGAGCTGGTAGGCAACTACCGGTTCG
GGCACATACTGGTCTCGGGCACCAGTGATCGTGGGTTCAAATCCCACCCGCCCCACCATA
GATGCGAACCCACTCAAGTACGAAGAGCTAACTCCATTGATAGCATGTCCCCCGATACTT
GTAAAAACCGTCGGAAATCATTTGGAATTGCAGGCGAAACCGCGTCTCAAGCCCGCGAAT
CAACTCGGTTTCTCTTGGGCGGTATCGACGGATAAATTGATATGAAACGAGCGTTGCCTT
GCAAATTTGATGAGACCACGCAGGAAGGCTGTTGCGTCTACCGTTATTACGTGCATAATA
GTATCGTTGATGACTGCTCTTCCAGACAACGTCTCTGTCCACGCAGTGCGCACGGGCACT
GTCTGCTTCTCCAACACTGCAACTTCTTGCCCTCCTGTGGCCACTAGGCTATCTGGAAAC
TCTTTGTTGGTGTCAGCTCTCAACTTTACAGGGAAGGTTGGGTCCCAACTGGTCGTAAGA
GTCGTCATCCAGGGTTCGGCGCCCTTTGATTATTTCAACATCCAAGTGGACCCTGCATCT
CCTTGTTGCGTTCAAGCACTCAGCCCAGTAAGCGTGGACCTTAACGGTACCGTACTTCCA
GGGCCCATCTCCGAATCCATCTGTATCAGGGGCACAGCCACCACAACAAATACCACGTGC
GCAAGTTGGGCACCAAATAGCCATGAAGCGGTCCAGGTGATCGCGAGCGGTGGCACTACC
AGCGGTCCCGCTACGAGCGGACTGTTGTTTACCATAACTTACGACATACTGGCCAGGACC
ACCGACACTAACTTACTATTTGAAAACAACGTCACACCACTCGGTCATAGTTGCGCTTGC
GTCCACATACTAGATTCTAAGGGGAACAATCTGCCTGAAAACTTGGAGATCAGCATTTTC
GAGAACTTCCTCTTTGGTGACGTCAACGGGGACTGTGTCGTCAATGTTGTCGATCTGGCC
CTCGTTGCTTTGGCGTTTGATTCGACCTCCAGTTCCTCCAATTGGAACCCCAGCGCTGAT
GTAAACAACGATGGGGTTGTCAACCTACTCGACCTGACTCTTGTCGGATTGAACCTCGGC
AAAATCTGCACCTAGCCGCGATGGCGATTCGGAGAGCATAGTTCCCTTTCTGTGAAGCCA
GTTGTAGAAGTATCGACGTCATTGTCAGACACTGGTGAGCGTTCGTCTCTGAAGGGGCGA
ACATTGCGAGTTCAAGAACCCGTCGAGAAATCTCGTAAGCCTGAAAATTCCCACTAGCCC
CTTTCGAATCACTGGCAACTAACTAGTAAAACCACTAAATAGCTCGAATCGTCGGGGTGA
CCGGCATCAAGTGTGATGAACGTTGCCTGAAGATCGCGCCATAGTTCACGGTTTTCTCGG
TCCGAACGGAGCAGGCAAGTCCACAACGATCAAGATGATGGTCGGACTGCTTCGGCCCAC
ATCCGGAAGTCTCAGCATGTTTGGGCAAGGGGTCAGTGGCGACAATCCCAAGGTCCGTCG
CCGGATAGGCTACATGCCGGAACTACCACGTTTTCCAAAACACCTCTCCGGGGTAGAACT
GCTCGATGTCTACGGACGCATGTATGGAATGTCGAAGACGGAGCGGCAGAGTAGGATAAC
GGAGCTGATCAAAATGGTCGGGCTCGAAGGTCGTGGCAAAGATAGAATCGGAAAATACAG
CAAGGGGATGCAGCAGCGGATCGGAATCGCTCAGGCGCTGATCAGCGACCCTGAACTTGT
GGTCTTGGACGAGCCGAGCATAGGTCTCGACCCGGTGGGGATGGTCGAGGTCAGGAACAT
GGTCAAGGATATTGTCAAGTCCGGAACAACAGTCTTCTTCTCGTCACACCTCCTCGCAGA
GGTGCAGCAGGTCTGCGACCACGTGACCGTGATCCATCTCGGTGTCATGCGCTATTCCGG
GACGCTAGAGGGCATCTCCAGCAATGTGATTGCGCACCGCAGGATTGTCATCGAACTCGA
GAAGCCTCTTGACGCGGTCCTCACCGCCTTGAAGACGATGAAGTTCGCAACTGTCGAGGC
GAACATGAATACTTACACGCTTCACTTGGACACGCGCGATGACGTGAGGGCGCAAGTCTC
GCGTGCGGTAACGGGAGCAGGAGGAATTATTCTAAGGATGCAGGAGGAGGGAGGAGGACT
CGAGGATGCGTTCCTCAGCCTGGTTGGCAAGGAGGGAATGGCATAGTGGGACAGAAAGCC
CGGGCCGGGACCCTTGCCGCATTTATCGCCCTTCTCTACTATGAATTCCTCTGGAATATT
CGGAAGAAGAAGATCATCGCCATCTTCATTATCGTCTTCGCCATCGCGACCGTTCAGCTT
GCCTTTGCCCCTATAGCTGACGCCTTTGCGAACCCGCCGCAGACCCTCCAGGCAAACCCA
ACGTTCGTCTTCAATGGAATCGCAACCCTCACTGGAATTTTTCTCTTCCTTGTGGGTGTA
GCTACGACGATGAACACTGTGTCAGGCGAGTTTGAGTCTGGAACAATAGTTCCATTATTG
ACGAAGCCTGTTTCGAAGACGCTCGTCTTCGCCGGAAAGATCGTCGCTGCAGTGATAACG
CTCCTTGCTGCCTACGCGTTCCTCGTCACCTACATAACGCTCGGCGGCACTCTGATCTAT
GGCCCACAAAACAACTTGAACGTCGTTCCCCTAGGGATCCTGGGCCTCACCATCGGGAGC
ATGGTCTGGGCCTCGATAGCCCTGACCCTTGGCACCCTCTCCAAGAACTCTGTTCTAGCG
GCCCTCGGATCATTCGGTTTCTACATCGGCATCACGATAGCCGGCTCGCTCATCGCAGCC
TTTCTTGGCGCGTCTACTATCCTGTTCTACGCTCCAGGAAGCGGTGCTCAGGGAACCACT
GGGTCATGCGAAGGAGTGACGCGCGGCGGAGGCGAAAGCTTCAGCACCGGAACCGACGGG
CTCGCCTCAATGCTCATGCAGTGGGTCCTCAACCCGGGACAGGTTTTGAACTTCTGCGGC
CTCCAATTCCGCGCCGCTGGAGCCCCAACCGGGACCCTGCTCTCCTCAGACACCTTCGCA
AACGTCGCGTTCAGGGACCTCTGGGTCTCTCTAGTCTACGTCGCCGGGCTATTGCTTCTC
AGCTGGTTCGCATTTCGCCGATCCCAGATAGTAGAATCCTAGAAACCAGATCGTTGAGTT
CACGAAATTCAACTGCTCTTGAGCGCATGCCTCAGAAGATTCATCTGTTCCTCAATCTCC
AATCTCGATGGTGCTGGCCTGAGACCTCTTTCTCTGGACTTCACAATATCCCATCCTTCA
CACTTGCCTTTCAAGGATGAGGTTCTGGGCACCAAGTGCCAGTGAAGATGCCACTCCGCT
CTTTCTACAAGCGTTGACTCGCCCAACCGAACGAGATAGACAATCTCAATCTTGTCATCG
GCATGCGACGCGTTGTAAGTTGTGACCAATGCATTTTCAAGTCTTTGAACCATAATCCCG
AACTCTTTCGATTCATTGATAGTCATTTCGGACATGAGCATACGGTGTTGGATTGGTTGG
ACGACCAGCCATCCGAGAAACCTCTCCTCATTGTTAGAGTAATGGTTTACCATCCAATGC
AATCCAAGCGATATCACTCCACCATCGACATCGTTCATTCCCGCGGCTCTTCGACAGCCC
TTGCAATACTCTTGTCCAGTCATGTCTCGCGCCCTTCTTGGTTGGCCAAGCACGGTCACG
CAACTTATCGATCAGGATTCAAAGTTTAAAGGAACGATAGGCTCTCAAACGCTCCGAGCG
TCTGTTCGTTTTGACGAGTACTATTCTTCCACGTTCAGCCGACTACGAGGTCAAGCTGAC
ACCGGAACACGAGACCCTCCGGAAAACCATCCGTGATTTTGCCGAGAAACAGATCCGACC
GATAGCGGGGGAGATTGATCGGAAGAACCACATTCCTCGAGATCTTCTCAACCAGATTGC
AAAGCTCGGCGTGACCGCAATCACCTACAAGGAAGAGTATGGAGGGCTAGGAGCTGACCT
ACTGTCGATGGTTATCGCGATTGAGGAATTAGCCCGTGTCTCCGCTGCCTGTTCAACAGT
TTTCGTTGCTAGTCATCTTGTTTCTGAGCCATTGAACGAGTGGGGGACAGAGGAGCAGAA
GAAACGCTACCTCATCCCGATGGTCGCGGGCGAGAAGATCGGGGCTCACGCGATGACCGA
GCCAGGCGCCGGATCAGATGTAGCAGGGATCAAGTCCACAGCGAAACTTCACGGGACCCA
CTGGGAGATATCTGGCCGAAAGACATTCATCACGAACGGTGAGATCGCGGACCTCTACTT
GGTTTTTGCTAGGACCAGTCCGTCTCCCAGTCGACAGGAGAGACACAAGGGTCTCAGCGC
GTTTCTAGTCGAGAGAGGAACCGAAGGATTCCAGGTAGCAAGCAAGATTGAGACGACCGG
GTTGCGTGGCTCGCAACCGTCCGAGCTAGTCCTTGACCATGTGAAGGTTCCGAAGGACAA
TTTACTGGGGAAAGAGGGTGATGGCTTCTATGTTGGAGTGAAGACCTACGACCGTGGCAG
GATCGATGTCGCAGCACAGGGCGTGGGAATCTGTCAGGCCGCGTACGAGGCGGCCGTAAG
TTACGCTCAGACTCGGACCAGTTTTGAAAAGCCGTTGATCGAGTTTCAACAGGTGCAGTA
CAAGCTGGCGGAGATGGCTATGGGGTTGCACACGGCGCGACTTTTGACCTATTGGGCTGC
GTCTCTGAAGGATCAGGGAAAGGACTTCGTCAAAGCCTCGTCAATAGCGAAGGTAACCTC
AACTGAGGCGGCGGAAAAGCTGGCGTTGCTAGCGATGATGATACACGGCGGCTACGGCGT
CGCAACAGAGTATCCGGTCGAACGGTTCCTGCGAGACTCACAGATTATCAAGACATATGA
GGGAACAAACGATATTCAGCGCTTGACTATTGCGAAGCAGTTGCTGCGGGAACTCAAAAC
ATAGATCCAAGACACCCGTCAGATTCAAGTCCGCAATTTCTCAATTTCAAGTCCAACGGC
TTCAGCCTCCAGGGTCCTAAGCGGGTCCCGCTCATTCGCGATTCGTCTCACCGAAACTCT
GTTTGTCCGATAAACTCATTAGGAGCATGTGGCTCAGGCCATTTTTCCCCAATGGGTAGA
CCTTACCCGACGTTTCGAATTCTTGAGGACGGGCGTAGTCTACGCAACGGTCTCCGCTTC
AACATCTCCGAAATAGAGAGAGAAGTTGGTGAAACCGGTTGAAAACTAGACAGGTATCAA
ACGCCCTCATCGCAATAGTTCTGATTACGACAAGCGCTCTGCTCGTAGGTGCGCCCCTTC
CTCTAGCCAGGGGTCATCTGGGGCTGGTCAAAGCATACGGCCCTGGCGCGGGAACCGCCC
AGCCCTACGAGCCCGTCGGCCCCTGGATCGACGGAATACAGATTCCTCAGTTCCTTTTCA
ACCAGAATAACGAGTGGTCCGCGTTGAAGGCCGGTACCATTGACTTGTACGACTGGCCTC
TCTCACCAAGCCAGATCTCAGAATACAACTTGAACCCTTGTATTGCTGCTCCTGACGCGC
CACTAGGCATCGCTCCGTGCGGTGCTGGCCAAGCTCCGATCCAGCACGAGATAGCTCTCT
TGCCAGTCCAAGCCTTGAACAAGTACCAGATCGATATGCAGAACGCTGCGTTTCCAACCA
ACCTTTTGGCCTTCCGCCAGGCTGTAGCCTACGCTACAGACAAAGAATCTTTCATCAGGA
ACACCTTGGCTATCCGGGGGGCTCCAAATTATGGGATCGTTGGCTGTCCAGCCCTCTGCA
GTCCGGACAGCGGCCTCTGGGCCGAGCCACATCTGAATGAACTGGGCCTTTCATGTACTT
CCGTTGCTGGAACACCCATGCCATATGGCTGTGGCAGTCCCAACCGGTTCGCGATTGCTA
ATGTGATCCTTGACGCTGCGGGCCTCGTGAGAGCTACAACAGCCAACTGTGGAACCAATA
CCCTGTGTCAGTCAATTGCCTCCTCGACAGCTACTCTGCCTGGAGGTCCATTCCGGGTAG
ACCTCGCGCTAGGTTGCGCCAGCAGGGTTGTTCCCACCGGTGGAGGCTCTCTCATTACAG
TCAACGATTGTGGAGCAGCTCTCCAGCCGGTCTTCTACGTCCGAATCGATGACACGAACA
GGGAGTCTCTTGGACTCCAGGTACGGGATGCGCTTCAGCTGCAGCTCGGCATTGATATGG
ATGCAGCTAGTTGTTTCACCTCATGCTACACGGGTGATTTTCAGAACTTCTTCAATGGGT
GCGGTGGCCGACGGCTCTGCTTTACGCAAGTCTTTGGCAATTTTGCCTACAATCTCTTTA
CCGGTAGCTGATTCCTTGGTCGTGACCCTACGTACATCGATGACCTCTACGATTCTAGGT
TCATAGGCCCCTTCCTAACCAATTATCCCAACTATAACGACCCCACCTTCGACACCTATG
CTCGAGGACTAAGGACCGCTCAGGCCGGTCCGTCAAGCGACCCCTTCGCCAACGCCCGGG
CCTTTGCGTACGCGGCTGAACTGGAGTTCAATGCCACCATCCCTGTCGTAGATGTCTGGA
CCGACACCGCCCCCCACGCCATCCGGATTGTACACAAAGACCTCGACCCAGTCCTCAACG
GACTAAGCTGGGAAGGATTCCAGAACCAGGTAGGGGTCGGTCCTCACAGTGGCTTCTCTT
GGCTAAACGTCCACCTTGTCGGTGCACCGCTTCACGACCCGAATCATCCAGTGTTCCTAA
AGTGGGGATGGAAGACCGACCTCTTGGACTCGCCGAACCCTGTTGACAGCAGCTTTCCCT
GGGACTCTTTCGCGGACGGTCTGACCTATGACAAGTTGAACAATCTCGCCACTGATGATG
TCGCCTTCACCGGCGATCTGCCTTGGACGGCAAGCCTACCCGCTCTAAGTATTGTCAGTG
CTAGTGCTCACTTCCCCAACGGGGATGTCTGTACGCCTGACGCTCCTGCAAACGTCTGTT
CAGTCCTCAGCTACCGATTGAGGCCAGACTTGACCTTCGCCGCGTCACTGGACGGTAACA
CCGCCTCGATTCCAGTGACCGCTAACGATATCCGCTTTAGCATTCTCGACTCGAGGAGTA
GTCCCACTAGCTCTCTCACTCCTCACTATGTTCATGTCCAGGACGTGGTGGTGAACAGCC
CTACAAGTTTTGATGTGTACGAGCGGACGGCCGCGGTGTGGGACCGGCACGATCTCGGCG
CTACACCAATTCTCTCAGTTCAGCACTGGTGCCAGGAAGCACATGACTCCTGGCCTGGAA
CAACTCTGGCCAACTGTCTCGCAGCCCCTACAAGCAGCGGCTTTGCAGGCCTTGGATGGC
CTGATGCGGGAGTAAACGTCCTCTCCAGCACCAGCGGTCATCAGCTTTCCGGCCCGGCGG
TCGGGGTCGATCTTGGCTCGAACGTTTTCGTCTACGATTCTGAGGTCTCCTTCCCAGCCA
ACGCCCCCAATGGCCCGATACTCTACAGGCTGCGTCAGACCCCGGGACTATCACAGCCGC
CTGGTAGTGCTACCTGTCAACCGACGGGAACCGGATGTGGGTATTCCAACCCGACGGCGC
CGAGCGATGCCTACTTCACGCACGTCCTCGGCGCAACCTCGGCTGGTCTCAACATCGGTG
GATGGCACAAGTTCCATCTTGCGGGTAACATCAACTGGTACTGTACGGCGACGACTCCAC
AGCCATGCTCTGCAGGAATAACCGCGGAGATGGCGCCGCTACCGGCGCCTGACATGGCGA
TCAACGTCGTCGACCTAGCTATAGTCGCGGTTCACTTTGGCGAGAGCCCAGGACTTGGAG
GACCATATGGAAACACGGCGTGGGATATCACCGGACCAAGTGGGACACCTGACGGAACAG
TGAACATGTTCGATCTGACCAGGGTTGCCCAACACTTCGGACAGAGCTATCTGGGCGGAA
CCGACGCGGGCGGCGGAACGGTGGGCACATTGCCTGGATGGATATACGAGTCCATACCGG
GAGCCTGAAAAAGGCTACTAAAGACCACAGACAACCCCGTTTCTTTTCATCAACTAGATC
TGAAAATATCGTGCGCGACGCCTTGGCTCGCGGTCTTACAGGAAACCTTACGTCTAGGGC
GAATTGGTAGCCATGGGAAGCCTGTAATAGTGCACAACCGATTTTGCAACATTTCTCGCG
GACCGTTTCGTGGTGTCGATGCTCAAGCTCTTGAGAAATGGGATTGCCGAGTCGAGATTG
TATCTTCGGAACAGGTCGCTCAGCATCTTCTCGGTATTGACTTTTCCCATTCTTTTCCTC
TGACTCGCCTTGACACGCCTAACCAATTCTTCTCGGTCGCAGTAAAGCCGAACAAATTGC
ACTTGCCCTCCATGCGCTCTGATCCTTTGGACGACTTGATTTACAAACCGGTCGTCCTCC
TCGCCTTTGCTGTAGACAAAGGTGAAAATTGTGTCAATTCCTTCTCTTGCGGCCGCCTCT
AACATTTCCAGTCGATACTTGCCGGTAAGGCGCCAGAAAGTCTTTGTTCCAAATTCGAAG
ATAGACTGGACAAACTGGATCGAGACATGATTGTGAAAAAGCTTGAACCCTGTAAGCTTT
GCCAATTCGGTTGCGACGGTCAACTTGCCTGATGCTGGGGGTCCGTAGATGAAGACAAGT
TTCATTCTAAAGACGTTATTCCCTCGGTTGAAATAAATAGCGGCTAGAGTCCTGACATGA
GCAGTTGAGTTTTGAGGTTCATTCTCTCGGGTCTCGGAAACTGGTACAATGGATGGAGTT
TAACTGATCAAGCAGTTCAGCTCGCTGACAAGCTCGGATTCTGGGGCGCGGTTATCCCCG
ACCATTACATGTGGGCTGAGGCCTATGGGCAACAGCAGAAGGATTCGACTGTAGAAAGCT
GGGTAGCCCTCACTTACCTCGCAGCCAAGACCCAGAAGGTCAAGCTTGGAACAATCGTCA
CCCCGATCCCATTCCGTCCGCCTGCAATGCTGGCCAAGATGGTGTCCACAATGGACGTCC
TGTCATCGGGACGCGCAGTTCTCGGCGTCGGGGCCGGATGGTCACAGACAGAATTTGAAG
GCTACAGTACATGGGACGATCCGAAGACACGGGTCGACAAAACACAGGAGGGCGTTGAGC
TGATTCTCCAGCTATGGGAGAAACCTCAGGTCGATTTCAAAGGGAAATATTACCACGCGA
TGGGTGCGATTCTAGATCCCAAACCCGTCCAGAAACCCCACCCGCCCCTGATGTTCGGAG
GCGTTGGCACCAGAATGCTAAGGCTTGCAGGCCAGTACGCGGACATCTGCCATGTCCCAC
CATGGGTCCATGTCCCCACGGAGAAGGCGCGTTTGATCGTCAAACAGGAAGCGCGAAGAT
TCCATCGAGAGGATAAGATTGAGTTTGCAGCAGGGTCGGTCGCCAACCGTGACCAGCAGA
AGTTCGACTTGAAAACTGTAGTTCAGGATATTGAGAAGGCGGCAAAAGACGGAGCACTAT
ACTACATAGCGCCTCTCCATCGCAGTGGCTATCTTGACAACCTCAAAGAATTCGCGAAGA
ACATCATCCCCTCATATTCAGGGCTAGACTAGAATTATCACGCTGGTCTCCGCCTAAGGG
CTCGGCGTTCTTTTTCTCACTAGAGGGTCTGCTTTCACGATGCCCAACATTAATGCTCCA
GTAAAAGCACGCTAACATGCACTCCATATTTACTCACGGAACCGAGGTGTATGGATTACC
CTGGGGGAAATTGTAGCCTGCAGATTCCCAAAGAGGCGAAGGATGCTGTTCGAGCGTGGA
ATATCGGTCGAGTAGAAAATTGTAGATATGTCAGACAAGGCGAGGTCAACCACAACTTCT
TCATCAGGACGTCCAAGGGAAAATATGTTCTGCGGCAGGCGGCCCACCACAGAACCTCCG
CTGAACTGGAGTTCGAACTATCCTATCTTAACTATCTCAGAGACGCAAATTTTCCTTACA
GGATACCTGCAGCCATTCCGACTACTAATGGTGAGCTATTCATCGCCCTTCAAGGCCGCT
TCTACTGGCTCTACGAGTTTCTCGAAGGCACTTTCGTCGAGACACTCAACAAGTCGCGTC
TCACTCAGCTTGCAAGAATGATGGCAACCTACCACCTGTTGATAGAAAAATCACACCTTA
ACAATGGAAAACCCCACTCAGATCTGTTCAACAGAACCCCCGTGTTGAAGGAGATTGGAG
ATTACCGGGCGGAGATCCTTCGCAGGAATCGAGCCAACCGAGCCGATGCTGCGTTTGTGA
AGGAGTCTAAGATATTAGAGCCAATGCTGCGGGGTCTGGATGAAAGCCCATACTCGAACA
TGAAACGGTACCCGATTCATGGAGACATCAATCCGCAAAATCTGATCTGGAAAAATGGCG
TGCTCGTCGGACTGCTTGACTTCGAAAATGTTAGCACGACGAACGGACCAACTATCAGGG
ACATCTCACAATGCTACAACACTGCATTTAGAGACGCTAAGGTCAAGTATCGACTGGACC
TAAATCTGGCAAAACAATTTCTGACGTACTACAAGCAATATCATCTTATGTCCGACAAGG
AGGTCCGGCATTAGACGGACCTAATGGTCGCAAATTTCATTGAGGATTTTGTCTACGCGT
TTTGGATGTTAAGGAACGATCCTGAAAGGGCGAGGGGATACAGGCTTGCCCTGTATTCGA
GAGCGGCGCAGTGGAGCCATTCCAACAGAGAGAGAATTGCTCGGGCTCTTCTAAGCTAAG
TGCGCTGGGATAATCTATCAAGTTCTGACAAGTTTCTCGCACTATTTGCCGCCTGATAAG
CGAGAGTTACAATCTTCTCATATCGGCGGGTTCCAGGGATGGCTGCCGAGTGAGAAACCA
GATCCCCGGGAGTATCGATCGGGTGAAATGAGGCTACGGACTGGAATACGCGTGCTGGAC
GATATGCTGAGCGGAGGCTTCTTACCTGGAGACGCAGTACTGCTTGCTGGTGGAGCTGGT
ACAGGGAAAACGACCCTGGCGCTCCAGCACCTAGTGAACGGGGCGACCCAGTTCGGAGAA
AACGGGGTCTACGTGACCTTCGAACAGTTACCTGCACAAGTCTATCGGGATGGTGTAAGC
TTCGGATGGGACTTACGTAAGCTGGAAGACGAGAACAAGTTTCGGTTGATCTGCACATCT
CCCCAGCTTCTCCTGGAGACCGGTGGGGGAGAGAGTCTCCTCTCTGAGCCGATCAGAGAG
GTGCGTCCGCAGAGGATTGTGATTGACAGCCTCAGCCATCTCGCTATGTACACGGACCGC
GACGAGCTGAGGAGAGAGCTCTACCGGTTGATTATGCTGCTCAAAGCTAGGGGCTTGAGT
TCTATTCTCATCTGGGAGAGCAGTGACTCGTGGGGTTACTCCTCATCATTATCGGATGGG
GGCATCAGCTTCCTAGTGGACTGCGTTCTCCTTCTCAAGCCAGTAGAGATAGAGTCCTCG
GTCCGAAAGGCGATGTTTGTCCTGAAGATGCGGGGCAGCGACCATGACAAGAGTTTGAGG
CAGTACGAGATTACCTCACATGGCGTCGAGGTCTCTGCACCCTTCTCGGATTACGAGGGT
CTCATGACTGGAAGTCCAAGGAGGTCCATTACCGAACAGGCGGCGAGTAACTGGGCGATG
GCCTTTGCCAAGAACAAACAGAAACATTCCTGAACCAAAGTCAATCGGGCAAGTTGGACA
GACTTCGGGAACGATTCCCCCGCCGTGGAAGCCCAGCCTAATCGTCGCCGTTCCTCTCCC
CTTGGTAATAGTTTCTGTAGTTGTGTTCAACATCATCCTGCCGCCTCCAGCACAGTTTAG
CAAGGGGTTAGCGTTTGAGCCCCCGTTCCTGAATGCGATCTTGTACACTGTCTTCCTCGC
CTTCACATCGTTCATGGTCGGGTACATTTCCTTCAAGAGTTACATACAAAACGGCTGGAC
ATTTCTAGTCCTCTTAGGGAGTGGAGCGCTCGCCTGGGGCTCAACCTCACTGCTTTCAGG
TTGGCTGACAAATCTCCCCAGCGGACCGAACCCTGCAATAACAATATCGAACACCGGCGC
GCTTGTCGCGTCCATTTTCCACGTGATTAGTGGCACTTGGTCCCGCGGGCCTTCTCCGCA
AAAGAGCCCGAAGATTCGCAGATCAATAATCATCCTCGCCTACGGAGGGGTTCTCGGCTT
CACAGCATTGTACACTGCGGCGGCGCTGGAGGGGATGACTCCGCTCTTCTTCGTTCCTGG
AGCTGGCCAGACACCTCTACGCATGGCTGTTCTTGGAAGCGCTGCCACTCTATTCGCTGT
ATCATCGATCCTCTTTGCCCGGCGATATTTCTCTTCGCGGTCGAGGTCAAGCACACTCTA
TTGGTATTTTCTGGCTCTCGCATTGACCGGGGTGGGACTTGCCGCGGTCTTCTTCGGAAG
AGCTCCTGGCGATCCTATCTCGTGGACCGGAAGGACTGCAATGTTCCTCGGAGGAACGTA
CTTCCTCAAAGCGGTTCATACAGCCTTCAAAGGAACAGGCGTACATTAGGCGGCCTAGAA
AACTTAGAAACCTCGAGACCGCCGATCCTATCGCGACCAGTGGGCACACGTGAAGATATG
CGTCATCTCTGATACTCACACCGACTCAATTGACAATCTGCCGAGGCGGGTCCTCGACGA
GCTGTCGGGCGCTGATATGATAATTCATGCCGGGGACTTCACGGCTAAACGGCTAGTTGA
CGAGTTGCGCAAAATCGGCTCCTTCAAAGGTGTCTACGGCAATATTGACGGGCCAGATGT
AAGGAAGGAATTGCCAGCAATTGACATCGTTCAAGCAGGGGATTTCAAGATCGGCGTCAA
CCATCCAGCTGAGGGAGGCTCTCCCCACACCTTGGAGCAGAGGCTGTGGCCCAAGTTCCC
TGGGGTCCAGGCCATTATCCATGGACACAGTCACCAGACGAAGAACGATTTCCGAGAAGG
TGTACTCTGGTTCAACCCCGGCAGCGCCACAGGAACATTTCCCGCTAGGCAGAAAACCTA
CGGCATCCTAACAATCGACAAAGAGATTCGTGGAGAAATCATTAGATTCTGACATCACTC
ACCATGCACGGCGATTCCGTGAACCAACGTCTAACCGAAGGGGGAAGTTGAAATCCGAGA
TGCTGAAAGCGAAACGAGGTAGCTAGAGCAATCACACGCTATACAGAAATAGGTGTAACT
TGACATAGAAATCTAGCTCATTAATTGTATTTAATGTGTCGAATCTCGATAATATCGTGT
TTTGAAATGTTCTAGAATAGATAGTTACTTTATTTGCTCAAGTGAGAGGCGAGTGGAATC
TACGGGGGTCAACACGAAAAGCTTAGTGGTTAGGCTCGACGTTGTTTTGCTTCTAGCTCT
CACGGTTGCACTGTTCGTTCGCGTAGGTCCAGTAGGTGCAACGGGTGCCACACCCACGTA
TGTTCTTGGAGTCTCTAACCCCCTAGACCCGTTGATACTGGATCTGCAAAGCCTGACATC
CCAAGTCACGCTTCTACCATCGGTCTCGGGCTTGGCCTCCATCAGCGGGAACTCGATTCT
GTTCGTTGATGGATCATGGCTGGCAACAGCATCGTCGCTAGACCCAACTGTGCTCTCATC
GGTTGTGCAGACGGTGTTGTCTGGGGTTCCGACAGTTGTTGTCAGGGGGAATCCTGCTAT
CCTCGAGAACGCTGTTTCGGGGCTGATGCGGTTTCCTACTCCAAATCTTCCCCTGATCTC
CGATGGGGTACAAATTAGAGGCGCCCTCGCAGACGGAACAAGACAGGCCACATCCCTCAA
GGTGATTGCTGGGTTCGACTACGCGATCGGTACGGAGTTTCACTGGGCACAGCAGCAGCT
AGCCCAGGCTAGCGTGCCGATTACGTTAGCACCCCTGAGCTCTTCAAGCCGGTCCTCCGG
ACCAGCCATCGTATCTCAGGACAGTTCGACTGCTCCAGCGCCGTCCTGGTCTTTTGTGAT
CAAGGTAACAACCGATACAGGTGACTACTTCAAACCCTACGGAAGGGTCGCAACGACCTT
CACAGTGTTCCGACTCGAGAATTCTGGAAGTGGAAGTTTCAAGTGGTACAATTTCTTCTT
CAACCAAACCCTCCAGCCGGGAATCCAGGTCTACGGCAGCGCGTATAGAAACTACCTTGA
ACAGAGCTACGTCCAGATGAACAACCGGACGTCAAACCTCCTCACCGATCATGGGCCGGC
AGCCCTGTCAAACGCTGGGCCGACGGTCGTGACCTATAGCATCGGGACCCAGGCCGGAGT
GTTGAGTGCGGCTGTCACCTCAAACCAGACCATGACCTATTTCCTGAAGAACACGAACGT
CACCGACACGAGCAGTGGCTCAAGTGTGAGCTGGGTTCACTCGATCAATGGTCAGACCAG
TGTGGGGAAGCTTACCATTCAGATCATACCGGGCTGGACGGACAGAGTGATGGCAGGCTC
CTCTGTTGATTTGCAAGGAAGCTTCACAACCACCTTCGCCAGTTTCAACGGAGGCATGGT
AACTGATACGCAGTCTACCTACGTGCAGTTCTCCGCTTACGGTGGCTGAAAAAATAGCCC
TTCCAACCCCTCTTTTTTCCCTGCCTTCTCTATGAGAAGGTCCACTGTTAAGTGGGGAAA
TGTAGCTCTTTTCGGCCGACATCCCCGGGCCGGGTTCGCCTTGCGATTGATCATGGCATG
GGACACGTTACTATCGGCTCGGTTCTCGGAGCTGCCATATGCCGAACCCTCCGACGGTCT
CGTCTGTTTCAACTGGATTGTACCATTTCTTTCTAGTTCCGACCAAGGCGCGGAGTCTCC
ATTTCAGGGATTTTGAGGCCCGGCCGGTTGCAAGCAGAATCCGGTCCAGCTTTTCGACTA
ACTCGGTTGATTCTTGCTGGGAGAGAATGGTCATGTCTTTCAGGTATTCTCTTATCCTGT
GGAGGTTGGTGGTTACGGTGTGCCAGAAACCCCAGTCTCTTGACAGTACGCGGGCGAGTC
TGTCGGTGCTAATAGTTTCCGGTTCTTCCTTCTCGCTTAAGGCGTGCGCCTTTAGAATGA
GTAATGTGTCGAGCAAATCCTTCCGGCTGAACGAGACGATCTGGAGCTTCTCCAGCAGAA
GGTCGCTGAGAGGTATCGATATCGGGTCAATTTCCAGCCGACCACGGAAGCTTATGGGAT
GGTTTGCGGCCTTCAGTTTGTCCCAGAAGACATCGATATAGAACCAACCTTTAGGGTGAA
AGTAGATCTGCCTCTGACTTGCTGATGTAGACATGGTGGAGGGACGTTTAGAGTAGCCGA
AGGATTCCATGACCTTCCTCACCCCGTCGCGAGACTTGTAGTAGGTGGCGAAGTCAATGT
CACTGTACTCTTGACCTGGCTCAGCGGACCTGCCCAGCCGATTCGCGAACTCTTCCTCGT
TGAGGCTGTGAACCTTAATCGCAAGGCCCCCCAGCATTTTCAGCGAAACCTTCGCTTCTG
AGGCGGCTCTGAGAATTGTCAAGGCTTCGTCTATGAATACGTGAGTGGGAACCTTACCAC
CCCACTCGGCAGGCATCTCAACTGGTCTCGTAGGAGCCATAGATCTATTCGATCTATAGG
ATGACCACAAAACATCTTTCTAAAGCATCGGATTAGTTTTCGACACCTGCATGCGCTATT
AAGCTCTCCAATCGATCCGTCCCAACGTGTCAGGACATTGGTTCCGAGAATCAGGCTAGA
AGTCAGCAGTCTTGTGAACGAGTTCTGTCACGTCTCGGTTCTCTACTCGGACTGCCTGCC
ACTCGAACTGTCATCTGGTATGCTTGGGAACAAAGTCTACGCCTCTCGGAACTCTCAGCT
GAGACAGAATAATATCCTTCGCGAATTTCAAAGAGCACCCATCTCGTCGCGCTCCTGGTA
TTCTTTCGCAAGAGACTTGATGAGGGCCAGAGATTTGAAGGAAATGGTGTCGGGCTGGAA
GGGGCGTGAGCCGATGACTGATGTGTTTCTGAACATCTTGTCCCAAGGGTCAAACGGTTG
GGCGCAAATATGGGACCTGGCCCGACCAAGGCTGGAGGGATACAAGCAAAAATTTGAATC
CGAGTGGAATCCGATAAGCGATTCAGTGTTATCCCGTCTATCTCAACTTGCTAAGGTTGA
ATGGATGACCGATGAGATTCGCGTCCATTTTGTGGACTGTCTAAACGGCGGATTCGCTTG
GCACGACAGTATCGCCTTCGCTACTTTGCCCGATGTCGAAGTCCAGAAGAAATTCCTATC
GCACGAACTCTCGGAGCTCATAACACCTAGCCCGCTGGTGGAGAAGGAGTTGAGAAGGGC
GAGGTTGGACCCCGAGATTGCTCATACGGTGGTAGACATGCTTGGGTACTTTAGTGTCAA
GGATTTCATAGCGAAACCAGCGGATCCCAACATGGAGAGAAAGGGAGTAGTGCCCAACAA
GAACTACTATCCGAAGGTTGAAGAACTGTATACATTATTCGAAGAATACACGAAGAATCC
TTCAAAGTACGATGACTTCTCCTCTCTCGTCAAGAAAATAGTTCTAAGATTGAAGACATC
GTGAGCGATTATGTCCAAAGCACATCCGTGGGAGCTTGCATGGAGAGAAGGAAGATGGGA
AGAGGCTTCTCCGCCACTCGCGGAGGTTGTTGAGTACGCGAAGAGCTTGAAACGTAAAGG
CGCGAAATGGGTTCTTGATGTAGGCTGCGGCGCAGGTCGCCATTCAATACTTCTAGGCAA
AGAGGGCTTTCAGGTTGCAGCTCTTGACATTTCGGAAACAGCCCTCAAGACCCTTGAGGG
TCGGTTGAAGACTGCTTCCATCGACAATATCACTCTTGTCAAGCACGAGATGTGGGAGCT
GCCATTCGTAGACGATTATTTTGATGGCGTGATCTGTACAAACGTCCTCCACCATGGGAG
ACTCGTCGAGATCAAACGAGCGACGCGAGAGATTTACAGAGTGATGAGAAGAGGAGCATC
AGCATTCATCGTGGCCTTATCAACGACAGATTTTAGAAAAGGTCGAGGCAGAACGCTGGA
GCGCAACACCTACGTCTTCACCGAGGGAGACGAGCGAGGAATAGTCCATCACTTCTTCTC
TCGCCAAGAACTCCAGTCATGTTTCAGAAAATTCGAGAGCATATCCTTCAAAGAGAGGCT
AATCCCTGTCGAAGAGGGCGGAAACCGTGCCCACTTTCTGATCAATCTGAGAAAATCCTA
GGGATATCGGCTGGAAAGCCTACACAACCATACATTTCTAATAGGCCGGACTCTATTCAC
CGAATCATCTGGGGTGCGTAGCTTACATCCAATCATCCCTGTTCTCTTGCTTCTTCTGGC
CAGCGCGACCAGCTCTGTCATTATTCTAGACCAGACCAGTTCAGCCCCTTCACCAGTTTT
GACGCCTGCCCATGTTGTCGTAATAATGATGGAGAACCAGGGAATCAATCAGACCTACAA
TTGCGGCCCCAACTGCGCCTATATCACAAGCCTCGCCAACCAGTACGGGCTGGCCGAGAA
CTTATCCAGCGTCGCTCACAAAAGCCTTCCTGACTATCTCACGTTTCTCAACGGGAGCAA
CTTCGCGTATCCAGGCTCTGCTTTTGCAACAGATTGCAGCCCATCTAATTGCCGGGTGAA
CGGGACGAATATTCTGGACGAGACTGCAGCCTCTGGTGGGACTTGGAGGGCTTACATGGA
AGACTATGTCGGCGGTTGCCAGTTCACCAACGTGGCGGGGCATCGGAGTGTCGAATACGA
TGACATGCACAACCCATTTCTCTATATGGCCGAAGCCCACTCCTCACCTGTCTACTGCGG
GAACCTAGTAGACGCGAACCCGACGAGCATTGGCTACCTAGCCCTTCCCACCAAACTCCT
CTCCGACCTTAACAACATCACCAGTCCAGCCCCCAACTTCATCTGGCTCACCCCTAACAA
TTGCGATAATGGTCATGATAATAACGCAACGATCACCTTCTATGGCACGCTGAGCATCTG
CCCACTCTCGAACACCGTGCAGGAACAGAACAATTACCTGAAAGCTCTCGTCCCAGCCAT
CCTCAACAGCACCACATTCACGATATCAGCGTCACTTCTGCTCATTACTTGGGACGAAGG
AGTCGCCTGCACTCCTACAAATGACCCGGCCTATCCAGAAACCTTCCCAATCTGCATCGA
TCGTGTAACAACAATATTCGCAGGCCCTTATGCTCAACTCCTCCACATCTCGAACAAGGG
CTATAGCCACTACGGCTTTCTCCCCACCCTCGAAGAGGTCTGGGGACTAGCTCCCCTCGC
AGCACAGGTTAACGGTCCAACATTCAACGAGTTCATAGCACCGGTCGCGGGGGGCGGGCC
AATAGTACACGCGTCCTAGGATTTGGCCAGTAGTTTTCCATTCTCCATGACTTTTTGACC
GTTAATTGCTACTGTCGCTTTGGTCATTGAGGCCCACCATCCGCCACTTGCGATATTCTT
TCCGCCTTTGGCCTTGTTATCGCCGAAGCCTACGGTTGTGCTTCCGAGGACCTTGTCATC
CTGGGTGAACCCTTGGTGAAGCTTGGGGTTCAGTCCGAATCCGAAATAGGCGAAGCGATT
TTCATCACCGGTTCCTTCTCTAAGATAACGTTTGAAGATCTCCTTTCCAGATCTCGCGGA
AAACTGTTTGATCCGACCCTGTAATACTTGGAGGGTTAGACTCTCAACTCGGCCTTTTCC
GGAGCGGATCGGTGTGTCGTAGACTATCCTTCCTTCGGCGCTATCTTCTGCGGCCGAGAC
CTCGATTCCACCGGTTGGTAAGAAGAGTACCTCTCCTCTCTCGGCTTTCTCTTCTGTTGC
CAGGCCGTACGAATAATCGAGTGGGCGTTTGTCGAGTCTGAATCTGAGGTCAGTTCCAAA
CGAGGTTGTCACATCTACCTGTCCCTCTCCGCTCAACAAGGGCTCCAATCCACGCCCACG
GGAAGTCATCTCTTCGGGATCGGCGGTACAGCCTTCGAACATTATTCGTTTCCACTCTTC
TAAGTCCAGACCCATTTCCTCTGCACGCTCTTGGGTCGCAAGTGTAGCCTCGATCGCCAG
CATCTTCACCCTCTTTTTCCTAGCTACCATCGCCCACTGTTCAGCAAACCTGGTCCTGTC
GTACCGAGTATCGAGCCAAACACTAACCAACTTTCGCCTCTCAGCAGGAATCTTATCCCA
CGGGATGGGCTTTCTCGGTCCCAAGGTGTAGATGTAGATGTCAGTCTCTTCCAATGCAGC
GGCAAGATGAGCCGGCAAGTTGTCAACGAGCTCAAGTGGAGCTTCGATCATAGAGCGCAA
CCAAAGGTCCTCCGGCTGAACCGTCAGAAGTACCTCGCAGCCTCGTTTTCTGGACTCCCA
GGCGAGATCTGACCCTAGTTTGAGCGTATGGTCCCAGCTGTTGATCCACACACGCTGACC
AGACTTGGTCCTAAGACAACCATCAAGAATTTGTCTAGAGAGTGCTGCGTGCTCGGTATC
CATTCTTGAGTCCCTACTTGTTCCGGGACCTCTCCTTGAGGTGTTTCCTGCCAATGTACA
ACAGATGTTCAACGGCTCCATGCAGGCTCGGGTCTTTTCCGAGTCGATAGTTTAGGTCGA
CCCAAGAGTCAAACTCATCGCCCTTCAACCCGTTGATTTTTTCCTCAATCATGCTGACAA
CTCCCTCACAACCGATGAGGTCTAGGTCTTCGAATCCATTTCTCTTCATCAACGGCCTGA
TTTCTGTGGGGTGGGCGAAGTACGAACTCGTGAATCCTACGCGTGCCTTTAAGGGGATGC
CAGTAGCGGATGGACGCCACACACCTGTGTCCAAGAGCTCTTTTCCCCGCGAAAGCCACT
CGGGTTCATTCTTCGCCGACCAGCGCAGAGGAGCATATCGGGTAATGAAGGTCGCGAATA
CCAATCCATTCCTCCTGAGGACTCTGTGGGCTTCCTTCACAGCCCGGTCCCGACCGTCCA
TGTCGAGGAGATGATACAATGGCCCCATCAGCAACACAACATCAAAACTACCATCTCTGA
ACCGATGGAGGTCAATTGCGTTTCCACGCGTACACTCGGCCAAGCTCACACCTGTTTCCT
GGGCCTTCTTCTGAGCGAGCTGAAGGCACCCCTCGGAGAGGTCCAAGAGAGTGACTCGAT
GTCCAAGTTTCGCAACGGCGATAGAATATCGGCCCGGACCTCCGCCGACGTCCAGCACTT
CTGCTGGCAAATGTGGGAGATAGTCCTTGAGTGCTCTCAGCGTAACGGCGAATTCGGTCC
TGTGACGGTCAAGTCTATCCCACTCATTCTGAGCGTTCTTATCATAGAACTCTTGAACCT
CGTCCAAGCTCTCAAGTCCGGATTATTGGCAGAATAATAGGGTGTACGCGGCTCACTACA
AAGGTTTAATCGCCTTCTCTTTCGTCTTGTGTAATATGTCGAGACAGTGGACACTCCCAT
TGGAAATCAGCGAATTCAAGGCTGATGACTACGGGAAGTTGGCCCACGTTTTCGGCTCTA
TCTTTCCCGATTACGACCGAACTCCGGAAGAGTGGCGGTTTGAAGATGAGAGTCTCGATA
GGTCGAAGTTCCATTTCAAACGATACTCCTGTTTCAGCAAGGAGGTCCAAGAACCTGTTG
GATTTGCTCAGTGTCAACACGTTCCTTGGATGTATCATCCGAAGAAACTCTGGTTCGACA
TATGGGTCGATCCGCAACACCAGAAGAAGGGCATAGGAAGCGCGCTCTACGAGCAGCTGA
ACCAGGACTTCAAGGAACTTGGTACAGTCACATCTTGGACTGGTGTAAGAGAGGACATGC
CACTCCCGATCAAGTTCGCATTGAACCGAGGGTTTCATGAGAAGATGAGAGCTTGGGAAT
CACGCCTCAACCCCGCCAACGTCAACCTCTCAGCTTTCCAAAAATACGTCGAGAAGGTGT
CCCAGCATCGAATCCACTTCGTCACATTGGCCGATGAAATGAGAAGCGATCCTGCATGTT
ACAACAAACTCCACGCTCTAGTTCAATCCATCTCAGAAGATATTCCTCGACCCGAGCAGT
TCACTCCAGTCTCATTTGAGCAATGGTCAGCGTTCGAAATGAAGAGTCCCAACTTGGTCC
CTCAAGGCTACATGATAGCCAAGGATGGTGACAAGTATGTGGGGATGAGCACGGTGTGGA
GGGCTCAGAAGGATCCGAAAGGACTCTATCAGGGACTAACCGGAGTGGTACGAGAGTACC
GGGGGCGAGGAATAGCGGTCGCCTTGAAACTCAAAGTCATCGAGTTCGCACGCAACAACA
AGTACGAGAAGCTCAAGACCTGGAACGACTCGACCAACGCTCCCATGTTGGGGATCAACC
TGAAGCTAGGGTTCAAACGAGAAGTAGGCTGGATAACTCTCGAGAAGAATCTGGCATAGA
TCAGAATGAAGTCCAAGCTCCCCGTTCTAAACCTCAAAGGCTCACCCCGCCAGATAGGAT
ACAATCACGGAAAGAAGGCTCGCTCAGAAATCGAGCATAATCTAGAAGTCTACTTCCGTC
GTTTCAAAAGCGAAACCGAGCTCTCACGCGACGTTGCCGTCAGTCGAGCGGCAAAATTCT
TGGAAGTGATCAAGAAGGTCAGCCCGGAATACGCGGAGACGATGAAAGGTGTCGCTGCAG
GCTCAGGTCAAGAAGTTCTCGACATAACTGCGTTGAACGTTCGTTATGAGTTGATGTATA
GTCAGTTCTCGAAGATCGGATTGAAGCCAATGCCCAAGACTTTCGGTTGCACAGCCTTCG
CCGCTCTTCCAACAGCAGTTGACAATGGACACTTGATAATGGCTCAGAACTGGGACTGGA
TACCTGAGGTCAAGGGGCTCTTCCTAAAGGTCAGAAACGAAAACAGCCCGGATGTCTTGT
CGTTCACGGAAGCGGGAGTAGTCGGAGGCAAAATCGGGTTGAACTCTGAAGGGGTTGGTT
TGCTAATTAACGGAATTGTATCGAGCAAGGACGACTGGGCACGGCTAAAGAAACCCTTCC
ATGTCCGATGCTGGGAGATACTAAGGTCGAAAACTCTAGGAGGCGCGGTCAAGGTCGTCG
CCGAAGGTCAGAGGAACTGTTCAGCCAACTTCATTCTGGGACAACAGAAAAAGACCGGAT
TGGGAAAGGTGGTCGATGTTGAATCCGCTCCAGAAGCAGTGTGCGAGCTTGGACCTGACC
GAGGAGCGCTTGCGCACACCAACCATTTCTCGAACCCGCGAATATTAGGCGTAAAACAGG
TCTTGGACGAAGAGCGATTATCGACCCTTCAGCGATATCGAAGGATCCAGAAGCTCTTGG
ATGGAACAGTTCGAGTGGGACAAAAGCTGAATCTAGTTGCAGCTCAGAACATGTTGAGAG
ATCATCAAGGAAAGCCTGAGTCTGTCTGTCGTCATTCAAACTTGAAACTGGCAGAATACG
AGAGATATGAGACGGTAGTTTCTGTAATCATGGATCTTCACAGCAGGAAACTGTGGGCTA
CAATCGGGTCGCCATGTTCTTCGGAATATCAGTCTATGACGCTTTGAGAATGTCCCGTGG
GAGAAATATCTAACCGAATTGTATTTCAAGAGGTAAAGGCTAGTTAACGCAAGGTGGTGG
GCAGAACAATGCCATCTGCTCAAAAGCGTCGTGTCTTGGAGAAGACTCGTAAGCGGGAGA
AACGAGGAAGAACCTATCTCGTAGCGATAGTTCTGATAATCATCGCTGTAGGCATTGGCT
GGTACGTCTATGCGTCAGCAACGGCGCCGAGACCAGATTTCACCATCGCAGCTCCTGTTG
GCGTCACGATTCATGCGGGTACTCCGACTATTTCAACAGTTAATGTGACCGCTGTAAATC
AGTTCACCGGAACCATTCTTTTGTCAGCGAAGGGGTCGCCTGGTCTGATTGCATCAATCA
ATCCCTCCTCGGTGACTGGCTCGGGCACTGCTATACTGACAACATCCGCAACAACTAATG
GTAGTTATACCGTGACAGTTACCGGAGTAAGTGGGAGTCTGACCCATTCCGTGACCCCAA
ACGTAGCTACTCCAGTGTTTGCTACGCTCTCTACTTCCAACGGGACTATAGTGATCGAGC
TCTATCAAGCCCAAGCCCCTAAGACTGTGGCTAACTTCGTGCATCTCGCCGAGTCAGGAT
TCTACAACAACCTCACTTGGCACAGAATTCTTCAGGCCAATCCCGCCATAATACAGACAG
GAGACCCAAACACGAGAAATGGTACAGGGAACAGATCAAACTGGGGGCTAGGCGGATCGT
CACCAACTGTGCCTCTTGAAATTGATAGTTCTCTACACAACAATGTTGGCTACCTGGGTA
TGGCTCGCTCTCAGGCTCTAGACAGCGGGAGTTCCCAGTTCTACATCAACATGGCCGACA
ACAACGCTCTTGACGGAGGGTACACTGTCTTTGGGAAGGTGATTGGCCCCATGAGTGCGG
CCACGGCCCTTTGGAAGGCTCAAGTTGATTCCCAAGGTCAACCGATCTACGCGTACGCGG
TGTTGCTTACTGGTGTAACAATCACGAACAGTCTATGAGCAACGGCTCCGGCTCAACATT
TTCTTCTTTATGGGCCCGCTGCTGTTCTTAGATAGTACGCCCAGTATCCCTTCCATCGTC
CGTATTTCTCTGCGATAACATGAAGCCTCTGAAGGGTCAATGGTTTCCCGTAGACCCTGC
CTGCAGCCGCGATAAGCCGTTTTTCCACCGCCAGTTTCTCCATCCTGCCAAGGCCTCTTA
GAAGAATCAGTTTCGCCGACCAGTCCCCTATTCCTCTGATGTTTTTCAGCCATTCCTCAA
CCCTGTCATAGTCGGCAGTTCTCAAGAACCTTTCATCAACCTGATTGAACGCTATGATTA
CTTCGCCTAGGTACTCCTCCCGGCGCTCATGTTTGACAAGGGCCTTCAACGCCTCTTTTG
GGGCTCCTGCAAGTTGGCCAGGCTCTGGAAAAGCCCGATATGGCTGACCACTTACATCGA
GGCTGGTGCCGAAACGTTCAAGCAACGCCTGCTTTACTTTGCGTGCCGCGCTCAACTGGT
TCCGCTGTGAAAGAACGGCCCAGCATGCGCATTCGAACGGAGTGAGGAACTTAACCTGGT
GGAGCCCGTAGAGCTTCTGAAGGACCGGCGCAAAGTTAGAATCGTTGATGGCTATGCGGT
AGAACTGATCTAGATCATCGGAGAGGCTCAGAAAGAACGATATCCTATCGATTACTACCT
CGGTTAGTCCGCGAGAAAAGGGATGGTCGGCGAAGAGAGTGTACTTTAGCCCAGGCATCT
TGATTGTTCCGGTCGGTTTTAACTGGAACACAATGGCGCGGCCACCAACCCGAACCGCTT
TAGTCATCGACATCTCGCTAATAGTCTGGTCCTCTCTCATCGGGGGAAACATTCCTAGAA
AGTCCAGCGATTTTGCAAAATCGAAGGGCGGGGTCGGCCTGAGTGAACCCTCTTCGGAGT
ACAACCCCATTTTGGCCCTCCTTTCTACCAAAATTAATCGTATCATTGCCTACTTAGGTA
GGCCGGAGGATCATCTCTTTGAAGCGAAGACCAGAGGGAATCGATATGGTACAGGTCGTC
GATGATCCAAGGAAAGTGGAAAACGCCTACGATCATCAGTACGAGAATCTTGCAAGAGAG
ATCGCAAGTCTTGTTCTTACGAGGAGTGGGATTCTTGGGGAGATCGGGGCTGGGAAAGGC
CAGCTAACTGTCCCTCTGGCCAAGCTTCTCCCTCGTCACCGATTCAATGTCGTGGACACA
TTTACTGGTGCATATTCCGGGACCCTTATCCAGTTGAACAAGGCTCTATCCGGAGCGAAG
CTGACCAGCCGGGTCAACGTGCACATGGCAGACTATCTGGACTGGCTATGGGCGGAATTT
TCTGACAAATATGTGGGAGTAATCTCAAGCGAGTTTCTCCCAGAGATCGATTCCTACGAG
CTGTCGATGTTCTTGTCAGAATGCTATCGCATTTTGAGACCCGGCGGTCTAACGGCTCAC
TCATTTCTATCCCCAATAGGCAGAAACCCTCGACAGAGGTTGATGATAGAGGCGGACAGT
AACCCGAAGTGGACAAGAACCCCTCCCAAGGAATGGTTCTCTCCCAAACCTGCCCTCGTA
TTGTCAGAGCTAAGACGAGTAGGCTTTCGAAATCTCCACATTGAGAAGGTCAAGAGCAAT
CTCATCATAAAGTCTGATGCAGCGAGGAATTTTCTCTATAGTTGGGACGTCAGGAGTGCA
TTCTGGAAAGCACACAAGTTGGATCTAGTGAGCGAAGGTTTGGAGGTCCCTGATTGGGTG
ATTGTCTCAGGTCGCAAACCCTAGAGAGCTGGGCTTACGGCTCAATGATCTCTGCGAGGA
AGAAAAATAGGGGTCCAACCAGCGAGACGCAAGCAAGATGCTCGACTGTCTACGCAGTCT
CGCTTTTGTCAGTCTCTTGTGTTCGTTCCATGGTCCCGCCGCATCCGCAGCCAGGTCCGC
AGCAGCAACAACTCAAATCACGCTTCACCTCGGTTAGTCAGTTACTTTTCTAAAGTATTT
AAACAGGCAAGTACCCAAACGGTAACGGAGTTACACGATGGTAAGGACGAAAGAAGGAGA
ACCCTGCTGCATCTGCCCATGCCCGTGCGAGGGCATAATCGAGATCATCGGCAAAAAATG
GGCGTTATGCGTACTAGCCCTGCTAGGAAACGATGGAACCCTGCGCTTCAACAAGCTAGC
CGAAAAACTTCCAGGCATAAGCGCGAAGACATTGACAGAGGTTCTGAAGGATCTTCAGCG
AACCGGGCTAGTTAGGCGTCAAGCCTTCGCCGAGATCCCGCCACGAGTGGAATATCATCT
GACGAAAGAAGGGAATGAGTTGACTATGCTGGTGGCGCCGTTGATGGTCTGGGCCGACAA
GATGACGGGGCTTGTCAAGCTGGAATCCTAGGCTGTTTAATTCTAGACTCAACAAGTTTT
CCAGCTCGTTCCTCAAGCTGAGCAGCTTCCTTTCGAAGGTCGGAGACCTGTTTCGAGATC
TTCTCCACATACTTTTGGTCATCAAGACTTGCTAGGTTGATCAGGACATTGCTTGCGGCT
CCTTCAACAGCCGCACGCGCTGCAGAAACAGCAGTCACCACATCCGACAACGCATTCGTG
GATCCTTTCTCCGCGACCTCCCGAGCCAGTCGCAAAACTCTGACTGAACAGTCGAGCGTT
GAGAGCGGAATCTCGGATGCTTTGACAGTCGCTTCTTCTATCACCTTCTTTCGAGCCTCA
GGCTGATCCTTCGAGAGCTTGAACGCTTTCATCACCAAGTCAAAGGCCTCGGTATCCTCC
ACAACAAGGCGTAGAAGTTTCTGGCGAAGAGCATCGCCCTCCTTCACAACCTCGTTGAGC
CCCTCTACACCTGGAGGCGCTTCTTTCTTTCCCATCGTTATTCGCGCAACCATGCAGAGA
AGACCAGCCGCAAGTGCTCCAATGTACGCGGAGACACTTCCGCCTCCCGGAGTCGCCTTC
TTGGAAGCGACTTCATCGCTAAACAGAGCCAAACTCTGATCCGTCAACGTTGTGGGCCTG
GGTGCGAAGAGCTTCCTTTCCAGGACTTGGTCCCGGCTGAAATTCTCTAGGCGCAAGTAG
AACTCTGCCGAGTCAACGAGGGAGTCCATTGGCGCGAGCCCAACGATCTCGCTGCCAACA
ACTGGGACCCCATAGCGATCGGCGAAGAGCTTGACCAGCTCGTAAGCCTTGAACAACTGG
CTTTTGCGATAATTCGTCAGGTTCATTGACACTTGCACTATTCCGCGCTCTTTCAGCCCG
AATCCGAGAGCTTTTACGAACGCCAGCCCGCCATCTTTTGCCCGTAATTGATGGGCGATC
TTCTTCGCGACATCTAGATCGCTCGTACCAAGATTGACATTGTAGGCTACCAGAATCTCT
CGGGCGCCAACAGCCGTCGCCCCCGCGGTGGCATGGATCTTCTCGGGACCAAAGTCCGGT
TTCTTCGCCGGGTCCCTACCAATTTTGTCTCGAAGGCCCTCAAACTCTCCTTCCCGAACG
TCAGCGAGGTTCCGTCTTTCGGGAGTCGCTGCCGCTTCCTCGTAGAGGAAAACAGGCACG
TGAAATTTCTCGGCAAACTCTTGCCCGAAAGAACGGGCCAGAGACACGCAATCATCCATC
GTTACTCCGGATAAAGGTATGAAGGGAACAACATCGACAGCGCCCATTCGCGGGTGCTCA
CCCTTGTGATGTCTCAGATCGATAAGTTCAATCGCCTTTTGGCTAGCAGCTAGGGCAGCG
TCTTTCACGGGTCCAGGCTCGCCCACGAAACTAATCACAGACCGGTTGTGGTCCGGGTTG
GATTCCACATCGAGAAGCATGACGCCAGGCGTTTTTCTTATCGCGTCTGTGATGGATTCG
ATGACCTCTCTCCTCTGACCCTCGCTGAAGTTGGGAACGCACTCGACTAGCCGCAATCTG
GACGTCTCCGACACAATTCTTCCTCTTCCGGTCTCTTTAATAGTCAACCGGGCTAGAGAA
ACTCGATCCTCTGATCAACTAGTTTCTCAAAATCTCCTCTAAAATAGAAATCTCCCCGAA
AGCTTCTCCCTTCTATGGCGTGTCTGTACCAGTATCTGTCGTCCTCCCACATATCGTCGA
AGGGAGGTTGGTCGATTGGATACCATCTTAGAATGCCCTCTTTGCTCTCCTTGAGAGTGC
CCTGGAACTCATTCGTGAGGAATACGTGTGCTATCCAGTCAGGGTCTTGGTGTTTGTCGT
GCTTGAAGAAGACGAGCGTTCCAATTTTTCTCGGCTTTTGGATTTCTAGACCAGTCTCTT
CGTAAACTTCTCGTATAGCACACTGTTCAGCAGTCTCCCTGGGTTGAAGTTTTCCGCCTG
GCGCGTTCCATTTGCCGGCTCCGAAGAGCCCGGGGTTCTTCTTCAGCAACAGAACCCTGT
TATCGTGGAGGATGAAGCACAGGGTCGCTTGAATCGTCATCGGAACAATTCAGGGGTTGC
GTTTCTGTTTGAGCAGGATGATGGCCTGCGCAAGGTCCCCGCCTGATTGTCGCAGCGCGG
TCGTCGCCTCTTCACTGGATACGCCAGCTTGTGAGGCGACAAGTTTCACGTCGTCGTCCG
AACCTCCACCTACTCCTTCCTCTCTCATTGTTCCCCCTCCGACCTGGTAGACGGTCTGTC
CCTGGACTGTTACAGTGGCCACTTCAGGGTTGTCAATGACAATCCTCTTGGTCGGGGTTT
CCATGATTACTTTGGTGACGTCGTCTAGTTGTTGGACTTGCATGCCCATGCGTTGCATCA
TCCTGTTTGCTTCGCGGGGATTGATCTTTCCTCGACGCATCATCGCGAAATCATTCTCTT
CCATCGGTCCGGTGATTGTTAAGCCTATTCAGAATCAGCTGCTCCGTGCCGAACCTTCAC
AGCTATCCCAATCTTGAAGCTCTGCATTTCTATTGCGTTGAAGAATGATCTTCCGACTGC
TAGCAAGCGGTCCTTCTTGTCCACTACCAGCACTTCCTCTTCGGGCCGGAGCTCAGGGTC
GACGCCGATTACGTGTTTGGCGAATACGTTTCCACCCTTTCTGATGAACGCCTCTACTCC
CGGCGTAACCTTGACCCTTAGCTTTGGAGCCTTGAAGACCCGCTTTAGTGCGAGGCCTCC
GTTCACGGTCAATGCCAGGAGCCCATCTTTGGGACGGTAGGTTGCCAGTAATTTCCCGTC
ATTGTACACATACCGTATTCTGTGCGTGTTGGGGGATCGCACGATTAGTATTGACGGGGG
AAAGGCCTTTTCAGCTCCTTTGCCGAACTGGTAGGCGGCTACGGCTCTTATCCTTCGTAG
CTCGTGGAGCTGGGGTTTGACGGGTAGGAGGGGCATTCTTGTTCCGATAGCTAATTAAGC
GGGGTCGGACCGTATTTCTACTGTTTCTCGCCGCGAGGTCTTGTAATAGCCATTGTACTG
TGAGGTTTGCGGGAGCGAGATAGTCGGTAAGCCAGGCAGATCCCTTGTAGAAGGCGCGAC
CCTGATCGTTTGCCAGCAGTGTTCGAGCCTGGGGAAGGAGCTTCCGGGTTTTCCCGAAAG
AAAGCCACGTTCGGCCAGGAGCGGTCCGGTGCCGTCCCATACTAGAACTCCGATAGAGAG
CCTGCCGAAAGCGGTAGAAGAATCGGATCTAGTCGAGGATTATCCTGAGATCGTAAAGGA
AGGTCGTGAGAAGCTAGGCTTGTCACAGACGGATCTCGCGTTCAAGGCGAAGGAGAAGGT
GACGGTGATCCAGAAGATCGAGTTAGGCAAGATACTGCCGACGATGCGATTGACCAAGGA
ACTGGAACACATTCTACGCGTCAAGCTGCTTGCGCCGAGAGCAGAGCTTGAGGTTTCCAC
CATTCCGGTCAGGCAGGCTGGGCCTAGAGAGCTAACCCTCGGCGATGTAGCGCTAGTAAG
GCATAGGGAGCCAGAAAACAAGTAAAACCTAACTCCGCGCAAGCCTGACTCTAGAAGCTT
ATTTCCACAGCCTCCTTCTTGCAAATCTTACTGTTTCTCTAACTATCTTTCTCGCGTAAC
TTTTCTTTTCCTCTAACTAATTTTTCTGCTAACTATTGTGTGACCCCCCCGGGGGTGGTC
GATTTTCCCGCGCCCCGCCCTCCACGAAATCAGCCGTTTTTCCCAGGGATTCTTAGTCCC
AGGTGGCTGATCAGCTATCATCGTGGACCGCTGGAACCTTTAGAAATAAAGAGGTTGAAA
CGGGGAGCGGCTCCCGAAAAAGATGACAGTTAGAGTAGCACCATTAGTCGTTCCCGAAGA
GGTTTTTCTGCGGGACACCGATAGAAAACGGGCAAAGAAGGGCATTCTTGGTGGAGCAGA
AGAGAAGGTCGTCTTCGCCAAGACGATTTTTCTACCCTATCTAGACTTTACCTATCGTTT
TCCAGCGGAAAAAGGCCTTCTATCAAAGCAGACGGTGATCAGCGAAGGTCGGTCAACGAT
GTTAGCTTTGCGAGAGGCGAACTTCGGGTTCGACCCCAGGCTGGTTGCGCTGGCTCCCAT
GCTCGCTGATATGGTGGAGGACTCCAGATCGGTCATTAGTGGTGTTGACTCCACGGTCTT
GGTGAGCGAGCGATTAGCTGAACTCAAGAATCTCTTGAGAGATTATGAGGCACAGTCAGA
GGAGAGGTTGAAACAGTATGAGGCTCTCCCGAAGGAGAGTCCCGCGAGGGAAAATCTGAA
GGAGAATATTGAGTTCCTGAGAAAGACGAAGTTGTTGCGATGGAAGATGTTTGCCGACGG
ACTGCAGCTTCCATCGAGGTTCGATCTGGACAAGCTAGAGCTTTTGGACGGGACATTGTT
CTACATGCCCTTTTTCATTGCAAAACTTGTTCGCGGCGGAGAGAGACGATACATTGTGTG
GAACCGCGAAGGCAAAGAAGACGATACGATTGCTGACGAGCTTACAAAGAACCACAAATT
CCGAAACCTTATCGAGACACACGCTCTCTCCTAAACCCTCACAGTGATATAGAGGAAGAT
ACTCTCATCATCTATAGCTGATAGGATTGACTTATTGCTGGAGGTGCGGCGCACAGCTCT
ACGACAACTCCTCTTACTGCCACAGCTGCGGGGCCTCAGCCAAACCCTCTACGACTTCCG
CTATAGGAGCCCAAACCGGGTTCGAACGCCTGAAAGATGACAAAGAGTTTCAGGACCAAT
GGGTGAAACGCATTGTCGCCTACGTAATCGACGTGGTCGCGGTATCGGTTGTGGTCTATT
TTCTCATGCTTGTCATAGCCTTCCCAATTGTTCCAGCAGTCTTCTTTGGGCAGACTTTCC
CCTTTGTATGGTTCTGGGGGTTCTGGCTAGGCGGAATCGCATCCTTGATCGTTCTAGCCT
ACTTTGTTCTAGCCGAGGCAGTGTTCGAGCGGACTCTCGGGAAGGAGCTGCTGGGCTTGA
AGGTGACAAGGCAGGACGGAAAGCGCATGGACCTCTGGTCCTCATTTGTCAGGAACATCT
CCAAGCTCTCTTTCGTGCTGCTGGTCATCGATTTGGCGGGAGGTCTCGGAACCCATGGGG
ATGGCCGGCAAAAATACAGCGACCGCTACATAGGAACCACGGTCGAAACCACGAACACGA
GTAGAATCATCCCTGACCGGATATAGATCGCGCTCTCTGGCACACCTGGCTCATGCAGGG
TGGATGTTCAACAGAGATAGCGAGACACTATTTGCGGCCCGCCTGTCAGAGACTTGAACA
GGGTCTAGATAGCCAACTGAGATAACCAAACCTGCCTTGAGGGGTTCCTACACCGAGGGT
ATGGTGACGGGGCTGATCAATGAATGGGAGTTTTTTCTGCTATTTCGATCTTACAGCGTG
CCGTCCCGTGGTGTCCTGGCCGGTGATGTCAATCCAGTCCTCTTTCCCTTCATTTCCGGG
TTGCGAAGGAGAGGCTGGCGTTGAAGTGCTATGCTTTCCCTTTCGAGCTGGCTGCTTCTC
CGGTTTCTCGGTTTCCTTGTGATTGTTTTGTCTCTTTGTCTTCTTTTCTAATGGTGGTGT
CGTCGTCTTCTTCGGTTTTTCTAAAGTCTGATTCTTCTTACTCTCGGGCGGAGTCAATCC
TGGGCCTGATATTTTGGCTCCACAGTTGGGACAGTTCTTCGCTGGCTCGTCCTTGGTTTC
GAAGGCTCTGTTGCATCCGAAGCAGACTATGAGGCCGAAGGTCGTGTTTGCATTGTCCGT
CAGCTGTCTTAGCTCACTGTTATCGGCGAGGTTCTGGTCTAGCGGGATCTCGGCTATCAT
ATGTTCTACCAAGAGGCCGGCATCGAGGATCTTCTTCGCAAGCTCCTCTTGCCCGGCATT
TTCGGCATCGAGCCATTTCTCAAGCGTTATGTCTTCAATGTCAGTGAAGAGCCTTACTCT
CGCAAACGTGCCACTTGTCAACGCATCTCAACAAAACCAGTTATGCCGGGACTCTCGGAT
TTAAAAACAGAGTAACCAGTCCCACGGCTCTGCCTGCCGAAAAATTGGGCGATGTCCATG
TGACTCCGCCTGGGACGACGAACAATCGAATGGATGAGGTTGCATTGCAGAAGAAATTTT
CATTCTTTCGTTCCACCCAATTAGTAGATACGGAAACACGAAACGAGCTTATTATCCCGA
GAAGCGTTCCATCACTTTGGAAGATTCCAGTTTTGAAAAACAGGCTAGGTAAAGCCAGAA
GAACGGGATCTAGAGAGGGTCGGATGAACAGCGAGAATCTTCACGACACTCTCGAGAACT
CGATTCTTGGCAACCCTATAGAAGAGAACACACTGACGATATAACCAAGGTCACCGTCCG
GGCATTTGAAGACCTGAAGACGTGTCGAGGCTTATCCAGATTAGCCCAGAATGAACCCTG
TTTGGCGATCTGGGAGGTCTCTTCAAGATCACCCCTAGATTCACTGGGCTAATCACGTTT
TTCGCCGAACTATCCAAGCCCAGACTGCGCCTTGAATCGCCCGTCTCGCCCATTATCGCT
GCCAGACAGCGAGCGTCTTAGAAAATAGGAGGTCTTAGCGACCGAGTCTCGCGACGCGTG
TTCGGCCTTTCCCCTTAAGGCAAGCAACTGAAGAAGTCTTGCGCAGGCATCTTACGACAC
AGGTCCGGTTCCTTCGGACTGTCACGCGCTTTACAATTTGACAGAGGTTCTATAGGAACT
CAAGCCTACTCCTCTGAGCCGATTGCCGATCTTCGCGATGACTCCTGGAGCATCAGTGCC
AATCTTGCACAGAAGGGATTGGACAAACAGGGAGAGACTTTCCACCTTCACGACATCGCT
CTGTAGTCCCGCGGCTCTCACAGCGGTCTCAGCTTGTGTCTTGTCAGCTCCAACCACTAT
GACCCTGTCAAAGGGATATTTTCTCCACGAAACAAGACGGTCTCTCGCCTCATCGTTCAG
TTCTACCGAGATCTTCTCACCCTCAAGCTCCGTCACAATCATCTTCAACGGCACATAGTC
AACCAAAGCATTTTCGTCCAGAATCTCTCTGGACGACCTAGCCTCTCCATCAGCCAGTTG
CGACCTCATCCTGTGAAGCGGGTAAAGAGCATCTTTGGGCGCGGGTTCTCGGATTCCAAT
GTCAATGTAGACCCCGTAACCAATTCGACCAGCACCTGTTACAAAGCCGTTAACGACGTC
CCACTTTTCTAGCCTCGAACGGGAGACTGGGGGCTCACCATGTTCTTGTTTGAGGAGATT
GAGAAATGCTTCCGAATCTTCACCTCTAGCCCTGATCTGAAGCCAATATCCTTCGAGGCT
GAACTCGGACTCTACATTGAGGCCTTTAGCTTGCTTCACCAGATTGTTTCGCAGAAAATT
TGAGCCTTGCCTGAGAGCTTGTGGTGGAATTTTCTCGGCGAGTGTGGCGACCTGCCATCC
CTCCACCACTTACTCTCGCCCCTGACAAAATCAGATTTAATCAGGGTGCGAAGGCGGCAG
GACGTTCCTGAAGCTCTGACTCTAGCTTTCGCGATAAATCCTCTAGCACCTGGACTGTCC
TGCTGTTGTCCTCGCTGATTAGCGAGCCGTTGCAGCTACTGCACCGGAAGGCCGACTCCA
TCGCCTCTTCGAAAGTCACTCTAACGGTGAGGCAGCCTTTGCACATGAAGAAGCTGTGTC
CCTTCTCGTATTCGAGGCGTGAACGCATCTTTTCCAACGCCTTCTTCTTCCGGCTTCGAA
CAAACGCGTCTAGCTGGTCAGGCTGCAGTTTCCAGTGGTAGATGAACCAGCCCGTCTTCT
CATCCCGACTCCGGACAACCGTGACCAGCGCATGGTTGTAAAGCTTGTAGAGCACCCTGC
GGGCAGCATTCAGCTTGACGTTAGCGTTAACCGCGATAATGTCATCGGTTGTCGTTCCAG
CGTCGGATAGTGCCTGGACCACGCTGAGAGCTTCCTGCCCCCCAAAGAAGCTTGCCAGTC
GTGCAAGATCATCATGATTAGACCCCATACTTTTAGAAATCCCTCGTTGACACCCTATAT
TGTGCGCTTCTACGATTTAATGTATTAGGCTCTAGAGACCCGTTCGTAGCCATGGGAAGG
CTTGTTGTGCTCCGCATCGGGCACAGGTTATTCAGGGATTCAAGGGTAACCACCCATGTG
TGTCTTACAGCCCGCGCGTTCGGGGCTGAGGGCGTTATCATAGCGGATAGGGAGGACAAG
AGGGTTGAATCTACTATCAGGGAAGTAGCTAGGAGATTCGGCGGAGACTTTTCAATCGAG
TCCGGAAAACCGTGGAGAAAGACTATTCGAGACTGGAGCGATCAGGGTGGAAAGGTTGTC
CATCTCACTGCTTATGGATTGAGACTGCCTGACGTTATTCAAGAGGTCAATGAGGCCGAC
GGAGACATTCTCGTTGTCGTGGGTTCGGAGAAGATGCCTGGCGAAGTCTTCAAACTGGCG
GACTGGAATGTCTCGGTGACAAACCAGCCTATGAGCGAGGTCGCCGCCCTCGCAATCTTC
CTCGACTGGCACCTGGAACATCGCGCCTTCGACAAAGCCTTTCCAAATGGACAAGTCAAG
ATCGTTCCATCAAGCGATCGAAAGAATATTCAACTTCTCAGATAGATGGCGAAAAGTATC
CTAGTTCTCAAGCGGGACCAACCCCCTTGCTAGAGATAGTGGTTGGTGAGCAGAGGAATA
AGAAAGATGGAGTCACGTGCTCTGCCAAGGCTCTTGCCAAAACACTCTTGAATCCGCCAT
CGAAGAGTCGGCTCGACCGTCCTTGAGTTCTTGGGAGGATGCTTACAAGACTGTACCGCC
ATGGGATGTAGGCGTTGCACAACCAGCTTTCGTAGAAATCGTCCGGGCCGGGGAACTGAA
TAAGGGCAGAGTTCTTGATGTTGGGTGCGGAGCCGGGGAAAACGCACTCTATCTTGCGGG
GAATGGATTCTCAGTTGTCGGAGTTGATATGTCAGATCGCGCGATTGCCGGGGCAAAGGC
AAAGGCTGCGGAGAGAAGGTTGAAAGTTGAGTTTCGAGCCGGAGACGCGCTCTCGCTTGA
CTTCAAGGGCGGTGTTTTCGACAACGTTATTGATTCGGGACTTTTCCACACCTTCCCTGA
TAGCGATAGGCCTGTTTACGCGCGTGAGATAGCCCAGGTCCTAGTTAATGGAGGTAGGTA
CTTCATGCTCTGCTTTAGCGAGAAGGAGCCCACCGGCTGGGGCGGACCGAGAAGAGTTAC
TAGAGAGGAAATCGCGACAACGTTCTCGTCGCACTTCAAAATCAACTACATTAGAGATGC
ATCGTTCGCCACGCGATTCCATACAAATGGTGGGAAAGCATACTTAACATCCGCAACCAA
AATCTCGACTTGACTTCGACTAATCTTTCAAGGAACGATGCTACTCAAATCATTTCGGCG
CGTAACATGACTCGGGTTGACAATCATAGCCACATACTTCAGGCGGACATAATGGAAATG
CTCGCTGCGGCAAAGGCGAAGAACGTTCGCGAATATTCCATCACGGAGCACGTTTCACAG
TTCAGAGAACTCAGAGAATCCATCAGGTTCGGGTCAGTACACTCAACCGGCAGGATCTTC
AACGATCTGAAAGAATACGACGACGAGTTCAGGAAGGCCGACGAACAATCAGATTGGAAC
ATGAAGATCAATCGAGGGCTTGAGGTCGATTTTTCTCTCACGATACGAAACACAGGCAGG
AGATTTTGTAAACCAGAAAAAATGGGACATACTCCTTTGTTCCGTACACGAACTCGATGA
CGGGACGGATGTTGAGAGGACAGGGGGCAGGTGGTCGACCCGGTTTGGGGGCACAAACGC
TGGCGTGAATATCTCAGATTAGAACAGATGGCGTTGGAGAGTGATTTTGTCCCCTTCAAG
GTGCTCGCTCACCCTATCAGAATGGCAAGAGGAAAAGTGATTCTCCCTCCTGAAATTGAT
GATTTGTTACTGGAGCTTGCAAGAACGGCTAGGAGAAGGAACAAGGCCCTTGAACTAAAC
GGGAACGACATCGACCACGCTCTCCAGCTCGTTCGCATACTTGCAAGAGCCTGTTCGAAG
GCTGGTTTCAGGGTAAGCCTTGGCTCAGACGCTCATCATCCTAAGGACGTGTTCAGAAAT
ATGGAAGTCGCTCTCGGGCTCGTCGACGAGTTCAAGCTGGAAATATTCGCGCCCATCGCA
TCTTAAGGCGTCTCAGTCATCGATCGCCTGATAAGCCGAAGTCCAGAAATCAAGACAGCA
TTTGGAGGACTTGGGGAGGTCCAGGCGCGCTGAGTCATCAGAATCGTAACCATGTCCTCC
TTGGGGTCCGTGTGCCAGGAGGTGCCCATGCCGCCGTCCCAACCGAATGTTCCAACAGAT
CTCCTTACCTACGACGTTTTTCCTAAGATGTGCCTTCAGAATTTGTCCGGGGGTTACTTT
CTACTGGGCTGATAGCGAAGCAGAACCACTCCGGAACCGAACGTCTTTGTTTCCACGAGC
TTCAGAGTCGCTTTGTTCGCGTCACTAAAGAACCGCTTTCCACTCCCCAGAATCACCGGG
TAGACCAAGAACCGGTATTCATCGATCATGTCATGCTGCATTAGTGCGTTTACGAGCTGG
CCGCTGCCGAAGACCAGAAGGTCCTGGCCCGGCTGTTGCTTCAGCTTGGACACTTCTTTC
GCAATATCTCCCTTGATCAGGTGTGAATTGTTCCACTCAAGCTTCTCCAGACTTCTCGAA
ACAACATGCTTTGGAGAACCGTTCATTCTCTTAGCATAACCCGCATCATCACTCATCGAT
GGCCAGGCAGCGGCGAAACCTTGGTAGGTTACTCGTCCCAGTAGGAGAGCGTCGCTCGAA
AACAGCTCATCGAATTTGAACTTGCCGATTTCTTCATTCCAGAACGGGAACGACCACTTG
CCAGGCTCTTCCGCGACCCCATCCAGCGTCACGAACTCCGATACGACTATTCTTCTCATG
TTAACTCCTCAGAAATACTCTCTTTTGGAGACCCCTTTTTCGGCCTTTTATGTTGTTTCG
CTTTCGTACTCGGTTATCTCCTCCTGGCGATTTCTCGGATTCTTAGACGGATTCGGTTTT
GAGGTAGGATGATTTTACCTGCATTATTCCTTTCTGTCGTTTCAGCTCTCCCTCTAGTCT
CGTGATATCTTGGACTTTCCCGCGGACAAGCAGGGCACACAGGCAATGCGCAGCGTCAAT
ATGGGCGTGGAGTGAAGAGAGGATTGATTGTCTGTGGTGGTGGGACGTTTCTGTGATACC
CTCGTCAGCGCCATGAGTCTCATGGTTGTAGACCATCACAATTGATCCGACAACATGGCC
CCCTCTGACTCCTGTTTCAAAATCTGATATGAAGGATCGCATCGCCGCTTGCAACGCCTT
GGACCTGTCCCGGTAGCCGCTGTGCTCGGAGGCCTTGTCGAAGGCTTCGAGAAGCTCAGG
CGGCAGAGACATGCTTATTCTAGTAACTCCCTCGTCATTCAATACCAATTCATGATTCGC
CTCACAGTATTACTCGACGTGGTCGCGTCGGCTAAAAGTATTACCAACTTAAGACTTTAT
ATTACCATAGAGACTGGTCAGGTCGAGACAACCTGTCAATATGTGCCGGGAGCTGTAAAG
AGGCTCTTGGAGAGGGCGTCTTCTGAAATTGACTGAATTCCAGTTAGACCATTCAAAGCT
AGGGCTCTCAACCGCAGAGAAAATCAGAATCTCCATAATATACTCAGCCTTGGGCATCGC
CACGCTCGCGGGCCTCGCGGCATCCATTATCATAGGCCAATTGTCCACCTTGCTCGCGGG
ACTCGGAGTCCTCGCTTTCACCTTCGGACTGCGTCACGGGGTTGACGCGGATCACATTGT
CGCGATTGACAATACGACACGGAAGCTGCTGCAGGAGGGCAAGCGTCCCCTTACAGTGGG
TATGTGGTTCTCCCTAGGTCATTCAACGGTTGTCGTCGGTCTTATCGTCTCTCTCATTCT
CGCGACCAACGCGGTGAAGGACCAGATTCCCGCGCTTAGAAGCAGCGGCGCGATAATAGG
AACAACAGTCTCTGGAGTCTTCCTTTTTTTGATAGGGCTCATCAACGTCGTCATTGTCCT
AGGAATCTATCGAGTGTTCACAACCCTCAAACAGGGAAAAATGAACGAGTCAGAACTTGA
CAGTCTCCTGGAAAACAGAGGATTCCTAAACCGCTACTTCAAAGGACTCTTCAAGATCGT
CAGGGAGCCCTGGCAGATCTATCCCATCGGAGTCTTGTTCGGACTTGGCTTCGACACGGC
CAGCGAGATCGCCCTGATAGCCATCACCGTCGGGGTCGGAGTATCGTCCGCCGTTCCTCT
CTGGATGATCCTCGTTCTTCCTTTCATGTTCACTTGCGGAATGGTCTTGGTCGATATGAC
TGATGGGATTACGATGCTGACCGCGTACGGCTGGGCGTTTCTCAGGCCAATTCGGAAAAT
ATACTACAACCTTACCGTGACGATCATATCAGTCGCAGTTGCCTTTGCGATTGGCGGAGT
CGAACTCCTCCAAGTTCTCTCTAATGAGCTGAGGCTAAGCGGTCCGTTCTGGAAATCGTT
GGCTACGCTGGATTTTGAGACTATGGGTTACGGAATAATCGGCATCTTTGTAGTATCATG
GCTTGCTTCCATGGCTTACTGGAAATACAAGCGATACGACGAACTTTACAACTGAACAAA
TTCGATAGTCCTTATTAGCGAAAGAGGATCTTCAGAAGATCAGAACGGTCCGATGCCCTC
GCAGAAGAAGCCGATCTCGAAACCTACCAAGAGGATTCGCATCCTTGTAGCAAAGCCTGG
ACTAGATGGTCACGATAGAGGTGCTTTGATTCTAACCCGGGCTTTCCGGGACGCGGGCAT
GGAAGTAATCTACACAGGCTTTCTAGCCACGCCCGAGCAGGTTGCCCAGATGGCGATCGA
TGAGGACGTGGATGTTGTGGCTATGAGTCTCCTTAACGGCGCCCACATGACTGCTTTCCC
GAAGGTCGCTAAGCTCATCCGGGAGAAGGGTGGAGATGACATTCTGTTGGTGGGTGGCGG
AATTATTCCGGATGAGGATAAGCCGTTGTTGGACAAACAGGGTATCACGGGCAATTTCGG
GCCCGGAACTCCTCTCAAGACTATCATAGAGCATGTTGAGATGGTTGTGAGCGAGAGAGA
CTCCAAAAAGAAACGGTAAAACCAAGACATTTCTATCTGAGGATATCTCGCTGGGAGTCG
AAAAAACATGGGCTTTCTCTCTATCATGGGCAGAGTCATTATCGGCGTAGCCGTGATCAC
CCCGGTCGTGGCCTTCTACTTCGTCATGACATCCAGCGACGCTCTGGGAGAAACAGGAGT
ACTTGGACTCCTAGCGGGGAGTGGAATTTTCTGCATCGGAGGCCTCTACGCCGGACTCTT
AGGCCTCAAGATTGAGAAACTGTCCGCGAGACTAGATCCGCTTTCCAGGCAGCGTCCCAG
AACCAAGGCGAAGAATCTGATCAAAGCAGAGTGTCCTATCGATCACCGCGAAGGAGTGTT
TGTGCATGTAAGTCCCTACAGAAGCGATGCGATACCAGATGGGCTGGACATTTTTCTGGG
CTCATGTGGCCATGAGGTCCACCGCGGAGAAATCGAGACCGAAGCATAGCTCTACAAGAC
TAATCTGGCGGACGAAATATCGGAGCTAGAGCTGTAGGATTCGGTCTGCCGAGGCTTCCT
TAAATCGAGCCATTCAATATCGGCAAGCGAATCGTCCCTCTCGTGAAGTGACTGTGTGGA
ATGTTGATTGAAGACGCGCTGAGAAGATTTCTGGACGAGGACATTGGTCATGGGGACATA
ACTACTGATGCTCTTGTTGATCCAGCAGCAAAAGCGACCGGGACTGTGATCTGCAAAGAA
AGAGCCGTAGTTGCCGGATTATCGGAATCCATCATCCTCCTCAAGCTCCTAGGCTGTGAG
GGAAAACCCAGGGTCCGGGATGGACAGGAGGTTCCGGCCGGGACAATCGTTCTAGAGGTT
CGCGGTTTTGGACGTGCTCTCCTCAAAGTGGAGCGCGTGTTGTTGAACTTGTTATCTCAT
ATGTCAGGCGTAGCCACGGCCACCGGTGAACTCGTCGACATCGCAAAGAAGAACCGGAGT
TCGACAAGAATAGCTTGCACGCGAAAGACACTTCCAGGCCTCAGATTTTTCGAAAAAAAG
GCAGTCGAACTAGGTGGTGGTGACACGCATCGTCTCAGGCTTGACGACGCTGTCTTGATC
AAAGACAATCATCTGGAGCTCGCCGGTTCGATAACTGAGTCTGTCAGAAAAGCGAAGACC
AAGGTGAGCTTCACCAAGAAAATAGAAATTGAGACAACCAGCCCGGACCAAACAGTGGAA
GCGGCGCTCGCTGGGGCTGACATAGTACTGCTGGACAATATGACCCCGCAAGATGTAAAA
AAGTCGATGAATTTACTCGAAGCAAAAAAGCTTCGAGACAATGTTCTGGTCGAAGTGTCC
GGTGGGATAACGAAAAAGAACCTTGCGAGCTACCTCAAGACTGGCGTGGACGTGATCTCC
GTTGGATGGATAACTCACTCGGCCGATGCGATTGACATGAGCATGAAACTTCACCGTCTC
AAGAAAAGGGATTGAACACTTACCCGGCAATCTTAAACCGCGTGTGAATGACGGTAAAGT
GAGATAGTTCGTCTGGAACAGAAGATCAGATTCTGCACTACAAAAGACGGGGTCAGACTT
GCCTATTCCACGCTCGGTCATGGGCCGCCTCTGGTTAAGGCTGCGAACTGGCTTGGGCAC
TTGCAGTTCGACCTAGAAAGCCCGATATTTCGTCACTGGACCATGGAGCTGTCAA
>13_1_20cm_2_scaffold_417 dna:primary_assembly primary_assembly:ASM192063v1_:13_1_20cm_2_scaffold_417:1:41785:1 REF
ACGACTAGACACGTCTGCAACACCCATACCTTATCCTCGCTTCCAATAGCTTAAACGAGG
TCAGCACGCGGGCTCAAGAGGGTATCGCTCTAAGCCTTGACTGCTTCCGCTAGATTCGAT
GCAGCCCCGGCGTTCTTCCTAATCTTGGGAATCGTCCTCATCACGGTGGGAATGGCCGTC
GGTCTTGGCAAGATAGGAGACGCGTTGGTCATGAACAATCCCGACGCAGGGAACCTCTAC
AATCCCGCGAACGTCTCGCCGACCGCAGCTTACGCTGGTCTAGTCATAGGATTGTTCGTC
GCTGTAGGTTCAGCGTTCATAGGCATCGCCGTTCACAAGTGGAAATGATCTTCCGCAGCT
GGAATATGCACGAGCGACGATAACAGCTGGATCAATGACTCGGCCGATTCTGCTCTGGCC
TACCCTCATTCTGATAGGAACAATCCTTGCTCTGGCCACTGTGACGGTCGGCAACTCGGC
CAACGGCTATGGCTTTCCCCTCCCGTGGAAGACTGGAGGATGCCCACCGCCTGGCATCGC
AATCTCCGCGTCATGCTTGCTCGCCATCGGCGCTGACTGGCTAAGCTTCGGGCTAGACGT
CCTATTCTACACGTTCATGATCTACGGATTGGTTTTTGTCAAATCCAAGTATCGCGCCAG
AAGACGAGCCCGGTCAGAGCTCACAAACGGTCGTCTGCATAGTCAACGATCGGGTCTAGA
TCAGTCGCGAAATCAGGAGTATCAGCCCTATCGCGTAGGCGGCAGCTCTGTGAATCTTCA
GTAACAGCCGTGAATTTTTTGTCACATCATTGCTGTACTCCTTCTCATTAGTCAGAACCG
CCATGTGATGCATCTCGACCACAGTGATCCCGAGAAAGACCGCCAAGCCAAGTCCGACCA
GGTCAATCCGTAATCCTTGGATGTAGTAGCTGGCTAGGACTGGCATGAAGCCCCAGGCGA
CGCCAAATCCCGGGTACGAGTGTAGCCACTTGGGCTTCTCGATGGGATAGAACAGGGCGA
AGAATCCTCCCAGTACTACGAACACCAGGAACCAGATCGAGTAAATCAGCGACATGTAGA
CTCCAATGGCCACGCCGGCCAGAACCGCCAAGACCCCGACCGCTCTAATCGCTCCCTGGT
TCATCTTCGGAAAGTAGGGAAGATACTTGTCACTGCTTCCGGCTATGTCGATATAGTGTG
CTCCCACGACCAGCCCAAAAAATCCTGCAAGCATCGTCAACAGATATCGGTCCAAGTGAA
ACTCGGGAGCCAACGTCGAGGCCACCGTGACCCAGGAGAAGAGTACAAGGCTGAACGGCC
ATCGGAAGCCGAACCACCAGACGTTCTTTCTCCAGATCCCGACAAGATCAGGCTCTACGA
GTGGAAGAGCCTCATCTGTCATGAGCCAGCGCTCAGCTCCGACATATTTAGCAGGTTCCA
GTCTGCTGTCTTCAGAGTCTAGCCGTGCTCGGAGCAACTTCCGCTTTTCTGGACGGAGCG
CGGGTCATCCTGTTATACCAGAAAGAGAATATCGGAACTAACCAGATCAAGAGCCTGACG
TGTACTCCCAGCAAGAGCCAGTCCCATGGCGCAGCAAGCGACAGCAGTACGATGACTGTT
AGGACGCTTAGTCTGTCTCGAACCCTCCTGAACCTTATCATAATCTCGCCATCAACGAGA
TGTTCTTCTTCCTGTGCGATGATGTGCGCGAAAAACCGTCATGATTACTAGGGTGCCTGC
ATAGTCACCCGTGAAAAGAATCGATGCATAATCCTGAACATTACTGGGGTTGAGTGCAGA
AACTGCCTGGTCGAACAGGTAGGGTATGACCGGGACTAGCATGAGGAGGACAACATTGAG
CAACGTTACGAAACGGGTCTCGATCGGCAAGACCGACATGTCGCTGGTGTAGATAATCCA
ACTCGTGATGAGGATCAGGAAGACGAAGAGAAATTGGAGAATATTTTTGTCGATGTCGCT
CGCGCTAGACGATTGACTGTTGGTTATCACAAGGCTGATCGCGCCTATGGACAGCGACAA
TCCATAGATCAGGTCGGAGAGTGTCTCTAGCCTCGGTCGTGGTCGTCGCGGTGCCCGTTC
TCCCTCTTGTCCAGACAACACTTTGTTGGAAAAGTCAGCCTACATATGACGATTTACACG
AAAATCTTTCCGGAAACTTTGAATGACTCCGGGAAGACTTGTCAGGTCGGTTTAGTTGCC
GAAGGCTGTTGTCATGTGGATGCTCGCAGCAAAGAACAATAGTCCTGTAATCGCTAGGTG
TGATGGTTTCCAGTAGCCGAAGATTCTCTTCATCGCGGGCAGCCTCTTGTACAAGTATCG
TCCGAAGACTCCACTAGCCGCAGATGCGATCAACAGCCAAGTCGTCAGACCAGCCAGACC
GTGGCTTACAAGTTCGTCAGAGTTGAATCGATAGGGGAAGCCCGCGTGTACGAGGAGTGA
GATGAGGCCGAGGAAACTCAGCGCGATGTGGATCGAGAGCCAGGGCCGGACCCCGCCCGC
TTTCTTGATGAGTCCGATCCATGCGCTTCTCTTGACGAGTGTATAGAACTGGGCGCCGAC
CAGGAGGAAAGTTCCAGCATATGCAAGTAACAGTCCGGGCTGTGTGCCACCCCTCAGGCC
GTCAAATGCCCCAGCTAAGGCCCTTCGAGATTCCAGTAGAACGATGATTGCTACAAAGCC
AATCGTAAAGAAGATAGGCCATGAGTAGTCGCGCCACGATACACTGTGCTTGGTCGGGAT
CAAAGTTTCTTCTGATCCTGCGCCGCTTTCATCCTATTCCGGGTCCGGGTTGCTAGCACG
CGGCTGATGACGTCCCTGAATCCGAAACCGGTGATGAACGAAGACGCGCCCACCGTTGTA
AGGGTGACAAATGTCCTAACACTTGGAGAGGCAAGGCCGCCGTGCTGATTCGGTTGAGTG
CTCAGGAGAACATAGGCGCCGATCGTGATTATTCCGAATACAAATAAGGTTGCAAGTATC
TTCTTCACCGAGATCGCACGTGCTCTTTGGCAGATGGGCGCGGATCCCAAGGTTTCTTGG
AACCCACGACCAAGAAACTCTAACCGTGTGAAATGAAATCGGTGTCACATAGCCCACATG
CGCACGGTTACAGAGTAACCCAAGTGGTCCAGGCCAGACTGATAATCAGACCTGGACGGA
TTTGCCCGTCTAGTACTTTAGCTGGCCAACCGTGATGTCGAGTATTCGGTTTCGACGATA
CGGATTCATCTGAGGCGCGGATGGTTCAAGTGCAATTTCTACAGAGCGCGGTGAGATGGT
ATGTGGGCGCAGGTTTTCCTTCACCCATTCTGGCACAATGACTGCCCTCAACAGTTCTTG
CACTGAGATGCCCCTCTTCTTCGCTTGAGAGGACACTGTGAGAAAAGTCTCATCGGCCAA
CGAAAGCATGATCTTGTTCATCGCTTAGAACCCACTTGACTCAGGGGTAGCTATATAGAG
TATATAATCATTTCACGCACTATATGCATATCTAGACTGTAGGAAGACTACGGATCGCAT
CGCTATCCCTTCGTTGACCGCTGGCCTACGTGAGTTTCTAGAAATTTCGCCGATCGTTTG
ATCGCATCGATCTCGTTCTCCCGCCGCGCGAACCCGTGCCCCTCGTTCTCGTATATCTTG
ACTTCGACCGTCACTCCGTTCTTTCTTGCTGCTTCAGCCATCTGTTCCGTCTCCCTGACC
GGGCAGCGAATATCGTTGTGGCCGGCGAGGAGTAGAAGCGGAGCGCGGATTTTGTTAGCG
AAAAATAATGGGGAGCGGTCCTGCCAGAGATCCCTGTCGGCGACTGGATCTCCCATTAGC
CATTCGTCGTTCTTCTGGAGAACTGGATCCTCGTTCTCGTGAGCGGTGAACCAATTGGCG
AGTGGAACGATACTCACGCCCGCGGCCCATAGATCCGGGTATTTCGTTAGAGCCATCAGT
GTCAAATATCCGCCCCAGGACCCGCCCGTTATTGCGATACGATTGGGATCAACGTACCCT
GTTGATTTGAGGTAGTCGACCGCGGCGACCAGGTCATTGAGGTCTCCCCCGCCAGCATCT
TTGCGGAGTGATTCCGTGAATTCGCGGCCGAACCCGGTTGATCCGCGGAAGTTAGGCGCG
ATCACCAGGTACCCGTGGCTTGTGTAATATTGTAGGCCGGGGAACCAGCTGTTGAAGTGC
TCCCACTGGGGGCCGCCGTGGGAATAGATGATAGCCGGGTGGGAATGGTCGGCTTTGATA
TTCGCTGGGACGTATAGGAAGGCAGCGATCGGCGTCTGGTCGAAGGAGGGATAGACGACG
AGCTGGGGGCTGACGAAATTCTCGCGATGTAAACCGCCGACGAGCGAGTCGGTAATCTGT
TTCAGGGTTCGCGCTTTGAGGTCGTAGACCCAGATGTCGTGCGGGCTGTCCCCAGACGCA
TGGATGATGGCGAGGCGCTTTCCGTCCGGCGAGAATCTTGCAGCGCGCACCACTCCCTGA
GTTGGCGGAATCTCTTCCTCCTCTCCGTTCAGGTCTCGCAATAGGAGTCTCAGATTCCCC
GCCTCATTCACAACGTAGGCGAACTTGTCTTCGGTCGGGGACACGTCAACAAGCTGGCTG
TCCCAATCTTGCAGAGTCAACCATTGAAACTCTGGTCCCTGCTTCAGTTCCAGCAGAGCA
ACAGCGTCTATGCCCCGGTCGTTCGCATTGCTCGTAACGTAGACGCGTTTACCGTCACGG
GTCCAGCCTCCCGTTATTGTTGTTGTCTTGTCGTCTATCGGGGCGAGCATCGTCTCGTTT
CCGGTCTCTAGATCATGGACGCTTGCGCCGGTGTACTGGTAGTTCCTGGTTCTTGTCAGA
GCGAGCTTGTGACCGTCCGGGCTGTACTCGATGGATTCGCAGTCGCCAGCCTCGTGTCCC
ACTATCTTCTTGATCGCTCCCTTATCCGGATCAAACTGGAAAACGGGATATGTGCCGGGG
CCCTCGCGTTCTCCGGCGAAAACGAGTGATCTTCCGTCGGGGGACCATTTCGCGTCCCTG
TATCCGACCTTGTCGGTGTTTGTGATGTTACGGATCGTGAATTCTGCCAGGTCGAGAAGA
TAGAGGTTCGGCTTCTCGTCTCCCTGAAAATCCTGCGCGTAGAGGAGGAACCGACCGTCC
GGAGATGGCTCCTGAAGGAGGGTTCTCTCATCGCTTACTGTCAGCTGTACAGGCCAACCA
CGGTTGCTGGGCACCGCCCAAATGTTGTAGCGGCCGGTGATGTTCGTGTCGAAGTAGAGA
TGCTCGCCGTCTACTGACCACTGCACGCTGAGTATCCCACGTGTATAGTAGAGCTTGTCA
ATGTCCAAGGGACGATGGCTGGGATTAGACGGGCTGGTTACCGTTCCATTGGCCAGTCTT
GTCGCGGGTGTAGGGATCATTCAATCACCGGGATCCTTGAGGTTTAGAAACCTGATATGA
CGAAGTTACTATGTAACGTTGTCGAGAAGGGCAGCTCTACGACTCCGCCAAAGAGGACAA
CGTTGGCTGTAAACTTGACGTCGAACTTGTAGGAGCCGTTGGCGTGGACGCCTTGGTCGA
TTGAGAGGGAGATAGTATGCGTCCGGGTTCCAATTCCTCCGCTGATGTTCGTCTGTCCTA
GATCTATTGTCTGGTTCGAAGGATTCGTCAATGTCATTGTTAGGGTGATGTTGGTTGTGC
CTCCACTACTCGAAACGGTAGAGTCCGAAGTTCTCACCATTCCCTGCGTTCTAATACTGA
AATAGTACTCCCATGCAGTGACTACCTGGCTTGTTAGTCTGAGACTGGGGCTTGTCGTCG
TTGTCCCAGTAGTATCGTCGAAACTCATGATTTCAATGGGAACTCTGTAGCTCCCAGCCA
ACGCGATAGGTGTGATCACTACCGCGATTATGGCTACTGCGATTATGGCGAGTATGATCT
TCTTTCTAGACTTCGCCTTGGGTGCTGGAGCTGCCATGTCTTCTTCAAATCCCACGCGCG
AGAGACATCGAGTATTAGATTTTGTTACTATTCCCAAACTCGAAGAGTAGATGGGGCCGT
TTACGGCTAGTATGAGTGAAACAGTCTATCTTTTATCGGCGACTTGCAATTTCCCTACTG
AGGTTTCTTGGGGATCCCGGTTCTGGTATCTAGATTAGACAAGCTAGAGGAGCAGGTCTT
CCACCACGTCTTCGAGCTGAATCCTAGACAAGCAGTAATGCTGGGTTTGCACGATTATGA
TGGATTGTTGCCGGACGTTTCGTCAGATCGACTGAAGGGATGGGCGGACAAGGCAATCGG
ACTACTCGAGCGGATCAAAGACGAGTTTCATGAGCTGGACAAGGAAGGACGGCAGGATGC
GCAGTCCATGGAAACAATGCTCGAGAGGATGCTGTTCGAGATACAAGATCTCCGCGCGTA
TTCGACTCGGCCGACGATCCATGCGCTTCAGCTGAGTGCTACTCCATATATTTCCCGCGA
GTATGCGCCAGTGGATGCAAGGATAGGCGCCGTGAATAAGCATCTCCGGAAAGTCCCAGA
GTTTCTAGACCAGGCCTCGGCGAATCTAGACCCAACGCTAGCAGACCCGATTGTCGAGGT
TGCGATAAAACAGATTCAAGGCGTCATTCGGGACCTTGATGGAGATGCTGCCCGAGAGGC
TGCAAAAGCGAACGTGGCGATCCGGGAAGAGTTCGAGAGATCGAAAGGGGAGGCCGTGTT
AGCGATGGTTGACTTCATTGAAGCACTTCATGAGGAACATAAGACCTCGATGGATTTTGC
ACTTGGAAGAGAACGGTTCCAGAAGCTGTTGTGGGTGAATGATAGGATCAGGCAGCCAGT
CGAAGAAATGTTAGAGTTGGCGCTTCGGGATCTTGAAGATAACGCCAAGGCGTTGAGGGA
AGTTACGGAGAGAATTAGGCCGGGCGGGACGGTCTCGACGATTCTTGAGGAGATTCAGCA
AGACCATCCGACAGCCAAGCTATTGCTCGATGATGCGGCTGAAGGGTTGCACGATCTAGA
AGGCTGGTTGAGGGAGAGAGAGCTCGTTCGTATTCCCGCGGGGACCCGGGTTCGAGTGGT
TCCTACGCCGTCCCACATGCGGGCCACGACCACGGCAGCGATGTCGTCGCCAGGTCCGTT
CGAGAAGGAAGGCGTAGAGGGACTGTACTATGTGACTCCTCCGGAGGATGGATGGGATGC
GAAGAGAACAGAGGAATGGCTGCGCCACCTGAACCGGGTGACGTTGAAGGAGATTGCGAT
TCACGAAGTCTGGCCGGGACACTACACTCACCGCGTGTTTCAGAAAGAGTTCGGAACCTC
GATGACGCGGAAGGCCTACTGGAACTACGCGTTCGGCGAGGGCTGGGCGCACTACTGCGA
AGAGATGATGCTCGACGAAGGATACGGGGTTGAACGACTACGGTTTATCCAGTTGAAGGA
GGCCTTGTTGAGGGACTGCAGGTTCATCGTCTCGTTCAAAATGCACACTCAAGGAATGAC
GTTAGACGAGGCGCGACGGTTCATCATGAAGAATGCGCTCATGGAAGCGGGACCCGCTGA
GCGTGAGGCTTTGCGGGGGACCTTCGACCACTCCTACTACGGCTACACGTTAGGAAAATT
GTTCATCAAGAAGGCGCGCGAACGATTCTTCCACGCACACCCCGACGAGCCGATCAGAAC
TTTCCACGACAAGCTGCTAAGTCTAGGAGGCGCACCCGTGGGTCATCTGGAATCACTCAT
CATCTAGGGGTTTCTGTACCGACTTGTTGAAGCGGCTGTAGGCGTTTGCGCCGATAATGT
AGCGCCGTGTAAACTAGGAGTAGCACTGCAGCAATTATCACAATGACTGCTAGTATTACC
AGAGAAGGATCCGCAGCATTTGCGGCAGGCCTAGCCGGAAGGTCGTACGTGTAGATCGTG
TCGGGTGAAGTGAAGTAGAGTTTGTTGTTGGGTCCCAGTTCGACGGCGATGATTCCGCCC
GGTACATTGTAGAGCTGGGTCATGGAGAGGACTGAGCCGGTCGCGTTGAGCTGAAGCTGA
ACCAGGTCGCCGGTGTTGAATTCTCCGAAGATGTAGCTGTTCGGAGCGACAGCAGCAATG
CCGGTAGGTGTGACGATCTGTTTGAAGTCGACAGTCGCTTCAATGAAGCGAGGATCGTTG
CAGACGGCCAGACACGTGGGCCAGCCGTAGTTGCCTCCTTTGACGATGATTAGGATCTTG
TCGTCGCTGCTCGGTCCAGCCATTGTCGCGATGAGACGATTGTTTGAGTTGTCAAAGTCG
AAGCCGAAGCTGTTCCGTATTCCCGACGCATAGTCTAAGGATCCGGCGGTTGGATTGTCG
CTGGGCACTGAGCCGTCCGGATTCATCCGGAGCATCTTCCCAGTCATCGAACTCTGATTC
TGCGCCTGCTGGCCCTGATGGAACTCGCCGACCATCGCGTACAGCTTACCATCTGGTCCA
AACTTGATGTAGCCACCGTTATGGTAGACAGTGTTCGGTGCGCTGCTCGTCACATCGAAG
ATATCCTTTGGACTAGTGCCAGTATTCCCGGTCGCGGTGTAGCGGACGATGTGGCCGTGA
GTGAAGAACCCCACGTCACGGTACGTATAGTACACGTAGACGTAGTTGTTCGATGAGAAT
GAGGGGTCGAGGGCTATTCCTAGCAGTCCCGCCTCGCCGGTGTTGAAGACTGGATTGACT
GTCGCAAAAGGAGTTGGGTGGAGGGTTCCGTTGGGCTGGATGATTCGGATATTGCCTGTG
TCTTTTTCGTTATAGAAGGTGCGACCGTCAGGTGCGAACTTTAGGGAGACGGGAAAATTG
AGGCCGGTGAGAACAGCGTTCACGGTGGGGGGTCCGATGGAGGTTGCGTGGGCTTGGGCG
AATATTGCTGGGCTGAGGGAGAAGAGAATGAGTAGAGTCGTATTGAGGAGTAGATTTTGA
GCTCTGTCGCTCTTCAGGGTCACGGATCGCTCTTCTCGCGGCCAAGTCGGACCTTCGATT
TTATTGATTAAATACTCTAGTGAAAGGAATCGTAGTAGGTCCGAAATGACTCGTCCCGAG
TGGCAGAAGAAAAAGAAGAAGATGTCCGGTAGAGAAGGCCCTAAGAAAGGCAAAGTGCGT
TAGAAGCCACTGGCTTCCAAGAGAACTCGAAAACCGGAAAGTATCCTAATTAGGACATTA
GTATGTGTCACGATAATGCTCTATTTCGGGTAGAGTGTCAATAGCGCTTCTCGCTGATCT
CCATGGCATCCTTCGTAGTTTCCGAGAACTCTAACAAGGTCTCGACTGTCCGGCTCCGGT
ACCGGCCAGTATTCCGGACATAGTGCAAATAGTTCTGCATCTGGTCCTGAAACACTCCCA
CGTTGTCGGCGACTACGACGCTTCCCTGGTGCAGTTTATCCTCGACCGCCTTCAGATAGT
CCAGGTACTGCGTCTTCTCCGCGTCCAGGAAGACTAGGTCGAAGGGTCCGGGAAGCTTGG
GGAGAATCTCCATAGCGTCTCCCTTGATGATCTTGATCTGATCCTCTAGTTTGGCGCGTT
CAATGTTCTGCTCGGTTATACGGGCGTGTTCGGGGTTCTTCTCAACCGACGTGATTTCCG
CTTTGGCCGGGCTATTCTTGGCGATGAGGATAGCAGAGTATCCATAGAGGGCGCCTACTT
CGAGTATCTTCCTCGGCTTATGCTCTCGAACAACCTCGGCGAGTATTCGTCCCTTGACGG
GGCCTATTGAGGGGATGAAGGACCGCCTGCCCATCTCCTCGATCTCCCGCAGAACCGTGT
CCGCCGGGTCCATGGTCTTCTTCACGGATATCATCGGCACTAGGGCGAAAGGGGCTGATA
ATTGAGCCAATCGGTACGGTCCCGGGAACTTTCTACGCGGCAAGGACCCGTCTCAAAAGT
CTGGAGAATCAGAAACTTCTCGTGACAGAAGACCCTGGTACAAGGGTCTTTTTTTGGTGG
AACTCGTCTGGTCAGGTATCCTTTCCTTTTTGTTAACTTGTCGTTTTCCCGCTATCTTTC
CTTTTTCCTACTAACTATTTCTCGACCCCCCGGGGGCGTGTCAAAACAAAAAAGTCCTTC
CACACTCTATCGAATTCCCGACGCGGAAAATTGCTCGGAACAAGCCCTGATCCCGAATCG
CGGCAGGCGATTTGAGATCGCGAGGTCTTCACGCTGATCTCTACGCTTGATCTGCAATTG
GAAAAACAGTCGACGGTTCTATTCTGCGCGTTAGAACGCTAGACTCGCCCATATGAGCTT
CAACTGGCGAGAGCCCTCTAGAAGAAGGGGGGCAGGAATTTTTTTCTCGCGACGTGAGAG
TGCTGTTTGGCGTTCTGTAAGCCCTAATCCTTTAACGGCCTATTCTCACTGTCTTTTGCG
GGTAGTTGTTTCAGAAACTCTCTCGGATACTCTTTCGTGTTCAGAAGCGAGAGGAATCTT
CCCTTCCTTATCGACTCCCTCGCGCCTTCCAGCTCTTTCCTCTGTGAGAGATGATCGTGA
ACCTTCGCCTTCGCAAGAACATCAAGCACCTTTCCCTCATAGAACGGTTCCAGATCCTTC
CCTTGGCAGACCGCGCAGTCACAGCTCGTAGTATTATTCCGGATCGCCTCATAGTCCTTC
TTCTTCATACTACCCCAACCTTTACGGTCGAACACGTTGATGACCTCCTTCGTCAAGGGC
GTCGGCGGGGGAGGTACAATCCACCGCGAGAAGGAATCAATCCCAAACATCGGAAGAATC
ATGCCCTCACTACACGTCAACAACCCACGGCCAAACCGTACCTTCGGCGGAGTCTGCAAC
GCATGAACCCACACCTCCGGCTTACGCTTCTTGAACTCCTCAACACCCCGAAGCGCGTGG
TAGTAGAATCCTCCGCGAAGATCGAAGCCGATCATTGACGGCTCATGCTTCTCGACAAGG
GCCAGCAGTTTGGCAGATGTCTCCTTGTTCTCGGTAGCCTGTATGACTGGCATCATTGGC
TTGTCAACACCGCGTTCTTCCATCCATCTCTCAGCAAAACGTAGTTGAGCCTCGTAATCT
TCGAGTGAAAAGTCAAGTGAGTGCTGGACAGTGATGATGTCGAGTCCGGCGAGATATTGG
AGATCAAGCAGCGTCTTCAGATCCTCGACCTTTGTAACAGCCGCGCCGCCCTTGAAAGCG
AGGTACAACATCCGAATAGCATCTGGCGCAGTCTCCTTCGACAGGAATCGGGCCATCGAT
TTGAGCGCATCCTCTTGCGTCAGAATCTTCTTGACAGTCTCCGGAGGCGCAAGCCGAGCA
AGAACAGCAATCTCACCAGGCAGAGGATCTTTGACCCCCGCGGGCTTGAGCGCGTTGCGT
TCCGGACTTATCGGGAATCTATTCGGTAGCGGTATTCTGTGCTGCCCGATTCTCAGCTCG
GACTGAGTCGCGCTCGTCTTCTCGTCAGTCTTGATCTGCGCAAGCTGGACAGTCGACATA
AGGTTCAGCCAGAGGTAGAGGTGGTAGAAGAATCTTGCAAGAAAGACCGAAAGTACTAGT
TCCCAGACTCGAAATCGGAGTCCGCGCGCGTGTCTTGGTCTGACTGTTCCATGTTCTCGA
CACCTGACCCAGCCTGGTCATCCGCAGATTCTGTGGACGCCTCAGCCGGTCGACTCTCAT
GTTCGGTCTCCGTGGTTTGAGAAACAATGGACTCTTCGTTGGTTGGAGCGGACACGTTCA
GCTCCTCAGTAGACGGAACGCTCGTCGCTCCTAACACTGTACTGCCCGGAATCTTGAGAT
GGCTTCTCAGAAGCAGCATCAATGTCAAGGTCCCGACAGCGAACACGACACCGTTGACGA
GTACGGACAGACCCGCTCTCGTGAGGGATCCTTGGAGGATGAAGTAGAACTGGGAGACGG
CATAGACGGAGCCGAAGGAGAAGACGAGGAACGGAAGCACTTGGCTCCACCGACGACTCG
CACGCATAACGGTCTTCCGTGCAAAAGTCTGCATCGCACCCAGGATCGAGACAACCATCA
ATCCCGCATCGATAATCGCGTTCGACGGCTCGTTCTGCGTTACAAGGCCCATGAGCAATG
TCGTCGCGCGATAGAGAAGATATCCCCACACCACCAGGAACGTCCCGCCTGCAAAGATGG
CCACTTGGGGTCTACCGTTTTTGATACTCTTCCATCCCCAAATGACCGTCAAGAAATACG
TCGCCACCAGCATGAGCGTCACGACCATCGTCCACAAGAGAATGTCAGTGCCCGCTCCTC
TGACATTCGCGTAATTCTGATTGGCCCAAGACGAGATCTCCCAGACACCGACCGCCAGCG
GCGCTATCGGCAGAAAGAGAACCGTCATTCCCAGAGTCCGCATCATCCTCTTGACAAAGC
CCTTACCAACAACACCCTCTTCGAACTTGAGCATCGCATGAGTAACCGGATTCGCAATGA
AGTATGCTTGAGACAATATCCACGCGTAGAATATCGCAATGAAATATGGAAACACCGGCA
GAGCCTCAACGGATCCCGCTTGGTAGACCCAGTACGAAATTCCCACAACAACCGGACCGA
AAACCAGAGCGAGAATAATCATCCGCCTTTTCATATTCGTAAACAGGATCGTGCTTCTGA
ATTTTTCGGAGAGCGCTAGCGGCGCGAGAACAAGATACGTCGCCGAGGCACTCGCACCGA
TAACAAACACAACCGTCCACGTGCTAGCAAGCCCGAGGAGCCGGCCAAAGTATGAAGCAA
CAAACAGGAAACTCAGAACGCCCATAAAGAGAAGCGTATGTCCACGGATCCCAGGAGCGA
GAAGTAGTTGAAGCGAGCTTGGCAAGTGAAATCTTGAATGTCTTTCTGTCGGGGAGATTG
CCAGCTCTTTCACCTAGTGTTGCAGGTCGACGCAGAGTTCAGCCCCACGCTATAGGTAAT
GACAAGAGCGATACCGTAAGCGCGCAAGCGTCGTTACTCGCAATCGACCACCGCAAGTCT
AATGAGCTTATAACAAAGTGAATCAACCGAACCCTAATTCGAAGCTGATCACGATGGAGC
ACTATCATCCGAAAGATGAGATGAAGAGATACGTCCGAGCCTTCATCTATTTAGCGACAA
AACTCGGCAAAGAGAAGTCGGTCGCAGAAGATCTCTGGAGAATCCCGGAAATCAAGGAAG
TTCACATCGTCCCGGGAAAGTACGACATTCTAGCCGTAGCTGAGGTCGAGCGGAAGTTCC
TAGAGCCAGACTCGCACAATATCTACTGGTTCCTCCTATCGCGCATCGAAGGCATCTCGG
GAATAGAAGACACCTCAACGATTATTCCAGTAATCTCAATGTCTCACTGGTCCCATTAGA
CCCGTCGACCGCAGAAGCGGATAACTGGAGCCCGCTCTCGACGTCAGTTCAGTACGATCT
GCTCATGGCTTGACCGAAAACTTCCGAATCTCCGATGGTCCGGTCACTCTCGGGAAAAGC
AGCGCGACACTCCGGGTCGTCTGGCCGGAGAGACATTCGTTTCCTTAGCGGAGCCAGAGC
AGCAGAATCCTGTGCTTCAGGACTGCTTCGAACATCGAGTCCCTTGCGGTCCGTAACGGA
AGTGGACGAGGTCGAGAGCTACGTCTCCTACTCCCTTCCATAACATATCCATACAAACCG
CACATCAGACCGGATAAAAGAGTAGTCAACCAGCATTACTCTATTACCTCTCATTACTCA
CACCGTTTCTGTGGGTATCACAGGATATTCCATGGATTGCACGATTAGGAATCATCCGAT
CTTGTGAGATCGGCAGCTCAGCTCGTCCAATTGTCAGTGGAGATGCATTTCTTCATCTGG
GCGAGGTGGCCCTCTGTGCAGGTCAGTCCACATCATAGGCGCTCAACCAGCCCGGAGGCT
TTTGGAACGCCACCCGAAACATTCAGGATTCCATTATATTGGCTTGACTCTTCAAATCGG
CGATTCGACAGCTCTGTCGAGGTATCAGTTCTCAAAAGCCTTAATGGGACACGGACTACC
GTCGCGAAACTAGGTCCTCGAAACGTCGAATCCCAAATACGAAGCTCCCGGCTGGGACGA
GATCCATCTGATGCTTCTCGATCTTGCCCTTCAGATCAGGAGAGACCACTTCAGGCCTGA
AGTCATCGTGGGTATCTCGCGTGGAGGCTGGCCCCCAGCCCGAGTCATGAGTGACCTCCT
ACAGAACCCGAACTTAGCGAATATGAAAGTGGAATTCTACAAGGACATCGGAGTTCGTAA
CAAGAAGCCGCGGATAACCCAGCCTGTAACAATGGAAGTCGTGAGAAAACGAGTCCTCGT
GGTTGACGACGTGTCAGACACCGGCCAGAGCCTCAGAGTTGTCGCAAATCACCTACGACG
AAAACCGGTCAAAGAACTCCGTGTCTGCACGATCTACATGAAGCCGCAGAGCATCTACCG
ACCCGACTATTACTCGCGAACGACTCGAAAATGGATCATCTTTCCGTGGGAGCGGTTGGA
GGCGGTTCATCTCATTTCGAAGCGCTTCAAAGACGACCGGAATAGAGTCTCATCCACAGT
CCGAGCGCTCAAAGACAGCGGGATCAGTGCAGGACTCGTTAGACAGCTCTTAAAGATCGA
TGCTCTTGATAGAAGAGATTGACAATTATTACCTTCTCAGCCTCGCGTTCGCTAAGGCCA
AAGTCTCAGACCCTGAACAGACACTTCGACAACTACGTTCCATCAACAACCAAACCGAGG
TGCAACTGGTTAGAGCGGATCTGATTGCAGGACCCGAACATCTGCAGTTCGCTGCTCGGA
ACGCAATCTGCTCGTTTAAGGGAGCGCGGCGGAGGTCGAAGAGCCTAGCAGTGGAGTTCT
TACTCTACATCAGCTGCCAACGGCAGATTGCGAAAGCCATAAAATTCCTAGGGGTCGATT
CTGACGATTCCAGAATCGCTCTGGTAGCGTTGTCCAATTCAAAGGATGCCACACAAGAGC
TAGATCGCCATGCAAAATCGGTCGTCGGCGGCGAAGAAGACTATGGTCTAATTGAGATCG
GGTCAAAACAAAAGATCGCGGAGCTACAACGCTCCTACGGGGTCGCTGATACGGAAATGG
AAGCCGCTAGGCTTGAAGGAGAGACCGATTCTTCCGTTCTGAAACGCTTGATAGTTGAGC
GTTCAGCCTTGCTGGACATCGAAGATTAGAGACACCTCTTCTCCTTCTCAATGCCCAGAA
TCCCTCGCGGTGAAATGACGGATACCCCTGCGACATCGCCTATCACCTCGATCAAGACTA
TCTTGTCAGGATTATGCAGCTCAACCTTCCTGGGGACCTTTGAAGCGACCGCATCTATGA
TTTCTTTCGAAGACACACGGCTCCGACGCTTCTCTAGCGAGACCCTAAACGTCTCATCAA
CACCCACCTTCCCTGCCCGGTTCACAACGGCTGCACCGATGCTAGGGATGTCGCAAGAAA
CCACTTCTTCTACAGGTTTCACTTTCAGAATGTACCTGAACTGCCAAGGCCGATACTTTA
GAACCTGCCGGAGCTTCGATACAACCTTTACCGGGTCTAGTGAAGTTTTCGCGACTGTAA
GCCCGCTCACGAGCGCAAAGTCAGTCTTAGGAGAAGCGTCGCCAAGCTCCCTCAGCAAAT
AACGGATCTCGTGGTTTGCCTCTCTCTCGTTACCCCGGGCGCTAGATAAGAGTAGATTAA
AGTCGTGAATCAAGAGTCCCGAGAGCCTAGTAAGCCCGCGTCACGGATAGCGCCTTAAGA
ATATCATCCCGGGAAATCGCCCCCTCCCTAAGCACCGTAATATCGTATTCCAATATTCTC
ACAACCGTCGACTCTCTACCCAGCAAAGTAGGACCTCCATCAAGGACAAGATCTATGCGT
CCTCCCAATTCCTCGAGTACTTCCTGTGCGGTACTCAGTGACCGTTGTCCCGAGATGTTT
GCGCTCGTCCCAACGATCGCTCCGCCAGATTCCAGAATCAATCTTCTCGTGGCTTCGTGG
TTTGGGATTCTCAGTCCGACCGATTGAGAATTGTCTGTGACCTTCCCGGGAAGGTTGCTT
CTTGTCTGCACTATCAGCGTCAACGGTCCTGGCCAGAACTTCCTCGCAAGCGCCGCCGAC
TTTTCGTTAATCTCGCCTATTCTCTCCGCTTCGCCGAGAGAGCTCACGAGGATTGGGAGC
GAGCCTTTGATGCGCTCTTTGGCTTTGACAAGTCGATCGACCGCATCCAAGTCGAACGGA
TCGCAACCGAGCGCGTAGACAGTGTCGGTCGGATAGGCAATGAGCCCTCCTTCTAGAACG
AGTCTCGCAGCCTCTCTAATATTTTCAACACTCGTTCCGATCAGCCTTGTCATAAGTGCC
CTATTCCATCTTGTGCCAGATGACGCTTATATCCAATGCATTACAGGTCCGCGAAGGTGC
GACCTCCCAAGCCAATAATCATAGTTCATGGAGGAGCTGGCGATTGGCCGTCGGAGCTTC
ACAAGCAAGGATTGAGGGGAGTAAGGATCGCCGCCCATCGCGGCTTCCGCGTTTTGTCTA
GGCAAGGCTCTGCCCTAGACGCCGTCGAGGCTGGGATTGTTGCGATGGAAGACAACCCGG
TGTTCAACGCTGGGAGAGGCTCGACCCTCAATCTGGTGGGTGAGATTGAGACTGACGCTG
CGATAATGGATGGTAGGACCCTCCAAGGAGCCGGGGTTGCATTGCTGAGAGATATCAAGA
ATCCTATCAAGGTAGCCAGGATCGTGATGGACAAGACTGATCACGTTCTCATCGCCGGTG
CCGCGGCGAGGCAGCTGGCGTTAGCGGGTGGACTAGCGAAGTCAGATCTGCGAGTTTCTA
AGAGAGTGAAGGCTTGGAAGGAAGGATTGCACAAGCTGAAGAACAACAAAGTTCAGTATT
TGTCGGGAACGAGTCCAGAGATCCTCCACCGTTTTCTCGCCAAGTCTTCTGATACTGTAG
GTGCCCTCGCTCTTGATAATGACGGAGACGTGGCTGCAGCCTGTTCGACCGGGGGAGTCT
CACTCAAGCTTCCTGGAAGAATAGGCGACAGCGCGGTACTCGGCGCAGGTCTCTACGCGG
ATAACAAGTCGGGAGCAGCGACGGCGACCGGTATCGGAGAGCAAGCCATGAGGCTAGTTA
TCTCGAAAGCGGCGTGCGATCTGATGAGGCATAGAAAAGCTGTCTCGGCAGCGACAAAGG
TCATCCGTTATTCAACCAGGGCGTTAGGCCTAGGGACCGGTCTAATTGCTCTTGATCGCT
TAGGTCGCTATGCTGTCGCGCATAACACTCGTAACTTGTGTTGGGCAGCCAGAACAGTTG
ACGGGTCGACAGCGAAAATGTTCGGGACACGAGTGAGGAGCTAGCTTCTGGGAAGGCTTT
TAAGCAGCCGCGGTTTCGCGCGAACCCAGTTTTCACATGACCAAAATTCACTGGCCCATT
ACTGCGAGCGAGGAGTGGGGTGAAGACGAGGACTGGGGCGGCGAAGATGAATGGGGCGAG
GATGACGATTGGGGTGGCGGGGACGACGGTGGCGGCGAAGACAACTAGCGCCTCGTGACC
GTTTCCTAGACTGTTAGCTCTGACAGATTTCACTGCTTTTCGTGCGGTCCTGTTTCTTTG
AGGTAGCTTGCTAGGTAACACGAATTCTATGTCCGTCCCGTCCACATGGGAAATTACTAG
CAGGATTGAAAAATGAAAGTTCGACTTCGAAAAGTCAGAGCAATCTCCGTAATCGCACTC
GGATTGATGATGGTTCTCGCCTTCGTTCCTAGAACCACTACCGCGGCTACGGTAACAAGT
ACCGATTTTCAAGCACAGAGCTTCAGCAAAGTCGTCGACTGGTATGACTATGCTCGACAG
TACGCAGCGGCTAATGGTTTCACAGCTCCCAACTCGACAGAGCACGCTTACATATATGCG
AACTACATCAACGTGGGCGGCTTTCAGCTCTTCTCCGCGGGTCTCGTAAATGTGACCCAC
AACAACGTCAACTTCGTCACCATCCCTCTCCAGACATTCTTCGAACACTACAAGACCCCT
GGCGGCAAGGATGTCATAACTGCCTCATCGTTCATCTCACTTGTCGCTTTCAAGGAGAAT
AGCACGACCGACATCTATCCAAACTCTCCGGATAAGGGCGATGAAATATACGCGTCCTTC
AGTCTCGGAGTTAACCTTACGGCGCTCATGGGCCACAAGATGCCCTCGCCGGTGTCGACC
GCCCAGACAATTCCTCTTTACTCGGCTGACAGCAACCACTACTCGTGGGGTCTCAAGTAC
ACGAATCTCAACGCGATGTGGTGGAAAGTCAACCCAGACCCGCTCTTTCCGTGCTGCGTT
CCGGGCAACACACCTAGAGGACTGGCGCAGTACACGGAGCTCACCTTCAACTACGCTCTG
GCAATAGACCCAAGCTCGAAGACCGCTACACTGACGACAAGCTACACGGTTGGCCGAATC
ACTGATCTCTGGATCATAACCAGTATCCCGGCCGTACACATGAATTCGACCGGAACCTAC
AACCTAGATGGCACATTGCGCAACTCTACGAGTGTCTACCAATTCCTTGCGGCTAAACAG
TTCAAACTGTCTATTGTTCTATCGCAAAAGGCAATAATTGCGGGAGCGACGACGACGAAT
AAGGACGATTCGGGCGCAAGCGTCGACAGCGACAGTTCGACAGATGTGACTCACACAGCA
GTCAACACTGCTGCAGGCGATGGGGAACGCGCTTTCCGGGTAGACTTCGGCGTCAAGCCG
CAATACAATCTCTACAATTATACCAAGGACCCCAGTGAGGCCACCTATGCAACTTACAAC
GTCAATACGAGAACTGTGAACCGGGCCGGCTGGGGTGGAAACCCTGTCTTCTGGTTCCAA
AACGCGTTCATGGGCTTCCTTCCAATCTTCGTCGCCCATGTCGATCCGGCATTGATCACG
CAAGCAAAGACCGGCTTGGTTAGCTTCACAGTCACGGACTACCTGTACATCATCAGCTAT
CCGACATGGAATGGATATCGGATCGTCAATGATCCCGAATACACAGCGTACTACCAGCCC
GCCAGCAACCTCGGATTCCTCACAGCGATATTCATCGCGGTCGCAGTAGCCGCCGGCATC
GGAGGAGTCTTCGCATTCCTCTTCAGACGCAGACGCCCGGCAAGCATGGCCATGCCCGGA
ACGACCGGCCCGGCACCGAACCAACCACCCGGACCAGTCACTGGCCCACCAGGCCCCACA
GAATAGTCCAACAATCCTATCCTCTTTTCCCGTTTTTCTCTGAGTCTAGAGACAACAGGC
TAAAACTCTCCGCCACCCCTTCGAAGCATGGGAACATGGATTCTCCCAGCCCGGCAATAG
AAGCGGAGCATCTCACCAAGTTCTACGGGCAGGTCCTAGGACTCAGCGATCTCTCGCTAA
CTGTCGGGAAGGGAGAGGTTCGAGGCCTCTTGGGGCAGAATGGGTCCGGTAAGTCGACTC
TGCTGAAGACTCTGCTCGGCCTCATTCATCCATCGTCAGGATGGGCTAGAGTACTCGGCG
TTGATGTACAGAAGGCTCCCATGGAGGTGCGGCGTCTTGTCGGTTATGTTCCGGAATCAG
CGAGGCTGTACGAGTTCCTGACCGCGACAGAATATCTAGATTTCGTCGCGGACGTCAGAG
GTCTCGGCTATGAAGATAAGAAGGAGCGGATCACCCGACTCATCGAGTCGCTCGGCCTTG
AAGGTAAGCAAGGCGAGACGATCACCGGCTACTCGCAAGGCATGAAACAGAAAGTCGCAA
TTATGGGCGCTATCCTTCACCGCCCGAAAATCCTGCTGATGGACGAGCCGCTGAACGGAT
TAGACCCAAAGTCTGCCCGAGTGGTCAAGGAGCTCATCCACAGCCTCGCGAAGGACGGAG
TCACTACGATCTTCAGTACTCACGTGCTTGAGATCGCCGAGGCGATCTGTGACCGTCTAA
CAATTCTCCAGAACGGCCGCGTCCTCGCTGAGGGCACTGCAGAAGAGTTGCGAGAAAAGG
CCGGCCTCTCCAGTTCCGGCCTCGAGGACGTCTTTCTCAAACTGACTGGCACAAAAGGTG
TCGAGGATATTGTTGAGGCTCTCCGGAGATGAGAGTCCGTGTGCTGCTTAAGTTTGCCAA
GATTCTAATGCTCTCACGCCTTCGGAATACCAGACGCAGTTTTCTCTCAAACAGCATCAC
TAATCGGCCGCTCCTCATCGCCCTGATAGGCTCGGTAATGTTCGCTGCCGGGGTCTGCTT
CGGAACTGCCACAGTCTCTTTTCTGAGAGGTGCGGGTGCAAGTACCGCGGATATCGGCCT
GATCGTCGAGACGATATTCGGCGGGATTCCTATCTTTCTGGTCGGCTTCTTCTTCACGAT
GGGTCTTCTCTGGGAGCTCAACGCCTCCTCCGATTCTGAGTCCGCAGACTCGATAAACTG
GCTTCCGATCTCTCCTTCAGAATACGTCTTTGCCTCAACCCTCTCGACCGCCTACACTTA
CTCTCCGCTCGTACTAGTCACTCTGGGCTTCAGTCTGCCTATCGGGATCCTGACCGGCAA
CACCACCGCGTTTCTAGTACTCGTAGCGGCTAGCGTCGTCGCGGCGTTCATCGGCTCGGT
CACCGTCGAGATTCTTCGATCCCTCCTCGCTCGTGCTAGCACAGCTTTCAACAGAGTGGG
CGGGCGCTCGATGATCTTCCTACGGATTCTCAGTGTGATACTGATTCTGCTCTTCACTCA
GACCCTCTTCAGTGGCTTCCTCATCATACGTATCATCAACTCTGTCTCAAGCGAGAATGC
TGCAACCATTCTCATACCGTTACTCTGGCCAACGTTAAGCATCACCAGCCTCCTAAGATC
CAATCCGTTGAGTTCAGCCTACTTCCTCCTGCTGAGCCTAGGATTTCTCGCCATCTTATC
CTCTACCGCGCTCGCTCTTCGGTCAAAGTTCTGGGTTGCAACACCTTCGTCTTTTCATTT
CTCAAAAATAGGAACGATATCCGGTGTCAGCAGACTGAGGAGGGTCGGAGTCAGCGCAAT
TTCGCTCGCGCTTGTGAGGCGTGAGGTCCGTTCTGCTACGCGGAGAAAGGAGGTGGTCAG
GTTGATGGCTATTCCTATAATTCTGCCGGTGATGATCTCCTTCCCGGCAATCTTCTCTCC
CGCACCAACCACCAGTGCAGCCTCGGGTCTGATCAGCCCATTGTTCCTTGCAGTCCCACT
TCTTTTCGGAGTGGGTCTAGGGACACTGTTCCTCGGAATGACTTCGATAGGTCAAGAAGG
TAAGAGACTGTGGAACCTGAGTTCTCTGCCTATCGAGGCGGGGACGATTGTGACTAGCAA
GATTCTGTTTACGTCGCTGATCTCTACGATCGGGCTGGTTCTCGGGCTCGGGCTTACAGT
ATTCTTCTTCCAGGTCTCGATTCTAGATGCTCTGACTTTCATCGCCGTGGGCATTACGCT
TGTGTTGGCGGAAGCGAGTCTCGGTGTTGCGATCGGCAGTCGCTATCCAGATTTTTCTGA
CGGACCCCGGCCACGGTTCGTGACGATAGTCGGTTCGATCATAGGAGCTTTTCTGGGAGT
CTTATTGATGCTGTTGATGTCTCTACCGCTTCTGTTCCTTCTTCTTGCGAGAGTCTTTCT
CCTGCTGCCTTTCTCTCTCCAACTGTCATTTTTCTTGGGCGGGATGCTAGGATTGATCTT
TGCGAGGGTCAGCTACTCGCTGTCTATCCGTTCTGTTGATGGTATTTTGCGGGAGCTTCC
AAATTAGTCGGCGGTGTTGATCTGTCTCTGTGATTGCTACAGCAATTGCTGAGTTCCTGT
TCTAGGGTCTTTGACCCGAAGGTTTCACCAAACGTTAATATTGACTCTTGAGTGGATTCT
TAACGCGATCAATTGTAGGTCGGTCTTAGGCGTTCTTGGGCCGGTTGCGGTAGGTCGCGA
CTCGAAAAATAGAGTGTGAAACAAAAAAATGGAATTGTCGGATGAACCGAAGTCGTGGGT
TGAAGAGGCCCGGAATAGAGTGAAACGCATCTCCGATCTAGACCCGAGGGACAGGTTAGA
CATTGTGTATGGTATTGGTCTATGCTGCTCTACTCTCGCGAAGAGCATGCAAGGATGGAT
GCAGTGGATCGGGAACCTGTCGCTGAAGGATTTTGAGCAGCGGGAGCTAGAGGAGATCTT
CGGCATAATCAAGAAAGCGACAGTGCAGTTGATGGAGCTTGACATCGACAAGACTTCGAA
GTATGAAGAGTCTCACGGACTACGCCAGAAGCCTGGGGTACGAGAGAACCGGCTGGTCAG
CTAGTAAAGACTAAACTCTCCCCCGTTGCTTATCAGTTGTCTGTGCAGCCGAAGGCGAGA
CGGATTGTTCTGATTGCAGAGTTCAGCATCCACCCCATAGGAGCGGGGACGAGTGTAGGG
CAGTACGTCAAAGCCGCGGTGCGGGCGATGTCGGAGATTCCCGGATTGACTCTTGATGTT
ACACCGATGTCGAGCGTGCTAGAAGCCGAAAATATCGGGACCATACTAGAAGCGGTTGAA
GTCTCGCATCGTATTCTGCGATCGATGGGAGCAAAACGTATCTCGTCTAGTCTCCGAATA
GATGAGCGCCTAGATAAACACCGGAAGATGAGTGACAAGACGAAAGGATTGAAACGATCG
ACAAATGCAAGACCGTATCAAGCTGCCATCCAGAGAAAGCGCTCTCGCGTCGCGAGAAGA
AAATTGCGGCCCCCCTTTTCCTAGAGGGCTCTCGCCCAGTTGAAGCAGATCTACGCGAGT
CTTCCGCTTTACCGGTTGGAATAGACTGGTCGACCGTTTTTCCAGAACGGAAATCAAGCC
TATAGCTCTTCGTGAAACTCTCGCGATCTGAAAACGGTTTCCCAGATTCATGTTTAGGGC
TTGTTCCGCGCCCGTCGCGTTTGAAACGTACAGTCTGCGGATTTCTTCCGTCGAATTCAG
TGAGGAGATTACTCTTTGTTAGTCCCTCGAGACCTCGATTTTTGTGTCGCGGGGAGCAAC
TGCTTTTGACATTTTTCGGAATGGGGTCTCGGCAGTTGAAACTGAACCGGGCGAGTTTAG
TCATTCTAGGCGCAGAATAGAACCGTCGACTGTTTTTCCAATTGCAGATCAAGCGTAGAG
ATCAGCGTGAAGACCTCGCGATCTCAAATCGCCTGCCCCGATTCGGGATTAGGGCTTGTT
CCGGGCGATTTTTCCATCGCGAAGGGTCTTTCGCAGAACGGAGAGGAACATCTTCTCAGT
CAGCTTACCCGTCTGAGTGTTCCGCGGACTCGGATGATAGCTGCATATGATTAGAGGGAT
TCCTTGGCCAAGCCTCAACACTTTTCCATGGCCGAATCTTGCGGGCAGTCGCGGGAGATT
GTACTTGCTCCGAATCATTTTCATCACAGCGTTGAAGGCGAACTGTCCCAGGCAGAGAAT
TGCCTTCAGATCTCTTAGCGAGTCTATTTCGCTGGCGAGATACCGAGAACAGTTGCTTGT
CTCCGCTGTGGATGGTTTATTGTCGGGCGGAGCGCACTTGACCGCGGCCGTCACATATGC
GTCATTTAGTCTCAGCGCATCGTCTGAGTTCTCTGACATGGGCTGATTTGCAAGACCCAC
CTTGTAGAGGGCTCTGTAGAGAAAGTCGCCGCTTCGATCTCCCGTGAAGACCCGGCCAGT
CCGGTTCCCACCATGCGCCGCAGGCGCCAGACCGACAATCAACAACGAAGCGTCAGGGTC
CCCGAACCCGGGCACAGGCCTACCCCAATACTGCCAGTCTACGAACTCCTTTCTCTTGTT
TCGAGCAACTTCCTCGCGGTACTGGACCAGGCGCGGGCATCGCCGACAATCGACGACTTG
GTTCCTGACTTTGAGTAGCAGGTTCGCAGAAGACAGGCTCGTACCCACTATTTCTTGGGC
TGCTGGAATTTCCAAGCATCAAGATTCTCGTGAATAGCCGAGACCCACGCCAGCGCTACC
TGCTCCGGTATGGTCAGGAGAACCTTTCCAATATGCTTGCACAGCTGACGGGTCTCGATC
GCGCGCTCCCAATCACCGCAATCGTGAACAATCGTCTTTGAACCCATGTCCATCTTGAGC
GTGTAGTCTCTGATCTTGGCGCTGATGATTTTGAGGTTGGCTTCTTTGATCTTCACGTCT
TCATCTGGAATCGTAAAGGATCTAGCAAGTCGTGTCTCGCCCATCACGGTTCCCAAAAGA
TCTACGAGCTTTGCTCGGTCTTCGCCTCCCCTGGTAAATTCTCCTAGCCCTACTGGTTTC
TCCTTTGCCTGTTTCAGGTGGGTTCTCGCGCGCTTGAGCGCTTCTTCCTGCGCCGGCGTG
AGTTTGTCTAGCATCTTCAGGATACTGAGCGCGTTCTCTACTGCGTATCCGTGAAAGTGA
TTGTTGAAGTAGCCGTACGTGGTTTTGACAGAGTCTTCGACCTCTTTCACCTTCGGCACC
CAATCCGCCAATTCTTTCTCGGTGTAATGGTAGTCGTACCAAGGTCTCTGGCCATGGCCA
TGCCAGCGAATGTAGGCAAAGTCAGCTGTCACATGCACCTCAGGCGGTAGAAGTGGCTCG
TCTACAATTGTGTAGGCGACGTTGTATTTGGAAAGAGTCCTCCAAGTCTCATCTCGTAAC
CAGGATTTGTGGCGGAACTCTATGGCGTACTTGAAGCTGTGAGGCAAGAGTGAGAGGAAT
TCTTCGAGATGGTTAGAGTCATACTTGTATCTGGGAGGTAGCTGGATGAGCAAGCAGCCG
AGCTTTCCGCTATTGTTCAGTGGAAGCATCAGATTGGCGAATTTGTCTAGCTCTTCTTCG
ATCGGCTTTCCGAGTGCCCCGAGTCGCTCATGGGTTATGGTCTGCGGAAGTTTGGCGTTG
AATACGAAGTTGCGGGGGGAGTATCTGTCCCATCCTATTACCATGCCCTCCTTCGGAAAC
GCGTAGAAAGTGGAGTCTATCTCAGCTGTTGGGAATATCTTGCTGTAGAATCCGAGCTTG
CTCTCGTTTGAGGTAGGGTAGAATACGGCGACCCATTCAGCGTATGACCAGCCGGAGGTC
CCTAGGAGGAATCGGCCCGTGTTCGCCAACCTCTAATCCTTAGTAACTGGGATTGGAATG
GATTCTTGAAGATATGTCTCGGCTACTCGTTGGGGCGGGAGGCTGGGCCTATTTTCAGGT
CCCTGGGACGGACAGCCTCGAGGCGTATTCTCAAGCCTTCGACTTTGTCGAACTGAACAG
CAGCTACTACGAACTGCCGGCCATTTCCTCAGCCTCTGAATGGCGAAAGAGAGTCCCAGA
CGAATTCCGTTTCTCGGTAAGATGTCCTCGGATCATCGTTGATCACTATGGCCTAAACCT
TCCTCTTGGAGCTCGTTCGCTGCTAGAGAGACTCGTTGAAGTTTGTAAACAGCTTGAGGC
GGAGGTCATGACGGTTCTGATAAGTGCCAGCTCGCCAATCAAAGAAAGCGAACTTGCCGT
TAGAGTTAGGGATTTCCTTGGAACATTCAGTTCTGGCGGGACCGCTCTGGCGGTCGAATT
CAGAGGGACGAGACCCTCGGACGAAGTTTTCGACATTATGAAAGAGTCGGGGGCGATTCA
CTCTGTCGATCTCTCGAATAGCGAACCTCGTTATGAAGGGAGAGTTTTGTACAGTCGGCT
GTTTGGAAAGGGCGAGGAGAACGTCTACGAGTTTGACGATGGAGAGCTGAGGGAGATTGC
GAAGAAGGCTTCAGCCCCGAAATTCGAGAAGAGCATCCTTGCCTTTCACGGGGTCCGGAT
GTACCGGGACGCGGGACGAGTCAAATCATTCATCGAGAAAGGATACTTTCCCAAGATAAC
AAGTGGCGTTGGAGCTGACTCGATCCGCGAGGTGTTGAGCGAGGATGCAAGATTTCCGAC
GACAAAGTCTCGTCTCTTAAAGGATCAGGGATGGAAGGTCTTTCAAGACACGGAAGAAGT
GAGGAAGATCTCTACTGTTCTAGAGACGTTGCCGGAAGGACAATTCAACAACCTAGACGA
TCTTATGGCGAAGCTTCGAAGCCACTAAGCCTCTTTCGCGCTGTGAAGAATCTTATCTTT
CTACGGGCAGGTTCTTTCGAGCCGACCATTCGTGCCAGGATCCAATGTAGTTCTTGACGG
TTCCGTATCCGATTGACCGGAGGGCATAGTATGCGGCCGCGGCTCGAGCTCCGCGATGAC
AGTAAGTAATCACCAGTCGATTCTTGCTCAATCCTTTCTCTTTGAGATCTCTTGCCATCT
CGGATCTTGTCTTGAACCTCTTCCCGTCTTGGAGGAAGTAGGTCCATTCAAGCCATCGAG
CATGAGGGATTCGTCCTCGGCGTTTGTCGCAGTCTCGTCCCTCGTTGCCTGTGAATTCTC
CTTCGCTCCGCACGTCCAAGATTAGAGATGACCGACTTGTGCGAATCTCGTCGGCGGTCG
CGAGGAGTCTTGGGACTGGTCTGAGTCGGAAGATCTTCTGATCTGGTTTTACGGGCTTGT
TTTCAATTGGGAGGTGAGATTTGCGCCAAGCACGGAATCCTCCTTCTAGAAGAGAGACCT
TGGGTGCGCCTGCGTATTCGAGCATCCATCCAACTCTTGCAGCTCGCATTCCGAAACCAG
TTTCGTAGACAACTATCGTCTCTTTCCCGGTCAGTCCCATGTTTCCAAGGAGTTTTGCGA
GCTCGTCCTGGAATTTCCGTAGGCCTTTTCGGTCGGTTCCAGGAACGAAGTAGTGGAAGA
GGTCCGCGTGAATCGCTCCGGGGATGTGCGACTTGACGTAGGAGTTTCTTGTTCTGGTGT
CTAGAATTGCTAGGTTTTTCGAATGGCGGTGGTCGTTTAGCCAGTTCGTGGTGACGCTGA
CTTTCAGTGTCTTCGCTGGTCCTCGATTATTCTGGTTTTAGAATTTGGACTTGGACTGTT
GCTAGCTGCTTGAACTTCTGGGCGTCTTGTTCTGATCCCACTATTACTCCATAGTGCATT
GGTATTGCCAGTTTTGGCTCTACCATTTTCGCCGCTTGGGCTGCTTCCTCTGCCGTCATA
ACATAGGTTCCGCTTACCGGGAGGAGGGCGACGTCCGCTTTGAGGCCCTTCATCTCTGGG
ATTGCATCCGTGTCCCCTGCATGGTAAACTCTGACACCTTGGATTCCAATGATGTAGCCC
GCTTTTCCATCCTCCTTCGGATGGAAGACCTTTCCGGGCTCCCGGAACTTGTTCAGATTG
TAGGCCGGGACGACCTCGATTGAAATATCTCCTAGCCTGAGCTTATCGCCAGGCTTCACA
GCTTTTACCTCTTTGACTTTGAGGTTGGACAGTTCTTTCTTTACAGCTGGGATGGTTACG
ACGGTCGTGTTTTCGTTGGCGACCTTTTTGATGTCATCTATTGAGAGGTGGTCGTAGTGT
TCATGAGTGATAAGTAGAATGTCGGCTTTCTCGGGGATTGGACGGATTTTGAAGGGGTCG
ATGATTATGGTCTTCCCGTTCTTGATCCGGAAAGAGTCGTGTCCGAGCCAGCTTATCTTT
AGGCCTTGATATTCGAACAAGGATAGTACGATCTCGTCGATCCTAGTGTTCTCAATAAAA
GTCTTGCAAGAACACTTCTAGCCTTCACCTGTTCAAGAATACGCATAAATCGCTCCGAGA
CCCCTAAACTAGGAGTCGTCCATGCACGATGTGATAATCATCGGTTCCGGGTCCGCAGGA
TATACTGCAGCGATCTACGCTTGCAGGGCTGGACGAAAGACGCTGCTCCTAGCTGGTTCA
ATTCCAGGCGGTCAACTGATGATTACTTCAGACGTTGAGAACTTCCCTGGTTTTCCGGAA
GGAGTGCTGGGACCTGAATTGATGGAGAAACTGCGTCGTCAGGCGGAGAAATTCGGACCC
GAGATCATATACGAAGACGTATCATTCGTCGACTTCTCATCTAAACCGTTCAGAGTCGTT
GCTGGTGGAAAGTCGTACGAGGGCAAGAGCGTGATCATCGCCACCGGTGCAAACGCCAAG
TGGCTTGGACTGCCGTCGGAGACGAAGTTTAGGGGAAGGGGAGTCTCCAGTTGCGCAACA
TGTGATGGATTCTTCTTCAAAGGTAAGGACGTTGTAACGGTAGGGGGCGGAGATACAGCG
ATGGAGGAGGCCACGTTCCTGGCGAATATTACGAACAGCGTAACGGTCGTCCATCGAAGG
GACGCGCTTCGAGCTAGCAAGATAATGCAGGAAAGGGCTACTGCGAATCCAAAGATCCAT
TTCGTATGGGATTCAACCGTCAACGAAATTACCGGCGACGACAAAGTGACCGGCGTTCAG
CTTCACAATCTGAAGAGCGGAAAAGATAGCCATGTTAAGGCGGAAGGAGTCTTCGTAGCA
ATAGGCTACGAGCCAAACACAGGGTTCCTGAAGGACAAAGTAGACCTCGATTCTCAAGGA
TATATTGTGACCAGAAGAGACACTGAGACAAGCGTCCCCGGAGTCTTCGCCGCAGGCGAT
GTGCGGGACCACAAGTACAGGCAAGCAGTCACCGCAGCGGCGGATGGGTGCAAGGCGGCC
ATGGATGCAGACCGGTTCTTGGTGGAGCACCACAAGAATTAGAGTCGTTGTGGCCCGTTG
AAGTGCACGAAATGCGATCTGCAGCTTGACTTCGTGGGTCGATATATTGTTCGAGAGGAT
TTTGAAGCTGGAGCACCAGCACAGATTCGTGACATGGAAGTCTGGCAGTGCGACGTTTGC
AAGACTTACTTTGAGGCGAGCATGAGCGGTAAGCCCGTTCCGATAAGATTCATGCAGAGC
CTCTTCAAACGATTAGAGTGAGATTCCTTCTAGCTCTACTTCCTTTCCAACATATTCTCG
AGTCTTCATCTCGGCCTGTTTCAGAAGATCTACCAGCCGCTTATTCACCGCCTCGGTCAT
CGAGGCAGCTGACTTCATCCTCTCCTGAAGCTCCAGTTCTTCTCTCCTAGTCTCTTCAAT
CTTCGACAGCAACCCCTTCCGTCGATCGTACATATCCTTACATTCAGCAATCCGCAGAAG
CTCTCGTCTCCGCGCCAGCAATCGTCTCCCTTTCTCCTGTTTCGCTGCCAAGTGGGTCGT
CCCGATCAACTGGTTCAACTGAACCGAGACCCTGCCAGTTTTTTTCGGTTTGAACTCCAT
CTTGCCAGAATCGATCGCCTTCTTCATGTTTTCCAATATCCTTGCCAAATATTCTCCTGT
CGATTTGGAAAGGAAGCTCTTGTAAGGAGACTTGACGAATGCGGACAGGGCTTCTCGCTC
ATCTGAGCCTAGCGGGTACTCGCCACGCAGGGAGAGATCTGCGAGCCTTCGCAAGGGTCT
CTGAAGGTGGGCTAGGGTCTCGGCTCGAAAGGCGCGACTCTCCTTACGGAGCTCTCTCTC
GATGTCTAAGACTTCTCGAAGGTTAGCGTTTGCCTCTAACTGGTCGACCTTCGAGGTCAG
ATCTGATTCGGAACGACCCAGTCCCTCTACCTCTCTCCTCACTCCGCCCAGCTCCCGGAC
CTTCTCTTCGAGTTCACCTCTAGCTATCTTGATGCTCTCAACAATTCCTGTCATCGTTCT
TGCCCTCTGGAGTTTTGAGCCCTCGCCTTCCAGAAATGAGGCGAGCCTTTCGCCGCTCTT
CGCTATCCGATCCAGTGTTCCGCCGAACGAGCGCATATCAAGAATGTAAAAACCGGAAAG
TTCTCGGGCCGTGGAGTCTCGGAGGTCCCGAATCGACCTGCTCGCTACTGAGAGACCGTC
CTTGACGATTTTCAAGGACTCCCAGCTGGTCTCCGATGGAATTACGATGTCCTTGACCCG
TGCTGCTGCTTCGTGAGCCCCATGCGCGATTACTCGTGCGGCCCTGTAGGAGGCGGCGTC
CTTCTTCGTCGCCATGTCCCTATCGCCTTTCTTGGCCAAATCGTCATAGAAACTCTGCGC
CTCGCCAACAGCTCTCTTCGCTTCGTCGACGAGTTTTGCGGCTTTGGATCTAGTTGAGCG
TAGTTGGTTATCTAATTCGTTAGAAATCCAGCGCCCGTACTGTTCGATCGTAAGTCTCAA
TTGACTTAACCGGAGGAGTCTACCTGATCTCCTCTCGTAGGTTAATGATTATCGTGTCTA
TAGTCTGTTCCGCTTTCTGTTTGCGGCGCATCAGGTCTGCGTTTAGAGATTCGTAGAGGT
CTTTGGAGATCTTGCCGTTACGATACTGGTTTCGTAGGTCATTGGCTGTTGTCTTTATGA
CGTTAAGTTCCACTTCAGCCCGTTCAATCCGCTTTATCATGTCCGAGTAGCGTCCTTGGG
CCGCGGACAATTGTTCTTCGACTGGTGATAGTGTCCGGTCGACCTCTGTCATCCTCCGGT
CGAGCATTCGCCTTCGTTGCTTGTAATCGTATCTATTCAGCGCGCCTCTCCCGAGGTCTT
CCTCCATTTTGTCGGATTCAAGTCTCATGGACGATTTTTCGTCGTACAATTCTACGAATT
TCGTGATGAGCTGAGATGGCGCGCCTGAAATTGCCCCTTCAGCACTAGGTCTACTCAGAA
CTGCGAGGACGCCGCCGGCCAAGGCTGCCTCTACAAGGCCTACCCAGGTGAGTGGGCTTA
GGCTCGCCCAGAATGGGTCCAACTGATATGTCATGGAGAAGCCTAGGCTGCTGATCGGGG
TGACGGGGGAGGCTAAGAGAGAGATCTGGTTGCCAGAGATCTGGGGCACCTGTCCGGTGA
GTGTGTTTAGCCTGAAGCCAGATGGTGTAACAATCCTTGTTTGAAGAGTCGGGGCGGTGA
ACTGCACGTTGTTGAACATTGCGAAGTTCACCGTGAAAATTCCCAGAGAATTGGTCGAGA
TGTAGGTGCTGGGAGAGAGTGTATACGCTATCTTAGCTCTAAATGACTGGTTGAATTGCA
CCGCGCCGAAGGTGGGCGTAAATGTCACTGTGCTAGTGCCATCTGGGTTCGATGTAGGTG
TGGAGGCTGTCTCAGGCTGGTCAATTTCAACTCCGAGAACATAGTTTTCCGTAATACTCG
ACACGTCCTTTGGCACTTTGAATGCCACCGACGAGAGAGTTGGACCCAAATTTGTGACGT
TGTAGCTGTCGGTGACTTGCAAAGCGCCTGTAGCAAAGATCTGGATTAGCCTGCCCGCGG
ACACTGTTAACACATTCTGAGTCGCTGAAGAAGCGAAAGTAACTTTCCACACGGTAGAGT
TGCCAAAGTCGAGTGGTCTCGATCCAAGACAATTATCAGAGCCAGTGCTAGGCAGCGTAC
ACGTGAAAACTCCATTTGGGGAGCCAGTAATCGTCTGGTTGAGAGGTAGTGGGATCTTGG
GAGACAGCCAGTCGCCAGTCCGGAGGGTCACCTTTGCTCTTGTGACGTTGTATGTGCCGT
CGAGGAGCGGGAAGGGGTTAGCTTCGAATGTGAAGCTGTTCGAACTAGGGCTGTACGATA
GGAGTCCAGCAAATACTGTGGTGACGTTGAAAACGAACTTGGTTTCACTTGCTGGAAATT
GAACGTTGAGGGCAGTGTAGTTACGGCTCGGTGTCGGGGCTTGCTTGGAGACTTGGAGGT
TGACTCCTTGACCTGTCGCTACGGTGAATCGAAGGTCATCGCTGACACTAGCAGGAATGC
CGATCGTGAGGTGGGTAACAGGGACTGTGCTGTTCAGGCTAACGTAGTCATTGAGAGTAG
TGACGCCCCAGGTGTTAGTTGAGATAGTTCGTTCGAATGATGCGGAGCAAGTTGTTGGTT
GGCAGTCTGCTGCCGCAATAGTGGGGTGAGGGAGAATAACGACGGTTAAGGCGAGTAGCA
AAAGTACAGCGAAGAGCGCTCTCATCAGTTGAGACCATTAGCCGAGCTCGAATTTGGAGT
GCGACGCACGACTTCCCTACTTATTAGTTGCTCCGATTCTTGAACGACTTCTCAAGGTTT
ACGGATGAAGAGCATACTGGTCACTGGAGCGGGGGGAAGCGCGGGCCACAACGTATGTTG
GAGTCTCAGAGTCAGCAAGGACGGACGCTCTCTAGTACTGACCGGAGGCGATGTAGACAG
GACGAGTCTAGAACTAAACATGTGGTTGGATTATTCGTTCCATCTTCCCGGCGCTCATGA
CCGTGGATATGTTGCCGCGTTGAACAAGGTCATTGAAAGTGAGAAGGTTGAGCTGGTGAT
GCCACAGCCCGACCCGGAGGTTGAGCGAGTTTCTGCGGAGCGTTCAAGAATCCGCGCGCG
GATATTCCTTCCCGACATTGAGACGGTTTCTACTTGCCTCGACAAATTCGCAGCACTATC
GCGTTGGAACGAGGCAGGTCTCCGAAGGAAACCGGTCCTCATCTCTCACGATGATTCTTC
CAACACGCGGAAGCTCCGACAGCTCGATTATCCGTGTTGGATTCGCGCCCGAGAAGGAGC
GGGCGGCCTCATGAGTTGTAGAGCAACTAACCCGAGCATCGCGGAACATTGGGTCAAGTT
CCATTGGGATCAAGGAATCAACGCGAACTTTGTCGCGGAGGAGTATCTTCCGGGAAGAGA
CTATTGCTTCATGTCTCTCTGGAATAACGGCGGGTTGGTCACTTCTATGATTCGCGAGAG
GCTGAGTTGGGTCGGCCACCGCGTGGTGGGGTCGGGAGGCACATCGAAGCTCAACCGGGT
TGTTCATTCGGACATAGTTAACAAGAAAGCAGTGGAAGCGATAAGGTCCGTTTCCAAGAA
ACCTCACGGTATTTTCTGTGTCGACCTAAAAGAGGACGCGAAAGGTGTTCCCTGTCCTAC
TGAGATCAACTGTCGGTTCACGACCAATGTTCACTATCTCTCCCTTGCCTCGATAAGACT
TGGACATCCCGAATGGAATTTCCCTTGGCTCGCGGCTAGATTAGCGCTAGAAGAGGAGAT
ACCCGACTGCTCCAAGACCAATGCTCTTCCAGATGATTTGTGGTTTACCAAGAACACGGA
CATGGGGTTTACAATGGTTCGAGGGAATCATTGGAAGGCCGCAGAAGTCTTCTGATGGCG
GAGTCTATTTTCCACGTCTATGGAAGTAGAGCCTTACCTGACGGTCCCAAATGAAAAGCC
ACGCCACCGACAGAACGAGGGCGATGAGCCCCTTTACTGCTGCGTCGAGATACTGGCCAA
TAGACAAGCTTGGGCTCACAAGGTTCAAGGGTGCGATGATTTTGGTAAGGATACCAAACC
CGAGAAGCATGAGACCCCACTGCGTTACAAAAACGACTAGTTCGTAGCCGACGGCGCGTT
TGTTCATCGCGGAACTCCTGTCAGGAGAAGAGTAATCACCGCTAAGCTCGTTGAGGTTAG
GAAGAGCATCCATATTGTAGATACGATTTCGTTCTCGGGCGCGGGACGACCTATGAGTAG
CGTTCTGACCAAGGTCAACGGCGCACGCGGGTCTTCGGAATCGGCTAGCCTCCCGTCGGA
GAGGAGCTTTGTCGGTCTTGAGGTTAATTCCCTATGTTCCGTGAAGCGTCGAATCCTTGA
GAGGAAGAAGAAGGAATTCTGGATGTTGGGGAAGATTGCAACTATGCTTGCGATCTCAGT
TCTTCCTAGAATCGCTAGTGCCCCTATAGAAGCGCCGATGGACAGTTGACCGACATTTCC
CGCAAATGCTCGTGCGGGAAAACGGTTGTAATATAGGAATCCTAACAGTGAGAACATCAA
GCTGGCGTAGAGAAAGATTGGCATAGAACTCACTCCGACGGGCGTAGAACCCGCTCCGAC
TAGCAGTGAGCCAATGAGCAGGCCTCCAGCAACTATCGATACCCCTCCAGCCATCGATCC
GTTGAGAGGGTCTAGCATGTTGACGGTGTTCGATGTCACAGAGACTGCGACCAGTATTGT
GAGAGGATAGATTACTGGAAGATGGAAACCCCCGAACAAAGGGACATGCAGAGTTGAGGT
GTAGACTTGACCTGGAAATGTCAGTCCCAGAATCAAGATGGGCAAGCCGCAAAGAAGAGT
GAGGAGCGGCTTGAAGATTCCTCTCAGCTTGAGGCGATCATCGACCGCGCCTACAAGTGC
AGCAAGTCCAACGACGAGAGCATAGGCTAGAAGAGGTATCGAACTTGATCCGCCAACTAT
CGCGTAGATTGCGGCGAAAAGGACGAGGGTGATCGGAACCGCCACTCCGACCATCTCCGG
GACTTTCGGTCGGTTCAGTTTGTGCACGTCGATTCCGATTATTCCATGTTTTCCGTTCCA
GTGCATGAAGAATCTGGTTAGAGCCAGAGAGACGGGGAACGAGCCTAGGGCGATTAGGAT
TGCGACCGTGTTCGCCCCTAGCGATGCCATGTCGGGACCCAGCGAGGACGTGTGGAGTAT
AAAGCAACAGTGTGCTGAAGGAAGGGTTATCAGTGGTTTTGAACCGGCGCACCGGAGGTA
GTCTTGGCGCAAACCGGCCACCCGTTCATTCCCAACTCGAGCGATCAGCTTCGAACTAGC
ATGCTGAAGACTATTGGAATCAGCTCGCTCGACGAACTCTATTCCGACATTCCGCGAGAA
GTCAGATTGAATCGACCGTTGAAGGTGGATGGATTCCCTTCTGAACAGCAAGTCCGCTCA
AACATAGAGCAACTTCTCAAGGAGAACAAATCGGGTTCAGACTACAGTTCGTTCCTTGGC
GCGGGAATCTACAACCATTACATTCCAGCAGCGGTTAAAGCCATAGTTTCGAGAACGGAA
TTTCAGACCTCGTACACACCATACCAGGCCGAAATCTCTCAAGGTCTTCTACAATCGCTC
TTTGAATTCGAATCTATGATCCGCGACTTGACCGATGTAGACGCAGTAAACTCGTCCCTC
TATGACGGGTCGACTGCGCTCGGGGAGGCCGCGAGAATGGCGGTTCGCGCGACAGGAAAG
TACAAGGTCATCGTTCCAAGAAGTCTTCACCCTGATAAGTTATCGGTGCTTCGAAACTAC
ACCGAGCCAGTTGGCATAATAGTCGAAGCCTTCGAGTACGACAAAGAGACAGGAGGCCCG
GACATCGACGATCTACAGTCAAAACTTGATCATGAGACCGCGGCAGTTTATTGTGAAGTG
CCCTCATTCTTCGGAACGCTGGACGCCGATGTTGTGAGGATTCCTTCGATGTGCCATGAG
AAAGGCGCTCTCTCGATTATCGGATTCGACCCTATTTCACTCGGCGGGCTGAAGCCACCA
GGCGGGTACGGCGCGGACATTGTAGTGGCGGAGGGTCAGTCTATTTCATCTGAGATGAAT
TTTGGCGGTCCCGGACTCGGAATAATTGGTTGCAAGGGGGAGAATCTTCTCCGACAGATT
CCAGGTCGACTCATTGGAATGACGACCACAATCGATGGGACAGACAAAGCATTCAGCATG
GTTCTTCAAACGAGAGAACAGCATATCCGTCGAGAGAGAGCCACTTCGAACATCTGCACA
AACGAGGCTCTCCTTGGCATTGGCGCAGCAGCCTATCTTTCACTCCTCGGACCCAACGGA
TTACACGACTTGTTCGAATCGATCCTGGTAAAGACGAGGTACGCGATCAAGAGGCTCCAG
GAAATACCAAAAGCCTCCGTCCCAAGGTTTGAGTCACAGCATTACCAAGAATTTGTCGTT
ACATTCAAACGGGCTCGAGGCATCACATCTAGGGTTAATCGCAAACTCCTCTTAGCCGGG
ATGCACGGAGGCAAGAGCCTAGTCAAGGATTTTCCTGAGCTTGGTGAAAGCTCTCTTCTC
TGCGTGACAGAAATCCACACCGGCGAAGCTATCGATCGATTCTCGGGTCTGATGACGAAG
CTCTTGAGAGGATAGAGATCATGTACCATCAAGCCACGTGGGACGAGCCCCTCATTATCG
AGAAATCCCAAGCCGGTAAGAGAGGCCACAGCCCGGCGGGACCTAGCGATACTGAGAGAA
AGATTGCTGGGGACCTTGGGGACGCCGTCCCAAGCGCTCTGCGAAGAAACGGTCTCCCGC
CACTTCCTGAGGTCTCTGAGCCGGAAGTTATTCGACACTTTGTGCGGCTCTCTCAAGAGA
ACTATTCTCCGGACCTAGGCATCTATCCGTTGGGTAGTTGTACGATGAAGTATAATCCAA
AATCGGCCGAGTTAGCGGTCCAGACTCACAAGCTGGAGAAGCTCCATCCTGAACAGGACG
AGTCGACCGTCCAGGGAATGCTCGCCCTCCTCTATCGTTTGGATAGAATCTTGGCGGAGA
TTACAGGGATGAGCCGCATGTCCCTCCAGCCTGCGGCCGGAGCTCACGGGGAGTACTTGG
GCTGCCTCATCATCCGGTCTCATCATCGATCAAGGGGGGAGCGGGAGAAGAGAACGGAGA
TGATAGTGCCGGACTCGTCCCACGGTACCAACCCTGCTAGTGCAGCGATGGCCGGGTTCA
AGGTGATGGTTGTTCCATCGAACTCGGAAGGAATGGTTGACCTCGATGAATTGAGGAAGT
TAGCAGGTCCGAACACGGCGGGACTGATGATTACGAACCCTAACACTCTGGGAATCTTCG
AGAAGAACATTCTCGAAATCGCAAAGACCGTACACCAGGCAGGGGGCTTGCTGTACTATG
ACGGAGCGAACTTCAATCCGTTGCTCGGAAAGGTCAGACCTGGCGACATGGGCTTTGACA
TTGTCCACTTGAATCTTCACAAGACTTTCGCGACTCCCCACGGAGGCGGAGGCCCAGGCG
CGGGTCCTGTCGGAGTGACGAAAGAGCTAGAACGCTACTTGCCGGTTCCTCTGATAGGAT
TTGATGGAAAAAAGTACTTCTACGATTACAATGTTCCAGATACAGTCGGAAAGATCAGGG
CTTTCCACGGTAACATTGGGATTCTCGTCCGCGCCTATGCTTACATTATGAGCCTGGGTG
CCGAGGGACTCAAGACGGTCGCCGAGACTGCGGTTCTCAACACAAACTACATCCTGTCTC
GTATTCTAGCAAGCGGCACGTACGACCTTCCCTTCGCCCGAGCTAGGAAACACGAGTTTG
TTCTAAGTGCAAAGAAACTCTACGACTCAACAGGGGTCCGGGCGATGGACCTTGCTAAAC
GAATGCTGGACAAAGGCGTCCATGCTCCTACGACATACTTTCCGCAGATTGTCGACGAGG
CTTTGATGGTGGAAGTTCCAGAGACCGAGAGTATTGCTGATCTGGACCAACTAGTCGAGG
CCCTTCTCGGAGTGTACCGTGAAGCCGAGACTAATCCAGAACTGGTGAAAGATGCCCCGC
ACTATGCATCTGTCACGCGGATAGATGATGTGAAGGCATCGCATCCGAAGACTCTGACAC
TGCACTGGAACAACCCATCGGTTTCGAAGGATCGCGAAGTCTCGAACGAAGAGATGCCCT
CTCAAGAATCAAAGTCTGGATTGACATCTCCGCCTAGCAGATGACTAAGGCGCGAGTCTC
CGCTTTGGACATGCGCGTGCTCGGCAAGACCCCACCATTTTATATATGGATGTCGCTTGG
CGAGCTATTTCGTATTCGAATCGTATTACCTCTGCTTGGGATTTGTATATATCAGAAGCA
GTAGTTTCACTCCACTTACCTTGTCCACAGAGGAAATAGTCACCCATCAACCAATATCAT
CTCACGGCTCGCAAGTAGCAATTGTTGGAGTAGGAGGAGCAGGAAACAATCTTCTGAGCC
AGGCAATCGATGGAGGAATCAGTCCGCGAAACTGTGTGGCTGTCAACACTGATCGCAGCC
AGCTATCAGAGTCGAGAGCGCAGAACAAGGTCCTATTAGCAGACTCCTCGGAGACTAATT
CTCAACTTTCAAGGCAGCGAGGTGCACAAGGCCAATTGTATGCTTACAGAGTTGCGCCTT
TCACCCAGGAATCCGATTTTACAATTCTATTGGCGGGTCTCGGAGGCGCGACCGGGACGA
AGGCCGCACCACTCATCGCCCAATGGCACCGGAACCAGGTCAGGCCCGTGGTTTCAGTGG
TGGCCCTGCCTTTCATCCATGAGCGCGAGAGACGTTTTGTTGCTCTACGCGGTTTGAAGA
AGATGGTGGAAGCCTGCGATTGCACAGTCATTGTCGATAACTCAGTCCAGAAACCGGCTC
TATTAGATTCGGAGAGAGTTGCAGACGAAACGGCTGCTCTCGCCGTCCGAGGACTTTCAG
AGGTTGTTGTTGAAAGCAGCCCGATGATTAGTCAACAGATCCTGAATATTCTCTCCCTAG
GAGCAGTTGCGACTGTATGTATTGCTCCAGTTGAATCAAGAGAGAGAGTTCAGTCTGCTG
TGGTTGATGCTCTTACGACCCCTTCCGCTAGTCTTCCATTGTCTAAAGCGAAGGGTGCGG
TTCTTCTGTTCCGAGGAATCGAGTCGCTCAATAACGGTCAAGCGGCGCAAGCTTACGAAG
CAATTGCGTCTCTTGTCGGTCATGACGTTGATTTTGTTCATGTGAGTACAAAGTGTCAGG
CGAAATCGAGCTTGTCGATATTCCTCTCGGGATACAGCTACGACATGGCACTGGGAACGG
TCGACGATCTGATCGAAGACTTGTACGATATGGAATATGGACTCGAATCAACATCGACTA
GAGTCGCTGTCCGAATGCCACTGTATGAGATGGAGTTGGCTTAGTCAGCTTTTCATCTGA
TAATTTTTCTCACCCTATCACTGAAATGATAAGGTCGTCCTTCAGGAGAGACTTGTCCGT
TTCTTATCGCGTCTAGAACTGAGGCTACGTCTCTCGATTCGATGTCAACGATCGTGTAGG
CCTTTCCTATTGTTTCGGGAATGTGCGAATCGCTGCCGGCGGTTTGGGGCAGCTTCCTTT
TCTCAGCGAAGGCTTTCGCTCGTTTCCAGATGATGGAGTGCAGCATGCTTGCCGAGTTGA
TCACTTCGATCGCGTCCGGGATCGTCGTTAGAATTTCTGGGTTTAACGCCGAGCGAAGGA
GGTCATAGGGATGTGCTACGATCGAGACGCCCCCTAGCCGCTTGATTTGTAGGATTGTTT
CATCGGCTGACAATCCTCTTGGGACGGTGTCTGATACGCCCAGACCGATAATGTGTCCAT
CACGGCTGGAGACCTCTATTCCAGGAATGATCAGTAATTCTGAAGGAACGCCTCTTGCTA
GCACGTTATGATCGGTTATCGCGAGACCGTCGAGGCCTCTTTCCTTACATCTTGGAACGA
GTTCGTCTGGTCGAGTATGAGCATCTGAGGATGCGCTTGTGTGCACGTGAAAGTCAAGCT
TCAGTTTCAATAGCTATCGCACTCCGTATTCCCTCGAGTCTGGTCCGGAGATTCTGGGCT
GACACTTTGTGGAAGAGCGGTTGCATTGGCTTGATTCTAGCACCCGGTTTCGTACTGATC
GCGCCAGCGAGGCTCCAGCTTGGCCTCTTTCCTAGGAAGAGGCTTCGATGGATTCGTGTT
GCCGTTATTGGGAGGAATGGCTGGAGCTGTATTGCAATCGTGCCCACGATCTGTGCGGCT
ACGCCTAGAGTTTGACCGGCCTCTGCAGGGTCTGTCTTGAACGAGTGCCATGGGGCGCTC
TCGTTCAGATACCGGTTGCCTTCCCTGGCTAACTGTACTACTTGTTCGAGGCCTTCCTTC
AATCGAAAGCGTTCAAGCCTCTCATCCAGACGTTTTGGCGACTCGCCAAGAATCTTGATG
ATGTTTTGATCACTTTCTTTGTCGGGGGTGAACTTCGGGATCTTATTCTTGAATCTGGTA
CTGATGAAAGTGATGGTTCGATGAATGAAGTTGCCTACAACATCGTTGAGTTCCGTGTTG
ATCTTCCGTTCAAACTCTTCCCAAGTGAAGTTCGTGTCTCTCTGTTCCGGGCGGAGGCTG
ATGAGGGCGTAGCGCCAGTATTCCGCATCTTCGAGCTCGAGCGCTTCGTCTATCCAGACG
CCGATCTTTCGGCTCTTGGAGAAGCGTTGGCCTTCGAACTGTATGTATTCTGTGCTGGCT
ACTTCCCATGGAAGGTTGTATCCCTCGTGGCTGGCGAGGAGGAGGCCGGGGAAGACGATG
ACATGGAAGGGGATGTTGTCTTTGCCTATGAAGTGGATGTTGCGGCTTGCGGGGTCGAGC
CAGTACTTTTTCCACTGGCTGGGTTTCTTGTTCTTCTCAGCCCATTCTTTGACCGCGCTG
ATGTATCCGAGGACCGCTTCCATCCACACGTATATGGTCTTGTCTTGCGCGCCTTTGAAG
GGTGCTGGGATGCCCCAGGCTAGGTCGCGTGTTAGCGAGCGGGGTTTGAGTCCGTCTCGT
ATCCAGCTGAGGCTGAAGTTCCGGGCATTCTCCGGGAGGTTCGGATTCTCCTCAACGTAC
TTTTTCAGTTGGTCTGAGAGTTTGGGGAGGTCGAAGAACCAGGAGGTTGATTCTTTCATT
ACGGGTGTACTGTGGTCGAGGACGCAGTATGGGTTGATCAGGTCTTTCGGGTCGAGTACT
CGGCCGCAGTTATCGCACTGGTCTCCGCGCGCGGGGATGTTGTGGCAGTATGGGCATTCG
CCCTCTACGAAGCGATCAGGTAGGAAGCGCTTGTCGTTCTCACAGTAGGGCAGGATGATG
TTCTGTTTGAAGACATATCCGTTCTTGTCCAGCGTTCGATAGAATTCTTGAACGAACTTC
TTGTGGACAGGACTCTCCGTACGAGTGTAATTATCAAATTGAATGTTGAATGCTTTGATG
CTTCGAGTGAAGACTCGATGATACTGGTTGGTCAGCTGGCGGGGCGTGATCTTGCGTTTT
ATTGCTTCAACTTCGATGGGTGCACCATGTTCGTCGCTGCCAGATACCATAACAACGTCT
TCACCTTTGAGGCGGAGATAGCGGGCGTATACGTCTGCGGAGATTAGGTGTGTGAAGGTT
CCTAGATGGGGTCTGTCGTTAACGTATGGCCAGGCGCTGCAGACTACCCATCTTCCCAGT
CGATCGTCATCCTCCGCTTTTACGATTAGGTGTCTGGGTTTTGGATAAGCGTTTGCGGCC
GGAATATCGTTGAAATAGGCCAACCGACCATTACTAATCATGACGCTATCAATGAACGAC
TATGACGGGTTGCTTGATCGGGCTCTATCGAAGATTACGCAGTCCACCGGGACCGGGGAG
CGTTTCGAGTTGCCGATCGCTATGGTCCAGATTATTGGCGCTAGGACGATTGTTGTCAAT
TTCTCTGACGTGGTGGACCGGTTGAACCGTGATCCGCATCACGTGTTGAAGTATTTGGCG
AAGGAGATGGCCACGGCAGGGTCCTACGAGGGTGGGCGTGGATACTTCCAGGGCAAGTTC
TCGCGTGAAACCATCAACCGCTTGATTGGGGTTTACTCTAACCGTTTTGTTATCTGTCCC
GTCTGTCATCGTCCGGATACTCGTGTTGTGCGGGAGGGACGGTTGTCCTTCCTGGTCTGT
GAAGCGTGCGGCGCGCGATCGTCAATACTGACGACATAAGGGGTCCTTCTTGGATCTCGT
CTACGCCACGTCCTACAAGACCGAGAAGGGCTTACTGGTGGCGTGTTGCGACGAGGAGTG
TATGGGCCGGATCTTCCGGGAGGGACGGTTGAAGCTGGCTCCCGAGTCAAAGTTCTACGG
GAGTGCAGTTGTAGGCCTAACAGAGGCAGTGGTGTTGATGGTTGGCGCTGACATGCTCAA
CCTTGTCGGCAGAAGAGTTGTAGACGCAGCCATCGCTAATGGACTGGTTCATCCGGACGC
GGTCATAAGCATAGCCGGCGTCCCACACGTCCAGGTCATGAAACTCTAAACCATTCCGGA
AAACCCCGGATCTGTCACGCTAGGATCGATCAATTTCAAAAATACTCTAGATCTTCGGGT
CTGTTGAGATTTTACTGGATGACGTTAAGCTGGACGGCTGAATTGCAACCAGGATTGGCG
AGGATTAGCATGAAGATGGACAGGC
>13_1_20cm_2_scaffold_89 dna:primary_assembly primary_assembly:ASM192063v1_:13_1_20cm_2_scaffold_89:1:30751:1 REF
CCCACCCCCCGCACCAATTGGCCTTTCACGTCATCGAAACATCATGACATACGCGACTCG
GGGGGGATTGCTTGTTTCTCCTAGTGTGGGTGGATTTCATGATGGATAATTTTATCGATT
GCTATTACTGTGGGGCGAGTTCTTAATATGCGCGGTTGAGCGACTTCTCGCTGAAAAGAA
GCCGTCGGGGTTTTGGAGAAAACAAAGAAACCGTCGAACGCAGAGAGGGCCCGTCGACAG
CAATTTTTCAACAGGGCTGTCATCGTCGCGACGGTGATCGTGATTGTGATTGTGACAGCG
TATGCTTTGTCCAGACCAACGTCGGTTGAGTTACCTGACTATCTCAATCGATGTATTCCC
GAGACGGGGACCCTTGCATACAGCTCCAGCTTTCAACTACAGATTTTGATCAATGGGGCA
AACTATACCATCCCGGGCGGGATTGGCATTCTAGGAAAGTCGTGCATCCGGCCAATCCAC
ACCTTCGTCTCCAAGACCGGCCCCGTGACCTTGTACGTTGATTCGGACGTAAACAGGACC
TATACTTTGAAGGATTTCTTCCTCTTGTGGGGAAGTACATATGGACTGACTTATGCGACG
TTCAGCCGGGATGAACTGTTCACGTACCGAGCTGACAACACGCATCTTATCACTATGAGA
ATAGTTAATGCGAATGAGACACGTGAGGACGCAAGTTTCGGAGACTATCCTTTACCAACG
AGAGGCAACACCTCGACGAACCCGCTGATACTCATAAGTTACGGTTGACCTGTCTTCCTC
GCATTCTATTCGAGCCTGGACGAAGGCTTCGGCGTGATTCGCGCTAGCCCATCGAGGGAG
GATTATCCCTGCTATCACGCCTACATGTTCTCAAGAGTTGAATGGTTGAATGTTCTCAAG
TGTCTGTCCGGGTTGGCTTGATTGGTTGCCAGACCAGGAGAACGGGAACACCCAAGTGTC
CTCGAAGTGGGAAATGACTACATTGACCTCTACTCCGATCGTAGTGGGGGTATTCGGGTG
CAGAGCGGACCTAAGCCAGTAGGTATAGTCCGGGCAACCGGTCGAACTCGTCTTGCCATA
ACAGAAAGCCACGCTTGCGACATCACTAAGAGTGATAGTTGCGTTGCCGTACTTGTCGGC
CCATCTGAACTCCTGATACTGCCCCGATTGCGCCACGGTGCCCGTGCCGGTGCCCCATGC
TGTGTTGTAGCTGCGCATATACTGGAGGAACGGGTCTACATTGCCAGATTCACCGGTTCG
GTCATATGGATAGAGAAGGATGCTCCCCTGAGGTCCGAGGGCCTGGCCGCCTCTGCTTCC
GTCGGAGTTGCGTGAACATCCGGTCCCGATATGGCCAGTGTCCGGCGGAAACACGGATTT
GCACATGTATGGTCCACTTCCGATGAATGTCCCCCCTGTGATCATATCATAGGAAACACT
GGTTTTTGCAGGGTCGGCTCGGCCGACGTCGCCGTATGTCTTGTCTCCGAGTAGTTCCCA
GATGTGCCTTGGAATTATTGGTGTGCCAGCAAGGTTGACAATGTGAGAAATACTTTGCCC
TTGCATCTTTATGTCGACCAGTGTGGAGGAATAGACAGTGACTCCCAGGAGCTGAGCGAC
GTTCCCGGAAAGCGCGGCTGCAGGTACGTCTCGGTAGTTGAGCAACGAGAATTTGACATC
TGACGCGTTCACAGGGACGCCATCTTGCCATCTCAGATTATTTTTCAACTGAACCAGGAT
GTGTGTGTTCCCCTGGCTGTCGACTGAAATCTTGTAGGTGTTGCACATCCAACAAATGAT
GTTCGCGGGTTGGATCGGACTTGCTGCGAATATCGTGTCGTATACTTCACTTATCACGTT
GAACTCCCAGAGGGTTTGTGCTTTGAACGGGTTAAGGACGGTTGTTCCCTGTCTTTGTCC
CCAACGTATCGTGTTGCTGCCGCCTCCAAATCTGTACAGCGAGCTCGAAGGGGCATAGCT
TGTGTCGTTATGACCGTTAAGTAATGTCCAGGTGTTGGGGTAGCTTACTCCTCTCTGGTT
GACTGCACCTGTCATTGCCCTGAGTGAAGCGATTCTGATGCCTCTTGAAAATGATGGTAT
GTTTCCAACGTGCTTGCCGAACTCGTCGAACGCCGTCAACGTCTTGGTCTTGAATATGCT
AATGTCCGCGGTCTGGGAAGCCGCGTTTACAAAACCGTCAAGGGTTGGGACACAGAGGAA
TCCGTAGTTAAGGGCCTCACCGTTCAGGACTCCTCCGCACTGGTTGGAGGCTGCCGCGCT
ATAGTAGAGTTGCAGCAGATGATCCGGAAATGGGCCTGGTAATGACCAGCCGAACGTGTA
CATGTCCCAATCGTCTGTGTCTCCTTCTGGTGCAGATACGAACACTATTGGCCCTAGCTG
GGCGATGTTCGCGACAGTTGTGGATACAACGTATCCGCCTAGAAGTTGATTGAGCGTGTT
CGTCAACCCGAGACCCAATGATTGTCTGAAGATGTCGTCGCTTCGGATCATGAACCTGAT
AGGATGGGAGACGATGTTTGCCAGTCCGGGACTAGTGGCATCTATGATGCAGTCTCGATT
ATCATCTCTTAGTCCGATGTTGGCTGCGATGAGGTGATCTCGAGCCGCACAGAAATCAGG
CGATCCGGGAGCTGCGAAGCCGCCGGGGCTGGCCGCTATGTGGAAGGCGCTAGTATCGGG
TGGATGAACTAGCCTGGAGATGTTCTGGCCGGTCAGCGAGTCCCAGGCAGTTTGAGTTGG
CAGGGGACTGGCCGATGGATCCTTGGCGGCAGGCGAGGGGTCGGCTAGGCCTTGACCAGC
TCCGCCGAGAGGGCTGTCGTTCACGAATGCCTGCCGGTCAATGAGGTGGGCCATGGCCTC
GCGGATCTCAATTCCGCACTGGCTGTTGCCATGTTGGAAGTTACAGCCCCATGCTGGCCA
CGTGCTTGATGCGTAGTTGAAGTCGATTCCGTACATTCCATACTGGCCTTGGCCTGGGCT
GAGAAAGAAGTCGGGATTTGTATCGTAAGAGTTGAACTTGGCCTTTGGAACGGGCCAGTC
GGTCAGGTCGAGTTGTCCATTTTCAAAGTCAGTGAACTCGCTCGTTTCACTAGAATAGTA
GATAAATTGTAGGTTGGTGGCCCTCGGTCCATAGGGTGCCCAGAGGTTGGTCGTAGAGTC
CACGCTTCCCCCTGGATTCGCATTCACGGGTCTGGGCAATTGGAATAGGATGGACGAAAG
GCCCAGTGCTATTATGAGGATGAGCCCGAAACGCTTCATGAGAAGCTAGTCTCGAGAGGC
TTTTCCCTTCACGCTTCTTAAGGCTATCCCAGTGAGTCGCAAGCTCGGGACCGCCATAGA
CGTAGTTGGATAGAATTGGTATTCCTTGGATATTACATGAGGTTGAGTTTCTATCCCCTT
CACAGAATGGGATCAACTGCATTACATCCAAGGGGACAGGTACCATAGGCATATCTAGCC
GAGTGAGCGAATTAATTTCGAGGATCCTGGGCAGGCGTTGACTACTGCTGGTCTCGACGA
CGAGAAGGAAAAGAACACTCGTTATTATGACGTGGACCGTTTCAAGGCAGTCGTGGAAGG
ATCGGCGAGGCCGACGCCAACTGGAATCCAATTGCTGCTTCTCAAGGCAGCTGCGGGTCT
AGACTCGATAAGAGGCGCGACAGTCACCTTTGGCGCGATAGCAATAGTTCTGGCTGCTCC
CGTCATCGTTATAGTGGGGATAGCGCTTTACGGCCTACTGGGATTTCTTGCAAGCTTCTT
CGGTCTGATCGGCTTTCTTGGTTTCTACGTTGAGCGTAGACTTGGGACCTCTATCCAAGT
CTCGGATTACAATATGAAGGTCAGAATCTTCGCCCAGATCGTTGGCTTCTGTATCTTTGC
CGCGATAATAATCTTCTTGGCCGTGATCCTTCCCAGCCTAGGGCTCAGGTTGCCCTGAGA
CGGAATCAACGAGGCCTCGGAACAGATTGAGGTTCCCGGCCCGATTACTCGGGCATATCG
CTTTTGTATCGTGTCATGTCTGCAACGGACATGCGGTTCGATGCCTTTCACTTGTTCTAG
GGTTTCTCTTGGAAAAAAGCAATGGGGGCTAGCAGCTCTGGAAGAAGTGGCTGTTTACTA
GGACCAAGTCTACGATGTTGATGACGCCGTCATTGTTGAGGTCTGCGGCCGGGTTGTATA
ATGGCTGGCCGATCGCTAGGAGGAATCTGCCTCCGACCATCACATTATCAATAATGTCTA
CTTTGCAGTCGCCGCTGGCATCACCTATGAACTTTTGAGTGAATAGTATGATTAGGGCGC
CATTGTTGCCTCTCTTGAACTCGCATGGATTACAACGTGGGGATTAGAATATCCGCTCAG
ATCGTGGGCTTCTGTTCAGTAGCCGCGATTATTGTCTTCCTAGCACTAGTCTTACCTGGG
CTATGGTTACGATTGCCCTAGGGAGTGAATGTTCTCGGAGATTCAGTGGAGGACGGTAGC
GCTGACTCTATAGATCCCTCAACCCAGTCGGACGGATTAATCCCTAATCGTTTTTCCTCG
ACACGTGACAGGAATCTAGGTCAGGAAAAGTAAGGGGTGTGAAGGCCCTAGCAGGTCTGG
CCGAAGTTGCCGCCCACTAGGGACAAGTCTACAATGTTGATCTCGCCGTCGTTATTGAGG
TCGGCAGCAGAGATGTATCCTGTCTGGCCGATTTTCTTACCAAAAATGCCCCCGATCGTT
GATAGATCGACAATGTCCGTGTTGCAGTCACCGCTCACATCTGCCTTTAGCTTTTGTGTG
AATCCTATGATTAACGCGCCGTTGTTACCAGTGTTGAACTCGCACGGACTTGCGGGACAT
CCACTTGTAATTGGGGTCGCGTATCCCCCAATGATGTACATCCCTCTGGAAAGTATGCTA
CCTGGGTCTACGGAAAAGGTCACTAGGAGTGTTGCGCCAATTGGAACTGTTATGCTCTGG
CTTCCTAGAAGTATGCCCCCCAACAATAGACCGCCCACGGGGACTAGTTCTCCGGAGTCG
TATATTCCGTTGTTCTGCGTAATCTGCGTCCCATTGTCCCAGACCATGCTCTCACTCACG
TCGAGAACCCCATTAGCGTTCCCATCGACGTATTTGATCTTGGCATCACTCTTTAATGTG
CTGCCGATCGTCGGAGTCGGGCCGTGGATCATAGAGTCACCCGCGTCGTAGATGTTATTG
TTGTTGCTATCGTAGATCACAGGCTCTCCAGCGTCCCACACATTGTTGCTGTTGGTATCC
GAGTATTTCACCTTCTGGTCCACTTTGAGTGTGGCACCAGTCGTCGCAGGAATTAGTCCC
GCAATCGCTGTTTCACCACCGTCGTAGAAGTTGCTGTTGTTCGTGTCGTAAACGGTAAAC
TCTCCTGCATCCCAGACTGCGTTGAAGTTTGTGTCGGCATAGCTTAGATGCTGATCGCTC
AAGAAAGTGCCTATAGCTGGGGGTGTGCCCACAAGGACCGTTTCGGGGGGCGGAGCTGTT
CCAACGATGAGGGTTTCGCCCGTGTCGTAGACACCGTTGCCGCTAGTATCGTAGAAGACG
GTCTCTCCAGGGTCCCAAACGTTGTCGAGGACGACATCCAGGTAGGTCAACTTTCCATCG
AACTTTAACGCAGTGCCATTCGACGGGGCGGTACCGGAAAGTGCAAAGTCAGGGTCGTAT
ATGCCATTGTTATTTGTATCGTACCCAACGGGTTCGCCGGTATTCCACAGCCCGTTTCCA
TTGGAGTCGACGAACTTGATTTGGGAGTCGAAGGTTAACGATGTGCCGACAATGGGGCTT
CCGGAGATAACTGTCTCACCGGAGTCGTAGACTCCGTTCCCATTAGCGTCGTATACAACT
GGCTCGCCAGGGTTCCATTGACCGTTGACATTGGAATCGAAGAATTTGACGGTGGAATCA
AGTAATAGTGCCCGGTTGAATATAGGTGAGTTGGCAATTGGCTTGTCAACGAATGGTGCG
GATGTATCGTATGTGCCGCTTGAATCCGCGTCTATGATCACTGCCTCCCCAGGATCCCAG
TGATTGTTTACGGCAATATTGTCCACGAATCTCATTCTAGAATCTAGCGTTCCGGAACCG
TAGCGGCCATTGCAGTCGGAGTCAATCACGACTACCTCACCTGCATTGTAAATGTGGTTG
GCATTAGCATCGACAAAGTTCAGCCGGCAATCCGAGCCGCTAAGTACTACTCGGGCCGTG
GAGTTTGCGACGAACGTCTCTGGCCTGGTGCCAAGGTTTGCGATGGTTACGCTTACCTTG
AGCTGGCCAGGGCCGCCGATAGCCGCTTCTGTCGCCTCGTACAAATTGTTGTTGTTTGTG
TCGTACACGACGTATTCCCCAACATCCCAGACGTTGTTCCCATTTCCATCAAAATATTTT
ATCAGCGGATCGGCCTTGAGAGCCTGAGTAACAGTGATAGTGGATCCTGCAATCACAGGT
TCTCCAAAACCGAAAAGATTGTCAATGTTGTTGTCGTAGACTACAGGTTCTCCCGCATCC
CAATGATTATTGGAGTTCACGTCAGCATACTTCACTTTCGGGTCACTCTTCAGCTGTGTG
CCTGGAGATGGAGGAGCAGGGCAGGAGGTCGGGCAGGACAATGAGACCCCACTGTACGCG
AAGTTTCGGTTGGCCAAGCCAAGCCCCTGCACGGCGAGATCATCGGTTCTTGTGACAGTC
AGGGTCAAGGTTATCGTCTTCGTGACAACTACTTCGGAGTATGTACCCTGTGTGGTAGCT
GTAGCGTTGAAAGTGTAAACGCCTGTTGTTGCTGACACTGCGTTGGTGGACACGTTCATG
ACGGAGGTTAGTGGGAAGCTACCCTGGTTCGGAGTGAATGTGCAGGCTCCGCCCTGAAGC
CGGTAGATGCAATTATTCCCTAGGGCGATAGAGTCGGGCGCCCCACTAGTCAATGTGACT
GATACGTTCACCTTCGTCCAGTTCCCTGCTTCTTGGCTAAACGCGGTTGGAGTTATGTTG
AAGACGAAGTTTGGCTGTGCTGGAGGTTGGATGATAAGCTTCAGCCAAGCCATTCTGACT
CCGCTGGAGGTAGTGTTTCCTACGATCGGAACGAAGTACGTGCCTGATGGCGCAGTGGAC
ACCCCGCCTTTTGGCCCGCCATTCACGGTAAGTGTCAAAACAGAAGAACATGCCGCAGTA
CAGCTGAGAACACTGAAGTTTGGAGAGACGTTGATGGGAAGACTCAGCGCTGAGAAAGTG
ATCGTACCTGGTGTTCCCGTGACTGTTCCTACCGCTACTGTCGTCGTGCCTGTCTGCGTT
CCCGAGACAGGTCTAACGATCGTGAGTGTCGTTGGGGATGTTGTCATCGGGAAGTTGAAT
GGAGTGGCCCTATTGTCAAAGTATCCATGGACCGGATTGTATGGGACACTCGACGGGTTT
TGGATGGTCGTGGTCTTCGTGGAAATATGGATAACCGAAAAGACACTAGCTGCTTGGACG
GTGAACTTCAGTCTGAAGAGAATTCCGTTTCCGTTTACGAACGGGAAGATTGTATCCTGA
TCTACTATGCTAAGTCTGTACCAGTTGGGGTTACTGGTCACGTTCGCCAGGGTACCGGTC
TTAATTCTGTCGAATATGCACCTAGAAACTGCGTCGTACAAGTTGTCGCCGTTAGGATCC
ACGACTAGAGGTTCTCCGGTATCCCAGACGTTGTTGCCATTGGTATCGAAATATTTGAGG
GCGGCGTCAATCTTCACAAGCGCTAGGTTTGCTGGGGTGATGCCGAAAATCACGGGCTCA
CCAGTGTCGAATCTGCCATTGGCGTTGGAATCGATTATAATGGAATCTCGGGAATCGGGG
GCCCAATAATTGTACCCGAGGGTATCTACGTACTTGATCCTCGCGTCAGATTTGAGGGTC
GAACCGACAGCGGGTGACCCTGTTACGACGCGGTCGGAAGCGGGGCACGCGGCACCGCTG
AAGGCAGACGGTGAAACGGCCAAATGAAGGCTGGCCGAAGTGAACGTGATGTTAATGTCG
AATCCGTTAATCGAGCCAGCATCAGTCAGGTTAATATCCATTGAAAATGTGCTGCCTGAG
GCGCCGGATAGGACGGCATTGGACTTCGCGGTCTCGCTGAACAATCCTAGAGCGGCAAAG
TTGTTCGGTGGTGTGGCATGGGCCGCCGGGATGATTGGATTGTTGGAGACTGGTCCCAGA
AGTGTGACGATTATTCCGAGGAGTCCGAGTAGAATTAGAACACTTGACTTTATCGCCTTT
AACTTCATCTAAATACCTCTAGATGGTTGAAAATCATGTTAGCCGGTAAACGTGTTTAAA
AGCTTTCCCAGATTTTGGTCACTGGCCGATTGCTGCATAAGTTTTTGGATATAGCGAGAT
TGACGGAGCGAATCGTAGAGCGCCGACATGTATTATCGGGCTACATTATCCGAGACGAGG
TTTCGGAGCGTCCGATTTTGAGATAGGAAAGAAAAACAGGGGGTTTAGGCCGGAGACGAT
TGTATCGTCGCCCAGCCTTCAGGTGTTCACGACTACTTTGAAGGTGTCGGATGGTCCGTT
CACGGTAAGCACTGAGCCATCGCCCATGGTAATGAGCCGTGTAGCTGTGCCAGTGACGGC
GTATATGTCATTGGTTGATGGTACTACAAGGTTCGCTCCCCTGAGTTCCATAGCTTGTCC
TGGCCCGAGCGTGACTACGCTTCCAGTGACCGAGCCTGTAACTCCACCGACGCTTCGGTA
GGAGAACGATGTGCTTGCAGTGATCGTATTGCCGGATGTGTTGATAACTCTGCAGAAGAG
CGGGTCAGAGTTCCCTTTCGCCAATGTGTTGAAGCCGTCGTTGTCTGCACGGCAACCAAC
GCTGCGCAGCCCTAGATCAGACGGAGGACTGTAGCTGAATGGTGTCGATGTGAAGTCTAG
CGGGCTTATGCCACAGGTGGTGGCATCGCCTACGAGTCTCCCGGTCACTGATATCGCAGA
TGGGAACGCCGAAGCGCTTGATCCGCTGGCTTGCAACTGGACGCCGAAGAGTGAGTGTGA
GCCGTCTGTTGCCCAGCATCCTCCGCCGAGAACAACGGTTGCGACTCGCACTTCTCCCAG
AGGATTCAGTATGTCAGTTCTGAAATTGTAGGTCGGTGAGCCTGGGGGCATTGTTGGGAG
GGTTGGATCCGAAACGCCGACGGCGGTGAAGACTGATGGGTCGAAGTTTACGACTAGGTC
ATATCCTACTATGCCGAATCCGGCAGAGGGCGTTACGCCGAGAGTGAACGTGTCTCCAAT
GTCTGGATTTGATGGGCTGGGGACCAAGCTGATCGCTGTAGATGGGGTTGCCCAAGCGGG
CATTATTGGGATGGCAATGAGAAATGTTGCGATGAGTAAGGTAGCTCGAAGCATTTTGTT
TTCCACTTCAGGTTTACTTCCGAGTCAGAACTCTTTGGATCGTAATATAAGAGTTGCCCA
ATCGGATTGACTGAGTATACCTGTAGAGATAGGTGGGAAGCCCTTTCAACCCGCAGAACT
CCGCGTGGAGTTCCGTCGAATGAATCCGATTTATCTCCTCGACTTTTTGGCCTTTGTATC
TTTTTGTGCCCTTTGAAAGCGCCTCTCCAGCAATACAGTACTCGCGAGTAAACCTAAACC
CGCGACTATCGCGGTAGTCATCACGAAAATGCTCCAGGGGAAGCCGGACTCTAAAGTCAG
GGTATCGCCTTTGACGGTCGTACTCCATGGTACTTCGACGTCTGCCCTTACCTTGTGTAT
GGCATTCGATATGAAGTTCGCAATCTCGTCAACCTCGGTAACCTGATCGTGATAGGTCAG
GTTGAATCCCGTAACTGCCTCGTAACGCACGAACTGAGCCGCCGGGTCTCGAGTCGTGGT
CCACTTTTCCAAGGGTTCGCTGAGCGAAGTAAAATTGAAGAGTTCGACATTCGCCGTTAT
AGCGGTGACCTGTTCATTGTCGACCAACTGCTCGTTCCAGTACCATCGTCTAGTGTGAGG
CAGGGGCCCTTGCGATGATTGTGGGAACTGCGAGATTTGTGCTATTCTCTGTCCAAGATA
GGTTGGAAGAACGAGGTTGAGTGTGTAGTTTCCGGATTTGACATCTTCTAGAAACGAGAA
TGATCTCCAGGACAGATCGATAGACTTAACGTCGCTGTGAGTGCTGGAAATTCCCTGAAC
TAGAAAACTCAGAACGTATTGATATCTTGTCCCGTTAGAGTTTGCGTCCAAGCTTACTTC
TGATGCGGCCGCCGACGGACTTTTGTTCCGAAGTGCCACGTTCAGGGAGTCAGACAGAGA
GGATGCGTTCGTCCCTGTCATATGCACATTGAACACGGGGATAGACGCGAAGGTGAAGGA
TCTGTTGACTAGCGGTGGGAATGGGACGCCTTGCAAAAGGTCGCCTGAAATCTTAACCCT
TGCACCTTCGTTAGTGAGTGTCACTTGGTATTCTGCTGCGGCGTTCGCCACGAACGCATC
CACCGCGACCAGTATCAAGATAATACAGGTTATTGTTAGTGCAGGCTTCGGCGTTTGAGG
TGCCCTCTAATCTTCTTCAGTGTGATCGTGACTTGTAATCCTTACTCGTCGGTCCAAGAA
TCGGTTTCTAACCTTCTACCTTCTCTCCCTCAGCCTTGGGTTGAAGAGTGTGTCTAGAGA
GAAGCCTATCATCACGAAGGCGAGGGAAACGAGTGCTATCGAAATGCCGGGCGGTACGAC
CCACCACCAGATATTTTGTGCTCCGTTAATCTCCACCAAGTTCAGCATTCGTCCCCATGA
TATGATTGTCACGTCGCCTAGACCGAGAAAGCTCAGTGCAGCCTCGCTTAGGATGGCTCC
TGGCACCGCAAGCGCGAGGTTGACGTATATCAGGCCGACTATGTTGGGTATGATATGTCG
AGTAGTGATGTGTCCGGCCCCAGCGCCTGCAGCCTTGGCTGCTTCGACGAAAGGACGTTC
TTTCAATGAAAGAACCTGCGCCCTGACAACTCTTGCGAATCCCATCCAACCCAAGAATCC
GATGATGACTATCAGCGCGAATAGCCTTCCAGGGCCGAGGCTGTTTCCGATCACCGCTAC
TAGCACGATTAATAGAGGTAGTCCGGGAATGACGAGAAGCATGTCGGTGAATCTCATCAG
CACCTCGTCTACGACATTGCCCATGTATCCAGCCATCAATCCAACAAGGAGACCGAGGGC
TATGCCGATGAAGGCCGCTAGCAGTCCGACAGCAAGAGATACACGAGCCCCGTAGATCAG
TTGGCTCCATATGTCGTAACCGTAGACGTCGGTGCCCAACAGACCCCATGAAGTGCCGTA
GAGTTTGAGGTTCATGTCGTCCATGTATACGTTCATCGGCGTCAATGCCATTGAATTACT
GTTGACGGTGACATTAACTCCGAAAGTGTACTGTCCAGGGGAACTGAAGATCAAGGCGCT
GGGGTCGAGATCGACCAGGTCGAGGTTTGCCCTAACTGATGAATCGAGCGAGTCAAGGGT
TATTGGTGATTGCCAGGTCTTGCTATCTGTCAAGGGATAGTTGGCCCAATTCTTGTTGTA
GATCTGGGGGCTCGCAGTCGTGTTGACAGAGGCTCTGTCGGTAATGTCCCATTTCTGATA
GTCGTTGCCCAGCCTTTCAATGAAAACCACAACCGAGACGGGTTCTCCGAGACCATAGAG
GCCGTTGTTGTCCCGATCATAGAGTACTGCCTCTCCAGCATTCCATGTGCCTCCTCCTGT
CGAGTCGACGAACTTCAGCTTGGGGTCAAATGCCAATTGAGTTGGTTGGGTAGGTGCTAC
TCCAACTATCATAATGTCGCCAGTGTTGTATGCACCATCTGAGTTGGTATCGTAGACAAC
AGGCTCGCCATCGTCCCATGCTGCGTTGCCGTTAGTGTCTATGTATTTGATGCGAGCGTC
GATCTCTAGACTCTGCCCAAGGGCCGGCGTGGAGCCCACGATTACGAGTTCCGGTGGTGT
CGCGTCGGGGGTCTTAACCTGCAGGCTTCCGACGAACCTAGCTGGAGGACCCTTGTAGGT
CCAGTCGAAGGTACGCTTGAAGGTTGCCGTGAAACTTCCATTCAACGGGCCGGCGCTGCG
GTCCAAAGTCAGACGGTAGCTACCTGAACCTGGCTCAGAGGATGTTTTGTCGTCGAACGC
GCCCGACATTTGACTATCCGTACGCGCGAATTCCCAGCCTTGCTGTGTGGGGTCTGTTTT
GAATCCAGGGTGAGAGTCTAGGACTTGGTTTTGACTTAGCAATCGTCCCTCATTGAAGGA
CCTGTACCACGCCGGCGGTGAATAGACCCCGGCTACGACTTCGTGCTGGGGGTCGTACGG
AGTTATGAGCGGTGCGGCAAGTGCGAAAAAGCTGAAAAGTACGAGTACTATCAAGCCGAC
CGCGGACATCTTCGACTTGAACAGCAGTCTTAGAAAGCCGGATGTCCTTTTTGACAGTGG
GCGCAAGTCGACCAAGACGATCTCACTCGTACTTTATCCTTGGATCTAACACGCCGTAAA
GAATATCGGATGCAAAGTTTGCGACGATGACACAGAGCGCGATTATGAAGAACATTGCCT
GGAGCACTGGACCATCTCTCCATCCTATGGCTTGATAGAGCCAGTATCCCAGACCGTCCC
AGGAGAATACTGTCTCAGTGATTATCGCACCGCTAAGCAGAAAACCGAATTGTAATGCCG
CGGCCGTTACAAGGGGGAGCGAGGCGTTCTTGAGCGCGTGCTTGAAGAGGACTGTTCGCT
CAGGTAAGCCTTTGGCACGGGCTGTTGTTATGTAATCCTCGCTAAGCGCTTCCATTACAG
TCGCCCTGGCCAATAACAGGTATCCGCCGTAGAAGAATAACGTGAGCGTCAACGCTGGAA
GGAACAGATGGGAAATCCTTCCGGGGATCTGAGCAATGAAGTTAGGCGGGGCGGACTCAG
GCTTGATCCATTCCGCGGGTGTGACCCCAGAAGTTGGGAACCAATGCAGGGTAAAGGAGA
AGATGAGTATGAGGACGAGTCCCATCCAAAAGGTGGGCAGTGAGAACGTTGTGAGGGATG
CTGTCACCCAAGCACTATCGAACATGCTGCCCCTTTTACGTGCCGCCAGGGTACCGAGGA
AAATCCCAACGACTATTGCTATGACAGATGAGACACCGAGCAAGAGAAGTGTGTTTTCAA
GTCTACCGGATTGGACAATATCTTGAATGACGGGATTACCCGTCTGAAATGAGTATCCAA
AATTGAACGTGACCATCGCAACGAAGTATTTTGCGAACTTATCCCAGATTTGGCAGGGCA
CTGGGTTATCCGCAGTTCCCCCGCAGACCAGGCCTAGACGTAATTCTTCATCGAAGACTA
TCTGCTTCCTTACTGCTTGAGGGAGCTTAGGATTTTCGGCAATCGCAGCAATCGATCCCT
GTTGTCCCGGAAGCAGTTCGAAGATGACGAAGTTGAGAAGGATCACGAAGAGGATGAGGA
CGAGGGTGTTTATCGTTCTCTTTATCAGATATCCGCGAAAGCCCAATTCATCTTAACCTT
TGACTAAGTTAGAAAAAAGGAAGAGGGAGGGGGTTTTTTAGTTTTGGGGTTGGTTACGGG
TACGAGATTACGTTTTCGAGCGATGACGGCGTCCAGGCGAATGGTGCGACGTAGTTTTCG
CCGAAGTGTGCTTGTAGTGTTGCTACTTCACCTAGTCCTATGGTTCCTGCTGTGGATTCG
AACGCGTTTATGTGCCAGTGGTTGTATCCATTGCCAGCCTGTGCTGCACATAGTGCGGGA
GCTGTAGCGGCAGAGACGGCTCCAAAGCAGACTGCCAGGTTGCTAGCGTCTGAAATGTCA
ACCTGTGCATCGAGTGTCTGGTCAGCCCAGACGAACTCGTTGTACTGTCCAGAGTGAGTC
GACGCGGCGTTGCCTGATCCGGTACCCCAGTTTGCGTCAATATTGCGCATGTACTGGTAG
AACTGGCGGGTCTCGCCTGCGTTCTTGACGAAGTCATAGCTTTGGAGTAGCAGTGTTCCG
CCGATGGGTATGTTCTGATGATCATATCTAGCACCTGTCGCGTTGGTTGCACAGCCTTTG
CCAGCAGTGCCTTGGTCAGCACCAGTCAAAGCGACACAGACGAACGGTCCAGAACCTATG
AGGGTTCCAGCAGCCATCGGATCGTAGCCTGTGACACGCCTGTTGATTGATGGCTCCAAG
ACTCCAGCAGCGAGGTATTGTGCGTGCTTGGCTGGATCAGCGTTTGCGGAAGCTGCACAG
CTGTTGTCAACTGTACACTCCCAGATGTGCCTTGGAACAATGATTGCCTCCATGTCGATC
GGGTATGAGATGCTGTTGCCTATGAACACTGCGTCCAACTGTCTGCTGTTGAAGACTGTC
ACGTGGTCGAGGAAGCCTTTCAAGGCGCCTCCCGAAGTTGGTGCATAGTCTCGTAAGCCT
AGTAGACTGAACGCGACGTCAGAGGCATCGATTGGTACACCGTCCTGCCAGACTAGATTG
TTCCGTAGCTCTACTCTGAAGTGAGCATTGCCCGACGCGTCAATTGTTGGTGTTGGACCG
TTGAACCCTAGTGCAGAGTCAACATTGCACATGTTGCAGAAGACCTTTGTGAGTTCGACT
GGACTGGCACTGAACAAGGTATCGTAGATCAGTCCGTCCGTCTGGAACTCCCATACGGTC
GAGATGCGGAAGATGTTCAATTGTGTAATGGCCTGGGATTGTCCGTAGCGTATTGTGGAT
GGGTCATTGCCTCCGAACGAGTAGAGTCCTGGGTTGTTCGGTGTGTAGCTTGGGTCCTTG
TGACCTGCGGCTATGGTTGCAACGTTTGGATAGCTTGTTCCTCTGAGGTTGACCAAGCCT
TTGACGGCTGTCAATGCGGCGATACGGATACCGATGCTGTATGTTGCAATGTCAATAGCA
CGCTTACCATACTCGTGGAACGAGGCTTGTGTTGCAGCTCTGAATGTTGGAATGTCAGCA
GTTAGAGATGCGCCTAGGAGGTCTTGGTCAAACGAGCAACCGTTCGACACGCCAAAGGTG
TAGGTGCATGGATAGGGTGGAGCGCTTAGGTTGGGGTTTGGTGTAGTGATCGTTTGTGTT
CCTTGGCAGACCATTGTTGGATTGTCCGGCTCGTCGACCGCTTCACCGCCACAGTAGCTT
CCTGCATCAGCAGCCGCGTACAGGTCGTACATGTGATCGGGGAATGGACCGCCGAGACCG
TAGCCGAATGTGTAGAAGCTCCAGTCAGCTGTCTGACCTTGTGGATACATGAAGAACACG
ATCGGTCCGAGCGTGTCGATTGAACCATAAGTCGGAACGACCGATCCTGCTCCGAACATC
GCATTGATTCCGCCCATGAACCCGTTGCCTAGTGCTAGTCTTCTTGGATCATTGTCTCTG
ATCATGCCTTTCATTGGGTGAGCAGCGGGGTTGAAGGTCAAGAATCCAGTTAATGTGCAG
TTAGAGTTCATGCCAGTTGCAAGACCAGCATTGATCATGTGATCAGCTGCCGCGCAAAAG
TCCAATGAACCCGGACCTGCAAAACCTGTTGGATCATTGACGAAATTGTAGGCGCTGATA
CAATTGCTTGGATAGGTGTGACCTGTCGCAGTGGTCGTGCCTGCCAACGTGTCCCAGCTG
CACTGCTCCTGATGAGTGCTGGCTGCCGGGTCCTTGGCTGGTGGAGACGGATCGGCCAAT
GCCTGGGCCGCGCCGTTCAAGACCGACGTAGCGAACGCCGGTCTATCGACCAAGTGCAAT
AGTCCCTGTCGCATTTGAATACCGCAAGCGGTAGAGTATGTGCTTCTAGCAGTCGTGCCA
ACCGCGCCAGTGTTCCAGTCACATGCGCCCCAGAATGGACCACCGCTATCAGCAGCGTCC
AAACCGGCAGCAGCATAACCAGCCGTACTGGTGAACACGTTGTCGGCTGCGTTGAAGTAG
ATGCCAAAGTCTCCAAACTGTCCCTGCGTAGGGGTCAGCTGGAAGTCTGGGTTAGCAACG
TAGGATCCGTAGTTCGCGACTGTTTGCGGCCAGTCTGTAACGTCAAGCTGACCGGCAACA
AAGTCGTTGAACTCGGATGTGGGATCACCGTAGTAGCGGAGAAGGGCTCTGCTGGTCAAA
CCTGTCTGCCCTGGTGCATATGGTCCCTGTGGTTGCCATATGTTGGCCGGATCGTCTACC
GCAGGACCGTTAGCCGCGGCAGCAGGGTGAAATGTCAGTGGTATTGCGAGAACTGTTGTT
AGAACTATTATTGCTGTCAATAGTGGAATTTTTACTTGCATTTTTTCTTCGAACGGCGGT
TAGATGAACCAGTCCTTTTAAGATTATCCTTGAACTGTGTGGCTGTGAGCGGCCAGAGAG
ACACTTGGATAGAAATAGTATTCTACAGATATGTGTATCCGCCTATTAGGCGAGTAATTC
CTCGCTCGCTTCCTTGGCCCTGCTTCGACGCCTCATAAACTGAACCGCGCCCAAGACAGC
GGCCAGTGCTACAGCGCCTCCGATAACGATAGTGGTCACCCCGAAGTTGGCGACAGGACT
AGAATTGTTCGTGGCCTGAAGGGTGAAGCTCACCGTGTCGGAGTTGTCGGATGTGTTGGA
GTCGGTTGCGTTACCGAGAATGGTTGCGACAGCCTTGACAGTGTACACTCTTGGTGAGTG
GTTGGCTGTTGGGACAGTGTACTTCAAGGTAGTTCTTGGACTGGATATCGCCAAAGAGAA
GTTGCCGTCCACTGCTCCGTTGTCCGGGCTTAGTTTTGTTGTTCCCTGGAAGTCGTAGGA
TACATCAAGTTTCACGTTGTCGTTTTGGTTGCCCCTGTTGACCACTGTGACTGTGACTCC
AACAGTATCGCCGACGGTTGCGACTGGCTTGTCGGCTGATAACGATAAGGCAACATTGTG
GGTCTTGCCCGGGTCGATGAACACGACCGTCCTCTGGATGCCTGGAAGTCCATTGTCAGA
GTCTATCACAACCAAAGTTACTGTGTAATAGCCCGCGCCGAGTACGCTTGGAGTAGTCAG
AAAGATGTGATGAACTATGCTTGCGTCCGCCGCATTACCGACAACGTTTGGTTGCGCATC
GCTAAAGTCCCAGATGAAGGTCTTGATTCCCTTACTTGATCCTGTTGGATTATCAGAGTC
AACGCTGAGAGTTCCGTTGAAATTGACAGTACTTCCGATTGCAGGTGGTGCTGAAGGCGC
TGAGAATTTGGCCGTGGGAGGAATTCCCGCGACATTTCTAAAGTAGGCGCCAGTAATCTC
GATGATCTGGAGAGCAGAGTTTGATGATCCGCCAATTAAGAGTTGAGCTTTCTGTCCGGC
GGCGGCCTGTTGGACATCGATGGATGTTGCGTTCATATCAGTCACTTGGAAGGTTATGGT
GAACAGGGCTCCGTTTGTACCATCGACCTGGCATCCGCCGAGGATCACCTCTGCAATCCG
CACTATGTAGACAGGGTCACCTAGCACATCCGTCCTTAGATTGTACGGCTGACATTCGGA
CGGGAGACCAATACCATTGAAAATGCCTGTACGCAGATCGTAGCTTGTTTCGATGATTGG
AGGCGTCAGGCGTTGATTCATACTATATCCCACCGCAACATCGAAACCAGTTAGCAATCC
CGCATCTTGTACCACGACTCCTACAGTGAACGTCTGTCCTAATCCAAGAGCTCCAGTGAT
GTCTGTTAGGTTGCTAGCGTAGGTGGAGTTGACGATCTTGAGTTTCGGGTTGCCTGCGGC
ATTGGCCAGGGGATAGCCATTTCCATTGTAGTGGACGAGGGATAGGACGGATATCGCGAT
TATGAGAATTACTGGGACGAGGATACGATTTCTCATCAGCAAGCATCCTGAGGGTATGAT
TGTGGCTAGCTGTTCAATACAGCTTTAAACTTATCCGGGGGCGGGACGCCTTGTTATATG
ATGATACTGCCAGATAGTTTAGGTCAATGGCCACTCGCTCTAGCATTGCTGTCCGAAACT
AGAGCCCACGGTAGTCAAGTCCAGAATGTCGATGGTTCCGTCAGCGTTTACGTCTGCTAT
GGGATTGAAGCCCGGCTGGCCGGCCGACCTACCGAATGAGCCCGCTACCAGCACAAGGTC
AACGATATTCACTGTACAATCACCGTTCACGTCTCCGCTGGGACGTATCATTATCACAAA
TGAAGTTGCGTAATTGTCCGCGAGGTTCGGAATGCTCTCACCATTTGCATTGGTCACGTT
CCCTGTGATCGTATAGCGTCCCGCTTTCGTTCCGGAAGTGAGCCAGTTTATGGTTATCAC
GACAGTTTGACCTGCCTGGACAACCTTCGAGGTATGAGGGAGGAGGGTTGAGTTTGCCTT
TGCCCAGTATACGAACGTGTCGTTGTAGTCTCCATTGTTCGTCACTGACGCGTTCAATTG
CAGGATCTGGCCTGCACGTATCGAGGATGGGTTTATTGACGTTGCATTTTTCGCCGTGAC
ACCATTCATCTTAGCACTGTGCGCAGGTATCAGAGTCTTGTAGTGGTATATGTTGACCGT
GCAGTTGGTTCCGGAGCAGACTAGTGTCGAGAAGAACACGTAGAGATTCTTATCAGTGAG
ATGGATCAGGCTGGGCTGGATCTCGTCCTGGCCTGTCGACGAAGTGAGCGCTCCCATCGC
CGTCCAGGTCGTCCCGCTTGTAGTGGAATAATTGCCGTAGATGTCAGCTTCAAAGGCGGC
CTGGCCGCAGCTGCACGGGACGTTCCTGGTCCACATTATCCAGATTGTCCCATTGTGGTC
CTGGCTTATCGAGGGATCGCCGTCTCCGTATGTTGAGACGTTGGTAATGGTGGACTCGCC
TGTCCAAGTGACACCGTCGCTCGTCGTTCTTGTTAGTATCTGCTTCTTGGCTCCGCCCTG
TCTCTCGCCAGCCCATGCTATCCATATCTTCCCGTCCACCGTCCGAGTGATTGATGGTGT
AGCATCATTGCTGGGTTGGGTTGTTAGTCTCTGTTCTGACTGCCAGCTTGTTCCGTTGTA
GACCCCGTAGAAGATGTGAGTGACCGTTCTCAACGGGCTTCCTAAAGCAGGAGCGTTACT
GATCATTACTTGCTCTCCGAGATCGTAGGCATTGCTGGTATTCGAATCGTACGCGACGGT
CTCTCCCAGGTTCCAGACATTATTGCCGTTGGCATCCAAGAATCTTATCTTTGAATCTGT
GGATAAAAGCGTCCCGATTCCTGGAACCGTGCCAGTAATGACAGTGTCTCCGGAAGAGAA
TGTGTTGCTAGTGTCATTGTCATAGACGACCGCCTCCCCAGGATCCCAGTGTCCGTCTGT
TCCGGTTTCGAAATATTTGACCTTCGGGTCGGAGGGGGCGAATGTTGCACCGATGGGTGG
GGTTCGGAATGTTGCGATGATCGGCTCGCTACTATCGTAAACGTTGTTGTTGTTGGGATC
ATAGAAGACTGGTTCTCCGATCTCCCAGTGAGCTGGCGCGCCACCGTTCATGTTTCGATA
CTTGACCAGAGGGTCTGAGACGACCACGGTCTGGTTTAGCGGTGCAGTGCCTGATACGAT
GGTATCATTGACGGTTTTGGAATTATCATACTTGCCGTTGTTGTTCGTGTCGTAGATCAC
TGTCTCTCCAGTGTCCCAGTGCCCATTACCATTCAAATCGACGATCTTGATCTTCGAGTC
TGTCAGGAGATTGTTTGTTCCAGCCGCGGTAATTATACCCGCAAGAACGATCTCATCAAT
CTTCAACGGGGAACCATCCGTGGGAACCGGGTTGCCCTGGACGATCACGTCTCCAGTGTC
GAAGACCGCGTTATCGTTTGCATCATACTCGACCGGCTCGCCCTGGTCCCAGGCCTGGTT
GCCGTTTAAGTCAACGAACTTCAATTTCGCGTCAGTCTTCAATACAGTTCCAGGGCTTGG
TGAGGGTCCGGCTATCCACGGCTCTCCGAGGCTGGTGGTGAGACTGGTGCCGGCCTGTGG
TATGGTTCCTCGGATTACATATTCGCCTACGTTGAAGATCGTGTTATTGTTCGCATCGTA
CACTACGGCTTCGGCTGAGTCCCAGACATTGTTCCCGTTCGAGTCGACATACTTGATCTT
CGCATCAGTCTTCAGAGAGGGCGCTGGACCAAAGATGACGGGTTCGGCGTTATCGTAGAA
ATTGTTACTATTCGAATCGTATACTACTGGCTCTCCAGTGTTCCAGACATTATCGAAGCT
GCTGTCTAGATACTTGACCTTCGCGTCAACCTTGACCAGAGTATTGTTGGCAGGTGCGAC
ACCTGCGATCAGAGTGTCATTATAATATCGTCCGGTCGTGTACTTGTTGTCGCCGTTAGT
ATCATACATCACCGGTTCCCCAGTGTCCCAGAGATTGTTAACGTTGGAATCCGAGAACTT
GATCTTTGGATCCGTCTTGAGGGTTGGTGCTACGCCTGACCCGATCGGCTCTCCTTGATC
GTAGACATTGTTGCTGTTGAGATCGCGGAAGGTGGGCTCTCCAGGATCCCAGACATTATT
GTTATTGTAGTCTAGATATTTGAGCAGAGAATCCGTCTTGAGAGTCGAGAGGATCACCGG
CCAGCCGGACGCGACGACTGTCTCACCGAGGCCTGTCGTAATACCAGTTTGGACAGACGG
GGTCGTGCCGGTGACGACCAATTCTCCTGTATCGTAGAGATTATTGTTGTTCGCGTCGTA
CACTACCGACTCTCCAATGTCCCAGAGCGTGTTACTGTTAGTGTCGTTGAATTTGATCTT
CGGGTCAACTGTCAGAGCAGTGTTGTTGCCAGGAGCGAGACCCGTGACTATTGTGTCATT
ATGGTATCTGCCGGTGTTGTACACGCCGACACCGGAGCCTGAGGTGTCAGTGTCATACAC
GACCGTCTCGCCTGGATCCCATATACTGTTTAGGTTCGAGTCTGCAAACTTGAGTCGTCC
ATCGTATTTGCTGTTAAGATTGTACGCTTGCAGGGTACTCGTAAAGTCGTAGACAACAGG
CTCTCCATGATCCCAGACTCCGTTCGGCTGGTTTGTCCCGTTAGGACAGGGTGGTGGCAA
GCCATTGGAGGGGCATAGGTCAGCGAATTTCAGTCCAGGATCGTTTTTCAGTGGCTGGTT
GAGATCGCAATGATCTGGATCCTTCTCGCAGGGAATGGATTCGAAGATGGGAGTGTCCGC
GAGGGAATAGAAACTATCTAGGTTGGAGTCGTATACGACTGTCTCGCCAGGGTCCCAGAC
GCCGTTTCCGTTGGCGTCGTAGAATTTTATCTTTCCATCATAGACCGAGTTGCCGCTTGG
CTTTGGACAACAATCATAGACGACTGTATTCCCCGCGGTCCAAGTTGCACCCGGTCCGAT
GAACTTGAGTTTCGGATCAACCGTCAAGGAGGCGATGGCTTGTTCCCCAGCCTGGTATAG
TCCATCATTGTTCTTGTCGTAGACCAACGTCTCGCCGGGCTCCCAGACACCGTCGGGTTG
GAGATCTACGAATTTGAGGCGGGTATCGATCTTTGGAATTATTGTTGGGCCGGGAATAGA
TCCAACGATGACACAGTCGACCGTGGGCGGGCTTGTGCCAATGCACTTGCTAGTGCCGGT
GAAGTTGGCGATTGCATTGTTTCCCTTGTAGATTACTGATTCGCCGAAGTCCCAGACGTT
GTTAGTGTTCGAGTCGACGTACATCAGCTTGGGATCATACGTATTGTTGAGGTTCGCATC
GTATACGACGAACTCTCCTGAGTCCCAGAGATTGTTGCCATTGGAGTCAACAAATCCAAT
TCTGGGATCGGTGGTCAGTCCTGTGCCGATGGCTGGCGTGGTTCCAACTATAACGGGCTC
TCCCGAATCGTAGACAGAATTTCCGGACAAGGCAGAAGTGCAGTTGGGATCCGCGTTCCT
GTTGCAATCGTACACTACTGACTCCCCTGGGTCCCAGAGGCCGTTCCCGTTCGTGTCGGC
GAACTTTATCTTGATGTCGCCCACCTCGCTTCGCGTCCAGGCTATCCAGATCTTGCCCGA
GCTATCCTGTACCGCTGTGGGGTTCTGGTCAGCTGCGCCGGTTGTGGTGAGCTGTGTCTC
GGTTGACCAGACGCCTCCATTGTAGCGTGATAAGTAGATGTTGTAGTTGTTGTTGCCTCT
CTTACTGGAGAAGAACATGATGAGAGTCCCGTTCTTAAGAACGATTGGGGCCGGCTCGAG
ATCGTAGTTGTTGCCGGTCCGGGTGTACTGGACTGGGGGAGGCCATGAATTTGCTGCTAT
TTGTCCAGTGGTGGTTACGATATAGTAGATTCCTGGGTTTTGATCCCAGAAGAGGTAGAC
GTTTCCGGACTGGTCTTGCACAGAACGGGTGGCGTAGTGTAGTAGTGTGTTGTTGGTGAC
CTGGGTTGGACCGGTCCATGTAACCGCGGAGACCGGGAGTGTGAATGCGGGGAGTAGGGC
GCTTGCTATTACAAGTATTATCAGTGGGATTGTTTTGGCTCGCGTGATGCCTGATCTTCC
TGTATGTCTTCCTCTCCGGTGCGAAACCTGATGCTTATTGTTCTGCCGGGTTTAAGAGTT
TGCTACTTCAGAAATCGGTGTGACGCTCTGTATTGCCGTGGATACCAGACATGTCACTGG
GTCTGACCGGGCTTTGTCTCGGTCCCGGAGGGTTTTCTTCGCCTGCGCAGCATGACGAGT
GCTGCGGCGAGGATGGCGACTAGGGAAACCGCGGCGATTCCTAGGATTAGCGTGGAATTG
TTCTGTGGTGGAGGCTGAGCAGCGGCTTCGATCGTCAAAGTCGCGCTTTTTGGTGTGGTG
GCGCCAGAGTCGTCGGTTGCGGTCACTGTGATGCTATAGTTGCCGGGGTTGGCGTACGTA
TGGGATGCGCTAGTGGCTGTTGCGGCTAGCGTCTCCTCATTGGTCCCGTCCCCCCAGTTG
ATCTTGATCGTGGTGATGGTGCCTGTAGTGGCTGTGGCGGAGAGCTGGATTGTTGTCGTG
GTGCCAGCGTGGATTGTTGTGGTAGGTAACGTTACCGTGACGACCGGTGGTTGATGAGGG
GTGGCCACGATCACATTGATCATCAGAGTATCTTTCAGCCCGGCATCGTCGGTTACGTTG
AGCTTGACGTGATATGTCCCCGCTAGTGAGAAGGCGTGAGTGACAATTACGCCTGACCCA
AAGGGTGAGCCGTCATTGAAGTCCCAGTCGTATGATGAGATTATGCCGTCAGGGTCGGTG
CTGGTTGCGGCGTCGAAGCTTACGGTGTTGCCGGGGGCGGGATTGGATGGGGCGAAGGTG
AACGCTGCGGTGGGGGGAATGTCAACTAGGACGGAATGGCTGGTGTGGCTGGGCTGGATA
TCGACTATCGGGGAACCGGATCCGTCTCGCGCGGCTCCTGTTGCTCCCAAATCGTCTACG
ACTCTGAGAGTAGCAGTGAGGTCGCAGGGTGCGGTGCAGGTTGTCGAATAGTCGTGTTGG
ACCACTGGACCTGTGGATCCTAGGTCTTGTGTGCCGTCGCCAAAATCCCAGAAGTATCCC
GCGGGATTTGCGATAGTCCCGTCGGAGTCTGTACTGCCTGATGCATCGAAGCTGAAGACA
TAGGTGGATACCTTGGTCACAGTGAAGCTTGCGTGCGGTGGGTCGTTCGTGATTGTCTCG
GTGACACCCGCTCCTGCCGAGATGTTGGGCAAGGTGAAGCCGTTCTGGTCTGAGAATAGG
ACGTCACTTATTGTTAGGCTTAGTGGCGAGGCTGGTTTGCTGATTATCTCGAAGGCAACG
TTCGCCAAGAGTACCTTCGTGTTGACGAACACTCCACCGTGGGGGAGAAGATATGTGAAT
GCGGCGAAGATCTTTCCGGGTGTCGGCACACTGGAGACTAAGGCCCCGCATCCGCTTGGA
CAGGCGTTCCAGTTGCAGCCGCCGGTAGGTCCTCCGCCGTAGACGGGGCAACCGGTCGAG
GCAGCGCCGAGTGATATTGGGCCACTTGCACAATCTGGATAAAGAGTGCATAGCGGGCCT
GGATCGGCTTGGGGGACTAGAAACGTTGGATCATAATTGATAGCGAATTGCCAGCCGAAG
ATATTCGGGGCGATAAGCCGCTCGCCCAGGTTGTAGATATTGTTGTTGTTCGTGTCGTAG
ACAACGACTTCGGGAAAGTCCCAAGCGCTATTGGCGTTATCGTCGATGAATCTGATGTTG
GGATCGGAGCTGAGGACTGTGCCGGGTGTGGGGGTTGGACCGGCGATTACGCGTTCGCCG
AGGTCATATACGCCATTGGCGTTGGCGTCATTGACAACCATCTCGCCGTTATCCCAGACA
CCGTTGGTGTTGGCGTCAACGTACTTGAATGAGGCGTAGGCGGTGAGCGTCTGTCCTATT
GCGGGGGGTGTTGCTTGAAGCACTGCTCCGACTTTGAAGGTACTGGGGGAACTGGCGCTT
GTTGTGACGACTGTGTCTGTCTGGCTCGTGCTGTCCGCGTCGAGGTCGACTGTGAACGGG
GATGCCGCGGCTGCCGAGTGAATGCGCGGCATTAAGTTGCCCAGGTTTCCGGATAGCGCG
GGAAAGATCACTAGGAGAAAGATTATCGTTAATATTTTTATTGTTCTCATTTGGGGCAGC
TCATTTTTTTCAGGAAAACCTGTGTCTACTCAGGGAACGTGCTTCTCTCGATAAAAAGGA
TATGGTGGGGAATGAGAGTTGTCGCATCTTTTCAGCTACAGCATATGAGAGATTTCTTAC
TCGAACATCGCGAGCGGTGCGTGGTTTGCATGGGGGGCTTACTCTAATCGTGGAAGAGCG
TACGATGGACCATTGCGAGCGGGTAGTCTATGGTCTGAGGAACGCCTAAAGCTGGGACTG
GTCATTCCTTGGTAGTCATGGCTCGTTTACGCGCTCTGTTGCCACTGTTACTACTGGGCA
TGAGTGTTGCAATGTCTAGTTTTCCCTTGGTTGTCCGTGCGGCGACTATCAACGTGCCTG
CCGATTATGCTACGATCCAGGGAGCGATCAATGCTGCGAGCACTAGCGATACGATAATAG
TCGCTGCTGGCGTCTACCACGAGCATGTCCTCTTGAATAAGAGTGTCAATCTCCAGGGCG
TCTCTAGGGACACCACGATTCTAGATGGAGACGGCGTGGGAACTCCTGTTACTGTCACTG
CGCAGGGGGCGACGCTTTCAGGGTTCACTACTCAAGCTGCGGATTTGGGTGGGAAAGCGG
TTGAGGTCGTCGGTGTAAATAATGTCATCATTATTAGTAATACGATCAGTTCTGACCTTG
TCTCGTCTCGGCCTACTGGAGCCGGAGTTGACCTATACAAGTCGAATTTCACGACGGTGG
ACGGCAACGTGTTCAGTCATAATTTGTACGGTGTGAACATGACTCGAACATCGAACAATC
GAATCAGCAACAATCGGATGGTTGACTCCACTTTGGTCGGTGTGGAGGTTGTTGACACGG
TTCGGAGCGTGATCTTTCAGAACAGGTTTGAGAATGGTGAGGAGGGTATAGACCTGACAG
GTTCATTGACGGGTTTGAACAATTTTACGCGTAACGTGTTTCGTGGATTGAGCTTGATGG
GTGTCTTCCTTGTGGATCGTCCCAGTGGTAATATGTTTGTTGAGAACACGTTTGAACTGG
ATCATTGGGCTGTGAATGAGCAGAACGTGACTGTTGCCAATACTTTCTATCATAATAGCT
TCTTGCGGAGTGGGCTTCGGCATGTGAACCATGTCTTTCCCGGTGATGGAATGTTGGATG
TCTGGGATAATCGGAGTATTGCAGGTAGTGGACCGAAGGGTGGGAACTATTGGGACGACT
ATTCCGGGGTGGATTCTGACGGGGATGGGATCGGAAACACGAATCTTCCTGCAGACGGCG
TGGATAGTCTTCCCTTGATGGTTCCGTTTGTGCCTGTCCCGATCGCGGTGGTGGGGGTTA
CGGCGTCGCCGATGTCGGGAAGCTCACCATTGACTGTCTCGTTCCAGGTGGATGTTCTGG
GATCCTTGAAGCCTTTCAGCTATCTCTGGAGTTTCGGTGATAATTCTTCGAGCACTATGG
AGAGTGGTCCGTCGCATACGTATTCGGTTGCCGGGAATTATACGGTCAGGGTTATTGTAC
GTGATAGTTCTGGTGCGTCAGAGGTTGGGAGCGCGACGATAATGGTCAGTAGTCGGTCTG
CTTCTTCGCTTGTTCTATGGGCTGGGTTGATCATCTTGGGCGGTGGAGGCGTGGTCTTAG
GCTTGATCTATTATCGGCGTAGGAAGGCGAGGAGGGCTGATGGAGTAGAAGGTAATATTC
AGGGAAGGGGTTCGAAGACTGACGGTCGAAGGCGGGCGTGGACTGAAGAGTTTCACTTGG
TGAGGGGCCGGGTTTAGCTCTGGCTTACGAGGAGGATGATGTAGGATTTTCCTCCGGTTA
TAGCTGGAGAAAAAAATGGAGTGGCCAAATGAAATTCGCAAGCACTTTTGGAAAATGAGT
GCAGACCTTTTTCCTGTCGAGAATCCTGAATGTCTAACTGGTTCGCTTAAGAGGAGATTC
CAGACTCAGGAGAATGTGATCGCTCCGAAAGTGTTCGGAATGTCTCTAACACGTCTTGAG
ACCATACAGACTACCCCGCCCCTATTTTTACAATTGTTTACAATTTTTTACTACACCTCA
AAATGGGCGAGTTCGGCCTGGCCCCGCTGCTGAGAGGCTAATTTTCTAAAAGGAAGGGCT
CTACTGACTTGGCGTCGAGGGCTGGGTGGAAGGATTCGAGATTCTCCCGACTCCGGTCGG
TTCTTCTTGCGAAGATCATATGGTGAGATAGCTACGTTTCGCAAGAGGCAATGATCGGGT
TAGGATCTTTTTTGGAGGATGTTCGAGGAGTTGAGCTATGGTCCTGGGACTTCTCTACTC
TGTGGCCATCTGAACAATTTCAGCGGGAGCTTTGCCATTCGCCGCTGAGAGCCCCATGAT
TCCTCCGGTTATGCTTAGGGCATCCATTCCCTTGGCTCCGAGGAGCTCGGCTACTCTTAG
CGAAGTGGCACCAACCATGCAGACCAAGAGAGTCCTGTCTCTATCCGGGATCAAGGCCTT
TAAGGTATCTGGAAGTTTCTCTGTGGATATTAGGGTCTGGACATCCTGTGCCCTGGCAAT
TCTTACCTTGTCCGGTTTGAGTCCGAGGCTGGAAGCGATCAGTTGGACTCCTTCGGTTCT
GGGAGCGAAGGCTGTATGAGTCCATAGGACAGTTCCATAATCCTGAGCACTGGATCTTGC
CTCGTCAACCGTCAACTCATACCTCTTCTCCTCAACGAATGGTCCGAGGGTCTTCTGATA
TTTTTCGACTCCGTCAGCGAGTATGACGACGAATCTTTCGCCTACTCCATAATTGAGCAT
TTGGAGAGTTGCATAGAGTGCGAGAGCACTGCTTTCTCCAATATCGTATCCTTTTCTCGC
GAAGAATCGGAATAATGGTTTGGCAGCTTCAAAGTCTACCTCGTGCTGGCCAAGGTATTG
GTCGGGGCGATAGAATTTTAGACCGATGGACTTGTCCTTTGTTCGTATACCGGCAACATC
CTGGTTATTGAGTGGATAGACGACGTGCAGATTCCTCTTACCATATTTTTTCTGGGTATA
GTTGCTTAGCCCGGTTGCGGTGCCTCCAGTTCCGAACGTTGTGACGATTCTGAAATCTTC
TAGGGAGTATCCATGCCGGAGGAGTTGTTGATCTATCTCTGGCCCGGTGACTGTCTCATG
GGCGAGCATGTTGTGCTCGTTGTCGTACTGTTCGGGACAGAAGCCGTTGTAGATCTTGGC
CAGATGCTTCGCTAGTCCAATAACGTCCTGGCGCGCTAGAAGCTGGAGGACTCCCGGGAG
TGATTTGTCATAGATTGAGGTGTCGAGTCCATATTCTGACAATTGTTGTTGGATGTTCTG
GGCGACTGTCTTTGCCATGATCGTGTTTTGGTCCATCTGGAGTCCCGGTGCTGGGCAGAT
GTCCACGTCCAGATCGATCATCTTTACCCCCTGTCTTTCTAGCTCGTTGATCACACCTTC
CTGGAGTTTTCTCGAGACAAGGGTGATGACCTCTAAACCTAGGGTTCGGAGCATTCCGAG
TGCTATGCCGAAATTACCCGATGTTGCCTCGAAAATAATTTGACCATTTCGTAGTCGTCC
AGTCCTTACCGCGTCCTCGATTATCTGGACCATCGGACGGACTTTGACAGAGCCTCCGTA
GATCTGGGAGTCCAGTTTGCCGTAGACCCTGATTTTTCCCGGTAGATCGAGGCCATACTC
GGTCCGACCACATTCTGCCAGATCGTTGGTAATGTCGGTCAGTGGGGTTGGGTTCAGGAT
AATCGATCCTTTGGCTCCTTCTTCCCAGTGGGGGACTTTACTCTTTATGCGTGTGGTGAA
TTTTGCGAGTATGTCCTGATCCGGCTCTCCGTTGTATGCTGCCTCTTTCTCGGGCGATCT
GGTAATTTCCATTATGGATAGTGATTTAAATGACGTATGTTATAATCTTGCGTTATGCAA
CAAGGCTACCGCGCACCAAGCGTCCCAGACAGTGAGGTCACCCCAGAATTTGTAAGGGAT
GAACTCTTGAACTGTTTCGAAAGTGCTAACCGGGAATTCGCTAGGTTGTTGAACATGCAG
ATGACTGATGATGCCTTGAAGCAGCAGGTGAAGACGTTTGTGTCTACTGTGTTTCAACAA
TGTGGCGTCAGCTACACGAGTCCGACCAGGCGGGGTATCGAGGTAGCCATCAAGACGTGT
AAGGAGAACGCGGAGAAGATGATGGGAGCACAGGGAGCGGATATTATCCGGCATCATTAT
GCCGAGATGATGAAGCTCGTCGACAGATTACCTTAGTTTGTTCCTTTTTCCGATTTCTCA
CATAGCGCCGAGACTGCGCTGGGTATGGATCCCTGAATGACTAGGCAGACGATTCGTCGT
TTTGCTATCGGTCCATATTTTGAAATGTCTTCTAGTGGAAGGTTAGGGACTAGGATAGGC
TGGCGAGTAGGATGATGTAGTCATGTCCGGGTTGCCAGACTAGCCAAACCTTGGGATGAA
GATGAGTCGAGGGAGCGGAGGTTTGTTCATAGGAGAAGCTTCCTTTGTAGTTCAAGCTCA
AGGTTTCCTGTGCGCCGCCATTGGTGTAGTCCACACGTACTTGGATAGAGGCCTGACCGT
AAGGGTTGTTGGAGTCGGCGCATTGTCCGTTGACTAGCTGAGGGATCGAAGGGTCGGATA
GAGAGACGACTGTGAATGTGGCCCCGGGCATGCTGATCGATTGGTCGATGTCTGTGAACG
TCACATTCGAAGCCAAGTATTCATCTCCTCTAAAGTTGCCTTGGTAGCGGCTGGTGGACT
TGCTTGGTGGAGCGCAGGGGTTTGCGCCACTAGATGGCCTGCTCTGGAGGGCGAGGCTGT
AAGCGTAGGCGACCAGGCCGACCGCCGAGATTACTACTATGATTATTGCGAAGAGTGTCC
GTCTGTATACCAATATTCTGTCTTCGTCATGGCTAGAGCCTTCCCCGCCTAATTTACTTA
ACTCGCATAGCCATGTATCAATTAGGAATGTCTCACGTGGAGATAGTCCCGGTGATGTCT
ATGGTTATACATGCTATTCTTGGTATCTTAGACTGGAACAGTTCTTTTCTTCTTAGTGGA
ATAATTGGACAGTAATTGACTGCCTTAGAATTTGGAGAAGAGAAAAATGATTTTTGCAGA
AGGTGGAAGCTTGCGTCTTTGGTTTAGTCGTCGTCATCGCCATCGTCGTGGCATCCAACT
AGACTCGTGCTGGTGCCTTGTGGGGCGACTGTGAAACAATTACTAACTGTCTTGCCAGTT
CCAAGTATTTCGTTACTGTCGAGTGCGCCATTGTTGTTGGTGTCGATTCCATACTTGAGT
GATGCCCTGAAGCAGTAGGTTCCAGTGACTGTCAGGATGGGAGTCTTGATCGTTACATCG
TTCCTGATTTGACCGGGGTTAGTTGGGATGATGCTGCTCGTCAGACGAGTGATGGTCGCG
TCTGGGTTCCTCAGTGTGATTGTGACACTCACGAGCAGGTTCGTGTTGCTCTGGTTTATG
ATCTGAAGTGTGAATGTCTGTCCCGTGGCACCGTCCAGTTTTGGGAGGAACAAGATGCTT
GGTCCGTTAAAGTTCGCGCCTAGTGCGACGAAGACAAAGGTTTCGGTGTCCCTGTTTGCC
TTGAAGCTTGGATCGCCGATGGTGGTGGAGGATGGGCTCCAGTAGATCGTTGCGGTCACA
ACATAGACTCCTGGTGTCGGATTGAACTTTACACTGAACCGACTGTCAAGTTTACCGTTA
ATCTCTTGGTCAGGCGTCAAACGGACGACTTGAGTGTAGAGTGTCATCCTTGTACTGGTT
GGTCCCAGTGTTCGAATGTCGAATTTCACGTAGACGTTGACTGTGATGTTGCCATCGTTC
TCACCGAAGGCGAAGAGTGTCTGTGTTGCATTGCGTCGCAAGTTTTCAACCCGGAACAAT
GGGGCGGCCTCCCACTCGTCCAGTTCTGCATGGCCACCAGTGAGTGCGACTTGTGTGATG
CTGAGTTGGAAAGTTCCACTGCTTGTGAGATGAGTTGTTACAGGCGCATAGTTCGCGGTG
AGCGTGTCGGTTCTCGGTGATGTCCCGCCTGGTGTGTAGGTTACCTGGCAGGTAGTGGCG
GCGCTTGTGCCAGTCAAATTGCATGGTGAACCGATGAACGTGCCTGTTCCACTACTGGAT
ACTGTGACTTGTCCAAGAGGCGGGATGAAGC
>13_1_20cm_2_scaffold_327 dna:primary_assembly primary_assembly:ASM192063v1_:13_1_20cm_2_scaffold_327:1:26261:1 REF
GACCACGTTCTTCGTCATGCCGTGATTGACGGTTGCGAAGACGTAGGCGGGATAGTTTGT
GTTTTGCATAGATATCATCTTATTGCAATTGAGTAACACATGTTACTTTGTATATAAACC
TTTTAACTCGGAACCGCAGGTATTACAGTAGCAGAAGCGATTGAGATTGCCAGCCCTCAC
CCCGAAAAATGTGACAGTTCCTGAAGCCGTACGACAGATCCTCACCAAGAACTATCCCAT
CTACCAATGCCTCAAGATGAAGCTGACAAACTTCCACTCGGTCGCCGAACTAATTCAGCC
ACACGTCGAACAACTGACAGGCCGAAAACCTACCATCAATACTCTAGTGGTAGCAATCAA
GAGATTCTCGGATACATTAGAGGAACTGAAATCCTTGGACCCAGTAAGGGCACTAGAGAA
CACCAGAATCTCGCTCTCGAACGGAATAGCAGATGTAACTGTAAAAGCTCCCCGCGCAGA
GTTTCCCAAGATACTAAACGAACTCTCAGAAATGTCAGCAGGACTAGGTGAGTTTCCCCA
CATATTCCCGCTAGCGAATTCTATCAAGATTATACTACCAACAGACGATTACGAGCTGAT
GAAGAAGAAACTGCGCCACCTCAATATCGTCACTGTACAACCGAACGTGGCCAAGCTCTC
ACTTTACCTGCCCACCAACGCCTGGGACACGCCAGGAATAGCGTCTTACATCACGGAGCT
GCTCTACCGGAACGGAGTCAACATCATCGATGCCTTCCTCGGCCACGGAGACATCATAAT
AGTCGTCAACGAACCCGACGGCCACGCAGCCTACGACGCGTTGCGACGAGAAGTCGCCCA
GAAAGAACTCCAACCGGAAGATAGCCGCCAGAAATCCTGATAATCCCCAAGGACACCTCA
ACCCGAGGTCCTATGGACCCAAACTCTTCGCCATCACCAATAGATAGAGCAGCGGAGAGC
TTCCGCTACTACGCAGACACGATCTATCCAGGTCGCTCCCCGCTTTACGTAAGCCTCGCG
ATGAGGGTCGCCGAAGACCCAGAACTTCTTGAGGCGGCCGCTCCGGCTTGGGAGAAAAAC
GCGTTGCCAAACCTGCTCTTCGCGGCGGTTCACTTTCTTTTGCTCAAGGGCGAACGCCAT
CAACTTGCCGCGTTCTACCCCAGTCTCAATAATGCCTCGCAGCACTACGACTATGTCTAT
CCATATTTTCGTAGCTTTGTCCTCGAACGCAAAAACGAGATAGTCGAGATCATCACGACC
CACTCTGTCCAGACGAACGAGGTGGGACGCTGCGCAGCCTTGATTCCAGCCTTCGAACTT
GTAGCCCGTCAAGTCGAAAATCGGCCACTGGCTTTGATTGAGATTGGCTCAAGTGCAGGT
TTGACGCTACTTTGGGACCGCTACCACTACCGGTATGACGAAAACTTGCGGTGTGGACCC
CCGAACTCACCAGTACAAATTGAGTGTCAACTGCGGGGAGAAAAGCGACCTCCAGTTCCC
GATCGGTTTCCGGAAATCGCTTCACGCCTTGGAGTAGACCTGAATCCTCTTGACCTGAAC
GACCACGAGAATGTTCAATGGCTTCGAGCTTTGGTATGGCCTGAGCAGCGGAAAAGAGCC
AATCAACTCGGGCTCGCTATCGAAGTGGCTAGACAAGACCCTCCGCAAATCATTCGCGGA
GATGCCTTAGAGCTTCTCCCCCGCCTCGTCGACCGAGTCGGAAGCGGCTTTCAGCTGTGC
GTCTTTCACTCATTCACTCTCTCTCTTGCAAGCGGAAAGCCTAGAGAAAGACTGGAATCA
CTCCTAGCCAAAGTGTCCGAGAAGAGAAACCTGTTTCAAATCAGCTTGGAATGGGCAAAA
AGCTCCGAAACCCCACTCCTCCTCCTCGCAATCTTCAACAGAGGAGCCAAAACCGAGAAA
ATATTGGCAAAAAGCCATGCACACGGCGAATGGCTAGAATGGCTTCTAGATTCTAGATAG
ATTTCCCACCTTTATCCGGTACCGTATTTTGCCGTCCTGAGTGACGGGTCTCTTAATGCT
CAGGCTCTTTGTGCGGAATATTGACAGCTAATGCGCGAGACCGTGTTTGACGAGTCGTAC
AATGTACGAGAAGTATTGGACGATGTTATCGAAAGAGTTGCTCTCCGCGAGAAGCTCTTG
GGTACAGCGAAACAGTTTGCAGAGAAAAAGAGAGAAGAAAAATTCACCCTCGCTATTCGA
CAGTTCGAGAGTCTCATGGTCGACTTTCTGCGTCTCTACCAGCCTATACTAGATAGACTT
CGTAGCTACCGGGAAGCAATGCAGAAGGAGATTACGAGTTTAAGATCGTCACTCGCCACG
GTCAACGGAATGCTTGAGGTCTCTAAGGGAATAGAAGGACTCGCGCCCAGAGTACAGCAG
CTAGAGGCCGACGGCCAAGAGCTTGACGCGAGGATCAACGAGAAAATGAAGATGGCGAAC
AAGATCGATGACCTGTTCAATAGGGTCCGCCCCTTCCAGACCGGAAACCAAGGACAAATG
GGCCGAGATTCGCTGTCCGATGTTCTATCTGGCATGCCTAAAGACCTCTTCCCTGAGACC
CCGGAGCCCGCGAAAGAAGTTACTAGGAAAACCGGGTCGCGCTAGCTAGCAGCCTATCGA
TCATTTCCCGTTCTTTGTTGAGACCGGTTACACTAGTCCATTATCCGGCCGACTTTCCAT
ACGACAAACGACCAAGACCCTTGGCAACAAGACGTCCATCGCATCCAGCGAGAGCAGTGC
ACTCCATAGTTGACGAGGATCTACGGGTCTCTACACACAAGAGTATTATCAAGACTCTGG
GACGACAATACTCAGACGCGACACAATTCTTCGTCGAGCTAGTCGTAAACTCATGGATGT
GGGGCGAAGCGACAAAAGTCGAGATCAAGATCTCAGAATCGGGCTCTCAGATCGAGTACG
AGGAATGGGGACACGGAATGGACCTCGACGGTCTACGCGAATTTCTCACGAAAGGAAAAA
CAACGGGCGAGGGTTTCTCGCCGAAATACAAGCGCCCCATACGTGAATCCTACGGGATGG
GAAGCCTTGCCTGGCTAACTCTAGGTCGTGAACTGGAGCTCCAAGTTCACAAGGGACGCT
TCGACCGAACCATCATGCTTACAGAGAACCTAATCGATCGTCATTGGGCTCCGACAGACC
AGTCCACCTGGAGACCCCTGCGGGTGATTCAGGCACCGCTGGATCATGACGGTTTGAGGA
TCAGAATTCGATCTTTGACGAAGAAAACTGATCCTGGAGAGGTCCGCAGAGCCTTACTGG
CAAGAGCCAACGTCCTTGCACTGCGGGGATACGGGCCGTTCGAAGTCTTCGTCAACGGGG
AAGCTGTAAAGCCGGAAGAACTCCGTGGCGCAACTCTCCTACCCGTCAATATTGCCACAG
AATACGGGAAGATCACTGGCGAAGTCTTGATCCTTCCCATCTCGAAAACACGCGCTGGAA
TCTCCGAAGCAGGCATGAGCGTCCAGCAGAAACATATCACCTGTCTACAACACCAGTTCT
TCGGACTCGACCAATACCGCATACACGGGCTCAGCCGCATACAGGGATGGGTCAACGCCG
ACTTTCTCCGTCGATTGCCCGGAGGTAACGAATTCGAGCGAGACAGTGCACAGTGGAGGG
TGTTCGAAAGAGCTATGCGGGGCTTCGTCCGGAACCGGGTCTACAAGTTTCTCAGACAGA
CCGCCAGCCGCAGAGAACTCCGCAGTATACAATATCTTAACCGGGAGATTGCGGAGAGAT
TGCGGCGTAGTATCCGGCGAAACATCGAGATACTCTCGAAAACAATGATCAAAGCGAAAA
CATCGCCAAGAACTAGTCAAACATCCCACCCCGTGGCGAAGAGAGAGAACGGGTCGGGAC
ACCGAAAAGAGCGAAAGTCTAAGAAATATCCTCGAGACGCAACCCGTAGTGTCATACATC
TAAAAGACCAGATCCTTGCCTTCGATATCGCCCACGGCGGAGACCGCGGACAAGCATATG
TTGAGACAGACAGGAACGGTGTCCGAACCGTCTTTGTGAACATGGATCATCCGATGTGGA
ACGTCGAAGCGAGCATGACTCCGACAAAGCTCCGGTATTGCATTCGCCAGATTCTTGAAC
GGTCGATCGCAGAGGATATTCTGCCGGCGAATCCTTCCACCCCAGAGGAAGCCTACTCGG
TGCTGGACGCGCTGTACAACGACGCGTTGGCCTGAGAGAACCCTCACAGGTACTCCAAGA
CTTACTATCCAGTTATTGGGTGGCGTTCTTCTGATTCATAGAAGGGACTGTTCAACATTA
GGCGCCTCGTCTTCCTCGTAATTTTGGACTGTACTTGTATGTTTCAAACTGAACAAGCTC
AGCTAGTCGCGCAAAACTAGTAATCACTCCATCCCGATTGACGTGCCATAGAACTTTATA
CTCCAGACATGAATAGCAAAACTCGATCATCATGCCCCAGAAGAATGAATCCTCGCCGTC
CTCGCTAGCAGAAGTCCTAGAGAAAATGGCTGAGAAAGACTATGCTTTCAATTTCGACGT
CACCATGGAACTGGCAACTTCATCTCTGCGAGTCGGGACTGTAAGGGTCCATGGTAAGCT
TGAGTCCGCGGCTCTAAAGAAGAAATAGGCTCGATAACAAGCCCGAATCTGCTCCAGTAT
TTTCTAGGGTGCACCCTGTCCTAGTAGGGCTTCTTTCTCGCAATCATAGCACCTATAGGT
TCGCTCTCTCATCCATTTGCCGGACGAGTCAAGGATCTGCTTGTCCTGAGTGTTGAGTTC
GCTGGATTCGAACTGACCGCCGCATCTATCGCAGACATGTTCCACTAAGATTACCAGAGG
CTGGGTTAAGCATCGCTACTGATAAACAGTCGCTACCTGACCCCGCAACACATTTACCGG
GCGCGGTCTCTTTCAACAGTTAGCATTGACAGCTAGTTCGGACGCGGAGAAGAGTAAGCG
GATAGAACAGACGTTTGACGAGTTCAACGATTCCTGGCTTGTCTACTGGAACGCATACAT
CGACTTGCAGAACCAGTTGTATGAGAGTTTGAAGACTGCGCGAGAAGTGACTTGGCTCGG
CGCCACCGATTCCGCCAAGATGAGCGAGATCAACGCGGCCCAACGACAATTATTCGCCAC
CATGCCACGCCGCCTGGACTATGTCCCGCTGGGACAGATCAACCGGAGCATGGATTACGC
GCTCGGCAAGATCAACGAGCTACTGGCAGCACTTTTCTCAGAGAAGGAGAAATGCAAGAG
GTTGGAAGACGCGATAGACATCTTGACAGACAAGGCCAACAAGACAAAACAAGAGTTACA
ATCTGAGTCGTAGCGAGTAGGATCAGGATTCTCCTACGCAGGAACCAGGATGGTCTCTCC
CCCATATTTCGAATAAAGATATTTCGCCGCCGGTATTCCCTGAATGGTTTCCACTTCCGC
ACATCGAAGGCCTTCCTTCTTTAGGTCCAAGAGCGTCCGGTGAAGGAGTAGAGACCCGAT
TCCTTGCCTTCGATAGTTGGGCGAGACCACTATTCCGGTGAAAAACTGTCCTTTGCCTGA
GTTTCTCTCCGAGATTATCCCGTTGACCCCAACAACCTTCTCTTCCTTCTCTGCGACCAA
CATTTTCGCGCCCAGTCGTTTCTTGGAGTCCAGAAACCATCTTGCGGCGCTGCTCCGTGT
CCATTTCTTTAGGTAATTCTCCCATGGAGAACCCTCCTCCTCTCTGAGACCCTCGTACCA
TACTTCAGCTGCAGCTCCTATTTCACCTTCTGATGCAAACCTGACTCGTATCCCTGCGGT
TTGGTTAGGATCGGGGTAGTTGAACTTCGATAGATCCCATCTGAACACGCAATAGAAAGG
ACCGAAAGGAGACGTTTACTATTCACTTTCTCCCTGCTGTGAATCTCGTTCGGACATTTT
TTTTCCGAAGAGAGGCGACCACTTCTGTGAAATCGGCAACAGTAGTTGCTTGAATCTCCT
GCTCTTTGCAGAGCTCAGCAAGCGTCGAGTTCTTTATCACGAACCTCAAGTCTGCGTTTC
TTAGGGCCTGTAAATCCCATCGTCCATCTCCTATGTAGGCGACTGTATCAGCCCTCGTCT
TGTAGTACCTGACCGTGTCGTCTTTGAAGTTCATGGATCGGTTGTCCTTTAGTTTGAGAA
AGTCGAATTTGATGCCCATCGGCGTGCATTTCGCCACCGCCGCGAACAATTCCACTTTGT
CCATCAAATTCTCGCGAATTAGAAAGTATTTGATGACGAAATCCAGACCTGCACTGACCA
ACACGAGAGGGTAGTGGTTTGTCTTGCAATATTCCGCTAGGTTGTCGAATCCCGGCCTGA
ACTTGGTGACTTGATCCAGCTCGTCCAGGAGCTGAGGTTTTGACGCTCTTACCATCCCAC
CTTGTCTTCGAAGGCATTCCTCGAGTGTGATCTCCCCTTTGACGTATTGGTCGTCAACAG
CTCTCCAGTCGCCCTGACCGAATTTCTCCACAACAATCTCGAACGTGTCGTTTAGGGTAA
CCGTGCCATCAAAGTCGCTTAGTAATGCGAGCCTCATTTCAAATGAGCCTTCCCCGACTC
TCTAACAAAATGAGTGGTCATTGAAAACAATGAGCTTTCGACCTAGTTCCCTAGTCATCA
CGTTGCTTGAGATCTTCCCCACACTGGTATGGCCGTTGATGCCACAGAAGTAAACGTGCA
GATGCACGTTCTACTGATGTTTTTCTGGATATCAAGTTGAGGAATGGAGTTGGAAAAAGG
GTTCACGCAAAGCCTATCACGTCTAGCGTTTTCTCCCTCTCATGAGCGAGCGTTTCACGG
CTCAAATGGCCGTTGAATACCAGGCCTCCCAGCATGGAATCTCTGTCGAGCAAGTCGGCA
TAGCTCCCATAATCGTTGGTTCTTGGGATCTCGGGACTGTCAAATCCATGGCTGAGACCA
CACGCGCTACATCCTCAGCTTCATGGTGGTGGGGACCACGATTCCCACTATACAACGGGG
AAGTTGGTGGGAAGAAAGTTTCATTCGTTAATTTCCCCTTGGGCGCGCCTGCGACCATCC
TGGTTATGGAGGAGTTGATTGCTTGCGGAGCAAGAGTCTTCCTAGGACTCGGACTTGCAG
GCAGCATCCAGCCCGAAGCGCCCGTAGGCACATGTTTCATTCCGACCTCGTGTATCAGAG
AAGAGGGGACGTCACTGCATTATCTGACGAGCGACGACGGACTTCGTCCGGCTCCAAGAT
TGGTTCGAGCTCTAGAGAAGGCGCGTCTGAAGAAAGGTGTTACCGCGTATACGGGGACGC
TATGGACCACAGACGCGCCTTACAGGAAGCTGGTGACGACGATCGAGAGCTATCGGCTAC
GGGATATCTTGGGCGTTGACATGGAAACGTCCGCCATGTACGCTCTAGGGGTGTATCGGA
ACGTCGAGGTATGCAACTTCCTGGTTGTCAGTGACGAATTATGGAGAGATTGGAGACCAT
CGTTCGGCCAGCCGGAACTGAAAGAAGCCTCGAAACACGCGGAGGAAGTTGTGTTGGAAG
CAGTCACAACACTTCGAACATAGTCATCAGACCTCGAAAAGCTAACTTGGATTCTGCGCC
TCGCAAATAGAAGTCTATGGTACGTTACGACGGCTAGGTGTTCGGATTTGGGTCCACTGA
ATCCTGATTTTCCGGACCTCTCGACGCACCGATGGATAGGCCGCAACTAGGGCAGGCCAA
CGCCCAGATGTTCATCTCCGTGCCACACTTCTGACAGAATCTCGAGATAGGAGGGCCGCC
ACTGATTGATCGTTTCCTTTCTTGTCGGACTAACAATACAACGGCTAGGAGCCCGAGACC
CGCATATCCCGCGGCGACCAGCATGATGATGGATCGGATTACTCCAAACAATGAAGCGAG
TGATAGAGTTGTCTTGTTGGTTGATGTCGAAGGACCTGTCCAGAACTGGGCGGGTTAGAG
CCTTGATGGGTGAACGGATTCGGATTGGTCGTCAGAACTAGGGTTCCGATCAGCTTCACT
TGTTGGAGAGAAATCCATTCCTGAACCTGAGGCTCGAGTTACTGCCATGACAACGCGTTG
ATGGTCAGATCGTAATTTCCGAGACCTACACCCGCCGGGACGCTTATCGAAACATTGTAT
TGAGCGGTTCGAGAGATGAAGGAAAACGGTGACCCGAGCGTGAAACTGTATCTTCCGAAA
CTTGTTGTGATGTTTAGATTTGCGAATCTCACAGTTGCTCCTTGCGGCTCTACGATGACT
ATTATGACCGAGACCTGATGACCGGGGAGCCCGGTTGCTGGAATGCGCGCGTTCAATGTG
GGAAGGTCGACGGGTGTCAGCCCGGTCACCAGCCTGTGCGCACTCATGGCTTCGGCAGTT
CCGTTGGATGAAAAGTATTGTCCAATGGAGTTGTCAAGCGCGACCGGCATTGTGGTATTG
TCCCTGAAGACAGTTTGACCGTAGACTGTGTTCCATTCATCCATCCACATCCAAGCTGAA
GAAAGACTTGCTCCAGCATCATTGTATGTAACAGGGAGTCCGGCGCCATAGTATTGACTG
CTATGATACTGCTCAGTCATCAATCCAGTGAAGAAGCCGTTTGGATTGCTCAGGCTGGAC
CGAACTCCCTTGAAGATACTTCCAACCGCATAGTATGAATGCGATGAGACCGCTCTTGTC
TGCCAGTCCATGGCCCGCATCACAACAGACCCCGAGGAGAAGCTGAGACTGAGAAGTACG
ATGTCCTGCGTTTATTGTTCCGTTGAAGCCCTGAAGCCCTCCGCCTCCATTGGCTGGATC
GATAGAAGAGGGGGTGGAGTCGAAGACCTCGTAGTTCATGTTGAAACCCCGGTTGACCTC
TCCCGGATGTAAGCGGCCAGTTGTAGGAGAGCCCGACTTGGTACCAGTAGCCATCATTCG
TCAATCCATTGACTAGATATCCTGGACCTGCTCCGCTAGCATCCGCGAACGGAACAGCTG
TCACGTTGAATGCCAGAAAGGAAAAATCCTAGGTGAACGTGACACCAACCTGCTCATCGT
AAGGATAAACGGAGCCAGTCCGTGCCGAGGGAAGAGTCTCATAGTCAGATTTGGCAAAAC
CTAGAGGGAAACCAGCTACGGATCCCTGGGAGTGGTTTAACGAAGCGCTGGGGAGTGTAA
GACCTAGGATGAAAAGGAGCAGCAAGAGCCCCTTGGATTTTCGGCGCGTAGCCCGCCAAA
TGTTATGCGTCAAGGGGTTATCACTAAGAGGAATTCGAGACTGAGACCTTCAATGCATTC
TTCCGAGCAATAGACTTTGGCGACACAAGCTGGGTCTAGCCCCATCGTCCAGATGGCTGT
TCTCCTAGGAATTTGCTTAAGTTCGGGATGTGTTCTCCTAGGAACTCTTGATGGGAGTTC
CATGGCGTTCGTCGGGGCAAATCCATTCGCCGACCCCAACCCTCGACATTCTTCTATAAC
ACATCCGGCCGTGAGCCACGCATAACATTCTGCCGTTAACAACTTCCGGCAGCTTATGTA
CGTGCCCCCGTGATTCTCTATTAGAGGGACCTAGCTTTTCAGGCCCCCCCAGGGGAGTCA
GGTTTGAAGGGTCGTCTTCACCCATAATCGAAGCGCAGATTTCTAGACTGCTCGGCGTCC
GTTAAGCATTGCCCTTCAAAGGGAAATCTTTCTACATCAAAAGATGTCGGATGAGATCAA
CCCGTGGGACAACTCTGGAGAAACAATTCGCGACTGAACATCGAGGGTTCTCTCTCGGCG
ACCGTCAGATGCAACAGGAAGGACTAGTCAAACCGGAAGTTCAAAAGAAGACCATCATCT
ACCATTTGACGCATAGAGGATAGGACATCGTCTTCATTCTACAGGCGTTCCTCCGCTGGC
TCAAAGAGCGCGCAATGAAGAAGGCGGAACGAGCACGTGCGGCCGCTTAGAGCCTAGAGG
CTCTGAGCAGTTCCGGCATCCAACATCCGGTGTCCCTATCAACGTAGGAATCCTGCTTTC
CTCCTAAAACTCCTAGCAAGGTTTTAGTCCATGGCTTCACTAGCCCCCGACCATGCCGAA
ATCCAAATCGAAAAAGGCGAAATCAAAGAAACCTGCAAAGTCCAAGAAAGCTCCTATCCC
ACCGGGATTCCGAACTGTAACACCATACCTTGCGATCAACGGTGCGGCCGCTGCGATTGA
CTGGTACAAGAAAGCATTCGGCGCAAAAGAGCTTGCGCGACAAGCCGTCCCCGACGGCAA
ACTCATGCACGCCCGCATCAGAATCGGCGACTCGATAGTAATGCTATCCGACACCTTCCC
AGGCGGCACACAATCCCCAGATGTTCTAGGCAACAGCCCGGTCACACTCCACATCTACAT
CAACAACGTGGACAAGCTATGGCAGCAAGCCGTCGACGCAGGAGCGAAGGTGACTATGCC
ATTGGACAACCAGTTCTGGGGCGAACGATACGGCCAACTAACCGACCCCTACGGCCACCA
CTGGTCAGTATCCCAGCTAGTCATCATGACCAAGAAAGAGAAAGATGAGAAACAGAAACA
GGCAATGGCAATGTTCGCTCGAAACGAGCACCCCGGCCGAACAGAAGAACCGCAAGTCGC
ACAAAACTAGTCCCGACGCTAACCTGAATGGGCGAAGCCCAACGCTTCGCTCAACCCCTT
TTTCTATACAAGCGATCCCTACGAGACACCTATGAAATTGGATCGGCTCGATCATCTCGT
CCTGACCGTAAGAAACATCGAGACAACATGCACATTCTATTCAAACGTCCTCGGCATGGA
AGTCGTCACCTTCGAGAACGGTCGCAAAGCGCTCTCCTTTGGCTCCCAAAAAATCAACCT
CCACGAAGCTGGCAAGGAATTCGAACCGAAAGCCTACAGACCTACTCCGGGCTCAGCCGA
CCTGTGCTTCACAACCACAACCCCTATTGATGAAGTCGTCAGGCGTCTCGAATTATCAAA
GATCAGGATACTCGAGGGCCCTGTCAAAAGAACTGGTGCGCTCGGCCAGATGATATCTGT
GTATTTCCGGGACCCTGATCTGAATCTGATTGAAGTTTCGAACTATGATGATGCGACGAA
GAAGAACCGAGTTGTGAGCAAAGGGGGCTAGTTTTCTGCTCTCGAATTCGGCTGGAGCTT
CTTCTTCATGAAGTAGCCTCTCGTTTCAAAACCCAACTTGTCATACAACTCCTTGGCCGC
GCTCTCGTCTGCTGGCACCGAAAGCGTCACTGTATCAATCCCTCTCTCTCTGAAAACTAC
GAACAGACGGTTCAGGAGCAACGTGGCCATTCCCCTTCGTCGATACTGTTCCTCGACAGC
CAGTACCTCGACGGAACCCACCTTTGTTGCCCTCCATCTTCGTAGAACTTCATCTGGAAC
GTTCTTGGATTCGTGGCCGTAGACGAAGCCAACTATTCTTCCGTTGAGCTCTGCTACTAG
GAAGAAGTCAGGCTCGGACGAATAGAAGCCCTGAATGTCCGCTTCTGTCGGAGTGGAGTC
CCATGAGGCATACTTTTGAGAGAGCTGGAGAACCGCGACTTCATCATTCTTCTCGTATCG
TCTGATGGACGGGCGCACGAACGACTCCTATCATTATGCTTTGGTGGTATTGAGACCTAC
TTGGTCGAGGTAGAACTCTTTGAAGTGTTGCTCGCCTTTACTGCTTCCGAAATCCCCCAG
ACGATTAAACCTATCCCGATTAGGTAGTTCAATAACCAAGGAATCATTAGAAGCAAGGCA
CCAAGGAGGACAGCCAGCAAGGCGGTCCCTAGTCGCGGAATCTGCAACGTCTTTTCGATG
TCAGAGACTATTCCCATTGCTCTTCCTTGTTAAACCATGAACGATACTCCATAAGAGTTG
TGGAATCTGTTGTTGGAACACCATTCGCTAGCCTAGTGAGGGGAGAATGGGGGCGACTGG
AGTCTTGAATGCTTAAGGACGGGTCGTGCCAGCAAGAAAGACCGGTCTGGAGCTGAGATG
GCTGATGCTTGCCACTTGTGCGTTTCGGAGAGAACACCTCTCTGAGGAGAGCTTGGTTCG
GATCGAGGCCGCTGGATACTCTGCAACGATCTGTGAAAGCTGCCTCACCATATTGATCGT
TCACCGCCGATATCACAATTTGAATCTGGAAAAACTGATCTTGCAAATATCAGCCAAATA
GAGATCCGCGCAGCTGGAACCGCAATCAAGTCTCCATTGAAACCGCGATGGAGATCTGGT
AAAAGATCTTTGAAGAGTCGAAAGATGTTGGAGGTGATTGAGTCTGTTACCGTATCCGGC
TCATGGCAGGCTGGAACATTTGTTCTTGGTCACGCGGTGGGGCCGAAGATCTGTATGCTC
TAAGCCCATTGTTCCCGTTGTCAAAGGCAGGCTTGGCAACTGTGTTTAGTTTGACCCAGT
CAGGAATTATGACGGCTCTGATCAATTCCTGAATCGATATACCTCGGTCTTCTGCTTCTG
TTTGTAGGAGTTCGAAACTTTCGTCACGGAGCGACAGCATGAATTTTGCCAAATGAACAC
CTAAAGAGTGGGGAGGGTTGGCTCGGGGTTCCCCGAATATAAACATTCTACGGAGAGAAA
GTAGAGACTCTTTTCACTCAAATCAGTAAAGATGCAATCATGGGAATGTCTATCAGCTCC
TATTGGAGCAACTCCGTCAAGGCTAAGATAGCTTCGAGGGACATAATCAGATCTTGCGAG
AACGTATTGACCTCCATCTCAACGAGGCTCCGACACTAAAGACCCCGGTCCTGATAGCTG
GCCTCCCTGACAGCGGAAGAGTGGCCAAGATCGTTCTCGACCAATTGGTCAAGACGCTAA
AGGCAACTCCCCTGGGCTATCTCTACTCAGATTATCTCCCACCTCGCCTCCTCCTAAAGG
CCGACGGGACAGCTGATCTGATGAAACATGAGATATTCTACTGGATCAACAAAGACTCCG
GCCCCGACCTCGTCCTTTACACCGGGGACGCGCAACCAATCCTACCTGAAGGAGCCTTCC
GTCTCTCAGAAGCCGTCGTGAAACTCGCTGAGAAACTCGGAGTCGAGACAGTTGTAACTG
TAGGCGCCTTCATCACCGGCAAGATCGCTGAACATCCACAAGTCTACGGCGCCGCAAGCG
AAGTAGTCCTCGTCAAAGAACTCGAAGAGTTAGGTGTAAAAATCATAGACAGCGGAGCGG
TCACCTGGATGAACGGTCTTATCCCGGGTCTCGCAAAAGTCCGGAATCTTAAAGGTCTGT
TTCTCTCGGGGGAAACATCCGGCTTCATGATTGACCCGCGTGCAGCGATGATAATCCTCC
GTGTCCTCGTCAAGAAACTTGGATTACAAATTGACATGACGGAACTGGAAGGACAGGCGA
AAGAGATCGAAACGGCGCTCAAACAGGGCGGTGACAAGGACTCAGAGTCTGTTGGCAGTT
CTGAATATATCGGGTGATTGAAAGCTGCCTGAGACGATGGCCGATTACCGAGTAATCATC
GGTGACAGCCGTCGAATGAGAGAACTAGCTGATAGCTCCGTGCATCTAGTCGTCACCTCG
CCACCCTACCCGATGGTTGGCATCTGGGACGATTTCTTCCGAGAGGAATCCGCGCAATCC
TACGATCAGATGCATGACTGCCTCAACCAGACTTGGAGAGAGGTGAAGAGGGTCCTAGTT
CCCGGCGGAATTGCCTGCGTCAATATTGGCGACGCGACCCGGACCAAGGACGGCATATTC
CATCTCTACCCAAACCACTCGCGTGTGATAGAGTCTTTCGAGCAACTCGGGCTCGTTACA
CTCCCCTACGTTCTCTGGAAGAAACCCACAACCAAACCCCGCTACAGGGGAAAGGGAGCG
TTTCTAGGCTCAGGTTTCCTCCCGCCCAACGCGTACGTAACCCTGGATATGGAGTATATT
CTGATATTTCGCAAGGGAAGTCTGAGAACATTCGAGCCAAAGGACCCACAGCGCTACAAA
AGCAAGTTCACAAAGAAAGAGCGAGACGAATGGTTCTCACAAGTCTGGAGCGTCACTGGA
GCTAGACAGACGCATCGAGGGTTAGAAAGGCGAGTTGCGGCATTCCCCGAAGAGATTCCA
CGACGACTAATCCGAATGTTCTCCATAGAAGGAGATCTAGTCCTGGACCCTTTTCTCGGA
TCTGGAACCACTCTCAAGGTCGCGATGGATCTCAGCCGGCAATTCATTGGATATGAGAAG
CTGGAAGATTTTTCGAGGATTATCCGAGAGCGGATGGGTAACGAATCTGAGAGAATCTTT
TTCCAGAAACAGTCTGTTGTGGAACAGATTAGTTCTGCATTAGCAGCTTAGCAGCATCAC
TCAATGATCGGGCGAGGTGGTCTGGATGTCCGCCCTTTGGGCCTCGACGTTTCACAAGTA
TCATCATCATTCCACATCCGATCGCTCCTTCAATGTCCGTGTTTGGATTATCGCCGATGT
AGACGCAATTCCTGGGTTGTAAGTCTAGTCGTTTTGCGACTAGAGTGAAGGGTCCCCTGC
TTGGTTTCACATTAGGGGTATCCTCGCCTGCAACAACGATTATCTCAAGAAACTTCAGAA
ATGGCTGTTGGCGAATTCTCTTCATTTTCATTCCGGGAGTCCCGTCTGAGTCGGAGACCA
TTCCAAGCCTAAACTCTGCCATCTTCAGTCGATGAATCGTCGACATGGTGTCGGAGAACA
GTGGACTTGCTCCAGCGTATATCTTCCAATAGCGGAGAGTTGTTTTGTGAATCCACGGAC
CTTTCAGCTTAGACAAGCCGAGCTGTTTGAGCAGGGTCTCCCACCAAACATCCCTGTTGT
AGAGGAATTTTCGGCCATGCATCTCCAAATCGATGAGTCGGAGTTTCCTGAACAGGTTTG
CCTCGGAGTAGTGGAATCCTTCTTTGCTCAACCGTCTCGCGAAGATGCCTGCGACCACTC
TAAGCGCCTGGCGAGCGCCTTTCTTTGACTGGATGAGAGTGTTGTCTAGATCGAATACGA
CTGCGCGGATCTTCCTATCGGCCAGTATCTCTCAATTCCAAACGTATGTTTCTGGCCGGC
GATCCGCGAACCGTTCTTTACGCAGTCGAGCGTGAAGGGCGAGGTCAATATCCTCGATGA
TTATTCCCTCTCGCTGTTCTTTGAACACGCTCATCCTAGGGTGGGATATCTTCATCTTCG
GGTCTTCCTTGAGACTGACGATCATGCTGTGCCCTGTGAACAAGGGCGGGGAGTAGACGT
TGGGTGCCACAACTGCTATCCTATTCTCCAGCGATCGAATTGTGACGTATTGGTGCCAGG
GTTCAACTCCCTGTCTCACAATCCTTGACGGACACATTAACAAGTCCGCACCCCTAAGGG
TTAGGATTCTTGAGGCCTCTGGGAAATCAACGTCATAACAAACCAAGACCCCAATCTTGA
ACCCGTCAACCGGGAAGATCTTGTAATCGTTTCCCGGATGAGCGATCCTCTTCTCAAAAT
GAAATAGATGGATTTTCGGTTGCCGCCCGATGACTTCTCCGTCCTTTCCGATTACGGGGC
TGTTGAGAAAAATTCGTCCCTTGACTTTTTCATAGAAAACTCCTCCGACAACCACTACAC
CGTACTCCTCAGCGATCGACTGCAGCCCTGGAAGCGGGCTCATTGGCGATGGAATTGTCT
TCTCGGGCAGCCAATGCTCTGGCAAGCAGATGATGTTCGCTTCCTTCTCAGCAGCCTGCT
TGGCTTGCTTGACCGCTCGAAAAATCGTCTCTTTGACCGAAGTCGCTACAGGTCTCGTCT
GTACTGCTGCCGCTCGAACAATCTTCTTTGACGTTAGACGATCCTCTGGCCCTAGACTTT
CAGTCTCTTGACTGCAATATCCAATAGTTGGCGTGCGACCTCTCGCTTAGGCGCCAAGGG
AATATGGACTACCTTCTTTCGCTCGTCAACAATAAACAACTCGTTAGTATCAGTCTGAAA
CCCCACACCCTCCAGCGAAACATCGTTGGCCGCGACGAGATCCGCGCTTTTCTCGCTGAG
AATCTCAAATGCTTCTGTCACAAGCTGCTCGTTCGAGACGCCGTGCTCCGTCTTGAAAGC
CACGAGAAACGAGTCCGGGCTCGCATTGCGAATTTCCCGTATTATCTTCGGGGTAGCTTC
TAGCTCCAGCTCCACAGTCTTCTCCTCCCTTGTGCTTATCTTATGGCCAGCCGGTTTCGA
CGGCCTATAGTCGCTTGGGGCCGCTGCAGCGAAGATCAGATCGTGTTTGCCCTTCTTCAA
TTCGCGAAGAGTAGCCTCGAGCATCTCCTCTGTTGTCTCAACCTTGATCGTCTTCACGTT
AGGAGGAGGCGTGGCTGAGCCGGGCCCCAGAATCAATGTTGTCTCAGCACCCCTTGACCA
TGCTTCCTCTGCAATTGCTACACCCATCTTACCTGAGGATCGATTAGTGATTATTCTGAC
TGGGTCAATGTGCTCGACTGTGGGACCGGCGGTGACCAGCACTCTATGTCCCTCAAGGTC
TCTCCTCTGAGAAGAGAGTTGCAATGAGAGCCGCGTGATAACCGCCTGGACGATCTTGGC
CGTCGATGCGATCTTCGCCTTTCCCTCCACAATTTCCGGTTCGACAAACTCGACGCCTAT
CCTTTTCAGACGCGCAATGTTCTCTTGGGCAATTGGATGATCGTAAAGTGGTTCGTGCAT
TGCTGGCGCAATGAGAACAGGTAGCTTGGAACCTATGGCAGTTGCGGCAACCGTGGTTAC
TGGCGTGTCGTCAATTCCCGAGGCGAGTTTTCCGATTGTGTTGGCAGTCGCAGGAGCGAT
TAGAACTAGATCCACATGCCCAGAACTCCTTCCGGCAAGAGCGATGTGCTCCAGTTTGCC
GGTAAGCTCCCGGACCACGGGATTTCCTGTAGCCCACTCTAGAAGATCGGTTCCGATCAT
CTTCTCAGTCGATGGAGAAATTACCGTATACACGTCCGCACCATGCCTCATCAGCTCACG
CGCAATCTCGGGAACCTTGAATGAGGCAACACTACTTGACACTAGGAGCGCGATCTTCTT
TCCTGAGAGTTGTGTGCCAGAAGTTCCGGTGATGTCTTTGGAGGGGTGGGTCATACCTGA
ACTTTCTCCTATTTCTTCAATTGTCCACTGTCATAGGCCCAGTCCAGAAGCTGGATGATC
TCGTTGAGACTATACTTTCCAGCGCTAGGGGGAATCCGTTTGAGAATGTCGGGCAGGCTA
GGTAACATAGGTCGGATGAATCCTGGAATCTTATCGTACATAGCCTGGACCCCCGAAATG
ATCTCCTTCGCATCTTTCTCTTCGATACTGGTTCCCTTGAGAGCTGTCTTCATACTCTTG
GCGCTCATTTTTCATCCAACTTCTCCCGCTCGATCTACCTGCGACATATACAGGTTCGTC
AAGTCCCCGCCCGTATCTGTTCCTTGGATTGTATCCTGAAGAACGATCTGTTAGATGGCC
GGGTTCAATCGTTCCTCGCTTCTGTTAAGAGGTCTTCAAAGACTCTAGCGGAGGCACTGC
CGTGTCTTGAAGCGATCCGTTGGTTTTCTAATGCCTCCTAATCAGGCTAGGGTATGGAGC
TTCCATCGCTCCCAAATTCTGGCAGGCCTTGCATGAGCGAATAATGCTGGGAGAAGGTCC
ATGCCTTCCATTTTTTCCACATCTTATTGGAGAAGAGAACGACCAGCAAGTCGTTCATTA
TGACGAGGGGAAAAGATGCGCTTGCCGCGATGCCGAAGATGATTATCGGAGAGATCAGTC
CGAAGGCAAGCGCGACTTTGTGGGGCTGGTTCAGCCGTGTTCCCATTGACCTGAAGACGA
GCCGAAGAAGCCATAATGAGGCGACGACGTCGAAAACCATGACGACCGGCGGGAAGAGAT
TAGCAGTTGCCGCGAAGCCTCCTGCAATAAGCCAGATCGGGAAAAATGCTGCGCCGAGTA
TGAAGAATGCTCGGGGCCTCCATCTCGGCTCTGTTCTAACGGACTTCAGAAAGTCAGCGG
GCAACTTTTTCGCCGCGACCACGAGCAATGCTACCACGAGGCTCGAAAGAATCAGTAGAC
CCCAAATCTCGGCAGGCCAGTAATTCACGAGAAGGGAGAGGAAGACGGAATCAGTGGCCA
ATACTAGCATACTGACTCGTATACCAGTAGTCGAAACAAGGCTCTTTGACCTCAGATCTG
GAAAAGCTAGTCCGAAGATGAAGATTGGTAAGCCAATGCTGAAAACTGAATGGAAGATCA
CTAGCCCAACAGTCCAGACCCAGTTGACTCCAAGCCAGTGTCCGTAAACCCCTAGATTTC
CTACTACTGAGGATGTTGGATTGAACAGCGTTCGTAGTGCCAGTCCTTCTTCTACAATGC
CGTAGGCAGCGCCCATGAGGAAGACAGATGCCCAGCCTTTGTTCCAGCGAATCTTGGCCT
CTCGGATCAGAATGACACCTGGACCATAGAGTGCAAGATTCGCCGCAAGAAGCAGGAAGA
ATACTAGAGGGTTTAGAACCAAGACAGCCATGTTGCTTGAGCCTGAAAGGTACTCTGGAA
TCCCTGGGGAGAGAATGAGCAGGCAGAGTATTGGATGAGCCTTGAGGTAGCTGATTGTCC
CGGCTAAACGCCCCTTTCTCTCCGTGACTTGCGGATACCACGTACTCAAGGGAAACGTCT
CGAGGTGCTACTGGAAGCCGGGCCTACAGTATTAGCTGTCCAATACCAGCGGGGGCATCT
CTCCGTTACTAGAGGAAGCTATCTTACCTATCCCCTGCGTTCGTCGAAGAGCCAACCGAC
GATTCTCCCATGGACAACGAGCTCTCGCCACTTGTCCTGCGGAAGATCGTGTCCTTCGTC
ACTTATTGGAACGATCAAGAGATCTGCACCAACTCCATTCGCCAGCTTCTCCAGCCCAGG
TAGGATCTCGCCTGGCGGATGGAGACAATAGACGAGGGAGGCGCCTTGGTATAGTTTGAA
GCTTGGAAACATAACGTCGTCCGCGATAGCTCTGATTCGTCCCGATTTTCTTGAGCGCAC
CCATGACTCATCCTTGTCGGTTACGAGGATTTCTGCTCGAGGTAGAGCCTTGGATATTCG
CTCCGCCACGTCTATCCTGTGGCCTACTCCAACTTCTACGATTTTTCTGGCGTCGCTGTA
GTTCTGTTTGATCCAGTCTACGAGCTGTTCGAACAAAATTCTGGATAGATCCCGGGATCA
CTTGGACCAGCGGGGCTGCATTGCTCCCTGGTCTCCATTGGATTGACGCATTTTTCTCAT
CCCTTCAAGGATCAGCTTCTGCTCGATGGCTGCCACCAGCAGTTTCGTCTCGATGACCTT
GTCGGGGTTGACGCTCATGCTAACCGCTCCTTCCCGGACCAGGAACTCGACGACTTCAGG
ATAGTTTGAGGGTGCTTGACCGCAGATCGATGTTGTCACCCCTTTTTCGTTGCAGACTCT
GATGACATGGCTCATCGCCCGCAGCACTGCGAGATTACGTTCGTCGTAGATTTCCTGGAT
AGATGCGTCGTCTCGGTCAATGCCGAGGATCAGCATGGTCAGGTCGTTGGTTCCGAAGGA
TATGCCGTCAATTCCTTCGTCGACAAACTTGTCAATCAGCAAGACTGTCGCGGGAACTTC
TACCATGATCCAGAGCTTGAAATCGGGGCCTCGCTTCAATCCCTCTTCTTCAAGGATCTT
TTTCGCGTTTCTGAAGTCCTCGAGCGTCCGGACGAAGGGCAGCATCACATGGACGTTGGT
CAGTTTGTACTCTTCTCTGACTTTCTTGATGGCTTGACATTCCAATCGGAAAATGTCAGG
CTCTTTCACGTATCGGAAGCAGCCCCGGTATCCCAATAACGGGTTAGGCCCAACGTGACC
GGCTTCATGTTCGTATTTTTCGCCGCCTGGAAGGCCTAGAAACTCGTCTGGCTTGAAGTC
CAAGCATCTATAGACGACGGGTCTTGGAGCGAATGGTGTTGCCACCTTTCTGACTCCCTC
GGCGAAAGCGTCAACCATCTTCTTGCCTCCTCCCTCCTCTATCAGCAATCGGGGGTGTTT
TCCAACGGAGAGCATCATGTGCTCTGCTCGCAAGAGACCTACACCGTCTGCGTGGGTTTC
TCGTTCGACCTTGTCGGCGAGTTCTGGGAGTGAGATGTTCACGTAGATTTTTGTCGAGGT
TATTGGGATGACGGTAGGGATTTCGTGTTGAGGTTGTGTTGCCTTGAGAACTTCTTCGAC
GAGCCCGTTGTAGACGACTCCTGATTTCGCGTCAACAGTGTACTCTTGTCCTGTCTGCAT
CAGTTTCGTCGCGTTTCTCGCGCCGACGATGCATGGGATGCCCATCTCTCGGGAGACGAT
GGCGGCGTGGCATGTTGTTCCTCCGTCTTCAGTGACGATCGCGCCGGCGATTTTCATGTA
AGGAACCCAGTCGGGGTTCGTCATTCTAGTAACCAGAATGTCCTTGTTCTTCATCAAGCG
TCCCGCTTCGAGCGTAGTTGGGACGATCTTCGCTCTTCCCGCGTGCAAGCCTGGGCTTGC
AGCGAGCCCGTGTACGACAGCGACTCTGTGGATAATGTGGGAGTTGGGTTCGCCAGTTGG
ACCTTTCATCTTGCTCCAGAAGGTCTCAGGCCTGGTCTGGACAACGTAGAGTGAGTTGCC
AGCCGGCCCGTGCTCGAGGGCGAATTCGATGTCCTGCGCAGTGCGATAGTGGTCCTCAAT
GTCCACGGCGGTCTTGGCGATTTCAATAACTTCTTCGTCGGTTAGGCTTGACACATTACG
TCGCTCTGCGGGGACCTCGCTCTGCATAGTTAGCCCAGTCTTTTCGTTCGGGAGGTGTTC
AACCATCTTTGGGACGATCTCTTTGTGGATCAGCTGCATTGTGCCCTTGTCAACGATGAA
CCGGTCAGGACGGACGATTCCAGCGACTAGGGCCTCCCCTAGGCCCCATGTTGATTCAAT
GACGATCTTGGAGGGGTCTCCGTTGATCGGGTCTAGTGTGAAGGCTACGCCTGAACATTT
TGACTGTACCATCTTCTGGACTCCGACGCTGATGAGGACTTTCTCGTGTGGGAAGCCTTT
CTCTTCCCGGTAGAATATGGCTCGAGGCGTGTAGAGGCTACCCCAGCATTTCTGAACATA
GTGCACGAGCTGGTCCTCGCCCTGGACGTTGAGGTAGGTGTCTTGCTGCCCGGCAAATGA
TGCGTCAGGCAAATCCTCGCTGGTGGCAGAGGATCGGACCGCGACTGTCAAATTTTTGAC
TCCGGTTTTCTCGCAGAGCTCGCGGTAGGCGCTCCGAACCTTGCCCGCGATATCCTGGGG
CATGGGGGCGGATTCTAGAATCTTGCGAATCTCCTCGGACGCTTCCTCGTATTGTTTCGG
GTCCCGGGAACCGTTGGAGCTTCCAAGGGTCTTGTGAATAATCTCGCCGATCTTTGTCTC
TTCCAGAAATCGGCGGAACGCTTCCGCGGTGACTGCGAACCCGGGAGGGACATGGACTCC
TTTGGCTGTTAGCTCGCCGAGGTTGGCGCATTTTCCACCGACAAGCGGAATATCATCTTT
TCTTACGTCTTCAAGCCGGACAACTATGGCGTCGGACTTGGGCACGTGGTTAGGCTCCTG
CTGGAATCTGGGGAGCGACTGGCTCGTCGACAATGATCCGGGTTTTCATCGGGAGTTTTG
TCCCGGCGACTTCGCATGCCTTCTTCGCGGTTTCGACGCCGTCTTCGGGAACGTAGACGA
TTATGATCGACTGGCCATTTTCGACCCTGGCCGCTCGTCCGGTGGGTTTTCCGAAAGCTC
GCCGCATTCCTTCTTGCAGCCTGTCGGCCCCGGCGGTGGCGATCATCTTGTTTTCTCGGA
GGATAATGTGCGGGTACACGCACAGCTGTAACCGATATCCTGTTTCTCCCCACCGGTCGG
TTAGAATCTTGTTTGCGGATACACGGGCTGATTCTAGGGCGTTGTGGCGTATCTGCACGT
GTTCTTTGGCGACAAGATGGATCTTTCGGGCAAACTGGGTGGACAGGTCTCCCATGTTGA
ACTTGGAAACTTTAGGCGCGGGGGACCCGTGGATGTACTTCATCCGGGTGAAAGCCTGCC
CTGAGGGGGAACGATAGTTGCGACCCTTCATGAGCAAATACCATACGGGCGTTAGCTGAG
GGTGCTAATGAGGATTGTTACGAGAAGAAGGCTGAAAGGATTCCAGAGATTCCCTACTAT
TCCAATTTGTTCAGGATTATCATCCCACACCCACCTATCAGCCTCCGTGGCGCCTTTCCC
GTGAGCTTGAGACCGCTTAGTCTAAGCATTTCACCGTCCAACTTTTTCGCGAGAAAAATC
GCCCAATATCAGCCCTGATCGTGGATCTGAACAGGCACATCTAGAAAAGGGGGATGTTTC
ACGCTGTAATCGCGGATAATCCCCAGCCGATCCAGGCCGGGATCGTGTTTTGATCAGCCT
GTCTCGCCCGTTATCACTGCCAGACAGGAAATGTTCCAGGAAAATAGGGGGTCTTAGCGA
CTGACCCTCGGGTCGCATGAGTGGCTCCTGCGGAGGCTTGCGAAAGTAAAGAAATCCCAT
GTGTCTTCAAACATCATATCCTCTCTATGAGCGGCCACGTGTGAGTCGTGGCTTTTCTTT
CCGGCCTAATTGTATCTACGCTTCCCTGCTCTTGGTTCTCAGCTGGTCAAACAAGCCCGG
CTCCAAATCCTTTATCGTCGGTATGAACGCTCTAGCCCGAGACACCTCGTCCAGATCAAC
CTTGCAGATCTGATACTCCTCCACATCATACTTGCACTGGGCGAGGACAGAGCCATTGGG
CGCTATGACCCTGCTTCCGCCCCAGAACTGCAAACCCTCCTCAATACCAACACGGTTGAC
GTAGGCGAGGTAGACAGCGTTCTCCATCGCCCGGCTTAGACAGAACCCTTCGAAAAACCT
CCGCCGCAAACCGGGACTCGCGGAGATACAAACGATCAACTGCGCCCCCTGCAAAGCCTG
CAAGCGAGTCAGCTCGGGAAAATAGAGATCATAACAGATGCTCAAACCGATGGTTCCAAG
ATCGGTCTTGAAAACCGGCGCTTCCTGTCCCGGACGATAATACCGACGTTCCTCGAAAAC
AGAGTGCGTCGGAAGATGGATCTTCCGATACCTCCCAATCAAACCCTTCGGGCCAACAAA
CACAGCAGTGTTGTGAATCACTCCCTTGACCTCGCTCTCCTCAGGCATGCCAAAGATGAT
GTGAACACCGTGCTCCTTCGCCATGCTCTCAGCCTTCCGCGTGCTCGGACCCGGGATCGA
CTCCGCCAGATGAAAGACCTCGTCCCTCATGGTATAGCCTGTCAGATGAAGCTCAGGAAA
AATCAGCAGATCGATATTCTTCTTTCGAGCCTTGGATACCTGTTCCGCGATCAGCGTCAG
GTTTCGACCTTTTTTCCCAACTTTGGGACAGGTTTGGGCGAGTAGAAGACTAACAGGCTT
CATCTATGCTCACCTTGCATGGATTCCGGCTCGTTTTCGGCATATAGACCTGCCTAACGG
CTCGTAATAGCCCCCGTCCGTTGTTCAAGGTTACAGTACGGCTTTATGACGCTCAGCCCG
TTCCCGCCTCGTTTCACACCCCTCAAGGAGGGAAATGAATTGCTCTTCACAAGGCTAGCT
CGTACCATCATCAAGCACAACCGGGCGGTCTTCGTAATCTGGCTAGTAGCCCTCGCGCTA
AGCGTCCCAGCAATTCTCCAAGTTCAGAGTGTCATCGTCTACACCGAGACAGCCTACAAC
CCCAAGAATTCTGAGTCAAGCATCGCTCAATCCATTGTCAACAAAGAGTTCAGCATCAGT
CAAGGCAACAGCGTCGTCGTGGTAATCACATCAACGGATGTACGAGGCAACGACGTTCGC
GACTTTATTCTAACGCTCAACAAGACCCTGCACAATGACCGGACAATCACAAACCTAAGC
AACGTCACAAGCATCTACGACATCTACTACCAACTACTCGTTGGTTATTCGAGCGAGGTT
CATCTCCAGCTCTATCAGGAGAAAAACCTGACCAGCCTTGCCACTTCGATAGAATTCGGC
ATACCTACAATCTACGTGAATCAATGGACAACGCTCGTAAATTCTGGGCCTTTCAACATA
AATCAATCACAGGTCGCGGCCTACAACCAAAAAGCCAACCAGTCCGCATGGTTGACCATA
TATTCGCAAACCCCCCAAGCCTACCAGCCAATCGCTTTGGCCTACGAGAACCTGTTCTAC
CAATCATGGAACAAGACGTTCAACGCCTCCACTTACACTCAAACACAAATTACGATAGTC
GCGCCTCCACTAGCCCGGGCTCAGAACGTGACCAAAGGAAGCCCGCTACTGGCGACTCAG
CCAGCTTACTACAACATCACTCTGCCATTCTTCCAGTCTAGCATACCAGACGGGCCAACC
CGAACTCTGTTCGTCGATGCCGCGGGGTTCTTCAACCTCTACAACTTCTGCCCCAATACA
TGTCCCAACGATTACTGGAACGACCCCACCGCGATTCAGACCTTCGTTATCAATACGTTC
TCGAAAATGGCCAATGCAACGCCGACCCAGACCTTTATCATAGGTGAGATTTATTCGCTA
GGCGCTTCGGCGGGTTTCGGGGATTTTACAAGTCTCGCGGGCATGCTTCTTCGAAACTAT
AACATCAACAGCTATCCGGTCCAGCCGAGCAAGGACGTCTACACCCAGTTCGTTTCCGGT
TCTAATGACACAATGCTGGTCATACTGGACTTCAAAACGACCGGACCGGACCCGAAAAAC
AGCATCGCAAGCATACGGACCGACATTCAACACGCGAACGTCTTCAGCAACACAAACCTC
CTAGTCTATGTCACAGGCGCCCCGGCGTTCAATTATGATATTGAATCAGAATCGATTAGA
GACGTGGAACGCATAGACCCTATCACCGTCGTCCTGATCATAATAATCGTCGGCATATTC
TTCGCGTCCCTTGCAGCCCCACTAATCCCGGTGTCCGCTATCGGAATATCTGTAGGAATA
GCATTCGGCCTAGTCTATGTGATCGGCAGCCTGTTCACTAGTGTCCATTTCCTAATCCTT
ACCCTCTTGCCCGTCGCCATGTTCGGGGCAGGGTCCGATTACTGCATCTTTCTTGTCAGT
AGGTATGCTGAGGAGAGGCGGATGGGACGAGGAAAGAAAGATTCTGTCGAACGAGCTGTA
ACGTGGGCGGGGGAGAGCATCGCCACGAGTGGAGCTACAGTGGTCATTGCTTTTGGAAGC
CTGGCCATTGCTGGCTTTGGAATGCTCCGGTCTATCGGGATCGCCGTGATGATGGGCATA
TCCATTGCGCTACTAGTCGCCCTCACTCTAGTGCCAGCTATTCTGTCCATGTTCGGGGAC
AAGATATTCTGGCCAGGCGGACTGGGTCTCTGGAGAAAGAAGAAGGCTAAAGGAAGCAGC
TACTACGCACGTGCGGCTAGGTTTACCGCAAAACACTCGAAGCTAATCCTCATAGTCGCC
TTAGCCGTCAGTCTACCAGCCACGAGTACGGTCCTTTCCTCACAGACAAGCCACGACCTC
ATATCGCAGGTACCCAACTCCCTCGATAGTAGAGCCGGTTACAACAGCATGGTCCGAGGA
TTCGGACCCGGGACCATAACCCCAACGTACACAATCGTGCAGACACCAGTCATGCTCGCA
ACTGACAACTGGATCAATGTCACCGCGTTGCGCTCTCTATCCCACGCCGAGAACTCGACA
TTGTCGATCTCCGGCATATCGAAGGTCTACGGGCTTACTCATCCTTCAGGCGATCCGATT
CCGTTCTCATTGTTCAACCAGCTGAACACAGCGCAACAGCAAGCAATGATCAGGAGCATG
AAGCCCTTCCTCGGGAGCGATGGAAAATCGGCAATGGTCTGGGCTAATTTGTCCAACGAG
CCCTACACAGACCAGGCCATCACTACACTCACGAAAATCCGACAAAACATCAACAGTCTC
CAAAAAAGCAATGACACGCTACTCGCCTCATCTACAATGCTTGTCGGGGGAGAAACTGCT
TCCGTTGCAGACCTTGCCAACTCAAGCGCTGCCGACTACTTCAACATGACAGCACTAGTC
CTCGTAGGAGTCTTCGTAGTCCTCATGATAGCCCTTGGCTCGATCTTCACTCCCCTGCGA
TTGATCTTCACGATACTTCTCAGCATCTCCTGGGCGATGGCCGCAGCCATCTACATCTTC
CACACCTATATCGGGATGGAACTGATCTGGATACTCCCAAT
>13_1_20cm_2_scaffold_3376 dna:primary_assembly primary_assembly:ASM192063v1_:13_1_20cm_2_scaffold_3376:1:24476:1 REF
ATCTGCGACCCCGCCAACGCCTTCAACGTGGCAGTGATCCGTGGACGCGTCAAGGAGGTT
ACCTTCAAAGGGGCAGACGAACATGTAGACAAGCTGGCGAAAAAATATCTAAGACAGGAC
AAGTACCAGAGCCGACGGCCGGGTATGAGGCGTGTATTGTTCAAGATCGAACCCGTCCAC
ATCGTGCCTCCCTTCACGGATACTACGCCCCGGAAATCTACCTGAGACGTGTCGAGTATA
ATTGCGCCTAGCCGGCGCACTCAACACAAGACCTCTGGGGCGAGGGCAAGAGATGGACTA
TTTTCTGGCTTTCTCTCTTTTTGCGTCTTTCACTAGCTTCTTTTTTGCGAGTTCAGGATC
CTTGATGTACAGAATGATGGCGTTGGCGTGACCGTGTCCCAAGCCGCAGTCTGATTTGAG
CCAGGAGAGTAGCTCAGCGTGCGATACCAACCCTTTCTCTTTTGCCAGTTTCTGAAAATA
CTCGGGGTCCTTACCGGTCTTGGCCCTGATGTTGTCTATGTACGCTTTGTAAGTCATGGT
TTCCACGACTCGTTAGATCATTCGAGCTCGGATTTGACTTAACTCTTTTCGCAAAAGAGA
ATAATGAACGAGATACTCGCCACTCAGCCAATCCGCCACAACTGGCAGCACCGGCTCTGA
TCTGCGTCCGTAGAATTGTTCATTTGACGCTTTTACAGGAATCACGATAATGAGTGGTCC
CGTTCGGCCCCCGCCAAACTTCAAGGAATCTGACTTGGGTCTTCGCGTTGAACCCCTAGT
AGGGAGACGCCTAAGAGAATCGTGCTGTTAATGACGCCTCACTTGGTGGGCACGCTTAGG
CGAACTCTTCCGGACGCCAAGAGCCCGAGGACTTTGGATGTGCAATCGTCTCACCAACGG
GGCCATTACCCGAAAACCGTTCTCTTCTGCTCAGGGCGGCCCTATTGCGGTTGTCGGGCT
TTTCCTTCGACTTCTCCTCCCGAGACGGTACCCCAGAACGGCTGCAACGAGAATTGCGAT
GGTTGCCCCAGCAGCGGTAAACCAGGTGTTTCTCAGTAGAGGAAAATAGAATGCCTGGGA
TGGCGGAGGTTGAGGACCAACGAAGGTTGCAGGCTCCACAACGGGAGGTAACGGTGCCTG
GTTGAAGTTGAACTCGCCCATCATGCTGTTCGCCTGGGCGTCTCTAGCTCCTAGTGACGA
AAGCCCGAACACTTGTTCGACGAGTTTCAGCAAAGAGCCAAAATCGTACTGTGTATGGTC
AATATAGTTTGGAAAGACCCAGGGAGATATGACGAGAGTTGGAACCCGGAAGCCATATCC
AAAACCGTCCACCTGCGGTGGTGCTACGTGATCATAGAAGCCGCCGTACTCATCCCAAGT
AGCGATTATCGCAGAAGACTGCCAGTATTGGCTCTCCATCACTTGGTTCACGAGGTAGGC
GACGTAGTCCATCCCGCAATCACTGCGTGCGGGTGGATGTTCGCTGTCTGGTGTTAGAGA
CGTACGGCAGAGAGATGGCCATGTCGGCGGGTGATATGGTCCGGGCATTATCCAGGAGAC
TTGGGCGAGATTGTTCTTCTGGATGTCAACCGAGAACTGGTTTGTGCTCTTTACATTCGA
AATTAGCAGACTTGGGTTGGTCCGGAAATAACTAAACAATGGCAACACGTTGAACTGCGA
CGGATCGGTGGAGTTCGAGTACCCTCCGTTGTACCAAGTCCAAGACAGACCGTGCGCGCT
GAGTTCCTCGGGCATAGATGTCCAATTCAGAGAAAGACTAGACCATGGAAAAGTCGGGGG
AGGAGTTCCAACAATTGTTCCGTTCACGACCCATGACAGGTTGGTAACGTTCACGCCAGG
TCCTGCTGCACCTGACGCGATGTAGAGATGGTTTCCAAGGCTCGGTCCCATCTCCGAGGC
GAAGAAATGATCGTCGAGCACATAATGGTCTGCGTAGTCCCAATAATAGGGAATCAGCGT
TCGGTCATAATATCCCATGGTCAAGCTACTGTTTTCTCCGTCAACGAAACCGTTCATCGT
CCCTGCGGCAAAGTCAACCTGGCTTGAATACCAAGAATGAATTAGGTCTTGGTCGATAGA
CTCCGTACTCACCAAGTAGGGTGAGACATAACCCTGGCTGGAATTGTCCGTGTCTAAAGG
AATCCTAACTGCTGACGGAAGACCATCTGCTCCCGGGTATGTGCCGAAGTAATTGTCAAA
GGAATGGTTTTCCTGGACTATGAAAATCAAATGTTGAAGCTTCGAGGCGCTCCCTGAGGC
GCCACTTATGAACGTCGGCTGTGAAAGGAGCATGCAGACCACTAGCAAAACGATTCCGAA
TGCACTTACAACCTTCCTAGATAGGGGCAACTTCCAAAACACTTGTTTCGAAGCATGCGA
CTTTCTATGCAAACGATCTCGGTCCATAATAAACAGCGCGAATACGGTCGATCTCGCCAC
GACGGATTCAACTAAGTCCCAAAAAGATCATGGTTCTGAGGGTTGAAGGTTCTCATTCGC
ACTAGGCAATGAGAAACAAGTGTGTCATTATGGATCCTCCACGCACGAACCGCGTGGGTT
CCGATACGGATTATAAGCCGCGAAGCCCTAGCTACGTCTAGAGCACTCTTCACAAGTTTG
TGTTCTGGCTGGTTGAGACATGAAGCTTGACCCAGGTCCCACAGGCGAATTACGAGTCCT
AGACTCCGGATACACAGACCAAGTCTTACTGGACACTATCAGCGAGGAGGTTCTGCGGAT
CAAAGCAACAGTCTGCAACAGCCTACAAGACCTCAACAGGCTCTACATGGTCGACCGCGC
ACTATACACCAACACACCCGGCATACCTCTCTACATGGAATTCACACCACAAAACATGAA
ATCTATCAGGACACCGCTCATAATCAGCGAAGTCAAACTCTACACTGTCGAACGAGTCTG
GGGCATGCGAACCCTAAGAATCACCACTTAACCGTCCGAAATGATATCTCCAGATCGTCG
ATAACGGCATCTTCCTTTCTGAAAAAGCACAGTCCGAGCCTTGCGAGAGTGGATATGCGA
ACCCCACACGCTTGGGGGGTCTGTCCTATCGATCCGCAGACACGGCAGCGGAACATGTCA
AGATCCTCAAGGTAGCGTTCCGGTTCGAGGCCCAAACGGAAAAGTCGACCAAGTCTCGGT
AAGTTGGACTTTAACCCAGTGCAATTTGAAGACTGGAGTTTTCCGAATCTTCGTGCAACC
AGGAAACTACCACGTGAGCTTCACAGGCTATCCCTTGACCCTTCCCTCAAATGCTGAGGT
AGGTGGCACCAACTGCCCCTGACTGTTAATGTTGAGCCACGTCGGCTCACACAGGTCGAG
ATCGGCATGAATTTCGGCATATAGCACAAATCCTGAGATCAGCTTACTACCCTGGCAATG
CAGAAGATTGAATCACAGGTTGACTCTAAGAGAGCTGAACTTGAGCAGTACAGCACCAGC
AACCCTTGCTGAGACAGTCACTCTGAAGACGATGGTCGCAGTGTCCGCAGACACAAAGGT
ACTTGCCCGCCTTCACCTTACTCATTGCCGAGTTGTGAACTTCTACTGTGTTCGATACTA
GGACCTGCTTTGTCAGAGACATTTCTCAACGGCGATTGAGAAAGCGAACCCCCTTAACTC
GATCTTGTAACTTTGAGAGTTGGATGCTAAGTTCCTTGATCATCCAAGCAGAAACTCCAC
GCGACCCCCAGGACTCGGAAGTTACTTCGAGTATTCGGGTGGAGTTTCGTTCTGCTTAGA
TTGAACAGAAGAGTATCTAACGTAGGATAAGTGCGAGCGAAGTATGCGGATGTCACTCTC
TACAACTGAACAATCCAACCACTCATACAGAGCAATCCCTGGCTATCTTAAGATCATCAT
CCTCGCTCAGGCAGCTACGATCCTCTCCTTGACGGTCTGGATGTACCAAGAATACCTGAA
CGACGCTTATTTCCAGCAGTATGTGATCAGCCTTCTCCAGACGAACATCATCGCCGATGC
TCTCTTGTCGATGGTTACAATGTCGGTCTTCGCCCTTGGCACCTTCACTCTGATGGGTTC
AATGCGCAGCGGGCGCGGGGAGAGCAAAGAATGGCGTCTCCTCTCCGACGAAGCGAAGGC
GCCATCTATACCATCATTGCCGGTTGTAGACACGGTCGAACGAGCCACGAGACCACGGAG
CAAGAGCCGCCGACCCCGAGCGCGAAAACCGAGAGCCGATATGGATAAGCTCCTTGATTC
CATGCGCTATTTTGCAGACGATCATCGCGAAGAGTAGACGCCAAGAGTTCAAGTCGGGAC
CCATAGACGCCAAAGCAGTACCGTTGCGTCGCGGTGTGGGTTGCAGATCAAAAATGAATA
GTCTAACCGCTATCGAAGGCAGGACTGCAAGATGGCCTCGCAAACAAAAGGTAGAGAGTC
GTGGACCGAAGAAAACTCCCCTAGGACAACCATACGGGAATCGAGCCCGCTGAAACTGTC
ACGGGTCTTCCGATTCGTAGACCCACAGACGGGCGCTTCTCAGATCTCGGATTTTCCAGA
CTCCAATCCTAGCGGGGATACTCCGCTAGAGGTTCGGATGAAGCACTTTACGGAGATCGA
AAACTTCACCTTTCTCGGCTACACTCTTTCTCACGAGCTCGGAGGGACGACTCCGAGCCC
CATTCGTACGGTAACAGATCTACAAGTGCCCGACGAGGAATTTCAGAACTTCATCAACGA
GGCAAAGAGCGCTACTCTGACTGACGAGGAGCTGGCTGACACGGTGCTCGACGTTGGAAT
CAACTGGGAGCATTTTGTTGCCTCAAACGATAACCTGCTCATCCCTGAGCATCCGCTGAA
GATAACCGATGTTCTGATGCAGGAGAAGATCGACTCCCTCGACATCATCACAGAAGCATT
CGTCCGAGAAGTCAACCTCCGCAGCATCGAGAAGAAGACCGGGACGAAAAGCAGAGCAAG
CTAAGAACGATTAGCGCAAGAGACAATCGACGTTTCGAATTCTTCCCGGTCGGATGGACG
AGTTGTCACGCGAGATGATCGTATGCCTTTAACGTCATGAACTCGGGGAATCTATCGCTA
GTAGTCAGTTTGTCGAGTAACTCTTCCGCGCCTTTGTAGTTGCTCGTGCGATAGACTCGC
GATCCGATCTCTTCAGTTATTCGCCCTGTTTCTTCTCTCAGCATTGATCGGAATAACTTG
CGCGTAATGGTGGGTCCTTCGACCAGTTTGGCGGAGTGATGAATCCACTGCCAGATCTGC
GCTCTACAAATCTCAACCGTCGCCGTGTCTTCCATCAAGTTATTGATCGCGACACAACCA
AGGCCTCCTAGCCAAGACTCCAGATACCTTAAGCTGACGGCAATGTTCGCTCTGACTGCT
TGCTCGGTTATCTTGGGCTCCGGGACTTTGAGAAGATCCTCACGGCGCACCTGCACGATC
TCTCTACCGTCATTGGATTCTGCAGGGTGGTCGTTGAAGACTCTCATGACCACGGGTACA
AGTCCTGGGTGAGCGACCCACGCGCCCTGGTATCCCTCTGAAAGTTCGCGCTTCTTGTCG
GCAAGGACCTTGTCGATGGCTTCCTGTGATCGCGGGTCTCCTCTGATGGGTACCTGTGCA
GCCATTCCGCCGATTGCGTAGGCGCCTCGTTTGTGGCAGGTTTGCGCGAGCAGGACAGAG
CAGGACTTGAGGAAAGGCGCGGTCATCGGGAGTAATGGTCTTTCAGGCACGACAAACTTT
GGGTCCTCACCAAGGAACTTGATGAGGCTGAAGATGTAGTCCCAGCGGCCGAAGTTGAGG
GCCGTTATCCTCTCGCGCAACGAGTGGAGGATCTCTTCCATTTGAAAAGCTGCGAGAATA
GTCTCGATGAGGACGCTGCATTTGATGCTAGCGCGGGGAAGGTTCAGAGCTTTTTCTGTG
TAGTCGAAGACGTCGTTCCAGAGGCGGGCCTCCAAATAGCTTTCCAGTTTAGGAATGTAG
ATGTACGGCCCGGTCCCGCGACCAACCAATTTCTTCGCATTATGGTAGACGAAGAGACCG
TAGTCGAAAAGGAAAGCTGGAGTCGAATAGGGCCCAAGCCGGATATGTTTCTCGGTGAGG
TGTAGGCCTCTAGGTCGGACAAAGAGTGTCGCAAGTTTTTCTCCGAGCCTATACTCTCGT
CCATCTGGACCCGTGTATGTGATGGTCTTATCGACTGCGTCTCGAAGGTTCACTTGACCC
TGCAAGGTTCCCTTCCAGGTTGGCGAGTGGGAGTCTTCGAAATCCGCCATGTAAACATCA
GCGCCCGAATTGAGAGCATTAATCACCATCTTCCGGTCGACCGGGCCTGTGATTTCGACG
CGCCGTTGGCGAAGGTCAGCTGGGACTGGTCCTACCTTCCAGTCGGAGTCTCGAATTTCA
TGTGTCTCGTCGAGAAAATTGGGAAGTGTTCCAGTTCGAAGCCGCGCATGAGCGAGGGTT
CTCTTCTGCAGCAGCGAGTCTAGGCGTGGAGAGAATTCTCGGACCAGATCGCGGACAAAG
GCCAGCGCTTCAGGCGTCAGTATCTCGTCGAAGCCCTCGAGGGTCGGGGATGGTATCATG
AGGCTCTATGGTCTAAACTAGACTTCGGGCCGACCATTGGCTTAGAATGGCAATTCAACT
CTACTGACTCTTGTCGTGATCATGTTCCGAGCGGCGTATTGGAGGCGTGACCAAGGTTGT
CTGCTCTTTGAACTGAGCTGTCTCCGTAGACTCATCCATTGCCGTTGTTGAGGATGTTCC
GCTTGAGATTACGGTCGAAACCTCGTCGAAGTATTCTGTTCCTACGAACGCTTGGTGTTT
TACTGCGGAGTAGCCTTCTCTTTCAGCTTCGAACTCCTTTCCTTGGACGCGAACGTAGGC
GGACATTCCCTCGACCGCGTATTGTCTGGCGAGTTCGAACATGGAGACTGAGAGGCTGTG
GAAGCCGGCGAGCGTGACAAACTGGAACTTGTAACCCATCGAGGCCAGGTCTTTCTGGAA
GCTACGGATTACGCGGGGATCGAGGTGTTTCTCCCAGTTGAATGAGGGCGAGCAATTGTA
AGCGAGTAGTTTACCCGGATGGACTCTGTGGATGCCTTCAGCGAACCTTCTAGCCTCGTC
GAGGTCTGGCGTCGCAGTCTCACACCATATGAGGTCGGCGTATGGCGCGTAGCTTATGCC
ACGCGTGATTGCCGCTTGTAGTCCCGGTTTGAGTCTATAGTAACCCTCCGCGGTTCGTTC
CCCCGTCATATACGGAAGGTCTCGCGGATCAGCGTCGCTCGAGAGAAGCTTCGCTCCAAC
CGCATCCGTCCGCGCTACTAGATAGGTTGGGACACCCATCACGTCAGCTGCAAGCCGGGC
CGCGACAAGGGTCCTTATGAACTGGTGAGTTGGGACCAGAACCTTCCCACCCAAATGGCC
GCACTTTTTCTCTGATGCAAGCTGATCTTCGAAGTGTACCCCCGACGCTCCAGCCTCGAT
CATTCCTTTCATCAGCTCGAACGCGTTGAGGGGACCTCCAAACCCGGCTTCCGCGTCAGC
GATTATCGGGGCGAACCAGTCAATCTTTCCTTTCCCGCTCAAGTATTGTATCTGATCGGC
TCTTTGGAAAGCTTGATTGATTCTCTTTACAAGATTCGGAACGCTGTTGGAAGGGTAGAG
ACTCTGGTCCGGGTACGTCTGGCCAGAAAGGTTAGCATCCGCGGCTACCTGCCAGCCGCT
CATGTAGATGGCTCTTAGGCCGGCCTGAACCATTTGTAGCGCTTGGGCGCCTGTAAGTGC
ACCTAGCGTTGGAATGTAGGCCTCGTCCGTCAGGAGGCGCTCGAATTTCTCAGCACCTAT
TCTTGCGAGCGTATACTCGGGACGGATTGTACCACGAAGTCTGACAACATCCTTTGCCGA
GTAGGGTCGGCGAATCCCATTCCAGCGATCGGAGAGCCAGCTCGTGTCCAAGCGTCCAGT
CTCAGTGCTAACATCAGCTACGCTGGTCACGAAGCGTCTAGCTTTCAATGACTGATCGGC
TGATAATAAGCGTTAATGATTAACCCATTCTATTTCTATCCTTGGATATACTTGTATGCA
CAGCTAAACCCAAGATTCCCGAGATTCGGTGTGCCTAATTTGCTTCGGACCCGATGGATG
ATTCGTTGGAGCCCGAGTCAAATCAAACAATAGTGTAGAGATTCAACCTAAATCGAACAT
ACGTGGTGGATCCAGGAAAAGATCAGATGATATCATCGGCCAAACATGGCGTTGAGGAAT
GTAGTTTGATTGCTCGCGATATATTTTCGACATCCCCAAAGCAAACTACCACGTTTCCGC
GTCAGCTTCCACTCAAAAGACCATAACAAGCCTCTGGGGCTCACCTAAGCGAACCGCGAC
TCTTGTCCCCTCTCCGATCTTCGGCATTACAGTATTCCCCCCCGGCGATCGGATCGGCGG
GCGCATATGCTCTTCGTGGAAGAGGCGGTCTCATTGAAGATCTATGAAAGAGAAGGGACC
GGAAGAGAACTCCGGGCGAAGCTAGTCACGAGACTCCTCTTCTCTACGGTTGGAGTAGCT
TGGCCTGGCTCTTTGTCACTGGATTCTTTTGGTATGCGTTCAGAGGTTTTGAACTTCTCG
GCTGGAGACTTCCCAATGATGGGTTTGGGATTGTCTGGGGTGAGAGTAATGGTCGAAAGC
GAAAATGATCTTGGTGAAAACACAGCTCCGGTACCGTCGAACTCGATAGGGCCGCAGCCG
ATTTCAGTTTCGTTGATTGTGGACGTTTTTGAAAATTTCGGGAGATGCGGAGTCTTGCTT
GCATCTGTGTTCACCCGTGGACATAACCTATTTCCGGTTTCGCGTAGATACAGTACTAGA
TGAGATTTCCATACCCGCTTGACGACTGCGAATGTGGACACTACAGGCTGAATCACAGCC
CTAGGACAGACTCTGGCGAGACGAAGTGTAGCGCGTGTTCGTGCTCTCAGTTTAGTCTGA
GGGTGGCGGCGAATGGACGAATCGAAGTGAAGATCCAGGATTGAAGGAATAGCCGGAAGT
ATCGTTTTCGGCTAAAAAACGTCCAGTTCAAATGCCCAGAATGCGACCAAGTAGAGCAGG
CAACATATGTAGGCAGCCCCTGGACCGGGCTGGTCCAATGAGCACAGTTCGGGAAAGTTC
TCTGGGCATCGCAAACTATCAGCGGCGGCAAATAGGTTAGCGTGGAAGAAGCTAAGAGGT
GTTCATTCGTGCGCCAGTGCTGACTGTAAAATGAGGACTAACGAAGAAATCATCAGACCA
GCTGGAAGAAGCCGGACGATGATGGACTTTTACATGATCCAGATGGAAATTCTTCTAGAC
ATTCGCACTTTAGTGAAGGAGCTGATAGAAATCAGCTCAACCAATCGACGAATGGAAGAA
ACCAAACGCTCAGCTGGAAGGTAGTCAAACACTAAAGCCGGTGAGCCCAGGCCTCAGCTC
AATCTGGGCTTTTGCTCATGCCGATCCAGGCTCGGTGATAAGACCCGTTGTGGGCAATCT
TCCAACTATGTATTGGATCGAGTGTTCTATCAGGGAGCCAACGACTAGGAATGCGGGGCC
GATCGGTCCATAAAGCAACCAGAGGCGTGCTCCGACGCCCTCGCTGAGAGTCTCAGCAAT
GACTCCTGCGGTGATCACACCTCTTGGGTTCCTGAAGCGAAGATACGGCTGTTGAGTAAT
CACATTCTCCGTGATCTGATGCTCAATGTAGAATCCGATGAAGAAGTAGAGCGAGGCGAT
TAGCGAACTCATCGAGAGCAACGACGATGTATTCGAGAGTAGTATCAGCCAGACGCTCCA
GTTGACCACTTCGAGTAGCGTGAAACCGAATATTTTGGCGAAGACTCTGCCGGTGAAATT
CGGATTCTCGGCTCGCTGCATGATCGAGTGCTCGATGAGGAGGACGATCAGGAGGACTAG
CGGGGCGATTGGGATGCCTTGATAGAACATTGAGGCCCGAGCGAGAATGAGCCAGGCGAT
CAGTCCAGCATCCTCTATGATAGTGACTAGTAACGCAACGCCGGCTGCGGTAGCTTTCGA
GTAGGAGCTCATCGTTCCACCAGCTACCTATTCGAATGAGCATATACTTTGCATGTACAC
AAGTGCATCAAGAAACCAACACAACATTCACGGCTCAATATCCGGGGTCCATCCAAGCGA
TCCGTTCTCTAGCCTGGTATCCAGATTTTGTCGAGCCAAATAAGCCGGATGAACGGTTCC
TAGATGGCTCAGGTAATCCTCTCTATCAAGAGGAATATCACATAAAGAGCAACAAATTGG
AGGAGGTGACGTCACACCCTAGAAATTCTTGGTCTCGGACGGAGCCATGGGACAGCAGCG
ACCGAAGCTTTCCAAAGCAGGATGAGGGACAAGCATGAGGTCGTTGCAGACGCCGAATCG
ACCGGTGAATTCCTGTAGACTTATACTGTTGAACGCCTTCTCGGCGAGAGAGGAGAGTTC
ATGGTGACCAGACGGAACTAGTTTCTCTCACTTCTGATCGCAGCGATTTCGGTTGTCATC
ATGTTCGCTGTTCCAGTAATATACGTCGCTTCTCCCGCCTCCCCGCCCCCTCGCTGTGGG
TTGTTCCCGTGCCTGGGGTCCCAGGCTAGTTACCAATCGATTAACAGACACCTACTAGGA
GTTGGTGGACAGATCCCGGCCGACTTCACGCGATACGATTTCTTCTGGTGACAATCTCTC
TTTCATGGGGCAAGTGGCTTCAAAGACGGAGTAAACCTCGTTTTATTGATATTCGGAAGA
TGCCGGTTTCGGTGGTAGGATTCGGCCAAAACTAGAACTGATCCTTTTTCTCCCAACTGC
TTGTTCTCTTTCTGGTTGAGCTTGGGATCTCAGCGAAGCAGTCACTTAGTTATCATTCCT
TGCCTGGTTACAAAAGGCGTATTCGTTTCGAGAATCGTACAACTCTCTGTCGGCTGGGGG
CTGTTTGGCTAATGACTGGCGACAATGCAAGTTTCTGGAAATGTGACAATTGCGGATACA
TTAACGATACGAGAGATATCTTCTGCGAGAACTGCAAACGCGGGGTCCGTCCAGAACACT
CAGAGATTGACGATTATCTTGCCAACACAGTTGTAAGAGAAATGTGGAAGAATCAGAAAC
AGAAAAACATAGAATGATCGATTAGCCAGAGTATACGTCGCTTAGGAAACTGAGCATGAT
ATCGACATGTCTACCATGACTGGTATTCTTGGTACCAAGAAACAGGTGTGACTCTGGTAT
AGCAGGCACTAATGTACTTCTTCGTCTGAATAATGGTTTCGTGAGAGGATTTGTTGAGAA
GAGCTGGCCCGGCAATCGTAACTCAGCCCAATGCGGTATCGGCCTGCTAGAACTACACTA
ACAACATCACAATACCCAGCATCAACCACCACATCACAGTTACCGGACCCTACGTCTTGG
ATACGTCCCACAACAACTGGGCGGAGATCCACCCAGTCTACACCCTTACAACATCTTGAC
CTTCTGAGAGAACGTGAAAGAGGATTTGACTCTAACCCGGATGGATATGATGGTTCACGT
CGAATACCAGGAGGACCTACTGTTGAACATGGAAAATCCTCACTATTTTCCGCAACAAGG
GTAGACTAAGGTTATTACCCCTAATCCCAGAACAGGAGCGCTCATGTCCAAGTTCATAAT
GTCACTAGGAGACGTCGCGTATGAGATCCTTCAATTGGAGGCCGCGAGACGATATATCAC
AGTACAGGAACTATTGAGAGCTGTAATTATTCCTGAATGGGTAGAACAAAACCCGCCCGC
TCAGAAGATACTAGGTCCACGTCTAGCACCCCCGCTAATTCGATCATGATATGCCAGTCT
TGCCACAAGTCGATACTCGACGGAGAAACGCGGCACCTCAGATATGATGATAGGGCGGGA
ATGCTAGAACCCGTCCCCGACAAGTGCTCGAAGGGCATCTGATAGAGTGGCATGAAAGAC
TACCCCAGTTTTTCGTGGGTCATGATGTTCTGAACACTCCATTTGCATCGCACTAATCGA
AAGGTTTTGCCATCTAATCTCCTTGACCTCTGCCCGCACGCAGAGACTCCTTTCACAAGT
ATCCATTTGTGCTGGTTCGTGGACGCAACCCCAATATGCCGACCACATGGTATGGGCCGC
AATAATGGATAATGGATGAAGCGGGAACAGAGAATACCTCAGGATAAGTGTACCCACGCC
CAAGCCTTCCGCAGCAGGGATGGAACCATGGAGTGTTCCGAATGCGGCAATACGTGGGAG
TCGCTACAATCCTACGTGTTGAATTCTCGAGTGAAACTGTCGAAAACCTACACCATAACT
CGCTAAGTATCGCCTACCAATCATTGCAACTGGAGAGTTCCTCTCGACCACTTCCAAATA
GTCTGTGGAACACGATTCTATGAGTTGTAATCCGTCCAGCGTGCGGGAGGTAGAGACTTT
CCGCGGGCTAGTGCTAGGCGTTACTGACACGGTTCGTCTTGGGTACAGTCAGAGAAAAAC
GGGTCTATCACAATGGCTCTCCACGGTAGAAAAAATGACGAAAAATGAACAGACGAGCTA
CATATTCGCCAAATGCAAAGGAGAACGTGCACACACAATTTCCCAGATCGAGCACATTCC
GAACGTCGAATCTGCCACGCCTGTAACGGGAAGATTCGACCTGGTGATCAAGCTGGGAAC
CAACGAGCCGACCAAGGCCTTCACCACCATGGAGAAGATCAGGAACATCCCAAGCATCAC
GAACACTCAGACAACCATCTCGTTCGAGAGCATCATCAACAGCTCCAACAAGGCAGACAG
CGAGAGCCCCCTAGCATTCGCTCTCTTGAAAGTCAAAGGCAGCTTCGATACGATTCTGCG
GAAACTCAAGACCATTCCGAACTTTGCAGAGGCACACGTCATACCTGGAGCGTTCGACAT
ACTTGCGGCTTTCAGGGCAGACAGCTCCGAGGAGCTTCTGGAAAAGTCCGTTGAGAAGAT
AGGCAGCATCAACGGAATCACGGCCAGCGAGACCCTCATATCATACAACCTGCCCGGAAG
AACCGAAAGGTTCTAGACCAGAACCAGCGGACTCTCCAGAAATCTCCTTTTTTCTCTCGA
CCAAGACCAGCGAATGCCCTAGACGAGTATCCGGGCCAGCATCTTCTGGTCGCTCACCTT
CTCGCTGGTGAAACCTCAGTGGATGCGCTGGAAGGGCTAAAACCTACCTGGAGTCACTGC
CTCCCGGTGTGGCATTGAATCGGACCAGACGAGCTTCTGAGGATAATATTACGATTGGCG
CCTAACGATCGGGTCTGTCAGAGCGACTATTAGGGTCGCCAATGTTTGAGAGAGGCAGAT
CAGGATCAGACTTCATCGATCGGTTCCCTTGACAGCGTCTTCATTCTTTCACTATCATGC
CCATAGAAATCAGGTGAAGGAAGGTTTTCAGAAACGCCTTCTGCACTATCGGTTCCAGCG
CCTGTCCAGTCTTTACGTATTCTGCCGTCCAAGAGACAAGCCTTGAAGATTTTGTCAGGA
GAACCATCCTGATCCTGCCGTCTCTTGTCAAGTAGCGCTCACCAATGACTTCATCTTCAG
CATCACCTGCATCGATCGGAGACACCATGCCAACACAATTATTGGATTGATGCCAAGCTC
GCAATAATAGTCGAGTTCAACCTAGCTGAAGACAAGCCGGTGACAAATCCATTGCGTGAA
GCGGAGTGGCTCTGAAGGGTCTGCACGAGATCCGTTATTCCTTACTGGTTAGAAGTTGGA
ATATAGTAGATTGTCTAGGAGGCTGCCGTTCTGCGTCTGTATGCTGCCCTGCCGTATCTG
TAGCGTAGATAGAGGACTTGTAGTCCAATCCCTATCGCCGCGAATACGCCCCCGACCGTT
ATTGAAGTGAGGCTGTTGTTCGTGAACCCCCACCACATGAAAGCTGCGGCGAGTATGAGC
GCGATTGTTGGGGGATTGGGGCCTCGAATATCCAGCATTTTTCCATCCCAACAATAATTC
CGTCTGTGGCGCTCTTAAGCAGGCTGATACTACGGTCTAGGACTCTATTACCATCACTAG
CGAGAATCCGTTACATGCTTAGGGGTTAACACGGGTCCCTCCAAACCCTGCGGACCAATG
TTACATTACTCTTAACCTCGACCAAGAAATAATGCTATTCTAGGAATAATCGCCATGCAG
ACAGCGATCGTGGAAACGTTCCAGTCGACCATGAACAAATGCTTCGCTACCGTTGTAGAA
GATATTCTAGGCCGGACGGTTAAGGAGGAGATATTTCTGCTACTCAGCAGGAACGGGATC
CGAACTTCAGAGATCGCTAGCCGGTTCGACGATGCGGTCGGAGTCCTCACGAGTGCCTTC
GGAGACGGCGCTCGCGTTCTGGTATTCAAGACTGTGACTGAGCTCTACAAGAAGTATTCC
CAGCAAGCCGGTTTCAATTTCGGCGAGTCTCTGAGAGACCAGATCACACTGTTGAGGGAG
AGAGTGACCACGGACCTTCTGAAGCCCAAGACACTATCCTAGCATCGACAACTCGATCTA
TACCGCATCGCGGAAGCCACCGGAATAACTCACCCGATCCACATTTTCCACCTCCGAAAA
TAGACTAAATTCTCTAGAGCCAGTATGGACTCGATTATCTAGAGAGAGTCGGCGACCATT
GAATATGCGAAACTCGCGGTACCAGAGCGCGTGTCCGGACCGTGCGCGACTCCAAAGATT
CCATCAACTATAGACGCGAGCTTGAACATGCTCCAGTCCGCAAAGCAAACGAAATAGCTA
GAACCAGTAGCGCCATTGTCCAAGAGCCGATAAGAGTCTCCATAATTCCTCGGCCAACGC
AGAGATCTCACCCAGAATTAGAGAAGGACGAAGGTCGTAATTTACGGATACTCGTTCGTA
GGAACTTCCCGCGCCCATCCGGAGAGACGATCTAGAAGCGGGATCTTCACGGTTCCTGTA
AGCATTGCAGTAATTGGCGCAGGCTTTTGGGGACAGAAGGTCATCAGAGAGATTCTGACC
CTTTCGCGGAAAACAGGCATGGTCAGTCTGCGCTCCATCGTTGATAGCTCTCCCTCCGCC
TTGGAACGGTGTCGCAAGAAGGTCGGACCATTGGACTACAGGACAGATTATCAGAGTCTC
CTCTCAGATCCGGACCTCTCAGCAGTTCACATTTGCACGCCAAACTCGACCCATTTCGAG
ATAGCATCCTCGTTCATCAAGGCAGGAAAAAACGTCTTGGTGGAGAAGCCTCTCGCCCTC
AGCTCTAAAGAAGCCTACCTCCTCGTCGAGCAGGCCATAGCCCAGAGAGTAGTGCTGTCA
ACTGGGCATTCTCACAGGTTCAACAACGGACTCAGAGCGCTAAAGAGCACGCTTGAGCCA
TCGATTCTCGGGGAGCCCAACTATCTCGGTCTAGAATGGACAGGCATCTCACCACCACAA
GATCAAGGAAACGTGATTACTGATCTAGCGCCACACGCCTTCGACATAACCAACTCTCTC
ACAGGGCTGTGGCCCGACAAGATTTCGTGCATCGCAAGAGGATACAGGAACAGGGAGAAT
GAAGAGGTTGCCTTCATCACATGCGAATATGAGAGTGGCCTTAGTGCTGAAATCGAAGTT
AGCATTCTTGATCCCCGGCAGCGAAGAAACCTGAGAATTGTGGCCGAGAAAGGGAACGCA
ACTCTAGACCTTCTAGAACAAAAAGTGGTTCTTCAGCACGAACACGGAGTCGTGAAGATT
CCAATAATTCCAAGTAATATTCTGAGAGAAGAAATCGAACATTTTGCGAACTGTGTCGGT
CGCAATAGACTTTCGCAGACCTTCTCCAACGAAAACGATGGACTGCTGGGCGCACACGTA
GTCACTTGCCTTGAGGCAGCGAGAGAATCCCTGTCAGAGGAACAGTCAGTGAGGGTCAAG
TTCCCCTCTATGCACGGTGAGTCGGCGGTGATGAACTAAGATACGACTGCGCATACGAAC
TATCCTGATACCGCAGAATCGGGCGAAACATACGACGTGTGGAGAGGATCCGTTCAGGCT
TCGTTGGAGGGTTAGGTTAGCGGGGCCTCATCACCGGAGAACGGAAGATCCATTCTCGGA
GTCGAGGCATCTGGTTCAGTTAGGAGATAGCGTTTGGTGTCTTCTGTTCGTGTCTGCGCC
CGAATGCACGTGGTGGGAGAAGAATCTGCAAGAGGTTTCTTAACGAGTCTCTCGAATCCT
CTCCTCGCGCAACTAGGGCTGGTTCTTCCTCGACTCTGTGATCAGTTGTTTGCTCTGGTT
GCGCACGGCCACGCTGATGAATGGGGCTCCCCCGCAAATGTTCGATCATCAAAGTTTGGG
GAGCTTGTAGCCCACATGCCGGGCAGGTGTAGATGACTGTTTGAGAGGCTGAGGTTACAT
TCGAATTCTCCATGGTCGCCGCGGATGGTTTCGGCGCTGTTCTCAGATGTCCTTTGCGAC
CCGTTCCAGACCTGACTCTTCGAGTCTTCTTCTTCTGCTGCTTCCTGTTGGCTCTAGGCC
TTCCCGCTAGATGCCTTCCTGCACTTACTGTATTACGCGAAGCTGTCTTCTTTCCATTAC
GCTTCATACGGACGAGTCCCGAGATAGCCCCCGTAACTCCTTGCAGGAATCCAGTGATCA
ACGCTTTCATGCCGCCAAGCCCGCGAAAGATCGCTATGAACTAGAAAGGGATGGACCGGT
GATTCCCGATTGCTACTGGTCCCAGGAAATAATGGTAACGGTCGTCGTAAGGGTCAGACG
ATTCTCTCTAGCGAGGAGACTTCGGTTTCTATCCTTGGGTAAAGTGCGCACACACGTTGG
AGCTCCGACCGCAAGAGGCTGATCACGTATTGTCGGGAATAATTGTGTTTAGGTATTCCT
GATACACCCGGTTTACACTCTAACAATATGCTAACCTCGCGCTTGGTCCTCCTGACCCAG
ATTCGGAAGCTGCGTTCCTGTTATTCTGGAATCGGCGTGTTCGCGCTCCGGTTGACACTG
AGGATGTTTAACAAAGTGAGATGTTTTCCACTCATGGCAACCGATAGCCATCGCGGGCTA
TGAACAGTCTAGCAGAGCTACCCGTGGCTATAGTCGCTCCCTATGCCTGCTACTAAAGCT
AAATATGAGAAGCCACCGGAACGCTTTGTCGGAGAGCTGATTTATTCATTTGAATAAACG
TCTAGTCCTCCTGATATCTCTCGCCCTCACCGTTTTCCTGTTTGTTCCCTCAATCCCTAG
GGCTCACGCGGTCACGGGTGTCGTCTGCTTGACCACAGCAGCAGCCAACGCCTGTCCCGC
TAGTCCGCCCGCTTTCGGTCCTTTTACCATCGGCACAAACTTTAGCATCGGTATCTTCAT
CCAGAATTCTAACGCTATGGCAGGCTTCGACATCTACGTAAAGTCCGACCCCGCGGTCCT
GACTCCCACTAGCGCTAGTCTCGGTCCTCTGATCGTCAATCCATCATTGACGTCTACCTG
TGTCAACGGCATAGCCCAGACTGGCTCGTGTACGGTCAACACTGCCAACGGAAACGGTGT
CGTCGAGGTTACTACGATAGAAAGTTCGGGCGGCAACGAGTGTGGAGGCATCTCACCATG
TTCCGGTATGGCATTCTTCATAAACTACACAGTAGTGGCATCGGCCGCGAGCACACCGCT
ATCCTACCCCGCGGCTCCCGGATGTGCTGCCAGCAGCGTGTCTTCACCACCGAACATGTG
TGTTCTCGTAGCTGACAATGTTGGAACTACTATCCCTGAGAATATCCAAGCCGCGACAGT
CATCCAGACCACGTCGGCAGACTTTACGATCACCGCGGTTCCGAACAGCGTGTCGGTCAA
CGCCGGCTCCTCCGCAATCTCCAACATCACCCTGACGAGTGTCAACGGACTCAACGGCAT
GGTTACACTCTCAACAACTCCCCCGCCCGCCTGCCCGGCATGCCCAACCTGGGGCATCAA
CGGCTCCATGATCCAACTTCACGCTGGAGGAACAAACTCGTCTACACTCATCTTCTCCAC
AATCTCATCGACTCCGATAGGTAGATGGATCGTCAACGTCACCGGAACCTTCGGGAGCAC
GTCGCACACTGTTACCGTCGTCTTCACGATAATGTCATCCGGGCCACCTCCCGATTTCCT
AATATCCGCCAACCCCGTTTCGCTCATCATCCCGGCCGGCATCAATGCTAGTTCGACGAT
CACGTTAACCAGCATCAACGGGTTCAGTGGAATGGTTCAGCTGTCCACAACATCTCCGCT
CTGCCCCCAGCCACAGTGCACGACATGGTTCGTGACTCCGACCCAGGTTAGTCTTGCCGC
AGGCGGAAGCGCCAACGCCTTCCTCGTAATAATGGCGGCAAACAGGGCCGACAGTGGAAC
TATCAGCATCAGTGGGACGAGCGGCGGTCTAGTGCATCAGACCACCGTTGCGTTCCAAGT
CCATGCAGCTTCAACAGACTTTAGCCTCACCGCCTTCCCGTCCTTCTTCAGAATACCCGC
GGGGACCACCGTTAGTTCCCAAGTCCATGCAGCTTCAACAGACTTTAGCCTCACCGCCTT
CCCGTCCTTCTTCAGAATACCCGCGGGGACCACCGTTAGTTCCCAGATCCAGCTCTACCC
CAATGGATTCTCCGGCGGCAGCTTCAGCGTCGCACTGTCCGCTGCAGTTTCGCCACCAAA
CGGCCTGACAGCAACTCTCAACCCGACCATCGTGACCCTATCTTCGTTCAGTGTCTACTC
CACACTGACAATAGGCACTCTCGCTACTACACCCGTCGGCAACTACACTATCTCAGTCAC
GGGCAGTAGCAGTGGCTCCACGCATTCCATAATAGTTTACGTGCAAGTTCTACCCCCGCC
AACACTCAAGGTTACGCCGACGAGTGGCACGGTCGGAGCAAAGGTTCTGGTTCAAGGCTC
AGGATTCCCGGTCGAGTTCGGTTCATCCGAGATCATCGTCAGCTTCGACGATCAACTCGT
TGGATTCATATTCATCCCTACAACCAGTTTCAATTTCACATTCAACGTACCAGAAGCGCA
GGCCGGGGCTCACACGGTCAAGGCCTTCGAGCCTTTCTTCTTCAGTGGCTCCGGCTCGAT
AATTGCAACCGCGCCCTTCCAAGTATTACAGAGCCCCACAGGCTTGACGGTCAGCCTAGA
CATTGGAACAATCTACTTCCCTGGAGACGGCGCAACAGCGTTCATACTCGTCAACCAGAA
CGGCCAACCAGCCTCGCCAGCAGACCTCCAGGTAACAGTCCAGCTCATCAGACCGGACGG
CTCCATGCTGCTCCTAACCGCAACCAAGATCTCCACGGGCATCTATCGCGCCGTCTTCAC
AATACCCGCAGCATCAGCCAACCCGCTCGGAACCTACGCTATGATCGCAAACGCCCACTC
GTCAAGCCTAGGAGACTCCACAGCCCTCGGAAGCTTCGAAGTCAAACCGACCTGGTTCGC
CCAGAACAGCAAAGCAATAACAACTGGCGCCACTCTAGTTGGCTCAGTGGGAGTGGTGGG
AATGGTCGGCCTCGCCTGGAAGAAGGGCTACCTCAAGAAAAAGGACGACGAACAAATCCT
CCCGGCCTGAATCTCCGAATCAAATAGGCCTCGAGATTCCCTGAGCAAGAATAACCACCG
GGTATGTTGCGACGATCCCGTCAACTCCCAGCCTAAAACAACGAGTCTTCTTTCCAACAG
GGACGAGTGCATCACCGATGCAACATCCCCCGATGCAAAAGCTATTCGACTAATGCAGCG
ATAGACAATCTCACGGTGAGGCTCCTTGAGGAAGACAGCGCTGGCGGTCACACTCGCGGC
CGCGGTGATTGTAATAGGGATAGGTGTAAACGGCTACTACGCTGCTCATACTGGATTTCC
TAGGTCGGATCAGTCCAGTTGCAGTGACCCGGATTCCATATCGAGCCACGTCTATAATGC
ATACCGTCTGAACGTGATCAGGTCGTGCATAACAGCCTCGGGAATCGTAGACAGAGTCCT
TCAAGAGGCTGACGGAGATTACCACGTGAGACTGGCTCTCGACCCACAATACAGCAACCT
CACCAACAGCGCGAACGACCAGTACCAGTACTACGACCTGGTCGTCGAAATAATCTGCGC
ACTACCCATAACCCAGTCCGACGCCGTGTCAGCGTGCCAGAACTACACCAACACCATAAC
AATCCCCAGCGTCAATGACCACATCACAGTCACAGGACCCTACGTCTTGGACACGGACCA
CTACGACTGGGCCGAGATCCACCCAGTCTACACTCTTACAATATCCTGAACTTGAGAAAC
GTGCGAGAATGGTCGTTGGCTCAAACTACTTTGCGTAGAACAGTTCGATGAAATAGAATG
CCTATGCGCCAACGATATTCTCCGCCTGGGGATTTTGTGCCAACGCAGGAATCGAACCCT
TATGGCAGCGACCCCCGTCGGGCCGCCCTCAACTGGATCCGAACTCGAACTCGTCTCTTT
TCTTCAGCCCATCAGATGATATAGCGGGAGCCGAGGATGATCACTTCTCGCGTGTCGGCT
TGTGGCCTCGGTTCTTCGACGGGACCCACCCTCCATCCCTCGTCCTCTTGTATCCCTGGT
CGTAGTGGCGAAAGAAATCTTCGGGCGTAATCAGGGACTCTTCTGGAACGATGGCCGCCC
AGCCAGACCCGCTCAATAGGAGTTCCTTGAAGTCTGGGTTGACTATGATGTCCTTGGAGA
CTTGAGCTCGGTCGTGCCAGACCTCCATGTCGAGTATTCTGAGTCGCTCCCCTCGGTCGG
CAATGAGTTGCGTAGCGACCTCTGGCCCGGCCGGTTTGCCGACTAGATCCCCGGCTTTCA
CCTCTGTCTCCGAGCCATTGTATCTCAGCGTCCCCTTCCCGGTGAGGATCAAGTAATATT
CGTCCACGTGCGAATGACTGTGGAATCGAGCAGCGCTCTCGTCCTTCTCGACCAGTCTGA
CTCTGAAGAATGCGTGCCCGGGCCCGAGGAGCGGCATCAGGAATCTGTCGATCGAGCCCG
TCTCCTTCCTTGAAGTCAGCGGGCGCTCGGCTCCTTCGAGGGCGTCATCGTCGAGAACGT
TCACCACTGGCCTCGTCCACATGTTCCCCGACAGAGACCCTCTCCTCCTAAGATAGACCT
CGTCGGCCCAGAACGATGCCAGGCGCACCACGAAGTCCAAGGCTTCAGGAGCCAGAGAGG
GGATTGTGACCGTTGCCTTCCCCTTGGAGTTCTTCATCAGCCGTCCTGCCCTCTGGCCCA
TCTCGTCCCAGAACCAGTTGGCGAAAGGGAGCAAGGGTTCACCGTGTCCCTTCGGCGTCT
CCGTCTTCGACCTGAAGAACAATTCCCATGCCAGGTCTGCGCGCACCGACCGTTCCCTAA
CTTGGTCGTCGAGCACGATTTTCATGTTCATCAATAACTTCAAGCCCGAGAGGTCTTTAA
GATTGCATGGAAGCAAAACCTCGCTCCCCACTCGGGAAGGAATCCAGAGGAACTCCTGGC
GTTACGGACCTTACTTTTCCTGCATAATTTCGTCCACCTCTACTAAATATGTTCAACGAG
CGAGTCGAATGTTTGAGCACGACGCGATGAAGCAACTAAAATAGAGGTTGAAAAAATGGT
GAAGTTTTTGTCGACCAAAATCAGAAAGCTTCTGCTCAAACGCCGCTGGAAGACTGCGCT
GCTTTCCGTGTTCCTTCTCTCACTATCCGTGACCCTATTCTCACCGATAAAAATAGTGAA
GGGGCTTCTGGTAGATACCGGGCTCGCTGCAGGAAGTCAGCAAATCTCCATGGACTCTGG
AAGGGTCAGCTGGGTTGATGCTCCGAGTGGGGGTTTCGGCCATAACATCGTCGTCTATGA
CATTAGCTCGGGTACCAGCGCCAGCTTTGCTGGTCCCAACGGAGTCCCTGGCGGGGACAT
TCTTGGTGGGGCAATCTATGGGGACAAGATTGTTGCTGCGGGAAACCTGACAGCCCTTCT
CTACCCGTACACCGCCACGATTTCCTATTGCATCCTACCTCACGCCGTGCCAGTGCAACC
ATGTGGGTCTTGGAAACTCCTCGCCAATGGACTGCCTCAGATTAGCACATTCGCTGGATA
TGGATTCCCAGTCGTCCACGGCGATCTCGTTGCTTGGTGGACGATCAATGGTTTCGCCTA
CCACAGCTTCTCATCGAACCTCACCGAGACCGTGACGTTCACAGCTCCACAGCAACCCGT
CGGTCTATCGACAAACGGCGAAATCATCGCATTCACATTGGCAACGGCTCCGGGCCAAGG
ACGCTTCGGATACTGTGGACAACTCGAATACTTGGACACTACGAACGAGGCGCAAGGAGT
AATCAACACTGGACTGAACAACTGCGCACAAGGTCCTACTCCCAGCACTTCTATCTCCCA
ATATACGATTGTCTTCACGGACAATACTACGGGTCACAATGGCATTCGTTACTATGACTA
TCTCAGGAACCAAGCAAGTGCGGCCGGGCAAGGTCCGTTGGGCAACTTTTCATATTTGGA
CAATCCGGTCATTTGGGGAGACCGGATATCATTCTTCGCCTCGGAAACTGCCTTGAACTT
TGACTGCGACGGAGACGGTCATATACGATCAACGCAAACATGCCTCCAATACTGGAACAT
TCGAGCTCCTAGCTACGTCGCTCCCTATCTAGCGGCCCAGGCAGCTCCAAGCTTGGGTGG
CGCGTTCTCCATCTACGACAAGACCATCGCGTTTCGAGGTTTGAACGGAAATCTACAATA
CGTAACGGTTCCCATGAAAGGAGACGTCAACCAAGACGGGGTTGTAGACGGCGTTGACAA
GACGATCGTCGTAGGTTGCCTCGGAAAGGTCCTCAAGGGAACAACCTGCTAGACCACCGA
ACCGTCAACACTCAACCTTTTTTTTTCGCCGGTTTTTTCTTGGCCGGCAAAGCACAGAAC
CCACCTGAGGTCCCCTTATTGGACACTGGGCCGCCCAAACATGGCGTCGGTTCTAGAACT
CACAATATCCTGACCCTGTGAGACTACAGGACTATAGAGAGTGGGGCTGACAACATTCTG
AGATTTTGAAGCAAAGTTACGAGTGTGAACGTTCGTCCCCCTACGTAGTCTTCAACAAGT
CACCACTCTGAGCGCAGCTGTGATAGTTACGGAAGTTGTTGAATAACCGTCATTGTAGAA
GACAAAATAGTATCTTCCGGGAGCATGCAGATACTATAGCGATCCCTTGCTCCCATTATC
GAGGGTCGCGGATGTGACCTGGCCTGTAGAGTAGATGACCGGAGTCGAGATTCAAATTGA
TGCAAAACTTAAGCCGTATCCGGTCTGTTGCAGACCTCTGCATTTGTCGGCCACCAGGAC
GGCGCAAGTTCAGACGAAAAGGCGAAAGCGCAGAGAGAGTATTTCCAAGTCGGCTTTTCG
AGTCAAATACCTGCGACGCAGCCGGAAGCTATGGAATCGATATCTCAACTCCAGGCCGTG
GGTGAACCAGCTCTACGAATCATTCCTAGACCTTAGGTCTGGCCAGAAGGTCGTTGATGT
CGGTTGCGGTCCGGGAGATTTTACTCGCTACCTCGCCAGACTATCAGGTGGAAATTCGAA
GATTCTAGGAATAGACTCTAACCCGAAGTCGATAAAGGCTGGAATCGCAGATACAAAGAA
GGCGGATCTGTCCCATGTTGTATCCTACAAGCTCGGTGACGCTTACAAGATCCCCATAGA
CGACGACTATGCCGATCTGACATGTTGTCGTACCCTGCTCATGCATCTCGACGACCCGTT
GAAGGCAGTCAGAGAGATGGCGAGGATCACAAAGCCAGGCGGACACGTCGTCGCAGTCGA
GCAGGGAAAGATGGGCATCTACTATGATCCGAACGACAAGCGCTTCTCTCGCCTATCCGA
CCAAGTATGGGAAGCACAGCTACGAGGGATACGCAAGCTGGAAGGAAAAGAGTTCAGGAT
CGGCGAGAAACTACCAGGCATCTTTCAAGAGGCTGGACTGGTCGACATGAAGGCGGAGAT
TCAGAATAACGTCTACCTCGCCTCAGACCCACGACAGCCGCTGAACGACGTCAAAGAGGA
GCTTCGATTCTACCTCGCATTCTTCAAGGAGCGGATGGAGCAGGACCGGAAGTATCAGGT
TGCGGGCGGTCTATCAAACGCAAAAGTATCGGAGTACAACAAGGGATACATGTCCAAGAC
TGAGGCCTTGCTCGCAGACGATCAGAAACTTCGTCGGGATCCGACTATCATTACGGATGC
CCTCTACATAGTCTCCGGGAGGAAGCCCAGGCTGCTAGAAACGAAAAGCGTGACTTAGGC
AGCTAGTAACTCCCTGTAAACCACTGTCACATGTTCAATTCTGGCCTTGCTTTACGATTG
TTATCCCAGACGATCCACAGCAGGGAACTCGTGAAGTTCACAGTGGGAACCAGCAG
>13_1_20cm_2_scaffold_758 dna:primary_assembly primary_assembly:ASM192063v1_:13_1_20cm_2_scaffold_758:1:24309:1 REF
TGTTTCTCAGCACTCCAAGTCTTTCAATCTCAAGCTCCACCATGTCTCCGGGTTTTAGCC
AGGGATGAACCTCAAGTCCGAGTTCTAGGAGAGACCCTGTTCCAACGGTCCCCGATCCGA
ACACTTCTCCCGGCTGGAGCTGGACGGATTGTGATGCACGGGCTATCATCTGTGGGAAGG
TCCAGTGCATCTTGTCCATGTTTCCCGTTGACAGTTGTTTATCATTGACTTTGGCGGTCA
TTTTGAGGTTGAACTTTCCCGGGCTGGTCTTCCGATCGTGCAGCTCGTCAGGTGTGACGA
GCCATGGTCCCAGGGAGGTAGCGAAGTCCTTTGCCTTAGCTGGGCCGAGCCCGATTTTCA
TCTCGCCCACCTGGACGTCTCGTGCGCTCCAATCGTTCATTATGGTGTAGCCTGCGATGT
GGGATTCGGCTTCGGCTTCAGGTATGTTGATTCCGCCTCGCCCGATTACACAGGCAATCT
CAAGCTCGTAGTCAAGCGTCTTAGTGTAGGAGGGATAGGGTATGTCCGCTTCGGGGCCAT
AGATTACATGCGGGTTTGAGTAATAGAAGGCTGGAAACTCGTACCATTCTTGAGGCATCG
GCAGGCCTCGCCGGGCTCGTGCAGCCTTGACGTGATCTTCGAATGCGTAGAAATCTCGGA
GAGTGGCCGGGTCTGGAATCGGAGCCTTGATCCCGGCATCTACGGTTCGGGTCATGAATC
GGTGAACATGCTCAGGGGCAACTCTGTTGAAGATGCGCCACGACAGGGATTGAAGATCAT
CCAGGAGTTTAGGACTCTTGGATAGAGTCTGTTGAATCGTCGCATCTGCCGGAAGATTTC
GAATTGAACGTGGAGCGGGAATCTTCAGCTTCTCAGCGATGATGGTAATTCGATCGATGC
CTAGTATCCATTCTCCCCACAACAGCCCAGTACGAGTCTTGTTCGGCGCTTTCTTTGTGC
TGTAGGCTACCAGTTTCATCTGGGACTAGAGGTTTCCCCGTTTCGCCTGTTCCGCTTCTA
TGGATTGGAACAGGGCCTTGAAGTTGCCTTTTCCGAAGGACTCGCTTCCCTTTCTCTGGA
TCAGTTCGAAGAAGAGTGTGGGCCGGTCTTGCAGGGGTTTGGTGAATATCTGGAGCATGT
AGCCCTTCTCATCTTTGTCCACTAGTATGCCTAGTCGTTTGAGATCGTCTATTCTCTCCG
AGATTCCCCCGACTCGTTTGGGAAGTTCCGTGTAGTAGCTGTCAGGCGTTCGCAAGAATT
CTATTCCCCGCTCGGCTAATCTTGCGACGGTGGCAACGAGATCATCTGTGGAAATTGCGA
GGTGTTGGACCCCTGCGCCTTTGAAGTAATCCAGATATTCTTGTATCTGCGACTTTCTTT
TTCCCGCGGCCGGCTCGTTGATGGGGAACTTGACCGTCCCAGTTGGGTTGCGCATGACTT
TGGAGCGGAGGGCGGAGTATTCTGTGCTGATGTCCTTGTCGTCAAAACTGATGAGCTGGG
TGAACCCGAAAACGTTTCCGTAGAATTCTACCCAATAGTCCATTTTTCCTTCTTCGACGT
TCGCGACGACGTGGTCGACGTGTTTCAGCCCGACAGATTCTTCCTTGCCCTGGAATGGCA
CATATCCGGGGGCGAATATTCCCCGGTAGTCGTGACGCTCAATGAACGTGTGAACCGTAT
CTCCATAGGCCGCTATCGCAGCGCCTCGTATGGTACCGTGATCGTCCTTGAGGATCTTGG
GAGCCTGTATTCCTTTGGCGCCGCGCCGAACGGCTTCCTTGTATGTCCAGTCAACATCTT
TGACCCGCATGGCAACGTCGGCTACCCCGTCTCCATGGGTGATCACATACCTGGAAATCG
GATGGTCTGGGATCAGGGAGGAGGTGAGTAGAAGCCGGATGTCCCCCTGCTGCATAAGAT
AGGATGTCTTGTCTTTGACTCCGGTTTCAGGTCCACTATATGCAACGGGTGAAAAACCAA
AACCATTCTTGTAAAAGTAACTTGCCTGCTTCGCGTTTCCAACGTATAGCTCGACGTAAT
CTATTCCTTCTATAGGCAACGCGTCGTTCTTCAATTTGAATCGAAAGAGGGGTGATCTAT
GTTGAACCTTTTAACCTATTTCTTGGCTACCGAGATGGAGGGTACTAGGTAGACAGTAGG
TTTGTCGCCTAATAACACCGTTTCTCTTCGAGACGTTCTATTGCTTAGTTAGAGGAGATT
ATCGGAGAAGAAGCCGAGGATGAGTTTCTCGACTTCGTCCGGTGCATCCTCCGGGACAAA
GTGGCCTGCCTTCACCTGGATCAACTTTGCAGATGGAATCATCTTGGCGACTCTCTCAGC
ATACGTTGGGGATGATTTTCCCGTTCCCCAGATCACCAGGGTCGGAACTTTCAGCCGAGA
GAGCCCCTGCTCTATCTCTTTCATTGGCTTGAAGCTGGGATGGGTGGGCGAGTCCGGGAA
CATTCTCGGAAATGCTTGGTAGGCTTTCTTCGCCTCGTCATCGGGGAATGGTGCCCAGTA
AGCTTCCATGGCACTCTCTGTGATGTATTCGGGATGAACGGATGATTCCTTGATTATCGC
GGGAGTGATTTTCGCCGCCACTTGGGGGGGAAGACGATAGTCTGAGGTGAGGAAAGTGTT
CATGATGACCAGACCCGCGACGTTTTGCGGGTGGCGTATCACATACTGCATCGCGAGGGG
TCCTCCCCAGTCGTGTAGGATTAGGATTAGATTCCTCAGTCCGAGAGATTCGATGTAGCT
AGAAACTATCCTCGCATGATGAGGGAAATCGTGAAGGTCTGGGTTTGGTTTCTCTGATTT
TCCGAAGCCCATCAGGTCGAATGCAAGAGCTCGGTGACCGGACTCGGTAATAGCTGGGAC
GAGGCGTCTCCACATGTATGACCAAGCCGGGTTGCCGTGAACCATTACAACTGGACGCGT
ACCGGATCCCTCGTCTACGTAGTGGATCGCTAGCCCGTCTAAGTGCAGCCATCTCTCAGC
GAAGGGCCATCCTTCAAAGTATGGCCAGCCTTGTCGGATCATCTACAAGCCTCTCGTAAA
CAGCCTGTTCGTTGACGAGATGCGCTGCCCTGTTATGATATAGGGATTTAGTAGCTTGTG
GCCCTCGCTTGAAGTATCGAGTTGTTAACCCTGCCCGGAGATTACCTCGAGGATTTCTCA
AACACTCTGACATTACTTCCAGGCTCGGGATGTCAGGATCTGGAGGAGAAACTGTAATAT
TGCGTTGCCAGCGCAACTCCGTTTGAGCTGACAGATCATGGACTGGGGAATGAAGAACCG
GCTTTCACGAATAATCAAGCCTGAAACGGGCAGAACGGTTATGCTTGCTGTGGACCATGG
CTACTTCATGGGTCCTACCCACAATCTGGAGGAGCCTCGCAAGACGATCGAGCCTCTATT
GGCATTCTCTGACGCAATAATGTGCACCCGTGGAGTGCTCCGGACCTCCATTGATCCAAG
ATCCAACGTTCCTATTGTCCTTCGAGTTTCGGGTGGAGCTAGCATTGTCGGGGATTCTCT
GACCAACGAGGCTATCACAACTTCGGTCCGGGACGCGATTCGGTTGAACGTGGCGGCAAT
GGCCTTATCGATCTTTGTCGGGTCGGCTCACGAGCATCAGACACTGACGAACCTTGGCAG
GCTCGTAAACGAAGGAGAAGAACACGGTATTCCAGTTCTCGCCGTTACTGCGGTGGGCAA
GGAGCTGGAGAAACGTGACGCGCGCTATCTTGCTCTGGCTTGTAGAATCGCCGCGGAGCT
GGGTGCCCATTTTGTCAAGACATACTATTGCGAGGATTTTGGAAAAGTTGTCAGAGGCTG
TCCAGTTCCTTTGGTTGTAGCGGGAGGACCCAAACTAGAGACAGAGCTAGACGCGTTTCA
GCTCGCCCATGACGCGATTCGAGAGGGGGCGGTGGGCGTTGATATGGGACGGAACATCTG
GCAGTCCGAGCATCCCGTGCCAATGATAAGGGCGATCCGGGAGATAGTTCACGGAGGCAC
ATCAGTGAGAGAAGCCCAGGAAGTCTACAGCCAATCAAAGAATACCAAAGCTGCAGTAAT
CGTAAGGCCATCCACTGCACGATAGTGGTCAGGGGAGATTATTCATAACTAGGAAGCTGT
ACTGGGAAGAACCCTATTCCAAGGAGTTCGTTGCCAGTGTAGTTTCGGTCGAAGGGCAAG
CGATTGTTCTAGACCAGACCCTCTTCTACCCACGCGGTGGCGGTGTGGCCTGTGACACCG
GGATCCTGAACGCGTCAAAGGTCCAGGAGACAACAAAAACTGAGGACAAGATATTTCACA
CGCTCGAATCGTCTGCATCTCTGAAAGTGGGGGACAAGGTGACAGGACAGGTCGATTGGG
AGAGGAGACATAGACTGATGAAAATGCATACTGCAGGTCATCTTCTCAGCTCCTTGTTCT
ATTCCAGAGCCAACTGTCGAATAACAGGGAATCAGATCGATGTTGACCGGTCGAGGATGG
ACTTCAATCTGGAATCGTTCGACCGGACCCAGATCGAAGGGTATGTGGCAGAAGCAAACG
AACTTATCAGAAAAGACGCACCGGTCAAGACTTACTTTCTGAAACGAGAAGAAGCTCTCA
AGCTCCCAGACATGGTCAAGCTTGCCGAGGCTGCGCCACCAGCTGAAGCCCAGCTTAGAA
TTGTCGAGATCGAAGGTGTAGACCGGCAAGCAGACGGAGGACTGCACGTATCTCATCTGA
AAGAGATTGGACAAATCCAGTTACTAAAGCTGGAGAACAAAGGAAAAACAAACAGAAGGC
TGTATTACGATATACAAAGCCGCGCCGAGTGAAGGTTAGGCAAGTCTCATTCGGTTCCCG
AGCGACGTCACCACTTCTCGTAGTGGACAAAATCTCTCACTGACCGTCTTCCACGTTTCA
ACGACCGCGAGGGAACCTCACTGGCTAAGTCTGGGTAGCCTAGCGATAGAACCCCGACAG
GCTCGTAGTGTTCTGGTATCCCTAGCTCCCTTCTCAGAATGATTGGTTTGAAGATTCCAA
CGCTGCCGGCGAAAGATGCGGCGAGCCCCTCGCTCACAGCTGCTAGGAAAACTAGCATAC
AGCTGCAGCCGACGTCAAAATACCAGAAAGGGACGGGCCAGTCGATCTCTTTTCCTCCCG
AGCGGATCTTATCGGGCTCTCGATAGCGTTCGTGCACGACCTTCTCGCTAACACATGGTA
TTAGTAGAACGGGGGCGTCGCTTCTTAGATCTCTCAGCTTGCGTATCCTTTTTCGTCTCT
CTTTTTCGGTGACGGCCACGAATGCAACTTCCTGGCTGTACCCTGCGCTGGGATAGTGTT
GGGCAATGGTTAGGATCCGGTCAATCTTTTCCTTCGGTACAGGGTCTGGTTTGAACGCCC
GGATCATTCTACGTTCTAGGATAGTTCTCATGAAGTCCATGATTGGCGAACCTTGGCCTT
GGACCTCTTCAAAAGCATGCCTCGAGAAGTCGCGGGTTTTTATCCGGCCCCTTTTCGATC
TCTCAGCAAACTACGTGCTGGTGTTTCCTTTGGGTTTGCAATCTAGGGTTGGTTGTCCAC
GATAACGTTTGACAAAGCCGGAAAGCGTTTCGGCAACCTTGACGCTGTGAAAGATTTCTC
GATAACCATCAAGGACGAAGAGATTCTTGGGCTCCTAGGTCCGAACGGTGCTGGAAAGAC
CACTCTTATGCTCATGATGGGAACAGTGTACCGCCCGACAAGCGGGACGATAACCGTCAA
CGGATACGATGTGGTAAAGCACCCTAACGAGGTCAGGAAGAGCATCGGAATCGCTTTCCA
GGACCCGCGGGTAGATGGTATCCTTAGCGGGTTCGACGTGCTGAACTGGCACCTCAAAAT
GACCACGACCCTCGACAAGGACGAGCGCCGAGGGAAAGTTGAGAATGTTCTGAAATCTCT
CGACCTTTGGGATGCGCGGAAGAAACGGACCTGGCTGATGAGTGGGGGAATGAAGAAGAA
GATAGAGGATGCGAAGATCCTTGTTCAGAGGCCCAGTATCGCAGTATTCGACGAGCCTAC
GGCGTTCCTAGACGTTCCAAGCAGGCTGTTGGTCTGGAAAATGATCCGCGAGCTACGAGA
CGAGGGGTCAACTGTCATCGTGGCCACGAACATGATGGACGAGGCTGAACGTCTCTCCGA
GAGAGTTGCAATAGTCAACAAAGGCAAGCTAGTCGCAAGTGAAACCCCGGAACAGCTGAA
GAGCACTGTAAAGGGCGGAGAAGTGCTAGAACTAACGCTGAATGATGGGTCCGAATTCAA
GCCTGAATTGTTGAAGGAATTCCCAGAGGTCCACGATGTCAAGAAGCAAGACAATAAGAT
CATGGTGTTCCTCAACTCTGGAACTCTTCTTCTTCCCAAGATAGTTGACACACTCAGCGC
TGAAGGGTTCAAGATCGAGAGCGTCCGGCTGAAGGAGGTCAGTCTGGAAGATGTCTTCCT
CACCTACACTGGCCAGCGACTCGAGTAGTACGCCCTTACCTCGGGAATCGCCGACCCGTC
TTGTATTTCAGATGGCCCTGCGAGACGTATCGGTCCTCTTTAGGACACCTTGGATAATCA
TCACTCGAAGCTTGGCATTCGTAATCCAGCTCTTCGTATTCGCCTTCCTCATCAGCGGAC
TAATTCACATTCCAGGTCTCAACTTCTTCCAATACTACGCGGTCGGAAGCGTGGTTGCAA
CAATCGCCTCCATATCTTTCGTTATAGGGTATGATATTTTCGAAGAAGCCGAAGAGGGAG
TACTGGATTATCTGCTGACGCTCCCGATCTCAAGGCGACAGTTCATAGTTGGTCGAGCTC
TTGGTGGGGCGATGAGAGCCATAATCTACATCATTCCGATGTTCCTCGTCGTCGCTTTCA
TCGAAGGATTCGCACAACCCCTCTCTATCCTCTCAGCACTCCTCTCTCTCTTCCTGTTGG
CCTTCGGTGTTACTGGTATGTCGATAACTGTGGCTGTGAGCGTGAAGAGCGCTAACAGAT
TTGACGTCGTCCTTGCTCTCCTTGAACTCGCGGTCTCGAGGGCAAGCACCGCACTCTATC
CGATCGCTTTCATGCCGCTGTATGTTTCGGTTTTCGCTCCGTTCTCGCCGGTTTCGTTTG
CCGCCGATAGTGCACGTGCGTCTCTCGTCGGGTTCACTCTCGATCTGCCTGCGATTGCAG
GGCTCGTCGCGTTTGTAGTGGTATTCCTTGGCTTAGGGGCCGCATTCTATTTCCGCCGTC
TCGAGGGAGGAATTTACTCTTGAGCAACACTCGACTGATCCCTCTGATCATTGAGAGAGA
CGTACGGATTCTTTTCTCCGACGCGTTTCTAGTCGCCATAATGTTCGCGAACTTTGCGAT
TGACCTATTTGTGACAGCCGCGACCTTCGGCCGGCTCGTTACAGGGCAAGGCGCGAACTA
TTTCCTCTTCATTGCACCTGGTTCGAATCTCATAACGGCCATGGTTGCCGCTTTCCAGTC
AGGGAGAGATGTCTGGCGAGAGAAGTACATCAAAGATCTGACCTCGTACCTGCTTACTCT
TCCAGTGCAGAGGCCTGTTCTCGCTTTCTCAAGGGTCCTGGGTGGGGTTGTCAGGAGTGT
GATCGCGACTTTTCCAGGAACGCTTGTCATCTGCTACCTCTACGGGATACTTTTCACGCC
AAAGGTCTTCGTAGCCTACTCGATCGTTGGCCTCTTCTCTCTGGGAATCGTCGGCCTTTC
CATGGCCGTATCCGCTTTCTCTTCAAGCATAGAGATGTGGGTCACTATCAGAAGCGTGAT
CCAGCTTTACCTGTCCTTTCTCAGCACTCTGTTCTATTCAGTGAGCGTGTTTCCCCGTTT
CCTTGGCCCGATCGTATCGTCAAACCCTATGACGTGGGCCATTCAGGCGTTCCGGCAACT
ATCGCCCATTTCTTTTGCACAAGCTCCTGCGGGCGATTCACTGGGGTCGATCTTGATCCT
TGCCGGTCCCTCGCTGGCGTTTGCCTTGCTCGGAACCATCTGCTACATATGGTACTCGAA
GCTATAGTAGGCCCAAAGCCCCTTTAGTTCAATTTGCGACTATCCATCCAAGCTAGCCAT
GATAGGATTCCCTGACAGTTTCCTCCCGTGGACCGCTGCGACTCTGATTCCCGCATTTTT
GGGGCTTCTTCTAATCGTGTCAGCCGAAAGGATACTGGACGCAATATTTAGCATGTTGAA
GAGAGCCCTGAATCGAATCAAATCCTTCTTTCGGAGAACGTCATTGAAGGCCGACCCCGG
AGTCACGCCCTCTGCTCGACACGCTAGGACGCCGAAATACCTGTCTGCCTTTGGGTTGGG
CATCTTTCTATGGTTTTTCGTCGACACGATCGGCGGCGCAGCAAGTCTTGATGTTGTCGA
CGCCTTCTCCGCGAGCTGGGCCCAGATTGCAACGGTTGGGCTCTTTGTGGTAGGCCTGAT
AATGTTCTTTTCAGTTGATCGTAATCGGAATATTTTCTCCCCTCAGTTAGCAGTTGGAAA
GTATGGACTTGCAATCCCTTTACTAGTTGCGGCGTCAGTGGGAATTCATGGGCTAGGCGA
GGGGGCAGCCTTTGGCGCGCTTGCCTCCCAAACAACCAGCGCAACATTGCTAGATGCATT
TGCGGGGCCTACAGGCGGAGGATTGACCGCCGCTGTGGCATACGTCTTGCACAAAGCGCT
CGAACCAATGATGATAGGTGCTTGCTACTTCGCATACGCCTGGGATCATGGTAGGAGGCC
CGCGGGCTACCTGAGAGATCTTCTCTTGCTGAGCATCGCGTTCGCGATTCCCTCGCTTAT
CGGTGCCGCCAGCGGCTACTACCTAGCTTACAACACCAGCTATTTCTATGCCCTTGGAAC
CGGAACGTCGATCTACGCCGGCGTAAGGCTCGCCGGACCATTGTTCAACAACGCGCAACC
AGGAAGCTCCCGAGAGTCGATCAAGATGGCTTTCTTCCTGGCGTTCGGCCTTCTAGTAAT
CTACTTCGCGGCCTTGTTCCACTCGGGCTGAGTCCTAAGTTCCTGAATTGATGAGTCTAT
CCTAATGGCAATTAGGAGACTCTTGGGATATTCCTAAGATCCGGTCTTGCGAACACGATT
CCTAGCTTCGCAACTTTTGTTAGTCCTTGCCTAAATCACAAGAAGCTTAACGCTTCTCAG
CTTTCTTTCCTTCTGGAAAGCGCTGGTCATGGAGGCTATCTTCTTCCCCTCTCCTTCCAG
AAGAAAGAGTTCGAAGCAGTTGTTTTGGCCCATCTTATTGTGAATGTGTGTTCGCACGAT
ATTATCGTAAGCATGTTTCAACCGAGTGATCGGCTCTTCGTTCGATTCATCATGTGTAAC
CACGAGAATCGCGGTCACCCTGCCGGCCAGCGATCCCTTCTCTCTAGAGTCGGATAGCAG
GAGGCGGATTGCAGCCCTGACTACGTCAGATCTTCCAGCGTATCCCTGAGATTCCTGAAT
CACATTCATAAAATCGATGAGTTCGCTCGGTAGTGAGACGCTAACGATCGGCATTTACGG
GTCCCCGTATGCTAATAACTTTCAACCTCTCTCTTATATCAGTCTTATTAAATTCCAGAA
AATACTTAATAATTCCATCTCCATCTCGCTCGCTGTGATCCTCCTCATTCCTGAATGGAT
TGTTCTTTTGTTTGGTTCTCTGGCGCTTGGAATGCTCCACGGAGTGATTCCGGACGAACA
CACATGGCCTATCACATTCAGCTACTCTGTCGGTTCAGCCACGGGGAGAGGTGGGATGCT
CTCAGGCGTGTTCTTCGCCTCGGCGTTTACTCTTCAACGCGCGATTATGGCTCAGCTTGT
CTACTTTGCTCTCGCCAGCTATCTCGCCTTCGATGAAAGTTTGAACGCTGCAGTCTACGT
GGCCGTCGGAATCGCCATGGCGATTGCGGGATATCTGATATTGTCTGGGAGGTTGCCGTC
CTGGCACCCTCTGGCTCGATTCTTGCGCACTCGTGGTAGGACACATTATGACGAGCACGG
CGTCTCAAGACGAGTTCCCATACACTGGTGTGTGATCCATGGCTTCATCGCAGGGTTCGG
CGTCGACACAGGCTTGTTCACGACCTTCATCTATCTGGTCGCCGTTCCAGCCATGCCTGC
TGCATATCTCGGGTTCGCGCCCGGAGCAGCATTCGGATTTGGGACACTGATTGTGTTGCT
TGCAATCGGCTCGGTCTTTGGCGGCATCCTCCAGATCGCAAAGAAATGGGGTCCCGAGCG
AGTCCAGCTCTTTGGCACAAGAGCGGGAGCACGAAGCTTACTCTACGGTGGGATAATTTT
CATCATCGCTGGAATACTCTTCCGAACCGGCATCCAGAACACAATTCCGCTGGACTTTGG
AAATCTGATAGTTCTCTCGTTCATGGTTGCCGTAATCATCCCGGTAATGATTTTCACATG
GAAGGAGATCAAGAGGATCCCCTCCTCAGATACTCTTCCAGTTCCCGACGGATCTCTATG
ATCTCACCTCAATTATTTTTCGCATCAGATATGTTGGTGCGGGGGGTGGGATTTGAACCC
CAGTTTACTAGTACATATGAACGCAAATTTCATTGGGCCACGAGTGGAAAGCCTACTCCT
AGCCGTGGCGGGGTCAAGTGGGATTTGGTCCCGCACGTGAACATTTAGACCGTTTCCAGA
AAGGAAAACGCTGACACGTAAACATGGTGAATGGTGCGGGGGGTATGCACTACACTATAG
ATGTAAATCGTCTACTATCTTTCAATCCCTAATTTTGCTGGCTAGATGGGCAGTCGCCCC
ATCACGACGCCACTGGTCGTCGTATGGCCCTTACTATCGAAGCAATCATCGTAGCCTGTC
CCTACGTCCCTGCCATGAGGAGCCCTTAAGTACACAGGGATATACTAAGTACATGGGTAT
GTACTTAGGCATGTACTTTGACGAAGCACCCAAAACGAGTAGAAAGGACATATTCGACTA
CGCCGAGGAATTCCAAAAGCTCTCTGTCTCACTATCCGAAGGTAGAAGGCTAATCCAAAT
AAAAGGCAGAAGAAGATCCGGCAAAACTTCTCTGCTCTTGTCGTGCCTAAATGAACTCGA
CCGTCCATTCATCGTGCTCGATGGTAGAGCTTTCTCTTCTTCCCCTCAGGTCAGGCGCGA
AGAGTTCGTTAAACTACTCGAGAACACTCTAAACGGTTTTCTGAAGAAAGAGAAAAAACT
GCGACGAAAGATTGTCGACGCGCTCAAACACGTGCAGGGTCTTGAGGCAAGTACAGATGC
CAGAGTCTCGCTCCGCTGGGGACCTGGGCCTGAAGACGCGGTCAGCATCTCTTCCATCAT
TGACGCGCTTTCGCACGAAGCGATCCAACAAAAAACGACATTCGTCATAGCGTTTGACGA
AGCGCAGGAATTCAGGAAGGTAATGAAGTTTGATCTGACTAGCATACTAGCACACGGATA
CGACTACGCCAAAGGCCTCCAGTTCGTCGTCACTGGCTCCGAGGTAGGAATGCTCCATAA
CTTTCTTCGGCTCGATGAGCCCCAATCACCTCTCTACGGAAGAGCAACGGTCGAGATAGA
ACTATCTGGATTGAACGAAGAGCAAAGCAAAGAATTTCTCGAGAAAGGATTTGCGCAGAT
AAGGCTCAAAGTACGAGATGAGATGCTGGAAAGCGTACACCTACGCTTTGATGGAATAAT
CGGATGGCTTACCTACTGTGGGCTCAAGGCGATGGAGAAAAAGAAGCTGGATAAGAAGAT
AATCGACGAAGCTGCTGAGAAAGCTACTCGGCTAGTTGCACTGGAGTTCAAGAACTTTCT
CAGGCTTTACAAATCAAACAGGTACAGTGTAGTGATGCGAAATCTAGCTAAAGGGAACAC
TACATGGGCAGACCTGAAGAGAGCCGTGGAGTCAAGAGAGGGCGTCACGATAGGCCAGGG
CGAGATCACCAAACTGCTTTCTAATCTCGAGGACGCAGGTTTCGTAGCGAAAGGAAACGA
TGGCACCTACTTCATCGCAGATCCCATGGTCATTGAAGGGGCGTCAAAGGGGGTAATCTA
GGCGGTGGTTAGTATATGGATATGTACTTAGTATATCTCCCTGCGAGGCTCGTGCGCCAA
ATTGACTAGAATCCACCCTCTTAAGCCGCTGCACCGTGTGGCGCACTAACCTTCAGGCTA
GAATCGTAACCTGCTTTCTACTATCTTCTGTTCGCAGCCCCCGAGATGAATCGTCTATGT
GGCGAATTACGACGTAGAGGGCGGTCATTACCGATTCATGTGCTAGCAAAATGGTGCGGG
GGTGGGATTTGAACAGAAGAATCCGTCCTTAGAATACAATCAAGACGAGGTCTCATTCCC
GGCGCCTGATTGACCCACGCTCGAGGTTCATCTTGAATACTGCACGATTTCCCTGTCTCT
GCCAGAGCTAGGCTATGTGAAATTCACTCTCGAGGAATCTTGCGAGACCGTCTTTGGTGG
AGTCCCACACAATCAGGAATCCCTCTCGTGGCAGTGGTTGAAGCAAAGCCTGAGGAAATT
TCTGGCTGACCCAGTCAAGTACATGAATCGATTCTGCCATCTTCTGACTTAGGAAACTTG
CGTAGTTGGAGCGAAGAGCCTCGGGAGGAAACTTTTCCTCCTTCAGAATCGAAAACAATA
AGCCTTCTTCCTCTGGAGCCAAGATGCCTTCGGCGAAAGCAAAATCCGACCACAAACGCT
TCCCTAATTCTAGAAAATCATCGACAAATGACTTGCGTTCGTCCAAGGACAGCATACGGA
GCTCCTTGTTATCAAAACCCAACACAACCCAATATTGGTTCAGTCCATGATGCGTGTTTG
CCGCGAGTGTTACTTGTTTGCCTGAGGGCCTTGTCCACTCGACCCAATCTAGAGTCGAAC
TTCCTTTCTTTAATGCCACACTCAGTTCTGCTAGCTTTCCCCTAAGGTCGTCTAGCGTTA
TCTCTTCAGTGCTCAGAAATGTGAGGTCAACTGTTTGTCCGAATCCTCCGTATCTAGTCG
TACTCGACTCTTTACTGGTTGCAAACACTAATCTCTGCACGTTCTTTCCCGAGGAATCTG
AGACCGTGATGTCGATTGAAGGAGTCAACGAACAGAACTCCTTGAGTAGGCTCAGGAGCT
GTTGCAGTTTTCTTCCGCGGAGCTTGCTGAGGAAAGTGTGCAATTCGCCGGATTTCATAG
TGATCGTGGTTAGAGTTGGTTGAACAGTCACTCTGGAAATGTCAGCCCTATCCAGAATAA
TGTCTGAACGTAATCTCTGGAGCTCCTCGATTGTGGTGATCGTGACACGTTCTATCCGGT
TTGAAGCTTGTTTGGGGCTCCAGTAGACGAGAAGTATCAAGTCTACGACAGCCAAGCCCA
TCACAAAAGGTAAGGGAGGTAACTCTTGGGCGCCTGTTAGCTTCGCATACACAACGAGAA
GAATGAGAGAGATGATCCAAATGATGAAAATCATCATTGCTGGACGATAAGCCTTGGAAG
CTATCTTGGTATATGAGACGCCTATGAAGCGATGGTCGGTCAGATAGATTCCGTAGCCCA
CTGGACCGCCAGTCTGTATGTAAGACCTAGACTTGAAGCTGCGAGTTGTCCGGGTCATGC
CCGCGCTTGCAATTCCTCCAATGAATTGTTCCCCCTCCAATGGACGCGTGGTCAACTCAG
CCAATTCTCCAGTATCATGAGATTTCGTTGCTGCTCTTGGAAAAATCGGTTATGGTAGAG
TTCTTTGTTTAGACGAAGAAACATGTCACTTAACTGTTTGGAAACAGATACAATGGCTTC
AATCCACTCCTTCGATGAAACTGCTCCAACTTGAACGGTCTGGGGCCAGGTCACTCCCTG
CGTGGGACCAGCGGAATTGACTGCTATGTAGATGCTGAGACTGTCGCCGTTCCTTTTGAG
CTTGAAGCCGAACCCTGTGCCATACATCCAAAAGTTATACTCTGCATCGCTCTTTGGATT
CTCCTTGAAGTCCTCAACGATGTCGAGAGTTTCATTGATCCATTGCTCCCTCGAATGCAT
GATTACAGTGTGCCTCGCACCTTCGACTCCAACAGAACGGAACACGTTTCTCCCGTCGAT
TTCAAGAGCCACAGTTGCTTCAAGAATCGAGTAGCCTTCTTCATCAGTTACTCGCTTCTC
ATCCATATCAAAAAGTATGAATTGACACGCCATGGGTCCCACGGTTCGCGGTAAATTGTT
CTCCTACTTCTAAGCTAAGAAAATAGTGAGCTTCACGGAAGTTCTCGTCACGCAGGGACC
TCGTCTGGAGGGATCTCCAGTTATTCAGTTGTAAGGTTACATCAGGCAACTATTCAAGGC
TGTTTCACCGGAATGAGTTCAGAAATCGCCACATCTGGTTGGTGCGCACACACACACACA
CACACAGAAAAAATACTAAACTCAATTCCACGACGGCCACAACTGTTGGAAGTTCGCCTG
GGGTTCGACGTGAAAGTTAGGTTTTCTCGACAGTTTTTGACAAGCTGAAGGCTAACTCAG
ACGCGGTAACTCTTCGGGCGTTAATCCGAATGAAAAATGATTCTTCCGAAAGGGATCTCA
CGGTATGAGCCCTGATCAATCACTGTCCGAATGGTGTTCTCCTCGAATCGAGAGACTCTA
GAGAAACGGAGCTAGAACGCGAACCGGTCAGATAGAGTTCTAGGGTGACTGATCGCTTCG
GATGGCGAAAGAAAAAAAGGTGGGTGTTGAGTCCACTCAGGATGTGGTTCTTGCTGGTTC
TAGAACGTACAGGTGGTGGGAGGAGTTGGGTTGATCGGCTCGAAGATGGTGACGGTTCCC
GTACCCCCATGGTTTGCAACGTAAATTGAATGGTCGTCCGGGTCAGATGCAAGGTAATAG
GGACTTGGGCCCACAGTAACGGGACCGCATATGACGCCCATGACTGTGCCAACTACGGCA
TGGTTGAATATCACGGATACCGTGTACGGACTCGGATTGAAGTTTGTTACGTATACGCGA
TGGTTGGCCGAATCGTATGCGGCCCCAATTAGGCCGTGAAGTTGGCCAGTTTCACCACCG
ACAAGAAGCGGATTCGGAGGATTCGTGTCCGGGAAGTAGTACACTGTGTTGGCGTTTTCA
TCTGTTATGTAGACTTCATGGGCATCAGTGTCGATGGCGACTGCTGCCGGATAACTACTG
CCGGTGTACACACAGGGTGGAAAAGGCCCTCGCAGGCAGATTGTGGCAACGACTGTGTTT
GTAACGTCATTAATAGCATATGACTGTGAGCCTGAAGTTGAGCAGCATGTGGCGACGTAT
AGCAGGTGGTTGTGCTGATCGTATGCGGCTCCAAGAGTCTGTCCTCCGCAACAAGTCGAT
GCGAGGCTGATGACACAGTTCGTCAAAAGGACAACACTGCAGGGCATCCATATTGCCGGA
CCACAGCCGCTATCACTTAGTACGTCTACGCTAGCACTGTTTGTGGCTATGTATACGTTG
TTAGTGTTGGGATCGAACGCGATTGCCGACACGATATCGCCATTCGGAAGCGGAATGCCC
GAGCAGATGATACCATTCATGGGCGCGCAGATGGTCTGAGAACCGCATATGACTTCGACA
AGGGAGCTTGGATTAGCGTTGAAGTTGTAGCAGCCTACGTACAGCTCGTGGTTGTGACTG
TCGTACGCGATCGCTGATGGAGTGTAGGAGCCTGACTGACAGCCCAGGAGGGGTATGTCT
GTAATCTTCTGGTAGTGAGGCCCACATATGTTCGTTGACGAACCGCCTATCACCGAGACG
TATCCGCTACTGTCCGCGACGTACATGCACAAGTTATCGGAGTCGAAGGCGATTCCGAAG
GGACCAGGCTGTGCCGGTATACCTGACACAGGGCTATGGTAGGTATAGCCGTAATTGACG
GCGGAAACAGGGCCGGGTACTAGAACGAGGACTAGCACCAGCAACACACTAGAGGGTATG
AGCCGGTTGAACTTCATTTTCTCTTTTTCAAACCTCCTCTCATTCTGGGCACTTGTGTCA
TCGCGCCCCTCCTCGGCGCTCTGCCTCGACAAGACGTAACCCCCAGAGAGGGGGCACAAG
AGGTACCCGATGGCGAATCTCCCTTAGGGTGTAGGGTCGGGTCTTAAGGGATATCTCGCG
CGCAGATATTCTCGAGACTCGAACATATCCAGCGTCGATACATTCAATTCGATCTTGATT
CCATTTTTGCTTCTCACTTGCCCAGAATCAAGATGGATCTCGAGCTTTCACATTGCAAAA
GCCGCGACCGCCTGCGGGCAAAATGTCACGTTGTGGCAAGTTCGTCCGAGAATCATCGCC
TACGAAGAGGATCTAGGATTTCTGCAGGATGCCAAAAAGTGTACTTTGATCTAGTCAGGA
AAGATCTCTTGAGCAAAGTTAAGTCGGCAGCATTGAACATAGAGACTGGAGCCTCAAAAC
AATTCCTGCGGTTGAGGGTAATCTCTTCTCGGCTCCTCAACTTCGGCGACCTGTATCGTC
AATGTAGAAGCTGCCCCTCTACACGATCATGCATCATCGCAGTACGAGGTGAAAGGACTC
TTTGTCAATACAATCGAAGAGGAACATTACTTTGCAATCGGTCTGAGTCGCGTTATGCTT
CATGAAACCCTTCACAAGTTCATTCGCCATGAGCGTCTCTTGCAGTCAAACGATGCACTT
TCAGACCAGCGTCCTAAGGAACCCTTGCGAGAACTCTCACCAGGAGCAACTCCCGAGGAA
ATCGCTTCGTATCTTCTTGATGCTACGTCGAAATCAGCTCCGTGGGACCATTCTGATGAC
GAACGTCTCGTTCGTACCGCAACTCGGACTCTGTGGCAAGATTACCACTGGGACCTATTC
GACCGGGAAAAATACCTCAACTCGAAAATGGCGAGCGAAGGAACTCTGTGACCACTGTGC
CCAAGAAAGGCTCTAAATCTGGAGTCCGGGATACTATTTTCAGGTCTGGGACTGAATAGG
GAGAGCGAAGAGCAACCAATGCAGAAAGGCGAGACTGTAAGAGTGTACTTGCCGGAGGAA
GCGCTTCAAGGCAAGGAAATACCGTCCTTCGCACTTTGGCAAGGAACTGCTTTCGATGGG
ATACGCGTGCAGATTCCTCATGGTCTAAAGGTGGCAGAAGTTTACAACGTTTCCCAAAGC
GAATGGGCGTTCTCCGGGACCGAGTTGTCGGTCAAACAAGTCGAAGTCAACGGATACATG
GGTCTAGTGCTCACTTCAGAACAATTGGATGAAACATCGAAAGAGGTCGAGGTGCGTTGG
GATTTTCTTAGAAAAAACGAAAAGCTCTCTGAGTCACGAAGAATCCACGTCTTCCGACCG
CTAATTGAGGTAGAAGCACCTTCACAAATCCAGCTTGAGAAGTCGGAGAAGATTGTCGTC
AATCCTTTGCGTATCCAAAACAAGGTGAGAAATCATTCAAGAAAGATGTCAAAGCCGGGT
TCTCTGAGATAAAACCTCGATTTCCCGACCTTCATAATCTCATAGACCAAGTTTCTGCTG
TCTTCACGGAACCACCGAATTTGTCGGAAAAAGAAGGGGTGTCTAGACTTCAACAAATTG
CCGAGAACGTGAATAGGATTAATTCGGAGAACCCCGAGTTTGGGAAATCAATTGGCGAGG
TGCTAGGTAGTGCATTATTGGCGAACCTCCAAAGATTCAACATATTCCAACAACTCGCTG
AGTATATTCACTCGGTTGAGGGCAGAAAGGTTCTGATGAGGAATCCCCTGAACACAGTCC
GTGTTGGACCGGGGAAATCCACGTTGCATCTAAGGGTGGAGTACACTGACCTCGCTTATG
GATTCTATCCACAGGTCGAAATCAAGACAGTAATTCAATCTGATGAGGAGAAGACGTTCC
CTCTTTACAAATTGTTCAGGTGGGATAGCACGAAATGACAGTCCCAATCATCGCCCAAGA
AGGAAAGGCGGCGTTGAAAATAGTTGAGAAGATTGGCAAAACCCTTGACTCACTGAAACG
GTCAGTGACAAAGGAATCTGAAGTGCTTGCGTTAAGGTTGCCGGACCACACCGGGGAGTA
TTCTGTGGTACTGAGAATAAAATCTGGGTATTACGGGGGAAAGATTGCTTTTTCCATACC
GAACATAATCAAGTTACAAGCTGTATGTTTACCCGCTTTTCGTCGTGAGGAGTCTGCTAT
CTCTCGGGAGGGCGACACCTTCCTGTTTGACCCGGGTAAACTGTCCGTAGGAGCGGAAAC
TGTGTTGTTGAAATTCATCTTCAAGATAGAAGAAAGAACTATTCTTGAGAATCTTGTGAA
GTTAAACAGTCACCTTGACCCCTTGGGTTCAGACACGGCCACCGAGGACCGATACTGGTT
GACAGCTCAGATTAAGTTTCCAGCCACTCTCCAAAAGTTGTACAGCAGCCTCGAAGTACT
CGGGGTCGATTTCCGAGTAGATGTCGGAGTCCATCAACAGATTAAGACCCTGCCCAGCGA
AGTAAGAGGGATTATCGAAAGAACAGCAGACTTCAGTGGCACTTCGGACCGCGAGAAACT
CCTCAAGCTGGTGGCTGAGCAACGTAGAGCAGCAAAATTCGTATCAAGATTTAGGGAGGA
TTTCCGTGAACTTGCGCTATTGTTTATGCCTACTCGCTTTAGCCGCTACATAGTGGTTCA
ACAACCGTTCCGGTACACTGAATGTGAACGGGGGCTCGAATTGTTTGAGTCATCGTTTGC
CCCCTTACCAAAGTTCATGACGATAACATCTCGAACCGACCTTAGCTTGGAAGAACCTGC
TAAGGAAGGGGTTCTGGTCTACAAGAAGAAGGAGGTAAAAGACGAAATTCAACGAATCTT
TCCAACTTCCAAGGACTACGAATCTTCCTCACGCTGTTAGGGGAGGGTTGATGACTACTT
CATCAAGGGCTTTCCGGCTTCCTTTAGTTTGACATTTAGAGCGGTCTTCCTCTCTCGAAG
TCGTGCCGGTTGGACAAAGTAATGGTCAAAGAGCGATTCCAACACATCAAGTGTCCATTC
CGCCTCTCCTGGTTCTACGGGAACGATTTGGCCTGACTGTTTGCTCTTGATAGGGTGGGC
GGCGAAGTTTCCAATAACTCTCACAGCATCCAATGCGTCCCCAATATGGGAAGGAAGTGT
CCTCCCGTCAAGGACCTCTTGAATCTCATCAGTAAGGTCACGCGGTTTTACCTTCGCAAA
ATCTCGCAACAAACTTTGGAGGCAACGTCTGCTTAAGGCTGCACTTGCCTTGGAGCTATC
CGGGAGAACTATGCAAGCTTCGGCATAATCTTCCGCGAGTGGTGGCGGGACTTCTTTGGG
AGCTGGAGGACGTGCAGTAGCTCTAGGGTAAACCATGAGACTTTTCACAGTCTTGGAGGC
TACGCTATTGCTCCCAACTGGAACGAGTTGAAAAGCCTCCAGAATCACAATGACCTTTGA
ACAAGATGGACAAATCTCGTATCTTACTTTCCAATATCCGGTACAATCCTTGATGGTATT
TCCAATGTTATCTTTGAGTTCTCCCTCAATGAATTCCTCATGGAAGGCTTTCCTACAATG
AGGACAATCCATTCTTGCGGGTCACGACCTTTCCCATCTAGTTTCTCTTCCTAAAGAGCT
TGAGGCCAGAGCCTCGAATCATTCTTCACGTACGTGACGAAAGAAGGTCCGGTCATCATC
CGGAAGGTCGGGCTCCCGGTAGTCGCACCTCGCGCATTCTAGTTCCAAACCAGAATTCAC
GTTAATCCAGACCCGGCAACCGCACTTGGGACAGGCATAGGCCTTCTTATTCTTCGATTG
CTGCCTAATGTCTTCCTGAATTTTCTCTGGTAATGTCTTCTTCAAACGCTTGGATTCTCC
TATCGATTTCCTCGATTTTTAGATATCCCTGCCGGGATTCGAGTGTCAGACCTGGAAATC
TCGAAGCTACTTCCGCTTTCTGAACAGCTTGACCCCTGCGTACTCTGTGACGTACTCAAA
ACCTTCCTCAATCAGTTCCTTGGCGTCCTCTACGCTTCCCGCGGTTTTGCAAACGTAATC
GTCGTTGCTCGTGTCTATCAAGTGAGTGTAAACCAGGGTGTTGCGAATGTCTTTGTGTCC
CAAGACTCTCTGGACAAGTAGGATGTCTCTTGTCCTGTGATACAGATTGGTGGCTTTCCA
ATGGCGGAGAGTTTTGAACCCTATCTGGCGAATCCTTGGATTCCCAAGTTTCTCCGCTAT
CTCCTTTCGTTTCACATAGAACCATCGCGAGAAATACTCAAGGTCTCCTCCGCCAAAGAC
AAACTCGCTCCCGCGAGGTAGCCGGTTAATCATCGAGAGTAGCGCGTTTGAGAGCTTGAG
CATCCTTGGACGACTGCTTTTCTCTGGTCTAATCGCGACACTGTCGATGTTGATGTCCGT
CCACTTTGCGTTCCAAGCTTCTCCAGCGCGAGCACCCGTCTCTTTCAAGAATTGAAGATA
AGTTGCATGACGTTTACCCATTCCTGCAATTAGTTGGTCAACCTCTACCTCCAGAGGTAT
GAAGGGGAGTGTTTCTACACGCTGATAGCGTGGCCGTGTGAATGGAATTTCGAATTGGCT
GCAAAACAGTCGACAGGTAGTAACCAGGATTTCTTTCCGTCCTTCAGAGCAGTTCAGCTG
AGAGATTGCGGCTTTGACGGCTTCCGGGTCTTTCAAATCCGCCTTTCTCGCCAGAGATTT
GAGCGAGCTTACCCTCGACCATATCGTGCTCTCCCGATAACCCTCTCGGAGAAGAAACAG
AGAATGTTCTGTCACCAGTGATAAGCGGATAACATCAATGGTGCGGGGGGTGGGATTCGA
ACCCACGAAGGCCTACGCCACGGGATAGCACACCCGCGTTTTGCTTAGGCATCAATCGAA
TCGATGCCTTTCGCCATATTGGGTCTTGAGTGTAGCGCGCGCGTGCTAGGCGCGACCCGC
CCATCTGGTCAGATATTGACCTGACTCTGGTACCCCCGCACGAGGAAATCCCAGGTTAGT
CTTCTCAAATATGCCTTAAGGCGTTTCATTCCGACGGAATCCATCGGGTCCTAATCGCTC
GACTCCCTACGGAGTTCCGCCCCAAAGATATTATTGCTCGAACAGCTTTCTTCCTCGCGT
AGGGCTTTCCCGATGTCTCAGACTCAGACCCGGAAACAGAAGATTCTTGGAGACGTCAAG
AGAAAACGCCGCCAGAGAACACTAACAACCCTTACGATCGTAATAGTTCTCATCGCAGTA
ATCGTGACCGCTGTTGCCTTATTCCCTAGGTCCACGAATCTTGTGCCTCTTCCCGACTAT
CTGAGCCACTGTGTGTATGGCTCGGTTTACCACTCACACCCCAACTTGATCATCACAATA
AACGGAGTGAACTTCCCCTTACCACCCACACCGGGGACGGTCGACAATGGTTGCCTTCAG
CCCATTCACACCCATGATGCGACAGGCGTACTCCATATCGAAACGGACCAAAATAGGGAC
TACACGCTGGGGGACTGGTTCCTCTTATGGGGACACTGGGCTAACAACCCCACGACGGCC
ATTTTCAACTCGACACAGATATTCGATCACAAGGTAGATGGCACACACCATCTAAACATG
ACAGTAAATGGCAATCCTAACAACGATCCCAACACCAGTTTTCAACATCACGTCTTCCCC
CATAACGCAGCTCCTTCACCAGGTCTATGCGTTATCCAGCCCTGCGTGCTCGACAACATA
GTGATAACATACGGCTAGCAAGCAATGTCCAAAAGTTCAACCATTCCCTCCGAGTTGACT
CGCCACCATTCGTCTGGACGCAGTATTGTCTTTCACTCTGGAACGATCCCGTGACAAATC
TTGCGGAACGTATTGTCGATGGCTCTATTACCGAGTCCCCTCTCACCATTATGATCCCTT
ACATCAAGCGGGGATTTGCTATCATTATTGAGAACTAGCGAGATGGTCATCATCGCACTT
GTCGCCGCTGCCCTCGCGACAGGGGGAGTGCTCGCTGTGGTGCTCACTCCTCCCCCGTCT
CCTTGCTCAGGGGTCGCCGGAGCACTTCGCTCATTCACGATTATTGCAGATTCGAATGGC
TACAACGGCAGTCTGACCAAAACCGGATCTTGGCCTGTTGTCACGGTCCAACGTTGTGAT
AATGTGGTTTTCACCGTGATCAATAATTCTACCGAGTCTCACGGGTTCGCGGTGGCCTAT
TACTCAAACGTCGGTTTGGAGCTGGTAGGAGGAGCCCACCAGACTCTAAAGTTTCAAGCT
ACGAGGGGCGGACAGTTCCAAATATATTGCACGATCAACTGCTCAATTCACCGCCAAATG
CAGAATGGTCTACTAAACGTAGCCTAGGCATTCATCACGGAGAACTATCATGCGACTATC
ATATGCGATCGCACCAATCCTGTTCGTCGTTTTCTTCTCCCCACTCGTGTCCCACACCAC
CATACCTATCCACCTTGTCGGCCAACCCAATGCTGCACCATTCAGCCCGCAAACATACGT
AACCCTCATGGAGAAATCCACAGATTCAAGCTTCAGCCCATTGGTCCTTTATCCAACAAA
CACGACTGTATGGGTTGCAGGATCCTCGGGGACGCCGCAGAATTCGCAGATTAGGGAGTA
CTTCATTGATAATCGAACCTCGAAACCCGTGGCTAATCTCGTAAACGTCACGATCAACTC
TTTGCTTGTTGACCCTCAAGGTAGAGTGTGGTTCACGGACAACTCAACACTCGCATATTA
TGACAGCCAGCACCTGACGGTGAACAAGACAATAACCTTCCCCAACCAAAGCCTGTGGTA
TTTGGCGCTAGACCATCAGGGAAGAATATGGATGACAGTGTTCGGCTCGACTGGCAAGAG
TAGCGTGGTAATGTTCGATCCTTCTAACGGTTTGAACCGGACCTACTCTGTTCCGACGAG
CAACGCGTTTGTTCAAGGAATCACTGTTGCTCCTGACAATGCAATCTGGTTCGCAGAGGC
AGGGGCAAAGACGCTTGGTCGCATTGCCTGTGACAGCTGCGATATTGAGCAGTTTCCTGC
GCCTTCTTCTCTAGGCATTGCAGCGCTTTCACAGGCGGCGGTCGACAACTCCGGCAATGT
TTGGTTCACCGTTCATGAGGGGGACAATCAGTTCGGTGTGTTCAGCCCGCCGAATACCTG
GAAGGCTTTTCCAATTGGATACTGTCTCGACGCTTGTGTTTCGGGTCTTCCAAACGCTAT
TTTTGTGGACGCCCATAACAAGATTTGGTTTTCGGAACATATTGCCGGGAGAGTAGGAAG
CTATGACCCTTCTAGTGATCTCTTAACCGAGTATGCTGTCTCTCCTGACCCCTTCCCGGC
AGTCTGGTGGGCAATGCCGGGGCCGAACAATCTGGTGTGGTTTGTCGCCAACCGACTTGG
CGAAGTGGGTTACGTGAACGCCAGTTTGCCGGTTCCGGTGAACCTTGCCGGACCCTCAGG
TGACATTGTCATCCAGAAGGGATTCTATCGAAACATTCCAGTTACTGTCAACTTTCAAGG
TCCTCAGACCCTATCTTTCGCTGTCTCTCCCTTAACCCAAGACCAGCAGTCCTCGACATC
TCCCGCCCAACTTTACGGGTCCGGGCCTTCGAGCATCGGACCGAGCACCAGTCCTCAAAC
AGCTACGATCAGTGTCTCAGCTGCCTGGAGCGCGACCTCCGGAGCTCGCTACGTAGCTCT
GACTGCTACCTGGAATAATGTGTCTGTGAGCATCCATGTTAGGATAATGGTTGTCGAAGC
TTCCGTGCCGGTCGTTGCTTTAGGTTTCTCGTTCCTGATCCTTCTTGGATGTCCCGCGTT
CTATTTGCGAAGGCCGAGGAAACCCAAGTTGCAGGTTTCGAAAAGGATTAGGAGATAATC
GTGCTAGAGCAGTTCTATTTCGATGAAAACGTCATCCGGCGCTCTTATCCTCATTAATCT
CTTCAAGAATCTTTCGTTCGGATCTACGTCGATGAGGCGTTTGTGAATTCTCATCTCCCA
CTTGTCGAAAGTGTGCGTTCCTTGTCCCGCCGGCGATTTTCTTGATGGGACGATGAGCTT
CTTGGTCGGCAGGGGTATTGGTCCTTTCAGTTTGACACCTGTCTTGTCCGCTATGTCTTT
GATCTCGGTGCATATCGTGTTGATGTCCTGGGGGTCTGTGCTGGACAATCGGATTCTAGC
TTTGGAAACCATACCAGGATACCTTCATTGTCGACCTTTTGTTGCGAAGAGTGAGGGCAG
GTCCAGTGCGGTTAAAAACCTTGGTGTAAACTGACGCGGAAACCGAGGCATTGAAACTCG
TGGGTTTGA
>13_1_20cm_2_scaffold_875 dna:primary_assembly primary_assembly:ASM192063v1_:13_1_20cm_2_scaffold_875:1:22447:1 REF
CGCGAACAAGCCGCTCAACGTCAATGGGAACCCGAAATGAGCAAGCCTCCTACCGCGCCT
CCTCCTGCCATTATTCCTGCCAATCAATCTGCCAATCTGCCTGCCAAAGGTTCTGCCAAC
GATTCCGAACCCTCACTTACGAAGTGAGAGAAGAGAAGCATGGTTCGAGGCTGGTCGTAG
ACCTCTATCGGAGCGGTATGTTTCAGGAGACTATCGAGACTAATATCGGGGTTCCCAGAA
CGACGCTCAGAGACTGGGTGAAAAAAATGGTGGCGGATGGTGTTCTTACGCCTATAGTAG
TGAAATTACTCGAACAGATTTCGCCGAGAGTAGAACATGGCCGAGCCCCTAGTAACGGTG
GCTCTCAAACCACCGTTGGAAAAAGTAGGGACACTGGGCAACAAGAACCCCAACGAGAGT
GTGAAAAGGACGAGCCGCTATTTGCCCAAGAAGTATGCTCCGATGAGGGCGAGTATCAGC
AGGATGATGAGCGCCGCCTAGCCAATGTACCTAGCAGTCATTTTTCGTCGTAAGAGCGCT
CAACCTATCGCTCCTCAACCTCAGAGGCGCTGCTCCTCAGTTATTTGGGCATAGCGTCCA
GATAGTGTAGGAATTGTGATAACCTAGATTCCACGCGTGGAATTCCGTGGAAACCGAAGG
GGCCTAGTGACCCCCTCCCCCCGGGGGTCGTTTCACGGGGGACTTAGTGTTCGGGGGCTT
CGAGGGTGAGTTCGAGTCCCTTTAGCTTGGGTTCATACTTTTCTCGAAACTTTTCTAGAC
ACATTGGGCAGCAGAAGAATCTCTCATGTCCCGCGACTTTTAGAACGAATGGTTTTGCTG
GAATTGGTCCATTGCACGTTTCGCACTTGAGTTGGACACTCATCCTAGGCTTTAACACAA
CTGCTTGATCGTCCTTGAATATCCTGACAACCATCTGACTTGAGTTCTGCTTTACCGCGA
AATCTCGGTCCAAAGCCTCGGTGAAGCGTTGCAGTTCTTCTAGACTATCGACAACGACTC
GGAGGGTGAGATTGTTCTCGCCCGTTGTAAGATAGATTCCACGAATCTCTGAACGGTTTT
CGAGCTTGCGTGCGATTTCTTCTATCTCCGCTGGGTTGACCGTTAGGTACAACTGAAAGA
ACAAGCCAGATCGAAACTTCGACGGGTCGAAGATCGGGGATATTTTGCGAATGATGCCCT
CGTCAATCATACGTTTGACCCTAGCTTGCACAGTTGGGGTCGTTACACCTGCGCGACGGG
CAACTTCCCGAAAAGACCGGCGCCCATCCTCAACGAGAATCCCCAGTATTTTAGAATCGA
TATCGTCGAGCTCGGGCATTCAGAGACAGATATGATAAGGTGTTGGAGCGTATCTAAACG
TTCCCGACACCGTTTTTCTATTTACTCTCGACGATGATGATCCTCAGCGTTGAATGGTCC
AAATTTCGAGGGACACATCGAGAGGACATCTGCTGTCTGATGATAGGTGGCGGCTTGGAT
CGAATGTTCTTTAGTTTTGCCACCTTCGGCTAAACCATAAGTCGAGCTCCAAAGAGAATC
GATCAAGCCTTGGAACGTTTTGCAGAAACGTGCGCTATTCCGGCACAAACTCACGGAGAG
CTTTGGCGAATGGCTGAACTCTCGGGTTCGAAGGATGCACCTGCGTCAAGGGAAACCGTT
CGTTTGAGACATCTGAAGGATCAGAGCTCCTCGTATCGCAAACCATTCTTTCAGCGATTG
GTCCATAATTATGTCCACTCAAACGTAACTCTAATCGTCAAACTGGGAGATCTGCGAGTA
AAATTCAGACCGCTATCGTATGACCCTATCGTAATATTCTCAGTCTTGATCAGACACATT
TACGGAAAAATTCCTGCTAACAGCGTAGTGGTCGATGTCGGGGCACATATCGGGACTTTT
TCCTTACATGCAAGTCTTGCAAGATCATCCACGGTTTTGGCATTTGAGCCAGAGCCAAAG
AACTTTGAACTCTTGAGAGAGAATCTTGCCATCAACGGTCTTTCCGGGAAGGTGCATGCG
TTCAAGCAGGCCGTGTGGTCTCGCGATGAGAAGAGAATACTCTTCACATCGAAAGGCTCT
GCATTTCACAGTTTCTATCCGGAGAAGAATGGGATTGGTGGTACTGAACCAACCGATTGT
GTAGACATAAACACAATACTTGACCCGCTAAATTATCCAGTACTCCTCAAAATTGATGCA
GAAGGTTCAGAGTATGAAATAATCCCACACATCAATAGCATCAACATAGGGAAAATCTCT
AGGATTGAACTGGAATACCATCTTGGCGATCCCTCTCGCAGGATTGCATTCCATTCTCTC
CTCAAATGGTTCTCCCAAAAAGGATTTGACGTCTACCTACGACATGATGTCAACGTGCTA
AGCGCCTTCAAAAAACAGCAGCCGCAGTAGACCGGGTTCTCCACGATCACAAGTAGGAGA
ACACAGCCTCAAGCGTTTGTCCGATGTAACAACCAGTTGCTACTTGCTCGGAGCCGATCC
TCCTTCTTTCCCTGATCAATTGCAATTAACTTGAATCCTGCCCGCCGAACAAGCTCTCGG
CAGACGGTCTCGTTACCCTCTGCGACCTCAAGTATCAACCTCCTAGTTCTAACCAGTGAT
GCTCCAGCGCCCTCAAGGACCGCCGTTTCATGGCCCTCTACGTCGATCTTGAGCCAGTCG
ATTTGCTCTAGCCCCAGCGAGTCGAGGACCGAATCTAAGGTTTCACATTCAACCTCGATC
TCTTTCCTCTTGACCCCAGCATCCAGCGTCCAAAACCAACTTGACTCTAGCGATGAAGTT
CCAGAGTCGCCTCCGCTAGCCAGATAGAATCGGCGCTTCCCACGACTATCGCTGAGGGCC
AACTGCAGAGGAACGATATTATGGAATTCGTTGAGCTTGATGTTGGATTCGAGCATCGCA
AAATTCGAAGGATCGGGCTCAATCGATACAACCTTCAATGCCTGTTTTGCAGCAATAAGA
GTATAACGCCCGATGTGCGCACCAACGTCCACCACAACTTCCCTTGGCTTGACTTGGAAC
CACCTAGTAGTCTTTGGCTCTTGGACACCCGCTAAGAGCGCGAGGCTATTGTTTCCGGGC
ACAACGTCAGCAAAGACTCCTGCCGTCGTAACTCTGAGTCGATTGGTACCAGGCGTCATA
TGCCCTGTCGACTTGAACCTACTTCGAACTAGTGCTACAACTATCAAGGAGGCGATAAGA
CCAACATACAGCCTAAGGAAACTGTTGAGGCCGACGGGCTTCACATTCCAGTAAAGTCTA
ACCGAATTCCAGACGTTCATGGCCTAATTCCAACCGTCCGCCAATTCAATCATCTCTCTC
GCAGTCTTATTCCAAGGAAACAGCCTTGCCCGTTCCAGACTCTTCCGACCGAGTGAGAAC
CTTAGCTCTTGATCCGAAAGTAGCAATGCTATCGAACGTCGCCACTCCTCGATATTGTAA
CCACAGAGTACCCCAGTGTCGCCCAAGACTTCCGCGGTTGCACCGCTCTTCAAGGCAACG
ATAGGCTTCCCGGAGCCCATCGCTTCCAGTAGAGCCAGCCCGAACGGTTCGTCTCTAGCC
GGAAAAAGAAAAAGTGCGGCTTGCGCCAGGAACAGCTCCCGCATAGTTTCGTTGATGTCA
CTTGTGACATGCAAGTTGCTCATTCCTGATGCTCTTCGAAATACTTCTTTTTGATACTTT
CCGAACTTTTGGTCCCAGGTGCCCCCGGTCATCCGCAATTGGTAAGGAAGACCAGAAAAT
ACGTCCAGAAGCAAATCATGATTCTTCCGAGGATGAAACCGGCTGTGGTAGTAACAGAAC
GCCTCACACTCTGATACTCGGTTGGGCTCTTCAGGTTGCAAGTTAACTCCGGGGTAGACG
ACTAGTATATCGTCTCGGTTGAGCACCGCTCCGATTCTTGCGGCGGTGTAGTGACTATTA
CAGATGATCTGCGGGCAACGACGGGCCGGCTGCTTGAGAAGTGTTCTGTACGCGCTCCCA
CTCGGGCCCGTAACAAGATCATACTTGGCCTCGTGGAAATATGAGAACACCGCACGATTG
CGGAACAGCATTGCCGCCTCCTGACCCTGATGGAAGAAGAGAACATCACATCGCTCCCTG
ACCGCTTTGCGTGCCAGGCGCGTGGAGATCGCAATGTCTCCAAGATAGTCCGGCTTCAGG
CTCGTTGTAGCCGAGTAGATCCGGCTCTGAGCACCGAGCTCACGCATGGATCGATCCACT
TCGATGACGAACCTTTCGGTGCCACCACCAAAGGATAGGCGAGGGGCAATGTGAGCGATC
TTCACCTACGCCTCTCCCCAATAACGCTCGCGCGAGTGTACTCCCTTTGATGAGTGTCTC
AGAGAGCTAGCCCTCCAAGTCCAACAAGGAGAGCCAAGTTGAGGGCGATGGCGAAGCTGG
AAGTCAAAGCCAGCGTTCTGTTGGCATGGCCCCTTCCACGCCACATTAGGAGCAGGAGGA
TCACTGTCGAGGCGGTGACAGAAATAGCGAAGATTTGGACCCCATAGCTCAAGGATTCAA
GGAGTGGGACGACTGGATAACCAGAGTCCCCGGTCAAGAGATAACGTGAACCAACCGTGT
ATGACATCATCAAGAAGGCGGTGCTTGTACCGAAGACAAGGCCGAAGACTCCGAGCCCAT
CTTTCTCCTTCAGCGCGGCATATACCATTGCGAGGATTAGAAGCCAGATCCACCCTGCGA
GTATGTTAGAGAATAAGAGAAGAGCGACACAACTGAATGCAGTAAAGGCGACGGTCGAGG
CAGGTGTCATCTTGCCCCTGACAGAATAGAGAGTGCCGACTGTACCGACCACACCCAAAG
AAAGCAGGAGAGGATGAAAGACCGATAGGAATGAGAGCGACGGAAAGTTTCCAACCAGAG
TGTAGAGACCAGGCCCAGATAGCACAAGAGATTTGGTCAACCCAGAAGCGGCCAAAACAA
GAAGGTACAACAGTAGCGTTTCCGGCCAATAGACTACGGCTAATAGTAGAGCACCCAGCA
GTCCTAGGACGGAGTAGTACTTCTTCTCCAGGGCGGTCTGCATCAGAGTCAATGTGTATG
GAATGAATCCAAGCAATTGCAGCATCCCTGAGAACACGAACGCGATTCCGGCTCTACCTG
TTCTGCCTCGTATCAACCAGAAGACGCCTAGCGCGATTAGTGCAACCGAGGCGCCATCGT
ATTGCCCCCAGACAGTGGATATGTAGATGGCCAATGGGTTCAAGAGGTAGAAAGTTGCCC
AGACGAGGCCCTTGCCTCCTTTCCTGACGCTTATCAAGACATAGAAAACTAGTAGGTCCG
CAGCGAGCGGAAACATCCGAATGAAGGCACCCTCGACGATACCTTCCTGGTGCGTGGGCA
GGAACACGTCGTGAAACCCGACCATCTGGAGAAGGGCATAGAACGAGTATGGAACCCAGT
ACAAGAAGAAGGTGAATGGTAGAGTGGGACCGATCGACCCTGAAGGAGACCCGAACTGGA
ACCAGCTCCTCGCTGAGCTGAGAAGGACATCCATGTCAAACCGATGGGCCACAATCGGGA
TGATTGCGATCCTGCATAGAAGCCCGACAGCGGCAACAGCAACAATTGGCGCCTTACCAA
TTAGTTCTCGTCGGAAAAGCTTCCAGAAAGTCAGCAGGGCAGCTGCCACAGGTATGGAAA
AGAGAAACGTAAGGAGGTAAGCATAGTATCCTGCAAAGGCTTGCGGCGAAATAGCGTTGC
TTGATTCTACTTTGGGAAGGAAGATTAGATTGAGGGAATTGACGGACAAACTTTGGATGA
CTCCCGTCTTGGCGATAAGTACGAGGGAACTTCCAGAGGAAAGGAGAGTTTCAGAAAACG
TACTCAATATTTCGCTTGGGTAAAATGTGAACTCGTTGTATTGATTCAGTGAGTTGTATA
CGTAGGTGGACGGGCTAAGGGAGGAATAGACCCTGGATTCCTGCACGAGGAACACTTCGA
GTATAGTCCCCGCGCTGGCTGTCACTGTGACGCCGAGATCTAGCTTGTCCAGTCGCCATG
ATTCTCCAGCCTGGCCGGGAGTCCCCATGTCAACGAAGACCGCTCTGAATTCTCCATTGG
AAGGTAGAGGAATGAGTGCGTCAGAAAGAAACTCGTACTTGTCTATCGAGAGTGCAAAGT
TCACGGCAGTGTTTGGAGCCGCTTCAACGTAGACTTCCAAGTAAGCTAGTGAGTCCACAG
AATGTCCTGTCGCGAGCAGGGCTTGGTACATTACATTTGCTCTGATTGTTTCGGTGCCTA
CGCTCGGTCGATGGTCAAGAGGAGAGCCCTCCCACCAAACGTTGTATGTCGTACCGTTGG
TGTACTTGGAGTAGAATCTAAGCCCATAGTTTACGCCGGAGGAGGAGTTTAGGCTGGCAG
ATAGTATGGGGAACGAACCGAGGGCAATGTTGACTGTCTTAAAGACAGCAACGGATGAGA
ACTCATTTGTGGGCTGAAAAGTTCCCTTGATGGTTAGATCCTCGCTGTTAGAAATGATGT
GACTGTTCACATTCGGACTTTCGTATCCGACGTACCATCCAGTGAAATTTTCTTGATAGC
CGACCGTCGACCCGGTGTCAGATTCACCATAGGATATGGAAGCGCTCTTGGCATCAACGA
CTCGAATTGTTTGAGGATTGACAACTCCGCGCAGTCCCACAGTGAGAACCAGGGCAAGTA
CGAAGAGCGCGAGAAGAGCGATCTTTGCGCGTTTCATATCGGTTCCCAACCACGCTACAT
GCTAAGTCAACACATTCAACGCTCCCGCAAGAGAAGCAACGGAATTATCGAGGGTGAAAT
GGCTTAGCGCCCTTTCCCTTGCCCTTTGACCCATCGCCTTTCTGAGGTTAGTGTCTTCCA
GCAGCAACCGTAGAGCACCGGCCATATGTTTTACAGATGAGGAGTTAACAACGAGTCCAG
TTTCTCCGTCGAGAACAAACTCTCTTGTCCCGCCGACAGCGCCCACGACTGACGGCTTGC
CAGCCAGAGCCCCTTCGACAGGCGTCATTCCGAAGGGCTCAGATAACGAAGAAACCGCGA
CGAATAAGCTCCTCTCGTATAGGCGGCAAAGCGTCTCGTCGTCCACTCTTGGGTAAAACT
TGATCGCGAGGGAGAGTTTCTTTGCAAGAGCTCTGAGCGCACCTCCTTCTTGACCGTCAC
CGATCAAGCATAGTGGGGGGGGATCGTCCAGCGTCGACATGGCCTTGAAGAGAGCGTGAT
GATTTTTGTTCGGTTGGAGGGCTCCCACAGCGAGGAGATATTCACCACTCTCGAAGTTGG
GGTGAAACATGGATGAGGGGATACCGGAAGCAGGGTACACCACGGGTATCGGCCCTGAGT
ATCCGAGGATCCGTCTCGTGATCTCCGCGGTATAGTTACTGTTCGCTATGACCATACCGC
ATCGCATGATGGTCATTCGATCTAGGACTCGAAGCAAGGCGGTGGTAAGGTTGTAGACCG
GCCCTTTCAGAGCTAGCGTCGAGACTGGTCCATAGAAGTGCTTCGCCGTCTGGTAGACGC
TGGGACTGAACTGCCTGTAGTCTGCGCCTGTGAGTTGGCGCTCCCAAATCGCTCTCGTTA
ATTCCCCTACATACATGCACGTCTTGTAGCCGTACTTCAGCGCAATTCTGAGAGCGACCA
AAGGTTCAACGTGGTGATGGATTAGTATGCAGTCGGCTTGATCCATTTCTCGGACCGCAC
TGCCGGCACCAAGCCCGTAAGGAAGGTTCTTGACTTCCACATTTTGACGAAGGAGATCGA
CCCAGTTAGGGTCGAGGGTCGAAGTGTCCGTGTAGAACTTGACATCGTAGCCTCTCTTAG
AGAGGCCGACCGCGTGCATTATTGCCAGTCGTTCTGCGCCACCGCTCCTCCCGAACGGAT
GAATAGCGATCGCGACTTTCATGATTTTCTTCTCTTGAGCTCACTGTATGTTAATGGTCA
ATGTCCCTGAAAGCGACTTGTAGATGTCGGGCTGAAGGACTTGGAGGGTTCCGCTAGAGG
ATGGGGAGTTGGGGGATGCTGTGATGATAACGGTATTAGGCGAACTTCCACATAATACGA
AGTCTGAGTGTGAAAGTGTAAGAGTACTGCCGAAGTTTGATGAAGTACTAAGAGTAACAT
GGCCGACACTCGGATTGCACTTAAACGAAATTGTCTGACTTGTGGGACCCTGAGCGTTTG
ATCTGAGAGAAAGCGAGGTAATCGGATTTCCGCTAGCGTCTTGCCAAGTGACCTGCGTTG
GTTGTTGGGATGACTGTTGCAGAGTGGACGTGTACGCCAAGAGTCCACCAACGACTGCGA
TCGCTGCAGCCAATACTAGGTAGACTGCCACTAGAACTTTGCTCCGGGCCAAGATTTCAC
GACCAAGTATGGATTGCTTGAATTAAGGGTTTTCTGGTTTACCACTCCCTAGTATCGCTA
AGGATTGCTAAAGATTTACCCCCGAAAAGTTTCGATTGATGCGAACAATGGCGCGACGAG
CCATGATTGAAGCTATGCAGATCCTGCCCCATGAACTCGCGGAACCCCAAAGATGGAATG
TTTGGAAGACAGTTAACGGCGACGAAGGTTGGGTCCTACAGTGCGGAGCACTGATGTCGC
TTTGGGGAGCGTAGATGGGGAGTGATTCTCTCGAGCTGTAAGGTCCGCCACGCGCCGCTT
CTTCTGAACCCCTGCAATCTGCTAGCTACCAAGTAGCCAGTTTCCCTTGGCGCCTTTCTA
AGGGACTAGTCATGACCTCTGAAGCTAAGGAAACGCTGCAACCTCCACTTTGACACTGGG
GAAAGATGACTTTTCTGTCGACTTCAGTGCCTATCTAGCCAAAAAAATGAGCTGCAAACA
TAGGCCCAAAACAGGCTATTCAGACGTAAGTGCAAATCAGGTCTCAATGGCGGCCGCTGG
TTGCCCTAGGTTACGAGAGCTAACAGTGGAGAGTCCAACGGTCGTTGTAGGCATAGATAT
GCGTAGATGGTAATATATTTCCAACTTGAGCCACATTACCTGTCCAATCTGCGGGAAGAG
TTCCTTCCTCAGGAATTTTGCTCTTGAAAAAATGGGCTCCGACATCTACGTCTACTCTGT
AAAGGGCTTAGGCAGAGGTAAAGGATTCGAAACTACAACAAGCGACTCGATTCTCCACTC
TCCCGAATACCGAGAAATTCGGAGACAACTCGCCGCTTGAGTGATCACGGTGCTGGACGT
TCTGGTTGAGGCTGGCACTCTATCGAAGGAGCAGATCATCCAAAGATTAGGATTGGCCGA
TGTGATCAGGGCCCCACTAGCCGCCATGGAGGAGAGGAATAGACAACAAGCGGAGAAGAT
ATCTGAGCTGGACAAGCAAATGAGCCGAGAGTGAAGCAGCCCTTGCTAAGTCAGCAGGGG
GGAAAAGAAGGAGATAGAAGATAAATTGGACTGGGCGGAGACTGAAGTCGATTCGATGCT
TCGACATGCCGATCTGCCCTCCGTTGTTTACTGTGGCCCAAACGCAAAACTTGAAGCGCT
AAATGAGGCGTTCGCTCCGCCCTCCCCCGACCCGGCTAGACCGGCCTGCGCTTAGATTCA
ACCGGGTCTTCTACCCTGAACGTGCTAGCATCCCTTGTTCGCTGAAAACCGGCCGTAAGA
AAAATTCTGCCCCACAATTCTTCTAAATTCAATTTAGCGATCCGGTGAAAATTGAGTGTT
CGTTCGACTCGAAAGAAGAGTCCGCCGGATCCTCAAAAACCCAATTTGACCTAGAAAAAT
CATGATCTAGGGCCCGAAAAAACGTGAATAGGGTACCCTATTCGGTACATTCTCGACTTT
CGCAATTTTCCAGCTTTTTGGGCAGTTTACGCTTAAGTTTCGCACTGGGCCGAGAACACC
GTAAATATTGCATTGTGTGTTATTTGAGAAAAGACACGTCTTAGAGTAGGTTTTTCAAAG
GCCGGCAGTTCAAAGTTTTTCACATTTTCCAGCACTCTTCCAACGCATCGTCTTGGATCT
AGTGCAAAGAGACTTGTCAAGCAGTAGGGAGAGCTCGGGTCTGCATGCACCCCCCGCCGG
TTGCATTTGCAAAACTGTATTTGTGTGTCGTAACGTCGAGTTACCTAGAGTATTTCCGTA
TGATGCTAACTGATTTGGTCTTTGAATCTTGAACTCCCTCGTCCCTTCAGAGAATGGAAA
ACAAAGAGAACCGGAGAAGCCTATGTGACGTTGGATAGTGTGGGAGCATCTACGGTCTCT
CCTCCGGTTGCCGTCCACGTCTGCCAAGAGGTTCCTGCGAGGACGTTAAAGTAGATGCTG
TTGTCGAGCCCGGACACTTCTACTGCGATGTTGGCTCCGATCGTTGTCACGGCTATTCTG
TTGCTTGTGGCTCCGCCAGGGCTGTCCCGACTAAGACTCCAGACTCCTCCTGCCGTTCGT
GAAGTATGCCAAATGCCATTGTCAAGTCCTCTTACCAGCAAATGAAGCGTTCCCGAGGCA
TCGATTGCCAGAGTTGGAGCGCTTGCGGTGGAACCACCGATGGAGAACCAAGTTGACCAA
GAACTACTCGCGAAGTTGTAGGAATTGTACCATAGTCCGTTGTCCATTCCTCTTACCACC
ATGTCGAGGGCTGTTCCATCACTTGCTGCCGCTGGAGTCTCTGGCGTGGTCCCTCCCGGA
GTGTCCCATGATAGGGTCCAATTGTTGTTGACGAATGCCTTGTGATAGATAGCGCTATCC
AATCCCACTACGAGAAGGTCGAGCCTGTTCGCTGAGGGCGTTACTACCAAGACCGGCGGT
GAGGGGGTTAGTCCGTTAAGGCTGACCCAGCCCGACCAGGTCAAGGTGGCCAGGGACATG
GAGTTCGCATAGGTAGTATTGTCTAATCCTCTGACTACAATATACAGGGTGCCGTTCAGG
ACTGCACAAGCGGGCTGGTCTTGGGTCACGCCCCCCGGACTATCCCATACGCTAGACCAT
GCTCCGGAGCTGAAGGATTTGTGGTATATGCCATTGTCCATGCCCCTAACCACCAGCTCC
AGGGTTCCCGGGCCAGACTGGCACAAGGCGGGTGCACTTGGCGTGCTTCCGCCCAAAGCT
TGCCAGCCGGCAGCCGATCCGGTCGCAGACAACGCGTTCCAATATAGACCTCCATCCAAA
CCGCGGACGACAGAAACTAGGGGCCGGTCTGAGACAAGAATCGTCAAGGTGACATTGTGG
GACAATGGGCCGCTTGCGGCCGTCACCGTTACAGTATAGCTCCCCGCAGTCGTAGCGCGC
ACGGTCAGGGTTGAATTCTGGCTCCCACCTAGAGTAACGCTTGTGGGCGTCAAGGCAGTG
TTTAATCCTGCCGGAGACACAGACGATGTAAGGTCGACTGTGCCTGTGAACCCGTTGAGC
GCGGCTATCGTAAGAGTCGAGGTACCTGACTGGCCCACCGCGACTGACACTGTTATCGGG
TTAGCGCCGATCGTGAAATCCTGGACAGTGTAGGTTACATTCGCTGAGTGAGATCTTGAG
CCACTAGTCCCAGTCACGGTAATGTGAACAGTTGAGGCCAAACCGAACGTGCAGGATAGA
GTGGAGCTACCGGACCCGCTAACGCTGGTAGGAGTAACATTGCATGCAGTACTGTTAGTT
GCGAAACTGACCGCGCCACTGAATCCTTGAAGGGATGTAACCGTTATCGCGGAGGTCCCG
GATGCACCGACGTCAACGACAACCGATGTTGGACTCGCGGTTAGCGTGAAGTCTTGTACT
GTGAAGGTAATTATTGCGGAGTGAGAGAGACCACCGCTAGTACCTGTGACTGTCACATGA
ATTACTCCTGAGGCCACGTAGGTACAGGCCAAAGTTGAGCCGCCGGATCCGGTCATGCTG
GCGGGGGTCAAGTTGCATGATGTGCTGTTGGTCGCCAGGCTTACTACTCCAGCAAAACCA
TTCAGCCCAGTAACGGTTATCGTAGAGGTCGCAGCATTACCTGCGACCGCGGTAACGGTA
GTCGGACTAGCGGAGAGGGCGAAGTCTCGAAACACGAAGGTTGCGGCTGCAGAGTGGTTC
AGTGAGGCGCTTGTCCCGGTTATCGTCGCGGTATAGTTGCCGGCTACCGTGGCGCTGCAG
GACACAACCGCTGAACCCGAGCCTGTAACGTTTGCGGGAGTAATTGCGCCACAGATTAGA
CCCGATGGCGCGGTAACACCGAAAATGACTGTTCCATTGAATCCATTAGCCGCGGTCACT
GTCACAGTTGAGCTGATGGACTGCCCAACGTTCACTGGGACAGGCGAAGAGGCGATAATC
GTAAAGTCCTGGAATCGGAAGGTTGCAGGAGCGGAGTGCGTGAGAGAACCATTCGTGCCT
GTCAACGTTAGGGTGTAGTTCCCAGCAGCAGTGGCTGTGCACGAAACGGTTGCTGTTCCG
GAACCACCAGTTATGGCGCTGGGAGTGATTGCTCCACAGCTCATACCCGAAGGGACAATG
TCAGTGAGGGTAACTGTTCCTGTGAAACCGTTCAGCGCACTGATGGTTATGGTTGAAGTC
GCGGAGACACCAACGTTAGCTGTGGCGGGAGAGGTGGCTGTTATCGTAAAGTCGGTAAAT
GTGAAGGTGGCGTTCGCAGCGTGAGAGGCGTTACCCGGCGAGCCAGCGCTACTAATCGCA
ACCACGAATGTGCCCGCGACCGTGGAAGAGCATGACAGTGTAGATGTAGCAGTACCGTTT
GAGGTGAGTGAGACGGGTGAACCGCTGAAACCCCCGCATGAAAGGCCAGTGGGAATAGTA
GCCGTGAGTGCGATCGATCCGGCGAAATTCTCAGTGCTAGTTAGAGTGATTGTCGAATTG
AGAAGAGAACCTGCAACACTTGTTGGTGATGTCGCTGATATCGAAAAGTCTCCAACATGT
GAGATGAAGATAGCGGAATGAGTGTGACCGCCACCAGTACCTGTGACGTTAACTAGGAAT
ATTCCTGGGGTCGAGGAAGTTGGACTGCACGCACCAGTTACCGCGCCACTGGTCACGATC
AAGGTTGCAGGACAATTAGCAGTCAGGCCTGTCGAGGGCGAAACTGTTGTCGTCAGGGTC
ACTGTGCCGACGAAGTTGCCGATCGGAGTGACGGTGATGGTCGAGGAGCCCGTGGCTCCA
GTGTTGAAGTCAGCAGGCGAAGAAGCAGTGATCGAAAAGTCAAGCGCAGCGAAGGTGAAC
GTGACAGTGGTTGAGTGTGACGCTGTGCCAGGGGAGCCCACTGCGTGAATTGTCACGGAA
AAGGTGCCAGGTGTAGCCGATGTACATGACAGCTTCGATGTGCCCGTTCCGTTAGCGGTG
AGAGTGACCGGGGTGGTGCTGAAACCGCCGCATGATAGGCCAGCAGGGATCGTAGCACTT
AACGCGACCGAGCCAGCAAAGTTCTCAGAACTCGTCAACGTAACATCGGACGTTATCAAG
AAGCCTGCGTTGCCACTCGGAGATGTGGCCGAGATCGAGAAATCGCCTACGTGGGATACG
AACCCAGTTGTGCGAGTGAGGCCTCCCCCCGTAGCTGTGATCAAGACAAAGTATACGCCT
GGGTTAGTGGACGTCGGACTGCACGTACCAGTGATCGGCCCAATAGTGACGTTCAAGCTG
GCGGGACATCTAGGGGTAAGCCCTGTTGAAGGAGAGACAATCGTAGTGAGATTCACCAGA
CCGCTGAACCCATTGACAGGGGTGACCGTTACCGTCGAGCTGCCGGTCTCGCCAGAGTTG
AAATCCGCGGGAGTCGTGGCGGTAATGGTGAAGTCAACGAAGCTGAAGGTCGTGATGACA
GAGTGAGTTAGCGGAGTGCTGGTTCCAGTTATCGTTACATTATAGTTGCCCGCCGAGGTG
GCGGTGCATGACAGAGCCGCACTGCCAGAGCCTGTTACACTACTAGGATTAATAGAGCCG
CAAACGAGACCGGAGGGGATGAAATCAGTTAGGGTTACACTTCTTGCAAAACCGTTCAAC
CCGGTGATTGTGATGGTGGAAGTTGCTGAGACACCAACGCTGACATGAGCAGGGAGTGTT
GCTGTAATAGTAAAGTCCTGGAACCTGAAGGTTATTGTTGTAGAGTGCGTGAGGGAACCA
CTAGTACCAGTCACCGTTAGAGTGTAATTCCCAGCGACGGTAGCGCTACAGGATACTCCG
GCAGACCCAGACCCTGTAACGTTAGTGGGGTTGATTGCGCCGCAAGAGAGACCGCTCGGC
ACTGTATCTGTCAGAATGACAACACTTGAGAAATGGTTCAGCCCGTTTATCGTGATCGTT
GAGGCAACGGAAGCAGTGACGTCTACAGGCGCTGGCGAGGAGGCCGCGATCATGAAGTCC
CGGAACGTAAAGATGATAGAGGTCGTGTGGACTAGTGTAGTGCTTGTCCCGGTAATTGTC
AACGTATAATTGCCCATTACTGTGGCATTGCAAGCGACTGTAGCGGTTCCGGAGCCTGAA
ACGCTGCCCGGTGTGATCGCTCCGCAAGTCAGACCGCTCGGAACAGTATCAGTGAGAGTT
ATCGCTCTGGCGAAGCCATTTAGCGCGGTTATGGTTATGGTCGATGTTGACGAGGCGCCA
GCATTCACAGCTGCCGGTGATGATGCGGCAATCGTGAAGTCTACAAACTTGAACGCAGCA
GTTACCGAATGGGAAATTGATCCACTGGTACCACTTATCGTAAGCGTGTAGTTTCCTGCA
ATAGTAGCTGAACAAGATATTGTAGCGGTTCCTGATCCTGTGATGCTCGTCGGCGTAATT
GCTCCGCAGGTGAGCCCAGACGGCACAGTATCTGAGAGACTTACGACACCGGCGAAGTGA
TTCAGCGCCGTGACAGTAATTGTCGTTGTGGTCGATGCGGTTACATCGGCAACAGCCGGC
GATGTCGCTGCGATAGCGAAGTCCTGGAACCTGAAAATTGCAGTAACGCTGTGGACTAGT
AGAGAACTTGTGCCGGTTATGGTCAACGTATAATTCCCAGCAGCGTTAGCACTGCAAGAC
ACTGTTGCAGTACCAGAACCAGTAAGGCTGCTTGGGGCAATCGCACCACAGGTCAGACCC
GAGGGGATCGTGTCCGTGAGATTTACGATACTAGCGAAGCGGTTCAACGAGGCTATCGTA
ATTGTCGACGTCGCTGATACGCCGACATTGACTGTAGGAGGAGAGGTTGCACCGATAGTA
AAGTCTCGGAACTGGAAGAGAGCTGTCGCATTGCGAACCAGGGGAGTACTTGTACCGCTC
AGCTTCAACGTATAGTTGCCCGCTACTGTTGAGCTACAGGAAACAGTCGCGGAACCAGAC
CCTGTGACAGTTGTTGGATTAATAGCTCCACAAGTTAGACCGGAAGGAACAGTGTCAGTG
AGGCTGACCGTGCCACCGAAACCGTTGAGTGCGGTAACAGTTATTGTGGATGAAACGGAA
ACACCTACGTTAGCGGCAGCTGGGGAAGTTGCTGCGATGTTGAAATCTTGGATTCTGAAG
GTGGCTGTTGCAAAGTCCGTCAAGTTACCATTGGTGCCGAAAATCGTTAGCGTATAGTTG
CCTGCAACTGAAGAATTACAGGATACTCTGGCAGTCCCTGCACCTCCGGTGACGGTGGCG
GGGGTAATTAGTCCACAAGAGAGACCGCCAGGGATGGTGTCAGTAAGACTGACAGTTCCC
GTAAAGCTATTGCGAGGAGCAATCGTGATAGTTGAATTGGCCATTACGGATGCGCGAACC
GCCGGTGAAGTTGCGGTGATTGTGAAGTCTTTAGTGGAAGTATCTGCCTTGAAGAACTCG
CTCATGGACTTAGCAGCGGCGTCCGGGTTGGAGAGGGCAGTGAGCCCCCAGTTCGTCTCA
ATCGTCTTGGTCCAAGAGTAGTGGTTGTACACGTTGTTAGAGCCAAAGCCGGTCTTTACC
CCTGACCCGGCCCATGCGGCTAAGACGCAGTCCTTAGAAACGATGTTACGCGGGCAGAAG
CCCTCGCCCTCGTCGAAGACCACGAACAACGCCGCCCTCTTGGTCTTGAAAGTAGTGCTG
CCCAGGATGTTTGGAACGAGACTGCTGAGATAATTGTCTCCCAAAGGGATTGAGGTTGGA
CAGATGCCCGTGGAGCCGTGCATGTTATCGCAATCGTTGGGTGTGAGCCACATGAAGTTG
GGCGCTGACGAAGAATTCAGATCCGTGATAAGAGGGCAGTCTGTAACAGTGCAATTGCTT
GGATTCGCCTGAACAATGTGAGCGCACCGCGTAGCGTTGTTCAGAATGTTGTTGAAAAAG
ACGAAGGGGTTGTGTTCCGGGGTGTATGGGCCGTTGGAGTTTATGTCGCAGCCGATTGAG
AGCGCTTGATTTTCCATGTAAGCCTTCCAAGTCAGGCCCTTCGCTTCAAGCCGGTCGACA
AGGTTCACGTGATTCGATCGTGCGCATGGAAAAGCGACACAACCGTAGATGTCTCCTCCG
AGCAGAGCAATATAGTCGGCCTGGCTAAAGTGGGACACTCCTACATACTGGGACCCTATC
GAATAGTTGTTCGCGAGTCCCGCAAGGTAGGGGGCACCGTTAGCGCTCGAACAAGGCGGT
GGGCTGCGGGCGCAAATCTGGTTTATGCCATGGTCTTCCATTACGATTATGACAACGTTG
TCAAAGAGTGACCCCGAAGGTGGTGATGCTTGGGAGATGGCTACAGGTTGAACGGAATTA
TCTGGGCTTGCTGTAGACTGATTGCCTATTTGTGAGAGAGCGGCCACGCCCAGCGCCACT
GTTAGGAGTACTATTGCCAGGCGGATCCTTTTGTTATTCTCTGTTGAGAACTTGCTTCTC
CTCTCCACGTCGCACGTCTGGTCAGCTCAACGTACAGACGTTGAAGTCTTGCCGGATTAT
TTTCTTGAGGTAAGCCAACCGAGTTGCCAATGTGAAATTGCGAAACCGCACAATGACTCT
GGAAAATCTTGTTATCTTGATCACGATGAGTGTGAGAGGTTTCCTAGTATAAAGCTTTAC
GGCATTCTAATTATATCCAGAGCGATCCGAATCGACCCCGGAACGTTTGGTAGATCGATG
CGATTATTTGCCTGGTCCTTTGATCCATCCCTGGATACCCAGTCCGCGATCCTTCTGTGA
AGCTAGCCGCATCTCCACCAGCAGTGAATTGAACCTCTTGTCTGAGCGGAGGGAATCAAA
CCTTGGTTCAACTCTAGCCCAGGCTAGCCAGCTTGAGCGTTCTTGGAAGGCTCTCTCTAG
CCACGTGAACGCTTGGTCTTTGTCTCCGAGGCCGACATGGATCATTGAGATCCAGTATGA
AGGGACATACTGATGCTTCGACCTCTCCGTCAGCTTTTCAAGAATTTTCTTCGCTTCGTC
TCTCTTCCCGGCTGTGCCGTTTGCATGGCCGAGCATCGCAAGCGAGATTGTACTTTCTCC
TGACATCCTAACGGCTTGGGCTAGTTCCGTTATGGCTTCTTTGTACATTCTCTTTTGGAG
GTAGGGTCTTCCGAACCATAGACGTGCCTGGACGAAGTTGGGGTTCAGCTTGATCGTGTT
TCTATACTGTTCGATGGCACGGTCATATTGACGGCTAAGGTACAGAACATGTCCGATTCC
CGTGTTTATCGAGAGTGATAGGGGATCCAGGGCACCAGCGTAGCTCATTTCTGATAAGGC
CTCTTCGAAGCGTCCTTGAGATTTCAGAAAATCCCCGTAGAATTGGTGGGCGGGTGCGTA
GCTGGGGTTGAGCTCTATTGCTCGTTTGAATTCTCTTTCGGCGCCTTCCCAGTCCCAGTC
GTACTGGAACATCACAACTCCCAATGAGGTGTGTGCTTCGGCGAGCCTGTTGTCGATTTC
TAGCGCCTTTTCAGCAGCGGTTCTGGCTTTCGGAAACGCCTCTTTCGGGGGCACAAATTC
GAGCAGCGCTAGAACAGCATAGGAATCGGCTACTCCAGTGTAAGCGAGTGCATATTGAGG
ATCTTTCTCCAGAGCTTTTTCGAATCGTTCAATCGCTTTTCTCAGGCCTTCCTCTGTTCT
CGTGTTTAGGAAGTGGCGGCCTTCGAGGTAGAGTGCGTATGCTTCTTTGTTGTCTGTTGC
TTTCTTGCCGAGGCTAAGTTTCTCGGCCTTTTTGATCTCGATCTCTAACGCGTCGGCTAC
TTTCTGAGCGATCTCGCTCTGGACCGCGAAAATATCTTCTAGATCTCTGTCATATTTTTC
AGACCAAAGTTGTTCTTCTGTTTCGGGATCTGCTAGTTGTACTGCGATTCTGATCTTGTT
TCCGGCTTTTCGTACGCTTCCTTCGAGGATGGAGGAGACGTTGAGTTCTTTGCCGATCTC
GCCGATGGGTTTCTTGGAGTCCTTGTACCTCATTACAGAGGTTCGCGCTATTACTCTTAG
ATCGGCGATTTTCGAGAGCGCTGAGATCAGTTCTTCGGTCATACCGTCTGCGAAGATTTC
ATCCTTGGCGTCCTGGCTCATGTTGGTTAGTGGAAGGACCGCTATTCTGCGGCTGCCCGT
TTCTTGTTGTGGCCCCGTTGGATGTCCCTCCGCTCTTTGGTTGAGTGGCTGGTGAACGTG
AGCTTTGAGCCTTAGGCTTGGGAGACTTCTCCCTTAAGACGTGGGTGCTATTTCGAAGGT
ATTGAGATTGATGTTTGGCAATTAGGACAGCTGAAAAAGTGGGCTTCCGCGTAACCTTCC
TTTCTCCTTAGCTTTTTTTTCCGTTAACTATTGTGTGACCCCGGGGGGGTCTGTTTTTCC
TGCGCCGCGCCCTTCGTCGCCAGAGATTCACCCAGACGCGAAATCTCCTATTATCAGCCC
TGATCTCGAATCTGGCGCCCTGGTCCCTATACTGCCCAGCGACCCTTCTTGACACAGCGA
CAAACCGACTAGATTCGCCCTGGCACCTAAGGCTGGATTGTGCCCTGAATCGCCTGTCTC
GCCGATTATCCCTGCCGGACAGGAAATGGTTTCAGTAAAATAGGGGGTCTTTGCGATCGA
TGCTCGCGCCCCAAGAGTAGGTGTCTCGGATCCTTGGGAAAGTAAGACTGGGCGGTTCTG
TGTAGAAGTGGTGGAGTTCGGTTAGTCTTCTTCGCGTGGCGACTTTTTCTTGTAGCCGTC
AGCCGGCTTGTCACCAGGTTTCTCTTTCGTCTCTTCGATCGGTGAAACGAGCGGGGTGGT
TGTTTCAGAGGATTTCAAATCCACGGTTGAGGTTTCAGGCTTATCGATAATGATAGGCGC
AGTAACCTGCTTTTGCTCCGAGACACCGGAAAGCTGTTCCTTGATCAATGGCTTACTTGG
AAAGGTTGGACGAACGATAGGACGAGGCGCCTGTCTTCCTGGAGAGGGTTTTTGGGTCAT
CGGGCCAACGATCACGCTTGGAGGCGTCATTCTCGGGGCTGGAACGGGAATGTAGGGCTG
CTTGAGCCCTTGATCGGGAGTAATACGAGCAGCCTTTTTCGACCCCGCAGGAGTCAGAAC
ACCCGTAGACTCTCCAACGTACTTCGGACTGTCCTCCCAGGCAGAAGAGGATGTGACAAC
CATTGGTTTCTCGGAGAACCTGTCGCCAGAGTCCCTACTTGACATTGACGATTTTTCTGA
GATAACCAAAGGCGGACTCGGTGGTGGAGGCATCGGAGGCCTCGCTTCTATTCTGGGCGG
CGGAATCCCGGTCTCACCCTGGAAAGGCGTTTCAGATGCGCTCCGACCCCGAAGCTTCGG
CGCTGGCGGACCAGCCTCTAGCGGCGTCCTGAACGCTTTCTCCCATGACCCAGGATTCGG
CTCTCCAGGCGGTGAGGTCATGGCTGCTGCGAAGCTGGGGGCCGGAAGACCCGGAACCGA
GATGCTTGCGGTAGACGTTGACCGGAGCGAAGGGACCTTGTCTACTCTGAGCTCCGCAAC
CTGCGCCTCGAGAACCAGGTTTCGTTTCATCAGGTTCTCCAGCATCTGCAAAGCCCTCTC
CAACCGGATACCCGGTCGAAGCCCACGGTGGAACTTGAAGGCCAATGTGATCGCGAAAGT
CGCGATAATTACCATGACCGCAATATCGACAGTAGTAAAAGCGAGCTGCGGAAACCTTGT
CAGCTGATCACCGAGCCCCGCGCTTACCGAGGGATTGTTGGCGTATACGAGGAAGATCCA
GTAGGAAAGCCAGCCGACCAATGCGGTTTCTATGGCCACGAGCTTGATCAATAGCCTTCT
CATCTAGACACTTCCAAGGCCCGAGACGATTGTGTTACTCGTGTGATCGAACAGCCTAAT
CCTTGCTGTAACCCGCTGATACCCCGCAAGGTCTCTACCTGCTTTCCCCGACTCCCCGAT
CCTTCTTCAGCGTCTTCAATATCGTATCAAGCGCAGTATCCCAATCCATCTCTCCACCAG
GAGAGCCCTGCTCACCAGCCTTGTTCTCTGTCTCCCGTGGCTCCTCCGAGCCCCGTGGTT
GAGACGTGCGAGGCGGAGACCCAAAGAGATCCTTGTCCTGCGAACCGCCACCGGCATCTC
CCTTCTCAGCCGGCTTAGGCGGGCTCCAAGGGTGAGGCAACGGCCCGCCGGGAGACTGCA
CCGGTCGACCCTGCGGAGGCGGCCCAGGAGGACGAGGCTGATCGGACCTGAAAGACGGCG
CAACCCCAACTGGACCAGGTTGTCCAGGTCGACCTGGAGGATAACCAAGCGGCCGAGGAC
CCTGCCCAGGCGGAAACTGTGGCCGTTGCCCCGGAGGTCCAGGAGCAGGACCCGAGCCAG
GCCGAGGTGGGCCTCCTTGAGGAGGAGGACGAGGCCCAACTCCTTGACTCGGCGGAGGAG
CCCACTTCTGAGGAGCCGCAAGCCCTGGCTTGGGAACTGGATCAGTCCACTGGTTTCCCC
GTTGATCAGGAGCAACCCATTTCGAGACCGGAAACGGAGTCTGAGACGCCTGCGGAGGCT
TCGGAACCTGCCCAACAGGACCACCAAAACCTGGAGATTCAGACCCTGTCTTCTGGTCAA
CAGGGCTCGGCCTTGGAAAGACGTTTCCAGCGTCCGGACGCCGCTCGACAGGTTGATCTG
GCTCAGGCTTCCACTGCGATGGAAAACTCATCCGCGACGGCTCAGGCGGAATCCTATTCA
CTGGACCACCACCCTCGCCCCGAACTGGCGCAGACGGAGGAGGAACAGAAGGCATAGGCC
TTGCTGTTTGCTCCGGCCTGTACTGGTCCCTCAGCGTCGAGTTCAAGATCGAAGTCGAAG
GCTGAGTAATCTGGTCCAGTCTTTGAGATGTCGAAATCGAGGTAGCATTCTTGGAGGAAA
CGGCCATTGAGGACGGAACCGTACCGCGCGTCCCACCTCCTGTAGAAGGCGAGCTCTTGG
GCAACGGCGGAACAGCATATGCAGTGTGCCGGGAAACCTGACCTGGAGGAGGTCCGGTCG
GCATGATCTTGCCTTGAGGAGATGCGAGGCTTCCAGGCGTCTGTACAGGCCCGCTCGACT
TGAACAGTCTAGCCTTCTCTAGTCTTCCGGTCTCGTCTCCTCCGTGTCTTCTCTTCAAGA
GAAGATATCCGAGACTAGAGCCGCCACCGAGGCCTGCCGTGAGAACTATGAACGGATAGA
CCGGTCCGAGAGTAGCGTCAACATAAGAGTGGAAGTATACATCGTAGAAGTACTGGTTAA
CAAGCCAGAGGCTCAAGATCACGTTCACCGCGAACGATGCGATCGTGGTTATGCCTAGTT
TCCTCATCAATAATCATCCTCAACCTTCTTTCTCTTCAGCCTAGTTGGCCTCAAACCAGT
CCTAACACTGGAAACCAGTCTCATGAATCCGTAGGCTGAAGCGGCCATCAGTACACCGAC
CAGGAAGACTGGATTAAACGAGCCGAAGTACTGCTGCTCGTATACATTGTAAAAGTACTC
CACGATCAACCATGTACCAAAGAAGAGCACGATGAAGTACTCGAGCAGAGAGGTAAGGAG
AGCGGTCTCGTAGACCCCGACCCCTGTAGACTCCTCGCTAGGCCAGCCCAACAAATTTTC
TACGTACCTCCTGCTATTGCTCTTCCTGGGTTGGGCCTCCTCTCCCTCAACCCCCAATAA
TCCTCAACGCAACAGCACAACCAACAAAACTCACATTAAGGGTGTTGTAACCCGTTCTGT
CAACTCTTCGGTTGCTGGAGAGTCCTCACTTTCTCAGACAGTCCCACTCATTAGCAATGG
CAAGCATTCCGCGGGATCGTTGTGGAAAGGATTACAGGGATACGGCGCCTCTACCGGAGG
GGCAACGGCCAGACCAGATACTATCGTGCCCAATTGAACTCTTGGAGTTATCATGAGCTA
GACAAGCAATTATCCTACAAGGCCTCCTGGAATGGACTCCCGGTATTTCATGTGAATCCG
AAGGGAACAAGTAGCAAGTGCTCGGCATGCGGAGACCAAATGGTGTTCTCCAAGGAGAGC
AGAACGCTACGATGCTCCATGTGCAGCCTTGTTATTGATAGGGACGTGAATGCTGCACGG
AACATAT
>13_1_20cm_2_scaffold_2431 dna:primary_assembly primary_assembly:ASM192063v1_:13_1_20cm_2_scaffold_2431:1:21705:1 REF
GTAGGCTATGAGCCCTCCTTCATGAACGAGTCTCGCGGCTTCTCTGATATCGTTTAGGCT
CGTTCCGATCAGCCTTGTCATAAGCGCCTATCCCCTTTGCGGAGGGGACGCTTATATCCA
ATGCATCAGTGCTCCGGCGCGAACGTGCGACCTTCCAAGCTAGTAGTCATAGTTCATGGA
GGAGCTGGTGACTGGCCTTCGAAGCTTCACAAGCAAGGATTGAGTGGAGTAGGGGTCGCG
GCTGATCGCGGCTTCCGCATCTTGTCTAAAGGAGGCTCTGCCCTCGATGCGGTGGAGGCT
GCGATTGTTGTGATGGAAGACAACCCGGTGTTCAATGCTGGGAGAGGCTCGACACTCAAT
CTGGTGGGTGAGATCGAGACTGATGCTGCGATCATGGATGGCAAGACGCTCAAAGGAGGA
GGCGTCGCTCTTCTGAGAGATATCAGGAATCCTATCAAGGCTGCGAGAATTGTCATGGAC
AAGACCGATCACGTTCTCATCGCTGGCGAAGCGGCTAGAAAACTAGCACTGGCGAATGGA
CTAGCGAAGTCGAATCTGCGAGTTTCCAAGAGGGTAGAGGCTTGGAAGGAAGGACTGCGC
AAGCTAAAGAAGAACAGAGTTCTATACTTGTCGGGAACGAGTCCGGAGATCCTTCAGCGT
TTTCTCCTCAAGTCTTCTGATACTGTCGGCGCCATCGCTCTTGATAACGATGGAAACTTG
GCCGCAGCCTGTTCCACTGGCGGAGTCTCACTCAAGCTTCCCGGAAGAATCGGCGACAGC
TCGATACTTGGTGCGGGGCTCTATGCAGATAACGAGTCCGGAGCGGCAACAGCGACCGGT
ATCGGAGAGCAAGCCATGAGGCTCGTCATCTCGAAAGCGGCGTGCGATCTGATGAGACGT
ACAAGTGCTGTCTCCGCAGCTACAAAAGTCATCCATTATTCAACCAGGACGTTTGGCCTG
GGAACTGGTCTGATTGCTCTGGATCGGAACGGTCGCTATGCTGTGGTGCATAACACTCGT
AACTTGTGTTGGGCAGCCAGAACGGTTGATGGATCGACGGCGAAAATGTTCGGGACTAAA
CTGAGGAGCTAGCCTCTGGGAAGGCTTTTAAGCAGCCAAGGTTTCGCGCGAACCCAGTTT
TCACATGACCAATATTCACTGGCCCATTACTGCGAGCGAGGAATGGGGTGAAGACGAGGA
CTGGGGTGGAGAAGACGAATGGGGCGAGGATGACGATTGGGGTGGCGGGGACGACGGCGG
CGGCGAAGACAACTAGAGCCTCGTGACGGTCAACCAGCCAATTAGATCTGAGAAATTTCG
TCACTTTTTCGATCGGTCCTGTTTCTACTAGATGTCTTGCTAGGTAACACGAATTCTATG
TCCGTCCCGTCCAAGTTGGAAGCTACTAGCAGGATTAAAAATGAAAATTCAACTTCGAAA
AATCAGAGCAATCTCCATACTAGCACTCGGACTAATGATGGCTCTTGTCTTCGTTCCAAG
AACAACTAGCGCTGCTACGGTAACAAGTACCGATTTTCAATCACAAGGTTTCAGCAAGGT
CGTCGACTGGTATGACTACGTGCGACTATACGCAGCGGCTAACGGCTTCACTCCGCCCAA
CTCGACAGAGCACGCTTACATCTACGCGAACTACATCAACGTGGGCGGCTTTCAGCTCTT
CTCTGCCGGTCTCGTAAATGTAACCCACAACAACGTCAACTTCGTCACCATCCCCCTCCA
GACATTTTTCGAACACTACAAGACCCCTGGCGGCAAGGATGTCATCACTGCCTCATCGTT
CATCTCACTTGTCGCTTTCAAGGAGAATAGCACGACCGACATCTATCCAAACTCTCCGGA
TAGGGGAGACGAGATCTATGCGTCTTTCAACCTGGGCATCAACCTCACGGCCGTAACCGG
CCACAAGATTCCCTCGCCAGTATCGACCGCCCAGACAATTCCTCTTTACTCGGCTGACAG
CAACCACTACTCGTGGGGTCTCAAATACACGAATCTCAACGCGATGTGGTGGAAGGTCAA
CCCGGACCCGCTCTTTCCGTGCTGCATACCAACTACGCCCAGAGGATTAGCACAATACAC
AGAGCTAACTTTCAACTATGCTCTAGCCATAGACCCTGGATCGAAGACGGCTGTACTCGC
GGCAAGCTACACGATTAGCCGGATTACCGACCTGTGGATAATCGCTCCCTCGCCGGGTGT
ACACATGAATTCTACTGGAACCTACAACCTTGACGGTACTCTACACAACTCAACAACGGT
CTACCAGTACATCGCGGCCAAACAGCTCAAACTCTCCATCGTTCTCTCCCAGAAAGCGAT
CATAGCAGGGGCTACTACAACCAACAAGGACGACTCCGGTGCCAGTGTCGATAGTGACAA
TTCAACTGACGTGACACACACCGCAGTAAACACTGCAGCGAGCGATGGGGAACGAGCTTT
CCGGGCAGACTTCGGCGTCAAGCCGCAATACAATCTCTACAATTATACCAAAGATTCCAG
TGAAGCAACCTACGCAACTTACAACGTCAACACTAGAACTGTGAACCGAGCCGGATGGGG
AGGAAACCCTGTCTTCTGGTTCCAGAACGCCTTCATGGGCTTCCTACCACTCTTCGTCGC
ACACGTCGACCCGGGATTGATCCAGCAAGCGAGAACCGGTATGGTTAGGTTCACCGTCAC
AGACTATCTGTACATCATAAGCTATCCAACATGGGGCGGCTACCGGATAGTCAATGACCC
CGCCTACACAGCGTACTATCAGCCCACGAGTCCATCCGGGATTCTGACAGCTATATTTCT
CGCAGTCGCAGTCGCCGCTGGAATCGGAGGAGTCTTCGCATTCCTCTTCAGACGCAGACG
GACCGCAAGCATCACCATGAGTGGAACGAGCGGCCCAGTACCAAACCAGCCGCCCGGACC
AGTTACAGGTCCACCTGGCCCACTAGAATAGTCCAACTACAATCCCTTTTCTTTTCCCAC
TTTTCAGTGAGTCTAGAGACAACAGGCTAAACTTCCCGCTGCCATCTCGGAAGCATGGGA
ACATGGATTCTCCCAATCCAGCAATAGAGGCAGAGCATCTTAGCAAGTTCTATGGACAGG
TCCTAGGTCTCAGTGATCTGTCGCTAGCCGTCGAGAGGGGGGAGGTTCGGGGGCTTCTGG
GGCAGAATGGGTCCGGTAAGTCGACTCTGCTGAAGACTCTACTCGGCCTGATTCATCCAT
CGTCGGGATGGGTGAGAGTGCTCGGCGTTGACGTGCAGAAGGCTCCGATGGAGGTCCGAC
GTCTCGTCGGATACGTCCCGGAATCACCGAGGCTCTACGAGTTCCTGACCGCGACAGAAT
ATCTAGACTTCATCGCGGACGTCAGAGGTCTAGGCTATAAAGAGAAGAAAGAACGGATTA
CTAGACTCATCGAATCGCTCGACCTTGAAGGTAATCAAGGCGAGACGATCACCGGCTACT
CGCAAGGCATGAAACAGAAGGTCGCGATCATGGGCGCGATTCTTCACCATCCGAAGATCC
TGTTGATGGATGAGCCGCTGAACGGGCTTGATCCGAAATCTGCCCGAGTGGTCAAGGAGC
TCATTCACAGTCTTGCGCGAGACGGGGTCACAACAGTCTTCAGCACTCATGTGCTTGAGA
TTGCTGAGGCGATCTGTGATCGTCTCACAATCCTACAGAACGGCCGCGTCCTCGCCGAAG
GCACCGCACAAGAACTGCGAGAAAAGGCGGGTCTTTCCAATTCCGGGCTTGAGGATGTCT
TTCTCAAACTGACCGGAACCAAGGGAGTCGAAGATATTGTTGAGGCCTTGCGCAGATGAG
AATCCGTGTACTCTTCGAGTTTGCCAAGATTCTAATGCTCTCGCGGCTGCGTAATACCCG
ACAGAGTTTTCTCTCGAACAGCATAACAAACCGGCCGATTCTTATCGCGCTAATCGGCTC
GATAATGTTCGCCGCCGGAGTTGGCTTCGGAACCGCCACGGTCTCCATCCTGAGAGGTGC
AGGTGCAAGCCACGCCGACATTGGACAGATTGTCGAGACGATATTCGGCGGAATCCCGAT
CTTTCTTATCGGATTCTTCTTCACGATGGGTCTCCTCTGGGAGCTTAACGCCTCCTCGGA
GTCCGAGTCGGCTGATTCGATAAACTGGCTGCCGATCTCGCCCTCAGAATACGTCTTCGC
TTCGACACTCTCAACGAGCTACACCTACTCTCCTCTTGTACTAGTCACGGTTGGCTACAG
TCTGCCCATCGGGATTCTGACCGGCAACACGTCAGCATTCTTGGTGCTAGTCGTCGCAAG
CGTGGTTGCAGCTTTCATCGGTTCAGTCACGGTCGAAATTCTAAGATCTCTCCTCGCCCG
TGCGAGCACATCTTTCAACAAGGTCGGCGGACGCTCGATGATCATCCTACGAATCCTCGG
GGTCATACTGATCTTGCTTTTTGCTCAGACTCTGTTCAGTGGCTTCCTTATCATTCGAAT
CATCAATTCTGTCTCAAGTGCAAATGCCACAACTGTTCTCGTGCCGCTGCTTTGGCCAAC
CCTGAGCATCACGAGCATTTTAAGGTCCAATCTGTTGAGTTCAGCTTACTTCCTACTGCT
AAGCTTGGGATTTCTTGCAGTCCTCGCCTCCGCCGCGCTCGCCCTTCGCTCAAAGTTCTG
GGTTGCCACTCTACCATCCTTTCACTTTTCAAACACCGGAACGATATCCCGTGTCAGTAG
GCTGAGGAGGATCGGGGTCAGCGCAATTTCGCTCGCGCTTGTGAGGCGCGAGATCCGTTC
TGCGACCCGGAGAAAGGAGGTGGTGCGGTTGATGGCTATTCCAATAATTCTCCCGGTGAT
GATCTCTTTCCCAGCAATCTTTTCCCCCGCGCCAACCACTAGCGCCGCATCGGGTCTGAT
CAGTCCATTATTCCTTGCAGTCCCGCTTCTCTTCGGAGTGGGTCTCGGGACACTGTTCCT
CGGAATGACTTCGATAGGTCAAGAGGGTAAGAGGCTGTGGAATTTGAGTTCTCTACCTAT
CGAGGCGGGGACGGTCGTGACTAGCAAGGTTCTCTTCACGTCGCTGATCTCTACAATAGG
GCTGGTTCTCGGGCTCGGGCTTACAGTGTTCTTCTTCCAGGTCTCGGTTATGGACGCGCT
GACCTTCATCGCCGTTGGCATTACGCTAGTGTTAGCGGAAGCGAGTCTAGGCGTAGCGAT
CGGCAGCCGCTATCCAGATTTTTCAGACGGACCCCGGCCACGGTTCGTGACGATAATCGG
CTCGATTATAGGAGCGTTTCTGGGAGTCATAGTAATGCTGTTGATGTCTCTACCGCTCGT
CTTCTTGCTTCTTGGGAGAATTTTTCTCTTGCTGCCTTTCTCTCTCCAATTGTCATTTTT
CCTCGGTGGAATGCTAGGACTGATCTTTGCACGGATCAGCTACTCGCTTTCTATCCGTTC
TGTTAATGGTATTTTGCGAGAACTTCCGAATTAGTCGGCGGTGTCGATTTGTCGCTGTGA
TTGTCACAGCAATTGCCGAGTTCTTGTTCTGGGCTCTTTGAGCCGAAGGTTTCACCAAAC
GTTAATATTGACTCTTGAGTGGATTCTTATCGCGATCAATTGTAGGTCGGTTCTAGGCGT
TCTTAGGGCCGGTGGGCAGTGGGTCGCGACTCGGAAAATGTGAGTGTGAAACAAAAAAAA
TGGAATTGTCGGATGAACCAAAGTCGTGGGTTGAAGAGGCCCGGAATAGAGTGAAACGTA
TTTCCGATCTAGATCCTAGAGACAGGTTAGACATCGTGTATGGCATAGGTCTCTGCTGCT
CTACTCTAGCGAAGAGTATGCAAGGATGGATGCAGTGGATCGGGAACTTGTCGTTGAAGG
ATTTTGAGCAGCGGGAGCTAGAGGAGATCTTCGGCATAATCAAAAAGGCAACGGTGCAGC
TGATGGAGCTTGACATAGACAAGACCTCGAAGTATGAAGAGTCTCATGGCCTGCGGCAGA
AGCCGGGCGTTCGTGAGAACCGGCTGGTCAGCTAGTACGTAAAGACTAAACTCTCCTCCA
TTGCTTATGGGTTTTCTGTGCGGCCGAAGGCAAAAAGACGGATTGTTCTGGTCGCTGAGT
TCAGCATTCATCCTATGGGAATGGAGACGAGTGTCGGCCGGTACGTTAAAGCCGCGGTAC
GGGCGATGTCGAGGATTCCCGGATTAACTGTTGATGTTACTCCCATGTCGAGTGTTTTGG
AGGCTGAGAGTATCGGGACCATACTGGAGGCGGTTGAGGTCTCACATCGCGCACTGCGTT
CGATGGGTGCGAAACGGATCTCGTCTAGTCTCCGGATAGATGAGCGTCTGGATAAGCGGC
GGATGATGAGTGACAAGATTCGAGGATTGGAACGCTTGAGAAGCCGCAAGACCTAGGCAC
GGGCGTCTTCATAATACCGCTTCCACGTCGTGAGAAAATATTTCCGGCCCTTTTTTTTCA
GAGTGCTCTTGCCGGTTGAAGCTGATCTGGGCGAGTTTTCCCTTTCGCGGCCTAGAACGG
GCAAGTCAAGCATTTCCCAACGGCGGATTTTTCCGGGTCATCAAGCGTGAAGATCCCGCA
GGTCAAAAATCGCCTGCCCAGATTCCAGATCCAAGCATATTCTGCGCCTGTCGGCTTTGA
AAAAGAACAGTTCGCCGATTTCTTTCTGCAAATTTCAGTCAGGAGATTACTCTCTGTTAA
TTCCCTCCCAGAGTCCGGGTTTTGTGTCGTGAGGAGCAACTAATTTTGACATTTTTCGGG
GAGGGGTCTCGCCAGTTGAAACTGAACCGGGCGAGTCTATCGGTTCTAGGCGCAGGATGG
AACCGTCGACTGTTTTTCTGATTGCAGATTAAGCGTGGAGATCAGCGTGAAGATCCTGCG
ATCTCAAATCGCCTGCCGCGATTCGGGATCAGGGCTTGTTCCGGGCGATTACTATCCCTA
ATCTGGGGAAAAGAAACCAGGCCCGAAGAAACCAGGAGAGCCAACAGCCTTTCGATATCT
GGGCTGGGCGTTTGGAAAGAGTGATTCTTGGCCGTCTCCAAAGTCTAAGCCATCCCTTCC
AATGAAGAAACGCTGCTGTTCCAACTCCGGCTACCACCACGACGACGAGATACCAGTATT
GCCACCAACCCGTTGTGCTTACGTTCACGGAGGGGCCGTTGGTGCTCCAGTTTCCCCAAG
GGTCCATCGCTTCAACGTGGAAACTGTACGGTGTACCGGCCGTTAATCCGGTGACCGTGT
AGGTGAGGAAGGCTCCTCTAACGGTCGCGATTCGGCTGCTCCCTTCGTATATCGAGTACC
GTGTAGCTCCTATCTGGTCTATCGCAGGTGTCCATTGCAGAGTGATTGTGCTTGTTGTTG
CCTGGATTACTCGCAGCGATGCATTTGACCAATTTGGAGGATCGCTGTCAGGGACAAAAC
CGTATGGTCTCATTAGCGGATATCGATCCGTATTGTTGAAGTTGCCGCAGATGTAGTTCA
CTTCTGTGACGCAGGCGAAGAGCGTTTTGGGAGTGTCTCCGATACGGTCAGGAGCATTGC
ACTGGTCTTGGTTTGGCCCTGAACAAAGGTCGTTCCCAGCATAGTCTGACCAGTAATTTC
CACCACCAGGGTATGGTATAGACCAGGAGCTCGAGTATTGCATACCGAAGGCGGCTTCGA
CGCCCTCGACTATATCGTTAATCATGTTGTTGTGGTAGATCGTTCCATAGTCAGAGCCCG
ACACCAATATTCCGTAGCCTTGGTTGGAAGAGATCAGGTTGTCTGTGGCATTGGCGTGGC
GAGTCTCGATTATTCCTAGACCGTAGGGATAGTTATTGGAAATGTTATTGCCTGTGATCC
AGAAAAAGTCACTTACTGAGGTTGCGGGGCTTCCAAGCGAAGTCGATATTCCCCCCATCC
ATTCAAAGACGGTTGATACGGGCGCGGATCTCGCGCCATTACTAGTCACGGTGTTGTATG
ATATTGTATTGTTCGTTCCGCCAGAGAGTATGCCGCTCAGCTGATTCGTGTAGACAGTGT
TCCTCGTAAGGGTGCAGTTGTCTGCATTAAGCCAGATTCCGGCACCGCTTTCGAAGTGTA
TCCCATCGCCATTATTCCCCACCTCACTGTCTCTCAAGGTAATGAGCCCTGAACGGACGA
CGTAGGCCCCGCCAGGGCCTACACTGATTCCGTTGCCTCTGTTTCCAACGATTTTGTCGT
TGCTCATAGTCACGTTTTTCGAGGATTGGATTGAGATGCCGTCGTTTTTGTTCATGGAGA
ATTCGCTGCCGGAAATGATCGTATTGTTGACTCGGTTCAGCTGAACTCCTTCGGCGGTGT
TGAGGATACGGACATTCGCGATACGGACATGGTTGCAGTTAGCGATGAGTATTTGGCCTA
CAGGAATATTGTCAACGTTGACTCCTTGACAATCGTGATAGAACAGTATTGGGTTTCCGT
TTGCTAGATTGCCAGATGCAATGAAATAGTTCGGAGCCACTGCTACGGGAGCGCCGAGTA
TCCCATCAGAGTCGAACGTATTGTCCTGGATGGTCAGATTAACTCCGCTAAGGGCTAGTC
CAGCCGCCGGAGTTCTGCTCGCTCCTGGGATTCCCAGTCCGTTGCCAGAGAAATGATTGT
GAAAAACGCTAATGTCTTCTCCGCTGAAGGAAAGTCCATTTCCGACATTCGCGGTTATGT
TGTTGTAAGAGACCGTGACGTGGTATCCAAAGAAGGCTATACCGTCTTCCATGTTTGAGG
AAACGGTGTTGTTTGTGATCGTTACGTTTGACGAGAGGTCCATATCGATTCCCTTTACGG
TCGAGCCGGAGATCGTGTTCCCAGAAATTGTGACGTTCTGTGAATGATCAACGTGTAACC
TATTGATTACGCTGTTTGCAATTGTAATGTTTGTTCCTCCCGGGTAGGGGCAGTATCCGC
GACAGTACGACCCTGTGACCGAGAGGGGTCCAGTGATTCTCTCTATCACCCCGTTTCTCA
CGTTCCCGAAGGAGAGCCCCCCTGGAGAGTCGAAACCGTCTATGACAAAGTGCGTCACGT
TTTGAAACTGGCTGCCAAACTCGTGGGCTATGATGTTGCGTACCACGAAATAAGCGGATG
TATCGGAAACACTAATCGCGGTATTGAAAAAAGGAGCGGGAAAGATCTCCCAACCCCCGA
TGACGTATGGATCGGACGCGGTTCCTGATCCTGATATGACGCCGTTTGCGGCTGTGAAGC
CTGCGTTGCCATTGATTGTGATAGGCGCGTGGGACTGTGCCGCCGATGCCTGATGAATAA
AATGAAGGGGGAGCAATCCTAAGACTGAAACTAGAATGACGAATAGAACTGTAGCTGTTT
GATTTCGAAGCGGCATGTTTGTCGCCGAACAATTTAGTTCGTGACTGAAATATTAGCATT
GAATCGATAGGCGAAGTATCAGCTGAGTTGGCGTCCGAGCAGAAACGCCCAAAGAAGGCG
GGTTCGGTACAACTCATTAGGCTAATCCTCGCTTGTTCCAATCCTTAGTAAGTGGGTTAC
TCCCCCCGAACTGAGGTAGGAAGGGCGATTTTTCCGTCGCGAAGTGTCTTTCGCAAAACA
GAGAGGAACATTTTCTCGGTCAGCTTACCTGTCTGAGTATTCCGTGGACTAGGATGATAG
GAGCAAATGATTGGAGGAATCCCGTTGCCAAGGCCCAACATTTTTCCATGGCCGAATTTT
GCGGAGGATTGCGGGAGATTGTACTTGTTCCGAATTGTTCTGATTACAGCGTTGAAGGCG
AACTGTCCCAGGCAGAGAATTGCCTTCAGATCTCTTAGCGATTCTATTTCACTGGCTAGA
TACTCAGAGCAGTTGGACGTCTCGTCCACAGATGGTTTGTTGTCGGGCGGAGCGCACTTG
ACCGCGGCCGTCACGTACGCGCCCTTTAGTTTCAATCCATCCTCTGAGTTTTGTGACGTG
GGCTGATTTGCGAGACCCATCTTGTAGAGAGCTTTGTAGAGAAAGTCGCCGCTTCGATCT
CCAGTGAAGACCCGGCCCGTCCGGTTCCCACCATGCGCCGCAGGAGCAAGACCGACAATC
AACAACGAAGCGTCCGGGTCTCCGAACCCAGGCACAGGCCTTCCCCAATACTGCCAGTCT
AAGAATTCCTTTCTCTTGTTCCGAGCGACCTCTTCGCGATACTCAACCAAGCGAGGGCAG
CGTCGACAGCTGACCACTTGAGCCCGAACTTTGAGTAATGGACTCGCAGAGGACAGGATG
GGACCCGCTACTTCCTGGGCTGCTGGAATTTCCAAGCATCAAGATTCTCGTGAATAGCCG
AGACCCATGTCAGCGCTACCTGTTCCGGAATGGTCAGTAGAACCTTTCCAATATGCTTGC
ACAACTGACGAGTCTCAATGGCGCGTTCCCAATCGCCACAATCGTGAACGATCGTCTTCG
AAGCCATGTCCATTTTGAGTGTGTAGTCTCTGATCTTAGCGTCGATGGTTTTCAGGTTGG
CCTCTTTGATCTTCACGTCTTCATCTGGAATCGTGAAGGATCTAGCAAGTCGTGTCTCGC
CCATTATGGTTCCTAGAAGGTCTACAAGCTTTGCTCGGTCTTCGCCTCCCCTAGTAAATT
CTCTTAGCCCTACTGGTTTTTCCTTGGCCTGCCTTAGGTTTGTTCTCGCGCGCTTGAGCG
CTTCCTCCTGCGCCGGGGCGAGTTTGTCCAGCATCTTCAGGATGCTCAACCCGTTCTCTA
CTGCGTATCCGTGAAAGTGGTTGTTGAAGTAACCGTAGGTGGTTTTGACCGAGCCCTCGA
CCTCTTTCACCTTGGGTAGCCAATCGGCCAATTCTTTCTCGGTGTAATGATAGTCATACC
AGGGTCTCTGGCCACGACCATGCCAACGAATGTAAGCAAAGTCAGCTGTCACATGCACCT
CAGGGGGTAGAAGTGGCTCGTCAACAACTGTGTAGGCGACGTTGTATTTGGAAAGAATTC
TCCAAGTCTCGTCTCGTAGCCAGGATTTGTGCCGGAATTCTATGGCATACTTGAAACCGT
GAGGTAAGAGTGAGAGGAATTCTTCGAGATGGTTAGAATCAAACTTGTATCTCGGAGGTA
GCTGGATGAGTAGGCAGCCGAGCTTTCCACTGTTGTTAAGTGGAAGCATAAGGTTGGCGA
ATCTGTCTAGTTCTTCTTCGATCGGCTTTCCGAGTGCTTCCAGTCTCTCATGGGTTATGG
TCTGCGGAATCTTGGCGTTAAATACGAAGTTGCGTGGGGAATATCTGTCCCATCCTATCA
CCATGCCCTCTTTTGGAAACGCGTAGAAGGTGGAATCTATCTCGACTGTCGGGAATATTT
TGCTGTAGAATCCGAGCTTACTCTCGGTTGAGGTGGGGTAGAATACTGCGACCCATTCAG
CGTATGACCAGCCGGAGGTCCCGAGGAGGAATCGGCCCGTGTTCGCCAACCTCTATCCTT
AGTAACTGGAATCGGAATGGATTCTTGAAGATATGTCTCAGCTACTAGTTGGAGCAGGAG
GCTGGGCCTACTTCCAGGTCCCAGGAACAGACAGCCTCGAAGCGTATTCTCAAGCGTTCG
ACCTCGTCGAGCTGAACAGCAGTTACTATCATCTGCCGTCTATCTCCTCAGCCTCTGAAT
GGCGAAAGAGAGTCCGAGACGAATTCCGTTTCTCGGTAAGATGCCCCCGGATCCTTGTTG
ATCACTATGGCCTAAACCTTCTCCCGGGTGCTCGTTTGCTCATAGAGAGACTGGAAGAAG
TTTGCGAGAAGCTCGAAGCAGAGGTCATGACGATTCTGATTGGTGCCGGTTCGCCGATCA
AAGAAAGCGAACTGGCCGCTAGAGTTAGAGACTTTCTTGGAACATTCAGTTCTGGCGGGA
CCGCTGTGGCGCTCGAATTTAGAGGTATGAGACCCTCCGGCGAGGTTTTCGACTTTATGA
AAGAGTCGGGGGGGATTCACTCTGTAGATCTCTCGAATAGTGAGCCTCGTTATGAGGGGA
GAGTGTTGTACAGTCGGCTGTTTGGAAAGGGAGAGGAGAACATATACGAATTTGACGACA
GGGAGCTGAAGGAGATTGCGAAGAAGGCTTCAGCCCCGAAATTCGAGAAGAGTATCCTTG
CCTTTCACGGGGTACGGATGTACCGGGACGCGGGACGAGTCAAATCATTTATCGAGAAAG
GATACTTCCCCAAGATAACAAGTGGCGTCGGGACAGAGTCGATCCGAGAGGTGTTGAACG
AAGATGCCCGATTTCCAACCACAAAATCACGTCTCTTGAAGGATCAGGGATGGAAAGTCT
TCCAAGATACTTACGAAGTAAGGAAGATCTCAACTGTCCTAGAGAAGCTACCCGAGGGAG
AATTCAACAGCTTAAACGATCTGATGGCGGAACTTCGAAGCCACTAGGATTCATCTGCCG
AGAGTCAAGAGTCTCATTTCTCCACGGGAAGATTCTTTCGAGCAGACCATTCGTGCCATG
ATCCAACATAGTTCCTGACCTTTCCATATCCCAGTGATCGAAGAGCATAGTATGCGGCCG
CGGCTCGAGCTCCCCGATGACAGTAAGTAACCACCACCGCCGATCGATTTTTGTTCAATC
CTCTCTTCTTCAGAACGCTAGCCATTTCGGATCTTGTCTTGAACCTCTTTCCATCATCGA
TGAAGTTTGTCCACTCAAGCCATCGAGCACGAGGGATTCGTCCTCGGCGTTTGTCGCATT
CTCGTCCCTCCTTGCCTGTGAACTCTCCTTCGCTGCGCACGTCCAGGATTTGGGCCGACC
TATCTGAGCGAATCTCGTCGGCCGTGGCGAGCACTCTTGACATGGGTCTGATTCGGAAGA
TCTTAGCATCTGGTTCTAGAGGCCTGTTTTCAGTAGGAAAATGAGACTTGCGCCAAGCTT
GGAATCCGCCTTCAAGAAGGAAGACTTTGTGTGCTCCGGTGTATTCTAGCATCCACCCGA
CCCTCGCGGCTCGCATTCCGAAACCAGATTCATAGACAACAATCGTCTCCTTGCCTGTTA
GTCCCAGCTTTCCCAATCGCTGACCGAGATCTTCATGGAATTTCCGAAGACCCTTCCGGT
CAGTTCCCGGAACAAAGTAGTGGAATAGGTCGGCGTGTATGGCTCCGGGAATGTGCGATT
TGACGTAGGATTGTCGTGATCTAGAGTCTAGGATTGATAGGTTTTTCGAGTGTAGGTGAA
TATTTAGCCAGTTTGTGGTGACGCTGACTTTCAGTGTCTTCGCTGGTCCTCGACTATTCA
GGCTTTAGGATTTGGACTTCGACTGTTGCGAGCTGTTTGAACTTCTGTGCGTCCTGTTCT
GATCCAACTATTACTCCATAGTGCATTGGTATTGCCATTTTAGGCTCTACCATTTTCGCG
GCTTGGGCTGCTTCGTCCGCAGTCATGACGTAGGTCCCGCTCACTGGGAGAAGCGCCACA
TCCGCCTTAAGACCTTTCATCTCCGGAATTGCATCAGTATCGCCCGCATGGTAGACTCTG
ACACCTTTGATTCCAATGACGTAGCCTGCTTTCCCATCCTCCTTTGGATGGAAGACCTTT
CCGGGCTCTCGGAACTTGTTCAGATTGTAGGCGGGTACGACTTCAATTGAGATGTCTCCG
AGTTTGAGCTTGTCCCCAGGCTTCACCGCCTTCACTTCTTTGACTTTGAGAGTGGACAGT
TCTTTCTTGACTGCTGGAATGGTTACGATGGTCGTGTTCTCGTTGACGACCTTCTTGATG
TCATCCATTGAGAAATGGTCAAAGTGTTCATGAGTAATTAGTAGAATATCGGCCTTTTCA
GACGTCGGGCGGATTTTGAAGGGGTCGATGACTACGGTCTTCCCGTTCTTGATCCGGAAA
GAGTCGTGTCCGAGCCAGCTTATCTTTAGGCCCTGATATTCGTACAAGATAGTACGATCT
CATGGATCCACGGTTCTCGATAATTAAGTCTTGCAAGATACGTTCTCGCATTCATCTTCT
GTTCAAGAATACGCATAAATCGCTCCGAGTCCGCTAATCTAGTAATCGTTCATGCATGAC
GTAATAATTATCGGTTCGGGGTCCGCGGGATATACTGCAGCCATCTACGCTTGCCGAGCT
GGACGAAAGACGCTGGTCCTAGCAGGGTCGATTCCAGGTGGTCAACTGATGATTACATCA
GACGTTGAGAATTTCCCCGGCTTTCCGGAGGGAGTGCTGGGCCCCGAACTGATGGAGAAG
CTGCGGCGGCAAGCGGAGAAATTCGGACCTGAAATAATCTACGATGACGTATCATTCGTG
GACTTTTCATCTAGGCCTTTCAAGGTAGTGGCTGGTGGGAAGTCGTACGAGGGGAAGAGC
GTAATCATCGCCACCGGTGCGAACGCCAAGTGGCTTGGGTTGCCCTCGGAGACCAAGTTT
AGGGGAAGGGGAGTCTCCAGTTGCGCGACCTGTGATGGATTCTTCTTCAAAGGAAAAGAC
GTTGTGACAGTAGGCGGCGGTGACACTGCGATGGAGGAAGCGAACTTCTTGGCAAACATC
ACCAACAGCGTAACGGTCGTCCACCGGAGGGACACGCTGCGAGCTAGCAAGATAATGCAG
GAGAGAGCCACTGCTAATCCAAAGATCCATTTCGTCTGGGATTCAGCTGTCAAGGAAATT
ACTGGTGACGACAAGGTGACGGGGGTTCGATTGCACAATCTGAAGAGCGGAAAAGATAGC
CATGTCAATGCTGATGGGGTTTTCATAGCGATAGGCTATGAACCGAACACGGGGTTCCTG
AAGGGCAAGGTTGACCTCGACTCTCAAGGATACGTTGTGACCAGAAAGGATACCGAGACT
AATGTTCCGGGAGTCTTCGCAGCGGGTGATGTTCGAGACCACAAGTACAGGCAAGCAGTC
ACAGCTGCAGCGGATGGATGCATGGCCGCTATCGATGCAGACCGGTTCCTTACCGAACAC
TACAAGGCTTAGAGTCGTTGTGACCACTTGAAGTGCACGAAATGCGACTTGCAACTTGAC
TTCGTGGGCCGATACATTGTACGAGAAGACTTTGAAGCCGGAGCTCCTGCGCAGATCCGT
GACATGGAAGTTTGGCAGTGCGATGTTTGCAAGACTTACTATGAGGCGAGTATGAGCGGT
AAGCCCGTTCCGATAAGATTCATGCAGAGCCTCTTCAAACGACTAGATTGAGATTCCCTC
TAGTTCTACTTCCTTTCCAACATATTCTCGAGTTTTCATCTCGGCCTGTTTCAAGAGCTC
TACCAGCCGCTTATTCACCGCATCTGTCATCGAGGCAGCAGACTTCATCTTCTCCTGAAG
CTCTAGTTCTTCTCTCCTAGTCTCTTCAATCTTCGACAGCAACACCTTCCGTCGATCGTA
CATATCCTTGCATTCCGCAATCCGCAGAAGCTCTCGTCTCCGCGCCAGTAATCGTCTCCC
CTTCTCTTGTTTCTCCGCCAAATGGGTCGTCCCGATCAATTGGTTCAACTGAACCGAGAC
TCTACCAGTTTTTTTCGGCTTGAACTCCATCTTGCCGGAATCAATCGCCTTCTTCATGCT
TTCCAGTATCCTTGCCAAGTATTCTCCTGTCGATTTGGAAAGGAAGCTCTTGTAAGGAGA
TTTGACGAATGCGGACAGGGCTTCTCGCTCATCTGAGCCCAGCGGATACTCGCCACGCTG
AGATAGATCTGCGAGCCTTCGAAGGGGTCTCTGTAGATGGGCCAGGGTCTCGGCACGAAA
GGCGCGACTCTCTTTACGTAGCTCTCTCTCGATGTCTAAGACTTCTCGAAGGTTAGCGTT
TGCCTCTAACTGGTCAACCTTAGAGGTCAGATCTGATTCGGAACGACCCAGTCCCTCTAT
GTCTCTCTTCACTCCGCCTAGTTCCCGGGCCTTCTCCTCGAGTTCATTTCTAGCTATCTT
GATGCTCTCAACAATTCCTGTCATCGATCTTGCCCTTTGGAGTTTTGAGCCCTCGCCTTC
CAGAAATGAGGCGAGCCTTTCGCCGCTCTTTGCTATCCGATCTAGGGTTCCGCCGAATGA
TCGCATGTCAAGAATGTAAAAACCGGAAAGTTCTCGCGCGGTAGAGTCTCGCAGGTCCCG
AATCGACCTGCTCGCTACTGAAACACCGTCCTTGACGATTCTTAAGGACTCCCAGCTAGT
CTCCGATGGAATTACGATATCCCCGACCCGCGCTGCTGCTTCGTGGGCTCCATGTGCGAT
TACTCGTGCTGCCCTGTAGGACGCGGCGTCCTTTTTCGTCGCCATGTCCCTGTCGCCTTT
CTTGGCCAAATCCTCATAGAAACTCTGTGCTTCGCTAACGGCTCGCTTCGCTTCGTCGAC
GAGTTTGGCGGCTTTGGATCTGGTAGATCGTAGTTGGCCGTCTAATTGGTTAGAAATCCA
GGGCCCGTATTCTTCAATCGTCAGTCTCAATTTGAGTTAACCGGAGGAGTCTACCTGATC
TCCTCTCGTAGGTTAATGATTACCGTGTCTATAGTCTGCTCCGCCTTTTGTTTGCGACGT
ATAAGATCTGCATTCAATGATTCATAGAGATCCCTAGAGATCTTGCCGCTGCGATTCTGG
TTTCTTAGATCTGCAGAGGTCGTCTTGATGACGTTAAGTTCCACTTCAGCCCGTTCAATC
CGCTTTATCATGTCTGAATAGCGTCCTTGGGCCGTGGCCAATTGTTCTTCGACTGGTGCC
AATGACCGGTCGATCTCAGTCATCCGACGATCCAACATCCGCCTCCGCTGTTTGTAATCA
TACCTGTTCAACGCGCCCCTAGCGAGGTCTTCCTCCATCTTGTCAGATTCGAGCCGCATA
GACGATTTCTCGTCATACAGGTCCACGAACTTTGTGATCAGTTGTGATGGCGCGCCCGTT
ATCGCGCCCTCAGCACCGGGTCTACTCAAAACAGCCAAGGCACCTGCAGCCAAGGCACCT
TCCACGAGGCCGACCCAGGTGAGTGGGCTTAGACTCGACCAGAAGGGATCAAGTTGGTAC
GTCATAGAGAAGCCTAGACTACTGACCGGAGTGACGGGTGAAGCTAGGAGAGAGATCTGG
TTGCCAGAAATCTGAGGCACCTGCCCCGTAAGCGAGTTCAGTCTGAAACCTGACGGGGTG
ACAATCTTTGTCTGAAGCGAGGGGGCGTAGAACTGTACATTGTTAAACAGAGCAAAGTTC
ACTGTGAAGGTTCCCAGAGAACTAGTCGAAATGTAGGCGCTGGGGGACAGCGTATAGAAT
ATCTTAGCCCTGAACGACTGGTTAAAGGGCACAGAGCCGAAGCTAGGCGTAAACGTAACC
GTGCTTGTGCCGTCCGAATTCACCGTAGGCGTGGGAGTCGTTTCAGGTTGGTCAATTTCG
AGTCCGAGAACATAGTTCTCAGTGATGCTCGATACGCCCTTCGGCACTTTGAACGCAAGC
GAGGAGAGAGTTGGACCCAAATTCGTAACATTATAACTGTCAGTGACTTGCAAGGCACCT
GTCGGAAAGATCTGGATTAGTCTTCCCGCTGACACCGTGAGAACATTCTGAGTCGCTGAC
GAGGCGAAGGTAACCTTCCATACGGTCGAGTTGCCAAAGTTGAGCGGACTCGATCCAGGA
CAATTATCAGAGCCAGTACTAGGCAGCGTGCAGGTGAAGGTTCCACCAGTAATTGTCTGG
TTTAGAGGGAGTGGAATCTTGGGAGACTGCCAGTCGCCAGTCTGGAGGGTTACTTTTGCT
CTAGTAATGTTGTAACTGCCGTCGACGAGCGGGAATGGGTTAGCTTCGAATGTGAAGCTG
TTCGAACCAAGGCTGTACGATAGAAGCTCAGCAAAAACCGTGGTAACGTTGAAAACGAAC
TTTGTCTCACTTGCTGGAAATTGAACGTTGAGAGTGGTGTAGTTTTGGCTCGGTGTCGGG
CTTTGCTTGGAGACTTGGAGGTTGGCACCTTGAGCTGTCGCTGAGGTGAACCGCAGATCC
TCGCTCACACTTGCTGGGATGCCGATCGTCATATGGGTAACGGGAACGGTACTTGTCAGA
TTGACGTAGTCGTTAAGGGTGGTGACGCCCCAGGCGTTAGTTGAGATGGTTCGTTCGAAT
GATGCGGAGCAAGTTGTGGGTTGGCAGTCTGTTGCCGCAGTAGCAGGGTGAGGGAGGAAA
ACGACGGTTAAGGCGAGTAGCAAAAGTACAGCGAAGAGTGCTCTCATCAGTTGAGACCAT
TAGCCGAACTCGAATTTGGAGTGCGAGGCATGACTTCCCTACTTATTAGTTGCTCCGATT
GTTGAACGCCTTCTCAAGGTCTGCAAATGAAAAGCATACTGGTCACTGGAGCGGGGGGTA
GTGCGGGCCACAACGTGTGTTGGAGTCTCAGAGTTAGCAAGGATGGACGCTCTCTAGTAC
TGACGGGCGGCGATGTAGATAAGACGGGTATCGAACTAAACATGTGGTTGGATTATTCGT
TCCATCTTCCCGGTGCTCATGACCGTGGATATATTGCCGCGTTGAACAAAGTCATTGAAA
ATGAGAAGGTTGAGCTGGTCATGCCACAACCAGACCCGGAGGTCGAGCGAGTCTCGAATG
ATCGTTCACGAATCCGGGCGCGGATATTTCTTCCCGACTCCGAAACGGTTTCTACGTGTC
TCGACAAATTCGCAGCATTATCTCGATGGCACGAGTCAGGGCTGCGACAGAAACCAATCC
CCATCTCTCACGATGATTCTTCCAATATGCGGAAGCTCCGCCTGCTCGATTATCCGTGTT
GGATTCGCGCTCGAGAAGGAGCGGGCGGCCTCATGAGTTGTAAAGCAACTAGCCCGAGCA
TCGCGGAATATTGGGTCAAGTTCCATTGGGATCAAGGAATCAAAGCGAACTTCGTCGCGG
AGGAATATCTTCCAGGAAGAGACTTTTGCTTCATGTCTCTCTGGAATAAAGGTGGCCTGG
TCACTTCTATGATTCGCGAGAGGCTGAGCTGGGTGGGCCACCGGATCGTAGGCTCTGGAG
GCACGTCGAAGCTCAACCGGGTTGTTCATTTGGACACGGTCAACAAGAAAGCAGTGGAAG
CGATAAGCGCCGTTTCAAAGAAACCTCACGGGATTTTCTGTGTCGATCTAAAGGAGGACG
CGAAAGCTGTTCCCTGTCCTACTGAGGTCAACTGTCGGTTCACAACCAATGTTCACTACC
TCTCGCTTGCTTCAATAAAACTTGGACATCCCGAGTGGAATTTTCCGTGGCTTGCAGCGA
GATTAGCGCTGGACGAGGAGATACCCGACTGCGCCAAGACCAATGCTCTACCAGATGATT
TGTGGTTTACCAAGAACACAGACATGGGCTTTACAATGGTTCGAGGAAATCATTGGAAGG
CCGCAGAAGTCTTCTGAGTGCTGAATCTATTTTCCTCGTCTATGGAAATAGAGCCTTACC
TGACGATCCCAAATGAACAGCCACGTCACCGATAGAATGAGAGCAATGAGTGCCTTTGTT
GCTGAGTCAAAATATAGCCCAAGAGACAAGCTCGGGTTCAAAAGGTTCAGCGGAGCAACG
AATTTGGTAAGAATACCAAACCCAATGAGCATCAGACCCCACTGCGTTACGAAGACGACC
AGTTCGTAGCCAACCGCGCGTCTATTCATACTAAACCCCTGTGAGCAAGAGCGTGATCAC
GGCCAAGCTCGTCGATGTCAGGAAAAGAATCCATATGCTGGATACGATTTCATTCTCGGT
GGCCGGACGACCTATGAGTAGTGTTCTGACCAAGGTTAAAGGTGCGCGCGGATCCTCAGA
GTCAGCAAGCCTTCCGTCTGGAAGAAGTTTTGTTGGTTTAGAGGTCAATTCCCTGTGTTC
TGTAAAGCGTCGAATCCTGGAGAGGAAGAAGAATGAGTTCTGGATGTTGGGGAAGATTGC
AACTACGCTTGCGATCTCAGTTTTTCCGAGAATGGCAAGTGCGCCTATGGATGCGCCAAT
TGATAACTGACCGACATTCCCGGCGAACGCCCGTGCCGGAAAACGGTTGTAGTACAGGAA
TCCCAACAGCGAGAACATCAAGCTAGCATAGAGAAAGATAGGCATCGAACCAGCTCCGAC
GAGCAATAATCCGATGAGAAGGCCTCCGGCTACTATCGACATCCCGCCGGCCATCGAACC
GTTGAGGGGGTCTAGCATGTTGACCGTGTTCGATGTCACGGAAGTTGCGACAAGTATCGT
CAAAGGATAGATTACTGGGAGGTGGTACTGTCCGAACAAGGGTACGTGAAGCATTGAGCT
GTAGATTTGACCCGGAAATGCTATTCCAAGGATCAATAGGGGCAAGCCGCAGAGAAGTGT
AAGGAGTGGCTTGAAGATTCCTCGCATCCTGAGGCGATCATCGAAAGCGCCGACAAGCGC
CGCAAGCCCGACTACAAGAGAGTAGGCAAGAAGCGGTATCGAACTCGCTCCGCCAAGAGT
GGCGTAAATCGCCGCGAAGAGGATGAGAGTTATCGGAACTGCCGAGCCAACCATCTCTGG
GACCTTCGGTCGGTTGGGTTTGTGGACGTCGATTCCGATTATTCCATGCTTCGCGTTCCA
GTACATGAAGAATCTGGTTAGGGCGAGAGATACGGGGAACGAGCCGAGGGCGATGAGGAT
CGCGATCGTGTTCGCCCCGAGCGATGCCATGCCGGGATTCAGCGGTCCTGTAGAGTATAA
AGCAACAGTGTGCTGAAGGAAGGGTTATCAGTGGTTTTGAACCGGCGCACCGGAGGTAGT
CTTGGCTCAAACCAGCCACCCGTTCATCCCTAACTCGAGCGATCAGCTTCGAAACAGTAT
GTTGAGGGTGATTGGAATCGGCTCGCTCGACGAGCTCTATTCCGACATTCCACTAGAAGT
CCGATTGAACCGACCGTTGAAAGTGGACGGTTTCGCTTCTGAACAGGAAGTCCGCTCAAG
CATCGAGCAACTTTTCAAAGAGAACAAGTCAGGGTCAGACTACAATTCGTTTCTTGGCGC
GGGAATATACAACCATTACATTCCAGCAGCAGTAAAAGCGATAGTATCGAGAACAGAATT
TCAGACCTCATACACACCCTACCAGGCGGAAATCTCTCAAGGTCTTCTGCAATCGCTCTT
TGAATTCGAATCCATGATCCGCGACTTGACCGCTGTAGACGCAGTAAATTCGTCCCTCTA
CGATGGATCGACGGCTCTCGGAGAGGCGGCCCGAATGGCAGTTCGGGCGACAGGAAAATA
CAAGGTGATCGTTCCAAGAAATCTTCACCCCGACAAGCTGTCCGTACTTCGAAACTATAC
TGAGCCCGTTGGGATAAGACTCGAAGCCTTCGGGTACGACGAGGAGACAGGAGGTCCGGA
CCTCAACGATCTTCAGTCAAGACTCGATCGTGAGACGGCGGCAGTCTATTGTGAAGTGCC
TTCGTTTTTCGGAACGTTGGACGCCGATGTTGTTAGAATCCCTTCGCTATGCCATGAGAA
AGGAGCTCTCTCGATCGTTGGGTTCGACCCGATTTCGCTCGGCGGCCTCAAGCCACCAGG
CGAATACGGCGCAGACATTGTTGTTGCGGAAGGTCAATCTATTTCATCTGAGATGAATTT
TGGAGGTCCGGGACTTGGAATCATCGGTTGCAGGGGAGAGAATCTTCTACGCCAGATTCC
GGGTCGACTCATTGGTATGACGACCACAATCAATGGTACGGACAAGGCGTTCAGCATGGT
TCTTCAAACGAGAGAACAACACATCCGCCGAGAAAGAGCCACGTC
>13_1_20cm_2_scaffold_1526 dna:primary_assembly primary_assembly:ASM192063v1_:13_1_20cm_2_scaffold_1526:1:20716:1 REF
GTTTCTCGATAGAAGCACAGAATAGTAGCCGTCGTCAGATCCCACATCTAGAAATAAGTT
TCCCCTGATCGCCAACGCTGTTTTGACGACCTCCTTCTCGAAGCCGAATCTGGTTCTGAC
ATCTATCCACGTTCTGACAAGTTCTGGGGTCTTGATTTTTTCAAGGTAGTCGGTTGTTGA
GGCAAGACCTGCCGTTAGAAAAATCTCATAATTCTTCAACCTGCCAAAAAATACTCTGAA
CACTCGTCTAACAGCTAGATATGGCATTACGAGGATCAGGAAAGCAATGTTGACTCGCAA
AATCGTCTTTCTGTCACCTGGGTTCAGGTCGTTGAATATTAGGATACGTCCTTAGCTATG
TGGGACAGTATTCGAAATTTGCTTAGGATTCGTGGAGTTCAACCCGAGACGCCTCACAGC
GCTCGGGACAAGGATGATAGCCGCCCAGAGGATTGAAGATCGCTAGAGTTTGGTTCCGCA
GTTCTTGCAGAAAATGGCCTCAACTGGATTGTCAGTCCTACAGGCTCGGCATCGATTCCC
GTTGGATGCCGCTCTAGGAATGGTAAAGGTCTTGCTCCCTCCAGAGTAGAGGTTGAACTT
GTCACCTCGACTACATCGGAACCTTGAGACGCGGTATTGTTGAAATCTCCACTCGCGTTC
CGGTGCGCTAGATACTTCAAGTCCGCATTTCGGACAGCTTTATGCTCATAGATTCCCCGA
GCATCTTTTCAGACATAATCGGATATTTAAGATGAGACTCGAGCTAGGCGTAGTGATAGC
CTTCACCTAACAACTCAATCCAAAGGGATTCTTCTCTTTATCGAATTCTCCAGCTTCATG
ACAACCGCGAGCGTCTGCTTTGCAGAGATCTCCCATCGATCGGGACTTTGGAGGATGCCG
ACGATGAATTGGCTAGCACTCATCACTCACTTGGCTATTGAATGAATGACGGATCCGATC
TCTTTCGTGAGCTCAGGGTCGTGAACGGTTATGGCGCCGGGGGTGGGATTTGAACCCACG
AGGGCCTAAGGCCCATCGGATCTTTACAACCATCGATATGGCTTAGCAATCCGACGCCCT
ACCAGGCTAGGCGACCCCGGCAAACCAAACTGAGACAAAATGATCGTCTAATAACTGTTC
AACAACACAATATCACTTTCAAACAGCCATGACCGCTAGCGAACTTCCCGTATAGGCAAG
AGTTGAAACAAAACTGAAGACCCGACCCCTTCCTCGGGTAAGATCCAACATGTCTGAAGT
AAGGATATCTCGCGAGAGCAGGGAAAGTGAATAATGGTCCAGTCACATGAGACGGTTTCA
GCATCACGGCGGTTGAGCATCCTACTTATCGCGCTTTCCATTGCATCGCTAGTATCAATT
TCGCCTAGCATTTTTCACTCTGTTCATGCCGCAGGACTTGTCTATGTGGATCGTCCGACG
ACAGCGGTAGGCTCTGCGAGTACAGTTGTTACAGTACGAGTACAGGTGGCTGGTGTGGAC
CCTTTCAATGGTTGGGATATTCAGGTCGAATCCAATCAGTCTGTGATCAGTCCCATATCT
CTGTCAATAACGGGGAACGGCCTCGAAGTTAACTACAGCGAAAACGTCCTTGAGATAGTG
AGTTGCATAAACGGCGTGAGTTACACCGCAAACCCCTGCGACTCGTCCGACGGACCCGGC
ATTGTGCACTCTGAAGCAGTAGCCCACGAAGGCAATCCTCCGACCAGTTCTGCTTACGGG
TTGCTCTTTGCAATAAACTACACAGTAATTCGTTCAGGGTCGTACAGCCCATTACAAATT
CTGAGAGCCGTTATCACCAACCACCAGAGTCCAGTCTCTGTAACAACCCGGGATGGAACC
TACGGCATTCCCCTCGGGCAAGGATTCGAACTGACAGCCTCTCCGGATTCTCCGAGAATA
GTGATAGGGTCCAAAGCAAATGTCACATTTACTGTCTCAAGCTACGGCGGCTACGCTGGA
ACAATAGATCTTACCCTAGGAACACAGCCTCCCGGCCTCATGTTACTCCTCAATGCGAGT
AGTACCCTTCTTTCACCGAACCACCCCAGTAATGTAACACTGACCATCGCAACGGACACC
ACATACCAAGCTAACCAGTATACAGTCATGGTGACAGCGACAAGCAACGGCCTTTCTCAT
ACGGCAGCCGTGTCAATATTGACAACTGACAAGCCGGACTTCATACTAGACGCCTCACCC
TTAATCCTCGAAATCCATGCCACCGCTTCAAGCAGCTCCATCATCACATTGCATACTCCA
GCGGGTTTCGCCGGTCCTATTCAGTTAAGCGTGACTGTACCTGGTATTCCTGGACTAATA
GCATCGTTAGGTTCAAGAAATCTAATAATTTCACCCGGCAGTCCCACAACGACAGTTCTT
GACATTCACACCCCGGATTCACCCACGCCCTTCGTCTATCGGGTAAATATTACAGCGACA
AGCCAGTTCTCAAGCCACATGGTAACTGTCATTGTTATCCCCCCACAACCGGATTTCAGT
TTTCTATTGAGCGGCTCGGGTCGCATAATTCAAGCGGGCGAATCCCGAACATTTATCCTC
GCAATGACGAGCGTCGACTACTTCAAAGGCCAGCTGTTTCTTTTTGCCTCATCCCGGCTC
GGGTTTGAGGAAGTATTCAGCCCTCCTACGATTGCCCTCGATTTCGGCAATTCGTCGACA
TCGACAATGACACTTACAACTGATGCGAATTCAGAACCTGGAAATCGGAATGTAACCCTA
ACTGCCATTGGCACTACATCCATCGGTGCTAGTGTGACGCATATTATCGTTCTCACACTG
ACTATTACTCGAGGCCCATCTTCGAGTACAATTCTTGGGTTCATGTCTTTGACCTACTTG
GGCACGGGCGCCGTTGGCGCGCTCTCTCTAGCTACTATTCTGTTCGCCGTTAGAAAGGCT
CGTAGTCTCAAGCATGCCTGATTCTAGAGCCAACTGGCATTCCAGATACTGAGTCCTGAC
AGTTTCTGTTTTTCTCAAGGTGCCACTCAAACTAACTAGGAATACAAGAGTCCCTCTCAC
TTTGTTGAAGATGAAAATTGGATCATCAATCCATACAACTGCTCGGAAAAATCGTTGCAG
ACAGGCCCTTTAGTAAAGTTCTCTTCTTCTAGCTGTCAGATTTATTGTCATTTCTGCAAC
GTCTTCGCCATACTCGGAAATGCGCTTCAGACTTGAGTGTCAATCTTACTGCGACCACTG
TCTTTTGGTTGAGACGGAAGTCAAATCTCAACACCTTTCGCCACCGCTTCCCTCGGAATC
CCCGTTAGCACAACTCACACAATAGCTGGGGCGATCATGGGAGTAGGTCAACCCCGCAGA
CTCTCAGCGGTGAGAGGGGAAGTGGCTCGCAGAATAGTCTACGCCTGAGGTGCTCGCGAA
CCTGCTCGACACACGCGCTCCCGAAAGAGCTCTATGACTCTTTGCGGAAGATCAAACAAT
ATTGGTGGGAGTGGTTCCCAACCCAGGCGTTGTATATTCCAAGTGGAAGTAGCCGTTTAT
CATCGTGCAACCAGACCCTTTCATCCTTTGGGACCCACGTCTTGGCCAGGCTCGTCAATG
TTTCAAACGCGAGTGGGTAAAGCCGACCCTCTGAGAAAACGTTGTTCGTCACGACCACCA
AGTATCCTCCAACCTTCATAATCCCATATACCTCGTCAAAGATTCGCTTTTGTGAATCCA
GAAACTCCTCGTAGTCGCCAATGTTTCCAATGTCCTCTGGATCTTCGCTGTAGCTAGTGT
CAAGCCCCTTCTGCTTTCGCTCGCGCTGCCGGAGGCTGGCGCGCTTCAGTTGATTCCAGT
ATGGAGGTGAATGTGATGCAGAAGTCGACTTTCTGAACCTTATTCTCGTCCAGCACCTTT
TGCAAGTTACGTGAGTTCCCCTGGAGTACCAGTTGCCGAGTTCCGTCAGAGGGCGGCGCG
TCTTCGAGCCTCGACCGGGCCATTGAAGCGTAGCGGGGATTGATCTCTACGCCCACCGCG
TTACGCCCTGCAATTCGTGCTGCAAGAAGGGTGCTCCCGGTTCCTACGAAAGGGTCAAGG
ACCCACATTTTGGGTTTGGTGAAGAATTCCACAAACTCGCGGACAAGGGTTTCGGGAAAG
CTGGCGGGATGAATCAGCTTCGTCCTGTCCCTGGGTGGCGGGGTATGTTTGAACCAAGAC
TTTGTGAACTTGATCCAATCCGTGCCAGAGAGATCGTTCAGTCGATTCGTTGGTTTGCGA
TTCTTCCGAAGGTCGTCTTTTGCTAGCAAGAGCTTTATCGTCGATCTCTTGCCAGAAACT
AGGTTTATTAACGGGTTTCCGGACGCCGTACTTTTCACCTGAGGTAGGTCGGACTCTAAG
CCGTCCCCGCTCCCGAGGTAGCTACTAATAATTGGTAAAGAAGCAAGACAAGGAGAAGGA
ACTCTCTTACGACGTATTCAAGCACGAACTCGTCCCCAAACACGTCCTCCTCAAACCTGA
AGAAGCAAGAGAAATCCTAGGCCTTTATCACATCAAGCCCTTCCAGCTACCATACATTAA
GTCGAGCGATCCAGCAGCGAGGACCATCGGTGCTAAACCGGGAGACATAATCAAGGTCAT
CCGGAAGAGCGCGACCGCAGGCGAATCCGACTTTTACAGATATGTCGTGGAAGATTTTTG
AAAATAATTCTTGAGAGAAATTGAAATGGCCGTAACAACCCAGCAACTTTGGAACTTGTC
TAAGGAGTTCATCAAGGACAGCGGGCTTGTTCGTCAACACATCGACTCGTACAACGACTT
CGTCGAGAGAGGACTACAAGCAATCGTAGACGAAGTCGGAGAACTGCCCATCGAAATCGG
GGATTATCCACTAAGGATCAAGCTAGGTAAAATAGAGATTGGAGCACCCAGGGTGATTGA
GGTCGATGGCACAGAGAGGTCAATCTATCCTGCCGAGGCCAGAATTCGGAATCTAACCTA
TGCAGCACCGCTCCACATGGAAATGATTCCTGTGATCGGCGAGCGGGAAGGTCAACCCGA
AATGGTCTACATCGGTGACCTACCAGTCATGCTCAAATCCAGAATCTGTCTTCTCTCCAA
ACTCTCACCCGACGATCTTGTTGGCGTCGGTGAAGATCCACTGGACCCTGGCGGATACTT
CATTGTAAATGGATCAGAGCGAGTTATAGTAGCTTTGGAAGATCTCGCTGCTAATAGGAT
TCTCGTCGATGTCGAGCACACTGGCGTCAATCCAACTTACAAGGCCAAAATATTCTCCAC
AACGGTTGGTTTTAGAGCACGAATCGAGGTTGCCCTGAAGAGCGACGGAGGAACTTACGT
AACAATGCCAGGAATCCCCAGCGACATTCCCCTCATGATCCTCATGCGTGCACTCGGGTT
CGAGGAAGACGCCAAGATCGCCGAGCTCGTAAGCACCGACCCCGACATACAAGATGAACT
CGAGGCTTCGTACGAGAAGTCGCTCGAGGCTAACAACAGTCACGATGCCCTCTTGTATCT
CGGCAACCGTCTGGCTCCAGGACAGGTGGACGAATACCGCCTAAAGAAAGCCGAGTCTGT
CTTGGACCGAAACTTCCTACCACACCTTGGCAGACTACCTGCCGAACGAAGGGAAAAAGG
GCTCTTCCTCACAGAAATTGCGGCTCGAATAATAGAAGTTAAACTCGGACGTCGGACTTC
CGACGACAAGGACCACTATGCGAATAAACGTCTGAAACTGGCCGGTTCTCTCCTGGCTGA
ACTGTTCCGAATATCCTTCCGAAACCTCACTCGAGATCTCAAGTATCAGCTTGAGAGAAT
AACCATCAGACGGCACATAGAATTCTCCATCGCCAATGCGATCAGACCCGGAATAATCAC
GGAGAGAGTCCAGCATGCAATTGCCACCGGAAACTGGGTACGGGGAAGGATTGGAGTAAC
GCAGCTACTAGACCGGACAAACTTCGTCAGCACTCTAAGCCATCTGAGGAGGCTGCAGTC
TCCCCTCAGCCGCAGCCAGCCTAACCTCGAAGCTAGAGACCTTCACCCAACGCATTACGG
TAGACTCTGCCCCGACGAGACACCTGAAGGATCAAACTGCGGGCTTGTCAAGAACCTCGC
CCTTTCCAGCAGTATATCGGTCGGAATCGAGCCTGGAGAAATGGTCGAGAAGCTTCGTAG
AATGGGCGTGACCCCGATCGAAGACTCCGACAAGAAACTCAGGTCGACTGGCGGCAAGGT
CATAGTCGACGGGCTACTAGCGGGATACTCTAAAGATCCGGCAGCACTCGCCGGCGAACT
CCGCGAACTCAGACGCGAAGGAAAACTGAGCTCCGAAGTCAACTTCTCATTCCACCCCCC
AGAAACACGTGGAGGAAGAGCCGATTTACACGTCAACTGCGACGCTGGAAGAGTCCGGCG
TCCTCTCATCGTGGTTGACAGTGGCAGACCACGATTGACTGAAGACCACCTTATCCAGCT
CGAACAGGGACGAATCGCCTGGCAAGACTTGGTCAGATCGGGAGTCGTAGAGATGTTGGA
TGCAGACGAGGAAGAAAACGCTCTGATCGCCATGTACGAACACGACCTCAGAAAGGATCA
CACTCACCTAGAGATTGCGCCTTACGTGATGCTTGGAATAGCTGCAAGCCTTATCCCATT
CCCAGAACACAACCAATCTCCACGAAACGCCTACGAATCCGCTATGGCGAAACAGGCCTT
GGGCGTTTTCTCGACCAACTTCTTCACTAGGGTTGACTCGCGATCCCATCTCCTCCACTA
TGCACAGACACCAATCGTCCAGACGAAACCGATGGAAGTTTTCAATTATCTCGAACGCCC
CTCCGGACAAAACGTGGTCGTTGCAATCCTATCCTTCCAAGGCTACAACATGGAAGACGC
GATCATCATCAACAAATCCTCCGTTGACAGAGGCCTATTCCGCTCAACCTTCTACCGAAT
CTACGAAGCCGAGAGCAGACAGTACCTCGGAGGACTGCGAGACAAGTTTGAGATTCCAGA
GGCAGGGATCAGAGGATACCGCGGAGACCGCTACTACCGACTCATCGAGGAAGACGGAAT
GATCTCTCCCGAGGCTGAAGCCACAGGCAATACTGTCCTTGTTGGACGAACGAGCCCACC
AAGATTCATGGAAGAATACCGCGAGTTCGAAGCCAAGGGCCCCACGAAGCGAGACTCTTC
AGTCACAATGAGACCCTCAGAACAGGGAACCATTGACCAAGTCTTCGTAACCGAATCTAT
CGAAGGAAGCAAGCTCGTCAAGGTGAAGGTACGAGACCTCCGTGTCCCCGAACTAGGCGA
CAAGTTCGCCTCACGTCACGGACAGAAAGGAGTCATCGGACTCCTCGTACCACAAGAAGA
CATGCCCTTCACAGTCGACGGCGTCGTGCCTGACGTCATCATCAATCCTCACGCCATACC
GTCAAGAATGACGATAGGCCAGTTCGTAGAAACACTTGGCGGAAAACTAGCCTCTCAAAT
GGGAGAGATCATGGACGGAACGGCTTTCGAAAACATCGGGCCGCAGGCTATCGGCGACAT
GTTGACCAAGCTCGGCTTCGAGAAGAGTGGACGAGAACCACTTTACAATGGGATTACGGG
CGAACGGCTCGCAGCCGACCTGTTCATCGGTGTCGTCTACTACCAGAAACTCCACCACAT
GGTAGCCGACAAGATGCACGCTCGAGCTAGAGGCCAAGTCCAAATGCTCACACGTCAACC
CACCGAGGGCAGAGCCAGAGGGGGAGGATTACGATTTGGAGAAATGGAGAGAGACTGCCT
CATCGGACACGGAGCATCCGCTCTACTTCGAGACAGGCTGCTAGAAGAATCTGACAAATA
CATCGCCTATGTATGCGAGACCTGCGGCACTCTCGCCTATCACGATATCAAACAGAACAA
GTACATCTGCCGCATCGACGCAGAGAAAGCCGTCATATCCCCCGTTGCAATATCCTACGC
GTTCAAACTCCTAGTCCAAGAGCTCATGGCTCTCGGAATCGCACCCCGACTGAACCTGGA
GGAGAGGGCATAGCAATGTCTCTCGCGACAATGGAAGAAGCTCACAAAGTAATCCAGAGC
ATCCGATTCACACTATTATCGCCATCAGAGCTCCGGAAACTATCAGCAGTGGAAGTTCAG
GCTGCAGACACCTACGATGAGGATGGAGTCCCGATCGTATCAGGGCTCATGGACGGCAGA
CTAGGAACTCTCGAGCCCCGCCAAAAGTGCAAGACCTGCGGCAACACCGCCTCCGCCTGC
CCGGGCCACTTTGGTCACATTGAACTGGCAGAACCTGTTATCCACGTGAGCTTCGCAAAG
CTCATCCATCGACTCCTCTCAATTACATGCAGAAACTGCGGCAGAATACTGCTGAGTGAA
GAGAAGATCGAGAAGTTCAAAGTACGCCACGCCGATCTCAAACAACGGCTTAACACCATA
CCTGACGCCTTCCTGGACGAGATCATCAAAGACGCCAAGAAGGCCCAGCAGTGTCCTCAC
TGTGGGCAAAAACAGTACCCGATCGAACATGGCAAGCCCACCACCTTCCACGAGATTGTG
GCCGAGGGAGGCGCGGTGCGATTGACTCCCAGTACGGTACGGGAGAGGCTTGAGAGAATT
CCTGACGATGATCTTATCCTTCTCGGAATGGATCCCAAAGCCGCGCGGCCAGAGTGGGCT
GTCCTACAAGTCATGCCCGTCCCTCCCGTCTCTGTCAGACCCTCGATAACTCTGGAGTCC
GGCATCAGGTCCGAGGACGATCTAACCCACAAACTCGTCGACATTATCAGGATTAACCAG
AAACTACGAGAGGCGCTAGAATCCGGAGTTCCCATCAACATCATTCAAGAACTCCACGAA
CTACTCCAATACCATGTAACCACATACTTCGACAACGAGGTCTCAGGCCTGCCCCCTGCG
AGACACAGATCTGGAAGGGCACTGAAGACACTCGTTCAACGATTGAAAGGAAAAGAGGGA
AGATTCAGAGGAAACCTATCAGGCAAACGAGTTGACTTCTCGGCTCGAACAGTCGTGTCC
CCTGACCCGAATCTGGATATTAACGAGGTGGGAGTCCCCCTTGATGTCGCGAGCCGCCTC
ACGATTCCTGAGAAGGCTACTGACTACAACCTCGAAGAGATGAAACGCCTCATCAGCAAC
GGCCCCGACACTTACCCAGGCTCCCTATACATCGTCCGTCCCGACGGTCGACGGGTCCGG
CTCGAATTCGTTACAGATAGAAAAGTTGTCGCAGAAGCCCTTCAGCCAGGCTTTGTCGTC
GAGAGACACCTCAGAGATGGCGATATTGTGCTCTTCAACCGACAACCGAGCCTCCACAGA
ATGTCCATCATGGCACACCGCGTCCGAGTCCTCCCCTACAAGACCTTCAGGCTCAACCCG
ACCGTCTGTCCGCCCTACAACGCTGACTTTGACGGTGACGAGATGAACCTCCATGTTCCA
CAAGGAGAAGAAGCCCGGACCGAGGCCCGCCTGCTCATGCAGGTCCAGGACCAGATCCTG
TCTCCAAGATACGGTGGGCCGATCATCGGAGCGATTCGAGATTCTCTAACCGCGGCTTTC
CTTCTGACGCAGAAGTCAACACTTCTGGATCGTCCAACTGTCTCGAAGCTACTCGCGGCG
GCCGGGTTCGAGGGACCTATGCCAGAACCGGCAGTAACAAAACCCGAAGAGAAATGGACG
GGCAAACAGATTTTCAGTATCGTCATCCCGAAGGGCTTCAATTTCATCTCGAAATCCAAC
CTTTCAAGCTACTACAAGTGCGCGGACTGCGACAAGGGAGTTCTTCATGACTGCCCGTAC
GATGCCTTCATCGTGATCAAAGATGGCGTTCTCGAGCAAGGCGTGATCGACAAGGCGTCT
ATCGGCGCCGAAAAATCAGAGAGCCTCTTCCACCGTATAGTCAAAGACTATGGAGCGGAA
GATGCAAGGACATTCCTCAACGCGGTTACAAAACTTCTCGATCGGTACATGGTTCTTCGA
GGCTTCACGTACGCGTTTGACGAGCTTGAGATTCCTTCAGCCACCAAGGAAAAGATCGCT
AAAGCCATCGCCAAGGCCGAGGAGAAGGTCAACGAGTACATCGACAGCTACCGCAAAGAG
ACGCTGGAACGGTTGCCGGGGCAGTCATTGGAAGAATCGTTGGAGCTCTACATCATGAAC
GAGCTCTCGCGAGCGCGAGACGTGGCGGGCGAGTTCGCTGACCAGTACTTCCAGATGGAC
AACAGCGGCGTGATAATGAGCAGGGCAGGGGCTCGAGGCTCAACACTCAACATATCTCAG
ATGACCGCAAGCGTCGGACAACAGTCGATCCGAGGAAAAAGAATCCTCCGGGGATATCGT
GGCAGAGCTTTATCGTTCTTTAAACCCGGGGACGCTGGGGCGGCGGCTCGAGGCTTCGTC
TACAACTCCTACCGAGACGGGCTTGAACCCATCGAATTCTTCTTCCATGCAATGGGAGGA
AGAGAGGGACTTGTGGATACAGCGGTCAGAACCCAGCAGAGCGGATACATGCAGCGACGT
CTAATCAACGCTCTGGAGCATCTCAGAGTCGAATACGACTCAACCGTCAGAGACTCACGG
GGCAACATAATCCAGATCCGGTATGGCGAAGATGGTGTGGATACGGCCAAGAGTGATCAT
GGCAAGGCTGTCAACATTGATCGTTTGATAGAACGTATCCGGCTAACGATGAAGAAGGGA
ACTGCCGCGACCAAGGAGTACGTTGAGGATGAAGTCGACAAGGCGAACAATACCCTCTCG
CCCTTGATACTCAACAAGCTGCGCCAGAGCCTGGTAAACGCGAAACTGCCCAAGCCTGCT
GTTGACGAGACGGTGTTGGAGGCCATTGAGAATTACAAGCGTGCTCTCGTGGAGCCCGGC
GAGGCCGCGGGAATAGTCTCCGCCCAGTCTATCGGCGAACCCGGTACGCAGATGACTCTC
AGAACCTTCCACTTTGCAGGAGTCCGAGAGCAAAACGTGACTTTGGGGCTTCCAAGACTC
ATAGAGATCGTGGACGCTCGCAAGATCCCCTCAACTCCAAACATGACAGTGTTTCTTGAT
CCGAAACACCGTGCGAGCAGAGAGAAAGCTCAGGAAGTGGCTACACAGCTCACCCATGCG
ACGCTAGGGGATATCGCTAGCTCATTTGAGTCTGATGTTACACGGATGAGAATCGATGTG
AAGCTGAACCCGCAGGCGATGCGTGAGAGGGAGATTACCGTCCAGGACGTGCGGGATGCG
GTGAAACCGCCGAACTGCGAGGTGAAAGTCGAGGGGTACCATGTGGAGATCAAGTCGAAG
GAGCTTGAGATCCCCCAGTTCAGACGCCTAGCCAGCAAGCTTCTAGTCCATCACGTCAAG
GGTTTGCCTGCCGTCCGGAGAGCTCTCGTTATCGAGGAGAAAGGCGAATGGATAGTCAGA
ACAGAAGGCTCCAGCCTCGCACTGGCCTTCGAGGTTCCGGGCGTTGATACAAGCCGGACG
GTAAGCAACAACATCAACGAGACGGCTGTTGTTCTCGGGATCGAAGCAGCCCGTAATGTG
ATAATAAAAGAAGCGCTAGGAGTATTGGAGGAACAGGGTTTAGACGTGGATATTCGACAC
GTGATGCTTGTGGCTGACATGATGACCTCGTCAGGTGAGGTCCTCCAAGTCGGACGCCAC
GGTGTCAGCGGAGAGAAAGCGAGCACTCTTGCAAAGGCAGCCTTCGAGATCACGATTCCT
ACGATAGTGGACGCTGCCGTGAAGGGCATCGTAGACACTCTAAGAGGCGTTGCAGAGAAC
GTGATCGTCGGTCAACAAGTACCAATGGGCACAGGTCTCATAGAAGTCTCAATGTCAATG
TCCCGGAAAGGGAGCAAGTAGAACCAGTTGGACGTGAACAAACAGATCCGGATGGCCGTC
AAGACCGGCAAGGTCGAGTTCGGAAGTAAGATCGCGCTGTCCAGCGCCTCCTTCGGAAGA
GCTAAACTCCTGATTCTCGCAAACAATTGCCCAGCGAGTTTTCGAGAGAACATCGTCTAT
GATGCAGAACAGTCAGAGGTTCCAGTCTATGTCTTCCAGGGCAGCAGTCTCGACTTGGGG
GCGCTATGCGAGAAACCCTTCCCAGTTGCATCGATGGTCGTTAGAGAACCTGGTGATTCT
GAGGTCTTGAAGCTGGCTGAGAACAAGTGATGCTTCAGCCCAAGATCAAGCTAACTAGTG
AAGAAATGAAGTACATGGCTCTCTTCGAGAGCACCACAGGCGCTACCACACAAGACTGCT
TGATCGATGAGAAGCTGGGACGTATTATTTTCGTGGCAAAGCCCGGCGACATGGGTCTCG
CGATCGGGAAGGGCGGGAAGAACATCAACCAGCTGCGTCGGATGACAAGCCGGCAGATCG
AGGTTGTGGAGTACGCGGATACTCCTGAAGGCTTGATCCGTAACAGCCTATCGCCAGCAA
GGATCAAGGAGATCCGGGTAACAGAGAGGCCTGACAAGAAGATCGTGGTCGTTGAGGTGG
ACGCTCAGGATAAGGCGATCGCGATCGGAAAGAATGGTCGGACGATTGACAAGACGCGGT
TGCTTGTGAAGAGATACTTCGATATCGACCACGTAGTCGTCCAATAAACCAGGGATCTTC
GAACTATTTTCGGCATCGGTAATCTCGGGATACTTTCGGGGTACTCCGTTTCTCCCTTTC
ATGCGGCGCGAGGGTCGGTCGCTAAGACCCCCTATTTTCTAGAAATCATTTCCTGTCTGG
CACTGATATTGGGTGATACGGGCGATTCCGGGCACAGTCCTTGCTTGGATGACAGTGGAA
AGAAGACGACAATTCCGAACAAATTTCGGGAGAGTCTAAGGAGGGTTTCTAGAATCGAGT
TCAGGGCTGATAATGGGCGATTTCGCTAGACGGATTCTCCCCGTCAACCACTCCTGCGTC
ACGTGATGCTCTGTGCAATACCCCCCTCCCTTTTTCTAGAGAAAATTTTCTGTCTGGCAC
GGATAATTGGGGAGTCTCACGGTTCAGGGCACGATCCGGGCTTTGATGAAAAGGGAAAAT
AACGGGAAGTCTAGGATTTTTCCCGAACGATTCTAGGGCACGTTGTGTAGCTTGTCCCAG
ATTCGAGATCCGGGCTGATTTTGGGTGATTTCTTTTCCAAGCTTTTTGGCGTCAATCTAA
AAAGCAACCCAGCGAGCCTGCTGGTCTATCAGACCACGGTGGATGAATGGCTAAGGCGTC
CAGGGGGCTGTTCGCAGCCCAGAAGCTTAGGAAAAGACGGAAGGAGTTCAGGTGGGCCTA
CGCTCCTTACAAGCGACGAATGCTCGGCTTGGATTACAAGTCCGACCCGCTTCAGGGAGC
GCCGCAAGGAAAAGCGATCGTCCTAGAGAAGGTTGGTGTGGAGTGCCGCCAGCCCAACAG
TGCTGTCCGCAAGTGCGTTAGAGCTCAGATCATAAAGAACGGAAAAACCGTAACAGCCTT
TCTTCCGGGCGATGGAGCGCTGAACTTCATAGACGAACATGATGAGGTCGAGATAGAAGG
GATTGGTGGCGCTGAGGGTAAGGCGTACGGTGACCTTCCAGGAACGCGTTACCGGGTTTT
CACGGTTAACGGTGTCAGCCTTGATGCCTTGTTAAAGGGTAAGAAAGAGAAGCCCCGACG
TTAGATCTATTCATAAAGAAAGATTACGAAAAATGTCTGTCGCAAGTACACTTGTCCTCG
CAGGTCTGGTACCAATTCACTTATCTTTTTGAGTAGGAAATGTCCAAACGGCTTTAGTAA
CCATCACTAATACCCTGAGAACCCGGAGACGTGAAAATGGCACTCGTATGGGGCGCAGTA
TGCAACGACTGCCAAATACTGGCAGTAGAGAACTGCCCCCACTGCAGCAGAGACCTGTGC
GAAAAGCACAGCACGCAGCACGAATGCGACCAGCTCAAAGCCCGAAGCTTCGATGTAGCC
GGCTGACCATAACCAGTCTACACGTTGAGATCGAAACAAAGGTTCTACGGCCTGAAGAAT
AATTCCCGCTATTGACTCAATGAGTTGCTGTTGCGACCGCAGGCTGACCAGACGAGCTAT
ACTTTTTCCTGAAATCCTTCAACCCCATCTCTTCTCCAAGCACTACAACTTGATTCTCTG
ATTTTCGTTGGTAGAAAGGAAGCTTGACGACTTCGGCCTGGACCCTCCGATCACGGATTC
CAACACTAAATCTCTCTCCGATTGCAGCTAACGACGGTGGGACGTAGCCCATTCCAATCC
CAAGACTGAGCGTTGGAGAAAACGTTCCGCTCGACACCGTCCCAACTATATCAGTATCCG
CAAAAATGTCTTGGCCTTGCCGCGGAATTCCCTTCTCCATCATCTTGAAACCAACTCTAA
CTCGGCCAGGTCCTTTTTCCTTCAAGCGCATGATCGCATTCTTACCCACAAAATCCGGCT
TATCCAAACGAACAACCCAGTTAAGCCTCGCCTCGACGGGCGAAGTGTTCTCGTCAATAT
CATTTCCATAGAGACACATTCCCGCCTCAAGCCTCAAAACATCTCTAGCACCCAACCCGA
CCGGAGAAATCCCTACCTCTCTACCGCCCGACAACAATTTCTCCCAGGCCTTCATCGCAT
TTGATGGTTCCTTCACACTGGTATTCCACATATAGATCTCGAAACCATCTTCACCCGTGT
ATCCGCTCCGCGTCAGGAGGCACGGAATCCCGGCAACCTTCGCATCCTTCGTCCCATATT
TTTCCACCTCGTCGAGCTTGACACCCGATAAGTTCCAGAGGACCGTACTCGCCCGAGGAC
CTTGAACCGCGAACATAGCAACATCATCAGAAACATCGGCAACATTCACATCGGTCCGTG
TCTTGTTCTTGAGAAGCCAGTTCCAGTTCTTGTCACGGTTCCCGGCGTTGTAGACAACAA
GATATCGCAGGTTACCGATTCTGAAGATAGTCAGATCGTCCATAATTCCTCCCTTAGCAT
TACAAAAGAGAGAGTACTGCCCTCTTCCAACGGCAAGCTTAGACACATCGTTCGTTGTGA
GCTCGCTGAGGAATGACTCGGCGCCTTTTCCTTCCGCTAGAACCCGTCCCATATGGGAGA
CATCGAATATTCCACAGCTGTTTCTAACACTACGGCACTCCGGGATTATGCCTTCGAACC
AGACCGGAAGGTCAAAGCCCGCATACTCGACAATGTTACCATGCTTCCTGTGGTACTCGT
AGACGTGGGTTCTTCTCGCCAATGTTGACTACTCGTGATCTGCCGGTAGCTGGGTGCTGG
TAGAAAAAAGAATGCGAGGGAACTATGGACCAGGAACAGGGGTCTCAGGAATAATCTTCA
AGTTTTCAGTGTCAAACCCTAGCTTCTTACCGCACTTCGGGCAATAGCCTCCGTTGCGCT
GAATGATCTCGCCAGGCGTCTCCAGTTCAAGCCCGGTGTAGAGGAGTTCGCCGCACTTGG
AGCATAAAATTCGCTGCGGACACAAAGCGGAGCGGAAGCCTCGTGAGGTCTCATGACCCG
AACGCGCTATAAAAACGGTATCAGAGTCGTGAATGCACTTCGGAAAGCAGGGCTTATAAT
CGGCGATGACATTTGCCCCCTTAGCAACGTGGACCAGCGATGGGCTTCAGAACAGGACTC
TTCAAACTGAAGAGATCCCTCAACAACCTAGCATTCCGAATGAGTTTCGTTAAACTCGCA
CCCGGATCCAGCAGGCCACTATTGCCTGTAGCCTCCTTCCTGATCCTTGCCTTCACCGTT
TTTGTTCTCGCAGGCGGACTGTTCATCCTAGTGGGTGCTGGTACCTCGGTGAGTCTCTTG
AACGTCCCAGGTCTCGGCTTTGTCTATCCTCACGACATCAACAACCAGACGCCAGCCGAA
GGAGTCTTCGTAGCCCTGCTCTATGCGCTGGGAATCGTAGGATTGTACATGATGTTCACG
AGCACACGGAACGCCTATCGGCCTAAGCGGGCATACGGCTTTCTAGGGTTCGGCATGCTA
CTAAGCTTCGTCTTCATGGCCACCGCGTACTTCGTGCTATACCAGAAACTAATGTAGCAT
CTACCCGTTAATTCCATTTCTAGAGGAAACGAACCCCCGACCCTGTTGCATTATAGGAAA
AGGTTGAGGGGAATGTCTGCGCCGATAACGGATTCCCAAATAACCTAACATTGCCGTCGC
GATTATTGAGACAGTGATCGCGAGTATTATGAAAATGGAATTGGGCATCGCTGAGACTGG
CGATTGAACGTCGTAAGTGTAAATTCCATTTGGAGAAGTGAAGTAGAGTTTTCTACTGGG
TCCCATTTCAACCGCGATGATTCCTCCGCTTTGCGTGTAAACCTGGGTCATCGAAACTAC
AGATCCGTTTGCAGAGAGTTCCAGGCGTTCGAGGTTTCCCGTGCTCCATTCGCCAAAATA
GTAGACGTTCGGGGCAACTGTCGCGATCCCGGTTGGCGTGACGATTGGATTGAAGTCGAC
GATTGGATCTATGAAGGATGGATTGTGGCAGATCCCTGCGCATGTTGGCCAGCCATAGTT
TCCGCCCTTTTCGATGATGTTGATCTCATCGTCGGTGCTGGGACCAGCTTCGGTGGCGAT
AAGTCTTCCATTTGAGGGGTCGAAGTCAAAGCCGAAAGCATTGCGTATGCCCATAGCATA
GACAAGACTTTCACGGAAGGGATTGTCAGAGGGAACGGACCCGTCTGGGTTCAGGCGAAG
CATCTTACCAGTTGTAGACGATGGGTCTTGTGCTGGCGAACCTTGGTGGAATTCGCCAAC
TTGCATGTATAGCTTGCCATCAGGTCCGAACTTGATGTAGCCTCCGTTGTGATAGGGAGG
CGTGTTCGGAGCTGCACTGACAACGTCGAAGACATCGATGGGGGCCGTTCCTATGTTGCC
TATTGCTGTATAGCGTACAATGTGGCCGTGTGTGTAGGATAGGCCGTCGCGATAGGTGAA
GTAGACGTAGACGTATCCGTTGGAAGCGAAGGATGGATCCAAAGCTATGCCTAAGAGTCC
TGATTCATCGTCCGTGAATATCGGCGAAATGGTGGCAAAGGGAGATGACAAGATTGTTCC
GTTCTGTTTAATGATTCGGATGTTGCCCGTGTTTTTTTCGTTGAAGAAGATTCGTCCATC
TGGGGCAAACTTGAGAGAGATTGGGAAGCTAAGACCCGTATGAATGGCTGTCACCGTAGC
AGAAGATGATGACTGAGCCTCCGAGAATGTCCAAGGACCGATCGAGAGTATGATCAAAAT
GACGATTTTCATTAGCAACCGTAGAGACGAAACCTTGAGAGGCATGGCGATTAACCACTC
CGGAGAATTCCGAAACGATTCCGAAAAGGTTTGTGAAGCCGTATGTCGTAACTCAATTTC
AAAGCGGAAGCCGGGAGGCCTTTTTCTGCTTATGTCGTCGATTCGCCTAGTTTATACGCA
GAATCCCTCTCTAGGAACCTCAGAGCTCGAACTCACTGGAATCTGCTGTAGGCTGAGTTG
TTTGTTTGAATGAGAGCTAGATTGAGCCTCAGAACATTTACGTAGGGAGTGCCGAAGATC
CAGAATTTGCCCTCCTCGTTCTGGTTGACGAGTTGTTGTAGCAAGTCCACTGAAAGACCG
GTGGCAGAACTTATCCTAGGGATCTGAGAATACGCGTCTTGGACTGTGATGTCCGGGTCA
ACCCCTGAAGCAGAACCGTTTCGGGGATGGAAAAAGATCGGGAGGCTGAAACTCTGCGCG
ATAAGACTTGACCCTACGGCCTTGTCGTGAAACTGAACTAGGCTTCCATTTGCCTGGGAT
GGAAAGATTAGCTGGGCAACGCCTGTAATGACGAGGGGAAACACTAGCCCGCATAATATT
AGTGATATTGCTGCTAACCTGATCGCTGGGCCGCAGTTTTGCAGGAGTTTTCGGGTGATT
TTCATTATGGTTTCTCTCCTAGAGCAACGATATTCCCACGTCTATCAGCTTGATTCCTAC
AAAGGGAATGATAACTCCGCCAACTCCATAGATCAGTGTGTTCTTCAGGAAAAGGGTCAT
GGTTCCTGAAGGCTTGAACGCAACTCCTCTCATTGCCAAGGGAATCAAGAGGGGGATGAT
GATTGCGTTGAAGATAAGCGCCGAGAGAACGGCAGTGTTCAATCCGAGCCCGAGAACATT
TAACGCCTTCAGCTCTGGGACAGTTGATGCAAACAAAACAGGCATGATCGCGAAATATTT
CGCTACATCGTTCGCAATGCTAAATGTTGTCACAGCGCCTCGGGTCATAAGCAATTGTTT
TCCTAGCATCACTACTTCTATGATCTTGGCCGGGTTCGACTCGAGGTCGACCATGTTTGC
AGCTTCCTTCGCTGCTTGGGTCCCAGAATTCATCGCCAAACCCACGTCGGCCATTGCTAG
GGCAGGGGCGTCATTGGTCCCGTCTCCTATCATTGCAACAATTCTCGTATCGGCCTGCTC
CCGCTTGACGATGTGATACTTGTCTTCGGGTTTCGCCTCTGGTTGGTACTCGTCAATTCC
CACCTCCGTCGCTATGCTCTTGGCGGTGAGTGGTTGGTCACCGGTTATCATGACCGGTCT
GATGCCCATCACCTTGACCGCCATGATCTTTTCCCTGATATCGGGTTTGAGAACGTCTCT
CAATCTTACAATCCCGATCGCCTCTCGATTTCTCGAAAGTGCCATAGCTGTGTCTCCAGC
TGAGGATATGTTCTGAACGATCTTGTCGTAGTCTGCGGGAACAGATTTGACAATTTTCTT
GATGGCATCAGGAGCGCCTTTGATGATTTCTATCTCATCGGATCCGATTGGGACACCGCC
TTCCACGTGGGGTTCGAATTTTCTCCTGAGCCTTCCTCTCTCTCGGCCGGTCCCTCCGCT
CTTTGGCAACATGAATCCAGTGCCTCCAGCCAGTTTGACGCCGCTGGTTCTGGTGCTGGC
GCTGAACTCGTAGACCTCGGATGCGTCCAGAGAGTTCATTTCCTTTGGAACAAACCCATT
CTCATAGGCTAGCCTGATCAGGCTTCTACCCTCGGGAGTATCATCATGCCACGAGGATAG
GAAGGCGGCTTCACCCACATCCTTCTCGGCGAATCCGGGAAAGGGTAGAAACTCGACCGC
CTGCCTGTTACCGACCGTGATGGTCCCAGTTTTGTCGAGGAGAATAACGTCAGTGTCTCC
AGCAGTCTCGACTGCCCGACCGGACTTTGCAACGATCTTTTCCTTGTAGAGCCTAGAAAT
ACCGGACAGCCCTATCGAGGGTAGAAGTGCTCCTATCGTCGTAGGCAAGAGGCAGACGTA
GAGCGCTATCAGGACTGAAAGATCCGCTGCGAGACTCAGAACCAGAGATACCCCTAGCAA
AGCCCCGATAAGAATCGTGAAAATCCCCGTGAGTCCTATCAGGACAATTGTTACGGCTTG
CTCGTTCGGGGTCTTGGGCCTCTTGGAGGACTCCACCATTCTAATCATCTGGTTGATGAA
AGTCTCATCAGGGTTGACCGTGACCTTCGCCGTAAGCGTGTCGCTGAGAACCTGCGAGCC
CCCGATCACATCATCTCCCGGCGCCTTTCGAACCGCAGTTGACTCTCCCGTTAGGAGAGA
CTCGTCAACCATCGCGATTCCCTCCAGAACCTGTGCGTCAATGGGAACCGTGTCACTCTT
CTCGAGAAGAATTAGGTCACCTTTGCGAAGCTCTCTTGAGGGAGTCAGAACGATCCGTCT
AGATCCTTCTTCGATGAGAATCTTCTTGCTAGATACCTCCATCTCGAGTCTTCGAAGGCT
GTTCGCAGTGTTCTTCGCCTGACTCTCTGCGAGTGCATCTGACAGAGTGCTGAACCAGAC
TGTGATTAGGAGGATCAAGGCAACCTCCACGTAGAATGACTGGAGGGAGGGGCTTGCAAC
CCTAGGAAATCCCGGGGGGTAGATTGCCATGGCCGCTACGATGAAGAAGGTGATTTCCAC
GATCAACATTACCGGGTTAGCGACTAGTCTAAGCGGGTTCAGGCGAACCAGCGAATCAAT
AAACACCCTTCTCGAAACCAGCGCCGGTCGCCGGACAGACAACATCCTGCTGAATCTTGT
TGCCAAGATTCTGTCCCTAGAACCCGTTTGCATGTCCTTGGAAGAACTCTCGAATTGGGC
CTAGCGCTAGAAACGGGAAGAAGGTGAGAAGGACGAGGACAAGTATGCTTCCCACAATGA
CGATGGAGAAGAGGAAGCTGTCCGTCCTCACGCCGACATCTGTTGTGAGTCTCTTTCTAT
TGATCATAGATCCGCCTAGAGCGAGCAATAGCCCGATGGGTGCGAAGCGTCCCAGAAACA
TGACGATGGCTGTTGAGACGTTGAAGAATGGCGTGTTGGCTGATGCTCCGAGAAAATCGC
TCCCGTTGTTCGCAGCGGCGGAGGTGAATTCGTACAAAATCTTGGTGAACCCGTTAGAAT
TCGTCCCGACGCCGATAGCGCTGGCAGCCCCGGTCGAGTAGGCGAGGACCGTCGGAATGA
GGACGATCACCGGGTGGACCAGAAATGCGATCATTACCAGCTTTACATCTCTGGCAGTTA
TTTTCAGCCCCAAGTACTCAGGGGTCCGACCTGACATCAGGCCTACGATGAAGACTGTGA
GGACGATGAACATGACCATGTACATCAGTCCCACGCCCTTACCGCCTGGAGTTGCTTGGA
TCAGCATTCCATTGAA
>13_1_20cm_2_scaffold_1336 dna:primary_assembly primary_assembly:ASM192063v1_:13_1_20cm_2_scaffold_1336:1:20464:1 REF
CATTCCGCCCGCATTAGCGAACGGCCGAAGGCAACCCACGGAATGGGCTTCATTTCCACT
TCCCTCCCACCGTTTCCTAATCATCGCGGGCCACGGCGGTCACCCTCAAGAACTCTTAGA
AGAGGAGGTGGCGGCAATGAGAGGACTCGACAGCTACATTTTAGTGATCACCGGGAAACG
CGAAAAGCTAGCATATAGAATTGCCAAGCTCAACCCTCCCAGCAACGTGATCTATCCAGG
CTATCTTGATGATGCACGTTACGAGACTCTCAAGGAAAATGCCGATGCGGCGTTGTCGCT
CAGCATCGAGCTAAACACCGTTCCACATGCTATTCACGAGTACCTGGCGTTCGGAATTCC
AACGATAGTTCTCAAAGACCCACTTCTGCGCTCATTATTCGACGGTGCCATAGTTGAGAT
TAAGGATGCGCGTCCCGAGACGGTCGGTCAAGCATTGAGGAGAGTAACGCAGGATTCTAC
GGTTCGCAATCAATTGCGCGAAAACATCGAGCTCAATTATGAGCAGCGTCTGAAAATGCA
TAACGAAGAAGTTTCAAAATTGAAACAAGTCCTCGTCGCATAGGTAATTCGAGGTTGCGG
CGGTGGCCGTTGGGACCGCTTCAGAAGTTCCGAGTCAAAGTTTTGTTTAGCCGAAGCTAG
ACCGGATTGATCCCGTCAAGGCTCACGTAGTAGACCCCCACGGAATTAGATTCTAGGAAT
AAGGTAAAAGTCACCTGCTGAGGTGTTACCCAGCCTTGAGCGTTCCAGATAGGCTGCGGA
CTGAGGTTGATCGTGTTCCACTGCGACCGTTGCGTTGGGATGATGACCGTTGTGTTCGCG
GAGTATGGCGTGATGGTCTGTTGGGTTGCCCTGTCGGAGAATACGTAGTACAAGGTGTGG
GTTCCATCAGCCACGATCGCTCCAAAGATAAGGTGGGTTGCAATATTTGTGGTGAGTGAC
TGGTTGAAGTGAATACTCAGATTCGTGGCGTTTAGCAAGGCTCTCTGCGACAAAGCCAAT
CTCTCGACACCCACCGGACCAGACCGGGTCGATGTTGGAGAGGGAGAGCTTCCAGTTGAA
AGGAACCCTAGTTCCCACGCTCGGATCCAAGACCCACCACTTCAGCGCAGGATTCTCCAA
GGACGGAGCGGGAATGTCTGACTTCCATGAGGTTGATTCACCCAATAGTTGTCCCGTTAA
CTTGTCGTATATCACGATGTGGAATTGGTCACCGCGAGGAACGGCGCTCAAGGCGTCTGG
AGCACTAATCACGTAAGAGGACGCAGAACCGCTGTTCAGCGGCGAAGTCGAATTGCTCGC
CCAGAAATAGGTGAGGGGACTATACTTGACAAAGAAGATGGGTAAGACTGGTGTCGCGAG
CAAGTTCGTAACAGTCACATTGATCATCGTTGCTGACCCGATGCTGTCAGGGTCCATTAC
TCCGTTGATCTGTATCTCAGTTCGGGGACTAGACGCCTGAGTTATGTAAGCCCCAGAGAC
ACCTGCAAAAATCACAGACAGCGTCATTACTACCATGACAGAGGGTGTTAGTCGTTGACG
CAAGATCCTTAGGAAGGTTCCTGTAGAAGGCCGCCAAGCGATGCTGGGCAGTCTCGTTGT
AAACGCGAGTCTGAGGTTTGGACCGCCAAGCCGGCATAGTTCGAGTACAAGTGGGAATAG
CCAGTAGGCCATGTAATTGGGGAATGATCGATAGTAGAAGAAGAAGATGAGGATCGGAAA
GGCAAAGACCATGCTATTCAAGCCTCGATAATGCTTGGCGTAAAGGTAGAACAGAATGCC
GGAGACACCCCCCATAAGGACTAGGAAGAAGGAAGAAGGGAGTGCGATTCCAACGTCGAG
GAGAAAGCCCGACAGACCAATTCCTCCAGGAACCTGAGCCGGGGCGTTCGGCAGGAATGG
AGCCACCACGTCAGCCCACCAGGAGCCCGGACTGAGGATGATGAACGGTAGGTTAGGCAA
GAAGAAAGCGAAGAGCATCAAGCCAACACTTCGAGTCAGACTTCGCAAACTATGTTGCGG
AGTCTCCTTCCATAGGCGCAGTAGGAGGAAGGGGGCAATCACGATAGCAATCTGTTTAAC
CGCGACAGCAAGGCCGAGGGTGACCCAGCTTGCTTTGGGATGACGGTACCAGAGAACTGT
GGTCAGAACGAGGAAGAAGGCCCAGATGCTATCAGTCCAACTGGCCGCAACTACGACAGG
AAACAGGGTAAACGGCAGAAGGCTGACACTCTTCAGCCTCGCAGGAGCCAGCGCAAATAT
CATGAGCAGCGACATGATATTGAAGATGAAGACAGCATCTCGGATATCATGCAGCCCGAG
CAAGTAGAATGGAAGGATTGATAGGAAGCTGAGGGAGGGGTAAGCCAGATGGAAATCGAA
TGAGCCGTTAACACCTGGAGTGTAGAGCGAGGGCGAGAAGCCGAACTTGTCCAAGAGTGG
CTTGATAGAGAAACCGTACGGGCTCTGTAACTGGAGAGTCCTCAGGACTCCCATGTAAGT
CCCCACCACCGTATCGGTCGTGTAGCTGACTTCGATGAGCCTAGAGACGACGAAGTAGAG
CGATATGGCTAGAACAAGGTTGCCGAATAAGGAAAGCTGGTTAGCGCGAGAGAGAGTCAG
ATTCTTTCTAAACCCGGATACCAAGTTGAATAGTCCAAACCCGACAAGGCCGCCAGCGAG
GACTAGTGTTCCCACAAAGCTCGGCTCAACTGCGACCAGCCACAAGCCAGCCAGAATCAG
TAGCGCGCCGGATAGCCCTAGGCCGGAACGGGACAACCGTGTCGGCCTGAATAGAGCCTC
CTTCAGCCGAAGATATTCTTTGACCTTGCCTACGGACCAGTGAAATCCAGCTAAGAACTT
GGAAAATACCAAACGGCCGATCACGTCTGCGGAGTTTTACCTTTTGCGCTGAGTAGGGGC
TTAGGATTTTCCCACTTAAGGGTTATGCGGAAAAAAAAGCTATGGACCTGCATCCTGACG
ACCAGTCATTCCCACATCGGATTCAAATCTAGCCGTTCTCACAAGCCATCCAGGATTCTC
TAGATCTACGTCCACCTTTGCTGAGGCAGCACCCGCCTTCGATCTTGATTTTGAAACTAG
AACTATTATTCGCAAGGCCTGACTCCAAGAGTCTCATCTGCTAGTTCGCAGACGCTGTGA
CCAGTCGTCATATGACACTCATGTACCCTTCGACTCTCACTCGAGGGTACAGCCACCTTG
AGGTCGTACATAGCAAGAGAAAAAGGGTCGTCGAGGAGGCGACCTAGTGCGAAATGCTTG
TTATCGCCAACTGCGTAACACGCTTCACTTTACAACCAAACCCAGGGTTTCCCGGAAGCG
TATCCGAACATCTCCAAGTCTTTCGCTCATCCGTATTGTTGCAGCTTGGAGGGTGCGGTA
GAAGACGGCTACCACCCAGACTGGCCATAGTGCAAAGTTGATGTCAGAATGAACCGAGTT
GAATGTCAGATTCTGAGTGTTCTGACAGCTTGGAGGCATATCGAGAACAGGGGTACAGAT
CGCCGATTTCCAGTCCCATATCAAGAAAGGCAGGAGGAAAATGATGGAGACCACAACTGT
AATGGTGGCTTGACGCCAGTCTCGGCGTAGAATGTGGTAGACGAAGACGAAGACGTTTGC
GAACTGTTTCATTCCGAGAGAGAGTAGCTGGGCTGCTCTGGCGCGGCGTCCGGTAAACGT
CACGAAAGCCAACGTGAGGAACAGGAGTGGGATCACGTCGTTGAACCCGTTCGCAGCCAT
CAGCGCAGGGTACTGTCCACCTAGCGCAATCGATGTGAAGTATCGCTTCCGCGCGGCATA
GACCATCAGACCCCACATAGCGAGCGTGAACCAGCGATAGTCAAGCCATACATACGGCAC
TTGGATAAACGGCAGGAGAGGCAAGTAGACGTTAAACGTGGATTCCCGTACCAGCCTCCC
CATCAGCACGTACTGAAACTGGAGTGGTACTGAATACCAGTCCTGTCCTCGAAAGAGCAA
TGACACATACTGCGGAGTATTCCACTCATCGGTAAGATTGTCAAGTCCCGTCACGATGGA
CAATACTCCCAAGGCAGCCGATGCACCTGCGAGCAGAAGACGAAGATTCCGGCGATGACC
CAGACCATACCTCGCGATTAGGTACGGGACTAGTAACGTGGAAACTCCGAGAATAGGAGC
CGAGTAGACCCCAGGCACGGCCTCGACAAGGACAGGAGCGAACGCAACCATCCCAATCAA
AACATACCTTCGCCTTGACAACCGGGGTTCGACCTCAGACTCGGCGGAATGGCCTAAGCT
AATAGCTTCCTCTCTACGAATGAAAAAACCCTACGAGACAGCGGCATCTAAGTCGCGTAC
GGGTAGATCCAAGGCGTACACAAAGACTGGTCTGCTGGAAACGCCTAGAGAAGACACGGG
TTACGTCTTGAAACGTGGCACGAAGCACAATTCATGACCAGTGCCCAGATCATTCACGGG
TCAACGGCCAGAAGGAGTATGGCAGGGATACCAAGAATTCTCATGCGACGGCGAGGCCGA
CTCGGGACCATCAGCCGGCCGTAGACTTATCCTCTCGCAGCCCCATGATCCCCCGGAGCT
TGTCAAACAACCGGCCTGGCACTTCCAAACAGTTTCCTCAGATACAAACGGCCGATCACT
TCCATCTGCCAAGCAGGGAAATAATACTGGCGATGGAATTTTGCCCACTTAAGCATTACT
GGTAAACTAGAATATTGGATCGGCTGAAGACAACCTGTTATGACGGAGAGAATCATCGGA
ACGTAGACTTTAGGGTCGCTATCTTCCGTCTTCAGGGCCCGTTCCGCCTATCAGGTCTTC
TGTCAGTTCGCAGACGATGTGGCCGATCATGATATGACACTCCTGTATTCTCTGGGTATC
GTCTGAAGGTACAATCACCTTGTGATCACACAAGGCGGCAAACTGTCGCCCCCCTGACCC
GGTGAGCGCTACTGTCTTCGCACCTATCCTCCGCGCCTCGTTGACGCCTTTGATAACGTT
GGGTGAACGGCCGCTCGTACTGATACCAACCGCGACGTCGCCCGGCTGTAACGATGCTTG
AACTTGACGCGCGAATATCTCGTCGAAGCCGAAATCGTTGCCGATGGCCGTTAGGATTGA
GGTGTTAGTCGTGAGAGCGGAGGCCCGAAGAGCTGGACGAATCCTCTTGAATTTCCCAAC
CAGTTCCGCTGAAATGTGCTGAGCGTCTGCAGCGCTTCCACCGTTACCGAAGAAAACTAC
CTTTCGACCGTTCTGCAGTGCCGCAGCAATTACGCGCGCGGTTTCAACAATATCATCGAT
GCAATCCTTGGCAAGTCGCTCTTTAGTTTCGATGCTAGCACGAATCGCCGCGAGTGCTGC
TGACTCTTCCCTGGTCTTCTCGGCGGATCGACCTTGAGTCGACGAACTCTTCTGCAATGT
ACCCGGATCCCTACCTGGGGCTTCGCCAAGTCTGCAAGCCTTCCAAGTCGAACCTGACGG
GGAAGGCCTTGCCCCCGAGACGCTCTACAGCTCTTTCCACGTGGACCTGCTTGCCTGGCT
CGCAGTACAGGAACAGGAATCCTCCACCTCCAGCTCCGAGAAGCTTACCTCCAATGGCGC
CGCTCGCCCTGGCCGTTTGGAGAAGCTCGTCGACCTCACCGGTAGAGATGGCTGAGTCAA
GCATTTTCTTCGTCTCCCATTCTGAATTGAGGAGTCTTGCGAACTCTGTGAGGTTTCCTG
TGAGGAGCGAGTCTTTCATCTCAAGCGTTAGCTCCTTCATCCGTTCAAGCGCATTCATGA
CTTTTGACTCCTTGTGCTCGTACGATTCTATCTGTCTTTGAAGGATACCCCCGGATCGTC
TGGTCTTCCCGGTAAAGCAGAGCAGGCTGCTGTATTCTAGCTCGTTCAGGGTTTCGCGTT
TTATGCGGAGAGCGTTGACAATGTTAACGTCCTTCTTGAACTCGATGAGGTTGAAGCCGC
CAAACGTCGATGCGTACTGATCCTGTAGACCGCCTGGAATGCCGACATCCTTCCTTTCAA
TGTCATAGGCAAGGTTTGCGATATCATAGTCTGTCATCGAAGTGCCCTTCCATTCCCGGA
AAGCGCCTATGAGAGCGACGCACAGAGCGGAGGATGATCCCAGCCCCGTCCCTGGGACCG
CGTCGTATCGGAAGTCTGCGTCAAAGCCTTCGTCTGGTCCAAACCTCTTCGCTACAGCTC
GGACAAACTCGACCTCCCCATTGCCCTTCAGTTCACTGAGTCTTCCGGGGCCAACGGAAA
CGTCTTGGTCTTCCCTTGAGACTGTAACCATTCCGTCAGATCGAGGAGTAATGGAACAGT
AGGCGTAGTTCTGGATGGTGGAGGAGAGTACTATTCCGCCTTTTAGCTGTGGGTAGGGGG
GAACATCGGTTCCCCCGCCTGCATAGCTGACCCGGAGAGGAGCCCTAGCACGGATCTTGA
TCATGCTAGTTCATCATTACCAACATTCTCTTCAATCCTCCTGATGTGCGCGACTGCCCG
CCCTAAGTCTCCCGAGTTTGTCTCCACCAGGATACCACGACAACCCGCTCGATTCGCAGC
CTCAATATCTATCTCCTTGTCTCCGATCATCCAAGACGATAAAACATCTATTCCCAAGTC
TTTCGCGGCCCTCAGAATAAGGCCAGGCTCAGGCTTCCTACAACTGCATCCCTCCCCAGG
CAGGTGTGGGCAGTAGTAGATCCCGTCGACGGAAACGCCCTCTCGCTTGAGTTCGGCGAG
GAGCTTTTCATGGATCCGACTCATCTCTTCGTGAGAGGCGAGTCCTCGCCCAATGACGGA
CTGGTTGGTCACTACGACTAGCTGAAACCCCATTTTTCTAAGATCCGAGAGAGCATGACC
GACTCCTGGCAGGACCTCGAGTTGCTCGGCGGTTCTGACGTAGTCGCGTCTTTCCCTCGT
CAGAACACCGTCTCGATCAAGGAAGATCGCTCTAGGCGAATCCAAAGTCCGAGGTCTCGA
CTAGAATTCGGTCGCCAAGTTAATAGTGTTTTCAGGCGAACCGAGGTCTGATTCGTGGGC
GCGAATCATTCGCGCGATGATTCCCCATAATATCTATGAATATCTGGACTCTTCCAAGAA
GAGGTTCGGGGCGGGGGTCATGACTAGGCGCCGGGCCGGTTTGTGCCCCGTCCCGTCGTG
GGCGTAATATTGAGCTCCTGCCGGTCCTCAGCGATTTCGTGAGCTATCCAGTTGTAGGTC
CGTGACAATCCGTCGTCAAGACTAACCTTTGGTGCCCAACCCAGGACCCTCCGAGCGAGG
GTAATGTCCGCGTTTCTGCCTCGAACTCCCTGGGGCCCGGTTGGATCGTACCGTTTCACT
ATGTGCTTCCTTGAACACTTGATTATCAGATCAGCCATCTCATTGACAGAGACCATATGG
TCAGACCCGATGTTGATGGGATCGGAGAAGCCTGATTCCATCAGTTTCATCGTGCCCTCG
ATTGCATCGTCAATATAACAGTAAGATCTGGTTTGCACGCCATCTCCCCAGAGCGTAATC
GTCCCGGGGTCAGTAGCCTCGGCAACCTTTCGGCAGAGGGCTGCAGGCGACTTTTCTCTT
CCTCCCTTGTAGGTGCAGTGGGGGCCGTAGATATTGTGGTATCGGGCTACGCGTATGTCG
AGATTGTGATCTCTCTTGTAGGCCTCACACATCTTCTCGGTCGCAAGTTTCTCCCAGCCG
TAGAAAGTGTCCGGTGAGGCTGGGGACGCGTCTTCCTCCTTGAGGCCTATAACATTCGGG
GTCATCTGCCGATATTCTGGATAGACGCAGGCCGAGCTTGTGAACAGGAACCTCTTGACT
TTGTTGAGTCGCGCTGCTTCCAACATGTTAGCATTGATCAAGATGTTGTCTCGCATCACC
TCCGCACCTATCTCTGTGATGAACCCGATGCCCCCCATATTGGCTGCAAGATTGTATACC
AAGTCCATACCTTCAGTAGCCTTTAGGCAGTTTCCAAGGTCTCTCAGATCAAGAAGTAGT
TCCTCGTCGCAATACTGTCCAAGCCCGTGCCCATTGAATGTCACATCTGCCACTCTGACA
ATGTTCCCTCTCTTCCGGAGCTCGCTTGCTAGATGGGCTCCGATGAACCCACCGCCTCCG
GTTACAAGTATGCGACTCATTGCGCGACCCTTCACGGTACTGCGAAACGCATCATATATG
CAATCTTACGGCTCGCGAGCTATTCGTATTACTCTTCCTTTCCCTCCTTGTCCCGGGAGA
AAGTTACAGATACAGCGTGGACAATCGCATGACATTCCATCTTACTGCCACCGAGGCACA
TTAGGAACTGCCGGCGGGCTCAGAACCGAGTTCTCGACTGCGCCGGACCTGGCTTTGTAC
CTCCCCTATCCAATGAAGTTGCATCGTGCGCCTGCATACAATTCTTATCCAAGCCGACAA
GCCTCGTCGCCAGGTTGAAGTGGCTCTTCACAACGTCCAACTTTTGACGCAAGGAATGAG
ACTTCTTTGAAGATTAAGGCTCTCTCAATACGAGTCTACCGATGGGCGTCTCTTCCCAGA
TGGAGCTGGCTGCTGGACTGTACTATCCTACTCCTCATAGAAACCGTTGCTCTAGAGAGC
CTGGGTCTCTTGACGAACCCTGCTCCGCAGGGTGACGATCCCCTCATCCATATTCAGAAG
ATCATCGACCTTTCAAGAAACTTCCTCCACTTTCAGTGGGATCCCAGGTCCTTCAACGGT
TACATACCCTCCACCGGGTTCGCATGGGAGAATTATGCTCCACCGGCCCTATTCGTATCG
CTCGGCCTAGACCCTGTCGCGGTCTTTCACGCAACTTTCGTCACGTATTTTCTAGCTTTC
GGGCCATCCGTCTACTACTTTTGCCGCACGATGGGCTCGGAGAGACTTGCCGCTATCGCG
CTCTCAGTCCTCGCCTGGGCAACGATCGGGTACCTCGGATACGTTGGGGGCGGAGCATAC
GACCGAGTGTTTACGCTTCCTTTGATGTTCATCTCACTGGCACTGAGCTATCGCTACGCT
GCTCTCCAAAACTCGGGAGGAGCATCCAGCAGACTCTACTGGCTTTTGCTAGCTACATGG
TCCGCAACTCTTCTCGGAGATGTCTACATAGCAGCGATACCGGTTGCCATTGCGACAGTA
TTCCTCGCTCTATCAGCCGGCTGGAACAACCTGCGAGCAGGTGTCCTTAGACTTGCGGCA
ATCCTGCTCCCAAGCCTGACATTGACTAGTTGGTTCTGGGTCCCTCTCCTCGCCCATGTA
CTCAGCATAGGCTCTCCGCGCTCTGACCTGACAGTTAGCGTAATATCTCAAGTATTCTGG
GCCGGGCCCCTCATCAGCCTCTTCGCTATTATTCTCCGGAAAAAATCCCACTCGACGCCG
TTAAGACCAGAGCAGACGGCGATCATGCTCTCGATCAACCTGGTCAGCGTCTATTTCCTG
ATAATGGGAGCGTTCACACCCCTATGGACGTACCTTCCTCGAATCTGGAGCACCTATGAC
TCATTCGACATTCTCTCCTTCCTCTTCCCAGCAACAGTCGCCTGCCTATTCGGATGGCTC
AGACGTTGAAGAGAACAACGATCACACGATACCTAGGCGTCATCCTAGCAATACTCGTGA
TAATAGACACGATTCCAACAGTCGCCTACAACCGCCCCCCCGACCGGAACTCTCTCAACA
CAGCACTCGCCCAGGCACTAGCCGAAAACCTAGTCGTGTCAAACGACTACCGGGTGTCAC
TCCAGGGAAGATCCTTGACCCGCATTTTCCCGTTATACTTCCCCTCCTTCTACCAAGCGG
GAGGAAGGACATTGGGCCTAGATTTGAATCCCTATTATCAGAGCTGGTATGACACCGAGG
TGTTCTTCAAAGACGACCTTTCCACTCTAAACAACGTCTACATTGAAGACCAACCAACCT
TCGATGTCACAAACCTCATTGGAGCCCCAGAGAATTTCGCTTCAACGGCATACTGGCTTG
ACTGGTACGGAGTAGACACACTTGTCCTAGAGACAGCGTTCTATCCGGTGAACGGCACCG
CACAAGGCTACTTGCAAAGAGGCGCACTCTTCACAACGAGAACAGTACAGACAAGCTACG
GTCCACTCGTTTTTGTAAGTCCCACGGACCCCGGTCCAGAATTGATCGCGACCAACGCAA
CCTCCATAGGCTTCTACTCGCACCAAACCAACTCCACCGCCAGCTACCGCAATCTCCTCG
CACTACTTAGCTACCTAGGCCTAGACTCTAGATACGTCGTGCCCGTCTACCTCTCCACAC
TCAACAATATCGGCCCGGGATCCATCAACACTATCATCACAGACCCCACGACCTACTCAG
AAGACACAGCGAGGATCAGCTACCTAGAATCACAAGGCGTCAGAATCAATGTGGTCTCGC
CAACCCTTCTACAACATTTGCAGACTCAGGGCCCCGCAGGAACCAATAGTCTCATCAACC
TCCTTTCGCCAACAATCCCACTCCAAACGCAAAATCTGACTCTCGCATCAACCGTCCCAT
CCCAAACAGTCACGCTAACCTCTGGACAGTGGACCGCTGGCTACAGCCAGAACGCCAATG
CCCAACTCCAAAGCTACCCGAACAACCTAACCCTCACAATCAATATTCCTGACACTACAA
AGCCGGCCCAGCTAGTCCTAGACGCGGCACTGCCGAACTCTCTGGTCCTGTCAGACCAGC
TGATCACGAAAGTACAGATAGAATCCAACGTTAACAGTACAGTCGGTCTCGTCTATACTT
CAAGCAATTTCACCTCAAACTCTGTCCAAGCAGACCATCAACTCAACCCCGATCAGCTGA
CCAACTTGCAGATACCATTTGCGAACTTCACCCGGTGGATGAATCCCCAGCCAAAATTCG
CCATCGCGACAGGACTCAACCTCTCGATAACGGTCCCACCAGGACACCGCCAAGCCAAGA
TTCAGCTGACAGGCGCGTCAATCAGCGAGCCAAGCTACACACTCTACAGGGCCAAAAACC
CAGTGTCCCTATCTGCCGCGGGTTTTCTTCAGGAGCTCCAGACGTCTAGTACGTCAACAA
TTCTTTCTGATAATACCGGCGGTCTGAGAGGATCATCCATGGAGGGACCTGCAAATCTCC
TCGGAGACATCATTCCTCTAGCCACCTTCAATAGCACAACCATGCAGGGCTTCACGGAAG
TCTTCGTCATCGGCGGAACCGCCAACGGACAAGTCAGCTTAGGATCGATCCCAGAAGTCG
ACTGGACTAGGATCGGAAACACATGGACTACGAACCAGAACTTGGACATTCAAAGCGTAC
CCGCCGGGTTCCAGGGCATTGTTTGGAAAGAGACTTTTACGAACAACTGGAATATTCTTG
CAACAGACTCATCCAACAGCACCACATCTCTCCCCTACTTCTACGCCGGGCCCGGACTAG
TCTACATTCCCCTGAAAGGCATATCATTTTACAGAATGAACATCTCCTATCAAGAGGTTC
TCTATAGCGTCATTACCCCTGCATTGGGGGCATCGACCCTGATACCACTTATGGTCTTTA
GAAGAAGAATTCCCGCAATTGGACGGATCCGCAGTAGACTGAAACCAAACACCGAACCCT
CAAGAGCCATTTTAGTTTCAAGGGCGTAAGCTAGCGAGTAGGGTATCGAGCTCGGTCCCA
CCATAGCTCCACAGGATGCTCCAATGATGCCCCCAATTCTATCCATTGTATCACGACTAA
CGTTATACGCTGGCTAGCTCCGGAGCATTGTGAGCTAACTTGAAGATCAGCGCAGTCATT
CCACTCTACAATGAAGAAGAGGTGATCGACGAGTTCGCCGACAGGTTGCTCACTTCTCTC
CGAAACCTACCCATCGAATACGAAGTCATTTTTGTTGTTGAAGGAACAGATGCAACGTTG
GCCAAAGTAGTTGAGCTTTCAAAGGGAAACCCGCGAATTAGGGTCGACTACAACGCGGAG
AGGCTGGGCTTGGGGAAGGCCACCAAGAAAGGACTAGGACTCGTCAACCATAGGTCCGAC
TATGTGTTGACCATGGACTCCGATCTCAACCATGACCCTGAAGAAATCAAGTTTCTGTTG
GAAGCTGCAAAAGGGGCCGATGTGGTCGTCGGTTCTAGATCCAAGACTCGTGGTCTCGTC
AAAGAACTGCCATGGTTCAAGAGAATGGTCAGCGCCTCAACAAACTGGGTGCTACGGAAG
GCGTTCGATATGCAATCCAACGACATTACCTCAGGGTTCCGAATATACTCCGTCCAAGCA
GTAGAGAGCATCAGAGATGAACTCATCGCGAAGAATTTTGAGATTACGGCCGAGTTGCTG
ATCAGGATAAAGAAGAAGGGATTCTCTATCGTCGAAGTCCCCATCACATTCACTCGGAGA
CCAAGAGGGACGAGCAAGCTTAGCTTCATGAAGAGTGGAATCGGGTACGTTTCACTCTTA
ATACACCTCAGGTGAAGTTGCGAGGAGATGGCAGCTAGGGGCTGAAGATTGGTAAGACAT
GCCCAGCTTCGGACGGTATCATGAAGTTGACACAAGCAAAAGGTCGGAGAACATTTTATG
TGTTCTGACGACAGAATCGCCTAATCTCGCCCTTCAAAAGATGCGTGATTCTACAACTCT
CGGCATCCACCGATGTTGAGAGTGGCGATGAAAATCGCTAGCGTCTTTGGAGGCGTAAAG
CAATAATGAACTCCAGTCATGATAATGGGATAGTGCCATTATGCCATCGACTATTGTTAT
CAATAGCTTAACTCGATAATCCGAGATAACTCGGATTCCTTCGTCGGGTGTTTTCCTCGC
CGGGCGATCAAGGACAACATAGCTGAACTTACTCTGCCTAAGCTTCCGGGTGAGTTCTTG
ATAATCTCCGTGCTCGGTGTGAATCTCCGCTACGATCCTTGAAACACTCTCTAGAGTTTG
AGGACCGCACGACAAAATGACGTCGAACTCAGCACCCTCGATATCTAGCTTGAGGAGATC
AATTGTGTGTCCGAGCGCTGTTCCATCAATCGTACTCAGCAGTCCTCGGAGAGATACAGC
TTCGACGGCTTCTACATTTTTCGAGTCGGCGTGCACTTTGATTGATCCGAGTTGTGAACT
GCGACGTTTGTGGAACTTGACGGCACCGTCAGTGCTCCAAAGAGCCGATTTCAAGGCGAT
TACATTTTCAACTCCGTTCAGTTTCAAGTTTTCTAGAAGTGTTGTAAAATTTCCCAGATC
GGGTTCCAGTGCTATGACTTTCTTCGCGAATAAAGATGCAATAATAGTATAAAGCCCAGC
GTTTGCCCCAGCATCGACAATAACTTCTCGAGGGTTCATGAGTTCGAACTGTGGATATAG
TTCGTATTCTCTGTTGTAGAGAATGTCCTTCAGACTAAAGAAAATCGAATCCTCAGGCAC
CGATACATGAATGGTGCGAGCCCCCACGCGGAAGTCCACGGTTCGCGAGACAGCTCCCAA
TCCGAACAGAGCGTCTAGGAGAGCTCCGAAGTCCAATTTCTTGAAATAATGCTGACTCTA
CCGCAACATTTAGCTCCTTTCACTCAGTGACTCTCCACCTTCCAAGATCTAGCGTCAGAC
TGAAGAGTGTGGCGAATATGAGCCTTGTTCTCGGTCGCGTGATTATGTGTATCCCACAGT
GTCGGGAGCTTGAGCAAGGTATTTGTTCTGGAATCTGCTGGCATGGCGCGTGGAGCTCCG
GCAGCCGGTGGAGAACCTAGCGGACCAGCTCGGAGACAACCCCCCGCATGGCGATGCGGA
GAGGTCAAGCTTCCCCAGCAGGATTGCGACCCGAGCTAACTTTATCCCTCCATTATTCTC
AATAATAGTGCCAACCTACAATGAGGAACGGTTCCTGCCTCGTCTCCTAGAATCTATCCG
TCGGCAGAAGTTTGAGGACTACGAGGTAATCGTCGCCGATGATTCCAGCACTGACATGAC
CCAGAGCATCGCCAGAGCTTATGGAGCTAGAGTCGTCAACAACAACGGAATAGGCGAGTT
TCCTTCAAGGAACGCGGCTGCGGCCGCCGCGAAAGGATCCATACTGGTCTTTACAGGGGC
AGACGCTCTCATGCCGCAGACGCTCTTGAGTTCGGCCGCTTCAAAATTCCAGAAAGATCC
GATGCTGGCCGGTATCTACTGTCCTACATATCCGTATGATGCTCCTGTTTGGGCGAAGGT
CGAATTCGCCATTTTTCACGTGCTGAATACCTTCATCTACTGGATAACAAAAGAAGCTAA
TGCGAGCACGGCGTTCTTTGCGGTAAGGACTGACCTGTTTCGGAACACGCCAGGCTTCCA
GGACACTTGTTTTGGCGACAGTACCTACACCCGACAGCTCTCGAAGACCGCGAGGATCCG
CCCATGCCTCGACATGGTGATCTTCGTCTCAGGGAGAAGGACTAGGATGGGGATGAAGGA
CTTCAACCGCCATCATATAGGATTGATCATGAATGTAGTGCTGAAGCCGTTCAGAGAGTC
GCGATGGTTGCGAGCGGAGAATGAATACCGCAATAGGGTTCACTCAAGGTTAGGTCAGGC
ACCAATCCAGGATAGGCCGAAAGGGTGAGGGTTCGAGCAGGGCGTCGCGTCTCTCAACGC
CTGTTTGACAGTGGAGTACTATGTGCAGCTGGTCTGTGGATCGCTTCTGTCATCGGCTTT
TTACAAGATCAAACTCCGTTTGGAGATGATGCGATATACCATGTGGGATTAGTAAAGAAT
CTCGCGTCAAACTTTCCCTATTTGTGGTGGGATCCCCACATCTTCGCAGGCTCTGTTCCA
ATTATTGGTTTGAGCTGGCTCACTTATCCCGCTCCGGCCCTGCTGGTGCGGATGGGTTTG
GATGCGATATCCTCTTTTCACATCGAGTTTATCTCCGCGTTCCTGCTGTTCGGTTTGTCA
GTTTACTATTTCGCGAGGAGCGTTGGTTTGGAGAGGATTCTTTCTTTCTCGATGTCGATT
CTTGCATGGTCGACGAATACCTACTGGAATCTTACCATCTGGGGAGGTGCATATGATAGG
GCCTTCACGATCCCTCTGTTGTTCATCGCTGTCGGAGCAACATATCGCTACGCGTCGCAA
GTGAATTACGGAGGTCGGTCCACGCGTGAATATTGGCTGTGCCTAGCGGCATGGACAGTG
GTGTACCTCGGAGACGTTTTCGTCGCCATCGCCGGAACCCTCCTAACTGTAATCTTCCTA
CTATTCTGCGCGGGAATCGACAATCTAGCTACTGGTCTAAAGAGGATCGGTACATTTTTT
CTCCCTTTGCTCGGACTCACACTGTGGCAGATAATCCCACTCGCGATCCAAGCATTGGCG
TACTCGTCATACAGGCACCAGGTTCTGGTTCCCAACTACTGGAACATGCTCCTTCTCCCC
GGAGCCAAATGGACATCGACCCTCAATCCCGTCTATCTTCCCACGATCTTGATCGTGGCA
ACTTGCTGTGGACTGTTCAGAGCCAGGGTTTCGCCGGTCCAGAAAGCACTTCTAGTCTCC
ATGATGGTCATGGGGTCCTACTGGCTCGTGATGGGCTGGGTCCCCGTTCTCTGGCCGTAT
CTTCCGCGGCTAATGGCAACCTATAGCTCAGTTGAGAATCTTGGTTGGATTTTTCTCATG
ACGATTCCACTCCTCTTTACCATTCTTCGCGGTAGGCTTGCAACAATGGAAAAACCGCTA
TTCCGAATCCGACGGGGCCGGCGTTTTTCGCTGACTGGTCAGAGATTCTTCACGATCCTT
CAGACCGTCATACTCCTCTTCATAACCCTCAACGCACTGGTAACCATCCCTTCAATCACT
CCGGCGAACTGGCAGCCCCTTACGGATCAGCTCAACTCCGAATTGAAAGCTGGCCTCGGT
ACACCGTCAAACGACTATCGCATCTCCTTGCAGAACAGATTCCTAACGAGATCCTTCCAG
TACTATCAACCGGACAGGTTCGACACAGGCGGTCGAACAGAACTGCTAAATCTTGACCCT
CTATACCACAGCTGGTATGCGACCGAGGTATTCTACAAGAACGATATTTCTTCGATAAAA
ACGCTCTACATTGATGACCAGCCGTCAGCAAATGTTTCCTCCTTCCTCGAATCTTCCAGG
AACTTCGCAGGCGAAGCCTTCTGGCTCGATTGGTATGCTGTGAACGCAGTCATCTTCGAC
GACTATACATCCGGTAGAACGATTGGAAACTATTCGGACAGACCATACGCCTACACCGTC
TCTCGGACAAACACAACCTACTCGATCCCGCAAGTGATCGTGAAGCCGCAAGATTCGACC
GGGATTCTGACTGCGACCAACGCGACAATAGTGGGATTCTACTCCGCTGGTGGCGATTCC
CAGAACGAGTACAACTCACTATTATCTATGCTCGCGAGCATCGGACTCGGCCCTAGGTTC
GTAATCCCTCTCTACCTTCATTCCCTTCAGGAAGTGACTGCAGCCCGACTAGATGTGGTG
GTCACAGATTCCTACACCTATGCGCAGTATACCTCCCAAATGCAAGTGCTCCTAGAGAGA
AGCAGTGTAGTCGTAGTATCATCGATCGATGGCCAGTTGGGATCACAGCCAGTTGTGAAT
CAAAATGGAAACCGAGTACTCGTCAATGTGCCCTTTTCATTTTCCCAATTGGTCAACGGC
CACGAGGAGGGGGCCTACTATTTCGCAAAATCAGCCCCCATCCTCCAGATAAATTCATTT
AACATCTCCTCGTCAACTTACCAAGGACCGATCAACACTTCGCTGAGCCCAACGAGTTGG
ACGCCGGTGTACAGAACACCAAATGCTCAAGGTGCATTACTGACCACCCCGAATAGTATC
ATCGTCAACTTGACAAGCACAGACACGACACAGAGTTCCCAGTTCAACATCGGGTCGCAC
CTTCCAACCTTGGTTCCACTATTGAGCAACTTGACGATCAGCTTGTCGATCCAAGCGACT
CAAGATGTCAGGCTCGGCTTGAGCTTCAGTCCGCCCACATCCTGTTGCCCCAACTATGTT
GGACTTGACGAGAACGTAACGAGTGGAAACCCAGTCCAGCTACAGATCCCTTACTCCAGG
TTTGACAAATGGGACAACATCTCCAGAATGTTCGGTGTCACCCAAGACCTCAGCATTGCT
CTAAACCTGCCTCCTGGAATTCCAAGCATAACTGTACGATTTGTCAACGTATCCTTGTCC
GTCCCGGCGTACACCAAATCCGCACTTCCAAAGCCAATTTCGCTCGCTGATGATGGCCTC
GTGACTCACGACTTGGGAGTAACGGGCATAGGATTGCTGAATGGGTTCAACTCTTCGACC
TCAATCCTCAACCTCGCCAGCAGCACGCCTCAAGCGGTGACTACCCTCGCAAGTTTCAGC
GGCGGTAGACCGGGCGAAGAATATGATAGCATTATTACGGTAGGCGGAAATGGGCAAGGC
GCGCCCATGTTCGTCCTATTCTCTCAACCACCATCGAGTCTTGTTGGTCAGAGATGGTTG
GATAACCAGGACATGGTCGCTTCATCTATTCCACGAGGGTTCCATGGGCTCTTGTGGAAG
GAAACCTACAACAAGCTTTGGACGTTAGACGCAGAATCAGGGTCGACTCTGAAAGGTCTA
ACTTATTACTACGCGGGTCCGGGAATGATCTATATTTCTATGCCAATATATGCCAACGGC
ATCAAGGCGAGTCTTGTCTCCCTCAACCTGCCGTCAGTAACACTTTTTTCCATCCCGATC
GCCACAATCGCCGCTCTAGCCTTGTTTAGGAAAAGAATCCCTGCATTCGGTCGCATCAAA
ACAAAAATCTCGGAACAGGGCAAAAAACCTTGAAGGTTCCAGACACCATCTCTGTCTTCG
GACTAGGCAAGCTGGGATTGCCCTTCGCCGTTTCATGGGCAGCCAGAGGCTTTCGCGTTG
TTTGTGTAGACGTGAGACCCGAAATCATTCAGGCCGTTTCCGCGGGTGAGGTTACCGGCG
CCGAGCCCCCAGTCGGATCGATGCTGAAGAAGGCAAAGTCCATGATCAGGGTAACAGAGA
ATCCCGTCGAGGCCGTAGAAAAGTCGGACGTGTCATTTGTAATTGTTCCCACTCCAAGCG
ACACCATCGGCGGTTTCTCGACGCGTTACATCGAGGAGGTCTTGGAACCTGTCGGCAAAA
CGATTCGCGAGAAGGACACTTTTCACCTAGTCGCGATTGTGAGCACTGTCCTTCCAGGCG
CATCAGACTCCATTCTCAGGCCTCTCTTGGAGCGATTGTCAGGTAAGGTGTGTGGTAGAG
ATTTTGGGCTCTGCTACAATCCTGAGTTCATTGCACTAGGCGAAGTGGTCCGCGGGCTCT
TGAAGCCAGACTTTGTGTTGATTGGAGAATCAGACGCGCAATCGGGAAGCCTCCTCTCAG
GGATGTATGACCGATTCTGCGAGAACAGACCCCCGATCGTCAGGATGAGTCTCTGGAATG
CCGAGCTCGCAAAAATCTCCCTCAACGTCTACGTGACAATGAAGATCTCTTTCGCGAACA
CCCTCGCAGCACTATGCGAAAAGATCCCGGGCGGAGACGTAGACGTCATCTCTCAAGCAA
TCGGGCTCGATTCTCGAATCGGGACCAAGTATCTAAAGGGCGGACTGGGCTACGGCGGCC
CATGTTTCCCCAGAGACAACCGAGCATTCTCCCATATCGCAGAGAAGCTTGGAAATAATG
CTAGGCTGAGCCGGGCTACCGATGAGATTAACTCGGAATATGCTACCACACTCGCAGGGA
GAATTCTAAAGAGTCTTCACGGAATCGAGAAGCCCCAAATTGCCGTTCTTGGCTTGACCT
ACAAGCCCAAGACCTTCGTCGTGGAAGATTCCGCCGCGGTCAACATTGCCAAATCTCTAG
TAGACAACGGCGCATTGGTCAAGTGCTATGATCCGGCGGGAATGGATCATGCTAAGAGAG
CTCTGGGTGACAGAATACAGTTCGCTTCGGACGTCTCCTCCTGCTTAGGAGGATCTGATT
TCTGCATTATAGCGACACCCTGGCAGGAGTTCAGAAACCTCTCTCCATCAGTCTTCCTCG
GAAATATGAGACATGCGACAGTCCTCGACTGCTGGCGAGTCCTTGATCGTTCCAAGTTTC
ATGCTGAGTCCAAGCTCCGGTACCTCGCCGTAGGAGTAAACAACTCCACCCCCTGGTAGA
GCAAGCGCTCCCCCGGAGCGGCGGCCGAAGAGACGTACGCTCTCATCGAGAAGAGGGAGC
GGTTCCAAAACCCTTCGATAAGACGGCAGTCACCAGAATCGTTAAGCCCTACAGGGATTG
AAGCGAAAAAGGCGAGGACATGAGAAACGTGTCGCTCTCAGAATTTGACCTCGATTGGGA
AGCTGTCAAGAATGAGATTGTAGTTTTCATTCAAAGGACGGTAAGAGCAGCAGGGGCAGA
AGGTACTGTCGTTGGGCTGAGCGGAGGCGTGGATAGCAGCCTTGTCGTCAAGCTACTCGT
ATTGGCGCTCGGGAAAGAGCACGTTATGGGGGTATTGCTGCCGACCGCCTTCACTCCCAA
GGAGGACATTGACGATGCAAAATCATTGGCCGCAGAACTCCGGATCAAGTCAGAGCTTGT
GAATATTCAGCCAATCGTCAACGGATTCTTTGAGTCCCTTGGCATAGGAGAGGAACTTGA
GAAACCGAAGATACCTCTAGCGAATATACGATCAAGAACGAGGATGATCATTCTCTATTA
TTTCGCCAACCTGAACAACTATTTGGTGGCTGGAACTGGTGATCGGAGTGAGGATCTTAT
CGGTTATTTCACAAAGTACGGAGACGGTGGAGTAGACTTTCTCCCAATCAGCCACCTGTA
CAAGACTCAGGTGAGGAAACTAGGCGAGCACTTGGGGCTACCTTCTCGAATGGTGCTGAA
GCCTAGTAGTCCTCAGCTATACCCTGGCCATAGAGCAACAGATGAGATCCCGCTGGATTA
CGACCGATTGGACCCGGTGCTAAAGATGGTTTTTGACGAAAATGGCTCTATAGAAGTGGT
GGCAGAGAAAACAAAGGTCCCGATTGAAACGGTACGGGACGTAGTGCGAAGGTTTCAAGG
TTCCGCTCACAAGCGCTCGTATCCTTTCATGGTCCGTCAGTGGTGAATAACTAGCTATGG
AAAAGAAACCGTCCGCTCCGAGCGGCCCATCCTCCCTCCGACTAAATCTTGAGGATGACG
AACCCCATCCGTCGAGTTATCCTGAGAAGATATGGGTAGAAAATGGATGGGTGATTGAAC
TCCAAACTAGGAATTCTTCCCAAGACAGCCAAGAAACGATTTTTCCAAATAGCCGAAGTT
TGTTCTTAGGATTGAGCGTCCTTTCGCTTAAGAATCGGGATCGAGGATGAGGCACCGCTC
GTATCACCTGGAGTCGCCTTTCTTATCATATTGATCAGGTGCTGTTCTACGTGGGGCTCG
AGAA
>13_1_20cm_2_scaffold_2378 dna:primary_assembly primary_assembly:ASM192063v1_:13_1_20cm_2_scaffold_2378:1:19824:1 REF
ATACAAGCAAGACCAACCACGGGTTTTCCTGAGGCACTTTTCCGACGCCAACAGAAACAC
CCGAAGGCATACTATGCCCATCTCGGCACCATCCCCACGAGATGAATACCGAATAAGCCT
GTCCAACTTTGACATTATGCTAAAGAGCGGGATTAGAGTCAACGAGTACGATGAAATTCA
CGCTGCTAAGAAAATCCGTACCTGCTTGGCTACTCTTGGTCGCCATCATAAGTGCAGCTG
CTTCAATATCGATTTATGTCGCAACGAATCTGAAAACAACCACCTCACAACCCGATTTCA
GCCTTACCGCCAACCCAAACCGCGAGACTTTACTGAACGGGTCGGACGGCCCATACTGGA
GTACAATCACGGTCGGCGCAGCGAACAACTTTACAGGCATAGTCTCTATGGCGGTATCCT
CCCCGAACGGAGTAAACGGACGTCTTATCAGGGTGGACGCAGGCAGTCAGATTGATATAA
GTCAAGTTCTGCTGGGCCGAGACCAAAGCCTGAATCTGACCATCTCCGCTGCCATCGCAG
GAAACTATTCCTTGGTCGTCACCGGGACCAGTGGTAGACTATCCCACTCCGTCACCGTGA
ACGTTATCGCGCGAGGATTGGCCCTCAGTACAAACCCAAGCCCGATCAAAGTCTCGCCCG
CTTCCTCCATTACTGTGTCAGTGACATTGACCTCCTTGAACGGGCTAGCTGGCAACTTCA
CAACGTTCTTTCTCAAGAACACCGGTTTCTACTGGGGCGTGTCAGGAATCCCAACTAGTA
TCTTGATAGGACCAGGCGAGACCACCACCTTCACGATCACAATAACCACGCAGTCTCAGT
TCCTGGGCGGATCCTCAACTCTCAACTTCTACACGCCGTTGGGCAGGGCAGCATTTGGCT
TGTACGTATTTGCTCCCTAGACCCCATTCATGCGTCTTGCTGTCGCTCTGGTTGAACTAG
ACGAAATAGGAACACCCGGAGACCTGACATTGTTCGCTAGCCACCCCCCTCACGTCGTAA
ACAGTCAACACCTTCAAATCTCCACCTCACAATGACACAACGGGAATAGAGAGATCGAAG
AGGATCCGTAGGAACAATGACACGAACCTGAGATAGATCCGGAAGAGATGAGTTTGAGTT
ACCACTATTCCTAATCAAGTCGACGCCCAGCCAGCTCCGACTCTTAGACCAGACCCGACG
ACCAAAATCACGGGAAAGTGCCATGCCTAATTCGCCCTTCAGGGAGTCAGCAGAACGGAC
AAGATACTTGGCGAGATACCAGAAATCGCCCTTCAACGACTGAACAAGCTTGACATCAAC
GTGACCGGAAGCCCAGTTCTCGGCAATATCGTACTTCTCACTAACGCGCCAGGAGAGCCT
ACCGTCACGATCAACATGACGAAAGCCAGCAAACGTATGATTCAAGAATTCCACGATAAA
GTGAAGATGAGCATAGCCGTCAGATTGAGCCTGAAGGACAGAGACATACCGAAGCCGACC
AAAACGCTTCCGAAGCCATGAAAGATGTCGATTCGACACTTTCCGAATTTTCCGCCAACC
CTCCTCTAAGCAGAAAAGTGAACGGTCAAGAGTATACGTGATCAACAGCCAAGAACCTCG
AACACGACGCTTCCAGAAGGGCCAGAAACGAACTGGAACACTCACATTCCTAAGCCAATC
TGCGAACCGACGGTTCAGGTTGCGAGAGTACACGTCATTACCACGTTTAGAGCCCTTCAC
TACAATACGCTCACAACGGACGCCGTTGGGAAGCACCTTGACAGCACCTGGACCCGGACG
GTCCCAATGAGCCACTGGATTCACTCCAACTGGAGCAACAAGCTTCTCAAAGGTAAGAAA
GACAGCATCATCACGCCAGCCACGATAACCCTCTAAACGAGAGGCGAGGTTAGCATCAAG
CGACAACCATCAAGCGGATGAACAAAGACCTCGTGGAGGACAGCTCCCGAGCACTAAGAG
ACAGCACATTCCCGCTTCCCTCCGACTCTGACACATTCAGAGCCCTCACCGGTTCTTACC
CACAGCGCCGTTTATGTGTCGAACAAATCAATTAGGCATGAAGCTATGGGTCAGACTCGG
ATCGGCGCGGGCGGTTGGGACTACTTTAACATCCCCAACGGCGACCGGCTGAAAGCATAC
TCATCAGCATACGATTTCGTAGAAGTGAACAGCACTTACTACCGGTTACCGAGTCCCTCC
ACAGTAGCGAGCTGGCGCCGGAGAGTCCCGCTTGGGTTCGAGTTTTCAGTTCGGTGTCAG
AGGGATATTGCGGAACTTCATCGGTTAGAGTTGACCCCGAAGTCCGCCCGCATAATTGAT
TCCATGGAAAAGATTTGCAGACACCTGAAGGCAGGCGTTCTAACGATTCTAATTCCGAAG
GCACTTGTTGGAGACAGAGAACTCGCTTCCAAGCTGAAGACCTTTCTCTCGACGATAAGC
TTCGGCGAGACTCGTATCGCCATCGAGTTTCGCGGAGGTGAACCGACAGAGGATACGTTG
AAGATTCTACATGACTATAACGCGGTTCATAGTGTTGACCTTTCAAGACAAGAGCCTAAG
GTGGATTCAAGCATCCTTTACAGCAGGCTGTTTGGCAAAGGGAAGGAGAACATCTACGAG
TTTAACGACAACGAGCTTCAAGACATTGCCACGAAGTCTTCTGGCCCAAAATTCGAGAAA
AGCATCCTAGCATTTCACGGGGTCAGGATGTATAGAGATGCTGCGCGTTTGAAGACTTTC
CTAACCTCCGGAAAGTTCCCTTCGCTTACGAGTCAAGTCGGGCTTGGATCACTAGGCGAA
GTCTTGAAGGAAGATGCAAGGTTCCCGACCACCAAGTCCCAACTCATGGGGGAACAAGGC
TGGAAGCTCTATGACAAGAACGTGGAGGAGCGAGCGAGGGCGCGGGAACTTCTTGAGAAA
CTTCCAGACAGAACCTACACGACTCTTGAGGACGTTCTCGAGTCTCTCACATGATGAAGA
GCACAGAACATAAAGTGGGGTGGTGTCAAGAATTTTCTGGTCGGCGTTGGGTGTCTTGTT
GTCCCTGGTTCAAAGCTAGGTTGCTGCAAGAGGCTGGACCTGGAGCAGCTCCTTTGCCAG
TACGCGATATTGTTCCGATGCGGGGTTTCTCGGCCGATAGAGGATTCCTGGCAAACCTTT
GCTTGGCGCTTCGGCCATCCGGACGGATCTGGGGATTACCGATTTCAGAACTCGCTCGCC
AAAGTTTTCGTTGACTTGTTGCATGACTCGGCGTGACAGTGCTGTTCTTCGGTCGTACAT
TGTTAGTATGATCCGGTAGTCGAAAGCTGCTTTCAAACGGGATCTTACGAGATCCATGAC
TTTGAGAAGCGTTGGCAGTCCCTCCATGGGATAGAACTCGCATTGCACTGGGATGAGGAC
CAAGTCGGATGAAACGAGGGCGTTGAGTGTGAGTAGTCCGATGTTCGGTGGACAGTCGAT
TACGACTTGTTCAAACTGGTCTTTTATGGGGCCGATTGATTCTCTGAGCACGTATTCTCT
GCCGGGGGTCGATGAGAGTTCGACTTCTGCACCTGCAAGATCCAAATTGCTCGGTAGTAG
CGACAGTTTCTCAATGCGGGTTTTCAGGAGAACTTCTCCTGCTTTGCGTGATTGAGAAAG
CACGTTGTATACCGTTGATGAGAGGGTCGCTTTCTCGAAGCCTAGACCGGTTGTAGCGTT
CCCTTGGGGGTCCAAGTCCACGATTAGGGTCGTTTTCCCTTCGATCGCAGTTGCAGTCGC
AAGGTTGACTGCGGTTGTAGTCTTTCCAGTTCCGCCTTTGTTATTCAGTACGCTAACGAT
CATTGCTAGGCGGTTCTATTCTGGATAATTACTAAGAGATTGATTCGCAGAAAACAGCTA
ATGGAAACACCCTGAGAGACCAATATCGCCAGAATCTCTATACCTCTACGGGAGTAATAC
TCAGGGTTTCGTGCCTCTCATATAAGCGGCTGAAGGGCCCCGCTTTATATGGAGAGGTAA
GATCCAATCCTCTGACCCAGGAACATTGTACTGAATTTGCTAATCTAGCCTTAGATACTC
CAACAGGATGAGCGGGCTGGCTCTCATGAACGGGGATATAGTTACCCCCAGCTCGAAATT
GTCAAAACACCGGATTCTCGATCTGAATAAGGAAGTTGTCGAATGCCGAGCATGTCCCCG
CCTGGTTGAATATCGCGAGTCGATAGCGCGTGTGAAGAAGAAGCGGTTTATGAGGTGGAA
TTACTGGGGCCGACCCGTTCCTGGTTTCGGGGACATCGCAGCTTCGATTTTAGTGATTGG
GCTTGCTCCCGCATCTCACGGCGGAAATCGGACTGGAAGAGTGTTTACGGGGGATAGGAG
CGCCGACTTCCTTGTTAAGGCGCTTTTCGATGTGGGATTTGCAAACCAGCCTCGCTCTAT
CGACGTGAGTGACGGGTTGGAATTGCACGGAGTTTACATGACTGCTGCTGTAAAATGCGT
CCCTCCCAACGATAAACCCACTAGCGAAGAAATGGCGAACTGTTCCCATTTCCTAAAGTC
GGAGCTGGAGATCTGCGACAAGTCTAGAGTCCTCCTCTGCCTTGGGCAGTTTGCTTATCG
TTCCACAATGGCTCTATTGACAAAGAACAACCTTTTCGCATCCAAGATTCCGAGGTTTGA
ACACGGGCTAGAAATCAATCTGCTAGACGGGCGGAAGGTCGTTGCATCGTACCACCCAAG
TCCCCGAAACACTCAAACAGGTACACTAACCGTTGATATGTTCAATTCTCTTCTCAGGAA
AATAAGCAAGGATTTGAGTCAAAGGTCCTAAATCTCAATGTCGAAAAATGGCGGACTATC
GAGCCAATATGGTCTAGGGATCTATCTGGAAGGTCGTGGTCGTTCTATCTGAATGTCGCG
TGAGAGGTATTCATTGGTCTTCGATTCTGCCTGAAGCAAAAGCTCTTCGAAGTGCTTGTT
CAGTGCTTTGATCCTTTCCTCGGCCAGGTGAAGTCTCTCCGTCGCTTGAAGCTCATCCTT
CTTCCCGCCGTCGATCTTCTTGAGAACAATTTTCCTCTCGAGATAGAGATTCTTGCAGGT
TGGGTCGTGGAGGAGTCGTTGTCGTTGACCTAGAAGGGTTCGGCCTTTGCTCTGCTTTTG
CGCTAGATGCTCGGTTGTTGTCAGCTGGTCAAGTTGAACTACAACTCTGGTGGTCTTTCG
ATGGCTGAGCCCCATCTTGCCTGAGTCTAGCGCACTCTTGAGGTTGGTTAGAATCGGCCT
GAGGTATGGTCCGAAGTTTCGGGAGAGAAAGCTTCTGTACGGGGACTGGATATATTCGCC
CAGCGCTTCTCTCTCCTCAGATCTCAAGGCGATTTCGCCTCGTTGCGAAAGGTCTCTGAG
TTTTCGGAGGGGTCGTCGGAGATGGGTTAGCGTGTCCGTTCTGAACTCCCTACTTTCCTT
GCGAAGCTCCTTCTCGATCTCTAGGACTTGTTTGAGAGAGTCGTTTGACGTAATCTTCTC
TAGCTCGTTTGACAAATCTCTTGTGGTGGACGAGAGCCCCTCGCGAGTTCGTTCAAGTTC
GACGCTTTCCTTCTTCTTTTCGTCCAATTGCAGCCCGACCTGATGGATCGTCTCAACGAT
GCCGGCGAGAGTCTTTGCACGTTGGAGGTTTTCTCCGTCTCCCTCGAGGAATTGAGACAT
TTTCTCACCTACTTTGGCTATTCTCTCGACGATTCCTGAGAATGAGAGCATGTCCAACAG
GTATAGCCCGTGAATTTCTCTTTGGGTATTGTTTCTGCTCTCTCTGAGAGACCGGGCGGT
ATTGGAGAGGTTGTCCCGTAGGACCTTGAAAGAGTCCCAGCTGACTTCTTGGGGGATCTG
GATTTTTTCTATGCCGGAAAGGGAGTCTCGGGCAACACGTCCCACGACTCTAGCAGCTCG
ATAAGAGATGGGGTCTTTCTTGGTGGCTAGATTTCCATCGGCTTTGCGAGAGAGTTCTTC
GAAGAAACTTCGGGCTTCATCGAGCGCCCGTCGAGTATCGTCAGAGAGTTTTCCTGCCTT
GTTCTTTGTAGGGCGTAGAGCTTTCTCGAGTTCCTGTTCCAGCCAGATGTCGTATTCGTC
AAGGCGGATTTTCAATTATGGGGGACCAGGGAAGGATTCTTACCTAGTCTCCTCTCTCAG
ATTAATGACTATGGTGTCCATCGTCTGCTGAGCTTTTTCTTTCCTCTTTGCCAGGTCAGA
AATCAGTGACTCGTACAGTTCTCTAGCTATTCTTCCACTTCTGTATTGGTTTCTGAGGTC
TGCTGATGTGGTTCGGACTACTTGGATGTCCGCCTCCGCTCGCTCGAGTCTCTTGATCAT
GTCCTGATATCGCGGATTTGTCTTTGATAATTGGTCTTTGATCGGAGCCAGGGTTCTGTC
CAACTCGGCTACTCTCAAATCGATAACTCGTCTTCTTCTCTTGAATTCATGGCGGTTAAG
CGCTCCTCTTGAGAGGTCCTCGTCCATCTTTTCCGCTTCTAGTCGCATTGCCGATTTTTC
ATCGTACAATTCTACGAACCTTCCGATAAGCTCGGACGGAGCGCCTGAGACTGACACGCC
TGCGGTCCCAGTTGCGCCGACGGCGAGAACGATGGCGGCGATGGATCCCACAGCAAGTCC
CGCCCATCCAAGGGCGGAGAGGCTTGCCCAGAACGGGTCAAGCTGGTAGTCCATGCTAAA
TGATAGGTTGGACATCGGGGTGAGTGTGGAGACCTGTATCAGGATCTGATTGCCTGAGGT
TGTGAATGTTTGACCGCTTAGAGAGTCGAGGCGGAATCCGACTGGAGTGACTATTTTCAT
TTGTAATACGGGTTCAACGAACCTGACGTTGTCGAGCATTCGGAAGCTCAGCTCGAATCG
GCCTAATCCCTTTGACGTCAGGTAAGACTGTATGGGGAGGGAGTAAGTGATTCTGGTCAA
AGAGGAACCTCCGCTTTTCAGCGGACCGAACCTGGGAGCGAAGGCTACGGCAGTTGTCCC
ATCTGGCGCAGTTGACGCGGCTAAAGTTGCAACCGATGGGATGATATCGCTGGCTATGGC
GCTCGGAACGTTCTTCGGAACAGGCAGAGCGATGCTGGTCAGGTCGTGGCCCTTGTTGGT
CATGTTGTAAAAGTCTGTGACTTGAATCGAGCCCGTCTGTGCGAGGGTGATAGTCCGGTT
TGCGACTACATCTAGGATGCTCTGGGTGGTTGACGAGAACGTCATTGTCGCGAGGGTCGT
GTTGAACTTCTGAAGGGTTTTGGTTTGGGCGGTAAAGGTGGCGCTGGCGAACGTCCCATT
TACAGACGATATTTTCGGGGACTGCCAGTCACCGGTTTTGACGGAGAGTTGCGCGCTAGT
AACGTTGTATGTCCCGTCTGTAAGAGGGAAGGGTTCGAACGCGAAGCTAAAGTTGCTTGA
GGTCGAGTTGAAGCTCAACAGGTCTGAATACACGCTTGTGAGGTTGAAGCCATATGTGCC
AGTCTTTGCGGAGGGAAATGCAATGTCCAGCTCCGAGTAGTTACCTACCAAGGGCAATGG
GAGGCTCTTCACAGTGGGTAGCGAGATTCTCAGCTGGTTCGATTGCGAGTCCACGGCCTG
GGTGAATCTGAGTCGGCTTGCCAGGGCGGAGGGTACTCCGAGAGTGATCTGGGATACCGA
TGAGGTTCCGGTGGTCAGAGTGAAATTATCACTGACAAAGGTCACGCCCCAATTGTTAGT
CGTAATAGATCTGCTTACAGTGACGGTGCAACTGCTCGAAGTGCAGCTGGTCAGGGCCAG
CGCAGGACTGGGAAGCTGGGTTGACAATAGTGCCAATAGTAGGAGCGCGAGTACGAGTGC
CTTCATTTGCAGAAACCATTGTGCACCGTGGGAGTTTGCCAAGCATCCGGAAAGACTCCC
TACTTATTTATTCCCATAGAAGTACCAAACGCGACACTGAGGTATCGCTATGCGGAGCAT
TCTGGTCACGGGCGCTGGAGGCAGTGCTGGCAACAATGTTTGCTGGAGCTTGCGCGTCAG
CAAGGACGGCAAGGATATTCTCCTTGACGGAACCGATGTGGACAAGACAAGCATCGAACT
CAACGGATGGATCGACCACGCCTACACTCTTCCATCCGCTACCAGCCCTCGATATGTGAC
GCGGCTTAACCAGGTCATTAAGAGAGATAGCATCGAGATGGTCTTTCCTCAGCCCGACTC
GGAAGTAGGCCGAATATCGGAGGACAGAGACCAAGTTCGCGCCTCCGTGCTCCTTCCGGA
TCGTGAGGCCGTAAAGACATGTCAGGACAAGTACGATGCACTTTCTAGGTGGTTCAAAAA
CGGACTCAGGAGACAACCGATCGTTCTCTCTCCGCGTAATCCTAGAACCCGGCAATCAGT
TAGGAGGCTTGCGTTTCCCTGCTGGGTGAGAGCAAGACACGGAGCAGGAGGAAGCCTCAG
CTGTATAGCCAAGAGTCGGAAGAGTGTGGAACACTGGATCAGCTACCATTGGGCGGAAGG
ACTGAAGACCGATTTCATCGTGGAAGAGTATCTCCCAAATCGAGACTTCTGTTTCATGTC
TGTCTGGAATGAAGGAAAACTGGTAACGTCGATGGTCAGGGAGCGTCTGAGTTGGGTAGG
ACACCGAACTGTAGGGTCTGGTGGAACATCTAAGCTAAACCGGGTAGTTCACTCGAACAA
AGTAAACACGATCGCGGTGGAGGCAATTAAGGCAGTCTCGAGGAATCCTCATGGAATATT
TTGCGTCGATCTGAAGGGAGACGCGAGCGGTGTTCCACGTCCCACGGAGATCAATTGTAG
GTTCACGACCAACGTTCACTATCTCACTCTGGCCTCTGTGAAGCTGGGTCATCCAGAATG
GAACTTTCCATGGCTGGCTGCAAGGATATGCTTGGGCGAGAGGGTTCCACCATGCAAGAC
TCTAAACGCGTTGCCCGCGAACCTGTGGTTTACCAAGAATACTGATATGGGCTTCACGAT
GGTGGAAGATGGGATATGGCGAGCAGAAGATTTCTCCTAGATCGGTTCTGTGGCTCCTTC
TCTCTTTCTGTAGAAGTATAGGCGGACTTGTCTGTCCCATATGAAGAGCCAGGAAATCGA
CAAGACTAGGGCTATCATGGCTTTCACTCCAGCGTCAAAATAGCGGCCGAGGCTCGGGTC
TACCTGTATGCGAAGAGGAGCTACGAGTAGGGCGAGGATTCCAAATCCGACTATCATCAG
CCCCCACTGGGTAACGAATACGATGAGTTGCAGTACGATCGCTCGCTGGTTCAGTCTTTT
TCACCCTATCAGAATCATCGTTATCAATGCTAGCGCCGCCGAGATTAGGTAGAGTCCAAA
TATCGTAGATACGATCACAGACTCTTTGGCCGGTTGACCGACCAGTAGGGTTCTGACAAG
GGTCAGAGGTGCTTTGGGATCTGTTGATGAGGCGAGACGGCCATCGTCGAGCAATTTTGT
GGGTTTTGCCGTCAGTGCTCTGTGCTCGGTGAACCTCTTGATTTTTGAGAGGAAGAAGAA
GGAATTCTGGATGTTGGGAAACATGGCAACTATGCTCGCTATTTCACTCCTGCTAAGTAT
GGCGAGCGCGCCCAACGCTGCTCCAACTGATAGTTGCCCCACGTTTCCAGCGAAGGCTCG
GGACGGATATCTGTTGAAGTAGAAGAGACCCAAAGCGGCGAAGAGCAGAGAGGCGTAGAG
GAAGACTGAGCCTGGAGTGGGGTTAGTGATGAGGACTCCTATGAGGAGGGTGGCGGAGAT
TATCGAGACGCCTCCAGCCATGGTGCCATTCAAGGGGTCGAGCATGTTGGTCGTGTTCGA
GGTTACTGATATTGCGACCGGTATGCTCAAGGGATAGATGACTGGCAGGTGGAAGTTTCC
AAAGATGGGAACTTGCAGCGTCGGGTTGTACACTTGATTAGGATAGAGCAGTCCGAGGGC
TACTATTGGTAGGCCGCAGAGTAGGGTGAGCAGAGGTTTGTAGATGCCCCTCATCTTGAG
CCGGTCATCCAGTGCGCCTACGAAGGCTGCGGACCCGACGACGAGGGAGAAGGCGAGCAT
CATTAGCGAGTTCCCCCCACCGATGAGGACGTACGCTGTGGACAAGAGTATCAGCGTGAT
GGGTATTGAGGCGCCGCACATCTCAGGGATCTTTGGTTTGCTCAGCTTGTGAACGTCTAT
TCCAACAATCCCTCTTTTCCCGTTGAACTGCATGAAGAAGCGAGTGAGAACTAGGGAGAC
CGGAAAGGAGACGATCGCAAGGAGGATGGCGGTGGTAATCTCCCACCCGCTAGGGAGCAT
GAACTTCGGGTCATCGGAAGCGATTATAAAAGAAATGATTTCCTCGGGCGAAGGATTATC
AGTAGTCGGAAACCGACCGCGTTCAGAATTTAGATGGCGTCATTCGACCATCCCTTTCTC
CCCAATGCAAGCGCGCCGATTCGAAAAATCATGCTCAGGGCGATCGGAGTCGTCTCCATT
GACGAGCTGTACTCTGACATTCCAAGCGAGGTTCGAACGAACCGGGCGTTAAAGGTTGAC
TGGCTTCCTTCAGAGCAGGAAGTCAAGAGCCACATCGATCGTATGCTGGCCGATAACAAA
TCGGCTAGTGATATGCCGGTCTTCCTCGGGGCAGGTGTCTACAATCATTATCTTCCTGCT
GCGGTCAAGGCTATTCTCGCAAGGACCGAATTCCAGACCTCATACACTCCCTACCAGGCG
GAGATCTCTCAAGGACTTCTCCAGTCTCTGTTCGAATTCCAGTCCATGATCGCGGACCTT
ACACAGATGGACGCTGTCAACTCCTCGCTATACGATGGCTCGACGGCTCTGGGCGAAGCG
GCGAGGATGGCGTCTAGAGCAACAGGAAGGAAGAAGATTCTGGTGCCCGAAGCTCTGCAT
CCTGGAAAATTCTCGGTTTTGAAAAACTACACTGAACCAGCAGGCATCGGAATCGAGACC
CTCAGATACGACAGGGAAACAGGGGGGTTGGAGAAAGGCGACCTACTGTCCAAAATCGAC
CGGGACACCGCCGCGGTATATTGTGAGGTTCCCTCGTTCTTTGGCATTCTGGATCCAGAG
GTCGTGAACCTACCGTCGATATGTCATGCGAAGGGGGCGCTGTCGATTGTCGGCTTTGAC
CCAGTGTCGCTGGGAGGATTGAAGCCTCCCGGAGAGTATGGGGCGGACATTGTGATCGCT
GAAGGGCAATCGATATCGACTGAGATGAACTTCGGGGGACCTGCACTGGGGATGATCGGG
TGTCGTGGAGAGCACTTGATTCGTCAACTACCAGGCCGATTGATCGGCATGACTACGACT
CTCGATGGAAAACAGAGAGCGTTCAGCATGGTCCTTCAGACCAGAGAACAGCACATTCGC
CGGGAGAAGGCTACCTCAAACATTTGTACAAATGAGGCTCTCTTCGCCATAGGAGCAGCT
GTCTATCTCTCTCTCCTGGGACCTCAAGGTCTTCGCCAGCTGTTCGAGAGCATTCTCGTC
AAGACGAGCTACGCGATCAAAATGCTCAGCGAGATGCCAGGCGTCGTGCCCCGTTTCAAG
GGTCCGCATTATCAAGAGTTTGTTGTCTCATTCAAAGGCGCCAAGGGAACACTTGCCAGA
CTCAACAAGTCACTACTTGGCCATGGAGTTCATGGAGGCAAGAGCCTCGTGAAGGACTTC
CCAGAGCTAGGCGAGAGTGCGCTCTTCTGCGTAACAGAAGTCCATAGCACCGAAGCCATC
GACAAGCTTCGCCTCCTAATCGAGAAGCTTCTAGAGGCATAGAAGTTGTTTCACCAAGCA
AAATGGGAAGAACCACTGCTCTTAGAGAGATCTGCTGCTGGCAAGAAAGGCCACAATACA
ACGAGACCGAGCGACATCGAACGGAAAGTCATCGGGCGCGACCCTTGGAATGACGTTCCA
AAAGCTCTGCTGAGAAATGGGCTGCCTCCACTACCAGAGGTTTCCGAGCCCGAGGTAGTT
CGCCATTATACACGTCTCTCACAGGAGAATTTTGCTGTAGACCTTGGAATCTATCCTCTC
GGGAGTTGCACGATGAAGTACAATCCGAAAGTCTCCGAAGCCATCGCCCAGAATCCGAAA
CTGGAGAAGATACATCCCGAGCAAGACGAATCGACGGTGCAGGGCATTCTATCACTATTG
CACAGATTGGACGAGTTCCTAGCAGAGATCACCGGAATGAGTCGAATGTCGCTCCAGCCT
GTCGCTGGCGCTGCGGGTGAATATCTCGGGGCTCTAATCATGCGCGCCTATCACAAATCG
AAGGGAGAACTAGAGGAACGGCGTGAAATGATAATCCCAGATTCTGCTCACGGAACCAAC
CCTGCTAGTGCTGCGATGGCCGGATTCAACGTTGTTGTGGTCCCCTCGAACAGCGAGGGT
ACGGTAGACCTTGAGGCTCTCCGCAAGGTAGCGGGGCCCAGGACAGCCGGTCTAATGATC
ACCAATCCCAACACTCTCGGTATTTTCGAGAAGAATGTTCTCCAGATTGCAGATACGGTT
CATGATGCTGGTGGTCTGCTCTACTACGATGGCGCAAACTTCAACGCTATTCTGGGAAAG
GTTCGACCGGGGGACATGGGATTCGATATCGTTCATCTCAATCTACACAAGACCTTTGCA
ACTCCTCACGGCGGAGGCGGGCCGGGCGCTGGGCCGGTGGGCGTTAGAAAGGATCTCGAA
CAGTTCCTTCCGGTTCCACTGGTTGGTTTTGATGGAAAGAAATACTTCTTCGATTACGAC
GTTCCGCACTCTGTAGGGAAAGTTACTGCGTTTCACGGCAACATCGGAGTACTGGTGAGA
GCCTACGCCTACATCCTAAGCCTCGGCCCTGATGGGCTCAAGGCAGTGGCTGAAACCGCG
GTATTGAACACAAACTATGTTCTCGCCAAAATCCTAGAGCGAACCAAGTTTGAGCTTCCA
TTCAGTCGACGGAGGAAACACGAGTTCGTCCTGAGCGCTAAGAAGATCAGTGAACAGACG
GGTGTCAGAGCATTGGATATTGGCAAGAGAATGTTGGATTGGGGTCTTCACTCGCCTACA
GTTTATTTCCCCCAGATTGTAGAGGAGGCTATGATGGTCGAAGCGCCAGAAACTGAAAGT
CTCCGCGATCTCGACGAGCTTGTTGAAGCCTTCATCAGAGCTGGAAAGGAAACCGAATCT
GACCCTGACCGACTTCGGAGTGCTCCGCACAACACTTCGGTAGGAAGAATCAATGAGGTG
AAGGCGTCACATCCCAAGACCCTTACTCTCAAATGGAACAATCCGAATGCCGGGGGTAAG
ACTCCCGGAAAGAATCCAGGCGACTAGACACTTCTGCCTAAGGCATGGAATGTCTGGAAA
TAATAGACTTGACTAGTTCGACCAACAGCTGACAGGTGTACTTATTAGTACATTGAGTAT
GATTCATCATTTCGTATTACGATTTGAATACGTTATGGTTATTCTATGATATATGATCCT
TCCATTCGCAACTGTACTGATCGATGTTGTCTGCAGAAGAAATCTCTTCCGACGAGAGGC
TCGCGAACCCAGCGCTCCGGGTTTCTGTTGTTGGAGTAGGAGGTGCGGGGAACAACCTGT
TGAGTCATGCGATAGGGGGCGGAGTCAGTCCGAGTCGCTGCGTGGCGGTTAACACGGACA
GGGGACAGCTCTCCAGATCCTTAGCGAGAAACAAGGTCTTCCTAGACCAGGCTGCCGGCC
AAACGGGCACAAAACTTGTTGCGCGGCGAGACGGCCAAAGAACATTCCAATCCGCCGCCC
ACAGAGTCACAAGCTACACCGACGGCTCTGACTTTACAATCGTTGTCACAGGTCTCGGCG
GAGGTACCGGGACAGAGAGTGCGCCAATCATCGCTCAAAGGTCACGGACTCCGGTGCGTC
CCGTAGTATCCGTCGTTGCGATTCCCTTCATTCACGAGAGAGAACGTAGATTCATCGCAT
TACGAGGGCTCAAGAGAATGGTTGAAGCCTGCGATTGCACCATCGTCATAGACAACGGGC
TTGACCGCGACTATCTCAGCACAGCCACGAGAACTACCGACGAGACAGCAAGCATCGCCG
TCAGGAGTCTCACCGAGCTACTGTCAGGAGCAGAAGACGTCGAAGCAAGAGATATTCTAG
AAATTCTCTCGAAAGGAGACCTTGCCACAGTCTGCAACTTCGCACTCAGAACCGGAGACA
CGCTTCAATTCTCCGTTATTCAGGCCTTGAGAACGCCATCCGCGAACTTACCTCTGAAAA
ATGCAAAGGGAGCACTACTCCTCTACCGAGGACCCGCCACGCTCAGCACCGCCCAGTTTG
CTCAAGCATACGATGCATTGGTTTCCCTCGTTGGACACGATGTTACATTCATCCACGGAA
GCGTCTACACCCAGTCGGAACCCTCAGTATGCCTCTTCCTAACAGGATACGCCTACGGGA
CCGCGCTAAACGGGTTCACCGACTTCATCCAGCTATATGACGCAGAATATGGCCAGGAGG
AAAGCGATGAGCTAACAATACTCTCGGTGCCACTGTACCAAATGGAACAAGGTCAATCTC
GGAGAGACTAAACTCAATCGCGTTTCCCATAGAACATCTTCCGAAATCGTTCACTTGCCC
GAACAGAGCCGCCGACGGGGCTCACCGATCCCGCTACCAACGAAGCCAGTATCGACCCGG
TATCCTTTGATTGACATTCAATCACAGTGTAGGCTCTTCCAAGTGTCTGGGGTATGTGCG
AGTCACTTCCCGCGGTCGTAGGATAGTTTTCTCTCTCTGCGAATTTTCGAGCGCGCTTCC
ATGTCACGGAATGGAGGAAACTGGAAGAGTTGATGACCTCGATCGCATCTGGACGAACCG
CCAAAAGATGAGGCCTCACGCTGGATCGGAGCAGGTCGTACGGATGCGGGATGATCGAGA
CACCTTTCTGATCACGGATCATTCGAATTGTCTCGTCTGCCGATAGTCCTCGGGGAATGG
CCTCTGACACACCGAGACCGATCACATGTCCGTTTCGCGATGATATCTCGATTCCAGGGA
TTATCACGAGTTCGTCGTCGAAATCGCGAGCAAGAACATTATGGTCGGTTATGGCCAGTC
CATCCAGGCCGCGATCTCGGCAAATAGCAGGTAACCGGTCTGGTGGGGTAAATGCATCGC
TTGATCTGCTGGTATGAACATGTAGGTCAAGCTTCAGCTTCAAGTGGAGCCCTGCTTCTG
ATACTCTCTAGTCCCGCCCGAAGCTTCTCAGCATTGACTTTGTGGAACAATGGCTTGAGC
GGGCGAATCCTCCTTCCAGGCTTGACGATTGTTTGTCCGGCGGATCTCCATGGCAGGCTG
GCTTTTCCCGTCAAGCTCAGACAGATCTTCTTGGAGGCTGATGGCAGGAAAGGCTGGAGA
AGTATGCCGAGGCTTGCTACGATCTGTATCGAGACGCCGAGGGTTTCGCCTGCAGCATGC
ACATCGGTCTTGTAAAGGCGCCATGGCTCATGCTCGTTGAGGTACCGGTTTCCTTCCCTT
GCGAGCTCGACGACTTGCTCCAGTCCCTCTTTCAACTTGAAGTGTCCAAGCTTGTCATCA
GCCCTTGGGAGGGCGTCCTTCAGTGTCGCCAGTATCTTCGTGTGCTGCTCCTTGTTAGCG
GAATATTTTGGAACTTTTCCTTTGTAGTACGTTTGGATGAATGATGTGGTTCGGTGAACG
AAGTTCCCTAGAACATCGTTTAGCTCGGTGTTGATTTTTCGCTCAAACTCGTCCCATGTG
AAGTTGGTGTCTTTCTGTTCAGGTCTAAGGCTGATCAAAGCGTAACGCCAGTATTCTGGT
CCTTCGAGTTCGACAGCCTCATCCATCCAGATCCCGACCTTTCTGCTTCTGGAGAATTTC
TGCCCCTCTAGTTGTATGTACTCGGTAGAGGAGACCTCCCAGGGCAGATCATAGTCCTCC
TTTGTAGCTTGGAGTAATCCTGGGAAGATTACGACGTGAAATGGAATGTTGTCTTTCCCT
ATGAAGTGGACGTTGCGGCTTTCCGGGTCAAACCAGAACTTCTTCCATAGGGATGGCTGT
TTCTTTTTTTCTGCCCACTCCTTTGTTGCCGAAACGTATCCAAGGACGGCTTCCATCCAG
ACGTAGATGGTTTTTCCCTTGGCTCCCTTGAATGGTGCAGGTATGCCCCAAGCATTGTCG
CGGGTTAGCGATCGGGGCTTGAGGCCGTCTCTTATCCAGCCGAGGCTGAAGTTTCGTGCG
TTTTCGGGAAAATTCGGGTTTGTTTCAATATACTTTCGGAGTGGTTCGGAGAGTTTGGGG
AGGTCGAAGAACCAGTGTTCGGACTCTTTCTGGATTGGGGTCGAGTGATCGAGAGCGCAT
TGCGGGTTGATGAGGTCCTTCGGGTCGAGGACCCTGCCACAATTATCGCATTGGTCCCCG
CGTGCGTTGGGGTTATGGCAGTAGGGGCATTCGCCTTCAACGAAACGGTCCGGAAGGAAA
CGCTTGTCGTTGAGGCAATAAAGCTGAGTTATCTTCTGGCTGTATACGAAGCCGTTCTTC
TCAACTTTGAGGTAGAATTCTCGGACGAACTCTTTGTGAACTCGGCTCTCGGTCCGAGTA
TAGTTGTCGAATTCTATCTGGAAGGTTTTGAGAAGTTGGACGATAAGTTTGTGGTTCTTG
TTAGTCAGCTGGCGAGGCGGTATTCCGAGCTTGATTGCTTCGACCTCGATCGGCGTGCCG
TGCTCGTCGCTTCCACTTACCATGACCACGTCTTCGCCCTTCAGTCTAAGGTAACGTGCG
AAAACGTCAGCGGACAATAGCTGAGTGAAAGTTCCGAGATGGGGACGATCATTGACGTAC
GGCCAACCCGAGCAGACAACCCATCTTCCCAGTCTTTCCACCTTTGTCCAGAATAGAATT
CGCGTTTTACTGTCGCGGTTGTGATAAGGGTTTGCGGCGAATTGTATCTGCTACCCTGTC
GTTGAATGCATTGGCTAAGCTAAGGTATCCATCCACCGTCGTGCAAGCTCTTGATTATGC
GACGAGTCTTCTGAAGAGCTAGCAACCCTCCAAGAAACAACAACAGGCTTGCGAAATAGC
TGGGTGAGAAAAAGAGCACAGAAAAAAATATCAGACTGCCAAGATTTTGCCAAGACCCGA
GCACTAGCAGCAAAGTAAGAGGAGAAGCGAGAATGGCTCCCGATAGTATGAATATTCCGC
TAGATTTCCTAGCAACCGGATAGAGAACGCAAGCTGCAAGTCCGACTACGCTGCCGATTA
TCAACGGCCATCCAAAGAAGGTTTGTATATTGGACCAGTCGCATTGGCATCCGTCTCCAT
CATAACTCATCACAGCGTAAGAGTAAAGGAGTCCAACGATGCTCCCAAGAAGGCCAAGTA
TGATTGGCGCTCGTATCTTTAGCCGTTGCAACATACCGTAGAATATCTCCTTCAAAGAAA
CCTATAGTCCTATCCAAGCGACCGCCACCACCCCTCTGATTCGTTATTGGGTGAAGAAAG
CCTCGGCGTCTGCTCCTGGAAACGGTGGTGCTGTCAACTCTTTGGTTGCTGGTGGGTCGG
AGCTTCGGTCATCTCTTGCTTATGTTCGAGGAATGATTTACCATGCGTTAAGGCGTTCGT
CGTATGAGACTGTCACGCTGGGATGAGGGGAGTGACTCCGACCACGTGACGGGTCTGAAC
AGGGATAAAATGGTTGGTTGGCCACTGTAAAATCGTTGGCTGGCAACGGGCCAAGCCACC
TCGCTACAGGCGCGAGGGGGCGGGTTGAGGTTCGACCGTTCCCTGCCGAAATGGGACTGC
GTGTCTCTGAGGCGCAAGGGCTCTCAGGTGAAGCAATGAAGTGGAACCCGACGACGGCGG
TAATCCCCAGAGTCGATGAGAGCAAGTCTAGTCCTCGAACAATCAAAGACTTGACAGAAC
CGAAACGGTTGAAATACTAGGAAGGCGGATATTGTAAAGTAGGGTCTTCGCATCGGATAA
CTATGATCAGTTGCTTGATAGAGCATTGGCGGGCATTACGAAGCCTGGTTCGACGGGGGA
GCGGTTCGAGCTTCCCATCGCATCCGTATCGGTGATTGGGGCCCGGACAATAGTTCACAA
CTTTGCCGATGTCGCTGACCGTTTGGACAGAGACCCGCTTCAGATTCTGAAATATTTGGC
CAAGGAGATGGCTACAGCAGGCTCTTTCGAAGGCGGAAAGGGCTACTTCCAGGGCAAGTT
TTCCAGAGAAACCATCAACAGATTAATCGGAGCATATTCGAATAGGTTCGTGATCTGCCC
CGTTTGCCATAGACCGGATACGAGGGTCGAGCGGAGGGACCGTTTATCGTTCCTCGTTTG
CGAGGCGTGCGGTGCTCGCTCGTCGATTCTGACAACGTAGAGGTTGACCTCTTGGGCCTC
GTCTACGCCCGGTCATACAAGACGGAGAAGGGGACGATGGTGGCTGCTTGTGACAAGGAA
TTGCTCGGAAGAATCTTTCGAGAAGGCAAATTGAAACTCTCGCTGCAAACGAACTTCTAC
GGAAACGCGGCGGTAGATCTACTGGAAGCGCTCGTGATGCTGGACGGCGCCGACATTCTC
AACCTCGTCGGCGAAAACATCGTCCGAGCAGCAATCGAAAAAGGGCTAGTACATCCTCAC
GCTGTGATATCGATCGCAGGCGTTCCGCACGTGCAAGTCATGAGGCTCTAGACCTTCCGT
CTCTAGTTCATCGGTTAGGAATCGGGGAAGGCTTATTGGATTAATCGATCGCGAGAGTCG
ACCGTAGCCCGGTGGTGTAGCGGACAAGCAAGGGCGCACATGCCCGGCCAGTGACGGGCT
TTGGACCGTTACTACAGGGAAGAAACCCGTCGACGGGAGTTCGAATCTCCCCCGGGCTAC
CATTGGCGAGCCACGAATTTATACCGACCGGACTGTGTCTTTTAGGAATCGATAATTGGC
TTAGGATTTCAGCTGCCCTGAAAACGGCGGCATAGGGAACCTCGCTTTTGCGAGCCGCAG
GACTTGCCGAAAGTCTAAGTTGTTCGATGTTTGTTGGACTGAACCGACTTTGCCGAGAAG
TATCTCCCCTATTTTCCTCTGAAGAACTTTGGAGGTTAGCCCGAACATTTTGTCGAGGAG
TGTCGCGAACGCTTCAGGTTTGCGGGCCGCTGTCTTTGTGTCGAAGAAGAAATTGATGGC
TTTCCATGTGTTGGTGCCGAGAATCTCGGACATTGCCTCCGTGACCGACTGGTTGACTAA
ATCATCAAAGTTTGCGGCGTTCATCCTTTGAGCCCCTTAGGTTGCTCTATTGGAACCGAT
ATCGTCCCGGTGGGAGGGGTTGGATGGAGAGTGACGAACTTGATAGACCTCCAACCCACG
AATAGTGCGAAGACTCCCATTGACATGGCGTGAAGGTAGAGCCCTAAGTCTTCATAACCG
GTTGTTGCAATGAGGCCAACAGATTCTGCTATGTGGGGTATTTCGGAGATGACCCAGATT
AGGAGAAAGATGGACAGTTGGAATCGGAAGTTCCCAAGGCTCTTGCCCTTGAACGCGAGC
CGAGTGAATATTACGAAGACGAGCAGGATGAGAAGCAGGTTGAAGGTTTCGAATGCTGCA
ATCACCGCACCGCCTGCCAACTATGCAACTCCCACTTTAGAATAGTAGGCGCCGAGTCCT
ATGAGGAGTATTAGAGAAGCAGGTTCGAAGACTGCGTCGGCCAGCAGGTCTTGTTGGAAG
CCCGAGGCGAGATGGTAGAAGCCATGGACTATTGCAAAAAGTCCGAGTAGAAGTGAAAGG
ACTCTGAGGGCGTGAATCTTCACT
>13_1_20cm_2_scaffold_248 dna:primary_assembly primary_assembly:ASM192063v1_:13_1_20cm_2_scaffold_248:1:19169:1 REF
CGGAGGCTCGTTTACTTCCTCAAAGCCACTCAAGTTCAATAGAATAGATGTTGGAGGGTC
AGTGATCCTGACCGAAGGTGGACAAGGAGGCCGAGTGGACGTTGGTGGACGATTCGAAAG
CAGGGGAAGCCTCACGTTTGAAACCATCGAGGTCGGTGGAACCGTGGAAATAGGAGGCGA
TGGCGATGGAGTCGCTATCGACGTAGGTGGAACCTTTCAAACCTCAGGAAACCTAACCCT
CAAGGAAGACCTGCGGGTTGGAGGACGAGCTCGGATTGGGAAGGCTCTCAGGCTCAACTC
GCTTGACGTTGGAGGGGAGATTGAAGCCGACCTCGTCGAGGCCCAAGATGAAGTCGAGGT
TGGGGGACGCTTGCGATCTAACAGAGGAACGAAGGCGAATAGAATAGAACTAGGCGCCAG
GTCCAGAGCCTCAGGGCCGCTAATCGCCAAGAAGGTCAGAATACGCGAAGGCGGAGAAGT
CGAGGACATCTACGCCGGGGAGCTTCAACTGGAAAGAAGAGTCCGGGCAAGGAACCTCTA
CGTGAGAGAAGCACGCCTAGAGTCACAATGCCGGATTGCCGGAGAAGTTCTCTACCAGGA
CAGGCTGGAAGCAGAGCCTGACGTAGAGTATGCGAAACCACCTGTAAAGACCATAGAGTT
GCCAAAGCCGCCTCTCTGAGATGGACGATAGGTGTCGAAGCGTTCACGCGTCGACATTTA
CGCGGAAATCCTCGAAACTTTGAAGCGACGGGGGCCTATTAGGATTACACGAATTTCATA
CGCCATTGGCACCCCGGTGGACCGAGCTAAGAAGTCACTCACAGATCTTGCATCCTACGG
GCTTGCAAGGATCGAAGGTGGTGTGGAAACCTCTTACTCCATCACCCATAGAGGGCTTGA
GTTTCTTGACGCTTACTGGAAACTGGACAGTTTCCTCAAGTTCCTCGAACGAGAGAAGAA
TTTTCCCTAGATCCGCGAACGAGCCGTGCGCTCGAGAACGCCACGACATGGGACCGTAGT
TGGAGGAAAACATACATGGGGGCCAAAACGAACAGCCGATAGGAAGCAGGGAAGTGAGTT
GCAGGAAGAGCCGCCTCTCCGAGAAGTTAGCCACGAGGAACGGATGGAAACTGCCCGTCG
AATCTGTGCAAGGATATTGGACAGTTTCAAGGACGGAGTGCTGGCAGTTTTCGTCAGCGG
CTCCACTGCTAAGAGCCTCGACCGTCCATACTCGGACCTTGAAATGGCATGCATCGTCAG
AGACAATGTAACGATTCCAACAAAGTATTACGTTCATAACGGGTTACTAGTCCAGATAGA
CTATCTGCAAGAGGCTGCGTTTCTGGAGGCTGCACGCCAACCCGGCCGGGATTGGCCAAT
AGGGGCTGACCAATACCGAAACCGGATCGTATTATTCGAGCGGGACGGATGGATCCAGAA
GCTGGATGAGGCAGTCCAAGAAAACGACCGTACGGATTTCAAAGATGCCTTGCGGTTTGC
CGCCCTCAATATGACAGAGTCTCTCGCTGCCGCTCGCAATGCGCGTTTCAAGAACGACGC
TGTCGACCTAAGGACACGGGCATTCTACATGGCTTGGGACACGGCGAGAGTGGTCTTTCT
TCTCAACAGAAAATACGTGCTCACGACGAGCTGGTACTGGAAGCAACTCTTCGAATGTCC
AGTGCAACCTAAGGATTTCCGAAAACTCGTCGAGATCGTTGCGGGATTCGTGAGCTCGAA
CCGGGAAGAGCTGGTTGAGGCTGTGGAGAGATTGTGGGGTGAAACGATGCTGCTTGTAAT
GGCCAGAGGGATTTCAATAGAGTCTGCCGATGTTCAGGTCTGACCGTCAATCACGGTTCA
GTTGAACGTGGCAACTGCGCACCCGACCTGCCCATTCCACTCCGCCTTGGCTAGGTAGGT
CCCTTTCAGGGCGGGATTATTGGGTTTGACAAGTTCAAAGTAGCCGTATTGATCTGTGTC
TACGTTCTCCCTCACAATTTGCATACCATTTGTGTTCGAAACAGTCACGGTTACCGTCTG
GGGGTAGTTTTCGACGCCCTGGAGCCTTCCATTAATCCGGTACAGGTCTCCGCTGATAGT
GCATGTTGCGTAGGCGAGAGGCTTCTTTGATAGCAGCTGGCCCCTCTGCCAATATCGTCT
TTGACTGTAGAGGAGAGGACCCTTGCCCGGGTTGGATGCTACTTCTAGCACTTCACCCAG
AAACATTGTGTGGTCGCCCGTTTCAAGCGTTTCTACGAGCCTGCACTCTGCGTTGAAGAA
ACATCCCGAAACCATGGGCGCTCGAATGCTCTTAGCCGAGTAGGTCTGGAAGAGCTCGCT
GCTCAGCTTGTGCACTTCTTTGCCGGTGTAAGCCCCTGCCAAGCTGGCAAGAGCGGCTTG
GTCATCGCTGGCAAAGTTGACACCGAACTCTCGGGTTTCAAGAATGTTGTCGTGTGTTGC
GTCTCCTCGATGTACCAGAGTGACTAGCCTCATCGGCCTGAAAGAAACCTGGAACGTCCA
CTCGGCCGACATTACGTTCGGCCAGTTCTTCCCTATGCTCGTTATGAGAGCAACACTAGT
GATCAGGTTGCGGGAAGCTTCTCGGAACGGATCTGTTGATACAGACGTAGAGGGTCAGAC
TCCCAAGGGCGAGTCTCGATGCTTGGTTGATAAACCTCATGGTTTACAAATTATTGCAAA
CGTACAACCGGCTTCGCCCGCTAATTCGTATCTAAACATGGAGTGGGCAAATCACAAATT
TCTCGAAATCAGACCTTCAGACGCAACCCATCATAAGCAAACTGAAGTCTCAGCTTTTCG
TACTTCCTTTCCAGTTTTAGGTAGTCGGTATATGAACGAGCGTTCATCTGCTCTATGTGA
GTGAGAACAGTTTGGCGTGGCTTGATGCGCTTGATCAGCTTCAGGGTCTCGTCAAACGAT
GCCTCTGAGCGCCGAACCCAGTGATTCTCAGGAACCAGGACGTGGCCTCTTGGGTCCCGC
TCGAACCATCCCGCCTCCATGACCAGTAGGTCAGGCTCCACCATTTGGTCCGACGGAACC
CAACCTTTCGTGTCGTCGACCGCTAGGACCACACGCTTCTTACCGGCTTTCACCAAGAAC
GCGGTCAGCCCTGGTTGCGCCATGCGGTACGCACGTAGGGATACGCCGTCGACAACAAGG
GTCTCTCCTGCTGTAATCTCGTGAATCTTGGCGATTCCCATTCGCTCGAAGAATTGCAGA
TGTTCATCCAAACCGAGTCTCCTCCGAAAATCCTCTCTGACCCATGTTGGAAGCCAAATG
TCGGTCATCTTCCGGCCTTTGAGGTTGAGAATGCTCATGTTCAACTGTTCCAACACCCGC
CTACCCATTGTATGGTCCGGGTGCCAATGAGTGTAGAGGAGACGTCGGACCCGGTGGATT
TGTTCACGCTCGAGGCTTTTTGCAATGTCCTCTGGTGTATCGAAAAGAAGGCTCGGTCCT
AAGAGGAAAAGAGAGGGCCCGTTTCGGGCAAACCTTCCTCCCTTCCTTCTCGCCTCTTGA
CAAACCCGGCACTTGCAACCTATGCGGGGAGTGGTATCTGCCCCTCCGGTCCCGAGGAAT
AGAAGCTCCAGCCGCTTCGTGATATGCTCGCCTGGACCCTTTCCATTCGATGGGATTTTC
TTTCTAAAGCTTTGAAGAGTCACCACCGTGACTAGGTAACAGCAGCCTTCCGCCTTGCGG
AGGTAAAGAACAGGTATGTGGAGCCAACTGCTACAAACGAGTACAGGAAAACCCACACTC
CCGTGACAATTGCGCTGGGGCTCTCGGCTGAGACAACGTCCCAGTGGAGCGCCACAGCCA
GCAACGCAAGTGTGGGAAAAATTGCGTCCAAGGGGAGGAGCGCCCTTATCCTTCCAATAT
CGGCCTGCCGAGATGCCCATCCGGTAGCGAGACATGTCGCAAGAAACAAGGCCCCAAAAG
TCTGAAGTGTGGGAGCCTGCACGCGCCATGGCCAGAACTCTTCCTGCGCAACATCAGGTA
GGATAATCATCATCGTCCCGAAAACGCCCACGACCACTGTCTGGACTCGGAAGAACGAGC
TAGCCAGACGCCACGATGGACGGGAAGCGATCAAGTCTCGCGGTTCTCGGTACCACCCGT
GCTTAGCAATCAGGGCAAGAAGCCCGATACTTGCAAGTAGAAAGTAGCCTCCCCAGATCC
AAACGGTTGGTCCGGGACTGGGTGAAAATCCCCATGAAAACGTGACGAGTGCGGTGATCC
CGAAGAAAGCCGAACCGACGAGGGGGAGAACTTTTGCCCTTTGCCACCCGCCAGCCCGAA
GAGACGACCAGCAACCGAGGGTAATAGCCAGGAAAATGGCTCCAATGAACCTGACGGCTA
ACGGTTTCACTGGCCATGGCCAGAGGTTGATCACGAGGTTCGGGTAGACAAAGAACAGTG
CTCCGAGAATCAGATTAATCTGGGAGACCAGCAGCAGAAAAAGTCGAGAATTTTCTCCCA
GTTTCTTTGGCCTAAACTCCGACAAACCCAAGTTCCTGCTAGGCCTTTAATAGAAGGCAT
GTCCCGGTAGACTTCGCTATTACTTCTCTTTTCGCATTAGTAAGGACTGCCTCTGTGAAT
GCTACTCGCCTGCCTCGTTTGGCCAATTTGCCCTCAGCCCTAAGAATCCCGGTGATGTGT
GGGCGTAGGAAGCTCATCTTCATCTCGATTGTCGTAAAGTCCTCCCCCGGTTTTAACGTG
GTCGCCAGAGCGATCCCCATCGCAGCGTCAGCGATGTCGCCCATGACTCCGCCGTGCATG
GTCCCGGAGAGATTGTGCAAAGTCTCGTCAACATGCATCTCCAGCCACGCGTGCCCCTTT
CCAAGACGTTTGATTGTTATGCCAAGTGTCTTCGTGGCGGGGCTCGGAGGCTCTCGATTC
TTCCAAGCAATGTAGATCTTTTCCTGCAGCCCAATCATGTTGACAACTCACGTTTCTCGC
AATTTATGGCTTGGCAGGATGTCCACGTAGCTCCTCGAAGGGTTTAATTTGAGATCCACA
ATGAACGGTGGACGATGTCAAACAGAGAAGGTTCCAGCGAAAAAACCCGCCGAGACGTGA
AAGACAGCCTGAAGAACGTCCGGGAGGGCGTGGAAAGAGTGAGCAAGGACATAGCCTCGA
CCACAGAGAAATGGGTGAAAGAAACAGAGAAGATGGTCAAGGAGACAAGTCCGAAAGTAG
CGGCTACGATAGACGAAACAATGGAAAAGACTGCGGCTGCTATCAAGAGAACAATATCAT
CAATCGATAGGGAAACCAAACCGCAACAGGTCAAACTTCTCCGCAGCTACAAAAGCTTCC
TTTCCAAACAGGTTGACCTAATCGAGAAACGACTGAATGAGCTAACCAAGTAGTCCACCC
GGATAACCCGGGGCCGTCTACTGGTCCTCTGTCTTCGCTCTTCCGAGCAAGGGCAGATGA
TTCTTCCTTCGAAAGTAAACGTAGATGCTGATCCCCATAACAACCCAAGCAGCCCCTAGG
TTCCTGCCCAAATCGTGGGTCACAATCACGGCCACCCAGATCGCCCCGGTTGCGACAAGC
CCCAAGAGGGGTAACACCGGGAGCTCGATAACATTACTACCTTTTTTGAACCGTAATGAG
AGCGGGACTTTGAAAGGTCTGAACCTAGGTTTGTCAATGTTTCGTGTCACAATTAGGCTA
GCATGCGCTTGGACATAGGCAATGAGAGCACCCACGTTGTAGAGACTTCCTAGCAGGACA
AGCGGGTCAACCGATCCGCCAAGGAAGTTGAAAGAACTCAACGCAACCAGTAGAATGCTT
CCTAGGCCGAAGGATAGAATCGCAATGTAGGGCGTTCTGAACTTCCTGTGTATAGCGCCA
AACTTTCCAGGGAGGAGTCTGTATTTCGATAGTGCGTATAGGGTCCGTGAGGACCCGATA
ATTCCAGCGTTCGCTCCTATGATACTAATCGAGCTTCCAAGAAGAGCAATCCATCCAGCG
ATCAACGCGCCTGCCCCGGGGAGGCTGCTGGCTACTCCAGAGAGAGGATCATCTTTCCAC
TTCGTTGAGAGTATGCCGGGATCAATGACGTTAACGGCGACGGTGGATATTAGCAAATAG
AGAATTACGACTGTTGCAAGCGTCAACATGGTCGCCCGAGGGATTGTCCGACCGGCGATG
TGAGTCTCTTCTGCCGCCTGGGCCAGAGCTTCGATTCCAAGATAGGAAACCATGGCGAGC
GTTATGCCCTGGACGAAGGCTCCCCATGTAGGGGCGAGGCCCAAGTTGAATTTGCTCGGC
CACGTGAAGAGTAAGCCCCCTGGAATTATGACTAGGACTAGGCCGAGGACTATGAGAGCG
ACTTCGCTTGCGATGTCAAGCAAACTCAGCGCGAGTGTAAAGTTTACCGACTCCTTGATT
CCTATGACGTTAAGAGCAAGGAGCCCAAGGAGTAGGATTATCGCTCCTGTTCCTAGCATG
TATGGTTGTTTTAGATCGGGCGCGAAAAACGAAAGGTATGCTATTGCTGGAATCGCGAAG
ATTGCGGCAGTGACGACATAGTCAAGGCAAAGCATCCAGCCAGCGAGAAAGCTGATGGTA
TCTCCGAAGGCTGCTTGTGCAAAGGTGGCGGAGCCGCCCGCGGTTGGATATGTCGAGGAT
AGCTCAGCGTAGGTCAGGCCAGTCAAGACATAGGCGATTGCAGCTACCCCGATTGCGAGA
GGAGTGGCGTAGCCTGCATGGAGTGTTACCAAGCCGAGTGCTAGGTAAATGCCCGCTCCA
ATGTCCGCGTAGCCAATGGAGAACAGACCTCCGATTCCAAGGGTTCGTCTGAGCCCCCTT
CGAGGCGCGGACTTCTTAGGGGGCGTGGCCAACAGGGCTGACTCCGAAAACTACGCTTGG
AATGTGAGTCGAGGCGATGGTCGGCTGTATTAACGGTTCATGACATTATCTATTCGCGAC
TACAGTCCGGGCAGAACCTCATAGACACGTTTCTGAACGTCAGAAATGAGCTGGTCTCGC
TTGGAAGGGTTTGCAACATGAAGCATGAGGACAAGTCGCACTATATCTCCGTTGAACTCG
GAAACCCGAACTTGAGGTGTCGAGTCTGGTACAAGATCAACTTTCATCTCCTGCCCAACT
TCGACCAGCTTATCCTCAAGCTTCCTGAGGTCTATTCCCTGTTTCACGAAAATCGGAACT
TGGACTCGCAAGCCACCGGACCTCGTCCGGTTAACAACTGAATGGCTCAAAAGTAGCGAG
TTTGGGATCGCGACAACCTCATTGTCAGGTGTGAGAATCTTAGTATGGATTAGGTTCCGC
TCTATGACGCGCCCGTAGTGATGCTCGACCTCTACCCATTCGCCAACTTTGAAAGCTTGG
TAGTTTGAGATGAATTGTGCTGCTCCGATGTCAGAAAGTACCTGGCGGTACGCTACTATC
ACAGCTATACCTCCCAAACCGAGAATCAGAAGAAGGATGCTTGTATTGATAGCAAACTGG
CTTAGGACGATGATGATTCCAATGGCCCATAATGCCCATGAGCCGATCTGCTGAACGCTA
GCCACAAGTCCCCCAGGAATGTCGCCACCCAATCTTCGGACCACCACGCGGAATATTCGG
ACGGCAATGTATGTTAGCCCTAGGATGACGAGGATTTGCAGCGCGGCTAGTATGACTTCG
ACTTGGATTGGTGCTCCGAGGTCGAATATGGTGGCCATCTAACGCTCAGCACGTGATGTA
GAGCTCAGGCCAACTCGGCGTTTCTTAAGAGTTCGACAGTCTTTTGAACCGACGAAGCGT
CTCCCATCAAAATGACCCGGTCGCCGGACAGCAACTCTGCGTCGGAATCAGGAAAGACAA
ACTCGTTGTTCCGAGTAACAAGGGTGATCCGGCATTTCTCTGGGATCTCAATCTCGTGAA
TCTTCTTACCGATTATCGACGCGTTCATCGGGATTGTTGTTTCAGCAACCCGCAAGTCTG
GGTCGGTTCGGTACATCAGCGTGATAGACCGATCTTTGGAAAGGACATTCTCAAAATCCC
GTAGTGCAAGGTCCACGGGACAAATAACGACATCAGCGCCTGCTTCTTTCAAGCGTTCTT
TGTTCTTCGGACTGTTCGCAACCGCGATGACCCTCGGGACACCGAAGTCCTTCTTCGCTT
GCCGTGAAGTGTTGATGTTGACCCTATCGTCATCCGTAGCAACGACGACGAGATCAGCCT
GCGAGGCGTCGGCTTCTTTCATAATCTGGTGCTTGGACCCATCCTCGTTAAGGATGACCG
CGTCGTACTTATTCGAGACTTCTTTGCACCGGTCCTTCTTCTTCTCGATGACGGTTAGCT
TATTCTCTTCGTTGGCGGAGAGATATCCTATGAGATGCATGCCTATTCTTCCCGCTCCTA
TGATGAGGGTTCTCGAGACTCGCCCAAGCCTCCAAAGTGAACTCTGTCCGTAATCTCCTG
GTGATAGCTGAAGTGAATGGGCTTGCCGATAATAAGGCTAGTTCCCATTTGTCCTTAATA
CGAAATCGTCCTCTCTCGCTCGAATCCAAGAGGCGGCTTGAGCCAGCTAAGGCTTTTTCA
GGGCTGGCTCAGCTAGCGAGGTAGTAGCCAATTTGGAACATTGCATTTTCTGCAAAATCA
TTGAGAGAAAGGCTCACAGCACCATCGTCTATGAGGACCAATTATCGCTGGCATTCCTAG
ACCATTTTCCGATCAATTCAGGACATACTCTCGTAGTTCCCAAGAAGCACTATGCCACAA
TGCAGGACATGCCTGAGGAGGAGGTGGGAAGGCTCTTCGCCGCGGTCGCGAAAGTGATGA
AAGGTGTTCATAGGGCTACTAGGGCCGACGGAATCAACATTGGTCAGTCGAACGGGGCCG
CTGCATCACAAGAAGTGTTTCACATGCATGTTCACATCATTCCCAGATTCAGCCACGATT
CCAAGGGAGGAATGACTTTTCCAGAACGCAAACGAGCAACCCTGGCCGAGAGAGAAGAAA
TGGGAAGAGCCATTCACGAGGCACTCCGGAAAAACGCCTAAACATTGGAACCCCACTGCT
CGGAGAACCCTATCTTAGGTGAGGCTTGGCCATGCGGAACTCAACTTGCGTGAACCTTCT
TCGGGTAATACTCTCGATAGTACCGGCACCTATCATTGAGAGGACATGCCGAACATTTTG
GCCCTATTGGCCTGCAGACTAGTTGGCCGAACTTGACGAAGACATCATTCAGATCCAGCC
AGTCTCTCCTATCGACTATTCGGACCAGTTCCATCTCGGTTTCCTCCGGGGTCTTTGTCT
CTACAACTCCGAGCCTGTTGAAGATTCTGTGAACATGAGTATCAACCGGTATCGCCGGTT
TCTTGAATCCGAAGACGAGAACACAGTTGGCCGTCTTCCTGCCCACCGATGGCAGCTTGA
GAAGTTCTTCCACCTCTCCCGGAACTACTCCTTGATACTCGTCAAGAATTATTTTCGCTA
GTCTCTTCACCGTCTTGGCTTTTTTCCTGTAGAAGCCGACCGGTCTTATGAGTCGAGCTA
CGGTTCTCACGTTAGCCGTCGACAAACTCAGGGCGTTCGGGAAAGCCGTGAAGAGGCGGG
ATGAAGCCGCGGCTGTTGTTGGGTCCTTTGTTCTATGAGAGAGAACTGTGGAGATTAGAA
CTCTGAAGGGGTCTCCATCACCGGAGTCGCTAATTTTCTGAAGAGCAGTCGGGTCCTCCT
TACGAGCTATTTTGACTGCTCTGGCCGCGTCCTTGATTATTCGATGAAGAGTCTGCGGTG
ATCGCCGTGAGAGGGCCACAGTCATTTTCCCAGTTTCCGGACCATTCGAAGGTTCCCCTG
TGCATCGCGTCTTTCATCTTCAGGTGTTTCAAGAATCCATGGAAGTCCACGAGTGGTATC
GTGATGTAGAAAGGCTTTGAATCCCCTCTCTCCAATGTACCCCATTCCGATGTGTTCGTG
TCTGTCTAAGCCGGAGCCAATTCCACCTTTGGAATCGTTAAGGTGAACGACCTTAAGACT
GTCGAAGCCGATGATGTCGTTGAACTTTGAGAGAGTCTGGTCGACGCCTCTCTTAGACTG
CAAGTCGTACCCAGCAGCGTACGCGTGACACGTGTCGAAACAAACGCCTAATCGCTCAGC
CCTTTTCACGCCGCTCATTATCTCCTTGAGATCTTGGAACTTGGACCCCATGCTGTTGGC
TTGACCTGCCATGTTCTCGAGAAGAATCTGGAGGTCGCCTCTGGCACGCTTTGTCGCCAC
GTCGAGTGCATTCGTCAATCTTTGCAGGCCAACTTCTCGTCCCCGGCCTAAGTGGCTGCC
TAGATGTGTGACAATGTACGGAATGCCGAGTTGGACGCACCTGTCTACCTCCTCTGCTAG
CGTCGCGACCGATTTCTCGTAGAGCTCGTCTTCAGGGCAGGCCAGGTTCGGGAGGTAGGG
CATGTGGCTGATAGGCGGGCCGATTCCACTGGTTTTCAGTTTCTCTTTGAAATTTCCGAC
TTCTTGGGGATCGAGTGCAGAGTACCTCCAGCCTCGGGGGTTGCGGGTAAAGACCTGGAA
AGTGTCGCAGTTTGACTCCTTGGCTCTGTCTACGGCTAAGTCTATCGTCCCGGCAATGCT
GACGTGGAGCCCGACCTTCACTCTGAGTCGGTTTTGGGAGTTTCCTCTCTGGGTAGAAAG
CTTTCGCTAAGGTTCGTGAAAGAAACGGGGTTGGATTCTAGGTTTCGTATCTCTACTCTT
CGGGGCGTCGAAGCAATGGGCTTCTGAGATGGTGGCTTTCGTAGAAGATCTTGCGTTCGT
AGATTCCCATGAATTTGTAGAGCAGTGCTGTGATGATGATTCCACCGAAGAAGATAACAT
GGTTCGCGTTAGCGCCAAAACCGCTGAGCAGTGAACTCCTCACGTCCGGAGGAGCCTCGA
CTGTCCACCATAGGAGCACGACGAATGTCGCTGGGAGCAGTAGCCTGAACAGTTTTACCA
AGAAGATTTCAGTCTTCAGACTCACCATTTTCCAATCAGTGAACGGGGCGAATACACCAA
TGAATTTCATAGAGCTTTTGCAGATTCAGCGGACTTGCCTGAGAAGGAGGGGCGGCCTGA
TTTCGAGCCTTGGCGCATGTTGCGATGCATATTCGTGAGAAACCCGTCGGTCAGGATAGG
AGAAATGAATGAGTTGATGTCATAACTGAAGGCCCTTTCGGGCAAAATCAGGCTTTTCCG
ATACCTGCCCGGCGTGGAAGTCAAGCATCGTCTCTTTCCTCGCTGAGTGAGACGAGAATC
GTGAATTAGCTTTCTTCGAACGGCTTGGTCTTGCGGAAGATCCTGAAGAGAGATAGGTCG
TATGCAACTTTCAAGCAACCTGCTATTATGAACGGGGCTCCGAGCCACAGGCTTGACATT
GCCAGCCCGGCCAGGAATTGGCCCGGTGCTCCAGCGAAGCTGCGTGAGACATTCGTGATT
CCTGCCGCTAGTGTCCTATCAGACTCTCGCACGACCCCCATCACGTAGGACTGACGCGTC
GGCACATCCATCTGAGAGAGAGACTGGCGAAGGAGCAGCAACGCAACTGCCAATGCTTCT
ATCGAAGCGAGAGGAATTAGCGCGAGGAGGATATTCGACGGAATATGGCTGAAAACCATT
GTTTTGAGGAGGCCAATGCGCTTGGCGATTCTTGCCGCAACGAGGAAAGAAAACGCCGTA
ACAATCTGGGTTGCTGAGAAGAGTAACCCAAGTGAAGCCAGGTCCAACGAATATCGGGTG
AAGAAGTAAAGTGACACGATGACATTGACAATAAAACCGCCTCCGAACGAGTCTACTGCA
AACAGCGCCGACAGTTTTAGAACGATTGGTTTGGAAGCCTCAGAAAGTACGGGAGGCCTC
TCTCCCGCAAATTGAGTGCGTTCCACTCTATTTGACAAGGTTGAGTAGGCAACAGCGCCA
AGGAGACCTGAGAAGAGGTATGCTAGAAACAGCGGGCGATAGGCGGCTGGGCCCGACCCT
GAATACTGAGGGATTGCGGCCAGAAGAGAACCGGCTGAGGAAGCGGCATAACCTGTAAGA
TTGTATAGGCTGAAGCTAAGTATTCTATGTTTAGGGTCAGATGTGTTGGGGAGAATGGCT
TGCTCCAATGAGAGGTACGGGCCGACTTCGCCTGTCCCAACTGACATGTTGCCAACGATT
CCTGCTGCTACAGGTGCCCACCAAGAAGTTGATAGAAGCAGGAGACCTCCTGCTAGAGCG
TCTGTGAGTGCGAAGAAAACCAAGGTTCGTCTTCGACCGACGCGGTCGGCGACGAGGCTT
GCGATGAGAGAGTAGAACGCGCTGGAAAGGGTCGTCAAGGCTAGGACCACGCCGATAGTG
ATAAGGTCGAAGCTCAGCTGTCTCAGGTAGATGGCGAAAAGGACGCCTAGGAAGCCGTAA
GGAATTGTCCTGACTGCCTTCTCAAAGAGGATGATCCTTCCATCCCTGTTAATCCACTCG
AGGCGCAAATACGATTCACTCTTGCCTTATTGATCTCGATGCTTGGTTGCAAGCTATCGA
TGGATCTTGCAGGACTTCTGTTTTTGTTCTGGTATCCATTCTAGTTCCATGTGAATCTCA
AGCTTGCTGTTCTCCTTGGCATAGAGGAATTTTAGCGCGACAGGCTCTGTGGGCGCAATG
CGCGGTGGTTTCGCCAAAGATTCGGGAAACAATTTCTTGACATTACCAGTCTTTGATTGC
AATGATTGGCCGAGGCCTATGAAGAACTTTGAGAGATCGTTTCTTCGAAACTGGTTCTTG
TAACGGAATATTGACTGGTGGGTTTCCCTGTAGGTCTCAAGGACCTCGGTCATCTTTGTC
CAGTACGACATCGTGCTCGCGAGCTCCGCCCGTCCTGTGTCGGTTAGAGCATAGTGCTTC
CTGTCGGGGGCATCCTCTCGGAATTCGATTCTGCTTGTGACCAGGTGGTTCTTCTCGAGC
CTATCCAGGGCAGGGTAGATGGTTCCTGTCTGGGGTTTCCAGTAGCCTGAGAACCTCTTC
TCCAGTTCGCGAATAATCTCGTACCCGTACATGGGTCGTTCGGAGAGAAGAAGCAGCAGC
CAAAGAGAAACCGCGCCTATCTTCATACCGTGAGGCATGATTCTTGACATTGCGGGCTTC
AAAGGGCCTAGCAGCTAGGCTTATATGCATAGATGTTCTACATAGGTAGATAATCTACTA
TAGGTGAAATGATATGAAATGGGTTACCCGCGAGAAAGCGAAGGTGGACAGAATCGCATG
TCCATGGTTAATCGAGAAGTTCGTCGATAAGAGCGCGGATTTTCTGTTCGTTCCGCCCGA
TAAGATCCCGCAGATAGCTAGGGAAGAGGGTGCGATTCCCTACGACTGCGCAAATGTGGA
GCTAACTCACTACAAGGAGGATGGCAAGGAGTACGTTAGCTTCGACGCCATCATCAAGAA
GTACAATTTGAAGGACCCAGCCCTCTTGGAACTGGCAAAGATCGTGAGGGGAGCGGACGC
CAAGATTCCAAATCCTCCAGCCGAGTCAGCCGGGCTCGAGGCGGTGGCCCATGGTTTCCG
TAACCTGGCAAAGGACGACTTTGACAACATGAGGCTGCAGTTCCCCACATATGATGCGCT
CTACAAGTTCTGCCAGCTCAAAGTAGAGGGAGTTCAGAAACTAGAATACAACGTTTCCCA
GCCGGCAAGGTAGCGTCCGAGTCATCTCGCTGAGACACCTAGGTTACATCGAGCTCCCAA
CGAACGAGAAGAAAGGCGGCTTCGACCACGCCGCCATCCACCTTCATTCAAAGACACTCT
ACGTTGCTCACACAGCAAACGATGCCGTAGACATCATTGATTGCAATGACGGACACTATC
TCAAATCCATTACAAACCTTCCGGGAGTAGCAGGAGTTCTGGTATCTAATGAGGAGGACC
TAGTGTTCACCTCGAACCGCGGCGAAGACACTGTTGGAGTCTTTACCCAAGGGGAGGATT
CGAACGTTGAAAAGGTCAAGATTGGCGGCAGGCCCAACGGGCTGGCATTCAACCCCTCCC
GTGGCTTGCTACTGGCAGCAAACGTAGCCGGGCCCGAAGGTTCCGGATCTATCACCGCGT
CCATTGTGAACGTAAAAGAGAAAATGATGGTGGGAGATGTGAATGTTCCCGGTCGTACGA
GATGGACAGTTTATGACCCAGAATCAGATCGATTCTACGTAAACATCTCATCCCCTCCGC
AAATAGCCATCATTGATGGAGAAGACCCGGATGGCCTCGCAGGAAGTTTGCAAATTCCCG
GTGTCGGGCCCCACGGACTCGACCTAGACGTGAAGAATAAGCGACTCTTCTGCGCTTGCG
ATGATGGCGGATTGTACACTGTCGAACTAGAATCGAAGAGGGTATCAAAGATGGCCAGTT
TGGCTGGAACGCCGGATGTAATCTTCCACAACTCGAGGCTTGGACACCTGTATGTGGCGA
TTGGAGACCCTGGAATCATGCAGGTATTCGACACTGAAAAGGCAGCGATTGTTCAAACAT
TGAAGACGGAGCTCGGCACACACACGATTGCATTCGACCAGAACACCAGCAAAGTGTATG
CATTCATGCCAGAAAGCCACCGCGCCTCGATTTTCATAGACGAGTAGCATCCAGACGGCA
AATCCAAGGGGCCATCCCCCACCTCAAAACCTACATATCAACGCAAGAAACAAACACCCA
CTCGTGGCCGCCGTAACGTAGCTTGGTAGCGTGCAGGCCTGAAAGACCCAACAACAGGTC
TTGACCAATGGAGCCTGAAGCGTGGGTTCGAATCCCGCCGGCGGCCCTCCAATCTACAAC
GGTGGAAGTCTACGGCCTGGACTTGACCCCAGGCGTTCGCTAACCTCCAGTGCCTTGTGT
AGAATTTCTTTCCCTTCCAATCTAGGAAACCTAAAGCTCTTCCTCATCTGGTCAACGATC
GAAATCAGATCATGTGGAGGAATCGGCTCCACGGCTTCGAGCCTCGAGGAACGACCGCAG
AGGAGTGACAGACGAGCTCTGATGCTCGTCCTAGGAGCGCACTCCCCGAGGAGGTCAAAG
ACCATCATGCGGGAGATATGCGATGGATTCGAAAAGCCAATTTCCCTCCTCCAAGTATCA
ATGTCCTGGGAACGGTTGATCTGCAGAATCTGTTGGAGACCCGCCTTCCGGTCTAGATGA
TTCGGGCGATGAAAATGATAGGACACATGAAGACCAAGTTCATGTCTCAAGAAGTTCGTC
AACTGTGCTATTAGTGGACACGCCTTAAGTTTGATCTGAATTCGAGGATATTTGTGTGGC
CCATTTCGGCCGGCAGAGTAAAAGCCGAGTACTCCATCTGTGGCAAGGAGTTCCCTTGCG
AGATGTCGCATCAGATGGCTATCGCTGCGCAATACTTGAGGTATTGAGAGGTTCCTCTTC
CTCCCACTGGGGAGCCCTAAAGTTTCGTGTTTGAATAGTGCGACGGGCTTGCTCTGGTAC
CTGAGAGAAATCCAGGTGAGCTCTGGATTAATATAGAATCCGGGACTGTTGAGGCTATAC
GCACTGGAAACTGTCGGCATCACGGTGCCGATGAGATAGAGTTGATCTTCGACGGCATTT
CCTGTAACGTCGTATTCGTAAGCTCCGTGGGGTCCTCCCCTCTTGATCCGTAAATGTCCG
TCGCCGAGGTGGATTCCTGTATCGGCGGCGACGTCTGGAGTTACGGGAAATGCGGCATTG
GGCAAGGCCGTTTATTCATCGTTACTATCATTTTCAAAACGGAGAGAAAGCCGAAAGTGT
CTATCGATCCAGGTGAGTGTGGGGTTCAAAACACCCGCTGAGGGTAGGAAAATCATGGCG
GCGGCCCCATCAAAACTTCAATTTCGCAGGATTTTTCTCTGGAGTCCTGCTTAGAAACGG
AGTCGAGGCGGTTGGCCAACATAACCTAATACTGGAGCGTTCTCACGCGGAGATTGCTCC
CCTAAGATGAAGTTCGTAAAACCTCCTCGATTGAAAGAAGGAGACACTGTCGCGGTTCTG
TCCCCGTCCAGAGGATTGCCAAGCAGGTATCCGCAGGTCTACGAGTTGGGGCTCAGGAAC
CTAGAGGCGAAGTTCGGCCTTGAGGTCAAAGAGTTTCCAACAGCTCGAGAGGACAAGGAT
GTTCTTTACAACAATCCTGGGATGCGAGCAGAAGACGTTAACGCGGCCTTCAGGGACAAG
GCGGTAAGTTCCGTTATCACCTCGATCGGAGGAGACGAATCAATTAGAATTCTTCCGTAC
CTAGACCCGAAAATCATCCGAGCGAACCCGAAGGTACTCGTGGGCTTCTCGGACATCACC
ACCCTGACCACCTACGTCAATCAGCTTGGCCTTGTCACCTTCAATGGTCCGATGATCATG
GCGGGGTTTTCCCAGATCGACAGCTTACCTACAGCCTTCACAGAGCACATTCGGCAAATA
CTGTTCGGTTCTGAGCCGCCTTACGAATACGCGACGTTCGATTTCTACTCCGAGGGCTAT
CCTGAATGGGCTGAAGAGGAGAATCTAGGCCGGGTCAACCCGCCCAAGATGATTTCAGGC
TGGAACTGGCTTCAAGATGGGTCGCTTGTTCGCGGCGAGCTCTTCGGAGGATGCGCAGAT
GTACTTGAGTGGTTGAAAGGAACAGAGTTCTGGCCAAGATCTGACTTCTGGCAGGGAAAA
ATCCTCTTCCTAGAAACCTCAGAAGAGGTCCCAGGTCCGTTGCGAGTTAAACGATGGTTG
CGGAACTATGGGATCCAAGGAGTGTTCGAAAAAATTGGTGGAATTCTATTCGGAAGGGCA
AGAGGGTACACGGACGCGCAGAAGAGCGAGCTTGACGAGGCCATCGTCTCAGTGGTCGCA
GGCGAGTTTGGCAAGCCCGAGCTACCTGTGGTTACGAACATGGACTTTGGCCATACGGAC
CCTCAGTTCATAATGCCACTAGGGGCCAGGGCGGAGATTGACTCTAAGAATAGACGTTTC
CGGTTGCTCGAGTCCCCTGTAGAGTAGTTTCGGGAATTCAGCTACATTTGCAAAAAACGG
TCAAAGCTTTAACCCCATGATGGAATCGCTCGGCACTGTGGGCCGGTAGTTCAGCCTGGT
ATACTGGTCGAACGGTCAGGCCGAAGAACGTCCGGTTTGCAAACCGTTACGGTCTAGAGA
CCGGAAGGTCGCGGGTTCAAATCCCGCCCGGTCCACCAAAAATCGAGCTTTAGTTCAGCT
GAAGACTCGCACGTGCTAGTCGAACGTTCGATAACCATATCGAAGGATGCTGACGGACGA
CAGAACTAGGCTATTTTTTTCGACATGTTGACGTTCGTCGCGACATAGCCGGATTTTTGG
TACAGCTCCCTTGCGGGATGGTTGTGACCAAAAACGTGCAATGATATGGTGTCAAGTCCT
TGCTCCCTTACCCTCTCCTCTAGCAGATTGAGTGCTTCTGACGCGTAGCCTCGCCGTCGA
TGTTGCTCGAAGATCATGAAATCCCAAATGTAGGCGAAGGGCCGTTTGCCCTCGCGATTT
ATGGAGTACCAGACGACGCCAACTTTCTCTCCCGGAGAGGGATTCTGGATGGAGAAGAAA
TGGTGGTCCTGAGTCGAGAATCCCTTTGGAAGAATGGAGGCGAAAGTTTGTTCGGCGAGC
CGCGGTGCCTCCTCGGCGGTCCAATTTCCGGCTTTCACCTTCTCGTCAGCATAGTCCTTG
ATGGACTGGCTCTTCCACTCGTCAAAGTCATCTCGTGTCATCGGAAGAAGTCGGAGCGAG
AGCAAGCACCTCGATGCGTCGTCTTAGTCGCCACTGGAGTGAGTGTTCTATCTGGTGATT
CGTGTCGACCCTCGTCTTCGTCGAAGAGCCAAGAAAACTCCGACGAGGACAACGATTGCA
ACGCCCGCTCCTATGTAGAGTATTGTGTAGTTGGCTGGGGCTGGTGGCACTGGTTGAGCC
TGGTTGGCGAGAGCGATGTTTGTTCCTGTTAGGGCGGACACGGGTATTGTCCCGCAGACT
GTCGAACCATTAACTGTAATGTTGGACGCGGTTGTCCATGTCGTTCCGTCCCAGTATTGC
ATTGTGGTGCCGGAGCTTGCCGAGGTGAAGCTGATGCAGACCTGAGCGTTGCCTGTTGTT
ATCCCTGTCACTAACACGTCATAGTATGATGGACTGGTCAAGTTCGGGGTTCCGACGCCA
GCGCTTGGCGCGCTGAGGGTCTGTGTGGTAACGCCGACAGGTGTTCCGTTGGCCGCGGTG
GCCCCTGTGATTGTGACAGAGATCCCGGTGACGGTACCTTGGTTCGCGGTGACCCCGCCG
TTGGTCACCGTTGACGAAGTCGTGCCAACTGCTATTGTCCCTGCCAGCTTAGAAATGTCC
ACCGAGAAGTTTCCGGAGCCAGCGGTATTGGCATTGTCTCCTGTGTAGGAGGCGGTTATT
ACCGCAGTGAGACTGGCGGTGGCGGTGTCAGCATAGGTTACTGAGCACGCTCCCGCTGAG
AGAGTACACTCGCTGTTTGCAGGAGTGAAAACTCCCGTCGAGCTGCTGGTTGCGAAGGTC
ACGGCACCCGACGGAGATGAGCCGGTCACGGTCACTGAGCATGTTGTAAACCTGCCCACG
TTCACTGAAGATGGAGAGCATGAGACCGTTACAGATGCGGAAGCCTTGGCTACAACGCTC
AGTGAAGTGGAGCCCTCGCTAGCAGCGTTGTGTGAATCTCCTGAGTACGTGGCCTTGACA
CTAAGGGAGCCAGCGGCAGTTCCAGTCAGTGTCACAGAGCAAGTTCCTGAGCTAAGAGTG
CAGGACGATGCCGAAAGTGTAACGCTTCCAGAACCGTCCTGAGTGAAAACCACCGTCCCG
GCAGGATTCGAGCCCGTCACCTGCACTGTGCAGGTTGTCGACGCATCGATGGTCAACGTG
GACAGCATACATGCTACTGAGGTGGTGCTAACTGCCCGAGTTGCGGCTATGTATCCGTGG
GCTTTGCCAGAAGCGTCTGTGTAAGACCCTACGATTTGACCGGCATCATTGATTCCGTAC
GCATCTGTGTACGTTGCTCCTGGATAGTCGATGGTACTGAATCGACCGCCTGACAGTAGA
AAGGCATGCGAGGTGCCTGCTTTGTCCGTGTAGAAACCGACTATGTCGCCTGCGCCATTG
ATTCCTTGGAGTCTGGTTGATGCCGCTCC
>13_1_20cm_2_scaffold_856 dna:primary_assembly primary_assembly:ASM192063v1_:13_1_20cm_2_scaffold_856:1:18867:1 REF
CCTCCGGGAAGCACCATATCCGATTCGATCATCTCCAGCTTGTTCTTCGGCAAGTCGTCG
GGCCAGAAGAGCCTCGGACCAAAGGCACGGACCCGGTAGCGACGGACAAACTCGTCGATG
TCCCGCACGTGGTCAGGAATAATGACAGCGGCCATCGTAGGCGGCCGGTCGTCCAGACGC
TTCCACAATTCTGCTGCGCCTGTTTTCGGGACGAGTGGATCGATCACCAGTCTCTCGCCT
CCAGACTCGACATAAGTTGACGTGACAATCGGTTGCCAATCGTCACCAGGCTTCCAGCGA
TGATGCTCAGCACGCCAGATCCACAACCCGGTCCCAACATCACGAACCTCGACCCTACTG
GTCACAGACTGCATGACGCACTTCTTGGTCTCTCATCGAATTAAGATTTGCTAGATGGGA
TGATTTCCAGTACCGTCCAGATATCATAGGCGACTAACCCTCTGTGATGCTTCGTAAGCT
TAAGAGCCTCAACTGAGTCAGTATTTCGAGCATCCATTGGAAGTTACGCTTCCGAGGCGC
CATAGTCATGCCTTCAGCCAGTCTCTGATAATAGGTGCCGCCGCCAAAGAGATTCTCAGA
AGCTTACTCGAAGCAAGCCACTACAAAGTGTACCCTTTCGGATACGAAAGTTCACTCTCG
TCCCTCAAGATGCAAATCTGGGACAGCCATTTTCAAGACTTCAATGAAGTAGAGCGGGTT
CGGTCCATGCCCGATTATGTCGTGTCTTCGGAGAAAGGACTAAAACTAGTAGAAGTAAAA
TTTCGCAAGAGATCAGATCGCGAAGGGCATTCCGGAGTCTACATGAAAAACACGGACCTC
CATCGATACAGACGCTACTGGGCGGAATCCGTTATCGCACTCATCAGCCCTTTTGCGGAT
CACTTTTTCTGCCAAGCTGTTAACAGTCTTGTCCCTGGTTCGCAGGAGACAAAATGGTTC
GATTATAACGAGTTCCGATCCCTTCATGAGGTCTATCCAGAAACGAAAGACAAGCTCAAG
GCGTTCGGAGTTGCAGTGGACAAACTCGGCACTCTATGGGATGAACATAAATGAAAGCCA
TTGGGAGAACGACGCTTTCGGATTCGGACTAGTACTCGCCATTCTTGGGTTATTCCTGTT
CGGAATCGCATTCTCAAGCTATCAGGACTCAAACGCGAACTATCAGGCTTGCTTAACACG
GTACTTTCTGACGTATTGCAACTCGAACGCTCCAGTGGTTTCATGGGGTCCGCTCGAAAT
CGTCGGAGGAGCCCTGACCGCGATTGGTTTGGGCCTTGTGGCCGCTCCAATACTAGGGAG
GCTTGAAGGCAAGAAAATTACTTCTCCATCCTAGGATTCCTCCCCCAGGAGAGGGGCTGG
GACACGACTTCGCTTATCTTTGGTTTTCAGATCCCATCTTAGCGCGCTTGCGAGAAGTAC
TTGTGGAAGGTTTCTTTGCCGCCGTTTCCTTTTTCTTTGCGGGAGACTTCGGTTTCCTAG
GGGCTGACTCTGGTTCTGCTTCCGCTTTCTCTTCCTTCTCTGGAGCAACTTCCGCTTGTT
TCGCGGTGATAGCGGGCAATTCTGGTTTTGGTTCGGACCTCTTGAAGATCTCTTGGAAGG
CGACGGTATCTAGGTCCGGGAAGAATTTTTGGAGGTCTGATGTTACTTCTTTCTTGGCTA
CTTGTATTCCCTTGAGATAGAAGGCCTCCTCGGGGACTTCGATTGTGAGATCGCTTTGAT
GCTTCTTTAGGGAGAATTTTTCCTTCTGTACCTCAGGGATTCTCAGAGAGATTAGGTTCA
GTATCTTCTCGTTCTCGTTTTCTAGGATCTTGTCGATGGATACGTCGTATACTAGGGTTC
GGCCTGCGAGTGGGTGGTTGTAGTCCACTTGGACTCGTCCCGCACCAACAGAGCGGACCA
CAACGGGTCGTCCATCTAACTCAGCCTGCAGCCCGGGATTCGGTTCCACTCCACTTTTTT
CCCTGAATCGTCTAATTGGGACCAGACGCATCTTTCCGGGGTCACGAGTGCCGTATCCTT
TCTCGGGGGTTAGCTCAACTGTCTTGTTTGTCCCAGGGTCTAGGCCTACAAGCGATTCTT
CCAGTCCTTTGGGCAGCCATCCTTCGCCTAGAATGATGAATTTTGGACCGAAAGTGGAGT
CTTCTCGATGAATGTGAGCATCCTTCGCTACAGAGTCGAAGGTGGTGTCGACTGTTTCCC
CGCTCTCTTTCACTTTGAGGGTGTAGTTGACTAGGAGGAAGTCTCCTGGTTTGACTGCCA
TGGTTCTCAGTTCACTCTTCCGGGTAGTCTTGATAGGGTTTCTCTAGCGGCTTCTAACCC
TTCGTCAATCTTCGCCTTGAAACCTAGTTCTGAAGTTGCGGATCCTATGGCGCCGACTGT
GGTCATGATGTCGGAGGATCCGACGTTGCCCATAATTCCAACTCTGAACATCTTTCCTTT
CGCTTTCCCGAGGCTTCCGCCGAAGTCTATTCCATACTTTGTTCTTATGAGTTCCCTCAC
TTTCCCCTCATCCATCCCCAAGGGACTGTTTACCGCTGCAACAGTATGGGATCGGGATTC
CTTTTCTGCGTACAATCCAAGTCCCATAGCCTCCATCCCGTTGTAGACCGCCTCGGCGCA
TACCCTGTGCCGTTCATAACGAGCGGGAAGTCCTTCTTCGAGTATCATGTCGCAGGCCTC
GCTCAGAGCGTAAAGAAGAGTGACAGCCGGAGTGAAGGGAGTGTAGCCATCCTCGATGTA
CTTATTGTACATCTGAAGGTCAAGGTAGTATGACCGATTGACTTTCTTCGACTTTATCTT
CGTCCACGCCTTGTCGCTGACCGAGATAAACGCCAACCCCGGCGGGGTCATCAAACATTT
CTGGCTAGCGGTCACGCAAATATCCACGTTCCAATCGTCAACTGGTAATTTGTCGCCGCC
CTGAATCGAGATCGCATCGACCATCAAGAGCATGTCGTGATCAGCGCACAGCTCCCCAAG
CTGCTCAAGCGCCCTTACGGTTACCCCCGTGGACGTTTCGTTATAGACGACTGCAAGTGC
CTTAGCGTCTGGGTTTGCTTTGACAATCCTATTGAAATCTTCAACCAGTGGTGCCTTGCC
CCATTCTGAGCTTAGGACAACCGGTCTTCCGCCGTAGGCTTTGATCGCCTCGCCTAGCCG
CTCACTGAAGAAGCCGTTTACGTTAACGATGATCTTGTCGCCGTCCTCGGTAATGTTTTG
GAGCGCCGCCTCGGTAGCTCCTGTGCCTGAGGATGTAAGAATGAACATATCCCCTTTGGT
CTCGAAGATTTTCTTGGTTTTGCCGAGAAGTTTCGTGAAGAGTTCCTTGAATTCTGGACC
CCTGTGCCCGATAAGGGGTTTCAACATCGCCCGCATTACCCGAGGCGGGACGTTGGTGGG
ACCTGGTAACATCAGAAGTTTCTGGGTCTCACTCAAGAAGCAACCCTGCCGCTAATATTT
TGCGAGACGAAGACGTGATTCTTTTAAGCCTTAGTATCTGACAACGAGGCCTTCAAGGGA
CTTCTAAGCCGAAGTAATGGATGCGCTCATCCCACGGACTACTATCCGGATTTAACGAGA
GCTTGAGGTATATCTCCGAAATATTGCAGAAGCTAGGGCACTTCCAAAGCAAGTGGATCT
AGGCTAGTTCCCCGGTAACAGAACGTCTAATTTAGTTTGTTTGCTTAGAGCGGGCTATGC
CGAAGTCCCGCATCGACAAAGAAGAAATCTCAAAACTAATTGAAGAGAAAGCGAAGGAGC
GCGAAGTCGACCTCTTCATCCGCGAAATCCTAGAAGTGGAGCAAGAGATGTTCGAGATAG
AGCATCCAGGTGATTCCGCTCCCGGTAAGTCGGCCTTCGACAAATTCACATCCACAGCCA
CCGTGCACGATAAGATAGTAGAACGGAAACTCCTACTTCAAATGATGGAAGAGATCGGTG
GACCCGAGGCGATCAAGAAGCTAGAGGAAGCTCGGAAACGACAGTCCAAGACAGCCGAAA
AAGCTCCTCAAAATGAGAGCAGGCAGAAACTAGAAAGCCCGCTACTCCACATCTACGAGT
GCGCTGAGTGCGATTTCCGTAGCTCTCCCGGCAAGAAGTTCGAGCTTGACGAACACCAGA
TGGAAACTGGGCATTCCGGATACAAAGAATTGTTTCTCTAAGTTTTCGGCTTTCGGCACT
TGAGCGTAGCACGTTCTGGAGCCCAAACGATTAGGTGCCTCGTTTTACTTTGGGCGTGCT
GCGGTGGCCTTGGCCGCGAGCGCTGCGAATTCCTCGCGGCCGAAGGCTGTGCCCGAAAGT
CCCCAACCGCCTTCGGCGGCCTCAGTGAGTAGCACCCATGTTCTACCGGCCTGGGTCGAG
[truncated: 3,075,014 more chars]
