# Supplementary material for: Regions Enriched with Reverse Complement Triplets in Bacterial Genomes
Source: Int J Mol Sci. 2026 Feb 28;27(5):2301. doi: 10.3390/ijms27052301 (PMC12985086; doi:10.3390/ijms27052301)
Supplement: Supplementary file 1 [file ijms-27-02301-s001.zip › for_send/45/Thermodesulfobacteriota/class/mirror.txt]

SMAX=   74.00     KMAX=     107   
NOM=     1     7    10    12    19    20    23    25    29    31
NOM=    32    33    34    36    44    45    48    49    51    59
NOM=    63    68    69    73    77    88    89    95    97   102
NOM=   105   107   108   109   110   111   114   116   117   120
NOM=   122   123   124   126   127   128   130   131   139   143
NOM=   146   148   156   157   158   161   168   190   202   206
NOM=   209   212   214   218   219   227   230   235   237   238
NOM=   243   252   255   256                                    
KK= 1201669  LL= 1202448  Z=    5.30  JJ= 1201489  DL=   780    
CTTTTTCGCTTTGTCCCTCCTCTATGAACTTTCCTCCTTTACCTTTCTCTACAAATCCTAGGTCTTCATACCCCATTATTTCTGCTATGGTAAACGCATCATGAACTGTAGCAACTTCTATACTATTAGGCGTAATATCAGCCATTTTATAAGCGTCCTGAGCAGCTAATGTTGTAGCCTTAAATCCTAACCACTCTCCTCTTCTCGCAACATATGCGTAGTCATTAGCAAATCCTACTCCACTAATCCACACTGGTGAATCTATCTTTAGCTCTCTCACCTTCTCTTCCGAGGCAAATATTGCTGTTGCGGAACCATCACTAATTGGACATGCATCAAGGAGCTTAATAGGCCATGAAATAACCCTAGACTTTAACACTTCCTCAACTGTGACAGGTTTTTGGAAGTGAGCCTTAGGATTACTTGCTCCATATTTGTGTGCCTTAACCGATACTAGAGCCATTTGTTCTTCTGTTGTACCGAAGACTGCCATGTGTCTAGTAGCGTAAAGAGCATAATAAGTAGGAAATGTAGTACCGTAAAAGTGATATTCCCACTGGTAGTTTCCTCCCCTTCCTCCCACTGCTAAAGAGGTTGAAGTATCGACCTCAGTCATTTTATCCACGCCCACAGCCATAGCTATTTCAGCTAGACCAGATGCTACAAGGGAGTAGGCTGTTAGAGCAGCTGCGAGACCTGTAGCACACATAGCCTCTACTCTCATGGGTACTTTTCCTGTTAAACCTGAGTACTCAGCTACAATAGGTCCTGGATAAAGTT                                                                                                                                                                                                                                                                                                                                                                                                                                                                                                                                                                                                                                                                                                                                                                                                                                                                                                                                                                                                                                                                                                                                                                                                                                                                    
A===      314      214      224      124      144      323      211      244      141      313      213      233      234      243      413      343      334      333        0      231      223      1
B===      324      321      311      312      332      414      221      331      232      424      421      441      341      431      423      434      344      444        0      241      411      2
RRR=   1088.9    671.4    111.0     48.1     34.7     25.6     22.0     17.3      6.5      5.9      0.0      0.0      0.0      0.0      0.0      0.0      0.0      0.0      0.0      0.0      0.0      0
M=     4108.     5849.     5582.        
M=     5693.     5889.     4290.        
M=     5050.     2861.     2580.        
M=     2539.     2791.     4938.        
J=   1     -15.7   9.8   5.9            
J=   2       5.8   8.7 -14.5            
J=   3      27.2 -11.1 -16.1            
J=   4     -15.6 -11.2  26.8            
SMAX=   48.00     KMAX=      39   
NOM=     5     6    17    35    37    38    39    50    54    57
NOM=    60    66    67    74    76    78    81    82    84    86
NOM=    92   100   101   106   115   118   119   153   154   164
NOM=   167   172   178   179   185   188   193   196   201   203
NOM=   205   216   217   222   232   233   240   247            
KK=  519013  LL=  520002  Z=    6.87  JJ=  518833  DL=   990    
TTTAGGAGAGAAGGAAGTATTGCCTATCTCCCTCACTACATTGCCTTGCCTCCAGAGATGAGAGTAAAAGAGGCATTAGACTTTTTATCAAGGATATTAAACGCTAATTATTCTAGCGTTATAGAAGAGCTGGATTTAAAGGACCTTTTAGGAAAGAAGATATCAGATCTTTCTCAAGGGCAAAAGAAAAGGGTTTCTCTCTCAAGAGTTTTCATGAGAGAAAAGGACATCTACCTCCTCGACGAGCCTACTGATAATCTCGACCCAGTCTTTGCTAGTAAGGTTAGGGAAAAAGTAGTTTCACTATCAAAAAGTAAGATAGTGATCTACACATCACATAATCTTTACGAGGCTAAAGAAATTGGTAAATACGTAATGGTGATGGATAATGGAAGGCTAATTAGGTTCTGTACTATGGATGAATTGAGGACGGGAGAGTACGTTGTAGGGATAAGAGCTTCGTCGGATTTATCGAAGATTCTAGAGGGACATTATGAAGGGGACTACTTTGTAGTAAAGCTCCCTGACCCTTCGATGGTTAATGAAGTGATACAAAAGCTCCTTAGGGAGAATATTACAATTTACGAGGTGAAAGAGATGAGAAATCCTTTAGAAGAGCTTTTGAGGTGATCAAATGAAGCTATATCTCTCATTTATCTTGGCAAAGAGGGCATCAAAGAGGAGTTTGGGAACAACATTCTATCTATTTACATTATCCTTTATCGTGTTCGGTCTTAACATATATTTTATATCTAGATTAAGCTCTCAAAATCCTTCATTCCTCTCAACTGCAACTTTCCCTTCTCTGGTCTTTGTAATTGCTTTTATTTCATTAATAGTCACTCTCTTAGGCGATGATAGGCAAAGCGGTCTCCTAGAATATTTAGTGGCTGAGGGTTTCACTGCCCAAGAGGTCTATTACGGTTATCTTTTGGCGTACTTGTCCATTTCTCTTCCCGTTATTATTCCAGTAGACCTAGTACTTGGATT                                                                                                                                                                                                                                                                                                                                                                                                                                                                                                                                                                                                                                                                                                                                                                                                                                                                                                                                                                                                                                                  
A===      323      144      114      223      141      111      413      233      121      333      234      231      243      343      314      313      244      334      224      214      124      1
B===      414      332      322      411      232      222      423      441      212      444      341      241      431      434      324      424      331      344      311      321      312      4
RRR=    575.5    244.5    177.5     34.3     22.3      6.7      3.3      2.6      2.0      0.3      0.0      0.0      0.0      0.0      0.0      0.0      0.0      0.0      0.0      0.0      0.0      0
M=     4687.     4826.     4037.        
M=     3976.     4763.     4801.        
M=     2704.     2448.     2858.        
M=     3123.     2453.     2794.        
J=   1       2.7   4.9  -7.5            
J=   2      -8.4   3.9   4.5            
J=   3       0.7  -4.4   3.8            
J=   4       6.5  -6.6   0.1            
