# Supplementary material for: Regions Enriched with Reverse Complement Triplets in Bacterial Genomes
Source: Int J Mol Sci. 2026 Feb 28;27(5):2301. doi: 10.3390/ijms27052301 (PMC12985086; doi:10.3390/ijms27052301)
Supplement: Supplementary file 1 [file ijms-27-02301-s001.zip › for_send/45/Thermodesulfobacteriota/class/selection.txt]

KOK=         1
KK=   23311  LL=   24300  Z=    4.55  JJ=   23161  DL=   990
A===      111      112      113      114      121      123      124      131      132      133      134      141      143      144      211      213      214      223      224      231      233      234      243      244      313      314      323      333      334      343      413      433
B===      222      122      422      322      212      412      312      242      142      442      342      232      432      332      221      421      321      411      311      241      441      341      431      331      424      324      414      444      344      434      423      443
RRR=    0.879    1.243   -0.522   -0.008    7.429   -1.209   11.655   -0.457   -0.102    0.088    4.835    4.656   -0.233   -0.504   17.987    6.820   89.248    4.990   13.574    0.194   -1.585    1.468   -0.560    0.688    0.033   41.061   17.300    1.944    0.771   -0.005    0.243    0.015
X1==    0.612   -0.992    0.731    1.134    2.570    1.489    5.472   -0.478   -0.383    1.365    2.835    4.030   -1.240    1.047    4.351    1.489    6.668    2.933    3.291    0.241   -1.148    0.484   -0.358   -1.253    0.514    5.279    4.123    2.302   -0.761    0.239   -0.425   -0.761
X2==    1.436   -1.253   -0.715   -0.007    2.891   -0.812    2.130    0.956    0.267    0.065    1.706    1.155    0.188   -0.481    4.134    4.581   13.384    1.702    4.124    0.806    1.380    3.034    1.564   -0.549    0.065    7.778    4.196    0.844   -1.013   -0.020   -0.571   -0.020
CD1=        7        3        4        5       11        5       12        2        2        3        5       10        0        3       15        5       14        7        8        3        0        2        1        0        2        8        6        3        0        1        1        0
CD2=        9        3        2        3       13        2        7        5        4        2        4        5        2        1       16       12       27        7       11        5        4        6        4        1        2       12        8        2        0        1        1        1
GTTGTACTTTAAATGCAACTGATCCTAAGACTACAAGGGATACGAGAAGTATTATTGCTGCTCCTATTACTATGTTCTTAGAATCTACAATATCCTTAGGCAGAACTCTTCTTAGATATAGGTCTAAATATAAGAATAGTGGAATTATAAGTAATGCTAAACCGTGAGCTACTTCAGACATGAATCCTATAGTGTTAGGAGAGAGAGATGTTAGAAAAGCTGCTGTTATTCCTGAGATAGTTAATGTTTTCGCAGAGATTTCATCATTTTTATTAAATAGTACTATCAGAAATGCAGCTATAGCTAAACTTATGTCTATATAGGTATATCCTCCCCAAGTTATGTTTGCTAAGAAAATCATTATACCTGCAGGTATTCCGTACAATGGTTTCTTCTTTTTGATTGCTAAACTAAGGAAATATATTGTGAAAAGTACAAAGACGCCTCCCCATGACGTCTTAGGTAGGCTTCCGAGAATATTCTTATAGGTTAATGATGGAGTGAACGCTGTAATTGCAGCAGCTATATATCCACCTACTCTACTATTCGTAATAGATTCTACTGCTAAAAACGCTGCTACTACACCTATTCCGTCAAGCACTATAGGAGATACAAGAGTTAGCGTATAAACGATGTTTTGACCAAATATTGAGTAGAAAGGTACTGAAAATAATGCTACTAAAAATGGGAGTCCTATTGTATTTTCGAGCTCGATAAAGTAACCCCAGGGGAACCATGCATGTACATCTGGGGGCACAGCATACCAGTTACCTCCTGCTTTAACAATTAATAAAGCGTTATAAAAGAGGTACCACGAGTCAAACTCATTTATAGTTTGAGGGAACGCAGTAATGCTAATGATTCGTATAAGTATTGAGAATAGTGCTAGAGATCCAATAATTATAGCATCGAGAAATTTAAACTTATCAATTCTAGCCAGTATACTAGTACTTTGCATCAGATAAGTAGTTTATTTAATATTTATAAGCT
KOK=         2
KK=   35191  LL=   36360  Z=    4.59  JJ=   35161  DL=  1170
A===      111      112      113      114      121      123      124      131      132      133      134      141      143      144      211      213      214      223      224      231      233      234      243      244      313      314      323      333      334      343      413      433
B===      222      122      422      322      212      412      312      242      142      442      342      232      432      332      221      421      321      411      311      241      441      341      431      331      424      324      414      444      344      434      423      443
RRR=   39.759    6.256    0.209    3.239    4.007    0.808   -0.058    0.680    3.884   16.277    0.199   27.238    0.097    3.948    2.991   -0.461    0.554   11.871   -0.783    9.521   40.763    0.428   -1.058    6.648    0.034   -0.019    0.775    0.052   -2.471   -0.011    0.010    6.403
X1==    5.969    3.296    0.514    1.997    2.111    1.513   -0.301   -0.631    1.513    6.062    0.263    4.747    2.601    1.643    1.321    0.956    0.768    2.452   -0.921    2.070    8.192    0.183    1.699    6.615   -0.431   -0.516    1.089   -0.755   -0.820   -0.820    0.263    3.180
X2==    6.661    1.898    0.406    1.622    1.898    0.534    0.192   -1.077    2.567    2.685    0.757    5.738    0.037    2.403    2.263   -0.482    0.721    4.841    0.850    4.599    4.976    2.338   -0.623    1.005   -0.080    0.037    0.711   -0.069    3.014    0.014    0.037    2.014
CD1=       21       15        4        7       12        6        3        2        6        9        2       12        5        4       10        5        5        8        2        7       12        2        4       11        1        1        3        0        0        0        2        4
CD2=       27       13        5        7       13        5        4        2        9        6        3       15        2        5       14        3        5       13        5       13        9        5        1        3        2        2        3        1        4        1        2        3
ATTTTTAAGCTTAATTTACCAGTTAAAATTACCTAATATAAAGGTTTTCAGATATTTTTAATATCCTCTAGTTTATCGTTATTTGGAGAATTCAGCATATAGTTTAATTCAGTATATACTAAATTTCAATCTTTATCCTACACCATATATCTCCTTATTACGTTCTCTAATAGTGAATAATTTTTTATATTTATGTCTTAAATTGATAGAGAATCATATGAAAGCTGTTATTTTAGCTGGTGGCTACGGAAAAAGACTTAGACCTTTGACTGACGAGAAGCCCAAACCTTTAGTTGAGATCGGTGGTAAACCTATTTTAGAATGGCAGATCCTCCTTCTGAAGAGGTATAAAATATCATCAGTTTACATTTTAGCTGGATACAAGAAAGAGGTGCTACTTGACTGGGTATCAAAGAACCAAGAAAGATTGGAGGTAAAATTGGCAATCCTTTCGGAGACCGAGCCCCTTGGTACTGGAGGTGCTATAAAGAGATTAGAGGATTTCATAAAAGAGCCCTTTTACGTTTTAAACGGCGATATTATTACAAATTTAGATCTAGATAAACTGAAGATTAGTGAAGATTCTGATGATTTAGCGTCAATTGCGTTAGTACCACTTAAAAGTCCTTATGGAATAATTAGAATGAAGGATGGTGGAAAAATAATCGAGTTCGTTGAAAAACCTATAATAAAGGATTACTGGATTAATGCAGGTATATATTACATGAAGCCCCAAATCTTTGAATTTCTACCAGTTAAAGGTGATGTGGAAAAAACTACATTTCCCTTGTTGGCTGAAAAGGGTATTTTATCTGGTAAAACCTATGATAGCGTATATTGGCGTTCTATCGACACTTTAAAGGACTATGAAGAGGCTGGTCAGGAGGTTTCTGAAGTCTTCAAGAACTTATAATTTCCACGTCTTCCTCGTCATTAAAGTCCTTGTACCATTTTTCAAATGCTTTTTCTGTACCTAGATCTCTAATATCCCTCAAGAACTTCTTTTCCATTTTATTTAAAAGTTCCTCACAATCTGTGGGTAAATTATCTTTTACAATCATTAGTACCCTCTTCACAATCTTTGTCATTTCCTCTTCTTGCATATCCTTTGTTCTAAAAATATCAGAGTCTCGGAGGACTGAAAATAAGGTGAAAAACTTAAAAAGAATG
KOK=         3
KK=   43201  LL=   44280  Z=    6.86  JJ=   43141  DL=  1080
A===      111      112      113      114      121      123      124      131      132      133      134      141      143      144      211      213      214      223      224      231      233      234      243      244      313      314      323      333      334      343      413      433
B===      222      122      422      322      212      412      312      242      142      442      342      232      432      332      221      421      321      411      311      241      441      341      431      331      424      324      414      444      344      434      423      443
RRR=   13.966    1.613    4.931    5.316   23.224   23.034   -0.028   -0.023    5.326   -1.157    1.776    5.316   -0.172   18.816    0.007    8.193    0.136   25.753    0.203   -1.588    9.927    1.776    0.033   15.623    0.043    3.475    7.093   -0.509    1.096    0.035   -1.168    8.009
X1==    3.628    1.727    3.120    2.071    3.824    5.289    0.291   -0.488    2.362   -0.352   -1.293    2.071    0.269    4.388    0.049    2.947    0.291    5.628   -0.347    1.776    2.876   -1.329    0.192    3.493   -0.352    4.173    2.055   -0.715    1.165   -0.835    1.831    4.165
X2==    3.850    0.934    1.580    2.566    6.073    4.355   -0.097    0.047    2.255    3.282   -1.374    2.566   -0.638    4.288    0.144    2.780    0.469    4.576   -0.585   -0.894    3.451   -1.337    0.174    4.473   -0.123    0.833    3.451    0.712    0.941   -0.042   -0.638    1.923
CD1=       14       10        8        7       15       12        4        2        7        1        0        7        2        8        6        8        4       13        3        6        5        0        2        7        1        7        4        0        2        0        4        5
CD2=       17        9        7        8       22       12        3        4        8        7        0        8        1        7        7        9        4       12        2        2        7        0        2        7        2        3        7        2        2        1        1        3
TCCATCTTTTCTTGTTTCTGTGCCGGCATTTACTAGACCATAATTGAATAATGGCTTAACTTCAACATTAAATGGTACTTTAGCCTCATATAATCTTATAATTGCCGGTAAGGATAGGGGCAGAAAATCTATCAGTATAAGATTGCCATCATCGAATTCAGTTCTGAGTATCAGTGAGTATTCTACATACTGTTGTTTAACTTTGTTGAATTTTTCAGGAGTTATAAGGAAGTATCCTCCTTTATCTTCATCTAATATCTTTGTAAAAACAGATGGAGAATCGAATTTGGGAACTGGAAACCACTCTATACTTCCTTCCTTCTCTAGTGCAGTTGTTATGCCGTTTGAAAGTAAGGCGTAATTCATTAAAAGAATATAACTACTGAAAGAGTAAATTAGTTTATGTTCTCAGTATCTATCAGTACACAGACACCGCCAGTTAGATTCAGGTATACTTACAGGGATTTAATGGATAAATATGGATTCTTTGAACTACCGATAGAGTTGAGTCAATTGGACTCTTCTGATTACTACTTTTCTGTAGGCGGAGTACCAAAGATGATGTTATCCCTCATCAACAAATTTAATAAGGTTAGATGGGTCTCTTTAGGTCCTGGTTATCCACCTCAGGTTAAATATGGTGATCAGAGGCTTTTCGATTTTATAGATCTAGATCCTGAGAATCTTAAAAATTATACTAGGTATAAAGAGGGAATATATAATGAAAGCCATGGAATAGAGAAATATGAGATTAAACCTTCAGAATATATAAGTTACGCGGATTATAACTGGATCTCAGCTAAAAAATTACTTGAATTTCACAATGACAGTGATGTATATTTCATAAACGATTTTCAGCTATTACTAGTGGGAGGTATAATTGGTCCATCAGCACCTGCAATACTTTGGTATCATATACCATTTGTGCCTGAAAATTTATCACCACGGATCAGGGACTTTATTGTAAGATCATTTGAGGGATATGATTATGTTATACTGAGTACTAAGAGAGACTTAGAAGGTCTTCTGAGGATCGGTGCCAAAATAAATGCCAGGCAAGTTTACCCTTTCATTGATACT
KOK=         4
KK=   47521  LL=   48600  Z=    4.91  JJ=   47521  DL=  1080
A===      111      112      113      114      121      123      124      131      132      133      134      141      143      144      211      213      214      223      224      231      233      234      243      244      313      314      323      333      334      343      413      433
B===      222      122      422      322      212      412      312      242      142      442      342      232      432      332      221      421      321      411      311      241      441      341      431      331      424      324      414      444      344      434      423      443
RRR=   10.601    7.403    1.377    8.145    7.617    5.228    0.423    0.378    1.587    0.001    0.717    0.688   14.838    1.907    0.117   -0.331   -0.058   42.305    2.523    1.349   17.226   -0.776    7.117   -0.245    0.491    0.397   17.226    8.241   -0.325    0.310   -0.013    0.285
X1==    3.334    3.389    2.025    2.389    2.923    2.788    0.447   -0.738    1.323   -0.016   -0.502    0.145    4.206    1.113    1.525   -0.631    1.107    6.688    1.172    0.346    4.150    0.617    2.002   -0.133    0.563    0.283    4.150    3.191    0.421   -0.402    1.068    1.244
X2==    3.180    2.185    0.680    3.410    2.606    1.875    0.946   -0.512    1.200   -0.089   -1.429    4.735    3.528    1.714    0.077    0.525   -0.053    6.326    2.152    3.900    4.151   -1.258    3.555    1.839    0.871    1.404    4.151    2.583   -0.771   -0.771   -0.012    0.229
CD1=       10       12        7        5       11       10        3        2        7        3        1        2        7        2        8        3        4       21        5        5       12        3        5        1        4        2       12        8        2        1        3        3
CD2=       16       11        4       13       12        5        6        2        4        1        0       16        7        7        6        3        4       10        7        8        5        0        6        6        2        4        5        3        0        0        2        1
CTACACTCCATCAGTGAAGAAGATAAGGCTGTATTCTTCATCCCCTTCCTCGAGGAAACCTTCTTCTCTTTCAACTGAATTAGCGGAATAATATCTATTAGGTCTTCCCAGTGATCCTCAGGAAAAATTTGATAACAATATGAATCTTCCCCATCTTCCTGACTACCCTTTTCCCATATTACAAATCCACCAATCGTGCTTCTACAAGCACTACCTGATCCAATTCTGGCTATTTTGGATAATTCCCTTTGGCTTAAACCCAAACCTAATGCATCATTTAACGCATAAACTAATGCAGCTATACCTGCTGCAGACGAGGCTAAACCGACTGATTTAGGGAAATTCATGTAGGACTCAACTTTTACGGAGAATTTTTTACCGTAGAGCTCTCTGAAAATATTAATAACTCTCCCTCCATATTCTTCAAATTCTTCCTCTCTCAACTTCTGTTGATTTATGTATATTTCGTCCTTTTGTAAATCGGCTGAAACAGTTACCTTAGTCCTCACTTCTAATTTCTCCAAGCTTATGGATAATGAGGAATTCAAAGGGAGATTTAGTTTATCGTCTCTTTTCCCCCAATATTTAACTATTGCTATATTGGAAGGAGCAATAGCCTCTCCTTCAAGTTTCAACCTTAAGCCCCTCGTCTTCCTTCAAATTAATAACATATATTCCTTTAATTTTCTTCCACTCCTCTATAACCCTTGAAAGATCATAACCTATTGCGAAGACTGACTCGCCCCCAGCTCCGGGGGACATTGCTATTAGTGCATCATACTTTTCAGCTATTCTCCTTAACTCTATGGTTTTTTCGTTCTCTATTTTTACGCCTACCACATTTTCAGCTAGTTGCTCTAACATGAGTCTAGATAACTTTAAGTGTTCTACAGCCTGTTCCAGTTTGTTATCTTTCAATAATTTTATGGCAAATGAATTCTCAGCATCAATGTATTTCATCATTTGCTTAAACTGTTCCAAATCTCTCTTTTCAACGAACTTCGCCACGGAGTTCACAGTATCATAACTTTCCCCAATGAATGCCAATGCCATTTGGTATTTATCCCCTAATCTAAGAGG
KOK=         5
KK=   48871  LL=   50010  Z=    5.41  JJ=   48841  DL=  1140
A===      111      112      113      114      121      123      124      131      132      133      134      141      143      144      211      213      214      223      224      231      233      234      243      244      313      314      323      333      334      343      413      433
B===      222      122      422      322      212      412      312      242      142      442      342      232      432      332      221      421      321      411      311      241      441      341      431      331      424      324      414      444      344      434      423      443
RRR=    9.445    0.976    1.572   12.261   13.625    3.141    1.105    0.740    0.452    3.373    1.158   10.096    3.329   10.737    2.034    2.640   -0.336   10.382    0.513    0.215    8.579    0.855    0.036   -0.061    0.084    7.704   57.563    1.036   -0.000    1.065   12.943   -0.126
X1==    2.732    0.654    1.834    3.243    3.475    0.958    0.833    2.368    3.186    1.605    0.766    4.805    1.489    2.779    0.654    0.958   -1.336    2.314    0.462    1.515    3.335   -0.588   -0.588    0.087    0.122    5.099    7.202   -0.944    0.003   -0.997    2.933    1.003
X2==    3.457    1.493    0.857    3.780    3.921    3.279    1.326    0.312    0.142    2.101    1.511    2.101    2.236    3.864    3.112    2.756    0.252    4.486    1.112    0.142    2.572   -1.452   -0.060   -0.698    0.689    1.511    7.992   -1.097   -0.126   -1.068    4.413   -0.126
CD1=       14        8        7       10       15        5        5        8        9        4        3       13        4        6        8        5        1        7        4        6        6        1        1        2        2        9       11        0        1        0        6        2
CD2=       14       10        5       10       16       10        6        4        4        5        4        7        5        7       14        9        4       13        6        4        6        0        2        1        3        4       14        0        1        0        8        1
ATGAACTTTTGGTAAATTAGGGAACTGTGATATGACACTTTCGATTAAGGAATTTCCTTTACCCTTAAAGACTCCGTAACTAGTCTCGAATAAAGAATCGTCTGAAGGAGAGTACTCACATTCAGCTCTCACTCTTTTATTGATTGCTATTGAATGGGATATTCCTCCAAAGACAACGGAGTAACTACCTATCCATAAAACTTTTCCTGGAGCACTAGCTACTACTTTTTTTATCTTTTTCACCATAATCAGTGTATGGAGTTTGAGCAAAAAAGAGATAGGCTAGTCTTAACTACGATAGCTCAGGCTGGTCCTTCAGGCTTAGATTCTAGAACTTTATTCTCTAATTTGTCATTATTCGTAACGGCTGAGTCAATACAGAGAAGTATTGAAAACTTGTTCATAAAGGGAGATGTGGTTATAGTCAATACAGGTGGAGAAGTAAGGTACATAGCATCAAAGACCGTTAGAGATTCATTACTCACGTTAGAAATTCAGAAAGTCAGACTGGTAGAATACTTAAAGGAACTGAGTAAAAAGAAAGATGAAATACTGAAGATTGAGGATAAGTCAAAACAGGCTGAGGAGTTAAGAAAACTCATAGGTAGGGGTTTCGTGTTAATAGCCACAGGTTTGTTAAGTTTATATGAGAAAAGACCTGAAACAACAATACCTGAATATATAGAGGCACTTCAACCTTTAGTAGACGTTTTAGAGAAATTAGCTAAAATGGTGGAGATTCCGTACTCTAAAGAGGAACTAGACAATATACTTAAGCTCATAGAGAAGTATAGAGGAGAAAAAGATTATCAGATAATGAAGGATCTAATAGAACGTGAGACAGCCAAGAACCAATGAGTTCTATATCCTAGCCATATCCTCACTTATGACTTGGTCAATCAGTTTAGAACAATTCAGTAAATCATTTCGCATTTTATCCTCAAAGTTAATAATCAACGTGTAGTAATACTTCGGTCTTCCTATCCTTTTATCTGTCTTCTTCTCCCTTGTAATTAAACCTATGTCCATCAATTTTTTGAGACTATTCTCTATTGTCGTCTTACTAACCTTCATCATGTCAGATAGCTCTTCAGACGTTATAGGCTTTCTCAGCTCTATCAATTTTAATAAACAGTCAAC
KOK=         6
KK=   69661  LL=   69960  Z=   15.17  JJ=   69301  DL=   300
A===      111      112      113      114      121      123      124      131      132      133      134      141      143      144      211      213      214      223      224      231      233      234      243      244      313      314      323      333      334      343      413      433
B===      222      122      422      322      212      412      312      242      142      442      342      232      432      332      221      421      321      411      311      241      441      341      431      331      424      324      414      444      344      434      423      443
RRR=    8.939   -0.061    0.774   15.284    0.133    0.761   -0.130    0.697   -0.039    0.277    0.196   96.951   -0.558   13.588   -2.323    2.277    0.204   -0.885   -0.225    0.094    0.277    0.223   -0.277   -0.177    0.126   -0.386    1.961   -0.104    0.095    0.095   -0.386   -0.147
X1==    1.987   -1.117    1.411    3.281   -0.196   -0.705    0.139   -0.589    0.295   -0.342    0.582   10.281   -0.418    2.490    1.646    1.295    3.139   -0.845   -1.028   -0.705   -0.410    0.500    0.500    0.390    0.658    0.582    0.590   -0.199   -0.243   -0.243    0.582   -0.243
X2==    4.499    0.054    0.549    4.658   -0.679   -1.079   -0.935   -1.183   -0.133   -0.809    0.337    9.430    1.337    5.456   -1.412    1.759    0.065    1.048    0.219   -0.133   -0.676    0.446   -0.554   -0.454    0.191   -0.663    3.324    0.521   -0.393   -0.393   -0.663    0.607
CD1=        3        0        2        4        1        0        1        0        1        0        1       11        0        3        3        2        4        0        0        0        0        1        1        1        1        1        1        0        0        0        1        0
CD2=        9        2        2        6        1        0        0        0        1        0        1       11        2        6        0        3        1        2        1        1        0        1        0        0        1        0        4        1        0        0        0        1
TTTTAAGAGAGAAAGAGGAAGCAGGAGAAGAGAAGAAGAAGGGAAGACCAAGTTATATATATTGGGTAGATGGAGAGAGGCTTTACGAGAAACTGGAGAGAGATTTAGAGACGTTAGCCTCTCAGATAAAGAAAGAGTTAGAGGAGAGAATGCAAAGTATCTAAAACTAAAGTATCTAACTTTTACTTTCTTCTTGCTTTTCCTCCTTCTTCTGTTCCTTCTTTTCTTGCTTACTCTCCTCCTTTTTCTTCTTCGCTATTTTCTGTGTCTGTACTTCGATCTTGACACTAACTTTTTCTT
KOK=         7
KK=   76831  LL=   77130  Z=    4.66  JJ=   75961  DL=   300
A===      111      112      113      114      121      123      124      131      132      133      134      141      143      144      211      213      214      223      224      231      233      234      243      244      313      314      323      333      334      343      413      433
B===      222      122      422      322      212      412      312      242      142      442      342      232      432      332      221      421      321      411      311      241      441      341      431      331      424      324      414      444      344      434      423      443
RRR=   -1.030    0.338   -0.065    0.405   -2.188   -1.333   -0.736    0.104    3.818   -0.201    0.183    1.479   -0.827   -0.055    1.862   -0.674   57.921    7.639   -1.498   -2.070   -0.046    0.183    0.294    2.467    0.322    0.966   -0.617    0.046    0.046   -0.131    0.183    0.046
X1==   -0.797    0.579    0.384    1.564    1.455   -1.028   -0.732   -0.616    2.944    0.523   -0.337    0.564   -0.337   -0.238    1.455    0.958    8.268    4.830    2.529    2.944    0.199   -0.566    0.434    1.600    0.523    0.663   -0.801   -0.369   -0.261    0.739   -0.337   -0.261
X2==    1.293    0.584   -0.169    0.259   -1.504    1.297    1.005   -0.169    1.297   -0.384   -0.544    2.620    2.456    0.231    1.280   -0.703    7.005    1.581   -0.592   -0.703   -0.229   -0.324    0.676    1.542    0.616    1.456    0.771   -0.125   -0.177   -0.177   -0.544   -0.177
CD1=        0        2        1        2        3        0        0        0        4        1        0        1        0        0        3        2        9        8        4        4        1        0        1        2        1        1        0        0        0        1        0        0
CD2=        6        3        1        2        0        2        2        1        2        0        0        5        3        1        4        0        8        2        0        0        0        0        1        2        1        2        1        0        0        0        0        0
AAGATAACTGAGGAAGAACTAAGATAAATTTAGTCCTTGTTTAAGACCTCAACTTCTTAGTAACTTCACTAGTTATTTCCTTAGATATCTTTCTAGTTTGCTCTACTGTACCTATTCTTCTAGTTGTCTCTATACTTTCGCTTATTCTTCTAGTTGTCTCTATTAGCTCCATTCTTCTAGTCTGCTGTGCTATCATTTGCATTTGTTCTACAGTTCTGGTTGCTTCTGATAAATTGTTGGAGTTCAATTGATTAGCTAACTTGCTCATTAACTCATAGTAACGATATTCATTAACCAAAT
KOK=         8
KK=   97801  LL=   98430  Z=    4.85  JJ=   97261  DL=   630
A===      111      112      113      114      121      123      124      131      132      133      134      141      143      144      211      213      214      223      224      231      233      234      243      244      313      314      323      333      334      343      413      433
B===      222      122      422      322      212      412      312      242      142      442      342      232      432      332      221      421      321      411      311      241      441      341      431      331      424      324      414      444      344      434      423      443
RRR=    5.082    0.742   -0.154    4.815    0.259    0.418   55.104   -2.067    0.810    0.309    0.174    2.069    0.197    0.853    0.760    3.411   16.041    0.543    3.588    3.594   14.762    0.103    1.083    2.477   10.085    2.823    0.307    0.034    0.369   -0.295    0.174   -0.742
X1==    1.831    1.124   -1.401    3.216    0.085   -0.558    8.741    1.505   -0.558    0.132    2.504    1.382   -0.212    2.471    0.604    2.509    2.933    1.176    1.908    1.743    3.222   -0.100   -1.056    1.952    3.132    0.694   -0.778    0.609   -0.555    0.445    2.504   -0.555
X2==    2.776    0.660    0.110    1.497    3.048   -0.750    6.304   -1.374   -1.453    2.345    0.069    1.497   -0.931    0.345    1.257    1.359    5.469    0.461    1.881    2.062    4.581   -1.025   -1.025    1.269    3.220    4.069   -0.395    0.055   -0.665   -0.665    0.069    1.335
CD1=        8        6        0        8        4        1       16        4        1        1        4        5        1        5        5        5        7        3        5        4        4        1        0        4        4        2        0        1        0        1        4        0
CD2=        7        4        2        3        8        1        9        0        0        4        1        3        0        1        5        4        8        3        4        5        7        0        0        2        5        5        1        1        0        0        1        2
AAACATTAAGACTTTCTGATGTAGAGATAGGGTATTTAAACTTTTTATAAACATATAATTTTCAAATGGATATTCATAGTGAAGAAGAATTATTCAGAATTATACGGTCAGCATACCTTGACAATAAGAAGATCCAGGTCTTAGGTTATGGTAGACATGGTAGGATATCTAAAGTTGATGAATATGTCTACACTAAAAACATGAATTGGTATGAGATCAAGGATGGTAAAGTCCAAGCATTAGCTGGTGCTGATGTAACAAAGATTAGGAAGGAAGCTAGTGAAAATGGGCTACTACTCCCAACACTTTACGACGGTACAATAGGAGGGCTATTGGCTATTAATCCTATATCCCCACTCACTACATCTTATGGGAGACCATCAGATTTCACACTATGGACTAGGTTTCTGACACCTTATGGTGGGATGAAATGGAAGGTCTTTGTCGGTTCCATGGGTCTTTTGGGGGCTATTTCGCGTGCTGAATTAAAATTATTTGAAAAGCCCAGAAGAATACTGACGTATGACAAAAACGATGCAACTGAAGAGGAAATTATGAAAGTTTCCTCATTAAGACCATTAGTATTACTTGTAGAATATGACGGGAGATTTAATGTCCATGCATCTTTTT
KOK=         9
KK=  133861  LL=  134880  Z=    4.56  JJ=  133681  DL=  1020
A===      111      112      113      114      121      123      124      131      132      133      134      141      143      144      211      213      214      223      224      231      233      234      243      244      313      314      323      333      334      343      413      433
B===      222      122      422      322      212      412      312      242      142      442      342      232      432      332      221      421      321      411      311      241      441      341      431      331      424      324      414      444      344      434      423      443
RRR=    0.741    5.912    4.904   -1.055    2.286    0.095    1.177   -0.071    0.672    4.607   -0.182   28.306   -1.246   19.611    8.513    0.343    1.177    3.838   -0.061   32.869   31.655   -0.955   -0.041    0.338   -0.063    0.165   10.922    1.008   -0.542   -0.967    3.246    1.367
X1==    1.463    2.678    1.721   -0.449    1.325   -0.451    0.807   -0.018    1.984    2.634   -1.457    5.717    2.016    5.119    4.934   -0.451    0.807    2.251   -0.097    5.637    5.370   -1.385    2.264    1.017    0.281    1.321    2.073    1.111   -1.069    0.813    2.016    2.696
X2==    0.507    2.207    2.850    2.347    1.725   -0.210    1.458    4.004    0.339    1.749    0.125    4.951   -0.618    3.831    1.725   -0.760    1.458    1.705    0.634    5.831    5.894    0.689   -0.018    0.332   -0.225    0.125    5.268    0.907    0.507   -1.189    1.610    0.507
CD1=        9       11        6        3        8        2        5        3        6        5        0       15        5       11       16        2        5        6        3       12        8        0        5        4        2        4        4        2        0        2        5        4
CD2=        5        9        8        6        8        3        5       10        4        5        2       10        1        6        8        2        5        7        4       14       12        3        2        2        2        2       11        3        2        0        4        2
TGAGCATTATGTTGAATTAACAGGAAAACCGTTTGAACTTCCTGAATGGGCTTTAGGTTACCAGATAAGTAGATACTCCTATTATCCGCAAGAGACAGTAGAGGAGGTTGTGAGGAGACACCTTGAAGAGGATATACCCTTGTCTGCAATCTATCTCGACATAGATTATATGGAAAAGTATAGACTGTTTACATGGGATAAAGCAAAATTTCCATCTCCTAAGGAATTAATTGAAAAACTTCACTCCTTAGGGGTTAAGGTCGTAACTATAGTTGACCCTTGTGTGAGGTTAGATCAAAACTATCATGTATTTAAGGATGGGTTAGGTAACTATGTGGAGAACGAGGATGGGACTATTTACGCAGATATACTATGGCCAGGCTTGTCTGTATTTCCAGACTTTCTGAATTCCAAGACAAGAGAGTGGTGGAGAAACCTAGTGGAGAAATGGGTTAAAGAGAACAACATAGATGGAATTTGGTTGGACATGAATGAACCTTCTCCTCTTAATAAAAAGCCCTTCAATCCTAGAGCTATTCATAGACTAGACGATAATTCACAGGTATATCATGAGAGTGTTCATAATCTATATTCTCTATTTCAAGCAATGGCTACTAAGCCATCCGTAGATTTTGTTCTGAGCAGAGCCGGTTACTCAGGAATACAGAGATATGCTGCTATATGGACAGGTGATAACACCACCAGTTGGAGTGATTTAACTCTTCAGCTTGCATTAACTCTCGGTCTGTCAATTTCAGGTGTGCCATATGTGGGCTGTGATCTGGGTGGATTCATAGGTAGGACAACTGACTACCTCCTGTTATACAGGTATTTCCAAATTGCACTGTTCTTCCCCATTTTCAGAAATCACAAGGATAAAGGGGGGAGTGATCAAGAAATTTACTCAATACCAGATTACTGGAAGGAAAAAATTAAGAGAGTAATTAAGATGAGATATCAGTTCCTACCATACCTGAACGCATTAGCAAGAGAGTCTTCTAAAACAGGTCATCCGATTAT
KOK=        10
KK=  144031  LL=  144630  Z=    4.73  JJ=  143521  DL=   600
A===      111      112      113      114      121      123      124      131      132      133      134      141      143      144      211      213      214      223      224      231      233      234      243      244      313      314      323      333      334      343      413      433
B===      222      122      422      322      212      412      312      242      142      442      342      232      432      332      221      421      321      411      311      241      441      341      431      331      424      324      414      444      344      434      423      443
RRR=    0.792   -0.080   -0.313    0.027   -1.014    0.156    2.753    0.261    0.098    0.031    3.844   -0.354    1.004   14.244   15.080   -0.017   43.837   -0.705    3.317    0.721   -2.108   -0.159   -0.739   -0.017    3.483   47.316    2.329    4.602    0.816    0.000   -0.798    0.000
X1==    3.093   -0.261   -0.442    0.105    1.046    4.324    0.795    0.368    2.725   -0.024    1.604   -1.376    1.604    3.744    4.313   -0.472    5.907    1.074    2.904    0.327   -1.032   -0.239    0.655    0.390    0.969    6.138    1.905    1.321   -0.816   -0.816    0.697   -0.816
X2==    0.256    0.306    0.708    0.257   -0.970    0.036    3.464    0.708    0.036   -1.256    2.397    0.257    0.626    3.804    3.496    0.036    7.421   -0.656    1.142    2.205    2.042    0.668   -1.128   -0.044    3.595    7.708    1.222    3.484   -1.000   -0.000   -1.144   -0.000
CD1=        7        2        1        2        4        7        3        2        5        1        3        0        3        6        9        1       10        3        6        2        0        1        2        2        2        8        3        2        0        0        2        0
CD2=        3        3        3        2        1        2        6        3        2        0        4        2        2        5        8        2       11        1        3        5        4        2        0        1        6       10        3        5        0        1        0        1
TGTTTCCTGAGCAGTGGGTTACGTTCTTAGCTACTATAAAGGCTGGTTTTGTGCTAGTACCTACAGCGAATAATCTTACAGCTTATGAATTAGGCTATAGATTTGCTGATCTTAAGCCTAAAGTTATAATAGCTGATCCAAAAAGTGCAGAAAGGATAGACCAAGCTCTAGGGGATCTAAAACCCTTAAAAATAGTCGTGAGAGGAAGAGTTAATGGCTGGACAGACTTTGAGCTTACTCAAAGTGAAAGTGAAAGCGCTGAGGCATATCCTACCTCATCAGAGGACGATATTTTAAACTACTTTACGTCTGGTACTACAGGATTGCCTAAAAGGGTTATTCACACTGCTACTTCATATCCATTGGGGCACTTATCCACTGCCTCTATAATAGGGGTGTCGACTGAGGACATTCATCTGAATTTGAGTGCACCAGGTTGGGCTAAGTTTGCCTGGAGTTCATTCTTTTCTCCGTTGATAGTTGGAGCAACAATAATGGCTGTCAACTACGAGGGTAGACTAAACGCCCAGGAATATTTGAGTGTTGTAGATAATTTCAATGTAACGTCATTTTGTGCACCCCCTACAGCCTGGAGACTGT
KOK=        11
KK=  155311  LL=  156210  Z=    4.93  JJ=  155041  DL=   900
A===      111      112      113      114      121      123      124      131      132      133      134      141      143      144      211      213      214      223      224      231      233      234      243      244      313      314      323      333      334      343      413      433
B===      222      122      422      322      212      412      312      242      142      442      342      232      432      332      221      421      321      411      311      241      441      341      431      331      424      324      414      444      344      434      423      443
RRR=    1.786    0.630    0.873    0.150    6.086    0.575   12.412    0.552    1.712    0.083    1.522    1.749    0.475   16.524   11.427   -0.199   26.256   -0.857    6.961    1.136    3.086    0.170   -0.420   21.618    2.028    0.512    3.795   13.598    0.689   -0.543   -0.187    0.073
X1==    2.204    0.561    0.575    0.199    3.811    2.101    3.619    0.575    2.101    0.085   -1.245    2.326    0.378    5.299    1.954   -0.727    6.361    2.259    2.153    1.394    1.142   -0.368   -0.368    4.272    2.085    1.190    1.142    3.613   -0.649   -0.649   -0.434   -0.649
X2==    0.811    1.124    1.519    0.752    1.597    0.274    3.430    0.960    0.815    0.973   -1.222    0.752    1.257    3.118    5.849    0.274    4.128   -0.379    3.232    0.815    2.704   -0.461    1.141    5.061    0.973    0.431    3.324    3.764   -1.062    0.836    0.431   -0.113
CD1=       10        6        3        4       13        5       10        3        5        1        0        8        2       11        9        1       15        5        7        4        2        1        1        9        3        3        2        4        0        0        1        0
CD2=        6        7        6        3        8        4        7        5        5        4        0        3        3        4       17        4        8        3        7        5        7        1        3        6        4        2        8        7        0        2        2        1
ACTGCAGATTTTCCTGTATCTATTGTTATGCCCAAAGGTATGTGAGTGATAAATGGGGAGAGGTTATAACGATTAAGAGGAATATTGTGGATGTTCTTAAGAGGGAGGTCTATAAGTATAGGAGAGGAGTAGTAGGAGTATCCACAATAGTAGACCCTTATCAACCAGTAGAGGGGCTGTATAAACTTACCAGGAAAAGCTTAGAGGTTCTCCTATCCCATGGCTTTAGGGTCTCTATTCAGACTAAGTCACCTATGGTTGTCAGGGATCTGGACTTGTTGTCAAGGTATAGTGATAAGGTGGATGTAGGTTTAACCATTACAACACTGGATAAGGTTGTGAGTAGATATATTGAGCCTCTAGCACCTCCCCCTAAGGCAAGAGCAGAATCAATTAAGAAGTTATCTAGAAGCGTTAGAACCTGGATTTTTCTAGGACCTATTATAAAAGGGGTTAATGACAGTGGCTTTGAGGAAATAGTGAAGTTAGCCAGCGAGACTTCATCATTCATAGTATATGATAAATACAATAATTATAGGGGTTTGCCTAACTTCGATTGCAATCAGTCATGGTGGGAGGAAAAAGAGAATGAAATAAAGGACTTATGTGAAAGATATGGAGTCCATTGTCATTCTGAGAGAGAGGACTGGATTTATGAGCGTCAACGTAGATACAAGACATTATTTTAAATGTTTAAATTTCTGGAAGTTATGAGCATAAGTAAAGTGGCAAGGATATTAAAAAGGTTAACATCATGTTGTTTGAGAACTTATCATTTAGTTAGTTAAATTTTTATATTTTATCTTAAATCCTATTTAATCATGGGGAAAACCACTAATATAGCCCTCATAATTATTATGGCAACATTACTGTCTGGAGTAGCCATTGCCTCAGTTGAAT
KOK=        12
KK=  180361  LL=  181140  Z=    4.51  JJ=  180301  DL=   780
A===      111      112      113      114      121      123      124      131      132      133      134      141      143      144      211      213      214      223      224      231      233      234      243      244      313      314      323      333      334      343      413      433
B===      222      122      422      322      212      412      312      242      142      442      342      232      432      332      221      421      321      411      311      241      441      341      431      331      424      324      414      444      344      434      423      443
RRR=   -0.256   -0.323    0.443    6.978   -0.019   -0.574   15.910    0.050    0.334    0.020   -0.525   -5.028    0.028    4.920    1.581   -0.373   21.924    0.235   46.804    0.637    6.299    3.358   -0.169   10.545   23.698   55.531   -0.062    0.111    1.338    1.338    0.119    1.338
X1==   -0.747   -0.242   -0.329    2.613    0.304   -1.386    3.569    0.307    0.807   -1.183    1.957    4.665   -0.104    4.244    2.485    1.538    4.158    0.481    6.626    1.538    1.921    3.461    0.301    2.856    4.791    4.019   -0.043    0.237   -1.093   -1.093   -0.104   -1.093
X2==    0.343    1.334   -1.346    2.671   -0.062    0.414    4.458    0.163    0.414   -0.017   -0.268   -1.078   -0.268    1.159    0.636   -0.243    5.272    0.488    7.064    0.414    3.278    0.970   -0.561    3.693    4.946   13.819    1.427    0.469   -1.224   -1.224   -1.149   -1.224
CD1=        3        3        2        9        4        0        9        3        3        0        5       13        2       11        8        4       10        2       12        4        3        6        2        7        7        8        1        1        0        0        2        0
CD2=        2        4        0        4        2        3        7        2        3        2        1        0        1        2        3        2        8        4       12        3        8        3        1        5        9       17        5        3        0        0        0        0
CTCCAATACTACTTTTTGGTAGTGAGGAGCAGAGGAAGAAGTATGTTACACCTGTTGCCAAGGGAGATAAGGTAGCTGCATTTGCAAACACTGAACCACAGGCAGGAAGTGATGTTGCAGGGATGCAATCAACTGCCAAGAAAGTGAACGGAAAGTATATCCTAAATGCGAGGAAGATATTCATTACCAATGGTGGTATTGCTGATTATTATGTTGTCACTGCAAGGACTTCACCACCAGAACCAAATGCGAGGTGGAAGGGAATATCAATGTTCGTAGTAGAGAGAGAATGGAAAGGAGTAAAAGTACTAAACAGAATTGAGACAATGGGACTAAAGGCATCAAATACTGCTGAGCTGGCATTCGAGGATGTTGAAGTTCCTGCAGAGAACTTAGTAGGAGAAGAGGGCATGGGATTCAAATACGCAATGTCTACGTTTGACGCTTCGAGAGTTGGTGTGGCTGGACAAGCCTTAGGTGTTGCACAAGCTGCATTAGAGAAGATGACAAACTACTCAGTGCAAAGGAGTGCTTTCGGCTCACCACTTCTGGGATTCCAGATGGTCCAGGAGAAAATAGCAGAAACATTAACAGAAGTAAACGCAGCTAGGTTAGTTACATATTGGGCTGCTACCCTTTATAACAAAGGGATGACAAATGAGGCTATCATCGCCTCATCTATGGCTAAGTATTTTGCTACTGAGGTCGCTGAGAGGGCTGCCATAAGGGCTATAACTGTACACGGTGGATATGGTGTAGCCACTTCAACTGGTGTCGAGA
KOK=        13
KK=  198361  LL=  199260  Z=    5.68  JJ=  198181  DL=   900
A===      111      112      113      114      121      123      124      131      132      133      134      141      143      144      211      213      214      223      224      231      233      234      243      244      313      314      323      333      334      343      413      433
B===      222      122      422      322      212      412      312      242      142      442      342      232      432      332      221      421      321      411      311      241      441      341      431      331      424      324      414      444      344      434      423      443
RRR=    6.914    0.382    0.411   12.477    2.654    1.048    0.198    1.634   -0.141    6.813    0.335   11.903    6.734    3.618    5.507    2.239    0.440   24.714   -0.946   -0.305   36.936   -0.036    0.134    0.115    0.367   -1.830   18.551    1.158   -0.061   -0.170   -0.531    0.628
X1==    3.135    0.410    0.207    4.016    0.906    0.683    0.135    0.825   -0.512    3.856   -0.584    2.763    3.948    4.041    1.402    2.474    1.951    5.734    0.598   -1.109    7.229    0.072    0.072    0.112    1.621    3.193    3.631   -1.122    0.717   -0.194    0.927    0.717
X2==    2.206    0.933    1.980    3.107    2.930    1.535    1.469    1.980    0.275    1.767   -0.573    4.308    1.705    0.895    3.928    0.905    0.226    4.310   -1.582    0.275    5.109   -0.500    1.858    1.021    0.226   -0.573    5.109   -1.033   -0.086    0.876   -0.573    0.876
CD1=       10        5        3        9        6        4        3        4        2        7        1        7        7        7        7        7        6       13        4        1       12        2        2        2        4        6        7        0        2        1        3        2
CD2=        9        6        6        8       10        5        5        6        3        4        1       10        4        3       12        4        3        9        0        3        8        1        4        3        2        1        8        0        1        2        1        2
CCAAGACTAATAGGTAAAGGAAGAGCGAAGTTACTTATTTACACCGGTGATATGATCCCTGCGGAAGAGGCATATAAAATGGGACTAGTTGATCAGGTCGTTCCGGCAAACAAATTTGAGGAGGAAGTTAGGAGAGTGGCATTGAAGATTGCAGAAAAGTCGCCGTTATCATTATTAGCTGCCAAATTAGCTGTGGAGTTAGGTTATGAGGCTAATATATGGACTGGACAGGAATTAGAGTCTGCCTTATTCGGACTGTTATTCACAACAGAGGATGTAAAAGAAGGAGTAAGGGCTTTCCTAGAGAGGAGAAAGCCACAGTTCAAAGGAGAATAAATGAGATTATTTTTTATCTCTCTCCTTAAGTACAAAAGAAAGTGTAAGGAATAAAAAACATGTTTTTTGTTATCTAGTTCCTTGTGTACATCGTTATCCTTTAGGTAATCCTAGTACGACCTCTCCAAGCAGGTTTCTTAATATTTCCGACGTTCCTCCTGCAATAGTAATTGACCTTGAAGCTAATAGTCCATAAACTATTTCAGGTCTGAAACCAGGTTTACGTTCTACCACTAGAGCTTCCGGACCCATGGTATTGAATGCACTCTCATAGACTTTTTGCATTGACTCAGAAGCTACTAACTTGATCATGGCAGCCTCTGGACCAGCTATATATCCCTTTTTCATTCTCTCTAGTATTCTCTTGTAAAAGGCTTTCAGCGCAATTATATCTTCAGCTGTATTAATTAAGGATTCTCCCTTATAACCAGTGTTCACAAGATCTCTGATTATCCTCTCGACTCCAAATAGTATTGTACCTATGTTTAGTCTTTCGTAATTCAGTGTGGACATAGCCACTCTCCATCCTTCTCCTACCTTACCTACAACATTTTCCTTAGGCAC
KOK=        14
KK=  231481  LL=  232560  Z=    4.80  JJ=  231421  DL=  1080
A===      111      112      113      114      121      123      124      131      132      133      134      141      143      144      211      213      214      223      224      231      233      234      243      244      313      314      323      333      334      343      413      433
B===      222      122      422      322      212      412      312      242      142      442      342      232      432      332      221      421      321      411      311      241      441      341      431      331      424      324      414      444      344      434      423      443
RRR=    0.703    8.289    5.194    0.439   45.081    0.439   -1.945    0.359    4.125   34.962    0.757   -0.722    6.820    0.134    3.485    5.196   -0.141   -0.247    1.617    1.232   60.923   -1.043    1.268   -0.402   -1.910    0.032   -1.637   12.588   -0.069   -0.680    0.698    3.675
X1==    0.950    3.828    3.264    0.734    4.229    0.669   -0.643   -1.124    2.240    4.799   -1.453    1.265    2.026    0.186    4.229    1.716   -0.073   -0.685    0.794    0.669    7.446   -1.350    1.641    2.024    1.606   -0.062    3.329    2.988   -1.102    0.726    2.722    0.726
X2==    0.740    2.165    1.591    0.598   10.660    0.656    3.025   -0.319    1.842    7.285   -0.521   -0.571    3.366    0.722    0.824    3.027    1.936    0.360    2.036    1.842    8.182    0.773    0.773   -0.199   -1.190   -0.521   -0.492    4.212    0.063   -0.937    0.256    5.063
CD1=       10       16       11        5       17        5        2        2        8       10        0        6        5        2       17        7        3        2        4        5       13        0        4        4        5        2        7        5        0        2        6        2
CD2=        6       10        5        4       29        4        9        2        6       10        1        2        6        3        7        8        7        4        8        6       12        3        3        2        0        1        1        5        1        0        2        6
AGGATATTATCAATAATTGGTGGTGTTTTAGCACTCATAATAGCTATAACTAGTTTAGTAATCAATAAGCCTCTAGCAACATATTACGTTTCAATTGACTCAGGTGTATTGACTGCTCTAGGCATAATCAGTATAATAGGTGGGCTAGCTGACATCTATGGCGGAATAAGAGACAATACAGGCTTAATGATAACTGGCGGAATACTTGGTGCATTGGGACCATCTGTACTATCACTTCTATCCTTACTAGGTTTCATCGGCGGACTAATTAAAGGACTTCGCGGTGCTAACGCTACTAAAGTAACTAAGTAAAGAGTACTCTCCTCATATTTACAAGACAAAAATTTTTTACATTTTTGGCATTTTTCTGTTTGTCATTATATAAATTATTATAAATATCGACAAGATAAGTCCTATTATCCCTCCGACTATGGCTAATACTCCGGAAGTTATACTTAGAGCATAAACAGCGTCCAATAAACCGGGGGATGGTGGGAATGAAACTTGAACTGAGCCAGTTAGTATCATTCCAATAGAGAAAATTAACAAACCTAAACCTAACATGCTATTATTAATCAACTCCCCAACCTCACCTTTAGCCATGGGATTGTCCACACTTATCAACTCCCCTTCTGATACGGTGGATATTAAAGATGGTATGAGTGCTAATATAACAGCCACACCCCATAAGGTCGACTCGTAATTCACAACTAAAAACCTTCCTGCATTATACGTATAAACGTAAATCAGAATAACTCCTATCATTTGGAAAATTACTTTAATTAATTTGTTACCCTCTACTACATAGTTGGAAATTAAAGTTAATATGACACCAACTATTACCACGATGCCCCCTGCCATTCCAAAGGGGAATGAAATCGGAGTTGATATGGATATGATTATTGAAGAAAGTCCTATTAAAAAGTAAAAACCTAACCCTGTAAGTATGGTAATCTTATTCACAGACAAATCAGCCCTAAACATGGAAAAAATAGGGGAAACTAAATACGCTATTAGTCCCAGAATTCCTATTATCGAACCTGCTATTATTCCACCACTGGGATTCAACTGGATTAAATG
KOK=        15
KK=  278431  LL=  279510  Z=    4.62  JJ=  278401  DL=  1080
A===      111      112      113      114      121      123      124      131      132      133      134      141      143      144      211      213      214      223      224      231      233      234      243      244      313      314      323      333      334      343      413      433
B===      222      122      422      322      212      412      312      242      142      442      342      232      432      332      221      421      321      411      311      241      441      341      431      331      424      324      414      444      344      434      423      443
RRR=   41.653    1.948    0.518    1.435    3.316   -6.184    5.821    1.432   -2.177    1.635    0.769    2.596   -1.017   49.609   -2.069    1.444   -0.472   17.732    0.553   -1.125   -1.629   -0.261    1.449   -2.756    1.701    1.617    0.532   -0.147    0.212    0.173   34.260    0.724
X1==    6.458    1.440    0.582    0.559    1.868    4.102    2.856    1.609   -1.175    0.545   -1.318    1.240    1.744    8.030    2.723    1.223    0.949    4.875    0.662   -0.216    1.876   -0.701    0.728   -1.060    1.698    1.744    4.030    0.380   -0.310    0.551    4.041    0.551
X2==    6.450    1.353    0.890    2.567    1.775   -1.508    2.038    0.890    1.853    3.001   -0.583    2.093   -0.583    6.178   -0.760    1.181   -0.498    3.637    0.836    5.213   -0.868    0.372    1.991    2.601    1.001    0.927    0.132   -0.386   -0.686    0.314    8.478    1.314
CD1=       19        9        5        3       10       13        7        7        2        4        0        4        4        9       12        7        4       16        4        4        7        1        3        0        6        4       11        3        1        2        7        2
CD2=       23        9        4       10       10        0        8        4        5        4        1        9        1       14        4        4        3        7        5       10        0        2        4        7        2        3        1        0        0        1       13        2
ATTTTGTTTCATTAATCGAAATTTCCTGCGTACCCTTCATAGGTCCAGAAAGGTAAACTAATCTAACTAGTGAGTTCTCGATTTCTATCCTAATTTTCCCTGATGCAGGAAATGCAAAATGCACAGACCCCTCATAGAAATCTCCATTTTTCACCACATTAAGTTCCTTAATTCCTCTCCAAAACTCTGTCATTCTTTTAACATCACTTGCAATCTGCCACACCTGGTTTTTGATATGTGATGGAAAATCTTTACATACCGTAAATCTGATCATTTGACAAACACCAACCCATAATGATACCTTGAAGGAAAGAACTTATCAGTTAATTTAAATGTTTTAAAATACCTGACATAATCTTCCTCTGAAAATCTAATGTTAACAGGAGGTCCTATTTCTGTTTTCTCCTTTTTCCAGTCCACTACTAAGACTCTCCCGTCGTCTTTAAGTATCCTCCAAATCTCCCTCACCACTTCTTCCTTATTATCCATGTCATGAAATGAATTAGCGAGTAACACGACGTCTATCTCTGCATCAGGTATTGAGGTTTTATCAGCTGATTCACACAAAAATACTGCCTTAGTGTTAAGTGATAACTTTGCGTCTTCAAGCGCTTCACAGTCTATATCGACGCAATAGACTTTCTTAGCTAGTTTAACTAGTTTTTTACAGTAGAACCCGCTTCCGCAACCTAATTCAGCTACTATATCGTTTTGACTAATATACTTAGGTAGAAAGTCCTCTTCGTCAGGAGGATGATAAGTATGCCTCATATCTATTACACATGATATATTTTACGTTGTATAGGTATAAAATCTCTTTTTAGATTAGAAAACACCAACAAAAATATTATCACACCTAAAGGCTTATCTAATTGTCGAATTCAAACACGCTTAATCTTTTTTCCAATTCCTCCAATCGCCAAACTTAGAGTCGTATTCAGGGCATCCCCTTCTGTAATTAAAACCGTCAATCCAGTCTACATTAACAAATTTCTCAAAGAACCATTTTTCCTCAGGTTCTCCTCTGACGTATTGCCTCAGCTGTGATATGGCTTCTCTCATCTCCTCTTCAGTAGAGAA
md=   0  K3=       2  K4=  278772  IDL= 2220581
KOK=        16
KK=    1232  LL=    2131  Z=    8.02  JJ=     962  DL=   900
A===      111      112      113      114      121      123      124      131      132      133      134      141      143      144      211      213      214      223      224      231      233      234      243      244      313      314      323      333      334      343      413      433
B===      222      122      422      322      212      412      312      242      142      442      342      232      432      332      221      421      321      411      311      241      441      341      431      331      424      324      414      444      344      434      423      443
RRR=   11.522   -1.189    2.135    3.932   -1.189    0.178    0.036   -0.062    7.604   12.046   -0.006    3.957    1.405   14.447    2.738    0.087   23.331   18.607    0.792    0.178    0.641   -0.708    0.012   -0.698   -1.827    0.820    2.313   56.704    2.912    1.107   -0.958    4.687
X1==    3.621    1.076    1.836    2.231    1.076    0.385   -0.069   -0.175    2.012    4.078    0.055    1.084    2.425    4.060    1.076   -0.429    4.103    2.934    0.491    0.385    2.164   -0.692    0.027    0.799   -0.772    0.648    1.322    8.611    2.010   -1.052    0.648    3.235
X2==    3.182   -1.105    1.163    1.762   -1.105    0.461   -0.525    0.357    3.779    2.954   -0.107    3.648    0.579    3.558    2.545   -0.202    5.687    6.341    1.611    0.461    0.296    1.023    0.457   -0.874    2.367    1.265    1.749    6.585    1.449   -1.052   -1.478    1.449
CD1=        8        3        5        7        3        2        2        2        4        8        3        5        7       12        3        1        8        4        2        2        4        1        2        4        1        4        3       14        6        1        4        8
CD2=        4        0        3        3        0        3        1        2        8        8        2        5        3        6        4        2        9       15        5        3        5        5        4        1        7        4        8       21        7        2        0        7
GAACCCCCCGAACGGAAACATCTTAGTAGGGGGAGGAAAAGAAATCAATTGAGATCCCCTGAGTAGGGGCGACCGAAAGGGGGACAGCCCAAACTAAACCTGCCGATGATAAGTCGGTGGGGATGTGGTGTTACGACCTCTAGCCTGAGGTTCGACCTCGGCTTTCCTAACCTATCTAGCCGAACTCCCCTGGAACGGGGGGCCATAGAGGGTGAAAGCCCCGTAGGCTAAAGATAGGTGGAAAGTGGCTAGAGGTAGAGTACCATCCCCTGGTTTGGGGGTGGGAAGTTAGGGGACACGTGCCTCTAAGGCTAAATATGTCCCGAGACCGATAGCAAACTAAGTACCGTGAGGGAAAGCTGAAAAGAACCCCGGAAGGGGGAGTGCAAAGAGCCTGAAACCGGGTGGTTATACAGGGTGTGGCTCGAAAGAAGTGAACCCTTCCGAAGGAAAGGGGCGCAAGCCCTTAGTACGAGGAAGGGCGATCGGGGTCACGCCTTTCGTCTTGAAACACGGGCCGGGGAGTTCACATCAGTGGCGAGCTTAAGGAGATTATCTCCGAAGGCATAGGGAAACCAAGTGCCCGCAGCCTAGTTTCTAGGCGAGGGGCAGGGTCTGTCAGGGCCTGAAGCCACTGATGTGAGGCTAGAAACCGGGCGATCTAGTCCGGGGCAGGCTGAAGGTGGGGGAAACCCCACTGGAGGGCCGAATAGGGGTTCTGACGTGCAATTCGTTCCCTTGACCTCGGACTAGGGGCAAAAGACCAATCTAGCCCGGTGATAGCTAGTTCCCCCCGAAATGCGTCCTAGCGCAGCCTCCCTAAAGGCAGCTCGCGGGGTAGAGTGACAGATCGGGGGCTCCAGGCGAAAGCCTGGGGCTTCCGGTCTAACTCCGAACCCA
KOK=        17
KK=   74162  LL=   75061  Z=    4.68  JJ=   74162  DL=   900
A===      111      112      113      114      121      123      124      131      132      133      134      141      143      144      211      213      214      223      224      231      233      234      243      244      313      314      323      333      334      343      413      433
B===      222      122      422      322      212      412      312      242      142      442      342      232      432      332      221      421      321      411      311      241      441      341      431      331      424      324      414      444      344      434      423      443
RRR=    0.590    6.724    0.374   11.230    8.921   11.006    0.015    0.418    4.047   -0.616   -0.503    6.655    6.674   28.117    1.603    1.208   -0.086    9.714    1.709    4.047    7.902   -0.412    0.313    7.921   -0.423   -0.717   16.400    0.718   -2.321    0.992   -0.389   -0.018
X1==    0.688    4.379    0.182    3.909    2.500    2.422   -0.076    2.022    2.422   -0.301   -1.354    2.317    2.383    6.177    1.561    1.102   -0.076    2.835   -1.658    2.422    2.644   -0.452    1.961    3.405    0.565   -0.607    4.507    2.329   -0.903   -0.903    0.888    0.097
X2==    0.858    1.536    2.061    2.873    3.568    4.544   -0.199    0.207    1.671    2.048    0.372    2.873    2.801    4.552    1.027    1.096    1.130    3.427   -1.031    1.671    2.989    0.912    0.160    2.326   -0.750    1.181    3.639    0.308    2.571   -1.099   -0.438   -0.182
CD1=        7       14        3       11       10        6        3        6        6        1        0        8        5       12        8        4        3        6        0        6        4        1        4        7        2        1        6        3        0        0        3        1
CD2=        5        7        6        6       11       11        2        3        6        5        2        6        5        6        6        5        4       10        1        6        7        3        2        4        1        3        8        2        4        0        1        1
GGTAATGCTGGTCCTCTACCCAAAAAGATAGAGGAGGACGTTAAATCAAACAAGTTAGAGGTTTATGGTGTAATTAGCGGAAATAGGAATTATGAGGGCAGAATAAATCCCTATCTCAGTGGAGTATTTCTGGCTTCACCAGTTCTAGTGGTTGCATTTTCACTCGCAGGGAGAATAGATATTGATTTCTTCAATGAGCCAATTGATTATGATCCTAATGGTAATCCTGTATATCTCAGGGACATATGGCCTACTACTAAGGAAATTTCAGAATACATTAAGCTGGGAATGAATCCTGAGTTCTACAAGGCTGTCTATTCGCATATCTTAGAGGGAGATGAAAACTGGAATAATTTACAGGTTAAAGAAAGCGAATTATATAGTTGGGATGAAAAGTCCACATATATAAGGATGCCTCCATGGATATCTCTAGATCTTAAACTTGATGACGTAAAGAATGCTAGGATCTTACTACTCCTGTCTCTTATACACATCTGACGGTATAAGGATGCCTCCATGGATATCTCTAGATCTTAAACTTGATGACGTAAAGAATGCTAGGATCTTACTACTCTTAGGCGATAAAATTACAACAGATCATATATCACCAGCCGGTCCAATCGACAAGGATTCCGTTGCAGGAAAATATCTTTCAGAATTAGGTGAACAGGATCTTAACACATACGGAGCTAGAAGAGGAGACCATGAGGTTATGCTTAGAGGGGGATTTGCAAACTCTAAGTTGAAGAATTTACTAGTAGATGTTCAAGGCGGTTTTACTAAACACTTCCCTGATGGTAAAGTAATGAGTGTTTACGAAGCCTCACAACAGTATAAGAAGGAAGGTGTTCCTTTAGTCATAGTTGCAGGTAAACAATATGGATCTGGAAGTTCAAGAGA
KOK=        18
KK=  130142  LL=  130831  Z=    5.63  JJ=  130142  DL=   690
A===      111      112      113      114      121      123      124      131      132      133      134      141      143      144      211      213      214      223      224      231      233      234      243      244      313      314      323      333      334      343      413      433
B===      222      122      422      322      212      412      312      242      142      442      342      232      432      332      221      421      321      411      311      241      441      341      431      331      424      324      414      444      344      434      423      443
RRR=    0.631   26.658   17.167    0.099    2.479   -1.980    0.192   -1.607   18.756    5.868    1.157    0.576    1.442    0.224   -0.921   25.783   -6.318   -0.115    4.849    2.142   13.073    0.015    0.264   14.167   -0.003   10.934    1.157    3.069    0.389   -0.242    1.442   -0.844
X1==    0.544    7.619    5.828    0.091    0.709   -1.473   -0.569    1.147    6.839    1.463   -1.049   -0.645    0.878    0.107   -1.949    3.375   -1.333    0.732    1.087   -1.473    3.410   -0.013   -1.011    5.168   -0.285    6.660   -1.117    1.231   -0.631   -0.631    0.878    1.369
X2==    1.158    3.499    2.945    1.080    3.499    1.344   -0.338   -1.402    2.743    4.010   -1.103   -0.892    1.642    2.101    0.473    7.639    4.741   -0.158    4.462   -1.454    3.833   -1.144   -0.261    2.741    0.010    1.642   -1.036    2.494   -0.617    0.383    1.642   -0.617
CD1=        5       18       11        2        5        0        1        4       12        3        0        1        2        1        0        7        0        3        3        0        5        1        0        6        1        8        0        2        0        0        2        2
CD2=        6       11        6        4       11        4        2        0        6        5        0        1        3        4        5       13       10        2       10        0        5        0        1        5        1        3        0        3        0        1        3        0
AAATACTATAGTAATAATGGGCAGAACTTTGCTATTCAAGTTATTTACACATTTTTAACAATTACTGGTGGGAATTATGACAAGTACGTATACACTATTAATCAGAATGGTAAAATATTCTTGACTGTAGATAACAAGCTTAACAGTCCTGTAAATGTAAATATTGTAGTTAATATTCAAAATAATCAACTATCCTATAACGGAATAACCCTGAATCCTGGACAGAACAATATAACTCTTCCATTTACCGCCTCTTTTAGTCAAGGTGTCTATTATCCTGTTGTTGATCTATACTATTCCAACTCGCTACAGGGAACTTTCAATTTGCCACAACTAATTGTTCTTAACACTACTGGTAAAAGACCCATTAGTCTAGTAATAGTATGGAACATGCATCAACCACTATATCTGTCCCCTCAAGGGGTCTGGGAACAGCCCTGGGTATGGGTTCACACTGGTCAAGACTTTTATTGGAATTCCAGTCTAGTAGGAGCTTATGAATTACAAGCCCTATTAATTAACAAATACAATGTGAGCGTAACAATAGATTTTACTCCAGTCCTGTTATATCAGTGGTTGACTATTCTATCCCAAACTAATCCAAAATTCGCAAGCGGAATTAACGTAAATGTAACCCATGATACACAGGCTGTAAACTATACTCTAAATCTTTACAGGAGTTTAGCGCAG
KOK=        19
KK=  163592  LL=  164101  Z=    5.07  JJ=  163322  DL=   510
A===      111      112      113      114      121      123      124      131      132      133      134      141      143      144      211      213      214      223      224      231      233      234      243      244      313      314      323      333      334      343      413      433
B===      222      122      422      322      212      412      312      242      142      442      342      232      432      332      221      421      321      411      311      241      441      341      431      331      424      324      414      444      344      434      423      443
RRR=    0.576   -1.225    0.532   -0.002   -0.058    0.280    0.129    1.472   -2.001    0.229   -1.065    1.993    0.004    7.646    3.527   -0.264   88.246    1.938    5.250   -2.105   -0.619   -0.057    0.074    3.421    1.501   23.348   -2.584    0.685   -1.259    0.029    2.544    0.695
X1==    0.311   -0.587    0.376   -0.067    1.690   -1.316    0.763   -1.252    1.788    1.272    0.974    0.907   -0.022    4.290    1.690    0.236    8.187    2.317    1.505   -1.316   -0.493    0.829   -1.069    1.218    1.272    8.937    3.473    1.355   -0.977    0.023    0.974   -0.977
X2==    1.849    2.087    1.416    0.030   -0.034   -0.213    0.169   -1.176   -1.119    0.180   -1.094    2.198   -0.167    1.782    2.087   -1.119   10.779    0.837    3.487    1.600    1.256   -0.069   -0.069    2.810    1.180    2.613   -0.744    0.506    1.289    1.289    2.613   -0.711
CD1=        2        1        2        1        4        0        2        0        4        3        2        2        1        5        4        2       10        5        3        0        1        2        0        2        3       10        6        3        0        1        2        0
CD2=        5        5        3        2        2        1        2        0        0        1        0        5        1        4        5        0       16        2        6        3        2        1        1        5        2        4        0        1        2        2        4        0
CCTCGCTAGTTAAGAGAAGACCAAATAATGTTGATTCTAAGCTAAGTCCAGTGGATATTTCCCTCTCTTCAGTGGAATCTATAGCTAGTTTCGCAGCAGCTAGTGCTAAGGGTGATTTCTCAGCTATTTTAAGCGCTATTCTTTTAGCCTCTTCCTCTAACTTCTCTGGCGGCACCACAAATTCTATTAACCCTATCTCTCTAGCCAAGGACGCAGAAATCCTTTCTCCCAAAAATACAATATATTTAGCCCAACCTCTACCAACTAGTCTAGTTAACCTCTGGGTTCCTCCTCCACCTGGAATTAAGGCTAGGTTAATTTCAGGCTGTCCTAATTCAGCATTAGAGGAAGCTATTCTGATATCACATGCCATCGCCAACTCAAGTCCTCCACCTAAGGCAAACCCATTTATAGCAGCGATAACTGGTTTAGGGAACTTAGCTACGGTACTGAAGAGATCCTTTCTGAATATTGCCCTTGACGCAGGACTTCCGGACTGTTGGAAACCTG
KOK=        20
KK=  174692  LL=  175591  Z=    6.05  JJ=  174482  DL=   900
A===      111      112      113      114      121      123      124      131      132      133      134      141      143      144      211      213      214      223      224      231      233      234      243      244      313      314      323      333      334      343      413      433
B===      222      122      422      322      212      412      312      242      142      442      342      232      432      332      221      421      321      411      311      241      441      341      431      331      424      324      414      444      344      434      423      443
RRR=    0.151   -1.507   -0.500    5.051   -2.389    0.260   13.260   -0.097    0.130    1.099    0.260    0.007   -0.425   -0.077   19.041    2.668   59.435    4.392    1.700   -0.164    4.857   -0.184    0.340    2.632    0.140  118.270   11.805    0.181   -0.774    0.375   -0.425   -0.439
X1==   -0.096    2.359    0.945    1.451    3.738    0.445    3.339   -0.054   -1.246    1.405    0.529   -0.201    1.205    0.137    3.738    1.009    5.825    2.221    0.664    1.572    1.304   -1.323   -0.560    2.176    0.180    7.967    4.072    0.916   -0.383   -0.383    1.205    0.448
X2==   -1.574   -0.639   -0.529    3.480   -0.639    0.583    3.972    1.800   -0.104    0.782    0.492   -0.037   -0.353   -0.559    5.093    2.645   10.203    1.977    2.562   -0.104    3.724    0.139   -0.609    1.210    0.782   14.845    2.899    0.198    2.021   -0.979   -0.353   -0.979
CD1=        6       10        6        6       13        4        8        4        1        5        3        3        4        2       13        5       12        6        3        6        4        0        1        4        3       14        8        3        1        1        4        2
CD2=        0        2        1        7        2        3        9        4        2        2        2        2        1        1       12        6       19        6        8        2        6        2        1        4        2       19        5        1        3        0        1        0
AAGGCAAGTAACCATTAGTAGCAAAACCATATATAGTTCTAGTAGAAGTTCCTACATATATCCATCCAGTACCAGCTGGAGATATAACTGCATCTATCAGAAGTATAAGAGCCCACACACTAAATAGCCCTGCTATAGGACCAACTAGCCCTGAATTCTCGAACATAAATAAGAACGGACCATTAACCATTCCACTACTGGTTAAACCAGTCCAATTACCTACTTTTACTCCTGCAGCTGACCAATTTACCCCTCCTGTAAACGCTACTTGGAGTAATGTATACAAAACTATAGCTATTAATAGAGAACCTATTACTGCAAATGGAATATCTTTCCTAGGATTCTTTCCTTCGCCACCGTATTCAACAGCTTGTCTAAATCCTAGGTATGAAAATACCACTCCAGATGTAGGTATTGCGAAAAGGACTGCTGAAAAGCCGGATAACCCAGCGGATAAGTAAGTAGATGAGGGGAAAAATCCTCCTCCTGCAGTGTAATTAGCTGGATGGTTTAGAAACGCTAGGGCTAAAATAACTGTCACAGAGGGAATTATCAGTTTCCACCACCCTGCAGCGTGTGTGACTTTGCCTAGAATGTTAACTCCCGCATAATTTAGGAAGAAGAATAGTATTAGAAGGAAATAAGCTAAGCCAATACCTTCAAGTGTTAATTGACCTGTAAATGTTCCATTAGTGGTCAAACTGTGTATGAAATAGCTCAAATATGTAACTGTTGCAGAAGCCTCTATGGCTGGAGCAGAAGCTGCGGACAGGAAATATGCCCATATCATTATAAATCCCACTATTCCTCCATGACTGTAATGAGGATACCTTACAATACCTCCTGACTTTGGTATGGCAGAGCCTAGCTCAGCATATACTAAACCCACAAATATAACTA
KOK=        21
KK=  185312  LL=  186271  Z=    4.85  JJ=  185282  DL=   960
A===      111      112      113      114      121      123      124      131      132      133      134      141      143      144      211      213      214      223      224      231      233      234      243      244      313      314      323      333      334      343      413      433
B===      222      122      422      322      212      412      312      242      142      442      342      232      432      332      221      421      321      411      311      241      441      341      431      331      424      324      414      444      344      434      423      443
RRR=    1.759    0.032    0.570    4.197    0.260    0.021    4.068    6.914    0.211    1.350    1.380    8.061    0.353    0.218   12.892   -0.231    4.068    0.079    5.366   24.930    3.931   -0.736    0.962   34.779   -2.782   43.919   12.390    5.562    0.089    1.295   -2.179    0.452
X1==    0.476    0.496    1.082    4.631    0.496   -0.125    1.438    1.739   -1.252    1.022    1.240    2.962   -0.405    0.080    3.923   -0.125    1.438    0.283    2.006    5.506    2.044    1.377   -0.736    6.924    2.318    8.643    4.265    4.155   -1.246   -1.246   -1.228   -0.435
X2==    3.694    0.064    0.527    0.906    0.525   -0.169    2.829    3.975   -0.169    1.321    1.113    2.721   -0.871    2.733    3.286    1.844    2.829    0.279    2.675    4.528    1.923   -0.535   -1.307    5.023   -1.200    5.082    2.905    1.338   -0.071   -1.039    1.774   -1.039
CD1=        3        4        4        7        4        3        4        5        1        4        3        5        1        1       10        3        4        5        6       13        7        4        1        9        6       12       11        9        0        0        0        1
CD2=       16        5        4        7        6        2        9       10        2        3        4       11        1        9       12        5        9        2        7        9        3        1        0       11        0       10        4        2        1        0        5        0
TCGCCAGATATCTCGTAATTCTGAATTCCAGGTAAGCACTGGGAGAACATTTTTGGGTCTGTCAATAACTCCTTGACCTTTTCCTCCGATTTTTCTACAAGAAACTTCCCACTCATCTCCATAATTATTCCCCCCTCGCCAGTAATGACAAAAGGATATACATTGCTGTGGAGTACCTATCCTCGTCAAGAGACCCCTTCCTTTCACGTATCATCTTCACCAATACTTTAGGTACTCTCTTCTTTTCTAAGAGTTTCTCATCTAGTTCAGACATGAGTTTGATAGTGGCTGTCTTGCTTTTCTCCCTTATTCCTAGCTTTTCAGATACCATATCACTTACTTTCTCACCGGCTAGTCTAGAAGTGGTAAACTTACCTCCGATGACTGAGATCAAACCGTCTAAGCTATCCACTTTTTCATGGTCAATGATCATGAAATCCCTTGTTGCCCCTCTCCCATCTTCTGCATTTTTAATCAGAGGTCTAACAGACGCGTATGCCCTTTCAGGTTTTACCTCCTTCAACCTGGGAATCATGTATGCCCCTTCCTCAATTAACATGTTTATGTCTTCATCAGATATTTCAAAATTGTCAGGGTCAGGAATAATGGTTGCTGTGGTTCCAATTATGGATGAATCTCCATAAGGTACAATAATGTCTCCGTCTGAAGGGGGTCTAAGCCTATTTATCACCATACTGTTCAATTTTTCCTTCATGACTACCATTATTCCAGCTGTGGGGAGTAAAGGGATTTCTCCTAATCCAGCCATTTCAATTACTCTAAAAGCCCAGGGTCCTGCAGTGTTTACTATAATATCTCCATTCAAGATTTTAGTCTCACCAGAAATGTTGTCCTTAACCTCTACTCTCCTGACAGAGTTACCCTCTCTCAAGACCCTCTTCACTTCATTGTAAGTTAAAATTTTCGCACCATTGAGAGACGCTGTTAACGCCACTGTTG
KOK=        22
KK=  254672  LL=  255571  Z=    5.46  JJ=  254642  DL=   900
A===      111      112      113      114      121      123      124      131      132      133      134      141      143      144      211      213      214      223      224      231      233      234      243      244      313      314      323      333      334      343      413      433
B===      222      122      422      322      212      412      312      242      142      442      342      232      432      332      221      421      321      411      311      241      441      341      431      331      424      324      414      444      344      434      423      443
RRR=    3.768    6.659   18.412   19.221    1.409    0.565    1.682   -0.322    0.914    0.814   -0.543    6.495    0.691   39.396   12.236    0.186    6.307    1.710    0.766   -0.179    2.183    1.389   -0.331   10.940    0.038    5.038    1.390    1.046   -0.150    0.089   -0.130   -2.033
X1==    1.631    1.683    5.152    4.492    2.575   -0.593    1.860    1.113    0.570    0.170    1.475    2.488    1.475    6.024    3.467   -0.593    1.186    0.604    0.542    0.570    2.478   -1.143   -0.260    3.041   -0.585    2.351   -1.329    1.956    0.239    0.239   -0.277    3.239
X2==    2.310    3.956    3.574    4.279    0.547   -0.952    0.904   -0.290    1.602    4.790   -0.368    2.611    0.469    6.539    3.529   -0.314    5.316    2.829    1.413   -0.314    0.881   -1.216    1.275    3.598   -0.066    2.143   -1.046    0.535   -0.628    0.372    0.469   -0.628
CD1=        9        9       12        9       11        2        5        5        4        2        3        6        3        7       13        2        4        4        3        4        5        0        1        4        1        4        0        3        1        1        1        4
CD2=       11       15        8       11        7        1        5        2        5        6        1        8        2       11       14        2       13        7        6        2        2        0        3        7        1        4        0        1        0        1        2        0
TACTATTTAGTTCTACTAGTGCCTTTAGAAAGCTTTCTACGTTGTCAACTTCCACTATATTCACAAAATCCATGTCGCCAAATACTACATATTGTTCTTTAACCTTAGCCCCTATTTTTGCAAGCTCCTCATTTACCTCTTTTATTCTTTCAGGTTTGCCTACTATTGTCTTAGCACCATCATCTGTTAAACTTGATAAAACTATGAAAACAACCAATTTTATCACTATCTTATAACTTTTTAAACTATATAAATCTTTTATCAGAACTGATGTAATAAAACTAATAATAGACCACTTTTGTTAAATTCTCCCTTGTCTTAAATCTAGCAGAAATTAAGATTCCTCCGAGGAAGAAGGGTATATGGTAAATTGCCCAGAACACATTCACAATTATTGCGTAATATAGAAGGAAATTTGAATTTGCAGAAATCAACCAGAGAATTCCTTTCACAGTACTTACGATAAGCAATAGTAAGATGACAATATGGGGTAACAGTATTCTGAGGTTAAGTCTTCCACCTCCCTTAGGTGTTACTCTAAAGGGTCTTTTTCTACCCAACAACCAAGATATAAAAGACGCAGTTACTGCTGTAAATTCTAAAAACTCTACACATTGATGGTAAAAGAACCCTTTTAGCCCATATTCTGTCTCCTCTCTTATTCCAGCCACGAATATTCCTATGCTTATGAAAAGATATGGGAGATAAACCAGTAAGTAAAGGATAGGATTAATTCTGAGAATAGGTATTTCCGTTAGTAGAAATACGATAGGTGAAATAAACTCTACTATTGCCAATGGACCTTCCTTTATCCAGTAAAGGAAGCCTGAAAAATAATCATAATACTTTAGGAAACTTAGGTCTGCCTTAATTATGTCCTTAGTTAATTGGAAGTAGCCA
KOK=        23
KK=  269072  LL=  269971  Z=    6.00  JJ=  268922  DL=   900
A===      111      112      113      114      121      123      124      131      132      133      134      141      143      144      211      213      214      223      224      231      233      234      243      244      313      314      323      333      334      343      413      433
B===      222      122      422      322      212      412      312      242      142      442      342      232      432      332      221      421      321      411      311      241      441      341      431      331      424      324      414      444      344      434      423      443
RRR=    3.215   -0.787    0.026    3.987   -2.979    0.892   16.439   -1.949    4.999    0.308   -2.861    0.134    0.325   -0.321   15.535    6.691   14.945    1.204   22.521    1.254   -0.297   -0.170    0.491    1.890    0.126  149.295    1.585    0.203   -0.029    0.652    0.136    0.652
X1==    1.793   -1.986   -0.046    0.767    2.733    1.326    2.377    1.457    2.401   -0.358    2.513    0.158    0.214   -0.143    4.020    2.401    4.341    1.124    5.595    1.864   -0.148   -0.401   -1.225    1.003    0.901   13.242    0.528   -0.485   -0.078   -1.043    0.214   -1.043
X2==    1.793    0.396   -0.581    5.200   -1.090    0.673    6.916   -1.338    2.082   -0.860   -1.138    0.847    1.522    2.243    3.865    2.786    3.443    1.071    4.025    0.673    2.004    0.424   -0.401    1.884    0.140   11.274    3.004   -0.419    0.375   -0.625    0.635   -0.625
CD1=       11        1        4        4       12        6        6        7        8        2        5        3        2        1       15        8        9        5       10        7        2        1        0        2        4       19        3        1        1        0        2        0
CD2=        7        5        1       11        2        3       15        0        5        0        0        4        3        5       12        6        9        4       11        3        3        2        1        5        1       14        4        0        1        0        2        0
ATCAGAAACCTTTAATTAGTAACATTTATAGCTACTAAACGATTTATTATTTTGATCCAGTAATGAAAAAAACCGGTAAACGCTCTAGGAAAGCAATTTCAAGAACTGTAATAGCAGTAATAGTAGTGGTTGTAATAATTATAGCTGCAGTAGCTGCCTATTTCCTCTTAATGAATAGATCCTCTTCTTCAATACAGGCGGTAGCACTTGCCCCGACATCTTTTGTTATACTTCAAGGTACAGCAGAAAATTTCACAGTTTATAATACACAGCCAAACGCAATTCTCACAGTTAATTTTGGAGACGGAGTAATCAAAAACTTCACAGCTACTGGGACTTCTACTTCATTTTCATATACATATCAATATCCTGGACACTACCTAGTACTCATTAACGAGTATGTTAACAATAAACTTGTATCATCTACAAACTCATCATTACTTCCCATTACTGTTGAAGCAAATATTCCATCTAACGAGTCCTCTGTTGCATCAGTACCTTTAATAACATTCAACACAACCAAGAATCCCACTGCACCCTTCTTTAGAGCAGGAGAAACTGCATACTTCTATGCAGGATTTTTACAGCCACCAACAGGTCAAAACATGAGAATCGAGTCTTATACCTGGAACTTTGGAAATGGTCAGACTCAAACTGTAAAAGCTAACAATAGCACATTACTTCCAACAGTTAATCCAGTTAACACTACATATAGCTCTCCTGGTATTTACGTAGTTAAACTAACTTTAACCACTCTAAATGAAAGTTCAGGTAAAACATATAACTTCTCCACATTATATACTATTGCAGTAGGATCTTATGCTGAGTTTAAGTTCACAGGAAACATACCAAACCCAGGTACTATAACAGTGGCTGAAAATGTCCCTGGTGGACCTTACT
KOK=        24
KK=   41643  LL=   42452  Z=    5.04  JJ=   41583  DL=   810
A===      111      112      113      114      121      123      124      131      132      133      134      141      143      144      211      213      214      223      224      231      233      234      243      244      313      314      323      333      334      343      413      433
B===      222      122      422      322      212      412      312      242      142      442      342      232      432      332      221      421      321      411      311      241      441      341      431      331      424      324      414      444      344      434      423      443
RRR=   -1.045    4.097   -0.152    2.222    7.282   10.759    6.650    7.794   -0.021   -0.220    0.200    1.242    0.079    0.351    0.019    5.455    2.889   -0.124    5.448   27.445    1.324    2.913    0.487    7.310    0.595    9.264   26.608    5.928   -0.034    0.665    0.079   -0.034
X1==   -0.996    4.182   -0.773    2.175    3.083    2.561    2.309    2.001    0.741    0.206    0.780    0.488   -0.152    0.218    0.333    1.954    0.835   -0.345    4.865    5.594    1.156    1.198   -0.430    1.955   -0.559    3.574    5.171    3.874    0.048   -0.952   -0.152    0.048
X2==    1.050    0.979    0.197    1.022    2.362    4.201    2.880    3.896   -0.029   -1.064    0.257    2.545   -0.522    1.610    0.058    2.791    3.460    0.360    1.120    4.906    1.145    2.431   -1.133    3.740   -1.064    2.592    5.145    1.530   -0.699   -0.699   -0.522   -0.699
CD1=        1       11        1        4        9        7        5        5        4        2        2        2        1        1        4        6        3        3       10       12        4        3        1        3        1        5       10        6        1        0        1        1
CD2=        9        7        3        6       10        8        8        9        2        0        2        9        1        5        5        6        9        2        4        9        2        4        0        7        0        5        6        2        0        0        1        0
CAGCTCATGACAGAGCCTTGATACAGCTTTTTGATAGTTCTATGTATCTCGTATCCGTCGATATCTTAATGATCTTGGGATTTTATTTATTTCCAGTACTCTACATCATCAACTGGATATTGGATTTTGTCAGCTCGAGAAAAGGAGTCGAGAGACGATTCAATAGTAAGTGAAAATATATGTTCCTTTCTGTTTATCTTACTTCATCAAACTCCAGTATACTTAATACCATTCCAGAATGGGGGAACAAATGAGGATAATTGCCTCTTGCCTCACAAGTTTCAGGATCCACATGTTCTCCTATAAGTCCTAAGTCCTGATTACACTTTATCAGAGTTTCAAGTAACCATCTAGCTCTGTCAAATTCTTTCAATCTGATATAAACCCTAGCCATCCATGTTGTAACTAACGTGAATGGATTCTTTGCCAATCCCATGAAATCTTTTTTATACCTCAAATATAATCCATCTGCGACCCTGAGTTCTTCATCTATCTTCTTCAAAGTGTTCATGAAGAGAGTATCTGTTGCTGGTATGAAATCATATATTGGTAGGGTCAACAACGCAGCGTCTATTTCATCTCCTCCGTAATATCTCACGAAATGATGATTGTCCTTAACCCCATTATTCAGTATGTCTATCTTTATCTCATTAGCTCTGGACTTCCATTCCTCGAATAATTTATTATAACCTAAATCTTTTGCCAATTTTGATGCTCTGTCTAAAGCAACCCAGGACATTAATTTTGTGTGAGTGTAATGCCTACTGATTCCTCTCTCTTCCCATATATCTGTACTTTCCCCTCTCCATG
KOK=        25
KK=  105543  LL=  106712  Z=    6.01  JJ=  105543  DL=  1170
A===      111      112      113      114      121      123      124      131      132      133      134      141      143      144      211      213      214      223      224      231      233      234      243      244      313      314      323      333      334      343      413      433
B===      222      122      422      322      212      412      312      242      142      442      342      232      432      332      221      421      321      411      311      241      441      341      431      331      424      324      414      444      344      434      423      443
RRR=   -0.232    0.105    1.201    0.119    0.464    0.368   25.058    6.510    2.080    2.693    1.487    1.544   -0.800    0.813   11.864   24.380   16.955    0.344   36.008   -0.519   -0.481    0.067   -0.149   -0.331   33.309  120.369    2.740   -4.752    0.637    0.637   -0.403    0.035
X1==    0.361    0.782   -0.548   -0.754    3.469   -1.590    4.634    2.525    0.966    1.645    0.448    1.339    0.448    0.925    1.857    3.523    3.472    0.206   10.464    2.244   -0.568   -0.084    1.298   -0.362    5.306   11.253    3.236    3.155   -1.016   -1.016   -0.383   -0.026
X2==   -0.643    0.134   -2.191   -0.158    0.134   -0.231    5.407    2.579    2.153    1.637    3.320    1.153   -1.787    0.879    6.389    6.921    4.883    1.668    3.441   -0.231    0.847   -0.797   -0.115    0.913    6.278   10.696    0.847   -1.506   -0.627   -0.627    1.051   -1.365
CD1=        3        5        1        1       10        0       11        5        4        3        2        4        2        3        7        8        9        4       26        6        1        2        4        2        7       15        6        4        0        0        1        1
CD2=        9        8        1        5        8        4       14       13        9        7        9        8        0        4       25       19       13        6        8        4        4        1        2        3       16       22        4        0        1        1        5        0
AATATACTCCAGGAGTTGCATTTGGGTAGACACTGACTGTTACAGTAGCGTAGTTCTCTTGCCCTGCAGGTATAATGCCTACTTGTGCATTAGTTTGAGAGAATTTTAATGGGTACTCACTATTAGAGAAGGTCAGTGTCGCATTAAGTACGTTTACATCTCCTGTGTTCTTAAGGAGAATTGTCAATGGTACCTGCGTCTCTCCAGGACTTACTGTTATGGGTGAATTTATACTACCCCATAAAGACTGAGCTTGTATTGACACGTAACCTAGTATTTCAACAGGAAGCATTACAGTCTCTTTGTACCCATTGTACATGCTTACTGTAACTGGAATGTAGTAAACTCCAGAGGACGCATTGGGATATATATCGGCTATTACTGTTGCGTAGTTGTATTGTCCTGCTGGTACGAAGCCTATTGTTGCGTTATTTTGTAGGAATTGTATTGGGTAGTGTGATTTTAGTGTTAGTGTTACGTTTGATAGTAGGTTTTCTCCCAAATTCTCCACAACAACAGTTAGAGGTATATTATTTTCACCAGGTGCAACAAGTATTGGGTTTGATGGTGAGCCCCATATTCCCTGTAAGGAAACCTGATTACTTCCCTGAATGTATATTGGGAACGTGATATTCTTCGTTATACCGTCATAATATGTTATTTTAGCACTTACAAAATACACACCAGTTGTTGCATTAGGATATACATTGCTCAACACAGTCAATTCAATAGGTACTCCAACAGGTATGTTACCTATACTCAAGTTACTTTGAAGGAACTTTACTGGATATTGTGACTCTAGTTGTAATGTAGCATTAGTTACAGTTGCAGTACCTATATTCTGTAGTATTATTGTTAGTGGTGTGTTTGTTTGTCCTGGTCCTACTACTGTTGGGTTTGATGGTGTTCCCCATACTGATGATGCTGTGAAGTTAACATATTGTAGTATTATTGTTAGTGGTGTGTTTGTTTGTCCTGGTCCTACTACTGTTGGGTTTGATGGTGTTCCCCATACTGATGATGCTGTGAAGTTAACATACCCCAAAACGTATATAGGCATCATTACAGTCTCTTTGTACCCATTGTACATGCTTACTGTAACTGGAATGTAGTAGACACCTGGTGTTGCATTCCTATCTACACTTGCTATTACTGTTGCGTAGTTGTATT
KOK=        26
KK=  126063  LL=  126362  Z=    4.76  JJ=  125583  DL=   300
A===      111      112      113      114      121      123      124      131      132      133      134      141      143      144      211      213      214      223      224      231      233      234      243      244      313      314      323      333      334      343      413      433
B===      222      122      422      322      212      412      312      242      142      442      342      232      432      332      221      421      321      411      311      241      441      341      431      331      424      324      414      444      344      434      423      443
RRR=   -1.136   -0.051   19.288    0.182    5.106    1.240    1.072   -0.127    0.023    2.826   -0.260    0.182   -0.260    2.892   17.005   19.527   -0.495   -0.466   -1.188   -0.009    1.230    0.089    0.089    0.089   -0.124   -0.260    0.089    0.011    0.799    0.011    0.089    0.011
X1==    0.845    0.683    3.138   -0.349    2.503    1.287    0.784   -0.862   -0.713    1.786   -0.349   -0.349   -0.349    3.430    4.929    3.287    0.784    0.411   -0.962    0.287    0.823   -0.289   -0.289   -0.471   -0.214   -0.349   -0.177   -0.053    0.913   -0.087   -0.349   -0.087
X2==   -1.345   -0.075    6.147   -0.522    2.040    0.963    1.368    0.147   -0.032    1.582    0.744   -0.522    0.744    0.843    3.450    5.940   -0.632   -1.133    1.235   -0.032    1.494   -0.310   -0.310   -0.190    0.582    0.744   -0.506   -0.205    0.875   -0.125   -0.256   -0.125
CD1=        5        4        4        1        7        2        2        0        0        2        0        1        0        4       11        4        2        1        0        1        1        0        0        0        0        0        0        0        1        0        0        0
CD2=        0        2        7        0        5        2        2        1        1        2        1        0        1        1        7        7        0        0        2        1        2        0        0        0        1        1        0        0        1        0        0        0
AACTAGAAATAAATTTAAGTAAATTAAATAAAGGCTAATTAATAATACTAATATCATTTCGTAAACTACATCTTATAATACTTAAGTTGACATGTTCAACGGAGGTGTCCTTAAGTTTAGACCTTAAATATTTTATATATATATTAAGTTTATAAATAATTACGTGATTAAGTTAACCCGATGAACAAAGATTACAGGAGAAGGAAAAAAGGAGTATCCAATACCCAAATAATAATAGTTGTAGTAGTGGTTTTAATAATCGTAATAGGAGTTGGTGTATATCTGTTAATGGGTAGGTCA
KOK=        27
KK=  179313  LL=  180212  Z=    5.20  JJ=  179043  DL=   900
A===      111      112      113      114      121      123      124      131      132      133      134      141      143      144      211      213      214      223      224      231      233      234      243      244      313      314      323      333      334      343      413      433
B===      222      122      422      322      212      412      312      242      142      442      342      232      432      332      221      421      321      411      311      241      441      341      431      331      424      324      414      444      344      434      423      443
RRR=   16.781    0.094    4.725   31.386   -0.691    1.520    1.046    1.160    1.691   -0.180   -0.344    1.763    2.037   24.278    4.807    3.161    0.581   35.135   -0.401   -0.679   -1.100    0.084    2.099    0.063   -0.002   -0.055    3.430   -0.568   -0.322    0.112    4.825    0.630
X1==    3.863    0.187    2.293    5.540   -0.212    3.904    0.764    1.765    1.626    0.179   -0.437    1.020    1.183    4.902    3.384    1.056    0.764    6.319   -0.891   -0.652   -0.420   -0.281    1.466   -0.143    0.179    0.373    2.029    1.151   -0.741    0.259    2.803    0.259
X2==    4.344    0.502    2.060    5.665    3.259    0.390    1.368    0.657    1.040   -1.008    0.788    1.729    1.721    4.952    1.421    2.993    0.760    5.560    0.450    1.040    2.617   -0.300    1.432   -0.440   -0.009   -0.146    1.691   -0.494    0.434    0.434    1.721    2.434
CD1=       18        7        8       13        6       10        4        7        6        2        1        5        3        7       15        5        4       13        1        2        1        1        3        1        2        2        4        2        0        1        5        1
CD2=       13        6        5       11       12        3        5        3        4        0        2        5        3        7        8        7        4       12        4        4        4        1        3        1        1        1        3        0        1        1        3        3
CCTAGGCGATAGATCTAATTCTCTCATAATCTTATTGACAGTTGACAAGTTACCAAGTTCTGATACTGCTTTCTCGAAAATCTCACTGAGAGTGACCTTTCTTTCAACGGCAAGTTCTTTAGCCTTCTTTAAAACTTCACTATCTATAGATAGTTTAACCTTAACCTTTATATATACGTACGTGCTTATATTAACCTTTACGTAATCAAGCTCACAATACATGAATATGGCGATAAGACATGTTTCCATCTCCCTCCTAGTTGCCAATATTTTTAAATCTTAAGCCATATGCGTGTCTTCGTTATTGTAGAACTGTTAATAAAGATCAAGAAATTTTAAACAACATGTTACACTTCGTATCCAAAAAGTATTCAAAAGTATAATTTACTACTTTCTAATATCACTATATTCACGCCTGGCAGACCCGACCTACTATGTTTAAACTTTTATAAAGTTGACATTATAATCAACTGATTATTTTAAAGGCAGTTCTAATTTTTCAAATAAACATAACACTAATCCTATAGATATAACTAATAACTTTGCAAAACTGCCCCCAAGTAGTATAATTATAAGTGGAAAATCTCTGTCCTTACCTTAAAAACATCATAAAAAACTTTTAAATAAGGAAAGAGGCTAAGGAAAAAAGCAGATTTCCGCTTAGTCTTTCAAATCCACATTTTTAATAAACGGTCTGGAAGAAAAGCTTAATAGGACTGAAAGGTAAAGTAAAGCATGGTTTTGCCTTTTAAAACAATGGAAGCATTCAATGTAGAAATATCAGAAAAACATGAACTTTTTAGAAGGGCAGTAAGGGAATTCATGGAAAGGGATGTAGCGCCTTACGTGGAAAAAGGAGAAAAAGAGGGACAGATCCCTAAGGAAGTTTTAGAGAAAGCT
KOK=        28
KK=  189633  LL=  190682  Z=    4.69  JJ=  189483  DL=  1050
A===      111      112      113      114      121      123      124      131      132      133      134      141      143      144      211      213      214      223      224      231      233      234      243      244      313      314      323      333      334      343      413      433
B===      222      122      422      322      212      412      312      242      142      442      342      232      432      332      221      421      321      411      311      241      441      341      431      331      424      324      414      444      344      434      423      443
RRR=    2.868    4.376   24.164   39.279    1.339   -0.681    0.030    1.101   -0.111   10.074    0.555    3.369   26.799    0.664    0.191   22.741   -0.003    6.185   -0.057   -3.545   29.023    1.220    0.348   -0.895   -0.550   -0.144    2.906    4.926    1.411    1.411    5.470   -0.561
X1==    2.718    2.399    4.191    6.401    2.896   -0.227    1.014    0.983   -0.227    2.227   -0.655    2.547    5.188    0.255    0.413    5.038   -0.115    4.571   -0.025    1.748    6.717   -1.350    0.148   -0.940   -0.331    0.806    0.596    2.219   -1.037   -1.037    2.997    0.906
X2==    1.055    1.824    5.765    6.136    0.462    3.004    0.030    1.120    0.488    4.524   -0.847    1.323    5.165    2.605    0.462    4.514    0.030    1.353    2.228   -2.029    4.321   -0.903    2.353    0.953    1.661   -0.179    4.879    2.220   -1.361   -1.361    1.825   -0.619
CD1=       10        9        9       15       10        2        5        4        2        4        1        8        9        3        5       10        3        9        3        5        9        0        2        1        1        3        2        3        0        0        6        2
CD2=        7        9       15       13        6       10        3        6        5       11        1        5       10        5        6       13        3        7        7        0       11        1        6        3        6        2       12        6        0        0        5        1
GACAACTGTAAGATGGGAGAAGAGATATATTGTAACAACAGACAACTCTATGCACAGGAGCTTGACGGATTTTTCGCAGAGAGAATACTTGTGAAAGCAAACTCTCTTGTTAAAGTCCCTCCTGGAGTTTCAGATGAAGGGGCTGTAGTAGTTCCCTGTGTTGCTGCAATGATTTACAGAGGGCTTAAGAGAGCTAATGTAAAGCAGGGGGATATAGTTTTAGTGACTGGTGCAGGAGGTGGTGTTGGTATTCATGCCCTTCAGGTTGCTAAAGCTTTAGGAGCAAAAGTAGTAGGAGTAACAAGTGAAGAGAGTAAGGCTAAGATCGTTGGAAAATTTTCAGATTACGTGGTAGTTGGGAACAAGTTTGCTGAAGAGGTTAGAAAGGGATTTGGAGAACCTTCAATAGTAGTGGACAATGTAGGAGGTCCTACTCTTGATGAGAGTATGAGGTCACTGAAAATAGGTGGTAAGATAGTACAAGTAGGGAATATTGATCCCTCTGTCAATTTCAGTCTAAGGCTAGGTTACTTAGTCCTAAAGAATGTTGAGTTAATTGGACATGCCGGGGCTACAAAGAAGGACATAGTGGACACATTGGAGATGGTTAGGCAAAATAAGATTACGCCAGTTATAGGTGGTGAGGTATCAATAGAGGATTTTGATAAGGCTTTAGATATGTTGAAGGACAGAAAAAGACATGGTAAAATTCTTATAAAGCCATAAAATAGTGAGGAAAAATAGAAAAACTTCTTTTTATACTCTTTCCACTACAATTGCTCCTCCCTGTCCTCCTCCTACACAGAGCGTAGCAACACCGTAGTCCTTTCCTTCAATCAATAGTTGCCTAGCTAATGTCCCAACTATTCTAGCTCCTGTTGCACCTAATGGGTGACCTATGGCTATAGCTCCACCTCTCTTATTAACTGTGCTCTCATCTAATCCCAATTCCTTGATAGCGTTTAGTACTACTACAGCGAAAGCTTCATTTATTTCCCACAACGAGATGTCCTTTACATTCAAGTTAGCCTTTTCTAAAGCCTTTTTAGA
KOK=        29
KK=  220083  LL=  220502  Z=    4.95  JJ=  220083  DL=   420
A===      111      112      113      114      121      123      124      131      132      133      134      141      143      144      211      213      214      223      224      231      233      234      243      244      313      314      323      333      334      343      413      433
B===      222      122      422      322      212      412      312      242      142      442      342      232      432      332      221      421      321      411      311      241      441      341      431      331      424      324      414      444      344      434      423      443
RRR=    0.693   -0.445    1.252    0.009   -1.636    0.378   14.478   -0.057    2.786    0.023    6.951   -1.063   -0.065    9.174    6.187   -2.246   48.342    1.894   -0.166    0.913    0.093    0.572    0.664   13.599   -0.369    0.399   -0.105    0.146    0.216    0.216   -2.121   -0.183
X1==    0.615    1.805   -1.062   -0.751    1.805   -0.365    4.030   -0.104    3.013    0.058    1.362   -0.751   -0.638    1.568    2.585    2.169    8.030    1.602   -0.228    0.480   -0.198   -0.824    2.176    3.442   -0.942    0.362   -0.198    0.200   -0.542   -0.542    2.362    0.458
X2==    1.128   -0.246   -1.179   -0.012   -0.906   -1.035    3.592    0.548    0.924    0.392    5.102    1.417    0.102    5.850    2.393   -1.035    6.020    1.182    0.727    1.904   -0.470   -0.695    0.305    3.951    0.392    1.102    0.530    0.729   -0.400   -0.400   -0.898   -0.400
CD1=        2        4        0        0        4        1        5        1        5        1        2        0        0        2        5        4        9        4        1        2        1        0        3        4        0        1        1        1        0        0        3        1
CD2=        5        2        0        2        1        0        6        2        2        1        6        4        1        8        6        0        9        2        2        3        0        0        1        5        1        2        1        1        0        0        0        0
ATAAGGTAGTGGGAATTACAATGTACTTAGTTTTCTCCTCCAAAACCAACTTTAGACCATCAATTATACTTCCTCCCCCTAATCCTATGATAGTCTCGTAGTTCCCTACCTTTTCCTTTAATGCATTTACGTCATCTTCTGGAACGTGCTGCCGTGGACCCTCTATTATATCTGCATTAACTAACTTAGTCACCAATGAAAGAGTCTTACCCTGCAATAGACTTCTGGTGGTAACTATTCCTACCTTAGATGACTTCAAATTGACTAACCAATCTAAGGCGTCCTTGCCGTATATGACCTGGGTAGATGGGTATTCCACTTTGTACATGCTAATAGAATATATTCTTTAATACGTTTTAATAGTTGTTTTGCTAGACTATGATTCATCATCCATCTTAATACCGTAGTTACACGCAGTGG
KOK=        30
KK=  226023  LL=  226922  Z=    5.27  JJ=  226023  DL=   900
A===      111      112      113      114      121      123      124      131      132      133      134      141      143      144      211      213      214      223      224      231      233      234      243      244      313      314      323      333      334      343      413      433
B===      222      122      422      322      212      412      312      242      142      442      342      232      432      332      221      421      321      411      311      241      441      341      431      331      424      324      414      444      344      434      423      443
RRR=    1.887    0.988   -2.233   25.732   14.992    5.071   -1.381    1.130   -0.288   -4.942   -0.595   39.384    9.950    4.857   -5.639    1.531    1.036   11.174    0.679   -2.144    0.468   -0.900   -0.267    1.363   -0.030   -1.038   36.454    0.202    0.592   -0.037   -0.191   -0.037
X1==    1.772    1.817   -0.687    3.573    3.180    6.470    1.142    0.439   -0.367    5.625   -1.219    6.426    4.577    1.090    3.180    0.685   -0.857    3.319    0.855   -1.419    1.990   -1.307    0.239    1.918   -0.249    2.921    5.038   -0.577   -1.047   -0.086   -0.391   -0.086
X2==    1.065    0.544    3.253    7.201    4.714    0.784   -1.210    2.574    0.784   -0.879    0.488    6.129    2.174    4.456   -1.773    2.237   -1.210    3.367    0.794    1.510    0.235    0.689   -1.117    0.711    0.121   -0.355    7.235   -0.350   -0.566    0.434    0.488    0.434
CD1=        8        9        2        7       12       16        4        4        3       11        0       11        7        2       12        5        1       11        4        1        6        0        2        3        2        5       11        1        0        1        1        1
CD2=        8        6        7       17       15        3        1        6        3        0        2       15        4        9        1        5        1        6        4        4        1        2        0        3        1        1        8        0        0        1        2        1
AGAATTATTAGCCCTTAGACCTACTTCCTGGAAACCTTTAGTGAGAAACTCCTTGCTCATCTCCCTGCTAAACCTTTCGAGTGTGACAGAATAGTAATATCTACCATAAAGAGGTGAGTTCTTATCCTCTACTCCTAAGAAATCATAGAGTAAACCAATTTCCGATCCCGTGAAAATAAATGTCAGATTTTCATCATAATCGTAAGCATGAGCAATTGCGTCCTTGATCTCTGTAGAAAGTGGTCCCCTCAATTTTTGAGCTTCATCTATTGCTATTATAAGCCTCTTCTTGTTCAAATGGTCAAACAGATCAGCTAAAGAGAGGGATTGTCTACCCTTCCACTTAAACTCTATAGAGTTACCCACTATACTTACTCCCCTTACACCAGAGAGAATATCTCTTACCTTATCTATAATTGATGAAAAACTGGCAGAGAAGATACTATACAAATCTTGTCTTCCATAGTTCTCCTTTAATCTTCTACAATCTATTAAAACGTAATCTGTTTTTAACTCATTTAACGCAACAAGTAACGTTGATGTCTTACCTATCCTTCTTATACCAGATATAGCCAGTAATGGTCTATTTATGTTATTCTTTATTTCTTCTATCTCCTTTTCTCTATCGAAGAGCTCATCCCTAGTCTTCTTTGGTCTTTCATCAAATAACAACTTCTCCACCAGAATATATATTCTGCCCCAGAAGCTATATTTTTTACCACATTTTCTGAGAGGTAAGTAACAATAAAGCCACAGAATCCCGCTTCCATAATGATCGTACCTGTGTTTTAATCAAAGCTCTTCTGTCTTAGCACAAATGATTCTAAGAGATATACCTCTCTAGCGATGATAATCGTTTTCGAGCGAAGAAATAGAAAATTTAGTTTATCTTTGCTTGTT
KOK=        31
KK=  252543  LL=  252932  Z=    4.92  JJ=  252483  DL=   390
A===      111      112      113      114      121      123      124      131      132      133      134      141      143      144      211      213      214      223      224      231      233      234      243      244      313      314      323      333      334      343      413      433
B===      222      122      422      322      212      412      312      242      142      442      342      232      432      332      221      421      321      411      311      241      441      341      431      331      424      324      414      444      344      434      423      443
RRR=   -0.242   -0.428    3.127    2.910   -0.998   -3.355   -0.758    1.420    1.409   -0.727    2.796   -0.058    0.204    0.550   15.036   -0.070   34.763   -1.620    1.308   -1.082    0.363    0.593   -0.129    7.202   -0.306   27.314    7.257    0.258    0.258    0.258    0.047    0.258
X1==    0.340    0.303    0.978    1.848   -1.290    2.911   -1.067    0.978    0.939   -0.660    1.296   -0.086    1.296    0.249    5.082   -0.047    5.619   -1.046    1.749    0.939    0.323   -0.722   -0.722    3.230    0.340    5.296    2.323   -0.427   -0.455   -0.455    0.296   -0.455
X2==   -0.711   -1.412    3.199    1.574    0.773   -1.152    0.710    1.452    1.500    1.101    2.157    0.673    0.157    2.210    2.958    1.500    6.187    1.549    0.748   -1.152    1.124   -0.821    0.179    2.230   -0.899    5.157    3.124   -0.604   -0.566   -0.566    0.157   -0.566
CD1=        2        2        2        3        0        4        0        2        2        0        2        1        2        1        8        1        7        0        3        2        1        0        0        4        1        6        3        0        0        0        1        0
CD2=        1        0        5        3        3        0        2        3        3        2        3        2        1        3        6        3        8        3        2        0        2        0        1        3        0        6        4        0        0        0        1        0
TTAGAGAGTTCCCTATTGCTACAGCCATTGCATGGAGAATTATGGATCTATGAGAGTAAAAAACTCCTTTAGGCAGACCTGTAGTACCTGAAGTAAAGGCTGCAGTGGCTGCAGATCTCTCGTCAACAGTAAGAGAAGGTCTGTTAGGAGAATTGGATCTCAACAACTCCTCGTAACCTAGAACTCTAAGGTTAGTCTTTATTTCTTCTACAGGTTTATCACTCATAACTAGGATAAAGCTAAAATCGTGTTCTTTGGAGAGAACCTCAGCCAGTTGTAACAAAGAGTCATCAACTAGTAAACCCTTAGGTTTAGTGTGCTTTATAATATAGCCCAACTCTGTAGGGTGTAATCTTATGTTAAGTTCTAACGTTACTGCTCCTATTGACG
KOK=        32
KK=  305083  LL=  306042  Z=    5.44  JJ=  304873  DL=   960
A===      111      112      113      114      121      123      124      131      132      133      134      141      143      144      211      213      214      223      224      231      233      234      243      244      313      314      323      333      334      343      413      433
B===      222      122      422      322      212      412      312      242      142      442      342      232      432      332      221      421      321      411      311      241      441      341      431      331      424      324      414      444      344      434      423      443
RRR=    0.025   -0.154    0.894   -1.786    7.347    0.015    3.677    7.687    9.586    4.436   10.624   12.283    0.022   -0.208    5.698    0.128   37.236    0.157    3.101    4.059    3.698   -0.644    8.268   -3.098    0.776   57.416    4.250    4.887   -0.475    0.084    0.642    1.891
X1==   -0.079    0.317   -0.608    1.361    2.869   -0.101    1.007    1.635    1.962    2.778    2.447    4.870    0.176    0.704    1.593   -0.101    6.175   -0.343    3.039    2.650    4.569    2.721    2.721   -0.902    0.359    8.503    1.601    2.320   -0.422   -0.422   -1.338   -1.238
X2==   -0.322   -0.487   -1.471   -1.312    2.561   -0.145    3.650    4.702    4.885    1.597    4.342    2.522    0.123   -0.295    3.577   -1.263    6.030   -0.457    1.021    1.531    0.809   -0.237    3.038    3.435    2.163    6.752    2.654    2.107    1.126   -0.200   -0.480   -1.527
CD1=        2        3        1        4        7        2        4        4        5        5        5        9        2        3        5        2       12        2        8        6        8        6        6        1        2       13        4        4        1        1        0        0
CD2=        4        3        1        1        9        3        9       13       12        6       10        8        3        2       11        1       13        2        4        6        4        2        7        7        7       14        7        6        4        2        2        0
TAGAGTTGTCACTATGCATATATATGTCAATTATAAGTGCAGTCCCGTTCCACTGCATGTTCGTCATGTAGTTGAAGTTGCCTAGATTCGAGATGTAATATGGGTACAACGTATCATTAATTGCTGATAGGGACTCAATTGTAGCTACTCCCCAAGGCTGAGTCTCTGAATTTATCTGAAAGTCAGATCGCTGATTGTTCCCCACGTAAAAGGCTAAGAAACCTGAGTAATTGCAGACGGTCCTCCACCACACATCAGTGAGAGCTAGGGAGGCTACAGTATAGTTGCCCACAGCCAGAGCAAATTCTGCCGTTAATTCGCTCTTGTACGTATAAGCATCAGCATCGACAGTTGAGTAGCTAGCATAGACCCATAACCTATTTGCTTGGAAAGTGTTTATTCCTAACACCTGGTACCCTGATTCTGGCACAGGTCCATAGTGGATTGAGTTCATTACCAGTTGTGCCCTCTGCATATATGTTGTGTTTCCAGTAGTTTTGTAGAGAGTCACCAGTGCTAATCCGGAAAGAGCTCCTGCATCCAATAAGTAAGGCTGTGGGTAGTTCTTCACTGCAGGGTTAGGATTTTCTATTTCAGGTAACGTAAACTCACCGTAGAACGGGTTCTTCCATGAGAGGGGGATAGTTACGTTCGATGGTCCATTCGTCGAGTCCACTAATACGTATACTGTGTTAGTGCCCTTGATGTTTAACCCTACTATGAGGGTGCTATTAGGAGGGGCGTTTATTGTCGTAAGCACTGGGAACTTGAGTGTTACGGGGTAGAACGGCGGGGAGCCTGCCCCTCCTCCTAACTGCACATTGGTCAGTGTGCCGGACCCAATAGTTTGCAACACGTTACCGTTATTAGCGATCTGAACTGTTACAGTGATGTTAGCTAGAGTACCTGCAGTCTGCGCGTTCATCCATAGTGTTGTAGTAAAGGTCCCTGAGACGTTTA
KOK=        33
KK=  322243  LL=  323232  Z=    4.65  JJ=  322033  DL=   990
A===      111      112      113      114      121      123      124      131      132      133      134      141      143      144      211      213      214      223      224      231      233      234      243      244      313      314      323      333      334      343      413      433
B===      222      122      422      322      212      412      312      242      142      442      342      232      432      332      221      421      321      411      311      241      441      341      431      331      424      324      414      444      344      434      423      443
RRR=    0.237   -1.763    0.470    5.072    6.053    4.730   11.396   -1.724    4.730   -0.148   -0.529    2.708   -0.275   11.263    4.963    0.318   67.019    2.843   11.204   -0.414   -0.798   -1.129   -1.129    2.778    4.296   74.409   18.791   -0.358   -0.699   -0.061   -0.529    0.180
X1==   -0.475   -0.918   -1.188    2.019    3.152    2.230    4.223    1.695    2.230   -0.424    1.103    1.551   -0.876    2.907    3.604    0.319    8.873    1.378    2.781   -0.955    0.682    0.801    0.801    1.824    1.205    9.018    2.483   -0.756    1.719   -0.146    1.103   -0.146
X2==   -0.499    1.920   -0.396    2.512    1.920    2.121    2.699   -1.017    2.121    0.349   -0.480    1.746    0.314    3.875    1.377    0.996    7.553    2.063    4.029    0.434   -1.169   -1.411   -1.411    1.523    3.566    8.251    7.567    0.474   -0.407    0.415   -0.480   -1.229
CD1=        5        3        1        9       12        6       12        6        6        1        4        8        1        9       13        3       21        4        8        1        2        3        3        6        3       16        4        0        3        1        4        1
CD2=        2        7        2        5        7        7        6        1        7        3        1        4        2        5        6        5       13        8        9        4        1        0        0        3        8       12       16        3        1        2        1        0
CACATGAGATATCTAAGGCTGGCTATTCTGCTGCAGTAATATCTAAAGTATTTCCTACTAGATCTCATTCAGCTGCCGCAGAAGGAGGTATAGCAGCCTACGTAAATGGTAACTCAGATCCTAATGATAGCCCCGACTATATGGCATATGATACAATAAAGGGAGGCGATTATTTAGTAGATCAGGATGCTGCTGAACTGCTAGCTTATAAATCAGGTGAAATTGTAGAGTTGCTAGAAAAGTGGGGAGCATTATTTAACAGACAGCCAGATGGAAGGATAGCCTTAAGATACTTCGGTGGTCAGACCTACCCAAGAACTAGATTCGTTGGAGACAAAACAGGTATGGCATTACTTCATACTTTATACGAGAGAACCTCAGGATCTGGAAAAGTAGACTTCTATTTTGAATGGTTTGCTTGGGAGTTAATTAGAGATGAGAGTAGGGTAAGAGGAGTAGTAGCTTTTGACATGAGAAACATGGTACCATTCTTCTTTAAGGCTAAGGCAGTTGTCATAGCCGCTGGAGGTATGGGAATGCTGTATAGACACACCACAAATAGCTATATCGGAACAGGTGACGGTTATGCAATGGCTCTAAGAGCTAGAGTAGCACTGAAGGATCCTGAGTTTGTCCAATTCCATCCCACAGCGTTATATCCATCTGATATACTAATAAGTGAGGCAGCTAGAGGTGAAGGTGCGGTTTTAAAGAACGCTAAAGGAGAAAGATTTATGACTAGGTATGCTCCAAAGAAGTTAGACTTAGCACCAAGAGATATAGTTTCAAGAGCTATAATAACTGAGATTAAGGAAGGACGCGGTTTTCCAGGTGGATATGTAGGGTTAGATATATCGCATTTAGGTGAAGAGTACATTAAAGAAAGATTAGCCTTAGCTTATGAGGCAGCAAAGACATTCTCTGGAGTTGATGCAACTAAAGAGTTGATTCCCATAAGACCAGCTCATCATTACTATATGGGAGGAATAG
KOK=        34
KK=  349003  LL=  349842  Z=    5.28  JJ=  348853  DL=   840
A===      111      112      113      114      121      123      124      131      132      133      134      141      143      144      211      213      214      223      224      231      233      234      243      244      313      314      323      333      334      343      413      433
B===      222      122      422      322      212      412      312      242      142      442      342      232      432      332      221      421      321      411      311      241      441      341      431      331      424      324      414      444      344      434      423      443
RRR=    8.813   -0.335    0.283   13.444    1.811   -0.175    9.509   -0.042    0.699    1.468    0.419   18.522   -1.018   28.013    5.904   -0.036   32.960    7.892    2.418    3.472   -0.453    0.466    0.142    1.652    0.684   20.833    1.496    9.068   -0.207    1.355   -0.027   -0.207
X1==    2.123    0.241    0.362    3.464    2.422    0.766    2.421   -0.744   -0.452   -1.305    0.161    4.001   -1.344    3.731    4.603    0.157    7.156    1.849    1.707    1.985   -1.180   -0.386   -0.386    1.166    1.020    4.676    0.530    4.152   -0.899    1.101    0.161   -0.899
X2==    4.151   -1.391    0.783    3.881    0.748   -0.228    3.927    0.056   -1.546   -1.125    2.606    4.629    0.757    7.508    1.283   -0.228    4.606    4.268    1.417    1.749    0.384   -1.207   -0.369    1.417    0.671    4.455    2.826    2.184    0.231    1.231   -0.167    0.231
CD1=       12        6        4       10       11        4        7        2        2        0        2       11        0        7       16        3       15        5        5        6        0        1        1        3        3        8        2        5        0        2        2        0
CD2=       10        1        3        7        5        2        8        2        0        0        4        8        2        9        6        2        9       10        5        5        2        0        1        3        2        6        5        3        1        2        1        1
CAGATGATATAGTGAGATTAGCAGAAGAGATAAACGCCAAAATTGAGGTAAATCTATTCTATAGAACACTAGATAGGGAGAAGAAAATCGAGGAAGTTTTAAAGAGAGCAGGGGCTAAAGAGGTGTTGGGAGTAGGAGATGATGCTTCTGCAGTTATTCCTGAACTATTCAGTGAACGGAGAAGGGTAAGCAAAAAGGGAATTTACATAGCAGACGTTGTTCTAGTTGGGCTAGAGGATGGAGATAGAACTGAAGCGTTAGTTAAGATGGGAAAGAAAGTTATAGCTATAGATATTAATCCGCTCTCAAGAACCTCACAAATGGCGTCATTGACAATAGTAGACAATATAATCAGAGTCTTTCCTAAAATGATTAGTTTAGCTAAAGAGATGAAAAAGAGCGATAAAGATGAACTTCAAAAGATAATAAATCAATATAATAATAAGGAAATTTTAAAAGAATCCCTAAGATTCATATCGGAAAGAATGAATCAACTTTCCCTCTCCTTATAATTTTCTCCCTGCGGAAACTTACTCTCCCTTACTTCTTCAACATATTTATTAACAGCCTTTTGGATTTCCTCTTTCAAATTAACATATGCTTTAGCAAAATATGGTGTAAACTCGCTCAGTCCCAGAACGTCATGAATAACTAATATCTGACCATCACAATAGGGACCTGCTCCAATGCAAATAGTTGGTACTTTAAGCTTTTCAGTAATCTTCTTTGCTACGTCTGCATAAGTGTTTTCTATAACCAAAGAAAAGATACCTGCCTCCTCTAGTACCTCAGCATCCCTCAAGAGTTGCTCTTCCTCATGTTTACTTTTTCCTAAAACCC
KOK=        35
KK=  382243  LL=  383262  Z=    5.52  JJ=  382093  DL=  1020
A===      111      112      113      114      121      123      124      131      132      133      134      141      143      144      211      213      214      223      224      231      233      234      243      244      313      314      323      333      334      343      413      433
B===      222      122      422      322      212      412      312      242      142      442      342      232      432      332      221      421      321      411      311      241      441      341      431      331      424      324      414      444      344      434      423      443
RRR=   22.785    0.104    0.654   26.263    2.906    1.238   -0.356    0.334    3.285    6.280   -2.667   13.724   -0.976   -0.033    0.730    1.238   11.285   19.618    6.325   -1.823   -0.065   -0.152   -2.502   -1.473    1.448   12.326   50.326    0.083    0.106   -0.247   -0.442    0.452
X1==    5.561    0.292    0.833    5.057    0.733    1.028   -0.233   -0.405    2.727    1.930   -1.086    2.901    1.696    0.134    2.055    1.028    3.707    3.201    3.107    1.594    0.802   -0.344   -1.191   -1.023   -1.265    7.262    8.831    0.055    0.301   -0.699    0.769   -0.699
X2==    4.098    0.355    0.785    5.194    3.965    1.205    1.525   -0.825    1.205    3.255    2.455    4.731   -0.575   -0.248    0.355    1.205    3.044    6.129    2.036   -1.143   -0.081    0.443    2.101    1.440   -1.144    1.697    5.699    1.522    0.353    0.353   -0.575   -0.647
CD1=       16        6        4        9        7        5        2        2        8        4        0        6        3        1       10        5        8       10        8        6        3        1        0        0        0        9       14        1        1        0        2        0
CD2=       22        9        5       16       19        5        7        2        5        5        5       15        1        2        9        5       10       12        7        1        1        2        4        4        0        4        7        2        1        1        1        0
AAAGAAAAACGTGATAGTATCGAGACCCTTCTTAAAAAAATAGGTGAAAAAACTCATACCTCAAAAAGAAAGGTATTAAATGACACTTTACCATTCCTTGCGTCTTATTATACTAGACATGCAGAAGCAGTAGAAAATTATCTCCAACTGACCGAAGGGGAGAAAGAAATTTTAAACGTTTTTACACAGGCTAGTAAGCCAACTAGTGAAGAAAAGGCAGAAAAAAGTAAAAAATATTATCCGAAGAGATCTTCTAGCCGTAAGACTTAATTTTACTAACAACTCTAATTTTACTGATCTCTGTCAATGGGTATTGTCCTTCTTCATCTTTTTCGTACTTCTTTACCATATCCCAAATAGTCAAAAGGGCTATACTAGTAGCAGTAAGAGCTTCCATTTCGACTCCAGTTCTGTAATGAGCTCTAACTGTTGAGACTACTTTTAACCCATCATTTTCAATCTCAATTTCTACGTTAATATATTCTAAAGGAATTGGATGACACATTGGTAATAACTCATGAGTCTTTTTTGCAGCTAAAATTCCAGCAACTTTTGCGGTAGCGATCACATCTCCTTTTTCTATTTCTCTCTTTGTTATTTTTTCTATTGTATCTTTCTTAAGTTTTATAAATCCTTCAGCTATTGCTTCTCTTAGCACTATATCTTTTCCTGAAATATCAATCATTCGAATTTCAGTCATATACTCTCAAGTTCATCAAACAGGTTTTTTAGTATTATTACTTTAGGGTTAGAATAATTGATCCTTATTAGTTTAGTCTTATCTCCCTCATAGATCTCTATTATATTTTTCCTCTCTAGCGTCTCTAAAGCTTTTTCTAGCTTTTTGTAATTAACATGAGATTCTCTAGCCAGTCTGGTTATATTTATTTCTCCTTCTCTCAAGAGAATTCGAAGTACTTTTAAAATAACGGAGTTTATGAGATCCTCGATTGTTCTAACCTCTTTCTAATTTCTGTATTTATTAAGTCTTTAAATTCCATAGAAATAGGTATAGGTAAA
KOK=        36
KK=  422623  LL=  423312  Z=    7.11  JJ=  422233  DL=   690
A===      111      112      113      114      121      123      124      131      132      133      134      141      143      144      211      213      214      223      224      231      233      234      243      244      313      314      323      333      334      343      413      433
B===      222      122      422      322      212      412      312      242      142      442      342      232      432      332      221      421      321      411      311      241      441      341      431      331      424      324      414      444      344      434      423      443
RRR=   -0.474    0.145    0.081    5.281    0.126   -0.130    2.153   -0.576   -0.130   -0.034   -1.156    0.031   -1.254   -0.139   10.186    1.133    3.946    1.893   38.138    0.171    0.072   -1.495    0.347    2.355    0.167  173.530    6.091    0.170    0.033   -0.086    5.854    0.634
X1==    3.658   -0.458    1.388    1.968    0.056    0.160    3.507   -0.731    0.160    0.065    1.151   -0.226   -1.260    0.232    2.114    0.913    6.429    1.951    7.077   -1.346    1.179    1.390   -0.323    1.787    0.065   12.399    1.179   -0.430    0.280   -0.720    1.954   -0.720
X2==   -0.129   -0.316    0.058    2.684    2.251   -0.811    0.614    0.787   -0.811   -0.532   -1.004   -0.137    0.996   -0.599    4.817    1.241    0.614    0.971    5.389   -0.127    0.061   -1.076   -1.076    1.318    2.578   13.996    5.168   -0.395    0.119    0.119    2.996   -0.881
CD1=       12        3        4        7        4        2        9        1        2        1        3        3        0        3        8        3       14        4       14        0        2        3        1        5        1       17        2        0        1        0        4        0
CD2=        2        2        2        4        6        1        2        3        1        1        0        1        2        0       10        4        2        4        8        2        2        0        0        2        5       15        9        1        1        1        4        0
CAGGACCTGCTGGGATGAGCGCAGCTTATTACTTAGCAAAACACGGCTTAAAAACATTAGTTTTCGAGAGAAGGTTAAGCTTTGGAGGAGGTATAGGAGGAGGTGCCATGCTATTTCATAAATTAGTAATTGAGAGTCCTGCTGATGAAGTATTAAAAGAAATGAATATAAGACTAGAAAAAGTTGAGGATGGGGTTTACATCGTAGATTCAGCAGAATTTATGGCAAAACTAGCTGCATCTGCAATTGATGCTGGAGCAAAAATTATACATGGAGTTACTGTAGATGATGTAATATTTAGAGAAAATCCACTTAGAGTTGCAGGTGTTGCAGTAGAATGGACAGCAACTCAAATGGCTGGACTCCACGTTGACCCGGTGTTTATATCAGCTAAAGCTGTTGTTGATGCAACAGGTCATGACGCAGAGGTTGTTGCAGTAGCTTCAAGAAAGATACCAGAGTTAGGAATAGTTATTCCAGGTGAAAGATCTGCTTATAGTGAAATGGCTGAAAAACTTACTGTAGAACAAACAGGTGTAGTTGCTCCTGGACTCTATGTTGCAGGTATGTCAGTAACCGAAGTTAGAGGTTTACCTAGAATGGGTCCAATATTCGGTTCCATGGTTCTGTCAGGTAAAAAAGTTGCTGAAGATATTATAAAGGATCTCCGTAACTCTTAAAGTCTATTTC
KOK=        37
KK=  434623  LL=  435702  Z=    5.05  JJ=  434593  DL=  1080
A===      111      112      113      114      121      123      124      131      132      133      134      141      143      144      211      213      214      223      224      231      233      234      243      244      313      314      323      333      334      343      413      433
B===      222      122      422      322      212      412      312      242      142      442      342      232      432      332      221      421      321      411      311      241      441      341      431      331      424      324      414      444      344      434      423      443
RRR=   16.352   10.575    1.393    4.062    1.658    0.674    1.407    3.285    0.316   -1.541    0.629   39.449    9.600    4.243    1.357   -0.562    1.402    4.840   -1.071    8.103   15.659   -0.139    0.385    3.170    0.554    0.218   30.052   -0.796    0.058   -0.204    2.983    0.320
X1==    3.882    4.832    0.986    2.321    2.472    0.320    1.038    3.789    0.320   -1.290   -1.242    5.228    2.818    1.332    1.292   -1.319    0.471    2.878    1.471    5.238    2.490    0.308    1.099    1.235   -1.290   -0.430    4.778    1.162    0.222   -0.778    2.818    1.222
X2==    4.212    2.188    1.413    1.750    0.671    2.107    1.356    0.867    0.986    1.194   -0.507    7.545    3.406    3.187    1.050    0.426    2.977    1.681   -0.729    1.547    6.290   -0.453    0.350    2.566   -0.430   -0.507    6.290   -0.685    0.262    0.262    1.059    0.262
CD1=       16       19        5        7       13        4        5       10        4        0        0       12        5        3       10        1        4        9        6       13        5        2        3        3        0        1        8        2        1        0        5        2
CD2=       19       13        6        7        9        7        6        5        5        3        1       18        6        6       10        4        9        6        2        6        9        1        2        5        1        1        9        0        1        1        3        1
CGATTTAAGGTTGCTGACGAAAATATAACAGTCTTTGATGCTAATCTATCTTTTCTAATTTTATCTATTTCCTCAAAAATGTATTCATTTTGTTCATTTTTCTGAGTATTTTCTCTATATTTTTTCAAACTCTCTTTAATTTTGTCTTGGTCACTAGGCGTAAATCCTAGTAATTTAAGAATAGCCTGCGCACTCTTGCTAGACTTCAATGCGGTATCTACATCGTCTACAAATAAGAACTGATAACTAGTTGAGGAGATCTGATCTATATTATCAATCAAAAATCTGTTTGTAGATATGAAAATATCAAATGTCTTTGACTGTAATCCTTCATCTGCCTCTTTTCTCTCTGAAGCTGACATTCCTGAGTAATAATAAATGACTTTTGGAGGATTCTCCTTTATCTCGGCTAGATTTTGTATATAAGAGGATAATTTATCAATAGCTTGCCTTACAAGGCTTTTAGTTGGAAACACTAATATTGATTTCTTGCCTCTTAAATAGAGGTAAATAGATGAAATAAGACCAAAGGTGGTTTTGCCTAAACCAGGAGGAGCTATTATTGCAAAACTCTCTCCGCTTAGCAACCTATATATCCAACTTTTTTGAGGACCAAAGGGTGGAAAGCCCAATAATCTCCTAAATACAGAAACAAAACTTTCATAATCATCTAGCACTCTCTGAATATCTTTCAATTTGATTAAATTTCCCTGTTTTTCTATGTCCTTTATTAAGTCCCCAATATTTTTATATTCTTTATCTTCCTCTAGACATATATTGCATACTGATCCTAGAAGTAACCTATATGTCGAAATAGATCTCCCACAATTAGGACATGAGAATAAATATATTGAGGGTGGAATATCACTCAAAGACTGCACACAGTATTTTATTACAGTTAGACTTATTTAAAAAGGTTAAAGTAATATGTCACATGAGTCAAAGTATTAAGTTTAGAGTTACTGAAGCTAGACAGAGAGACGTTGGAAAAAAAGTAGCTAGAATTTCAGAAACTTCCATGAGAAAATTAAATGTAGAAGCCGGAGATTACATAGAAATTATAGGACAAGATGGGAATTC
KOK=        38
KK=  442933  LL=  443832  Z=    6.19  JJ=  442633  DL=   900
A===      111      112      113      114      121      123      124      131      132      133      134      141      143      144      211      213      214      223      224      231      233      234      243      244      313      314      323      333      334      343      413      433
B===      222      122      422      322      212      412      312      242      142      442      342      232      432      332      221      421      321      411      311      241      441      341      431      331      424      324      414      444      344      434      423      443
RRR=    4.025    3.387   -0.308   27.208    2.759    3.583   -1.652    0.024    0.622    0.264   -0.424    0.283    8.447   28.752    1.305   11.902   -0.100   18.866    0.720    0.178    4.921    0.683    2.788    6.738    2.109   -1.653   18.075    0.050    0.025    0.926    0.391    2.125
X1==    3.883    1.764   -0.815    5.199    4.412    2.821   -0.812   -0.135    0.922    1.202    0.601    0.077    1.478    6.481    1.235    2.188    0.550    5.339    0.293   -0.345    1.695   -1.240    2.838    2.361    1.202   -1.152    3.969   -0.056   -0.911   -0.911   -0.275    1.089
X2==    1.037    1.920    0.378    5.233    0.625    1.270    2.034   -0.176    0.675    0.220   -0.705    3.686    5.715    4.436    1.057    5.439   -0.181    3.534    2.453   -0.517    2.904   -0.551    0.982    2.854    1.755    1.435    4.554   -0.885   -0.027   -1.017   -1.418    1.952
CD1=       10        7        1        9       12        7        1        2        4        3        2        2        3        8        6        6        3       12        3        2        4        0        5        4        3        0        7        1        0        0        1        2
CD2=        9       10        4       14        7        5        7        3        4        2        1       11       10        9        8       12        3        8        7        2        5        1        3        6        4        4        7        0        1        0        0        3
TTATTAGTGCTTCATGGAAGCAAGATAAAAGAGTGGCAAGAAATTGTAATTAATTATGCAGAGGAACTAAAACGACATTTCCCACTGGTAGAGTATGGATTCATAGAAATTAATGAGCCTAAAATTGATGAAGCTGCTAAAAAGTTAGTAGAGAGAGGTGCTGATACAATTGTTGTAGTTCCATTACTGTTTGCTGCTGGTATGCATTTCAAAAGGGATATACCAAATCAACTAAAGGAGACTTCTAATAAAGCTAAGATCATTATAGCAGAACCAATAGGATTCGATAAAAGAATAGTAGATATACTTAAGGAAAAAGCAGAAAAGGCTTTATCAGTAGAGGGAACCAGTTACCAATAGTTCGGCTTTGGCTGGATCGTAACTCCACTCTTGTGGTAACTTGCCTGTTTCTTTGTAATAACTTGCTAATCTTCTTATCTTGGATTCGACTTCCTCCAATCCACGTTTAGCACTTTTATCCTTAGGGTATTCAAATAAGTGACGTCTAATGTTTACTGCCCTTCTCATAAGATTAAATAGATCTTCAGGTATCTTCGGCTTCATATTCCTATCCTGAAGAATTGCCGTAAGCTTCCTCCCTGTTATTTGTTTTACCAAAGGTACGCCATACTGATCTCTCAACACCATTCCTATCATGCTAGGTGGATAACCTCTCTTTGCTAACTCCTCTACTAATAGCTCTACCTCCTCTCTTGTGAACCTCACCCACTTAGGAGGTCCGCTCCTAACAGGTCTTATTGAGTGTGAGTTTCCCTTTGCCCTCTTCTTATTCAATCAGCTCACCTATTAATTAATGGCTTGAGTGTAGTATTTGTGTAACCTTTCTTTTTAAGTTCTTCTCTTACAATCAGCGTACCTTTTACCATATTAATAAGTTTC
KOK=        39
KK=  519013  LL=  520002  Z=    6.87  JJ=  518833  DL=   990
A===      111      112      113      114      121      123      124      131      132      133      134      141      143      144      211      213      214      223      224      231      233      234      243      244      313      314      323      333      334      343      413      433
B===      222      122      422      322      212      412      312      242      142      442      342      232      432      332      221      421      321      411      311      241      441      341      431      331      424      324      414      444      344      434      423      443
RRR=    6.789   11.885    3.857   21.646    3.643    2.071    1.413    0.183    0.689   -0.291    0.034   16.686   -0.975   32.138   -2.426    7.516   -0.663    7.766   -0.005   -1.312    2.265   -1.279   -0.005   -0.820    1.310    0.975   54.686    0.632   -1.231    1.098   -0.298    2.359
X1==    3.034    2.873    1.808    5.512    2.378    1.698    2.374   -0.191    0.394   -1.147   -0.485    3.709   -0.485    5.715   -1.583    4.304   -0.563    2.225   -0.056    3.652    1.405    1.791    1.016   -0.757    1.491   -1.277    7.422    0.256   -0.919   -0.919    4.268    1.081
X2==    2.238    4.136    2.133    3.927    1.532    1.220    0.595   -0.955    1.746    0.253   -0.070    4.498    2.012    5.624    1.532    1.746    1.179    3.490    0.091   -0.359    1.613   -0.714   -0.005    1.084    0.878   -0.764    7.368    2.474    1.339   -1.194   -0.070    2.183
CD1=       10       10        5       12        9        5        7        2        3        0        1        9        1       10        1        9        2        6        3        8        3        4        3        1        3        0       10        1        0        0        7        2
CD2=       11       15        8       10        9        6        4        2        7        3        2       11        5        9        9        7        5       10        3        3        5        1        2        3        4        1       14        5        3        0        2        4
TTTAGGAGAGAAGGAAGTATTGCCTATCTCCCTCACTACATTGCCTTGCCTCCAGAGATGAGAGTAAAAGAGGCATTAGACTTTTTATCAAGGATATTAAACGCTAATTATTCTAGCGTTATAGAAGAGCTGGATTTAAAGGACCTTTTAGGAAAGAAGATATCAGATCTTTCTCAAGGGCAAAAGAAAAGGGTTTCTCTCTCAAGAGTTTTCATGAGAGAAAAGGACATCTACCTCCTCGACGAGCCTACTGATAATCTCGACCCAGTCTTTGCTAGTAAGGTTAGGGAAAAAGTAGTTTCACTATCAAAAAGTAAGATAGTGATCTACACATCACATAATCTTTACGAGGCTAAAGAAATTGGTAAATACGTAATGGTGATGGATAATGGAAGGCTAATTAGGTTCTGTACTATGGATGAATTGAGGACGGGAGAGTACGTTGTAGGGATAAGAGCTTCGTCGGATTTATCGAAGATTCTAGAGGGACATTATGAAGGGGACTACTTTGTAGTAAAGCTCCCTGACCCTTCGATGGTTAATGAAGTGATACAAAAGCTCCTTAGGGAGAATATTACAATTTACGAGGTGAAAGAGATGAGAAATCCTTTAGAAGAGCTTTTGAGGTGATCAAATGAAGCTATATCTCTCATTTATCTTGGCAAAGAGGGCATCAAAGAGGAGTTTGGGAACAACATTCTATCTATTTACATTATCCTTTATCGTGTTCGGTCTTAACATATATTTTATATCTAGATTAAGCTCTCAAAATCCTTCATTCCTCTCAACTGCAACTTTCCCTTCTCTGGTCTTTGTAATTGCTTTTATTTCATTAATAGTCACTCTCTTAGGCGATGATAGGCAAAGCGGTCTCCTAGAATATTTAGTGGCTGAGGGTTTCACTGCCCAAGAGGTCTATTACGGTTATCTTTTGGCGTACTTGTCCATTTCTCTTCCCGTTATTATTCCAGTAGACCTAGTACTTGGATT
KOK=        40
KK=  526903  LL=  527382  Z=    4.78  JJ=  526873  DL=   480
A===      111      112      113      114      121      123      124      131      132      133      134      141      143      144      211      213      214      223      224      231      233      234      243      244      313      314      323      333      334      343      413      433
B===      222      122      422      322      212      412      312      242      142      442      342      232      432      332      221      421      321      411      311      241      441      341      431      331      424      324      414      444      344      434      423      443
RRR=    0.377    1.032    4.041   -0.819   -0.196   -0.221    0.470   -0.036    3.205   -0.044    0.330    8.535   -0.085   64.234    3.945   -0.640    0.470    0.048    1.834    1.563   -0.247   -0.358    1.060    6.893    0.417   -0.918    0.048    2.379   -0.095   -3.061   -1.942   -0.618
X1==   -1.036    1.752    1.865    2.695   -0.134   -0.151    0.699   -0.075    0.784   -0.092   -1.086    2.695   -0.151    5.241    2.695   -1.086    0.699   -0.228    2.340    2.654   -0.169   -0.228    1.574    4.091    0.870    0.784   -0.169    1.798   -0.169    2.612    6.393   -1.096
X2==   -0.363    0.589    2.166   -0.304    1.464    1.464    0.673    0.480    4.089    0.480   -0.304    3.167    0.564   12.255    1.464    0.589    0.673   -0.210    0.784    0.589    1.464    1.574    0.673    1.685    0.480   -1.172   -0.286    1.323    0.564   -1.172   -0.304    0.564
CD1=        0        3        3        4        1        1        2        1        2        1        0        4        1        7        4        0        2        1        4        4        1        1        3        6        2        2        1        3        1        4        8        0
CD2=        1        2        4        1        3        3        2        2        6        2        1        5        2       15        3        2        2        1        2        2        3        3        2        3        2        0        1        3        2        0        1        2
TATGTGCCAAAGCCTAGCTTAAAGGGGAGGTGGGTGTATCGTTGCTGGGACAACTGCGGAGACGTTATCGTTATGGACGACCACCGGCACGACGTCCGAGACGTTAATCTCCAAGATCGCGGCCGAAATGTTGCTAGGGCAGGGCAAGTAGGTTAGGATTGGTGGTCAATATAACGAAGGAACAGGTCAACAACTATTAGTCCTATTGCTATGAAGAAGAGACCCTTGCCTTCGTTAGATACCTTGGGGAACTCCTGTGACCCTTCTTCAAGGCAGTTCACTCCTCCTCCACATGAGGGCCCCTAAGGACCTCTATGTAATCCTGGATGATGGAGTTCACCTCGCTAGAGGTGCCCTCTTGACAGTCTACCTTCTCGCCCTGCAAGATGGCAGTAAGTATTTGAAAGGTCTTCTCGGCCATTGCCTTTGCCTCCCAGTTATTGAGGTCATAGAAGAAGTCGCAGTTCTCCGTAATTACCT
KOK=        41
KK=  528313  LL=  529332  Z=    5.11  JJ=  528133  DL=  1020
A===      111      112      113      114      121      123      124      131      132      133      134      141      143      144      211      213      214      223      224      231      233      234      243      244      313      314      323      333      334      343      413      433
B===      222      122      422      322      212      412      312      242      142      442      342      232      432      332      221      421      321      411      311      241      441      341      431      331      424      324      414      444      344      434      423      443
RRR=    5.035   -0.139   -0.316    4.865    1.512    0.604   -0.643   -0.436   25.351    0.572    5.540    1.749    0.587   62.780    0.460    1.880   38.327    0.799    6.490   -0.899    7.631   -0.129   -3.170    6.722   -0.136   -3.931    3.365   -0.805    0.972    0.356   -1.178    1.720
X1==    1.719    0.211    0.282    1.933    1.448    0.678    0.366   -0.349    5.449    1.369    1.754    5.349    0.437    7.147    0.211    0.678    5.533    0.446    3.219    2.467    2.829   -0.386    3.351    1.871    0.153   -1.540    1.678    1.197    0.307    0.307    1.096    0.943
X2==    2.929   -0.659   -1.122    2.517    1.044    0.890   -1.758    1.249    4.653    0.418    3.158    0.327    1.343    8.785    2.179    2.771    6.927    1.790    2.016   -0.364    2.698    0.333   -0.946    3.594   -0.892    2.553    2.005   -0.673    3.162    1.157   -1.076    1.825
CD1=        5        3        3        5        5        4        3        2       12        5        5       10        3       12        3        4       11        4        8        7        8        2        8        5        3        0        6        5        3        3        4        4
CD2=        9        2        1        8        5        4        0        5       10        3        8        4        5       19        7        7       15        5        6        2        6        3        1        9        1        7        5        1        7        4        1        5
TCAGATCCATGCCGAACTCCTCTAAGTACTTTGCCAAGGATAAGGACTTGAAGGACTTACCTCCCTGGACTACTCCCAAGATAGTCGATCCCTTAACTGCTGGTACCCAGCCTATGTAGAAGTAAATGTTCCTCCCCTCGTAGTTTATTCTCACTAGGATCCCTTGGCCGAAGGCCTTGTTAGGGTCGACGTCTAGACAGTAGAAGGGCCCGCACTGCGTGGCGGAGGCCCTAGTTGCCCTAAATGGAAGGGCTATTGCTGGGTAGTAGGCAAACCTCTGGTTTTCCGCACTATACGCGGTGCTTGAGATCCCGTTGGCTGTGCACTTTAGCTCCTCCTCTTGCGCTTCGGAGTCTTCCTGCGTTGAGAGGCTCAACCTAGCTATGTTCGCGTAGAGCGCTGGAGCTAACGTCCCCGCAATCAAGAGCCCTACGGGAATTGCCCCAATCACCTTTTTCCAAAAGGAAGAGGACGGAGAAGGTTCTGGAGTTTCCCCCTCCTCTATTTCCTCCTCCATAGTGCCGTATATCTCCTCTAGCTCCTTACTAGCCAAGATACCACAAGTTTGACTAGTTCAATGATTTAAGAATGTTTTCATAATATCTAATATTGTAGTACAGTTTTGACTTAATAGTAGTGGTACTTTCAATATTCAACGAGCAATATCTTCCAGAACTCGTATGGCCTTGCGCAATTACGAGCCTAGTCGGATCCCCTTTTCCTGCTCTCGACTTAGCCTAGCACACTCTCGTACTCCTTTCTAGCTCCTTATCTTTAGGAAATAAGCGTAAGCGTCTAGTAATCAAAATCTGCTGTGAAAGGAACTTTCTGGCTACACGGAATAAACGGTGGTGCAGAGCCAGTTTCGAAATGCGCACTCTATATTAGAGGACTACCGTAAGGAGTAGTACAAAAGAGTGGACCGGCCGGGATTTGAACCCGGGACCTCGTGGATGCCAACCACGCACTCTTCCAGGCTGAGCTACCGGCCCACAATATACTACGTAGATCACTGATATT
KOK=        42
KK=  342884  LL=  343783  Z=    4.75  JJ=  342854  DL=   900
A===      111      112      113      114      121      123      124      131      132      133      134      141      143      144      211      213      214      223      224      231      233      234      243      244      313      314      323      333      334      343      413      433
B===      222      122      422      322      212      412      312      242      142      442      342      232      432      332      221      421      321      411      311      241      441      341      431      331      424      324      414      444      344      434      423      443
RRR=   13.212    0.069    9.358   18.468   25.809    8.336   -1.162   -1.161    0.153    1.736    1.552    2.406   -0.074    1.071    0.224    5.099   -2.705   16.361    0.132   -1.920   27.235    0.187    0.825    0.507   -0.596    9.116   -4.354    2.190    0.191   -0.154    1.378   -1.047
X1==    3.557    0.244    1.710    4.581    4.609    2.705   -1.184   -1.184    0.223    5.390   -1.313    1.883    0.227    1.460   -0.192    2.705    2.867    3.800    1.463   -1.019    5.958   -0.396    0.431    0.227    1.258    4.078   -1.137    2.282    0.172    0.172    0.997    1.172
X2==    3.714    0.283    5.472    4.031    5.600    3.082    0.981    0.981    0.688    0.322   -1.182    1.278   -0.327    0.734   -1.167    1.885   -0.944    4.305    0.091    1.885    4.571   -0.474    1.915    2.236   -0.474    2.236    3.829    0.959    1.107   -0.893    1.381   -0.893
CD1=       15        6        6       12       16        7        1        1        3        8        0        7        2        4        5        7        8        8        5        1        8        1        2        2        3        7        0        3        1        1        3        2
CD2=       11        5       11        8       16        8        4        4        4        2        0        4        1        2        2        6        1       11        3        6        8        1        4        4        1        4        7        2        2        0        3        0
AGAGAGGCAATATTCAAAATACTTGATGTAATAAGGGTTTACACTAAAGAACCGAAGGATAAACCCTCCATGGAACCCTTAATAGTAAAGAGGGGAACCACAGTTGTTGAGGTTGCCAGAAAACTTCACAATGAATTAGCTGAAGGATTTGGGTATGCAAGAGTTTGGGGAAAATCGGTGAAATTCCCTGGTCAGAAAGTAGGTGCAGATCACGTTTTGGAAGACGGAGATATAGTTGAAATTCATTCAGCATGACTAGAAAGATTCAATTAGTGCAACTAGTAGAATTACTATACTTGAAAGTACAAAACCCATAGATGCATCGAAAAAGGATATTAAATAAAACGGTATACTTATCAACGGAATATTGTTATCTTCGATTAATCTACCCCCTTTATCTAATATTTTTGGAGTTACTCTCCACTTATACTTTAAACCGAACAGTCCTTTAAGATATCCAGTTATGGAAGCGTCTAGTATAGTCTTCAGTATTTTAATATCGACCCTTTTCTGGTTTAGTACCTGAGAGTAAAAAACAACAGAGATACCATATATAAGGATGAGGAGCAGGAGGTATGTCTGAGTTATATTAAACACAGGTGTGAGTATTCCGTAAACACCAAGAACTGTGAAAAACAGAGGATAAATTACCCACTGTTGGGAATATAGTAAGCCTTCAAATCCTTTGATACCTTTTTTCAGAAGTTTCAATGATGATTTGAGAAGTTGTGAGGAACCATATGACCATCTTTGTATTTGATTATAAAGATCCATTAGTGTATAGGGCGACTTCAAGAATACGACAACATCGTCATAAAATAGGTTCTTAAGGTCATTCAGATACATTCTTATTCCAAGTTCAAGATCTTCAGCTATCGCGTTTTCCTTCCATCCTCCTAT
KOK=        43
KK=  411734  LL=  412213  Z=    4.92  JJ=  411314  DL=   480
A===      111      112      113      114      121      123      124      131      132      133      134      141      143      144      211      213      214      223      224      231      233      234      243      244      313      314      323      333      334      343      413      433
B===      222      122      422      322      212      412      312      242      142      442      342      232      432      332      221      421      321      411      311      241      441      341      431      331      424      324      414      444      344      434      423      443
RRR=    0.120    0.667    0.723   42.327   19.484   -0.072    0.101   -0.055   -1.244    0.426   -0.234    5.921    4.083    0.102   -0.448    0.438   -1.228    2.813    1.402    0.032    5.037    0.936    0.102    5.615   -0.176   -1.965    3.934   -0.678    0.516    0.516    3.486    0.050
X1==    0.221   -1.567    0.673    6.663    4.329    3.080   -0.382   -0.740   -0.632    1.134   -1.125    3.485    3.381    0.017    1.054    0.111    4.626    1.035   -1.156   -1.374    3.845   -1.069    0.826    3.111   -0.468    2.480    3.003    1.612   -0.966   -0.966    1.579    0.034
X2==    0.541   -0.425    1.075    6.353    4.501   -0.024   -0.265    0.075    1.969    0.376    0.208    1.699    1.208    5.994   -0.425    3.961   -0.265    2.719   -1.212   -0.024    1.310   -0.876    0.124    1.805    0.376   -0.792    1.310   -0.421   -0.534   -0.534    2.208    1.466
CD1=        3        0        3       10        9        6        1        1        1        3        0        6        5        1        4        2        7        3        0        0        6        0        2        4        1        4        5        3        0        0        3        1
CD2=        2        1        2        8        7        1        1        1        3        1        1        3        2        7        1        5        1        4        0        1        2        0        1        3        1        0        2        0        0        0        3        2
GACTAATTCTTAAGTATACTAATCCTTAAGAGCACTGACCAGCCCATATGGCAGAGAAGTTACTAGAGCCAGTCCAGGGATAAGATTTAGAAGGAAGCTCTTGACGCCACCGTAATACTCTATTCCATATGCTATTATTGGAAGGTAGAGTAGCCAAAGTGGAGCGTATATTACTCCTAGAACTCCCACTAGAAAATAGCTTCCATAGTAAGAATAACCTGTAAGAAACGTGAAATCAACTAACCCATCCCTTATTAGCCTCATATCATACTTGGATCTCCAAAGGTTCCTCTTTGCCTCCTTCAGGGAAGACCTGAAGTCTAGCCTAGCGTGGGTAGAGTTTAAATGAAGACATCTTCCTTCAGTTGGCTCAGCCTTAAAACCTAATTTTCTAAGTTTGGCATAAAGCCATATGTCTTCGTCCCTCTCGTACCTCTCATCGAACCCTATATCCTTAACCTTAGAAGAGAGGGCTGAGCA
KOK=        44
KK=  491474  LL=  491893  Z=    5.54  JJ=  491114  DL=   420
A===      111      112      113      114      121      123      124      131      132      133      134      141      143      144      211      213      214      223      224      231      233      234      243      244      313      314      323      333      334      343      413      433
B===      222      122      422      322      212      412      312      242      142      442      342      232      432      332      221      421      321      411      311      241      441      341      431      331      424      324      414      444      344      434      423      443
RRR=    2.470   -1.422   -1.271    0.444   -0.563    0.101    0.427   -1.271   -2.111    0.691    0.050    1.174   -0.028   -0.479   -2.210    3.676    5.720    0.458   68.987    1.166   -1.665   -0.168   -1.027    0.104    3.881   35.928    1.117    6.652    0.340   -0.197    0.670   -0.294
X1==    2.031   -1.153    1.040    0.354    4.164   -1.147   -0.867    1.040   -1.147   -0.950   -0.640    0.354    0.360   -0.431   -1.153    4.194    2.133   -0.563   11.072    0.633   -1.142   -0.859   -0.859   -0.578    3.050    5.360    2.436    4.059   -0.634    0.366    0.360   -0.634
X2==    1.216    1.233   -1.222    1.253   -0.135   -0.088   -0.493   -1.222    1.840   -0.727   -0.078    3.316   -0.078    1.112    1.917    0.876    2.682   -0.812    6.231    1.840    1.458    0.195    1.195   -0.180    1.273    6.703    0.458    1.639   -0.537   -0.537    1.859    0.463
CD1=        3        0        2        1        6        0        0        2        0        0        0        1        1        0        0        6        3        1       13        2        0        0        0        0        4        6        4        5        0        1        1        0
CD2=        5        4        0        4        2        1        1        0        3        0        1        7        1        3        5        2        5        0        8        3        2        1        2        1        2        8        1        2        0        0        3        1
TTGGTGCTATTGAGTCTATTTCGTCGAAGAATATTACTGTTGGTGCTGCTTGTCTTGCTTTTCTGAATATCTCTCTTATTGCTTTTTCGCTTTCTCCAACCCATTTTGATAGTATTTCTGGTCCCCTTACTGCTATGAAGTTTGCACCACTCTCTGTTGCAACAGCCTTTGCAAGCATAGTCTTACCAGTACCAGGGGGGACCAAACAACAAAATACCCTTAGGAGGCTCTATACTCAGCCAACCCATTTTGATAGTATTTCTGGTCCCCTTACTGCTATGAAGTTTGCACCACTCTCTGTTGCAACAGCCTTTGCAAGCATAGTCTTACCAGTACCAGGGGGACCAAACAACAAAATACCCTTAGGAGGCTCTATACTCATATTCTCATAAACTTCTCTATATTTCAAAGGATATTCAA
KOK=        45
KK=  492284  LL=  493063  Z=    5.13  JJ=  492134  DL=   780
A===      111      112      113      114      121      123      124      131      132      133      134      141      143      144      211      213      214      223      224      231      233      234      243      244      313      314      323      333      334      343      413      433
B===      222      122      422      322      212      412      312      242      142      442      342      232      432      332      221      421      321      411      311      241      441      341      431      331      424      324      414      444      344      434      423      443
RRR=    2.096    0.054   -0.877    1.332   -2.431    0.814    9.458   -0.080    2.310   -0.512    3.372    2.401    0.014    0.697   20.851    0.602  104.557    2.358   -0.203   -0.875    1.276    0.348    0.314    3.026   10.276   32.735    7.719    0.084    0.051    0.051    4.891    0.597
X1==    2.616   -0.530   -1.343    0.725    2.450    0.425    1.908   -1.343   -1.551    0.463    2.016    0.725    0.016    0.330    6.027    1.083    9.866    2.223   -0.087    1.083   -1.398    0.611   -0.269    4.112    2.973    6.016    3.698   -0.166    0.198    0.198    2.016   -0.802
X2==    0.801   -0.102    0.653    1.837   -0.992    1.918    4.957    0.060   -1.489   -1.105    1.673    3.311    0.919    2.108    3.459    0.555   10.597    1.061    2.320   -0.808   -0.913    0.570   -1.164    0.736    3.456    5.442    2.087   -0.506    0.256    0.256    2.426   -0.744
CD1=        6        2        0        2        7        3        4        0        0        2        3        2        1        1       13        4       14        7        2        4        0        2        1        5        5        7        7        1        1        1        3        0
CD2=        9        5        4        8        3        5       12        3        0        0        4       11        3        6       13        3       22        3        6        1        0        2        0        3        5        9        3        0        1        1        5        0
ATCTACCTGGTCTTCTTAACGCTGGATCTACGGCATTAGGTCTGTTAGTGGCAGCAATAACTATTACATTTCCTCTATTCTCAAGACCATCCATAAGTGTTAATAATTGAGCTACTACCCTTCTTTCAACTTCTCCTATAACTTCATCTCTTTTAGGCGCTATAGCATCTATTTCATCGATAAAAATTATAGCAGGTGCGTGTTTCTTAGCGTCTTCAAAGATCTCTCTTAACCTCTGTTCACTTTCACCATAAAATTTACTCATTATTTCTGGACCATTTATAGATGTAAAATACGCGTCAGTTTCATTCGCTACAGCCTTAGCTAATAAGGTCTTACCGACACCTGGAGGACCATAGAGTAAAATACCCTTAGGAGGCTCTATTCCTAACCTCTTAAATAGCTCTGGATGTCTTAATGGTAGTTCTACTAATTCTCTAATTTTTTGTATTATCTCTTTCATTCCACCTATGTCTTCATACGTAACTCTAGGATATCTGGTCTGTTCAACTGGCTTCTCTGATATCGTAATGCTGGTCTCGTCTGATACTATAACTATTCCTTGTGGTCTTACTTGAACTACTGTAAATGGAATTGCCTGTCCCAATACAGGAATTAAAACAGTATCGCCCTCCACTAAAGGTGTATCCTTTAATTTTTTCTTAACATAAGATATGAAGCCCGGATCAACAGTAATGGAAAAATTAGATGGTGCTAATCTCACACTGGTAGCTACTTTAGGATTAGATTTTCTTACTATCACCTTGTCTCCTATTGAAA
KOK=        46
KK=  499874  LL=  500563  Z=    6.95  JJ=  499574  DL=   690
A===      111      112      113      114      121      123      124      131      132      133      134      141      143      144      211      213      214      223      224      231      233      234      243      244      313      314      323      333      334      343      413      433
B===      222      122      422      322      212      412      312      242      142      442      342      232      432      332      221      421      321      411      311      241      441      341      431      331      424      324      414      444      344      434      423      443
RRR=   10.274    0.278   -0.191    0.854   30.758    5.742    5.240    0.972   -1.587    0.554    0.090    0.594   19.027    0.775    5.390    4.368    5.657    3.189    0.993    0.239   -0.006   -0.254    1.389   -0.255    1.389   -0.299    0.007   17.721   12.408    6.350    0.834    6.350
X1==    4.067    1.475   -0.123    1.930    5.360    3.123    3.074   -1.490   -1.360    1.672   -0.430   -0.487    3.641    0.743    2.030    2.376    1.754    1.209    0.753   -1.360    0.009    0.645   -1.136    1.854   -1.095   -0.430    0.009    4.353    3.168    2.168    1.199    2.168
X2==    2.526    0.188    1.550    0.442    5.738    1.839    1.704   -0.652    1.167    0.332   -0.210   -1.219    5.225    1.043    2.655    1.839    3.225    2.638    1.318   -0.176   -0.658   -0.394   -1.223   -0.138   -1.268    0.696    0.806    4.071    3.917    2.929    0.696    2.929
CD1=       12        6        2        6       13        6        7        0        0        3        1        2        6        3        7        5        5        3        3        0        1        2        0        4        0        1        1        5        4        3        3        3
CD2=        6        3        4        2       12        5        4        1        4        2        1        0        7        2        7        5        6        7        4        2        1        1        0        1        0        2        3        6        5        4        2        4
AAAATACAAAATAGCGCGGGCCCGCCGGGATTTGAACCCGGGACCTACGGGTCGCTTCCCGCGCGACCCGCGGTTAAAAGCCCGCCGCTCTACCTGGCTGAGCTACGGGCCCAGCTAAAAATGATGATATATGGGAAGTATAAAAAGTAATCGGACAGTTTGGAAATAGAGCAAGCTGGTAAGCATCATATAATAAAAATGATTAGAGATGAATTAGAAAAGAATAAATAGCGCGGGCCCGCCGGGATTTGAACCCGGGACCTACGGGTCGCTTCCCGCGCGACCCGCGGTTAAAAGCCCGCCGCTCTACCTGGCTGAGCTACGGGCCCAGCTAAAAATGATGATATATGGGAAGTATAAAAAGTAATCGGGGAATTGTAACTTAACATCTTTGAGGTACAAAGCAAACTGTAATAGTTTTAGGTCGTAAATTATTAGGCTAGCCATTTGATCATAAATAGCTTAGATGAAAAATTCCCTAACCAAATATTATACTATTTTAGTGTTATCTGTTTCGGCTTAAAAATGAGTCATGATATACGGATATGGTATTTTTTAGACAAGGTTTATATAATGCTAAAATTCTAGTATATCTTTCTATTAAGATATTACATTTATATCTGGTAATTAAGTATGATATAAATGAATTATGTTGTACGTTATTACCGGAGGAGCAGGATATATAGGTGG
KOK=        47
KK=  351105  LL=  352004  Z=    4.63  JJ=  350955  DL=   900
A===      111      112      113      114      121      123      124      131      132      133      134      141      143      144      211      213      214      223      224      231      233      234      243      244      313      314      323      333      334      343      413      433
B===      222      122      422      322      212      412      312      242      142      442      342      232      432      332      221      421      321      411      311      241      441      341      431      331      424      324      414      444      344      434      423      443
RRR=    8.551   16.730   -0.079    0.501   12.433    1.285    1.129    3.378    0.989    2.786   -2.008    0.366   -3.208    1.593   -1.587   -0.009    0.014   11.331    0.524   -2.868   29.593   -0.050    2.291    0.213   -0.529    0.489   44.447    1.102    0.053    1.073    0.921   -0.141
X1==    3.357    5.154    0.485    1.825    3.830    0.446    2.183    1.055    1.768    3.105   -1.376    1.335   -1.376    1.556   -0.583    0.446   -0.091    3.288   -0.880    2.429    3.967   -0.325    1.385    0.091   -0.322    0.832    5.958    2.399   -0.817    1.183    1.568    2.183
X2==    2.547    3.246   -0.163    0.275    3.246    2.879    0.517    3.203    0.559    0.897    1.460    0.275    2.332    1.024    2.725   -0.021   -0.157    3.446   -0.595   -1.181    7.460    0.153    1.655    2.341    1.647    0.588    7.460    0.459   -0.065    0.907    0.588   -0.065
CD1=       16       17        4        8       14        3        7        5        5        5        0        7        0        5        4        3        3        6        1        6        5        1        3        2        1        3        7        3        0        2        4        3
CD2=        7       10        2        2       10        8        3        7        4        3        3        2        4        2        9        3        2       11        2        1       14        2        4        4        4        2       14        2        1        2        2        1
GAAGGTGACATAAGTATATTCGGATACACCCCTGAAGAAGCTAAAAAACTAGGATATATTTCTTATATGCCAGAGGATGCATTTCCATATGAGAAATTATCGGGAATAGAAAATTTAGAGGTGTTTGCACAGATATATGCGAGAGGAGATAAGGAACTGGAGAAAGAATTCTTAGAGTTAGGAGTGAAAATAGCTGATTTAGGAAATAAGATATATGAACAGACCTCAATTTACAGTAGAGGAATGAAAAGGAGGCTCATGATAGCAAGAGCTCTCATGGTGAAACCAAGGTTAGCCATTCTCGATGAGCCAACAACTGGGCTCGATGTCGAGTCCACAGTCAGAGTAAGGAGAATTATAAGAGAACTCCCCCGCTCAATCAATACCACAATACTCTTCTCCTCACATAATATGTTGGAGGTAGACTTTATGTGTGATAGAATAGCCTTAATAAACAAAGGAAAGATTGTGGAGATTGGAATGCCCAAACAAATAGCAGAGAAGTATAACTCAAAAAACTTAGAGGAGGCTTTTCTGAAGGCGATAGGGAATGATAAGAGTATTTCTTAGAAAGGAACTAATGGAAATCAGAAGGGATAAGAGGTTACTGGTTTCAATCATAATATTACCGTTTATCCTCTTGCCAATAATTGGATTGATTTTATTTGCCACACTAGGTGCTCAACAACCTGTTATCGAAATAATAAATCAAAATCCAAAAAATATTCCTTACGTAAATTTCGTGGAGAAGAATATTGAATCTAGTGGTGCAACTGTTGTAATGAATTCGAGTTCCGGGACTACTCCTAACGCAATAATAGTTTTCCCTAAGGACTTCTACGATAATGTGACCAACATAAGTAGACAGGCATATGTGGTACTGTACGTTGTAATATCCTC
KOK=        48
KK=  395745  LL=  396554  Z=    6.17  JJ=  395415  DL=   810
A===      111      112      113      114      121      123      124      131      132      133      134      141      143      144      211      213      214      223      224      231      233      234      243      244      313      314      323      333      334      343      413      433
B===      222      122      422      322      212      412      312      242      142      442      342      232      432      332      221      421      321      411      311      241      441      341      431      331      424      324      414      444      344      434      423      443
RRR=   -1.341   -2.037   -0.050    2.321    9.459   -0.988    3.371    0.393    0.296    3.277    4.654   10.043   -0.193    0.821    0.837    2.951   79.370    6.678   12.404    0.296    5.152    0.287   -0.857   -0.874    1.995   37.428    0.084    0.413    0.562   -0.910    0.075    0.562
X1==    2.260    2.132   -0.209    2.277    2.132    1.030    0.736    0.455   -0.920    2.141    1.683    2.277   -0.167    1.035    2.132    1.030    8.630    2.854    3.473   -0.920    2.046    0.697    0.697   -1.007    1.303    4.459   -0.415    1.100   -0.736   -0.736   -0.167   -0.736
X2==   -0.593   -0.956    0.241    1.020    4.437   -0.959    4.580    0.865   -0.322    1.531    2.765    4.412    1.156    0.793    0.392    2.863    9.197    2.340    3.572   -0.322    2.518    0.413   -1.230    0.869    1.531    8.394   -0.204    0.376   -0.763    1.237   -0.452   -0.763
CD1=        8        8        2        5        8        4        3        3        1        4        3        5        1        2        8        4       14        7        7        1        4        2        2        0        3        6        1        2        0        0        1        0
CD2=        4        3        3        5       15        1       11        4        2        3        5       11        3        3        6        7       19        6        9        2        4        2        0        3        3       12        1        1        0        2        1        0
TAGTCTCATTAGTATTATTTCAAGCTGGTAAAAGTATATCATTTACGATACCTGCCACTGTAGCATTTATATTATATTCACTAACCTTCTTCTTTATAGACTTTGGTGCTAATACTACAACGTTTGTAATACCATCTGAAGTATATCCTACTAAGTTTAGAAGTACAGGTCACGGAATATCTGCAGCTAGCGGAAAATTAGGAGCTGCAATAACAACTTATCTGTTTCCCAGTTTAGTTGCCTCTATTGGATTTAGGAATATATTCGTACTGTTAACTGCTGTCAGTATAATAGGTGCTATCCTGACTATTGTATTAATACCTGAACCTAAGATGAAGAGCTTAGAAGACGTTGCTAAAGAGGAAATTCAAACAGAAACAGAAAGTGAATAGAAAAATAATCAAAAATTAACTATATCTTTTCCATGTTCCCTTTACAACCCAAACAGGTTCCTCTGAAACCTCTATTTCTTTTGGTTCTGCTTTCATATTCTCTTAGATGTGTATAAGAGACAGGGTTTATTAGGGACATTTACGTATCCACCCTCAACTTTAGTTTCATCATACACTATATCCCTCTTCCACCTAGGGAACCAATCATAGAAATTCTCTAGGAAATAAAGGTTAGGCGCAATAGCTGCTAATTGTAGGGAGTAAGCGTTCTGTATTGAACCAAATGCATTATGAAATGCTATTTCAACGTCGAACGCTTCTGATAAATGTATAACTTTCCTGCCCACTGATATTCCACCTATGTTGCATACATCAGGCTGAACTATATCAACTAAGCCGTCTCCTATATAATTCGCAG
KOK=        49
KK=  423705  LL=  424154  Z=    4.65  JJ=  423555  DL=   450
A===      111      112      113      114      121      123      124      131      132      133      134      141      143      144      211      213      214      223      224      231      233      234      243      244      313      314      323      333      334      343      413      433
B===      222      122      422      322      212      412      312      242      142      442      342      232      432      332      221      421      321      411      311      241      441      341      431      331      424      324      414      444      344      434      423      443
RRR=    1.272    1.418   -0.263   23.506    2.846   -0.263    9.735    0.261   -0.086    0.338    0.607   -0.626   -0.425   -0.766   -0.168    2.944   50.496   -1.836   -0.418    5.129   -0.571   -0.130    1.468   -0.058    2.752    2.697    0.341    0.229    0.268    0.745   -0.073   -0.649
X1==    1.543   -1.111    0.262    5.419    2.510    0.754    3.172    0.262   -0.171    0.305   -1.032    0.944   -1.032   -0.475   -0.508    0.754    9.962   -0.843    1.536    1.679    0.506   -0.749    1.251   -0.127    1.305    1.911    0.506   -0.290    0.561    1.561   -0.051   -0.439
X2==    0.825   -1.276   -1.004    4.337    1.134   -0.349    3.069    0.996    0.502    1.109   -0.588   -0.663    0.412    1.612    0.330    3.906    5.069    2.177   -0.272    3.055   -1.130    0.173    1.173    0.454    2.109    1.412    0.674   -0.791    0.477    0.477    1.412    1.477
CD1=        7        1        2       11        7        2        6        2        1        1        0        4        0        1        2        2       15        0        3        3        1        0        2        1        2        3        1        0        1        2        1        0
CD2=        2        0        0        5        3        1        4        2        2        2        0        0        1        2        2        6        6        5        1        5        0        1        2        1        3        2        2        0        1        1        2        2
GTAAGAACTTATTACGAAGTAGAACAAGATTCAATAAAGCTAAAGAATAAAAAATGTCCTAGATGCGGCAGTATCATGGCTCATCACATGAAGCCTCTGGAACGATGGGCATGCGGTAAATGTGGCTATACCGAATTTATAGGTAAATCCAGATGATAATATTAGGAATAGAGAGTACCGCTCATACTTTTGGTGTAGGTATAGTCAAAGAAGAAAACAATAGTATCAAAATTTTAGCTAATGTTAAGGATACTTACATACCGCCACAAGGTGGCATGAAACCATCAGAGTTAGCTAGACATCATGTTGAACAAGCGCCTATTATAGTGAAAAAAGCTTTAGATGAAGCCAAAGTAAATATGAAAGATATAGATGGCGTAGCGGTAGCTTTAGGTCCAGGTATAGGTCCTGCATTGAGAGTAGGTGCTACAGTTGCTAGAGCATTAGCTT
KOK=        50
KK=  425175  LL=  426074  Z=    4.95  JJ=  424875  DL=   900
A===      111      112      113      114      121      123      124      131      132      133      134      141      143      144      211      213      214      223      224      231      233      234      243      244      313      314      323      333      334      343      413      433
B===      222      122      422      322      212      412      312      242      142      442      342      232      432      332      221      421      321      411      311      241      441      341      431      331      424      324      414      444      344      434      423      443
RRR=    1.491    2.979   -0.106    7.013   12.793    4.075    0.039    1.044    0.524    0.010    4.614   17.838    1.273    4.800    4.253    4.075   11.014    0.222    0.681   17.811   -2.095    0.054   -0.185    0.058   -0.527    8.200   34.048   -0.272   -0.674   -0.336   -0.035   -0.157
X1==    0.827    0.841    0.067    3.480    3.184    1.805    0.705   -1.120    0.474    0.035    1.175    4.896   -1.249    3.538    2.013    1.805    4.931    0.138    1.831    4.468   -0.765   -0.205    0.702    0.026    1.035    2.792    8.235   -0.323   -0.517    0.483    1.175   -0.517
X2==    1.802    3.542   -1.577    2.015    4.018    2.258    0.055   -0.932    1.106    0.274    3.926    3.644   -1.019    1.357    2.113    2.258    2.234    1.603    0.372    3.987    2.738   -0.264   -0.264    2.189   -0.509    2.937    4.135    0.842    1.304   -0.696   -0.030    0.304
CD1=       11        9        3       12       15        5        5        1        3        1        3       15        0        8       12        5       13        2        6        9        0        1        2        2        2        5        9        0        0        1        3        0
CD2=        7       12        0        4       13        7        2        1        5        2        5        6        0        2        9        7        5        7        3       10        6        1        1        3        1        4        8        2        2        0        1        1
ATCCCTTCTTCATAAGGCTAATATAATCCACGGAGATCTAACTACGACAAATATGATATACACAGATGAAGGATTATTTCTAATTGATTTCGGACTTGCTAAGAAAAGTAATGATATTGAGGATTTTGCAACAGATATTCATGTTTTATTGAGATCCCTAGAAAGTATTCACAGTCATTTTAAAGACGAAATATTTGAAGGATTCAAGGAAGGATACTCTACCATGATGGACTCAGACAAAGTTATAGAAAAAATGAAGGAGATTAGAATGAGGGGAAGATACGTTGAAGAAAGAAGAAAAAAGAGAGATAATACTAGTCACGTCCAATGAGAATAAGTTCAAAGAAATGAATAGTATAGCTCAGAATTTTAACGTCTCACTGATATGGTTTAACATACCTAAGGTGGAGATTCAGGCTGATTCGCTAGAGGAAATTGTTAAATTTTCAGCAATCATAGCGTATAATCAAATCAATAGACCTCTGATTGTAGAAGATAGTGGATTATTTATAGAGGCGTTAAACGGATTTCCAGGACCTTATAGTAATTACGTCAGAAGAAAGATAGGGATGGAAGGGATTATTAGATTATTAGAAGGGGAAAAAAATAGAAAAGCGTACTTCTCTACTGTATTAGCTTATGTTGATAGTACTCAACTAAAGTTATTTGAGGGTAGAGTATATGGTAGTATTAGCACTGAAATAAGAGGAACCAAAGGGTTTGGATATGATCCTATATTTATACCAGATGGAGTAAACCTAACTTTTGGAGAAATGAGTACAGAAGAGAAGAATAAGTATTCTCATAGAGCTATAGCATTTAGAAAATTTTTAGAATATTTAGCTACTTATACTGTTTAGTCTCCTCAATACTCTCGTCATTTAAATCTCTATAATTTCG
KOK=        51
KK=  436995  LL=  437384  Z=    5.07  JJ=  436995  DL=   390
A===      111      112      113      114      121      123      124      131      132      133      134      141      143      144      211      213      214      223      224      231      233      234      243      244      313      314      323      333      334      343      413      433
B===      222      122      422      322      212      412      312      242      142      442      342      232      432      332      221      421      321      411      311      241      441      341      431      331      424      324      414      444      344      434      423      443
RRR=    0.669    0.114    0.905   -0.193   -5.770    1.055    0.294   -0.609   -0.319    0.557    0.544    0.561    0.544   -0.390   -0.231    3.703    9.596   -0.035   69.569   -2.220    0.497   -0.302   -1.161    0.557   14.229   43.392    2.390   -0.997    0.275   -0.679    1.366    0.275
X1==    1.878   -0.110   -1.275    0.407   -1.492   -0.966   -0.377   -0.472    2.034   -0.711   -1.040    1.065   -1.040    1.120    4.036    1.034    2.979   -0.588    6.118    2.034   -0.433    0.351    1.351   -0.973    2.289    9.691    1.567   -0.318   -0.477   -0.477    2.862   -0.477
X2==    0.356   -1.038   -0.710   -0.474    3.867   -1.092   -0.779    1.290   -0.157   -0.784   -0.523    0.526   -0.523   -0.348   -0.057    3.583    3.221    0.059   11.371   -1.092   -1.148   -0.859   -0.859   -0.573    6.216    4.477    1.525    3.135   -0.577    1.423    0.477   -0.577
CD1=        7        2        0        3        0        0        1        1        3        0        0        4        0        3        8        2        5        0        7        3        0        1        2        0        3       11        2        0        0        0        4        0
CD2=        1        0        0        0        5        0        0        2        1        0        0        1        0        0        1        5        4        2       14        0        0        0        0        0        7        5        3        4        0        2        1        0
TTACTAAGTCAGGTGTAACACCTCCTAAGGGTATTTTGTTGTTTGGTCCTCCTGGTACTGGTAAGACTATGCTTGCAAAGGCTGTTGCAACAGAGAGTGGTGCAAACTTCATAGCAGTAAGGGGACCAGAAATACTATCAAAATGGGTTGGTGGTACTGGTAAGACTATGCTTGCAAAGGCTGTTGCAACAGAGAGTGGTGCAAACTTCATAGCAGTAAGGGGACCAGAAATACTATCAAAATGGGTTGGTGAAAGCGAAAAAGCAATAAGAGAAATATTCAGAAAAGCAAGACAAGCAGCACCAACAGTAATATTCTTCGATGAAATAGACTCAATAGCACCAATAAGAGGACTATCAACAGACAGCGGAGTAACAGAAAGAATAGTAA
KOK=        52
KK=  522585  LL=  523064  Z=    7.24  JJ=  522435  DL=   480
A===      111      112      113      114      121      123      124      131      132      133      134      141      143      144      211      213      214      223      224      231      233      234      243      244      313      314      323      333      334      343      413      433
B===      222      122      422      322      212      412      312      242      142      442      342      232      432      332      221      421      321      411      311      241      441      341      431      331      424      324      414      444      344      434      423      443
RRR=    5.501    0.346    8.602   -1.213    7.964    0.116    0.693   -0.036    1.723   -1.298   -0.746    0.732    5.992   56.046    4.020   -1.987    8.496   -0.129    0.448    0.729    0.121   -0.083   -0.022    0.001    0.874   -0.104    3.200   11.092   -0.735    0.431   -0.151    0.942
X1==    2.193    0.409    3.291   -0.492    5.012   -0.483    1.223    0.213    1.109   -1.086    0.871    1.095    2.795    7.906    1.724   -1.279    3.685    0.414   -1.196    1.109    0.883   -1.016   -0.020    0.041   -1.086   -0.091    2.815    3.213    1.261   -0.739   -1.053    2.261
X2==    2.509    0.846    2.614    2.468    1.589   -0.240    0.567   -0.168    1.553    1.195   -0.856    0.668    2.144    7.089    2.332    1.553    2.305   -0.311   -0.375    0.657    0.137    0.082    1.082    0.023   -0.805    1.144    1.137    3.452   -0.583   -0.583    0.144    0.417
CD1=        6        3        6        1       10        1        3        2        3        0        2        3        4        9        5        0        6        2        0        3        2        0        1        1        0        1        4        4        2        0        0        3
CD2=        5        3        4        4        4        1        2        1        3        2        0        2        3        8        5        3        4        1        1        2        1        1        2        1        0        2        2        4        0        0        1        1
TGTATATATTAGAGCACATAGAACTTTCCTTCTCGATCCTAAATACTGTAAAATGGGGTAAAACTTTCTATGAACTGAATAAGGATATATTAGAGTCATACAAGGGCAAGAAGAGAGACGAAATTATGAAAATAGAAAATGAAATTATAGATAAAATAAGGGGAGCCTAACAATAACCCAGCTTTTGTATTTAGGGGGATTCTACTAAGCGTCCTTAGGAGGGTTGAACCTCAACTCATCCCCTCCTTACTTGCTCCTGGGAGGACTGCCGTTTCAGCCGGTATAATAGGTCTCATTTATGTAGCCTAGTTACCTAGACTACATATAAACTCATTTTCATATCCTATTATACCGGTTACGTTTCTGTGCAGTAGCCAGAGCACTAACCCTGCAGATCTAACTGCTCCCATGAGGCTTGGAGGCTGGAGTTTCCTCAGGATATTCCCGTAACCCCCTGTTAGGCTCCCCTAAAATAAGTTA
KOK=        53
KK=  567415  LL=  567894  Z=    4.92  JJ=  567145  DL=   480
A===      111      112      113      114      121      123      124      131      132      133      134      141      143      144      211      213      214      223      224      231      233      234      243      244      313      314      323      333      334      343      413      433
B===      222      122      422      322      212      412      312      242      142      442      342      232      432      332      221      421      321      411      311      241      441      341      431      331      424      324      414      444      344      434      423      443
RRR=   11.794    0.093   12.713    5.704   -1.460   44.466   -0.102   -0.001   -0.091    0.642    0.364    5.531    0.134    8.180   -0.010    4.584   -2.947   -1.037   -0.345   -0.091    0.364    3.333    0.157    0.574    0.364   -1.106    0.558   -0.163    0.064    0.064    0.364    0.064
X1==    3.056    0.901    2.178    1.489    2.902    7.546    0.352    0.019    0.332    1.254   -0.735    2.939    0.265    3.275   -0.099    1.935   -1.262   -0.244    0.669    0.332   -0.599    2.410    0.410    0.418   -0.746   -0.735    0.401    0.718   -0.278   -0.278   -0.735   -0.278
X2==    3.860    0.103    5.836    3.831   -0.503    5.893   -0.289   -0.053   -0.275    0.512   -0.495    1.882    0.505    2.498    0.103    2.369    2.336    4.247   -0.516   -0.275   -0.608    1.383    0.383    1.374   -0.488    1.505    1.392   -0.226   -0.230   -0.230   -0.495   -0.230
CD1=       12        6        5        4       10       11        2        2        2        2        0        6        1        4        4        4        0        1        2        2        0        3        1        1        0        0        1        1        0        0        0        0
CD2=        8        3        7        5        2        8        1        1        1        1        0        3        1        3        3        4        4        7        1        1        0        2        1        2        0        2        2        0        0        0        0        0
TTTCAAAAGCCACGATACTACTTTCTTCCTGTTATTTCTCTATGCATCATATCTATCATCATCCTTTGTATCATCCTTCATGTATCGATCATGGATTTTAGGTCGTCAGGTATCACAACCAAGAACATATGATTTCCTAAAATCGAAAATAAAGTTTTAATCAGATCAATCGATATATTTAATACTTAAAAAAAGAAAGATGTTAGGAAAACCCGATAAGTTTAAAAATTTTTCAAAAGTATTGAGAATAAAAAAAAGCTGTTTAACTTATACATATAATCGATAAAAATGCCTGTAAGGCTAGATCTTAATCCCGTACTAGAAAGACCAGAACTCAGAGAGACATTAGAAAGAGAAATAGTTAGAGCTAAAATAGATATTAACATAGCACTAAACGTTATAAGAGAACTGGTTAATACTGTATATTATCTTAACGATAAAGATTTGAATGATAGGGAATTTAGCTTGTACATATGGTCT
KOK=        54
KK=  602485  LL=  603054  Z=    7.08  JJ=  602425  DL=   570
A===      111      112      113      114      121      123      124      131      132      133      134      141      143      144      211      213      214      223      224      231      233      234      243      244      313      314      323      333      334      343      413      433
B===      222      122      422      322      212      412      312      242      142      442      342      232      432      332      221      421      321      411      311      241      441      341      431      331      424      324      414      444      344      434      423      443
RRR=    3.118   -0.751    0.884   26.144    2.199    0.093    3.521    1.062    0.627   -0.637   -0.023   -0.410   -2.980    2.719    0.954   -0.442    3.360    2.105    0.501   -2.525    2.293    0.049   14.206   -0.929   -0.407   -1.140   64.337   -1.283    0.960    6.122    0.022   -0.954
X1==    1.414    2.497    0.624    3.712    0.965    0.273    2.185    1.510    1.843    2.514   -0.055    1.803   -1.034    1.094    0.965   -1.298    3.878    1.317   -1.359   -1.298    1.151   -0.302    3.169    0.789    1.606    0.924    9.200   -1.088   -1.004    2.996   -0.055    0.996
X2==    2.205   -0.301    1.416    7.042    2.278    0.340    1.611    0.704    0.340   -0.253    0.413   -0.228    2.883    2.485    0.988    0.340    0.867    1.599   -0.368    1.946    1.993   -0.161    4.482   -1.177   -0.253   -1.233    6.993    1.179   -0.957    2.043   -0.410   -0.957
CD1=        3        5        2        5        3        2        4        3        4        4        1        3        0        2        3        0        6        4        0        0        3        1        5        2        3        2       13        0        0        4        1        2
CD2=        7        2        4       13        6        2        4        3        2        1        2        2        5        5        4        2        3        3        1        4        3        1        6        0        1        0        8        2        0        3        1        0
GAGAGTACTAGGTCGTGAGTTCAGGCTATACGACTTGAGGAGCTTCTTTGCCTCTTACATGATAAAGCAGGGTGTTTCACCAATGGTCGTGAATATACTGCAGGGTAGAGTTCCTCCACAGCAGTTTAGGATCCTGCAGGAGCACTACTTTGTTATATCAGAAGAGGAGCTAAGATACGCTTATGAGAAACACGCTCCTAGAATACTCTAACCCTTTGCAATACTCTCAAGTTTCTCCACGTATGGTCTAACTAACTTGTTAATTTCATTTGAACCCTTTCTCTCTGCTTCCCTAATCGCCTTGAGGAGCTCATGTATTAGCCTCACTAAGTCCTCAAAGCCTGACTCATGGACCTTTGCCTCTATGCCTGTTAGCCTTAGGGAAAGCACAGGGTAGCTTATCTTACCGCTCATGAACCTGCTGAGCAGATTTATTAATTCCTTCGCATACTCCTCTTTCTTATGCTTCAACTCCATCATGTTTTAAAGCTCTGCTTTAGAGCATTTAAGCGTTTTTTAATCACGGCGTTTTGGAACGTGGAGTTTATGGAGACAAAAGCGCTAGCGCTC
KOK=        55
KK=  615655  LL=  616734  Z=    5.86  JJ=  615625  DL=  1080
A===      111      112      113      114      121      123      124      131      132      133      134      141      143      144      211      213      214      223      224      231      233      234      243      244      313      314      323      333      334      343      413      433
B===      222      122      422      322      212      412      312      242      142      442      342      232      432      332      221      421      321      411      311      241      441      341      431      331      424      324      414      444      344      434      423      443
RRR=    5.263   -1.378    0.906   11.308   10.067   -0.466    3.760   -0.175    3.874    0.893    1.848   76.795    0.737   21.727   -0.630    9.912   -0.735    3.101    0.210    0.533    5.074    0.987   -0.570    7.996    3.207    0.002    0.937   -0.041    0.101   -0.192    0.527    2.527
X1==    2.651   -0.452    0.414    4.314    1.198    0.910    2.772    2.091    1.540    0.544   -1.418   10.369    0.723    4.814   -1.689    6.582   -0.375    1.419    0.052   -0.350    0.900   -1.254   -0.449    3.838    1.402    0.009    1.869   -0.573    0.167    0.167    2.150    4.167
X2==    1.986    3.050    2.190    2.621    8.405   -0.512    1.356   -0.084    2.515    1.643   -1.303    7.406    1.019    4.513    0.373    1.506    1.962    2.185    4.020   -1.521    5.639   -0.788    1.271    2.083    2.287    0.245    0.502    0.071    0.606   -1.148    0.245    0.606
CD1=       15        5        4       14        9        4        9        7        5        2        0       27        3       11        2       13        3        4        3        2        2        0        1        8        3        2        3        0        1        1        5        5
CD2=        8       12        7        6       24        3        5        3        9        5        0       13        3        6        6        7        6       10       11        1       13        1        4        4        6        2        4        2        2        0        2        2
ACCAGGAATTAGTCCAGCTACATCGACTAGTTTTATCGGTATATATCTGTAATTGTCCATATCTACGGAATTTCTGGGATTACACTTTACGTTTACCTCAGTATGTACACAAGTATCTCTCACATATGCTATTCCTATGTTTGGATTTATAGTGACGAATGGTCTGTTCGCTATTTCCACATCTATAAGTGTAGCAGCGGAAAAGAATGTACTCTTGCCTACATTTGTCTTGCCTATCAAACCTACAGTTATCATCTAATATTTTTGGGCAATTACATTTATTAATATGTATTTATGAATTAGTTCAGTAGGTAAGAAATGACATTATCTATGTATCATTATATAGAACAAACATGGCAAAACAAAGATTGGAGGAGATCAATTTTAAGAAAAAGGTTAATAGAATGGAGAAGACAACCTGCAATTACTAGAATAGATAGACCAACTAGGCTGAACAGAGCAAGAGCCTTGGGATATAAGGCTAAGCAAGGATTTGTGATGGTTAGAGTAAGAGTGAGGAGAGGTGGACTAAACAAGCCAAGGCCGAATAGTGGCAGAAGACCTAAGAGAATGGGTGTTTACGGATACGGTCCATCAAAAGGATACAGGTGGATAGCCGAGGAAAGAGCTGCAAGAAAATTCCCTAACCTAGAAGTACTTGGAAGTTATTATGTGGCAGAAGACGGAATGTATAAGTACTATGAGGTAATTATGGTTGATTATTCTCATCCAGTTATTAGATCTGACCCTGAGTTAAAATGGCTTCAAGACTCTGTAAATAGAAAGAGAGTGTTTAGAGGACTCACTAGTGCTGGACAAAAGTCTAGAGGACTAACTAAATCTAGAGGTCTCAAGGGTACAGTACAAAGAAAATGGAAAAAGAAGCAGAAAGAGAGACAACTAAAGAGGAGACACGAAGCCACAAGATATTACAGGTTACAACATAGTGGAAGGAAGATTCCTGGGAAATGAAGATATCTGAAATTTCTATTTCGGTATTTTGTCATGAAACAGAAAACAAAGATAGAATATTATCCTCAATCTTCTCTTTCTTTAATATTCAAAGTGGTGATTTTGCGA
KOK=        56
KK=  648805  LL=  649584  Z=    5.72  JJ=  648805  DL=   780
A===      111      112      113      114      121      123      124      131      132      133      134      141      143      144      211      213      214      223      224      231      233      234      243      244      313      314      323      333      334      343      413      433
B===      222      122      422      322      212      412      312      242      142      442      342      232      432      332      221      421      321      411      311      241      441      341      431      331      424      324      414      444      344      434      423      443
RRR=   13.512   -0.086   12.997    3.544    9.287   10.391    4.175   -0.425    6.946   33.286    0.083    0.964    0.178    0.137    3.189    2.623   -0.191   15.321    2.435   -0.106    2.393    0.178   -0.475    0.257    0.009    0.670   26.189    0.286    0.286    0.286    0.178    2.138
X1==    2.620   -1.019    4.306    2.455    3.861    2.609    3.358    1.698    3.292    8.014   -1.094    0.668   -0.171    1.328    1.643    1.243    0.237    5.021   -1.558   -0.123    1.103   -1.043   -0.076   -0.261    0.014    0.752    4.103   -0.406   -0.488   -0.488   -0.171    1.512
X2==    5.158    0.084    3.018    1.443    2.405    3.982    1.243   -0.251    2.110    4.154   -0.076    1.443   -1.043    0.103    1.941    2.110   -0.806    3.051   -1.562    0.861    2.170   -0.171    6.289   -0.986    0.622    0.891    6.383   -0.704   -0.586   -0.586   -1.043    1.414
CD1=       12        3        9        7       14        6        8        5        7        9        0        4        1        3        9        4        3        9        0        2        2        0        1        1        1        2        5        0        0        0        1        2
CD2=       15        5        7        4       10        9        4        2        6        6        1        4        0        1        9        6        1        8        0        4        4        1        8        0        2        2        9        0        0        0        0        2
CATATAAAGTTTATATAATTTATGACTCGATTCGAGTTCTTTGATCACACTGCAGATATAGGAATAATAGCATATGGTAGAAGTTTAGAGGAGGCATTTGAAAGCGCAGCACTAGCCGTTTTTGAAGTTATGACTGATACAAGTAAAATAGAATATAAGGTGGAGGTAGAGATAGAGGAGATAGGTTCAGATTTAGAGAACTTATTATATAGGTGGATAGAAAGTTTACTCGTATATTATGATTCAGATTTACTTTTATTTGGTAAATTTAAGGTTAGTATAGATTTAAACAATATGACCCTCAAGGGCAAAGCATATGGTGAAAAGTTCAATCCTGAAAAACATGAAAGGAGAACTGTAGTGAAAGCAATGACATACCATGAGATGCTGATAAGTCAGAACGATGGAACTTATATTTTAAGATTTGTTGTTGATATTTAATTTATCGGAACATGATGTGCAAAAGTATTTGCCTTTTTTATCTACATCCTCTACTGAAACACTGAAGTTCATAACACATTCCTTATTATTACAATGACCTAATCCTAAGGTATGACCTAATTCATGTGTAACTTCCTTTAGAGTTCTCTCTATATACAGACTTGAGTTAATTACTCTACCATAAAATTCCTCCTTTAATCTGGATAGAAAAACTAAACCATATTTTTTCGTAGAAAGACCAAAGACAAAATTAAGACCATCTGAAAAACCATCTGCTTCTCCTATACCTATAACGGCATCGTAAGGGTATCTTTCAAAGGTTAGTTTAACTAACTGTAA
KOK=        57
KK=  668845  LL=  669744  Z=    5.41  JJ=  668785  DL=   900
A===      111      112      113      114      121      123      124      131      132      133      134      141      143      144      211      213      214      223      224      231      233      234      243      244      313      314      323      333      334      343      413      433
B===      222      122      422      322      212      412      312      242      142      442      342      232      432      332      221      421      321      411      311      241      441      341      431      331      424      324      414      444      344      434      423      443
RRR=   14.442   18.028   -1.062    3.874    5.960    6.300    0.145   -0.001    1.565    0.597   -0.612    2.974    7.962   37.326   -0.335   -0.231    1.339   11.990   -0.145   -0.140    3.263   -0.437   -0.704    2.600    0.081    1.376   23.425   -2.355    0.450    0.450    1.982   -0.980
X1==    3.721    5.814    0.909    0.674    1.922    2.126    0.641    0.279    0.875    1.653   -1.164    3.655    5.770    5.318   -0.240   -0.376    0.641    3.323   -0.566    0.250    1.622    1.405    2.265    3.629   -0.181   -1.164    5.261   -0.561   -0.629   -0.629    1.436    1.371
X2==    3.881    3.101   -1.168    5.744    3.101    2.963    0.226   -0.003    1.788    0.361    0.526    0.814    1.380    7.019    1.396    0.613    2.090    3.608    0.255   -0.562    2.012   -0.311   -0.311    0.716   -0.445   -1.182    4.453    4.198   -0.715   -0.715    1.380   -0.715
CD1=       14       19        4        4       10        6        4        3        4        3        0        9        8        8        5        2        4        8        2        3        3        3        4        6        1        0        7        0        0        0        3        2
CD2=       15       13        1       12       13        8        3        3        6        2        2        4        3        9        9        4        6        9        3        2        4        1        1        2        1        0        7        5        0        0        3        0
TCAGACGAAAAAGAGATAGACAAAGTACTAAAAATAAAACATAAATTAAATAGCAGTTATGAAGAAAGCATTTTATTTGATTTTGATGTTGAAATCATGAAAGGACTCAGACCTCTACCTAATACCTGGGGGCAAAGTTTAATAGTAGCACTTAGTGGAGATGTATTTGGGCAAGAAGAGGCTTCGTGCTTTTCAGAGCTAAGTCTAGTCAATATAAAAAGAATAACACGAAAGGAAATTTGGGAGAAAAATGATTTATTAAGAAGAATTAAAGAGTTTAAATATCCTGAAAAATGCTCCCATAGTGAGTTAAAAACATTATGTAGGGGAGGGTCAAGGTTCATTATGTATTTACTAACTAGAGATTTGATGGAAGATATACCAGGATGCCATAGGTCGAATAGAAATGATCAAAAAAGATAATTTTTTCTACCTAGGATTATCCACTTCATTATTGACCTTTGGTAACTCTCTGTGGATTTTTTATCTACCATTAATCCTCCTGAGAATAGGTATAGACGTAACACTACAAGGAATTATATATTCAATTATAACACTACTGGGAATTGTATCGTCTCCATTTTCATGAATCTTAGCTGATAAATATTCTATTCGATTAATTCTTTTCTTCTTTACTATCGTAGCTTCCTCGCTAAACTTTAGCCTGTACTTTGGAATAACATATAGCCTAAGAGATTTTTCGCTAGCTTGTATAATCCTGAATTTGGGTTTAATTCCTACCTTTATTTCGGTAGCATCTAGAGTAATAATTGCTGAGTCTAAAAGGCCAGCCCAAACATATGGATTATTCTTATCTGTAGCCTCAATACCAAGTATTATAGGGCCATTTTTAGGCTCCTTTTTGGTTAGTAATGGCTTATCCTTTCTTATCTCCTCTTT
KOK=        58
KK=  673915  LL=  674814  Z=    7.36  JJ=  673885  DL=   900
A===      111      112      113      114      121      123      124      131      132      133      134      141      143      144      211      213      214      223      224      231      233      234      243      244      313      314      323      333      334      343      413      433
B===      222      122      422      322      212      412      312      242      142      442      342      232      432      332      221      421      321      411      311      241      441      341      431      331      424      324      414      444      344      434      423      443
RRR=    2.479    0.225    8.588   12.489   27.122    6.998    0.178   -1.894    1.859    2.218    0.256   19.727    1.971   27.946   -0.802    1.309   -1.516   35.158    0.290    1.913   -1.143    0.245    0.054    0.081    0.843   -0.154    6.425    4.838   -0.033   -0.189   -0.565    1.912
X1==    1.013   -0.188    2.924    3.298    7.573    1.861   -0.534    1.636    4.556    0.669   -0.493    4.432    1.086    4.096   -0.673    3.208   -0.534    4.910    2.086   -1.508   -1.073   -0.396    0.430    0.061    0.669    0.297    1.745    1.360    0.171    0.171    1.086    1.171
X2==    2.448   -1.198    2.937    3.787    3.581    3.761   -0.333   -1.157    0.408    3.314   -0.520    4.451    1.815    6.823    1.192    0.408    2.840    7.160    0.139   -1.268    1.065   -0.618    0.125    1.340    1.260   -0.520    3.681    3.557   -0.192   -1.104   -0.520    1.633
CD1=        7        4        7        9       20        5        2        5        9        2        1       11        3        8        3        7        2        9        6        0        0        1        2        2        2        2        3        2        1        1        3        2
CD2=        9        2        8        8       12       10        2        1        4        7        1        9        4        9        7        4        7       17        3        1        4        1        2        3        4        1        8        6        1        0        1        3
TCTAGATGTTAGTGCTGAAAATCTGTTGTTGGGGTTTATTAAACTCCTTCTTAATTCTAGGAATTATAACGGAAAACTTATCTATATAGACGTGAAAGAGGGAGAGATGATCCTAAATACACCCCTAAAGATACCAGGGTGCACGAAGTGCGCCTCGAAGAATTTATAAACGAGTTCATAGGCCCTGTTTTCGGTTACGTAGCTGAGAAGTATGATAACGTTATTATCACTAGATTGCTTAATTACGTAAATTATAATATATTAGAATCTCATATAGGACAGGGTTGGATCAGGAGCAGTATAGAAGTGCTGACTCCTCCTCAAGTTTTACCTCTATTAAAATACCTAAGTAATGTTGTACCAGCCGGAGGTAAGGGGTTCACAGAAGAAGAGAGTTTAGAAGGAGCAATAGGCGAATTCTTGGAAAGATTTTATGGGGCTTTTACATTGTTCGACGACGAAAGCATAATATTTGGTAGAATAGGAGATCTCATGACTAAGTATGAAATCTTTCCAATAACTTACAAGTTCTTCTCGACAGAACAACTACAGAAGCTTTTGATATTTAGAGATTATAACGAGAACGTTATGCTCAGTCTTACAAGAGCCAAATACTATAAAGGGTCTGACGTATATATACCCGTCCAAATAACTTATTTACTTAACTTGATAAGGCCTGGTGAAGATCTTATAGCTTACTCTACGACTGGGGGTCTAGCATTTCATAAGGATTTCGAGAGCGCTTTTATCCACGGTCTACTTGAGTATCTTGAGAGGGATACAATAAACATTTCTTGGATATCTAGAATCCCTCCAAAGAGGATAAGATTGCCCGAGAGGATAAGGCGAAAGTTAAAGGTGCTAGAAGATAGGAACATAACTTGCCTTTCTTTTCCGGGC
KOK=        59
KK=  684805  LL=  685104  Z=    5.00  JJ=  683965  DL=   300
A===      111      112      113      114      121      123      124      131      132      133      134      141      143      144      211      213      214      223      224      231      233      234      243      244      313      314      323      333      334      343      413      433
B===      222      122      422      322      212      412      312      242      142      442      342      232      432      332      221      421      321      411      311      241      441      341      431      331      424      324      414      444      344      434      423      443
RRR=    0.304    1.203    0.086    0.763   12.720    0.292    9.735   -1.091    0.292    0.466    4.403    0.014   -0.176   -0.122    4.556   -0.122   41.866    0.112    0.157    0.016    0.121    0.448   -0.204   -0.148    0.422    3.217    0.422    0.264   -1.724    0.791   -0.176    0.267
X1==   -0.296   -1.144    0.073   -1.018    3.335    2.115    3.028   -0.927    2.115    1.357    1.294   -0.018    0.294    0.225    2.439   -0.885    8.028    1.155    0.072    0.115    0.386    0.326    0.326    0.260   -0.643    2.294   -0.614    0.554   -0.489    1.511    0.294    0.511
X2==   -1.027   -1.052    1.177   -0.749    3.814    0.138    3.215    1.177    0.138    0.344    3.402   -0.749   -0.598   -0.544    1.868    0.138    5.215    0.097    2.178    0.138    0.312    1.374   -0.626   -0.570   -0.656    1.402   -0.688    0.476    3.523    0.523   -0.598    0.523
CD1=        1        0        1        0        5        3        4        0        3        2        2        1        1        1        4        0        9        2        1        1        1        1        1        1        0        3        0        1        0        2        1        1
CD2=        0        0        2        0        5        1        4        2        1        1        4        0        0        0        3        1        6        1        3        1        1        2        0        0        0        2        0        1        4        1        0        1
TATTAGCTATATTAGCGAATAGGTATGATCAGAGATATGCCCTTACGTTATTTGCTGCAAGTTTAATCGTGGCAGGGGCGTTAGGAATATTGAATATAAATACGCAACAGTACGGCGTAAGTATAGCATTAGTTCAGCTTAATGTCCAGGTGTCAGGACCTACTGACCTATATCTAGATCCGGTCACGCATACGGCAACGGCGACGTACTATGCTACATGGAGCCCATCAATGCCAGCGTCTATAGACTGGCTAGTGTACTATAACGGTTCGGTAATTCTTAACCAAACTACTACATTAG
KOK=        60
KK=  691465  LL=  692304  Z=    6.17  JJ=  691225  DL=   840
A===      111      112      113      114      121      123      124      131      132      133      134      141      143      144      211      213      214      223      224      231      233      234      243      244      313      314      323      333      334      343      413      433
B===      222      122      422      322      212      412      312      242      142      442      342      232      432      332      221      421      321      411      311      241      441      341      431      331      424      324      414      444      344      434      423      443
RRR=    4.986    2.522    2.960   35.523    2.027    0.431    0.834    0.368   -1.169    0.363   -0.525    5.284    0.387   -0.094    0.072    8.429    5.107   31.961    0.130    0.431    1.366    0.770    0.652    1.925   -0.296   -0.696   45.311    0.256   -0.068    0.298    6.728    5.118
X1==    1.536    2.616    1.002    7.301    2.103    0.691   -1.127    1.002    2.108    0.653   -1.357    2.973    0.137    1.500   -0.464    3.524    1.840    5.697    0.392    0.691    0.932   -1.233    0.408    1.269   -0.239    1.630    7.792    0.343    0.058   -0.942    2.377    1.058
X2==    3.245    0.964    2.954    4.865    0.964    0.624   -0.740    0.367   -0.554    0.556    0.387    1.777    2.830   -0.062   -0.154    2.392    2.775    5.611    0.332    0.624    1.466   -0.625    1.599    1.518    1.238   -0.427    5.815    0.747   -1.176   -0.317    2.830    4.837
CD1=        8        9        4       17        8        3        1        4        5        2        0        9        2        5        3        7        6        9        3        3        2        0        2        4        1        4        9        1        1        0        5        2
CD2=        8        5        7        8        5        4        1        3        2        3        2        4        5        1        3        7        6       14        3        4        5        1        4        3        4        1       12        3        0        1        5        7
ATCCTTGCCCTCCTTAAGGTGGCAAAGGAGGAAAATGCTGAGGTAACTGCTACAAAGCTCCAGAAGATATTCTTTTTGTTAGAAAAGGAAATCCTTGCCCTCCTTAAGGTGGCAAAGGAGGAAAATGCTGAGGTAACTGCTACAAAGCTCCAGAAGATATTCTTTTTGTTAGAAAAGGAGGGAGGAGTTAATCTAGGTCTAAACTTTGAACCATGGTTGTTTGGACCATACTCAAAGCTACTCCAAGACCGTATTAACAGTCTGATTGAGCTCGGTATGGTCGACGTTGAGGAAGAAGAGGTCAAAGACGTCATATCAGGGCTCACCATAGGCATAAAGAGGAAGTATGTACTAGCAAATGACGTCAAAGTGGATAATGTAAGGAATGAAATCATACAGTTCTTCAAGGAGTGGGTATCCAAGCCCAGACAGGAAATACTAACTTACGTTTACAGACGTTACCCTGACTACACTAGATACTCTGTAATAAGGGATAAGGTGATTAGGGGAAAACTTATTGGGAACGCGTAAGAAGAGGTCGATCTTTAACAACTTTGTTAGAGATGGCATAGGTTTTTTTGAAGAGGCCCAAGCGGCGTATGATAGGTTACAAAACAAGGCTGAAGAGGTAAAGGATGTCCGTTCTCTCGAAGAGAAAAAGATGTTTAGTATAGCAAGGGCCTATGAGGCCTTCTCAAAGGCTTTGCTTTCTACTTATGGCACTATTATACTTATACCAGTTGCAATATTTTCTGTGAATTCAAATGCTAATCTGAGGTTTCCTAGACATCTTCAGAGAATAGAGAACTCTTTTAGAGAGTTAATTAGGCAGGGAACTTC
KOK=        61
KK=  704215  LL=  705294  Z=    5.81  JJ=  704125  DL=  1080
A===      111      112      113      114      121      123      124      131      132      133      134      141      143      144      211      213      214      223      224      231      233      234      243      244      313      314      323      333      334      343      413      433
B===      222      122      422      322      212      412      312      242      142      442      342      232      432      332      221      421      321      411      311      241      441      341      431      331      424      324      414      444      344      434      423      443
RRR=   10.045   11.490   -0.006   14.300    0.017    0.126   -0.365    2.823   15.901    0.616    0.006    0.162    1.680    1.617    9.114    2.387    0.406   12.177    2.378    0.827    0.010   -1.498    0.067   -0.039    1.611    8.859   41.159    6.522    1.431    0.628    6.435   16.656
X1==    4.120    4.361   -0.001    4.038   -0.321   -0.098   -0.115    1.163    3.300   -0.729   -0.037    0.562    0.665    1.348    2.956    1.601    1.013    3.112    1.435    2.167   -0.102    1.934   -0.799    0.551    1.387    2.772    6.074    3.099   -1.184    1.371    3.474    5.629
X2==    2.438    2.635    4.047    3.541   -0.054   -1.282    3.186    2.428    4.818   -0.845   -0.163    0.288    2.524    1.200    3.083    1.491    0.400    3.913    1.658    0.382   -0.097   -0.775   -0.084   -0.071    1.161    3.196    6.776    2.104   -1.209    0.458    1.852    2.959
CD1=       13       14        3       10        4        3        3        5        9        1        2        4        3        4       11        6        5        9        6        7        2        5        1        3        4        6       11        5        0        3        7        8
CD2=       11       11       11       10        5        1        9        8       12        1        2        4        6        4       12        6        4       10        6        4        2        1        2        2        4        7       12        4        0        2        5        5
GTTAACGAAACTACTTACATATTTTCAAAAGTAACGATTACCAATACATAATACATGGAGCTGTCAGAAGTAGAGCAGAGGATTCTCAAGGCATTATTAAAGAAGGACAAGATGACAGCTAGAGAGCTGGTTGACGCCTCACACTCGTCCACTTCTGTGCTTAACCCCTCATTAGAACATTTGATTAAGTTAGGCCTCGTTAATGAAGAAAGAGAGCACTCGTTCCCACGCCGCAGGTTCGTAATATTGACAGAGAGCGGGAAAGAGGTCGCTCAATTATTAGTTGAGATTGAAAGGATCGTCGAAATGAAAAAAGCCTCGAAGTCTTTATCGAGCTCGTAAGACGCCTATTCATGCTTTGTCTTCTGAGAGGAGCTGGTTTAACTCTAGAATCTTCTCAAAGACCATGCGGCCCTTGTCTGTTAGTTTGGCTATTTTCTTTACGCTCTTTACCCTCGTCTTCTCTTCCTGGACCTCTATCAGGCCCAAGCCTTGTAGCTTAGGGACAATGTTGTGCACTGTACTCCAGCTCGCCCTAGTAGCATCCCTAAGCTCGCTTAAGGTGGGCTCTTTCAACAGCCCTACGTACAAGACGAACTTCATTTCTGTTGATAACAACTCGAAGAGCTGTTCATTAATCTTGATTTCCATGGATGTTCCACTCTACATAATACATATAATGTTAATAAATCTTAAAGTTTAGGCCATATCTACCGAGGGCAGAGAAAATGGTCACATCTGTGGTTCAAGCCCTAAGGAAAACTCCCCAGTTTACTGAGAGAAATTCAGCTAGCATTATTAACTACTACTCACAGTTTGGCCATTGGCACAGTTAAGTAGCCTTGGGCCCAGGCTCTCTAAGGCTTGACGGAGCCCTAACGTCATCTTAACGTCATTAAAAAATTTCTAAAAAATGTAAAAAATTGAATTAGTCTAATAATTATAGTAAATTAGCAAGCGTAAAAATGAGTGTAAAAGTTTGTGTTTGTTTGTTTGAGTTTTGTTTGTTTTTCAGTTAGTAGTAGTAATAATAGTAGTTGTATTTGTTTCAGTTATAATTTTTCTCATTTAACTGGGGAG
KOK=        62
KK=  709375  LL=  710274  Z=    4.59  JJ=  709105  DL=   900
A===      111      112      113      114      121      123      124      131      132      133      134      141      143      144      211      213      214      223      224      231      233      234      243      244      313      314      323      333      334      343      413      433
B===      222      122      422      322      212      412      312      242      142      442      342      232      432      332      221      421      321      411      311      241      441      341      431      331      424      324      414      444      344      434      423      443
RRR=   22.574    0.464    0.203    5.192    3.661    3.277   -0.121   -0.419   14.471   -0.069   -0.262   25.907    0.194   -0.470   -0.041    0.025   10.145    3.727    2.838    4.016   16.435    6.604   -0.878    5.162    0.844    3.364    0.100    0.146   -1.135   -0.508    1.575    3.863
X1==    5.935    0.357    0.563    1.766    2.815    1.380   -0.484    0.563    4.201   -0.039    0.483    4.693   -0.359   -0.689    0.848   -0.030    2.536    2.243    2.100    1.380    3.024    4.050    1.444    1.609    1.930    1.325    0.024    0.503   -0.681   -0.681   -1.201    2.319
X2==    3.804    1.300    0.361    2.941    1.300    2.374    0.250   -0.743    3.445    1.755   -0.542    5.520   -0.542    0.683   -0.048   -0.838    4.001    1.662    1.351    2.909    5.435    1.631   -0.608    3.209    0.437    2.539    4.158    0.290    1.666    0.746   -1.312    1.666
CD1=       17        5        3        6       10        4        2        3        8        1        2       11        1        1        6        2        7        5        6        4        4        6        3        4        3        3        1        1        0        0        0        3
CD2=       13        8        4        7        8        8        3        2       10        5        1       11        1        2        5        2        9        7        5        9       11        4        1        5        3        5        9        2        3        2        0        3
ACGTAGCGAGAGGAGGTGGGACGGTAGGGAATTCGACTATTTACTGAACTTATATGAAGTGAAAGAAGACAATGACGGTTGTGGTTGTGCGTTAACCACTGACGTTAGGTTTGGCTGTTGGGTCTGCACTGTAGTCAAAAACGACAAAATGCCAGTAAGTGATACCTTAAAGGAGGCGAGGAAGATGATAATGGACATCAGCAGAGATCTTAGGTATAGGATAATCGATAAAAATGGAAAACCAAGAAGCTTAAATGAGGAGGGGAGGAAAGAGGTTGCTAAAGTTTTCATAGGGGTATTAGAAAAAGAGCCTGAGGCTTTCGGCTATGATACCAAAGAACTGAGAGAGAAGTTAGAAAAAGTGATAGAAGAATGACAGTGTGGGGACAAACGGGAGGTTAAGAATATACATATGATGCCATCTCATATTTGCTCATTAAATGAGATTTCATCCAGTCTTCTACTTCCTTTATTGGATAAAGTTCTACTAAATTTCTGTATGGGGAGGAGCTTGGTATCGGATATTTGAAACTGTATACTATATTTAATAGCTCCTCTAGTTTTTTGCCACCTTTTACAACTAAGTCGTATATTTTTTGCCTACCATAATCAGTAAGTATAATATTCCCCTTATCATCGCTATCCTTTATTTGAGTGTAGCTGAAGAAACTAATCCACTCACTTTTATCTATGATAGATGCTAAAGGAATATCGACTCTTATTAATCCAGATAAATTTGAGAACGCGGGAAAGTTCTCGTTTTGTAACTCTTCTCTTAGTTTTAAAAAAGCACTAAGTATATAACTAGTTAAATAGGAGTCTTCCTTCCCTTCGGCGTCTATACCATCGTCTATAACTTTATTCCATCTATATATTTTAGGCAAATTACCACTAGAAATA
KOK=        63
KK=  716575  LL=  717114  Z=    4.57  JJ=  715945  DL=   540
A===      111      112      113      114      121      123      124      131      132      133      134      141      143      144      211      213      214      223      224      231      233      234      243      244      313      314      323      333      334      343      413      433
B===      222      122      422      322      212      412      312      242      142      442      342      232      432      332      221      421      321      411      311      241      441      341      431      331      424      324      414      444      344      434      423      443
RRR=    7.623    3.312   -1.372    0.254   -0.094    0.169    8.256   -0.592    0.969   -0.262    1.149    9.197    0.838    2.484   -0.160    0.969   31.950    0.011    9.079   -0.059   11.375    0.841    0.150   -0.062    0.544   24.499    3.076   -0.561    0.269   -0.127    0.838   -0.127
X1==    2.874    1.524   -1.106    0.211    0.892   -0.217    3.962    0.730    1.592   -0.577    1.173    2.520   -0.827    0.755    1.524    1.592    6.997   -0.247    2.371    0.687    2.405   -0.851    0.149   -0.200    0.423    6.173    1.405   -0.277   -0.396   -0.396   -0.827   -0.396
X2==    2.652    2.174    1.241    1.202   -0.105   -0.779    2.084   -0.811    0.609    0.453    0.979    3.650   -1.014    3.289   -0.105    0.609    4.566   -0.044    3.829   -0.085    4.729   -0.988    1.012    0.310    1.288    3.969    2.188    2.029   -0.678    0.322   -1.014    0.322
CD1=        7        5        0        2        4        1        7        2        3        0        2        5        0        2        5        3       11        1        5        2        3        0        1        1        1        7        2        0        0        0        0        0
CD2=        8        7        4        3        3        1        4        1        3        2        2        6        0        4        3        3        7        2        6        2        7        0        2        1        3        5        4        3        0        1        0        1
TAGCCTCAGCGTTTTTTTACAGGACAATGTACGATAATTTTGTGCTAGTAGAAATTGGTTCTAATTTCTCCTCTATACTGGTAGTTCAAAATGGCGAGATTACAGATGGGTTTGGTGGGACTATACTACCTGGTTTCTCCTCTGCTGGTTTCTTAGATGGAGAAATTGCATACTTATTATGCAAGTACGCTAAAATTTCTAAGGAGACAATTTATTCAGGAGGTAACTGGGAAAGAGGAGTAGAAATAATCAGGATAATTTCTGAATGGTATTCATCTAAATATGATCTCCCAATAATAGTTTCTGGCAGGAGAAAGTGGGATGTAGATTTTGGTAAGAAATTTTCTTTCCCTTTCAAAGAATCAGCCATAGGTTCAGCTTATATAGCAAATTCTCTCTATGGTGGAATCTACAGGAAATATATAGATTTCCTTAAAAGTGCAGGTACTCCATTATCACATGTGAGGCTAAAGGGATGGGAAGAGATTATTTCCTTGACAAGGATCTAGTACTAGACAGGGATAACAACATATACTACGT
KOK=        64
KK=  744595  LL=  745494  Z=    4.59  JJ=  744565  DL=   900
A===      111      112      113      114      121      123      124      131      132      133      134      141      143      144      211      213      214      223      224      231      233      234      243      244      313      314      323      333      334      343      413      433
B===      222      122      422      322      212      412      312      242      142      442      342      232      432      332      221      421      321      411      311      241      441      341      431      331      424      324      414      444      344      434      423      443
RRR=    1.239    0.567    6.540   14.119    5.319    6.320   -1.806    0.019    0.240    1.161    1.826    6.911   37.676    3.959    0.205   12.828    1.633    8.345    3.835   -0.549   22.406    0.741    3.004   -0.934   -0.077    0.261   13.456    0.139    0.357   -0.515    3.525   -1.101
X1==    0.647    1.018    1.831    3.046    2.539    1.675   -0.958    0.055    0.525    2.521   -1.358    2.390    6.092    2.084    4.567    3.400   -0.958    3.196    2.687   -1.200    5.619   -1.400    2.941   -0.457   -0.167    1.622    2.358    0.963   -0.346    0.500    3.857   -1.193
X2==    1.916    0.558    3.573    4.635    2.095    3.773    1.885    0.352    0.457    0.461   -1.345    2.892    6.184    1.899    0.045    3.773   -1.705    2.611    1.427    0.457    3.987   -0.529    1.022    2.045    0.461    0.161    5.708    0.145   -1.031   -1.031    0.914    0.924
CD1=        5        6        6        7        9        6        1        3        4        6        0        6       10        4       13        9        1        9        7        1       11        0        6        1        2        4        6        3        1        2        7        0
CD2=        8        5        8       11        8        8        6        3        3        2        0        8       10        5        4        8        0        6        5        3        6        1        3        5        2        2        8        1        0        0        3        2
GGATTTACAGAAGGAAATAACAAACCAGAACCCAGAAAGAGACCATTGCACACCTTATCAATACTCTACGCAGAAAAAGACGACGAGAGCTTGTTTATAGGATGTGCTGGTGGAGATCTTAGACCTCAAATTCATGCTGAAGTGTTTCAGTATTATGCTGATTACAACATGGAGATTGATGAGGCTGTTAATGCTCCGAGATTCATATTATTGAGCGATAAGATTGTAGCTGAGAAGAGGTTGAATTTGCCTTTCCAGCAACTTGACTATTTCACACCTGAGGTAGGGGTAGTTCAAGCTCTGAAGAGGAAAAGCGATAGATACTATGCAGTAGCTGACTTAAGGAGTGAGGGTGTAAGCTTATCCGTTCAGTAACTTTTCTATACTGCACCCTAATTCCTTGAATGCTATGACCATAGCTCCTAATTCAGGATTTCTTTTTCCTACTTCTCCTTTGATCCCGTACAACGATAAATAGTTCTTAAATGTTGCTAAGTAGATTGGTGACTTAAACATTCCTCCCTTCATATATACAGTGTTAACGTTTAATCTTCTAGCCATTAGGACAGCTTGATTTGCTAACTTCTCCGCACCTTCCTTCAAAATACTGATTGCCAGTTCGTCACCTGTGAGTGCGGAGCTGTTTACAGCCTCAGCGACTGAGGCTATTATGTCCGCCTGACAACTGCTAGTATAGGACCAAAGCACAAGATCATCTAAGTCTTTTACTCTAATTTTCTCTAAAACTTTATAATATAAGTTACTCTTTTGCCTAAGACCATCCATTACCTCTAAAACAGCCCTTAATGCTCTTCTACCAACCCAATAGGCTGATCCTACATCAGAGAGTAACCATCCTCTTCCACCAATTCTGTGGAAATCCTTTCCATCGTATCCCTC
KOK=        65
KK=  758695  LL=  759594  Z=    5.64  JJ=  758665  DL=   900
A===      111      112      113      114      121      123      124      131      132      133      134      141      143      144      211      213      214      223      224      231      233      234      243      244      313      314      323      333      334      343      413      433
B===      222      122      422      322      212      412      312      242      142      442      342      232      432      332      221      421      321      411      311      241      441      341      431      331      424      324      414      444      344      434      423      443
RRR=    5.272   10.165   31.118    0.178   15.178   -0.040    8.193    0.893    3.533    7.039    0.096    1.669    3.209   19.624   -0.116   19.264    0.151    0.094    0.009   -0.806   18.968    0.288   -0.361   -0.523    0.363   -0.927    0.086   -1.978    0.103   -0.200    0.814    0.103
X1==    2.092    2.924    5.808    0.409    5.008   -0.426    3.003    0.573    1.419    2.281   -0.389    1.528    2.097    2.714    1.256    4.493    0.639   -0.913    0.246   -0.426    5.282    0.603   -0.274   -0.356   -0.307    3.755   -0.192   -0.610    0.339   -0.661    1.269    0.339
X2==    2.521    3.477    5.358    0.434    3.031    0.095    2.728    1.559    2.491    3.086   -0.247    1.092    1.530    7.232   -0.092    4.287    0.236   -0.103    0.038    1.892    3.591    0.478    1.318    1.469   -1.182   -0.247   -0.445    3.244    0.303    0.303    0.641    0.303
CD1=       12       13       13        4       18        2        8        4        5        4        1        6        4        5        9       10        4        1        3        2        7        2        1        1        1        6        1        0        1        0        3        1
CD2=       10       13       11        3       12        3        7        5        7        5        1        4        3        9        5       10        3        3        3        6        6        2        3        3        0        1        1        4        1        1        2        1
TAAGGTTAAATTATAGGAGGACAACTGATAGAATACTCCATTTTCTGTAGGTACAACCAGGTAATTGTTAACAAGGAAGTACCTACTGACCCAAATATAAGTAACAACCAGCATTGAAATGGATAAAACTGAAAAAGCAAAAGATGTGTATAGTGAATACCTGGACTTCCAAAACAGGGGAACTATACCAGACAGGGCTACAAAGACAATTGTTGCAACCATTGAAGGAATTAGTATAGTATAATTAACGTTGTAAAAGCTTACACTCATTAAAAATCCCATAACTTTAATGCTATAAGTGTAAGTCGATAAGCCCATCACAGGTATAAGAAACAGGCATACTAGGGTGACTAAAGCTATAATTAACGATATGATAGACTCTGTCCGCATTTGAAATGTAGTTATGAAATTACTAATAAAAATCTTATGTCCACCTCCATATTTTAAGGGCGTATACCAAGAATAAGAAGAGATAAATACTTGCGGTGGTTTACAACTTGATCTTTTAAAGTTTATTCGATGTCAGTTGTTTAAGTTAGCTGAATTTTAGATGCAAGCATAAATATTCAAAAGTTGTTTATGATAAACTAGTACATTAGTATGGTTTCAAGTACCAACATCTATTACAGGATATTTATATTAATTTTAGTTGTTACACTAGTAGCTTCTATTTTTATAACATTTTATCAGCAAAAACTAGCAAGGGTAGTTACGTTTTCCAATTTACCTCCTTATATAAAGGTCATGGGTATAGGGATGTACGGTAATGAGACTATAATATCGCTAATTGCGAACAACACCATCTCCACATACATTCCTCTTATGAATGGTTATGTCTTTATTCCTGGAGTAGGGAATTATTCTGTATCCCCTGGAATGTTAGTTCCTCCTCATTCTGTA
KOK=        66
KK=  782275  LL=  783444  Z=    4.68  JJ=  782245  DL=  1170
A===      111      112      113      114      121      123      124      131      132      133      134      141      143      144      211      213      214      223      224      231      233      234      243      244      313      314      323      333      334      343      413      433
B===      222      122      422      322      212      412      312      242      142      442      342      232      432      332      221      421      321      411      311      241      441      341      431      331      424      324      414      444      344      434      423      443
RRR=   16.939   -1.367   10.991   17.588   16.153    5.971    0.063   -0.825   -0.098    2.490   -0.320    4.370    4.200    8.385   -0.058    5.971   -0.430   24.123   -0.017   -0.004    9.355    0.979   -0.002    0.610   -1.023   -0.129   38.967    3.738    0.003    1.136   15.192    0.259
X1==    4.070    1.995    2.408    5.053    5.879    3.968    0.820   -0.280   -0.049    1.131    0.531    2.772    2.559    1.663   -0.335    3.968   -0.640    4.468    0.113    0.525    3.079   -0.678    0.043    1.398   -0.465   -0.144    6.488    2.289    0.005   -0.995    3.911   -0.995
X2==    4.162   -0.685    4.564    3.481    2.748    1.505    0.077    2.949    2.009    2.201   -0.602    1.577    1.641    5.043    0.173    1.505    0.671    5.399   -0.154   -0.008    3.038   -1.443   -0.042    0.436    2.201    0.893    6.006    1.633    0.621   -1.142    3.885   -0.260
CD1=       19       12        8       16       22       10        6        3        3        3        3       11        6        6        6       10        3       10        4        4        5        1        2        5        1        2        9        3        1        0        8        0
CD2=       14        4       12        8       12        7        3        9        8        6        1        5        4        7        6        7        4       16        3        4        8        0        2        2        6        3       13        4        2        0        7        1
GGGTATAAAGTGAAGAAGGTTAAACCTCTTTTCCTTATCTACGAGAAAGAAATATTAACATACGCAATACTAAACAATATACCCTTCATATATGACTCCTGTCCTCATACTTTTAGGGTAGGCGGGGCTACACAAGACAAGATCAGGAGGAAATTAGAAGAAATGGAGGACGAGATCCCTGGTTTCATGTTGTTATTAGTTCAAAACTTCACGGACAAGATACAAGAGCCCCTAGAAGTTATATACTCCAAAGTTGAGGAAGTGAGTAAGTGTAAGATCTGTGGAAGACCCACCACTAAAGATAGAGAAATATGTTCATTTTGTGCTACTAAGATGAAACTAACGAGCGTCAGTAGGTAATATGGAATGGAAGAAAATAGAAAAAGAAAGAGAATAATTTTACACTATCCTGACGATACGCCAGCTGGATACATAGAGTTTGATGGTAGAGTTTCTAAGATATATAATGAAAAAGGGGAGTTCATATTCCAGGTTGAGGGTTCTTTTCCGCCAATACCTAGAAAAGTAAATTACGATTGGATAGACAAAATTCTTGAGAAAGGTCTACCTGACGCTAGGAAGAGATTTATACTCTACGTGGCAAGCAGGTACTTAGTAAATGTAAAGGGTTTGAGTGAGGAAGATGTTGTTAAAATACTGGTAGATTTTTATGGAAGACATGGAGGAAGTAAGGTATATGAATCGTGGATACGGTCTGTTGTGAGAGGAGTTAAGAGTAAAAATTTGAAGCCTTGGAGCTTGAAAAAAATAGAAAGCAATGACAAGGAGATGTACGAGCTGATTCTCAAGGTTCTTAACTCATGATCAGTGCATGAATGGTTCGTCATGAAATCCGTGTACTTTTTTATCATCACCTGGAAAAGCTCACTCTTCCTCCTCATAGAACTTGTCTAGGAATGAGTCAACTAGCTGTCTCTCACCGAAAACCGTTATATCATCAAACTTAGAGTCGTAATATTTCTTAATAGTTTTTATTAATGAATCTATAGCTGTCGGTATTAACTCTAAAATTTCTGCTCCGTCTAACTTGTCTGTCTCATAAGTTACGATGGAAGTATTTTTATAAACTGAAATTCTGGTCAGTGCTATAACTTTTCCATCCTCAACTTTTTTATAAATGTTAATTGTTAGGAGGGGTTCACATAATGT
KOK=        67
KK=  788215  LL=  789114  Z=    7.65  JJ=  788185  DL=   900
A===      111      112      113      114      121      123      124      131      132      133      134      141      143      144      211      213      214      223      224      231      233      234      243      244      313      314      323      333      334      343      413      433
B===      222      122      422      322      212      412      312      242      142      442      342      232      432      332      221      421      321      411      311      241      441      341      431      331      424      324      414      444      344      434      423      443
RRR=    2.203    1.250    1.117   14.904   14.259    7.271    0.026   -0.506    1.677    0.755    0.725    5.885   16.725   23.974    0.863    3.358   -0.083   28.440    0.174   -0.936    6.795    0.673   -5.314   -1.321   -0.012    3.356   37.303   -0.597    0.080   -0.093   -0.412   -0.795
X1==    2.198    0.533    1.046    5.458    3.302    1.753    0.178   -1.227    1.753    1.474   -0.580    1.279    3.204    5.887    0.994    1.170    0.178    4.888    0.272    0.586    2.328   -0.524    4.138   -0.420    0.034    1.690    5.286    0.725   -0.088   -1.048    0.934    0.873
X2==    1.002    2.347    1.067    2.730    4.318    4.146    0.143    0.412    0.957    0.512   -1.250    4.601    5.220    4.072    0.868    2.871   -0.464    5.818    0.641   -1.595    2.918   -1.284   -1.284    3.146   -0.338    1.985    7.057   -0.824   -0.911    0.089   -0.441   -0.911
CD1=       10        6        5       12       12        6        3        1        6        4        1        5        6        9        7        5        3       11        3        4        5        1        7        1        2        4        9        2        1        0        3        2
CD2=        6        9        4        7       13        9        3        3        4        2        0       10        8        7        6        7        2       12        4        0        5        0        0        6        1        4       10        0        0        1        1        0
CAGAGATTCCCGTCAAAAGGAGAACTACAATATGACAAGAGAGCTCTTCTCGAGATAGAATACCTGAGGTATACAATAGATTTGATTAATTCCATGAAGTCAAAGATGTCGAAGGAACCTGAAACTGTAATCATATATGTTAATGAGGATAACACGCAGAGAGACCTGATCAGGAAAGCCATCGAATCCCTTAAGGAGAGGAAGAGCTTACCTGACTTCGAAAAAGAGGTGGGAGATAGAGAAATGGCTAGGTTAGCTTATGAGATAGCTGGAGATTTACCAGATAAGATAAAGAACTTAGCTGAAATTGGTATAAACGAGAGCGAGATTCTGACCTCTAATGCCCAATTCCTTCTAAATAAACTTGATGTAAAGGAGATTTACATATACAACTCTAAGGATCCATCAACTCCAGATATAAAGGGTAAAAAATCAATAGCGTTACCTTATAAACCAGGAATCATTTTAACTTAATCTCTTCAAAGCTTTGAGGATCTCTAAAGCGCTTTTTATCTCTACTTCCATTTCAGGGAATTTATTACTTGTGAAGTACTCTTCCACCTCAGGTATGTTTAAACCTAGGTATGGAATAGCTCCTCTAAAGCTTCTCCCAAGTATTCCTGTACCTGCGTATATGCTCCTTAAGAACTCCATATAAGTCTTAGTCCATCTCCATACAGCAAATCTGGAATAAGGATTTGCAGATGCCAAAGGAATTATTCTTGCTGTGTCCTGCCTCTTTATTTCCCCGTTTAATGCTAAACTTAAAGTGTTAACCACCAGGTAAGGTTCTCTGAAACTCAGCATTGCATTTAGTATCCTTTGTTTTTCTTCATCAAATTTCTCCTCTCTGTATTTCCTTAGGAGCTCATCATATCCATTTTCACCTTGAGTTATTGC
KOK=        68
KK=  799705  LL=  800214  Z=    4.77  JJ=  799345  DL=   510
A===      111      112      113      114      121      123      124      131      132      133      134      141      143      144      211      213      214      223      224      231      233      234      243      244      313      314      323      333      334      343      413      433
B===      222      122      422      322      212      412      312      242      142      442      342      232      432      332      221      421      321      411      311      241      441      341      431      331      424      324      414      444      344      434      423      443
RRR=    1.468   -0.040   -0.060   -0.925    4.413    0.459   -0.481    0.022    1.482   -0.318    0.077    2.788    0.118   -0.038    4.875    0.469   57.715    0.093    3.992    1.331    0.260    0.169    0.201   17.535    7.418   54.357    5.944   -0.351    0.422    0.422    0.077    0.123
X1==    0.649    0.043    0.040   -1.078    1.494   -1.219    2.480    0.040   -1.219    0.276   -0.866    1.740    0.134   -0.035    2.944   -0.386   13.164    1.876    3.312    0.447    1.816    0.596   -0.280    5.157    2.276    7.134    2.773    0.454   -0.653   -0.653   -0.866    0.347
X2==    2.262   -0.941   -1.508    0.858    2.954   -0.377   -0.194    0.540   -1.215   -1.153   -0.089    1.603    0.874    1.086    1.656   -1.215    4.384    0.050    1.205    2.978    0.143    0.283   -0.717    3.401    3.259    7.619    2.143   -0.773   -0.646   -0.646   -0.089    0.354
CD1=        2        2        1        0        4        0        5        1        0        1        0        3        1        1        6        1       19        5        8        2        3        2        1        8        3        8        4        1        0        0        0        1
CD2=        8        1        0        3        7        1        1        3        0        0        1        4        2        2        5        0        6        1        2        5        1        1        0        4        5        9        3        0        0        0        1        1
CCTCTGGATTTCTAGGCTTTTTGGCAGCTACTTTAGGTGCAGTTATCCCCACTTACCTAGTGTTCGTAGTATTTTCTCTGGTATATGACACTCAGGTAGCCCTACTCATGGGTGCTGCGAGTGCTGCAACCAGCCTAGCTGCAACTGTGTCCATAGTGGATGAATATAAGCTATATAGAGAAAATTTTTCCAGGCTCCTTATCTCTGCTGCAGCTATAGATGATGTAGTTGCACTGATAATCTTATCTACAGTAGTGGAATTAATAACACTAGGAAGTCTTCCCTTAGTTCAAACTACACTAAGAGTTCTTGAACTTTCTCTGGCATGGATAGTTATATTTTTTGTTGCAGTATTTTTGATTCCTAAGATTTTGACAGTAGTTAGAGATGAGATAGTTGATAATATATCGTTGGTGATCTTGTTTGTCCTAGTTTTGATTATGCTTGTGGTCGGCTTCTCTCCTGTAATAGCTGCTTTCATTGCAGGTGTAGCTATAGCAGAGAGTGTAA
KOK=        69
KK=  804295  LL=  805344  Z=    6.41  JJ=  804265  DL=  1050
A===      111      112      113      114      121      123      124      131      132      133      134      141      143      144      211      213      214      223      224      231      233      234      243      244      313      314      323      333      334      343      413      433
B===      222      122      422      322      212      412      312      242      142      442      342      232      432      332      221      421      321      411      311      241      441      341      431      331      424      324      414      444      344      434      423      443
RRR=    0.919    0.757    0.008    0.226    5.236    0.674   11.309   18.456   -1.139    2.911    0.058    5.327   -0.004   15.544    1.881    0.273    4.060    0.128   53.718    0.668    4.556    0.038    0.038   13.544   19.246   53.181    0.646   -0.887    1.392    0.167   -2.181   -1.095
X1==    2.397    0.781    0.377   -0.206    2.233   -0.344    2.922    3.616   -0.976    0.506    0.030    1.444    0.030    2.603    3.684    2.182    5.067   -0.418    7.460    5.340    1.259   -0.744   -0.744    3.642    5.592    7.218   -1.221   -0.814   -1.070   -0.128    1.468   -1.070
X2==    0.383    0.969    0.022   -1.099    2.345   -1.960    3.870    5.105    1.167    5.754    1.919    3.690   -0.124    5.973    0.511    0.125    0.801   -0.306    7.201    0.125    3.619   -0.051   -0.051    3.719    3.442    7.368   -0.529    1.090   -1.302   -1.302   -1.486    1.024
CD1=        9        6        3        3        9        2        9        8        1        2        2        6        2        7       12        6       13        2       18       11        3        1        1        9        8       12        0        0        0        1        4        0
CD2=        6        7        4        1       10        0        9       14        6       13        5        9        2        9        6        4        4        3       14        4        9        2        2        6        9       13        2        4        0        0        0        3
ATTACCAATAGGTTTACAAATAATAGGTAAAATTTATCATGATGAGGCACTGCTGAAAATAGCAAAAACTGTGGAAAATATATCATGGTAAGATTAATGTATTCATTTGTTCCTATAGGACAAAAATGGAAATTTTTTGTTTAATATAAAAAAATTATAATTTACTTAATATATGGATTTAATATTCATGTTTGTTGTTGTTTTATATTGGGTATGGGTAGATTGCTGGGTCGCTAAAGTATAACACCATGTTAGAGTTCGTAGCTGACATTAATTGACTTGGTGATGTTATACCTGGCACAACAACCTGTAAGTCAGTGTTAACTAGTGTAGTCCATATTGGGTTCTTAGCATTAGCCATTCCAACTGCACTATCATAGGTCATCATTGCGTTCTCAAGAGCCTGAATATTGTTCAAACAGAGTGTAGTCCATATTGGGTTCTTAGCATTAGCCATTCCAACTGCACTATCATAGGTCATCATTGCGTTCTCAAGAGCCTGAATATTGTTCAAACAGTTAGCTGTTGGGTTAGTAGTGTTTGATGGCACTATAGCCTGGCATTGGCCTGTTATTGGGTTGGGGAATATGTTGGGGTCAAACACTAACACAACGACAATATACCATGGGATACTCTGGTTTGTGGTAAATGTGACCAAGTGGTCGTGGGCTGGTGTTGGTAAAACACCCTCTGGTAGGTTAAACACACCGTTCTTAATACCCAAAGCCTGCTCAACAGCAGTAAATGCTGGTGAGTAGATGTAGGTCATGTGGTCAGGACAGGCAGTCATTGTCCCAGCAGCACCACATTGGGTGGTAATAACATAAGTCACATTGTTGTAGGTAAATGTTGGGAATCCCTGGGGTGTTGCATTAAGTTGTGTGGGACCAAATATTGAGAGACCTGCAAAAGCAGGGACTAAAACAAACACTGGTGCAGCGTTCTTGGGGAACGCTGAAATATTACCAGCACCGACTTCACAGCCCATTGCAGCCTTGCTCTGGTTAGTCTCATTGGGGAAGAACGTTGTGGCAGGGGGTGTACACATGA
KOK=        70
KK=  832135  LL=  832734  Z=    4.68  JJ=  831565  DL=   600
A===      111      112      113      114      121      123      124      131      132      133      134      141      143      144      211      213      214      223      224      231      233      234      243      244      313      314      323      333      334      343      413      433
B===      222      122      422      322      212      412      312      242      142      442      342      232      432      332      221      421      321      411      311      241      441      341      431      331      424      324      414      444      344      434      423      443
RRR=    7.319   -0.277   -0.301   32.848    5.149    0.524    2.727   -1.644    3.210    0.191    0.010    2.957   -0.001   15.469   -0.175    0.218   -3.270   35.418    0.029    0.326    1.098   -0.019   -1.465    1.089    3.142   -0.023    0.793    0.243    0.243   -0.376   -0.113    0.613
X1==    2.904   -0.161   -0.473    7.839    4.335    0.458    0.869    1.127    1.295    0.297   -0.888    0.706    0.112    3.683   -1.285    0.458   -1.369    5.842    2.594   -0.378    0.359    0.189   -0.811    0.969    1.297    2.112    0.359   -0.310   -0.392    0.608    0.112    1.608
X2==    2.521    1.714    0.637    4.191    1.188    1.143    3.138   -1.459    2.479    0.643   -0.011    4.191   -0.011    4.200    0.136    0.475    2.389    6.063    0.011   -0.861    3.062   -0.103    1.807    1.123    2.422   -0.011    2.211   -0.782   -0.618   -0.618   -1.010    0.382
CD1=        9        3        1       13       11        2        3        3        3        1        0        3        1        5        1        2        0        8        5        1        1        1        0        2        2        3        1        0        0        1        1        2
CD2=        8        7        3        7        6        4        6        0        6        2        1        7        1        5        4        3        5       12        2        1        5        1        3        2        4        1        4        0        0        0        0        1
AAAATTTTCTTCGTGGACGCCAAGTTTAATGGAGTTAGTGTATCGTCTTGATTACTTACATATATAGAACACTATTGGAGTCATAATCTTTATATATCCTTCTCTACAATAGAAGTAATGAAATAACGCATGTATCTTATAGAGATTAGACCAGTGTTGGAGAAGCATAGGTTGAAACAATTCCTTCGTAAATTCAGGTTCCATTTACACAATACTCATAAGATACCTCATATAACCCTAATTTACTCATTTAAGCCTAAACCTCTGGTGAAAATCAGTGAAATTTCTCAGATTATATCTGATGTTGCAGGAAAGTATGAGGATCTAAGGTTTTTGTTTGATGGAATCAGTATAAAGAGAGGTTCTAAGGGTCTAGTGCTTGCTTTTAACATTAGCCCTTCTATGGAATTAGTAGCCCTTCAGAGGGAACTATACCAGAGGCTTAAGCCATTAATAAAGATTGAACGAGGCAAGGAAAAATTCTCTGAAAGTTTGTGGTTTCATGCAGCAATAAGTTTTGGAACTACAGAAAAAGAACTAAAGGAGATAGAAAAAACTGATAAGTTTGAAAGATTGAAGCAATTCCTCTATCCTGGAGTT
KOK=        71
KK=  604436  LL=  604735  Z=    6.19  JJ=  603686  DL=   300
A===      111      112      113      114      121      123      124      131      132      133      134      141      143      144      211      213      214      223      224      231      233      234      243      244      313      314      323      333      334      343      413      433
B===      222      122      422      322      212      412      312      242      142      442      342      232      432      332      221      421      321      411      311      241      441      341      431      331      424      324      414      444      344      434      423      443
RRR=   39.430   -0.326    0.798    6.289   -0.265    0.158   -0.103    0.798   -0.837    6.294    0.232   -0.017    1.169   -0.218    0.270   -2.170    0.845   12.604    2.318    0.477    0.232   -0.253    0.232    0.232    0.252    3.744    5.289   -0.154   -0.167   -0.167    0.261   -0.167
X1==    6.663   -0.447   -0.737    2.219    0.370    0.159    0.109   -0.737   -0.841    2.600   -0.424    0.219    2.576   -0.450    0.370    2.159   -0.891    4.040    1.983    0.159   -0.457   -0.484   -0.484   -0.513    0.600    2.576    3.543   -0.218   -0.231   -0.231    0.576   -0.231
X2==    5.918    0.729   -1.083    2.834   -0.716    0.995   -0.948   -1.083    0.995    2.421   -0.546   -0.080    0.454    0.485    0.729   -1.005   -0.948    3.119    1.169    2.995   -0.507    0.521   -0.479   -0.451    0.421    1.454    1.493    0.708    0.724    0.724    0.454    0.724
CD1=        9        1        0        3        2        1        1        0        0        3        0        1        3        0        2        3        0        5        3        1        0        0        0        0        1        3        4        0        0        0        1        0
CD2=       11        3        0        4        1        2        0        0        2        3        0        1        1        1        3        0        0        4        2        4        0        1        0        0        1        2        2        1        1        1        1        1
TAAACCAAAAGTTTATGAGGCCTCAGCTTTTGAATTTTTGTCAGTTTCAGCTGAGTGAAAATTGAATTTTTTGAAATACAAATTTTATACCCTTTCTTGAAATTAAATGACCTGAAGGGTGATCTGAAGGATGGGGGTTATTTTTTTAAAGAAAGCCACTTTTTGTTTCTTTTCCAAAAACGGGGTACCCTTCAGGCTACCCTTCAGCTTGCGTTTTTGTGATAAAAACAGAAAGAGAAGATGAAAATAGAATTTTTCTCACGACTCTTTCTCTACATCAGAAAAGAGTTCTCTTACCTC
KOK=        72
KK=  654026  LL=  654985  Z=    4.70  JJ=  654026  DL=   960
A===      111      112      113      114      121      123      124      131      132      133      134      141      143      144      211      213      214      223      224      231      233      234      243      244      313      314      323      333      334      343      413      433
B===      222      122      422      322      212      412      312      242      142      442      342      232      432      332      221      421      321      411      311      241      441      341      431      331      424      324      414      444      344      434      423      443
RRR=    3.160   10.399    0.859    8.708    1.926    0.336   -0.410    7.257    3.097    0.265   -0.322   46.102    8.900   59.949    2.784   -0.836    0.552    1.020    1.915    9.077    2.335    1.745    3.324    2.117    0.660   -2.559   -0.802    0.109   -0.034    0.070    0.279    0.060
X1==    2.274    2.399    2.947    3.239    1.406    0.148    0.315    2.947    1.365    0.308    0.445    7.301    2.106    7.549    0.909    1.365    1.590    0.506   -1.100    3.189    0.879    1.051    1.051    2.864   -0.484   -1.216    1.625    4.802    0.032   -0.968   -0.386    0.032
X2==    1.390    4.334    0.291    2.689    1.370    2.270   -1.303    2.462    2.270    0.860   -0.724    6.315    4.225    7.942    3.064   -0.613    0.347    2.016   -1.741    2.846    2.657    1.661    3.163    0.739   -1.363    2.104   -0.494    0.023   -1.040   -0.073   -0.724    1.862
CD1=        8        9        7        7        7        3        3        7        5        2        2       13        4       10        6        5        5        4        1        8        3        3        3        5        1        0        4        6        1        0        1        1
CD2=       10       16        4        9        9        7        1        8        7        3        1       16        8       14       13        2        4        6        0        8        5        4        6        3        0        5        1        1        0        1        1        3
ACTTGATAGTGCAGAAAAATTAGGTGCAGATGAAGTTATATCAATTAAGCGAGAAGAAGATAGTTATCTTTCTCTGCTCCCAGGGAAGAAATTCGATTATATTTTAGATTATGTAGGCTCAACGAGAACCTTAGCCGAATCACCCTGGCTCTTGAATAAAAAAGGCGAATTAAGAATAATTGGGGAATTTGGTGGAGTCCTTAGAGCGGAAGAACAATTACTAGTTCTTAGAGGTTTAAGAATACGAGGGATACTTTATGGTAGCCTTCAAGATCTAAAACATATTTTAGATATTTATTTAAAGGGTAAGATTGATACACTTACCACGGTGTATAAGCTAGAGGATATAAATGAGGCTATTACTGATGTAACTGAAGGTAAGGTAGTAGGAAGGGCAGTTATTGTACCCTAAAAAGGAAGGGACTGCTTCCCTTTATTTCGCCTTTAATATCAATGAATTTTCTTATGACTTTCTCATTCGTTATTGAATGTAAGGTTAATTTTGACGCCGTATATTCGCCTTGATATAGACTGGCATACAGCATTAACATATCACCCATATGGCTATCGAAGGCTGCATTGGTCTTAAGCTCCTCTAAAAGTTTTAGAGCAGCTTCTTCTCCTACAGTTTCTGCTCTTTTACCCCTCTCACCTAACGCATCAGCTCCAATTATCCCGTACTTACCTATTGCAGATAGACATATACCACTCCCTTTACTTATTTCACCTTCTCTAACATCTAACCGAATATCTATTTTATCCTTAAGTCTTCTAAGGATTTTCTCTGCAGATGATTTTTGTCTGTCTGCTATATGCACAGGTAAAGATGAAACATGAGATATGCCTACAAATCCTTCCAACTGTCCAAATTCAGTTATAGAAAAGCGTTGTGGCTCTCCCCTTACGTTACTTATTCTGATTTCTCCTCCTCCCTCTGGATAATGTCCTCTCTTTATTAAT
KOK=        73
KK=  767186  LL=  767845  Z=    4.91  JJ=  767006  DL=   660
A===      111      112      113      114      121      123      124      131      132      133      134      141      143      144      211      213      214      223      224      231      233      234      243      244      313      314      323      333      334      343      413      433
B===      222      122      422      322      212      412      312      242      142      442      342      232      432      332      221      421      321      411      311      241      441      341      431      331      424      324      414      444      344      434      423      443
RRR=    4.708   -1.048   -0.091   -0.422    2.149    0.452   -1.514    2.237    0.566   -0.050   -0.500    1.139   -0.507    9.275    6.127    0.362   10.833    4.614   22.527    0.615    0.505    0.327    1.376    1.893    6.035   76.417    0.163   -1.016   -0.056   -2.197    3.134   -0.137
X1==    2.619   -1.157   -1.413    0.989    2.373   -0.577   -1.502    1.468    0.942   -0.152    2.113    2.922    0.448    3.098    1.785    0.183    3.254    1.941    5.028    0.183    2.907   -0.273   -1.152    1.062    1.711    8.774    0.940   -0.690    1.133    2.133    1.281    0.133
X2==    1.797    0.906    0.064   -0.426    0.906   -0.783    1.008    1.523    0.601    0.329   -0.236    0.390   -1.131    2.993    3.433    1.984    3.330    2.377    4.481    3.368    0.174   -1.195   -1.195    1.782    3.527    8.709    0.174    1.472   -0.049   -1.030    2.447   -1.030
CD1=        8        1        0        4        7        1        0        4        3        1        4        7        2        6        6        2        7        4        9        2        4        1        0        3        3       12        2        0        2        3        3        1
CD2=        5        4        2        1        4        1        3        4        3        2        1        2        0        4        8        5        6        6        8        7        2        0        0        3        6       11        2        3        1        0        4        0
AGAATAAAATTCAGGTAGACTTTGAGGTAATTCCCGGTGTTACTGCAGGGTTAGCTGCAGCATCTAGACTTGGTTCACCGCTATCAATGGATTTCGCCTCAATTAGTCTGAGTGACTTACTAGTCCCTGCGGAGGATATCCTATTCAGGGTGAGAAAAGCTGCAGAGGCAGATTTTGTAATAGTCCTGTATAACCCTATAAATAAGCCTCTTCTTGAAAAAGCCATGAAAATTATTTCAGAGTATAGGAAGCCCTGTCTCTTATACACATCTGACGCGCAGATGTGTATAAGAGACAGGTTGTTGGGAATTCACGTAGCTATTTGTGGGGAAATAGAATATTGACGCCAAGAGGGTATGAGAGGAAATACAGCCTTGATGTCAACACTTAAGAGATTTGGAATAACTACTGGTGCAACTGCCGCAGCAGCATCAAAGGCTTCAGTTATCTTTTTGATTAAAAACGAAACACCAAAAACTGTCACCATCCCAACGCCTATTGGTCTGAGACTAGAGATATCAGTGGGAAATTACAGTAGAAAAGAGAGTGAGTTTTGTGCCTCTGCAAAGAAGTTTTCTGGGGACAATCCTGATATACTTGACGGTCTTGAAATTATTGCGTGTTCAGGTAGGAGTAACTCTCAGACTATAACCATTACAG
KOK=        74
KK=  817856  LL=  818755  Z=    5.25  JJ=  817766  DL=   900
A===      111      112      113      114      121      123      124      131      132      133      134      141      143      144      211      213      214      223      224      231      233      234      243      244      313      314      323      333      334      343      413      433
B===      222      122      422      322      212      412      312      242      142      442      342      232      432      332      221      421      321      411      311      241      441      341      431      331      424      324      414      444      344      434      423      443
RRR=    4.590   19.762   -0.222   21.669    3.162    5.209   -0.038    0.523    4.216   -2.314    0.199   12.756   -0.291    7.067   -0.999   10.444   -0.993    0.322   -1.072   -0.297   -1.276   -0.940    0.929    0.695   -0.211   -0.061   48.273    8.346   -0.782   -0.006   -1.103   -0.041
X1==    2.862    4.963    1.850    3.709    2.458    1.736   -0.353    1.178    1.155   -0.512   -0.344    2.980    0.503    2.578    1.957    3.481    0.907    1.993    1.400    1.155    1.202    0.816    1.549    1.905   -0.512   -0.344    8.637    2.528    0.951   -0.035   -0.344   -0.035
X2==    1.604    3.982   -0.120    5.843    1.286    3.000    0.108    0.444    3.652    4.518   -0.579    4.280   -0.579    2.741   -0.511    3.000   -1.095    0.162   -0.766   -0.257   -1.061   -1.152    0.600    0.365    0.412    0.179    5.589    3.301   -0.823    0.177    3.209    1.177
CD1=        8       14        5        7        9        6        2        4        5        1        1        6        2        4        8        9        4        8        6        5        4        3        4        4        1        1       15        4        2        1        1        1
CD2=       11       14        3       15        8        7        3        4        8        7        1       12        1        6        4        7        1        2        1        2        0        0        2        2        2        2        7        4        0        1        6        2
ACGTTAAAAAGAAAGCGTTAGATCTTGGGGTAAGGGTTATGTCTTCTCAAGAGCTTTTATCATCATCTTGAGGATGATAGTACTAGGAAACCCTCCAGGAATCTCAGTCCTCTCGTTGAATACAATCTTTGGTACACTTAAGACCCTGTATTTTTCCTTCTCGTATTCATACTCGGTTACGTCAAAGATCTCTAGGGTTACGTCTGGATTAATCTGAACTAACTGGTAAAGAAATTCTGCGGTTATTGGGCATTTAGTACAATCTGGAGTTACAAATAGTTTAATATTTCCTCTAATCCCTTTTGCTAATTCAATCTCCTTTTGGTCGAGTTGAACTATATCATTAGATATTCTCGCTAGTGCATTTAAAAAGGGCCATAACTCATTGGCGGTGGGTATACCATAATAAGTAAAGTATGTTCTATTGTCCTTTTGAACCTTAATGAGAGGCTTTTGGCACTCCTCCAATTGCTTAGTTACTACCACATCCTTCAGATAGTTGATTAACTCCTCTCCGTCACAATAATATATTGTGATATTTGATTTAATTGCCCTTGTGTATTCTCTAATTATATTATCGTAACTCATAAGAAGTACCTCAATCCCTCTATTCCGTCTAATGCCTTAATAAGTGAATCTTCAAGACTCTTCTCGCTTTCAAACTTCTTTATGACAAACACAGTATTTCCTTCAATTGAGTACTCCAAAGGTGAGCCTAGTAATTGAGATATTCTTGAGGCTCTAGCGTATTTTATTCCCATGGATAAGAGATCGTCTAGAGTCTCTTTTCCAGTTGGTAAGGGTATAGGCAATATAACTCTTCTCTCTTCTATTCTTATTTCATAATCGTCAAGAAGGATCTTCTTTGTGTTACCGTCTGTGACTAATGAGAGCCCTCTT
KOK=        75
KK=  819986  LL=  820975  Z=    4.98  JJ=  819866  DL=   990
A===      111      112      113      114      121      123      124      131      132      133      134      141      143      144      211      213      214      223      224      231      233      234      243      244      313      314      323      333      334      343      413      433
B===      222      122      422      322      212      412      312      242      142      442      342      232      432      332      221      421      321      411      311      241      441      341      431      331      424      324      414      444      344      434      423      443
RRR=    7.128   -0.771    5.453    5.203    8.468   -0.756   19.179    0.754    1.250    4.081    0.786    3.808    2.264   -0.439    0.005    2.787   -0.621   33.523    0.158    0.523   22.666    1.782   12.759    1.657    1.595    5.402    8.694    0.090    0.977    0.977    0.484   -1.262
X1==    2.595   -0.443    2.096    2.959    2.743    2.376    4.544    0.977    1.305    1.760   -1.325    1.665    2.488   -0.260    0.012    2.912    0.832    5.175    0.056    0.234    6.591   -1.387    3.718    3.022    1.101    3.251    3.437    0.257   -1.120   -1.120    0.200   -1.120
X2==    2.747    1.740    2.601    1.759    3.088   -0.318    4.221    0.772    0.957    2.318   -0.594    2.287    0.910    1.690    0.393    0.957   -0.747    6.478    2.848    2.233    3.439   -1.285    3.431    0.548    1.449    1.662    2.529    0.350   -0.873   -0.873    2.413    1.127
CD1=       10        4        7        7       11        8       10        5        6        5        0        5        5        1        5        9        4       14        3        4       13        0        7        5        4        6        8        2        0        0        2        0
CD2=       12        9        7        7       12        2       11        4        4        4        1        8        3        5        6        4        2       12        8        6        5        0        6        3        3        4        4        1        0        0        5        2
AACTCCTCCAAATCTTTCCCTCTCCGTTACCAGTACCTTTTTACCTTTCCTTGCTAATATACTTCCTGCAATATATCCTGCAGTTCCTCCTCCTACTACCACTACATCATATTCCATGATTGATCAGAAGAATAGAGATCTGTCAGCATCCATTGTTAAATCTATTAGTGTTGATCCTCCTACTATTTCAACTCCATCTACTATGTCACTCTCATTCATATGGCACATATCTTTTAGACTTTGCACGCATACGTACATTTTAACACCATTTTCTTTTGCCATGTCGAAGAACCTAATGAATGGATTACCTCCCTTTCTTCTCTCCTCTTCTTGCCACTTCTTATCCAATAGTTTTGGTCCTTTTATCATAAAGAACACTGAAGTTTCGTACTCCATTGAGGCGGATATTGAAGCCATAAATAAGGGTGCATATGTTCTGTCAATATCGTCTGGTCCGTGAGTAACAACTATCAGGATTTTCTTTTTCTGTTCCTCAGCCTGAGACTCAGATTGAGCCTGTTCCATACTTGACTACCTCTTATTGAATTATATATTTTTGTACTTATTTAAGTTTTTGTTACTTTATTCATAATTTGTAGAGCTTGCAATTAAGTTCAAAAGTTATATACAACAAAAACAAAAATAATATTTGGTGAAAAAATGGGAGAAGAAAAGAAGAAAAAACTATCTATAATAGTGTTCTCAGGAACAATAGACAAGCTCATGCCAGTAGGAATCTTATCTTCTGCAGCAGCTGCAGGTGGTTATGAGGTTAACCTGTTCTTCACCTTCTGGGGTTTACAGTCAATTACCAAGAGGAGTATTCACAGCCAACAACCCCCACAGATAGACAAGAACTATGAGCAAATGGGACCTATAATGATGCAGAGAATGCAAGAGATGAAGTATCCCATGTGGCATCAATTAGTTCAGCAAGCTAAAGAAGTTGGCGAAGTTAAAGTGTACGCATGCTCAACTACAATGGAGTTC
KOK=        76
KK=  607707  LL=  608606  Z=    5.81  JJ=  607647  DL=   900
A===      111      112      113      114      121      123      124      131      132      133      134      141      143      144      211      213      214      223      224      231      233      234      243      244      313      314      323      333      334      343      413      433
B===      222      122      422      322      212      412      312      242      142      442      342      232      432      332      221      421      321      411      311      241      441      341      431      331      424      324      414      444      344      434      423      443
RRR=    5.785    7.015    1.017   36.972    3.441    0.851   -0.003   -0.442   -0.838    0.543   -0.128   -0.502    4.203    6.106   -3.707    4.228   -1.277   40.139   -0.062   -0.026   -0.461   -4.504    0.036    0.543   -0.029    0.036   65.089    0.058   -3.207   10.186   15.625    0.282
X1==    2.298    3.373    1.106   11.050    1.655    1.446    0.004   -1.537    1.446    0.430   -0.160   -0.280    1.861    1.439   -1.783    1.446   -1.747    8.772    0.287    0.015   -0.232    2.989    0.071    1.263   -0.396    0.514    6.034    0.059    2.170    3.855    5.228   -0.356
X2==    2.517    2.080    0.920    3.346    2.080    0.588   -0.701    0.287   -0.580    1.263    0.800    1.796    2.259    4.244    2.080    2.924    0.731    4.576   -0.216   -1.747    1.989   -1.507    0.514    0.430    0.073    0.071   10.787    0.979   -1.478    2.642    2.989   -0.791
CD1=        8        9        4       24        6        4        3        0        4        2        2        3        5        6        0        4        0       13        3        2        1        6        2        5        1        3        8        1        4        6       10        1
CD2=        6        6        4        6        6        4        1        3        2        5        3        4        5        6        6        8        3       12        2        0        7        0        3        2        3        2       23        5        0        6        6        1
GAGCTTGCAAAGAAATTAGTAATAGAGCTCTGCGCTAAGGGAGAACGCCCTTCATATAAGAATATTCAAGAGAGGTTCAGGGAAAAGTATAATGAATATATCTCTAAGGGTCACATTAATAATGTTCTCGAAGAGCTGAATAAAGAGGGTGTAGTAAAGAAGCAAGAACGTGAGTGGGTGTGTGGAGATAGCATAGGAGGAGCGGAGGACGTCACGACTGACGGGTTGCTCGACGGTGATGCGTTTTTCGAAGAAGTCTTCCCGTCGTTATCTCGCTGGGAGGGGGACGCAGGGGTTGAGGGGGAGCTGAAGAAAGTAGTAGAAAGTGTTAAGGGCTTTGAGTCTCTAAAAGACAGCTTTGCTCTTAAACGTCCATCAGAGTTCTCGAGGGACTTATTCAGAGTACCCCTAATTATGCCGATTAATATCTCGAAGTTTAAGGAGGCGAAGGGGAGAATTAAGAAGACGAAGAAGAGACTTGACGAGAATAACCTCGAGTTCCTCGTGTTTTACTATTCTACTAACGAAGACAGTATAAAGCTCATGGCGACCGAGTCGCTAGCCCGTGATACTGAAGCTCCGCCAGAGACCTTCAGCCATCTCGAGGAACCTTGTCAGTTTGGTTATATCTACGCATCCATCTCGGATGTTGAGATAAAGTTCCAGGCTGACTATCTTGTCAACAAGTTCTACCCGCTCTTCGTCAAGAAGGTCAGGGAAGTCCGCAAGGAGAGGGAGAAGAATGGAGTATTCAGCTTCTTCAAGAAATCGCCTAAACGCATACCTAGGTTACCTAACGTGGAGGTAGCGTTGACTATAGCTTGCTGTATGGCGTTAGGAAGCGGACAGCCTTTGTGGGACCGCATTCGCTTATACTGGAATGAGCTTGGTCTTTGGAAA
KOK=        77
KK=  645237  LL=  646316  Z=    6.21  JJ=  645207  DL=  1080
A===      111      112      113      114      121      123      124      131      132      133      134      141      143      144      211      213      214      223      224      231      233      234      243      244      313      314      323      333      334      343      413      433
B===      222      122      422      322      212      412      312      242      142      442      342      232      432      332      221      421      321      411      311      241      441      341      431      331      424      324      414      444      344      434      423      443
RRR=    0.151   -0.156   -0.206    3.086    6.355   10.340   10.079   -1.061    0.146    1.029    1.957   10.160    0.081    0.069    8.729    5.604   94.453    0.845   10.337    0.335   -1.037   -0.440   -0.179    3.288    2.033  107.928   -2.588    0.498   -0.137   -0.392    0.591   -0.537
X1==    0.752    0.189   -0.374    2.536    1.386    5.576    4.267   -0.999    0.385   -0.958    0.998    3.950    0.228    0.563    4.177    1.683   10.628    0.520    2.558    0.385   -0.888    0.337    0.337    3.125    1.042    8.695   -0.888   -0.354    1.372    0.372   -1.312   -0.628
X2==    0.200   -0.822    0.552    1.217    4.586    1.854    2.362    1.063    0.378   -1.074    1.961    2.572    0.353    0.122    2.090    3.330    8.888    1.626    4.040    0.870    1.168   -1.304   -0.530    1.052    1.952   12.413    2.916   -1.409   -0.100   -1.054   -0.451    0.854
CD1=        9        7        2       10       10       11       13        1        3        0        3       13        2        4       17        5       26        3        9        3        0        2        2        8        2       13        0        0        2        1        0        0
CD2=        6        4        5        4       17        8        6        6        5        1        4        6        2        1       11       11       16        8        9        6        5        0        1        2        6       17        8        0        1        0        1        2
TAGTAGTAGATCCAGTAGGAGCAGCAATATATGCTGCAGTATTTATTGTTCTCTCAATAGTTTTCGGTATGTTATGGATAGATGTTGCAGGATTAGATCCTAAGACACAGGCTGAGCAAATGATTAGATCCGGTATAGAAATACCTGGAATGAGAACTAATCCAAGGATAATAGAGGGGATATTAAGCAAGTATATATATGCATTGGGCTTCTTTAGTTCTTTAATTGTAGGTTTAATTGCTGTAGTAGCAACTTTCTTGGGTACTTATGGTACAGGTGTAGGTCTATTATTAGCTATTACCATAGCTATGCAGTACTATAACTTATTAGCGTATGAGAGAACATTAGAGATGTATCCATTGTTAAAGAGAATTGTGGGTGAGTAAGGTATGAAGATTGGTATTGTAACTGGAATTCCTGGTGTAGGGAAAAGTACTGTCTTGGCTAAAGTTAAAGAGATATTGGATAATCAAGGTATAAATAACAAGATCATAAATTATGGAGATTTTATGTTAGCAACAGCATTAAAATTAGGCTATGCTAAAGATAGAGACGAAATGAGAAAATTATCTGTAGAAAAGCAGAAGAAATTGCAGATTGATGCGGCTAAAGGTATAGCTGAAGAGGCAAGAGCAGGTGGAGAAGGATATCTGTTCATAGATACGCATGCTGTGATACGTACACCCTCTGGATATTTACCTGGTTTACCGTCATATGTAATTACAGAAATAAATCCGTCTGTTATCTTTTTACTGGAAGCTGATCCTAAGATAATATTATCAAGGCAAAAGAGAGATACAACAAGGAATAGAAATGATTATAGTGACGAATCAGTTATATTAGAAACCATAAACTTCGCTAGATATGCAGCTACTGCTTCTGCAGTATTAGCCGGTTCTACTGTTAAGGTAATTGTAAACGTGGAAGGAGATCCTAGTATAGCAGCTAATGAGATAATAAGGTCTATGAAGTAATTGTGTGAACTTCTATGATAACAATTTTTTACATAATTGGTATATCTTTCGTTTTAAATATGATAGTCTATTTGGCATACAGGTTCTATCTTCAATCGAGGATGAA
KOK=        78
KK=  674997  LL=  675566  Z=    6.51  JJ=  674727  DL=   570
A===      111      112      113      114      121      123      124      131      132      133      134      141      143      144      211      213      214      223      224      231      233      234      243      244      313      314      323      333      334      343      413      433
B===      222      122      422      322      212      412      312      242      142      442      342      232      432      332      221      421      321      411      311      241      441      341      431      331      424      324      414      444      344      434      423      443
RRR=    3.090   -2.739    0.257   26.637    2.145    0.312   -0.056    0.196   10.209    1.957    1.025   25.749    0.000   41.707    1.441    1.736   -1.163    0.823   -0.969   -0.794    5.620    0.087    0.129   -0.016   -0.010   -0.990    0.293    0.532   -0.280    0.351   -0.017    0.532
X1==    1.437    2.372    0.845    4.549    1.193   -0.497   -0.497    0.104    2.668    1.977   -1.014    6.031   -0.017    6.963    0.604    1.086   -0.497    1.331   -0.358   -0.497    2.110    0.110   -0.890    0.110    0.980    0.980    0.110    1.444    0.444   -0.556   -0.017    1.444
X2==    2.151   -1.154    0.304    5.855    1.798   -0.629    0.114    1.890    3.827    0.990   -1.010    4.269   -0.010    5.990    2.388    1.599    2.341    0.618    2.705    1.599    2.664    0.791   -0.145   -0.145   -0.010   -1.010    2.664    0.369   -0.631   -0.631    0.990    0.369
CD1=        6        7        3        8        5        1        1        2        5        3        0       10        1        8        4        3        1        3        1        1        3        1        0        1        2        2        1        2        1        0        1        2
CD2=        6        1        2        9        6        1        2        4        7        2        0        7        1        7        7        4        5        3        6        4        4        2        1        1        1        0        4        1        0        0        2        1
ACCAGACTACTTAACTGATTTTGGTCTAGTTCCTCTTTATTACAGCTTTGTCAAGACAAACTTCTTAGTAGAGTACCTAAGAAGCCTACAGTCCATTACTTATGAGGAACTAGAGAGAGAAGAAAATCTTTCCTATAAAAGTCTAATTGATATTATTCTAGGAAAAAACTACTATATAATTTATAAGGATTTTGATATCGAGAAGTACTTAGGGGAGGGTAAGCTAGTTAGAGTCATAGTACCCGACCTCACTCCAGCACATATCCCTAATCTGCCCTTCTTAGGTCACAAAAGATATTATACAATCAGGAAAGAGTTCAACCTAAGCAATGTAGAACTCTTTGTGGAAGAGCCTGTACCATTTCCGTAGGTGGTGTGAATTTGAATCCTTTTGAGAGGTTTTATCTAGATACTCAAATATTCAATTTTACTTTACTCCCTAACTCGTTACCGAAGAAATACGGCAACGTCAAAAAGATACCTCTTCCAACTCCCATAGAAATCAATGTTAGTTTCCAAGAGGTAATGAAGAGAAGACACTCTAGTAGGGCATTTAGGAGGGAGAGGATA
KOK=        79
KK=  683697  LL=  684596  Z=    5.63  JJ=  683547  DL=   900
A===      111      112      113      114      121      123      124      131      132      133      134      141      143      144      211      213      214      223      224      231      233      234      243      244      313      314      323      333      334      343      413      433
B===      222      122      422      322      212      412      312      242      142      442      342      232      432      332      221      421      321      411      311      241      441      341      431      331      424      324      414      444      344      434      423      443
RRR=   16.274    0.475    8.198    1.420   -0.015    0.094   23.399    0.792   -2.006    2.068    0.911   15.918   13.755    4.243    6.087   -0.080   26.373    1.436    7.174   -0.116   11.969   -0.754    3.522    1.118    0.893   -0.177   -1.457   -0.077    0.929   -1.251    0.026    0.248
X1==    3.305   -0.557    3.426    1.239    0.034   -0.151    4.945   -0.504    3.234    1.589    0.824    4.532    2.715    1.954    2.985   -0.151    3.527    0.577    3.213    2.557    3.359   -0.430    2.012    1.371    0.687    0.824   -0.528    1.064   -0.853    1.147   -0.122    0.147
X2==    4.924   -0.852    2.393    1.146   -0.439   -0.620    4.732   -1.571   -0.620    1.301    1.105    3.512    5.065    2.172    2.039    0.529    7.477    2.488    2.233   -0.045    3.564    1.751    1.751    0.816    1.301   -0.215    2.760   -0.073   -1.090   -1.090   -0.215    1.680
CD1=        7        2        6        3        3        2        9        1        7        3        2        7        4        3        8        2        7        4        8        6        6        1        4        3        2        2        1        2        0        2        1        1
CD2=       22        4        9        7        5        2       12        1        2        4        4       12       10        6       11        4       17        6        6        3        6        4        4        3        4        2        5        1        0        0        2        3
AGTAAGGATTAATTACTATGGGGTTGCCCTTCTCATCAGTTCCTAGGAAGATCCCGTTAGGCTCTAAAATTTGAAGCCCTGCTAATGGATAGAACTTTGAGAGGCTTATATTGCTGCTTATCCTATATCCTACTTTACTCTCAAGCTCGTAAAGTTCATGCTGAGCACAGCAGGGAGTATCAACTCTAATTCCTAATTGCTGAACCTTTTGTGCTAGCTCTTTTGTTATAGCCTCAAGTTCATTTTGTGTGTGGGCATGGACTATAAATAAGAACCTAAACTGAAGTGGTATTGCTGAAAGCTCATCTATTTCCCTCTTTAGTTGCTGAGATGTTGCCACCATTTGCTCGATCTGGACGCTTGATGAAGCATACCTACTCATCCTTTGTTGTTTTAGTACTAATGTTGTTAAATACGACCTCACTTTCATTTCATCTAACTTCTTAAACTGCAGGACTATTTCGAGTCGTTTAGGAATATTCTTTAACTCAAGAAGACCTAATGCACCTTCAGGGATGATGGTGCTGAAGGCATATGAAACCAATACCCTAGCAAAGCCATCGCTTGTTTCAACATATTTTGCATACTCTTTCTTTACGTTAGGTCTTTTAATTTCATCTATAGTTTCGAGGTTTAGGTCTTTTTTTTGTTGCTAGCACGTATGTGTTTGTAATTATGTTAAACCTAGAACCTTCAAACTCGAAAATGCCTGGTTCTCTAGAGATATAAATGTAACCTTCATCTGCATTTGCAAGCAGAATTGCAAGTTCTCGTTTTTTTAGATCCCTATCCTCTTCAGAGAGAAGGAAGAACGGCACAGGCTCCAAACGATAGAACTTCAATTTTTTTGTAGTTAACTGGGGAGTTTTTTGAACTTTCTTTAAACTTAACATCGCTTCT
KOK=        80
KK=  689487  LL=  690056  Z=    5.13  JJ=  689247  DL=   570
A===      111      112      113      114      121      123      124      131      132      133      134      141      143      144      211      213      214      223      224      231      233      234      243      244      313      314      323      333      334      343      413      433
B===      222      122      422      322      212      412      312      242      142      442      342      232      432      332      221      421      321      411      311      241      441      341      431      331      424      324      414      444      344      434      423      443
RRR=    0.092   -0.697   -0.099   12.638    3.603    0.426    0.175    0.933    0.964   16.770    1.712    3.545    1.156   14.109    2.015   -0.278   25.678    2.528   -0.306    7.584    1.728    1.187   -1.890    0.214    1.701   -0.644   -1.253   12.555    0.086   -0.467    0.129   -0.282
X1==    0.390    1.245   -0.348    4.671    2.071   -0.327   -0.349    0.501    0.531    3.259    1.454    1.310    0.582    3.140    2.071    0.531    3.894    1.427   -1.185    2.246    0.643    0.611    1.493    0.580    1.495    1.454   -1.139    6.223   -0.213   -1.119   -0.291    0.694
X2==    0.236   -0.560    0.286    2.706    1.740   -1.303   -0.501    1.862    1.817    5.146    1.177    2.706    1.987    4.493    0.973   -0.523    6.594    1.772    0.258    3.376    2.687    1.942   -1.266    0.369    1.138   -0.443    1.100    2.018   -0.407    0.418   -0.443   -0.407
CD1=        2        3        1        7        4        1        1        2        2        5        3        3        2        5        4        2        6        3        0        4        2        2        3        2        3        3        0        8        1        0        1        2
CD2=        2        1        2        5        4        0        1        4        4        8        3        5        4        7        3        1       10        4        2        6        5        4        0        2        3        1        3        4        1        2        1        1
CCCCTGAGTCCCAAGGAGGGTGGAGTGAGGGTAACCTCACCCAAGGGATAGGGGTAAAATGGCTGAAGACCCAGCCAGTGGTCTACCGCTGGACGAGCGGAGCGGGGTGGGTTCTGCCCACTAGCTGTGAAGCGATGAAAATGAAGGTGGTAAACCACAAACCTATGAACCGCCCTAGGGGAACCCTCGCCCTTTAGGGCGGGGAGGAGGTCAGACCCCTAGGCTTTCTTACTACTTCAACGTCGTGGTAAGCACAATATCTAGAAGTATTATATTCCACAACTAGGAACGTCTTTATACCGTACTCATGAAGCTTGTTCATTATAGCCTCGATGAGTTTGCGGTAAGACCATATGTTCACAGTAAACTTATTGCCCTTGTCCTGAGAAATAAAGTATGGGTAGCCTAAGTACACCGTCGAGACACCGAGGTTCCATAACGCCTTAGCTAGGTGTGACGCTAAAGTTCTGTAGTAATGAAGAAGTCTACGGTATAGTTTATTGAAGAGCCTTTTCCTCTCTTCTAATACCTCTTCCCTAGCCTCTACTTCTTGGATCTTCTCAGCCTCAC
KOK=        81
KK=  693057  LL=  694136  Z=    5.69  JJ=  693027  DL=  1080
A===      111      112      113      114      121      123      124      131      132      133      134      141      143      144      211      213      214      223      224      231      233      234      243      244      313      314      323      333      334      343      413      433
B===      222      122      422      322      212      412      312      242      142      442      342      232      432      332      221      421      321      411      311      241      441      341      431      331      424      324      414      444      344      434      423      443
RRR=   25.274    5.074   -0.012   37.159    6.011   -0.303   -0.187   -0.144    2.290    1.452   -0.369    2.170    2.800   11.966    1.665    0.817   -0.973    3.962   -0.019   -3.538    5.261    0.104    1.712   -0.155   -0.095   -0.087   57.480    4.019    1.217    0.071    0.490    0.940
X1==    6.397    1.544    0.331    5.921    3.884   -0.230   -0.280   -0.309    1.741    0.683   -0.633    0.673    0.842    5.574    1.076    2.398    1.876    1.873    0.924   -1.544    0.763   -0.576    0.940   -0.394   -0.218    0.842   10.947    4.379   -0.929    0.071    0.842    4.071
X2==    3.951    3.287   -0.036    6.276    1.548    1.316    0.670    0.465    1.316    2.124    0.582    3.224    3.325    2.147    1.548    0.341   -0.519    2.115   -0.020    2.291    6.892   -0.181    1.821    0.393    0.439   -0.103    5.251    0.918   -1.310    1.001    0.582    0.231
CD1=       19        8        3       15       13        2        3        2        5        2        1        5        3       12        7        6        7        5        5        0        2        1        3        2        1        3       13        5        0        1        3        5
CD2=       14       13        4       13        9        7        4        5        7        7        3        8        7        4        9        5        2        9        3        9       16        2        5        2        4        2       13        4        0        3        3        2
CCCATAAGGAGGTTTGCGGTCGGGATTAAGCTCATAATACTTCTTAATAAGTAGTTGTCTAAACTCCTCTAGATCTTCCTTGCTCTCAAAGATTATGTCTACTTCCTCTTCACCCTCTCTCTTCTCAATCTTCATATGTGTAAACTCATTGGGAGTGTATAAAAAGGATTTGGATGAGGTGTTAAATTAACTCCATAGTTTTCTATTTAGTTTCGATGAAGACCCCGTATTAAAAAATAAATGCTTAAAGTGTAAACTATATTTTAGTTGGTGGCATTTATGGACACTGTTGACAATTACATCCTTGCCCTCCTTAAGGTGGCAAAGGAGGAAAATGCTGAGGTAACTGCTACAAAGCTCCAGAAGATATTCTTTTTGTTAGAAAAGGAGGGAGGATATGGACACTGTTGACAATTACATCCTTGCCCTCCTTAAGGTGGCAAAGGAGGAAAATGCTGAGGTAACTGCTACAAAGCTCCAGAAGATATTCTTTTTGTTAGAAAAGGAAGGAGGTGTTGATTTAGGATTAGGATTTGAGCCTTTTTATTTTGGCCCTTACTCTGAGTATCTGCAAAATAAAATAAACAAGCTTATTGACGCAGGAATAGTGAGCGTGGAGGAAGACCCGGTGGAGGATATGATAACTGGCTTTGTGGTAGGAGTGAGGAGGAAATATGTATTAGCTAAAGACATGGAAATAAAGGGAGTAGACAAAAAAGTATTGGACTTCTTTAGGGAGTGGGTAAGGAAAAGTAGGAGCGAGATTTTAAAATACGTCTATTATCGTTATCCTGAGTATACCAGTTACTCCATTATACGGGATAAGATATTGAGAGGGAAATAAGGCTGAGTCAGCCTAGCAGGAAGAAGTCTCTGTTTTACAGTTATATTAGGGATGCAATTAAGAACGCAGAAGGTGCGATAGCCACTTATGAGTACCTTAAAACCAAGGCCAGCGAGATAACAGATGTTGAAGCTTTGGAGGAAAAAAAGATAGAGGACATAGCGTCTTCCTATGAGAATTTCTCTAAGGCTTTTTTGGCCGGCTATGGGGTATTAATACTACTCCCCGTCTCTATT
KOK=        82
KK=  694287  LL=  695126  Z=    4.57  JJ=  694227  DL=   840
A===      111      112      113      114      121      123      124      131      132      133      134      141      143      144      211      213      214      223      224      231      233      234      243      244      313      314      323      333      334      343      413      433
B===      222      122      422      322      212      412      312      242      142      442      342      232      432      332      221      421      321      411      311      241      441      341      431      331      424      324      414      444      344      434      423      443
RRR=   12.305   -0.092   -4.642   25.242    7.173   -0.006    4.875   -0.317    6.161   -0.049    0.348   19.259    4.554    1.876   -0.485    4.548   -1.259   10.668   12.519    1.287    0.093    0.040    0.101   -0.490    1.356   -1.212   32.309   -0.601   -0.056   -0.056    7.312   -0.390
X1==    3.820    0.114    2.881    4.422    2.452   -0.002    2.167    0.323    2.848   -0.049   -0.300    3.855    1.434    0.978   -0.821    2.848   -0.357    1.900    5.580   -0.714    0.157   -0.078   -0.078   -0.328   -1.029   -0.300    3.157    0.558   -0.567   -0.567    3.167    0.433
X2==    3.221   -0.809   -1.611    5.709    2.926    3.296    2.250   -0.980    2.163    0.985   -1.162    4.996    3.177    1.918    0.591    1.597    3.530    5.616    2.244   -1.802    0.593   -0.521   -1.299    1.494   -1.317    4.044   10.234   -1.078    0.100    0.100    2.309   -0.900
CD1=       15        5        7       11       10        2        6        3        6        1        1       10        3        3        3        6        2        4       10        1        1        1        1        1        0        1        4        1        0        0        5        1
CD2=       10        3        0       10       11        9        6        1        7        3        0        9        5        3        6        6        8       15        7        0        3        1        0        3        0        6       17        0        1        1        4        0
GAACTTCTATCTACGACTAGCAAGCTGATGTTTGAGCTAAAACAACGAGAACTAGGAAGGTTATATAGAAGAGTAAAGGAATATATAACTAAACCACCTGAGAAAAGAAGATATGACGAATTGCTTAATATTAGAAAGGATTTAGTAAATAGTTTCAGTCTGAGGAATCTAAACGATAGAATACTTAACTTGATGAGATTGTGCTTACTTTCACCACCAGAGGAGGCTGAGGGATACTGTAAGCAATTGTCTGATGAGCAAAAACTGATAATCTCTACACTCATAGATGAACCTTACCTACTAGACCAAATACTGAGCATGCTAGACCTTGGTAATCAAAAGTTGTTTGATTACCTTCTTTATACAGCGTTTTTGACAAACGCTTACATAAAGAGGTTTACTAAGGGTAGAACTGATGAAGATTGGGAGTATTTGAAAGATGTAAAAGATCATCAGAAGGAAATATTAGAAAACTTGGTAGAGCTTAAAAAAGAAATAAGTAAGCTCTATAAGTCGGACGAGTTTGACGAATATATTTCTGAGGTAGAAGAAAAGGTCAGATCTCTGTTAGAGACCAACCAAGCTGAGGAAAAAGAAAAATAGGCTGAGGCTTAACATTACCCTTAAAAATCTAGTCTCAGACTAGCCTTTTCCCATTTTTATGAGATCATGGTCTTGGTCTTCCTTAGCCTGATGAAAAACCATTTTGAATTAACTCCCCGGTTGACTGAGAAAAAATTCAACTATGGTCATTCTAAAGGACAAGAGTCTTACCTTTAGGTCAGTCATCTCAGTATATTTTATTAATTCAGTTTTGTAATTATATATATGTCTAATGAG
KOK=        83
KK=  706587  LL=  707666  Z=    4.72  JJ=  706527  DL=  1080
A===      111      112      113      114      121      123      124      131      132      133      134      141      143      144      211      213      214      223      224      231      233      234      243      244      313      314      323      333      334      343      413      433
B===      222      122      422      322      212      412      312      242      142      442      342      232      432      332      221      421      321      411      311      241      441      341      431      331      424      324      414      444      344      434      423      443
RRR=    2.108   -0.038    0.510   32.642    7.316    0.882    0.137    2.463    3.486   -0.008    0.264   15.488   11.360   15.571   -2.403    0.004   17.164    4.868    4.430    9.224    0.746   -0.366   -0.024   -0.344    0.003    6.232    8.998   15.548   -1.477    0.103    0.064   -0.521
X1==    0.438    0.040    0.538    8.900    3.384    0.593    0.063    1.556    2.343    0.005    0.257    3.527    3.385    4.749    2.548    0.010    3.654    3.844    1.215    2.927    0.402   -0.689    0.029   -0.345    0.005    1.508    3.672    2.990   -1.148   -0.271    0.257   -1.148
X2==    4.809   -0.943    0.947    3.668    2.162    1.488    2.174    1.583    1.488   -1.486    1.027    4.391    3.356    3.279   -0.943    0.379    4.697    1.266    3.645    3.152    1.855    0.531   -0.822    0.997    0.560    4.132    2.450    5.200    1.286   -0.379    0.251    0.454
CD1=        9        6        5       25       14        4        4        7        7        2        3       13        8       12       12        3       11        8        5        8        2        1        2        2        2        5        6        4        0        1        3        0
CD2=       11        2        4        7        8        6        6        5        6        0        3        8        6        5        2        4       10        7       10        9        6        3        1        3        3        7        7        9        3        1        2        2
AAGAACTTGCTAGCGCTGGGCCTAATAAAGTACGAAGAGAAAGGGAGGAGCACGCTCGTGTCTCTCACAGACAAGGGAAAGAAGTTACTAGAGCTCATGAAAGAGATAGGATTTGAAAAGCTTACCCAAATCCGTTAATCATAATGTTTTTCAGAAAAGTAAAACTTCAAGTCAAGCTCTTTTTCCAATTTTAGTCAACTCTTCTTCCAGAATCATATAAGTCTTATCGTCTAATTTTGTTGCTAGGCTTTCCCTTAATCTTAGGATAACATACTTCGCCCCCAAGTAGTAGTCCTTCGTCACCATATTATACAAAAGGATTAAAGACATAAGACGCTTAACTGAAAGTGAAATCTACCTTCTATAATAGAAGACAAAAGATTTATAAGCCACCTTCTACAATAGAAGATAGAGGTAATACAAAAATGTCCACCCAAGTAGTTGAGAGGAAAACTCCCCAGTTCCAAGGGGAGCAAAGTTCTGATCTTTTTTTATATGCGATTTCGAGCTTGACTAAGGAGGAAAGGGAAGAGATCTTTACAGCATTTGAGGACTACTTCTGGAGCTTGATCGAGGCTGGGGAATTAAGTAAGCCAGCCTACTACAAGTTAGCCTCTGGGGCTATTCATTTATCTGATGACAGGGTATTAGAGCTGGTAAACGATAACACCCAGGCGAAGAAATTCTTAGCAAAGCTCTTGAAAGAGAAGGCAAAGAAGCTGTTAGAAGTTTCAGCAGAATTAGAAAAGGAGGCTAAGGCTGAGGGTGAGGAAGAGTGAGCAATCAACTTACGATAAGGACCCAACCACATAAAGACATTAATATCTTAAAAGTGATGAAGGACCAGCAGGGCGTTATAGAGATAAGTGCTGATATAAGGAGTGAAAGTAGAGACGGCCTATATCATCATACTATGCTCATACTTAACGGTTCTTGGTTAAGGTTTTCGTGCTCTTGTGAGGCATCTTCATATGGGATGCTCTGCAAACATGTTTTGAAGCTATATAACTACTATCAGAGACATAGAAGAGAACTACTAAGGGAAGAAGAGAATCAGGGTATAACGTTTGACGGATGGGG
KOK=        84
KK=  842677  LL=  843576  Z=    6.75  JJ=  842677  DL=   900
A===      111      112      113      114      121      123      124      131      132      133      134      141      143      144      211      213      214      223      224      231      233      234      243      244      313      314      323      333      334      343      413      433
B===      222      122      422      322      212      412      312      242      142      442      342      232      432      332      221      421      321      411      311      241      441      341      431      331      424      324      414      444      344      434      423      443
RRR=    5.378    2.578    1.728   27.960    2.756    1.079    2.815    2.920    0.780    0.708   -0.570   24.296    4.060   25.614    1.930   -0.046   -1.185   -0.032   -0.096    8.262    4.024    0.732   -0.286    0.758   -0.010    8.453   26.732   -0.135    0.541    0.541   -0.183    0.541
X1==    2.368    2.071    1.661    6.567    1.630    1.983    1.645    2.808    1.434   -0.701    0.479    3.202    2.999    3.916    0.747    0.336    1.000    3.313    0.202    2.533    1.943    1.156   -0.452    0.824    0.729    3.839    3.312   -0.236   -0.913   -0.913   -0.361   -0.913
X2==    2.271    1.245    1.040    4.258    1.691    0.544    1.712    1.040    0.544   -1.011   -1.191    7.587    1.354    6.540    2.584   -0.136   -1.185   -0.010   -0.477    3.262    2.072    0.633    0.633    0.920   -0.014    2.202    8.072    0.572   -0.593   -0.593    0.506   -0.593
CD1=       10       10        6       12        9        7        5        8        6        1        2        7        5        5        7        4        4       10        3        8        5        3        1        2        3        6        7        1        0        0        1        0
CD2=       11        8        4       11        9        3        6        4        3        0        0       17        3       11       11        2        1        2        2        7        3        2        2        3        1        4        9        1        0        0        2        0
TAGTTGAAGCGAATTCATCCTAACACATAACTCCCTCTTTCCCCATTCCAGTTCATTGATCAGCTTTACCAGTAACTCTCTAGCCTTTTCTTTATCCTCTGGTGGCACTGCGTCCTCAAGATCAAATACTATAGAGTCAGCCTTGAGCTCAATGGATTTTCTTATCATCTTTTCAGATATTGAAGGCACATATAACTGAGATCTTCTAATCATATTCATAATAACCACTGATAGTGTTAAAAACTTTATAATTTAAAGGAGACATTAAAGATACAGCTTACAGACGGAATTTATCATCGACTGAGAGAGATCAATCAGAAATTATTATAGGAGTTATCTTCGTTTTCCTCATTTTCTGAGTCTTTTTTCTCGATGTACTTCATGAAGAAGTAAATAGATAAGATCCAGACTGTTGCAATAACAATAAGAACACTTCCTATGGCATACTGTCCTACTACATCCAGAGCTATACCTAGCCCTTCTAAAAAGATAACACCAGCTAGTCCAAATAGCAATTGATCAAAGTCTTCTCTCACGTGTATCTATGTGTCTTTTAAGTTAAAAAATAATTTTTTGTAAACATCATAAGAGAAAATATCTAACATGTTTAAAGTAGTATTATTTTCACTTACCTTGAGGTGACAAAGGACTCTCATTACTCCTTGAGGGATCTTAGAGAACTAGGAGGTTCAAAATTGTTCTAGGGAGCCCTTAAGATTCCATAAATCGTTAGAATATTTTTTCTGATATAGCTCTAGTGATAGTTGAACTTCTTCAGGAGTTAGGCTTCCTATAAAAGTTTCATCCCCTAACTCTTTCGAAAAACCTTTAACTAAGCTGTCAATTATTTTCTCTATTTTTACGTCCATGAACTCATATAAGCCTGCTATCCTACTTCTG
KOK=        85
KK=  917047  LL=  918066  Z=    4.61  JJ=  917017  DL=  1020
A===      111      112      113      114      121      123      124      131      132      133      134      141      143      144      211      213      214      223      224      231      233      234      243      244      313      314      323      333      334      343      413      433
B===      222      122      422      322      212      412      312      242      142      442      342      232      432      332      221      421      321      411      311      241      441      341      431      331      424      324      414      444      344      434      423      443
RRR=   14.867    7.116   -1.824    6.055   -0.773    4.313    0.794    3.345   18.540   16.571    1.620   17.506    2.444    4.257   -0.229    0.132    1.031    7.864   -0.557    7.780   17.539    0.097    2.127    2.172    0.856   -2.048   28.285    0.019   -0.042    0.691   -0.994   -0.252
X1==    5.812    2.565    2.244    2.019    1.806    1.341   -0.686    2.729    2.957    2.682   -1.401    3.535    0.762    0.917   -0.469    0.802    0.438    5.502    1.508    2.418    3.306    0.351    1.154    1.314   -0.773   -1.401    4.076   -0.028    0.057   -0.943   -0.680   -0.943
X2==    2.558    2.774   -0.813    2.999   -0.428    3.217   -1.157    1.226    6.270    6.179   -1.156    4.953    3.206    4.643    0.487    0.164    2.354    1.429   -0.369    3.217    5.305    0.276    1.843    1.654   -1.107    1.461    6.940   -0.672   -0.733   -0.733    1.461    0.267
CD1=       26       14        9        8       12        6        2       10        9        6        0       11        3        3        6        5        4       12        5        8        6        2        3        3        1        0        7        1        1        0        1        0
CD2=        9       11        1        7        4        8        1        4       13        8        0       10        5        7        6        3        7        6        3        8        8        2        4        4        0        3       10        0        0        0        3        1
AAATCTAGTTGTTTTAAACTCTTCTATTCTTGATTATACAACGAGATTTTCAGACCAAAAGGTATTTGGTTTGAGAGTCGAATTTCCGCTTAGCCTAGGGGTAGAAGAGATCGAAAATGCGGTAAATCAGGTTGTAAAAGACTATGAAGTGGAAAATGGTCCCTACTTTAATGAACAATTTGACAAAGAGTATGTGGCAGTCCTAGTAAGGATAAAAGTGAGAAATGGGGAGGATTGGAGGAAAGTAAAATCTGAGGTATTAAAAAGACTCTTAAAAGTGAGGCAGGAAATGATAATTAGACAACAGAAGACTCAGAATAATTCCTCAAACAATCTAGTTAAATGATAATGGCTAAAATAGATGATAAAAACAAGAGGATAAGTGATGCTAGAAATGAGAGAAACAGGAATATTATACCGAAATCTCCAACTACAGGTCTTAAATACAACATAAATGTCAGTAGTAATGGAAAGGGATTCATATATTACTCTAAACCTGAGAAATTTATAAAACTAGCTTAATATTTGAGATATAATTCTTGATTTGAGTTCGTCCTCAACTTCATAAAACATTGTTTCCAAAATTACCACTCAAGACTTAGAGGAAGTAAGGGAATTATCATAATCGAAAGCCTCCTAAAGCCATTCTAAAGATACGCTACATTCATTTGATTTAATGAACTGACTGTAGAATCAACTATAAATAGCTTATCTCCTCTCTCATCTCCTTCCACAAAGACAGTCAAGACCACATTCAACCTCTTCACCTTCAAAATATTTATTAAATCGAACTTATGATCCTTAACTATCCTATAACCATAGCTTTGCAATAAAATCAACACTTCAGATCTATCGAATTCCTGCGTTACACTGGGTACAACCACCCTTGTACCTATCCTGGAGCCCTCTATTTCATTTAGCGCATCTACTATATTGCCTACTACCTTGTCCTTAGGTTTTACTGCATTATAGAAACTAATTGATAAAAATCTTTCATTTAACAATGCAGAGACCCTCTTG
KOK=        86
KK=  927367  LL=  928326  Z=    7.28  JJ=  927337  DL=   960
A===      111      112      113      114      121      123      124      131      132      133      134      141      143      144      211      213      214      223      224      231      233      234      243      244      313      314      323      333      334      343      413      433
B===      222      122      422      322      212      412      312      242      142      442      342      232      432      332      221      421      321      411      311      241      441      341      431      331      424      324      414      444      344      434      423      443
RRR=   29.960    0.989   15.160   20.101   11.622    6.861   -0.760    0.111   -1.519    1.568    0.354    0.424   -1.124   12.142    0.110    4.500    0.002   -0.422   -1.009   -0.476   11.568    0.858    0.745    0.026    1.652   -0.145   74.211    0.196    0.010    1.103   -2.048   21.449
X1==    6.170    1.445    3.847    3.187    3.286    3.202    1.309   -0.109   -0.709    1.273   -0.630    0.149    0.848    4.293    0.524    0.967    0.708   -0.191    1.847   -1.826    3.940   -0.655   -1.385    1.071    4.021    0.109    9.372    1.302    0.679   -1.120   -0.630    4.277
X2==    4.856    0.684    3.941    6.308    3.537    2.143   -0.580   -1.021    2.143    1.232   -0.563    2.846   -1.326    2.828    0.209    4.653    0.003    2.206   -0.546    0.261    2.936   -1.310   -0.538    0.024    0.411   -1.326    7.918    0.150    0.015   -0.985    3.252    5.015
CD1=       18        8       10        8       12        9        5        3        2        4        1        3        3        7        6        5        4        3        6        0        8        1        0        3        8        2       16        3        2        0        1        6
CD2=       15        6        9       14       12        6        2        1        6        3        1        8        0        6        5       10        3        6        2        3        5        0        1        2        2        0       11        1        1        0        6        6
CTTCCCCTCAAATTTCTCCACTCTTTTTACTTTTCCGAAATCCTCACACTCAACTATCTTAAAAGTATAAGGGATATCATGAAATATGCCTTCCAAAACCCTCTCCCTTTTTAGCAGATTAAAGTCATGAGAGTTTAATATTTCAACCTCTCCTTGGTTGAAGGAACTCAGTGACTTAGTTATCCCAGCTTTTCTGAGCTCCCTGAGTATCTCATAGTTCCCTATGTCAAATGAAAGTAAATCAATATCGTTAAAGTTCTTGCCTTTAAAATAGAGTAAACTTCCCGTAATTCCCACATGTCTGAATAGTGATATAAAGTACTTAACCTTAGGATCTGTCACCTTCTTGAGGTCAAAAGGATCTAGCACCTCAGAGCCCTTAAGGGGTATTAAAGGAACTTCGGCACCTATCTCCTCAACGTATCGTAGTAAATGCGGAAAATCCCTTCTTACGATATTCATGGCATCATTATACCTCTTAATCTTCTCGCCTTTATACAACCTAGGTATACCTACGACATAACCTTGTGGATGAAAGCATCCTTTAACAGCCCAATAAACGCCATCGTACTTAACGAAGTAACCCTCGGTGATCACAATAATTTTTTTAGTGTATTAGGCTTTAAGGATTAAGTGAAAGTCTTAGTAATTGGCAAAGGTATACTAGGAAGTTCTATATATCACCTACTTAAGGAGAGAGGTCATGAGGTATCTGTAGTAGAGAGCGGATTTAGGAAATTTCCGCCAACGCTTATTCACTCTTTGTTGTTGGTTGGAAAGGATGTTGAACTCTCTATACTATCCAAGGAGTTTTACGTAAAACACAATATTCCGCTCAAGTCCTTTACATCCTATACACTCGGAAAAGTGAGTAACGAGGTCGTCAATAAATGGTTAAGTTTAGGCTTAAATGTTGAAGAGAAGTACGTTGAGTGGTTGAGGGATAAAGCCATAATAGGC
KOK=        87
KK= 1007317  LL= 1008216  Z=    5.69  JJ= 1007257  DL=   900
A===      111      112      113      114      121      123      124      131      132      133      134      141      143      144      211      213      214      223      224      231      233      234      243      244      313      314      323      333      334      343      413      433
B===      222      122      422      322      212      412      312      242      142      442      342      232      432      332      221      421      321      411      311      241      441      341      431      331      424      324      414      444      344      434      423      443
RRR=   13.982    5.666   -0.940   17.269    9.368   17.176   -0.327    0.003    5.341   -0.271    0.108    0.217    0.108    0.238   -1.003    6.830   -2.389    1.278    1.563   -1.983   16.702    0.364    1.160   13.210   -1.128   -1.276   33.297   -0.214   -0.278    0.567    2.353    5.019
X1==    2.515    2.114    0.594    5.492    5.460    2.974    0.394    0.010    2.326   -1.105   -0.510    1.473   -0.510    2.514   -0.813    2.974   -1.277    0.753    2.061    1.677    3.019   -0.293    0.576    2.366   -1.105   -0.510    6.019    1.508    0.329   -0.671    3.400    2.329
X2==    5.560    2.680   -1.582    3.145    1.716    5.775   -0.829    0.348    2.296    0.246   -0.212    0.147   -0.212    0.095    1.234    2.296    1.871    1.696    0.758   -1.182    5.532   -1.242    2.014    5.583    1.021    2.500    5.532   -0.142   -0.845   -0.845    0.692    2.155
CD1=       14       11        4       15       19        7        4        3        6        0        1        7        1        6        4        7        1        3        6        5        4        1        2        5        0        1        7        2        1        0        6        3
CD2=       14       10        0        6        8       13        1        3        7        2        1        2        1        1        7        7        5        7        4        1       10        0        4        7        3        4       10        1        0        0        2        3
AAAACTTTTCTCAGGTATTTTAAGAGTATTAACCTCAAACTTTGCGGAAAGTACTTCTAACTTTCCGCCTTACTTACTTTTATTCCAGGCTGATAGTAAATAGAAATTATATCCTTATGTTTTTGCCAAATTTACAAGTTGGGTCTCACTTACTCAGTGTATTTTTTAAAGTACTCGCAATTGCCTAACCATTTTTAAGTCCTCATATAAAATCTTCAACCAATGAAAATACTTTCATGGAATGTAAATGGAATAAAAGCAATATTGCGTAAGGGAGCCCTACAACCGGTAATTAATGATTATGACGTAATCATGCTCCAGGAAATTAGGACAAATGAGATACCACTTGATATAGCTCTGAGTGGAAGTAATTTATTTCCCTTTCCCTCAAAGAAAAAAGGCTATAGCGGAGTCCTAACTATCTCTAAAATTAAGCCATTGTCAGTAATCAAGGGACTGGGCATAAATGAGTTCGATGAAGAGGGAAGAGTGCTAACAATAGAGCTCGATGATTATTTTATCATAAATGCCTACTTTCCAAGGGCAGGAGACGATCTAAATAGACTAGATTATAAGATTAAATTCGATTTGGAGATCGAGAAGTTTATGTTAGAACTGAGAAAGAGAAAGCCAGTAATACTCTGTGGAGACTTAAATGTGGCAAGGGACAAAATAGATTCAACTTTTTGGGACGAGAAGGAACCAGGGTTAACGAGTGAGGAGAGAGGTTGGATAAACAAAATATTGTCCACAGATTTTGTAGATACTTATAGGTTTATAAACGGAAATAAAATAGAATATTCCTGGAGAAGTTACCTGGAGAAATGGAAAGCAATGAGAATAGACTACTGTATCGTATCTAGTGAAATCAAGGATAGGATTAAAGATAGTAAGATAATT
KOK=        88
KK= 1015897  LL= 1016706  Z=    5.62  JJ= 1015777  DL=   810
A===      111      112      113      114      121      123      124      131      132      133      134      141      143      144      211      213      214      223      224      231      233      234      243      244      313      314      323      333      334      343      413      433
B===      222      122      422      322      212      412      312      242      142      442      342      232      432      332      221      421      321      411      311      241      441      341      431      331      424      324      414      444      344      434      423      443
RRR=   -0.415   -2.019    0.820    0.895    1.317    3.404    8.733   -0.990    1.017   -0.003    0.089    0.244    0.133    7.587   10.952    0.847    7.044    5.229    1.843   11.470    0.450   -0.593   -0.469   10.343    0.038   92.391    8.318    0.276    0.726    0.726   -1.762    0.726
X1==   -0.840    1.669    2.237    2.893    2.558    2.618    4.609    2.237    0.783    0.046    0.103    0.221   -1.372    1.665    3.891    1.395    2.737    2.157    0.798    1.395   -1.194    1.419   -1.170    2.374   -0.677    7.481    2.190    0.996   -0.965   -0.965   -0.635   -0.965
X2==    0.495   -1.210    0.366    0.309    0.515    1.300    1.895   -0.443    1.300   -0.056    0.861    1.103   -0.097    4.556    2.815    0.607    2.574    2.424    2.308    8.224   -0.377   -0.418    0.401    4.357   -0.056   12.350    3.798    0.277   -0.753   -0.753    2.776   -0.753
CD1=        5        9        8        9       11        7       10        8        4        2        2        4        0        4       14        5        7        5        3        5        0        3        0        4        1       12        4        2        0        0        1        0
CD2=        3        1        2        2        4        4        5        1        4        1        2        3        1        6        8        3        6        7        7       14        1        1        2        7        1       14        6        1        0        0        4        0
CCTTAAGATTAATATTATTAGTTCTAACATATTCTAAGATCTCAGAGGGGTCTCCACCCACGTCTATGAGTATTGAATCATCTTCCTCGATGACCAAATATGAGTTGGTGAAATAATCTCCAATCTCAAAACGTTTTACTGTTACCATCAATCATAGTAATAAATTAATCAAAATAAAATCCTAACTAGATAACCACCCTTAAACCATCTATCCTGGTTAGTCTGTTTACTAACACAAAGGATATATTCCCTTTAGATTAATGAAACGTATGAAATACACTGATACAGCTCCAAAACTGTTTATGAACACAGGAACAAGATTTCCAAGAAGAATAATATGGGCAATGGGTCTAATAAAGTACGCCTGTGCAAGAGTCAACATGAACTTAGGTCTACTCGATAGAGAGATCGGCAGAGCTATAATTCAGGCAGCTGAACAAGTGATGAAAGGAGATCATGATGATAAGATCATTTTAGATGTATTTCAAACAGGCTCAGGAACTGGACTCAACATGAATATTAATGAAGTAATAGCAGAAACAGCCAGCAAAATCGCTAACAAACATGTACATCCCAATGATCATGTAAATCTTGGTCAGTCATCTAACGACACTGTACCCACTGGAATTAGAGTAGCTGCTGCAGCTGAAGTGGAAGAGAACTTGATACCTGCCCTTACTAAATTGATAAATACATTGGACAGAAAAGCAGAAGAATATAAGGATATAGTGAAAGCAGGGAGAACCCATCTGAGAGATGCCTTACCTGTAACTCTTGGTCAGGAACTTTCTGCATACTCAGATGCGTTTA
KOK=        89
KK= 1094767  LL= 1095456  Z=    5.87  JJ= 1094617  DL=   690
A===      111      112      113      114      121      123      124      131      132      133      134      141      143      144      211      213      214      223      224      231      233      234      243      244      313      314      323      333      334      343      413      433
B===      222      122      422      322      212      412      312      242      142      442      342      232      432      332      221      421      321      411      311      241      441      341      431      331      424      324      414      444      344      434      423      443
RRR=   -0.690    0.245    0.084   -3.499   -0.823    0.029   -1.138   -0.360   -0.089    0.430   -0.243    2.687    1.384   -1.261   24.554    2.944   24.406    0.966   12.617    5.942   -0.095    1.384   -0.457   15.203    2.398  125.001    3.537    0.565   -0.087    0.005   -1.046    0.854
X1==    1.059    0.755    0.236    2.960   -0.852   -0.706    1.855   -1.013    2.156   -0.377    1.855    1.196   -1.290   -0.633    4.506    2.156    4.549    1.227    2.547    2.872   -0.095   -1.121   -1.121    4.748    3.800    8.930    0.864    0.197    0.093    0.093   -1.290   -0.907
X2==   -0.652    0.325    0.355   -1.182    0.965   -0.041   -0.613    0.355   -0.041   -1.142   -0.131    2.246   -1.073    1.993    5.450    1.366    5.365    0.787    4.954    2.069    1.004   -1.235    0.407    3.202    0.631   13.997    4.096    2.861   -0.941    0.059    0.811   -0.941
CD1=        7        5        3        8        2        1        5        1        5        1        4        5        0        1       12        5        9        3        5        6        1        0        0        7        6       13        2        1        1        1        0        0
CD2=        1        3        2        0        4        2        1        2        2        0        1        4        0        3       11        4        9        4       10        5        3        0        2        5        2       16        7        4        0        1        2        0
TAGTTATAGCAACAACTGACGTTAGTCTTATTCCAGGAATTACTGTTGCTGGGGCTACACCTGAATTAACGCACTTTACTCCTGCAGCAGATGCAGAATTCTTGATTAAAGAAAAGTGTATCTCTATAAATTCTGTTCCTGTAACACCAACTGGAATACCAACACCAGCAATAATCAGTAGAGCCTCACTGAAACTTGTAAATGCTACAAAGTTAGTGGTTAACGCAGGTTCTAGGGTAAAACCAAAAATACCCTTTATAGATGTAGGGGGAGAACCAGGGGGAGATATTAGGAAATTCTCCCTTACCAGAGAGACATCACAGAGGATATTAGAAAATTCTATCATATTGGGAGAAGAATTGGCAAACTCCTATGACTTCTTAGTGATTGGTGAATCAATACCCGCAGGCACCACCACAGCTATGGCTGTACTCCTAAGTCTAGGATATGACGCAGCTGATAAAGTCAGTTCTGCGTCTCCTGTGAACCCTAAAGACTTAAAAAGAAAAGTGGTATACGAAGCCATAAAAGATTTACCTAGTGACTTTCTGGGCAAAATAAGTAAAGTTTCTGATCCCATGTTAATCAGCGTGGCTGGAATCACAATTGGATTTAGGAAAAGAGTGTTATTAGCAGGAGGTACACAGATGACTGCAGCTGCAGCTATAATCAAGGAAATTGACAAGAAGA
KOK=        90
KK= 1100437  LL= 1101516  Z=    4.61  JJ= 1100437  DL=  1080
A===      111      112      113      114      121      123      124      131      132      133      134      141      143      144      211      213      214      223      224      231      233      234      243      244      313      314      323      333      334      343      413      433
B===      222      122      422      322      212      412      312      242      142      442      342      232      432      332      221      421      321      411      311      241      441      341      431      331      424      324      414      444      344      434      423      443
RRR=    2.751    4.009   -0.950    9.302   17.664    2.361    1.326    1.408    0.122    3.044    5.613   11.426    3.038    8.275    6.840    0.788    9.833   17.607    2.334    0.912   15.808   -0.121    0.546    0.410    0.044    5.805   23.124    0.113   -0.108   -0.108   -0.073    0.012
X1==    3.022    1.665    0.783    2.326    3.626   -1.852    0.848    1.319   -0.752    1.689    1.642    2.856    1.642    3.075    2.842    1.998    3.025    4.961    2.638    0.348    3.350    0.218    0.218    1.705    0.177    3.138    4.901    1.119   -0.900   -0.900    0.146    0.100
X2==    0.910    2.407   -1.214    4.000    4.872   -1.275    1.563    1.067   -0.162    1.802    3.418    4.000    1.850    2.691    2.407    0.394    3.250    3.549    0.885    2.620    4.718   -0.556    2.504    0.240    0.250    1.850    4.718    0.101    0.120    0.120   -0.503    0.120
CD1=       15       11        5        8       16        0        5        6        2        4        4        9        4        6       14        7        9       12        8        4        6        2        2        4        2        6        8        2        0        0        2        1
CD2=        8       12        1       10       18        1        6        5        3        4        6       10        4        5       12        4        9       10        5        8        8        1        5        2        2        4        8        1        1        1        1        1
TACTACGAGCCTCTAATTCTTCTATTCTATTTAATATATTCCTTCTTGTTTGGAGAGAGGTTGACCACCATTCGTTATTAAATTTAGCCTGAATTACGTACATGTAAACTCCGTTAGCCATATTTCTTACTCTTCAGATTTGTAGTATAAAAAATGCATTACAAACTAATAAACCAAAAATCTCTAAATCTTAAAACTTAATGTCAGTTAACCCAAGCATATATAATAGATAGGGAACTCTAATGGATAAGCCTTTTAGAATATACATAACAGGCAAACCAGGCATAGGGAAGACAACACTTCTCTTCAATATCTACAGGATATTAAAAGAGAAGAACTGGAGAATTACAGGCTTTTATTGCCCAGAGGTGAGAGTTAATAATACTAGAATGGGCTTTAAAATTAAAAGCGTCCTATCAGGCAAAGAGGCTTGGCTTGCTAGAGTAGACGCTAGAAGTGGAATCAGGATTGGAAAATATTATGTAGTCTTAGAAGATAATTTCGTAAGACAGCTCGAGGAAGAAATATTTAGCTTCCCTGATATCATCTTGATTGACGAAATAGGACCCATGGAACTTTCCTCTGTTTCCCTCAAAAATTTGATAAATAAAATACTGACATCAAATTACCCTGTTATTGCTGTTGTTCATAGGTCAATAAAGTTTGATGATGGTGTGATCTATGAAGTAACGATACAAAACAGGGATATACTCCTGGAAGAGATACTAGGAAGAGTAACTTCTAACAAAAATAATATATAGATAAGGTCTTTATTATTTCTGTGGATTCAGAATTACGTAGACGAATAGTCTATTTTCTTCTTTCTTCAATCATGCTTTACGTCTTGTTTGTGTATAATTCGAGAGAGAGTATTCTTTCAAATCCCGTGCAGTCTGCAATAGTCTCTATCTCCTTCTTCTCTGTGGTAGCCATAATAATAATAGCCATATATCCTGAAATATTAAGCCCACAAAGGAAAATGGAGAGAATAGATGATTTCGTGGTTATTATTGCCACATTAACTTTCCTATTTATAGGTCTCTCCCTCATAAACTCCTTCGGAACTGATAATATGGAGTA
md=   3  K3=  832718  K4= 1111488  IDL= 2220581
KOK=        91
KK=  864308  LL=  865387  Z=    4.92  JJ=  864278  DL=  1080
A===      111      112      113      114      121      123      124      131      132      133      134      141      143      144      211      213      214      223      224      231      233      234      243      244      313      314      323      333      334      343      413      433
B===      222      122      422      322      212      412      312      242      142      442      342      232      432      332      221      421      321      411      311      241      441      341      431      331      424      324      414      444      344      434      423      443
RRR=   23.628    1.964    4.610    1.091   -1.192    2.428    0.159    0.546   37.316    3.192    2.493    8.789   -0.052   17.028    3.799    1.504    6.446    2.565    2.094    7.298   11.236   -3.606   -0.006   -0.477    0.217   -0.231   10.734    9.087    0.990    0.990    0.487    1.768
X1==    4.515    2.916    1.821    0.687   -1.039    1.429    0.477    0.754    6.969    1.294    1.229    2.865   -0.130    4.258    3.312   -1.648    3.993    1.422    0.565    2.660    2.813   -1.285    0.285    1.615    0.460    0.549    3.777    2.414   -0.886   -0.886    1.229    1.114
X2==    5.233    0.673    2.532    1.589    1.147    1.699    0.334    0.724    5.355    2.467    2.029    3.067    0.396    3.999    1.147   -0.913    1.614    1.804    3.705    2.743    3.994    2.806   -0.020   -0.295    0.472   -0.420    2.842    3.763   -1.117   -1.117    0.396    1.587
CD1=       22       14        7        7        4        5        5        5       14        3        4       12        2       11       15        0       12        4        4        7        4        0        2        5        2        3        5        3        0        0        4        2
CD2=       13        6        7        4        7        7        3        4       14        6        4        6        2        5        7        2        5        9       10        9       10        6        2        1        3        1        8        7        0        0        2        3
ACTGAGGATAGAGATACAGAAAACTCCCCTAAAGGGAGTGAGGTCACTTCTAAAAAAACTTGATCATAAAATTATTTTAGTAGATGAAGTTCAAAACGTAGTCTCGCCGTGGTTTTTGACACTCCTATCGAATGTCTACAACGAATCCGAAATTAGATTTGTGTTCACAGGTTCAATGATAGGGCTCTCAAAGGCACTGTCAGGCGAGGGAAAAGGAAAAGTTAGTAGTGTACTCAAAGGTAAACCTATACTATCAATTGAAATCTATCCTTTCTCAGAAGAATTAGGTAGAAGGTTTCTTAAAATTGGCTCGGAGAGATGTGGTATAAAACTGAGCGAAGATGAAATTGAAGAAAGCGTAACGACATATAGGGGAATACAGGGGTGGTTAACGTACTATGGTAGCTTTAGAAACCTTGGTTATAGTCATAACAAGGCTAAAGATATGGTGAAAAAGGTAGCTGAAGGGGTAATAAAGGAGGAGCTAGGACGACTAAGCGACACCCAGAGGGCAATACTTAGATCCCTATGTCTAGTAGAAGAGGTTTCATGGAAGGAACTCAAGAACCTAACAGAGGGTTTGACGAAGAGGGAGTTTAAGGATTGGGTATTTAATCATGCTCTAAAGCAGTTGGTAAATGCTAGATTAGTTAAGAAGGATGTTAATGGTTACAGGATTATCGACCCTATGTACAAGTTGATCTTAAATGAAAAATAGGAAAAAGTCAAAGTTGAAATAACACGGAACATAGTATGAATTTATTGAATTTGATTTTAACGTTGACATATAAACATTCTGAGTTCCTCCCCGCCCTGAAGGGGAGACTTTCCTCATTTAGCAAAATAATCACTGACGCAGTGTTTCAATCCTCAAAGAAAAGGTAAACAAAGTAAAAACGTGAGTTTATGAACACTTAATAGAAACAGCCCTTAACTAACTTTTTCCAATCTTCAATTACCTTATTACAAATACATGGATAATTTAGAGGACGTAGTTTTAGGTGAGATCAATAGTTTAGGAGTGGGTAATAACTACTTGATAAGAGTGAAAATCAGACATTTTTTACCAAAACGCTAAGT
KOK=        92
KK=  893738  LL=  894637  Z=    5.55  JJ=  893438  DL=   900
A===      111      112      113      114      121      123      124      131      132      133      134      141      143      144      211      213      214      223      224      231      233      234      243      244      313      314      323      333      334      343      413      433
B===      222      122      422      322      212      412      312      242      142      442      342      232      432      332      221      421      321      411      311      241      441      341      431      331      424      324      414      444      344      434      423      443
RRR=   12.149    3.414    6.687   22.275    3.061   -1.720    0.324   -0.535   -0.142    1.037   -0.309    4.448   14.271    6.873    2.486    1.100   -0.420    8.264    8.134   -1.009    2.942    1.666   -0.143    0.297   -0.041    6.330   37.504    0.548   -0.864    0.047   -0.165    2.037
X1==    2.894    1.562    2.355    4.472    2.501   -1.132    3.315   -0.572   -0.541    2.323    0.242    1.406    3.338    2.811    2.032    1.234    0.836    2.479    1.506   -1.132    2.377   -1.292   -0.510    2.048    0.107    3.338    5.363    3.588    0.928   -0.051   -0.532    1.906
X2==    4.198    2.186    2.839    4.981    1.224    1.519    0.098    0.935    0.263    0.446   -1.275    3.164    4.275    2.445    1.224    0.891   -0.502    3.333    5.399    0.891    1.238   -1.289    0.280    0.145   -0.385    1.896    6.993    0.153   -0.931   -0.931    0.311    1.069
CD1=       11        8        7       10       10        1        8        2        2        5        2        5        6        5        9        5        4        7        5        1        5        0        1        4        2        6        9        5        2        1        1        3
CD2=       13        9        7       11        7        5        3        4        3        2        0        8        7        5        7        4        2        8       12        4        3        0        2        2        1        4       10        1        0        0        2        2
AGCTACTCTCTGCCTCATTCCCCCGCTTAGTTGTTTAGGATAGAAGTTTTCGAACCCTGATAGACCAACTAACTCTAACATTCTTTTAGCTATCTTATTTTCCTCCTCTTTAGGTAACTTCCTATATTTTAACCCTAACTTAACATTATCGAGAGCTGTCATCCAAGGAAAAGTAACTATGGATTGATGAATCAAGGATATCTTTGGTGTTGGTTTAGTGATCTTGTTACCCTCTAACCTTACCTCTCCTTCTGTTGGGAGTGTAAATCCGCCTAATATTCTCAGAAGGGTAGATTTACCTATACCTGAAGGTCCCACAATACTGACCAGCTCATTTTCATGAGTCTCAAGATTCACATTCCTGAATACGAAGTTTGCGTCTACATAAGCGTAACCTAGATTAATGCCCTCTAGGATTCTTCCAACTTACCACCGCCCAATCCGTCTCTTAACTTGAAGTATTTAAAAGCTTTTCTTCAAAATCTAATAGTATCTAAAGAAATTCTCGTTGTATAATTTAACTTTAGGCGCAAGATAGTTTCTTACCTGCAAACTCAGTTAGCTTTTAGCTGAAGAACAACGATAAATTAATTGTGAAAAAAGTTTATAAATAGCGAAACGAGATATATAATGATAAATATGTTTGGCAACTGGGATCAATTGTTAGTTGTGCTTATTGTAGCTGCCATACTGTTCTTTGGAGCAACAAAACTTCCTGAGCTGTTCAGATCACTTGGGAAATCTGTCGGTGAATTCAAGAAAGGCAAGATGGAGGCTGAGATGGAGCTAATGCAAATGCAACAAGCTCAACAGGCTCAGCAACCCGTTGATAAAGAGGCAGAACTTCAAAAGAAGATTCAAGATTTACAGAGAGAGTTAGAGGAGTTAAAGAAACAAAAA
KOK=        93
KK= 1041518  LL= 1042507  Z=    4.54  JJ= 1041458  DL=   990
A===      111      112      113      114      121      123      124      131      132      133      134      141      143      144      211      213      214      223      224      231      233      234      243      244      313      314      323      333      334      343      413      433
B===      222      122      422      322      212      412      312      242      142      442      342      232      432      332      221      421      321      411      311      241      441      341      431      331      424      324      414      444      344      434      423      443
RRR=    6.633    0.527    1.615    1.732   10.877   10.168    0.751   -2.361   -0.098    1.737   -1.263    6.262    0.267   62.170   -1.133   -1.073    2.198   14.063    5.396    1.325    0.436   -0.484   -1.337    0.561   -0.204   21.318   16.668    0.409    1.070   -0.085    0.267   -0.587
X1==    2.309    0.922    5.091    0.881    2.287    4.527    0.244   -0.824   -0.298    2.838   -1.369    1.507    1.586   10.022    1.377    3.454    0.868    3.965    1.476   -0.834    0.290    0.836    2.308    0.542   -0.333    4.541    2.818   -0.602   -1.155   -1.155    1.586   -0.283
X2==    2.872    0.572    0.317    1.966    4.755    2.246    3.083    2.866    0.329    0.612    0.923    4.155    0.168    6.203   -0.823   -0.311    2.533    3.546    3.655   -1.589    1.504   -0.579   -0.579    1.036    0.612    4.695    5.914   -0.680   -0.926    0.074    0.168    2.074
CD1=       10        7       13        4       10       12        3        2        3        7        0        5        4       13        8       10        4       11        5        2        3        3        5        2        2        8        7        1        0        0        4        1
CD2=       11        6        3        7       15        6        9        7        3        2        3       11        2       12        3        2        8        8       10        0        3        1        1        4        2        8        8        0        0        1        2        3
TTTGACCAAATAAATATTGAAGAAATGGGATTTGAACCTCTATTGAATGCTCATATAGATGAGCCCTCTCGTCAATATCAATAATCTCAGTTAATTTCACTAATTCAAGTGATATTTCATCATCTACTGACACTTCTCCCAGCGGAGTTTTCCACTTACCCTTGTGCCATATTGAAACATATGAACCTAAACCAGTGTGATTAGGTCCCAAAATAATAACTGTATCTGGAGAACCTTCTAAAGAGAGATGGTAGTATGCATGAGCAGCTACAGGACCACTATACATATAACCTGCATGAGGAACTACGAAAAATCTATTACTTCTCTGTGGAGGCTTATTTTGAGGAACAGAGGGTAAACTTTTTGGACCCAGATCATGCAAAAAGGACCATTCTATTTGTTTTCTTAACCTAACAGGATCTGCCTCATAGAAAGAACCTGCAACTGCAGGGATTCTTATCATTCTGTTAGCCTCGTCTCAAAATCCTCAACCCTTAAAGGTATATCACCATCCAAAGGTATCTCTTTCCTTTCTCGCAGAATCTGCCTAGCGAGAACCCAATACAATAATGCTAAAGACTTTCTACCCTTGTTGTTGGCAGGAATTATTACGTCAATAAAATCTACTCTTGCATCAGTATCTGTGAATGCTACTATTGGTATACCAACTTTAGAAGCTTCCTTTATTGCTTGCAAATCTGTCCTAGGATCTGTTACTATCAATACTTCAGGTTCTATGTAATTATCTAGATAAGGATTTGTCAAAGTTCCAGGAGGGAATCTACCACTAATTTCCTTACCCCTTACGACTTCACTAAATTTTTGAACAGGGGTAAAGGCATATGGTCTGGAAGCAACCGTTAAAACAGCCTCAGGTCTGAACCTAGAAATAAACTTGGCTGCCACTCTTAGTCGCTCATCTATTTTTCTAACATCAAGTACATAAAGTCCCTCAGGTCTTACCCTATAGATAAACCTTTCCATATATCG
KOK=        94
KK= 1044878  LL= 1045777  Z=    7.46  JJ= 1044638  DL=   900
A===      111      112      113      114      121      123      124      131      132      133      134      141      143      144      211      213      214      223      224      231      233      234      243      244      313      314      323      333      334      343      413      433
B===      222      122      422      322      212      412      312      242      142      442      342      232      432      332      221      421      321      411      311      241      441      341      431      331      424      324      414      444      344      434      423      443
RRR=   -1.542   11.315    0.713   15.006   27.650    1.536    0.730   -0.150    0.184   26.518    0.180    5.404    2.159    6.563    0.289    0.403   -0.369   -0.680   -0.535    1.163    0.047    1.712   18.461   24.727    1.712    3.886    5.296   -1.166    0.215    0.215   -0.089    8.244
X1==   -1.346    3.240    0.904    3.438    6.306    1.390    2.329   -0.598    0.166    6.142   -0.205    2.529    0.703    2.168    0.788    0.166    1.589   -0.571    3.125    2.613   -1.063   -1.374    3.055    4.233   -1.353    1.610    5.651    1.635   -0.209   -0.209   -0.205    4.318
X2==    1.146    3.492    0.789    4.364    4.385    1.105    0.314    0.251    1.105    4.317   -0.881    2.137    3.072    3.028    0.367    2.426   -0.232    1.192   -0.171    0.445   -0.044   -1.246    6.043    5.842   -1.266    2.413    0.937   -0.713   -1.028   -1.028    0.437    1.909
CD1=        0        8        3        5       13        5        5        1        3       10        1        4        2        3        4        3        4        3        8        7        1        0        6        6        0        3       12        4        1        1        1        6
CD2=       11       13        5       15       15        4        4        4        4        7        1       10        7        9        6        6        3        3        2        3        1        0        9       11        0        6        2        0        0        0        3        3
AGCTTAACACGTTATACTCTTCTTCCTCTTCTTCCACCAGGTCTCCTTATGGTATCATGAGGTAATGGCGTAACGTCTTCAATTCTTCCAATTATAAATCCAGCTCTTGCTAATGCCCTTATAGCCGGTTGAGCTCCAGGTCCAGGAGTCTTGGAACCGTATCCACCCTGTGCTCTGACCTTTATATGTATAGCACTAATACCCTTATCAAAGGCATCATTTGCAGCCTTATTGGCAGCTAACATTGCAGCATATGGCGATGGTTTTTCTCTATCAGCCTTAACTACCATACCACCTGATGCCTTAGATATTATCTCTGCACCTGTAATATCAGTTATTGTTATTATTGTATTATTCTGCGAGGCATATATCCTCGCATTTCCCCATCTAATTTCACGCCTGCTCGACATTTACCTCACCTTGTGATGGTGGATTTTGCTTGAAAGGAGAAGTTGGATAATAATCTATTAAATCCTCCTCTCCCCTCAAAACTACATAACCTGGAGAAGTAACTTTCCTACCACTTATGGCTATATGACCATGGGTTATCAGTTGCCTAGCCTGATATATTGTCCTTGCAAGACCTTTCTTATATACAATAGTCTGTAGTCTTCTTTCAAGGTAATTCTCCTCAGTTAAGCTCAGAATGTCATCAAGTGTAGAGTTGTCCTTCTCTAGTATACCCATCCTATAGAGCTTCTGTATCAATTGCTTCTCTCTAATATTTCTCTCTGCTGGTGGTAATGCCAGTAAAGATCTTGCTTGATGCCTGAAGTTTCTAATCATGGTCTGTGCTATCCAGATTTCTTTCTTATTTCTAAGCCCGTATTTGCCTATTAGAATTTGCTCCTTACCTAGGTTTATTTTTATCCAAGGATGGCTAGGACCCATCCATTTTTT
KOK=        95
KK=  839049  LL=  839948  Z=    5.56  JJ=  838779  DL=   900
A===      111      112      113      114      121      123      124      131      132      133      134      141      143      144      211      213      214      223      224      231      233      234      243      244      313      314      323      333      334      343      413      433
B===      222      122      422      322      212      412      312      242      142      442      342      232      432      332      221      421      321      411      311      241      441      341      431      331      424      324      414      444      344      434      423      443
RRR=    1.902   -0.008    0.368   -0.322    6.001    0.001    0.686    4.599    3.854    0.051   -0.786    1.140    0.099   -2.941    1.338    1.103   74.499    2.024   31.929   -0.030   -0.068    0.986   -0.357    8.976   -0.541   88.836    5.417   -0.142   -2.433   -0.484    3.734    0.328
X1==    1.104    0.010   -0.902   -0.299    2.352   -0.027    0.980    1.714    2.870   -0.279    0.536    0.567   -1.178   -0.777    1.181    1.711    8.648    1.079    5.292    0.552   -0.064    0.941   -1.335    3.005    2.957   10.824    5.097   -0.310   -1.191    0.505    1.394   -0.343
X2==    1.723   -0.758   -0.408    1.075    2.551   -0.054    0.700    2.684    1.343   -0.183   -1.466    2.010   -0.084    3.784    1.133    0.644    8.615    1.876    6.033   -0.054    1.063    1.048    0.267    2.987   -0.183    8.208    1.063    0.459    2.043   -0.957    2.680   -0.957
CD1=        4        3        1        1        7        3        3        5        8        2        2        2        0        0        5        6       13        6       10        4        3        3        0        4        7       14       12        2        0        2        3        1
CD2=       10        3        2        7       10        2        5        7        4        1        0        9        2       11        7        3       20        4       13        2        2        3        2        8        1       14        2        1        3        0        6        0
TCGCTCCGGAGACATTTTTTGATCCTGGTTCAGGTCCCTTTTCCAGGAGAAGTACTTTAGCTCCTCCTTTTGCTGCAGTAAGAGCAGCAGCTGATCCTGCTGGTCCTGCTCCTATAACTATAACATCAAACTCCACTTTTCACTCCCCCTTCTTTTTAATTAACTCCATCATTTTTGGAACAATCTCAAATATATCTCCTACTACTCCGAAGTCACAGTTGTCAAATATTGGGGCAGACTGGTCAAGATTGATAGCACCGATCTTCCTTGAAGATAAAATACCCACTAAGTGCTGTACAGCGCCTGAAACGCCTAGTGCAATATAAACTTTCGGTCTTATAGTAGTTCCTGTTTGACCTATTTGCCTATCCTTTGGATACCAACCCATGTCGGCTAATGGTTTAGACACACCTAGAACACCACCTAACGCTGTAGCAAACTCTTCAAACTTCTTTATGTTCTCTGGACTCTTTATACCTCTACCTACACCTACAACTATATCAGCCTCAGTCAATATATTCCTTTTCTCTATGTTTTTATATTCTAGAACTTTTAACCTACTGTACAAATCTTCTATTTCCTCCTTTATTAATTCTCCTGTCCTTCCAGGCATTCTGGGTAATGGCATAAATACACCGGCTCTGGTAGTGACCATCACTGGTCTGTGTCTTGGACACACTATAGTGGACATTTCCTTTCCTCCGAAGTCAGGTCTAGTTGCCAATAACACTCCCTTATCATCAACATCAAAATTCGTACAATCAGCAATCAATCCAGTATCAATCTCTATTGCTGACGTGGATGCCAATTCCCTAGCAGCTCTAGTACCAGGGAAGAATATTCCCTCTGGCTTATACTTCTTAGCTAACTTTGCTAGAGCCTTAGTGTAAACCTCATTAT
KOK=        96
KK=  869019  LL=  869378  Z=    4.97  JJ=  868419  DL=   360
A===      111      112      113      114      121      123      124      131      132      133      134      141      143      144      211      213      214      223      224      231      233      234      243      244      313      314      323      333      334      343      413      433
B===      222      122      422      322      212      412      312      242      142      442      342      232      432      332      221      421      321      411      311      241      441      341      431      331      424      324      414      444      344      434      423      443
RRR=    0.573    0.360    2.508    1.716    1.289   -1.281    0.024    2.508    0.243    0.414    0.117    0.019    0.414   -0.136   -0.045    1.656    0.051   -0.031   92.573    4.594   -1.251   -0.213   -0.213    0.189   -2.150    3.090    0.252   -0.470   -0.486   -0.317   -0.153   -0.170
X1==    1.060   -0.749    2.033    1.747    0.669   -1.156    0.014    2.033   -0.272   -0.969    0.270   -1.081   -0.730   -0.550   -0.040    1.494    0.014    0.833   11.153    4.145   -0.833   -0.627   -0.627    1.528    5.031    1.270    0.167   -0.616    1.536   -0.464    0.270    0.536
X2==    0.540   -0.480    1.234    0.983    1.926    1.108    1.687    1.234   -0.892   -0.427    0.433   -0.017   -0.567    0.247    1.124    1.108    3.544   -0.037    8.300    1.108    1.503    0.340    0.340    0.124   -0.427    2.433    1.503    0.762   -0.316    0.684   -0.567   -0.316
CD1=        4        1        4        3        3        0        1        4        1        0        1        0        0        0        2        3        1        2       12        6        0        0        0        2        6        2        1        0        2        0        1        1
CD2=        2        1        2        2        4        2        3        2        0        0        1        1        0        1        3        2        5        1       11        2        2        1        1        1        0        3        2        1        0        1        0        0
CCACAATGGCACCAAGAGTTGTTGCAATTTCGAGGGACATACCTATTCTCACATTTGTTATCTTATCTTTTATGTAAGCACTTGCTGAACCACTTGAAGTTGCTATTGTTGAAATCAAACTTGCTCCTGTAGCGTATGGCAACGGGATTCCTAGAAACAGCGTGTAAATTGGTACTAATACAGTTGCACCACCAAGCCCAGTGAGAGAACCAACAAAACCTGCAACCGTACTTGACAACAGTAAAGTCAGGAGATATAATATCAGATTCATCATGAGACCAACATTAACTTTATCCTTTAAAAACTAAACTATGGGTTTACCATTAATATTTTGTTCAACCGAATTATCAAATTCACCAA
KOK=        97
KK=  902709  LL=  903368  Z=    4.52  JJ=  902559  DL=   660
A===      111      112      113      114      121      123      124      131      132      133      134      141      143      144      211      213      214      223      224      231      233      234      243      244      313      314      323      333      334      343      413      433
B===      222      122      422      322      212      412      312      242      142      442      342      232      432      332      221      421      321      411      311      241      441      341      431      331      424      324      414      444      344      434      423      443
RRR=   -1.083    0.050   -0.668    0.408    0.012   -0.000    4.670    3.294   -0.000   -4.076   -1.317    6.001   -0.082   19.616   10.965   -0.609   10.654    1.023   21.812    0.239   -0.415   -0.171    0.403   18.299   11.928   41.864   -0.500    0.195    1.004   -0.027    0.503   -1.059
X1==   -1.836    0.029   -0.742    0.978    0.029    0.853    2.548    1.370    0.112    3.290    1.169    2.904    0.361    6.722    2.978    0.853    2.548    0.261    5.687    0.112    0.785    0.512   -0.339    3.345    4.176    6.016   -0.149   -0.807   -0.974    0.026   -0.447    1.026
X2==    0.590    1.716    0.901    0.418    0.405   -0.000    1.833    2.404   -0.000   -1.239   -1.127    2.066   -0.228    2.918    3.682   -0.714    4.182    3.919    3.836    2.142   -0.529   -0.335   -1.188    5.471    2.856    6.959    3.360   -0.241   -1.031   -1.031   -1.127   -1.031
CD1=        0        3        1        4        3        3        6        4        2        5        3        7        2       11        8        3        6        2       10        2        2        2        1        6        6        9        1        0        0        1        1        2
CD2=        3        5        3        2        3        2        4        5        2        0        0        4        1        4        8        1        7        8        7        5        1        1        0        7        5        9        6        1        0        0        0        0
AGACAGCTAAGTACTTCCCTGGAGAAGCTCCTATGCTAAATGGAATGAAAGCAAGCCCAGATTTTGCCTCCTTCTACAACACACTGTTAATCCGTTACCTTGATTTTAACGATACTTATCTTAGCCTTGAACCACTTCACCCAAGTGATATGATAGGAGGATTACTTACATTGGCATCAATATTTGATTTGAAGGGTGAGGACTTAATCAGAGCCATTGCAGTGGGTTATGAAGTTGGAGTGAATCTTTGTGACACAACCTCATTAAGAAAGAAGGGCTTTGACCATGTAAATTTCTTAGGAATAGGTGCTGCTGCTGGAATGGCTAATCTATTGTCCTTAGATAAGGAGAAGGCTAAGAATGCAATTTCACTTACCATAGTTCCACATGTCGCACTTAGAGAGACAAGAAGTGGAAAGCTATCCATGTGGAAAGCAGGAGCCACAGCAGAGGCAGTAAGAAATGCTGTTTTTGCCACGCTTATGGCAAAGAACGGATTTACTGGACCTGAGCTACCATTCTCTGGGGTGTTCGGTTTCTCCACGATTATAGCTAAGGACATGGATTCTTCTAAGTTCAAATTAACAGAGGGTAAGGCTATACTAAGAACCATGTTGAAGAAATACCCAGTGGAATACCACGCTGAGGCACTTGTTGAGG
KOK=        98
KK=  926229  LL=  926828  Z=    5.00  JJ=  925659  DL=   600
A===      111      112      113      114      121      123      124      131      132      133      134      141      143      144      211      213      214      223      224      231      233      234      243      244      313      314      323      333      334      343      413      433
B===      222      122      422      322      212      412      312      242      142      442      342      232      432      332      221      421      321      411      311      241      441      341      431      331      424      324      414      444      344      434      423      443
RRR=   -0.364    4.102   -0.021    7.333    1.607    8.580    0.179    0.001   10.043   15.847    1.179    0.747    0.534   45.245    2.174   -2.743    0.051    2.993   -0.077   -0.941    1.093   -0.245    0.317   -0.004    7.360    0.474   -0.121    0.543    0.224   -0.013    2.838   -0.069
X1==    2.504    1.617    0.022    3.950    1.617    2.856    0.161    0.022    2.142    3.781   -1.303    0.840    0.255    4.532    2.187   -0.713    0.161    2.297   -0.188   -0.713    0.660    0.824   -1.068   -0.009    2.307   -0.524    0.660    1.681    0.922   -0.055    2.592   -0.055
X2==   -0.145    2.537   -0.967    1.856    0.994    3.004    1.114    0.033    4.689    4.191   -0.905    0.889    2.095    9.984    0.994    3.847    0.317    1.303    0.411    1.320    1.656   -0.297   -0.297    0.411    3.191   -0.905   -0.183    0.323    0.243    0.243    1.095    1.243
CD1=       10        6        3        9        6        6        2        3        5        7        0        4        2        7        7        1        2        4        1        1        2        2        0        1        5        1        2        3        2        1        5        1
CD2=        1        5        0        3        3        5        3        1        7        5        0        2        3       11        3        6        2        4        3        3        3        1        1        2        4        0        1        1        1        1        2        2
AAAGTGGGCTAACGCAAACCTCTTCCACCTCCCATTCCTCTTCACGTAAATACCCCTCTCTGTGAAGATATCTAAGACCATGTGGGAAGGACCAGCAATAACACCATCAATAAGCAGATAGTAAGGGATAGTATGCCTAACGTAAAAGAATAGGAAAGAGAGTAAAACACTTACAAGCAAGCTCCAAAGCATAGACCTCGGAAAAGTGTGGGTAGTGGGAGTCCTAGAGATGTATTTACCCCGTATTTCATGCCCCAACCTATCAATAAGAGTATTTGAAAAGACTGAAAGTAAACCGCCATAAAACAAACTGTCATAATAATTAGGAGGGGATAATGGGGTCACAAGAAACGAATTTATGAACACAAGCACACCTATAGTAAACACGTAGTGGGCGTAAAGTCTCATTTCCCTCTCACTAAGTAGAGTAAATGACCGATCTCCGGTAGAATAAGCTCCTTCATTGCTAATTTCACAGCGTCTGGTGACCCCGGTAGGAGGAAAACAACTTTATCGCCTATAATCCCTGCAGTCGATTTGGATAGGTAAGACGCTGACCTAACTTTAGGATCATTATAACTTACCATCCTAAATACATCG
KOK=        99
KK=  943659  LL=  944648  Z=    4.71  JJ=  943659  DL=   990
A===      111      112      113      114      121      123      124      131      132      133      134      141      143      144      211      213      214      223      224      231      233      234      243      244      313      314      323      333      334      343      413      433
B===      222      122      422      322      212      412      312      242      142      442      342      232      432      332      221      421      321      411      311      241      441      341      431      331      424      324      414      444      344      434      423      443
RRR=    2.235   26.133    0.731   15.399    3.858    0.645    0.358   -0.665    0.702    4.806   -0.388    6.319   10.404   -0.327    7.231   -0.061   -3.061    1.221    1.492   -0.597   53.702    1.502    0.162    5.103   -7.129   -0.040   13.614    1.487    0.545    0.350   -0.388    0.068
X1==    1.255    4.497    0.857    3.713    1.451    1.228    0.155   -0.779    0.638    1.368   -0.580    4.683    2.444   -0.163    4.116    1.228    3.305    0.967    2.184   -0.542    7.200   -1.232   -0.413    2.976    5.621    0.176    2.593    1.434   -0.718    0.282   -0.580    0.282
X2==    1.781    5.812    0.853    4.148    2.658    0.525    2.306    0.853    1.100    3.514    0.669    1.349    4.256    2.012    1.757   -0.050   -0.926    1.263    0.683    1.100    7.459   -1.219   -0.391    1.714   -1.268   -0.228    5.250    1.037   -0.759    1.241    0.669    0.241
CD1=       12       19        5       12       11        5        4        2        4        3        1       14        5        2       18        5       10        4        7        2        9        0        1        6        8        2        4        2        0        1        1        1
CD2=        8       18        4        8       11        4        6        4        5        6        2        4        6        3        9        3        1        6        4        5       12        0        1        3        0        1        9        2        0        2        2        1
GGAAGATTTAGAGGAAGTGAAGAGTAGTCCAAACTCAAATTCAGAGGTCAAGGTGGATAACATAAAGGGAATAATGAAAAAGTTCATAGATAGGGATCCTAAAATAGGGATATGGAGTTATCCGTCTTTTCTTGTGCTACAGTACTTGTATCATACAGTTCCTGGATTTAAAATGAGTAAGATTGCAAAGGACGCCTTAGAGCGTGGACTGAGAGAGATATATCCGGATCTTTTTAGAATAGCAGAGGAGGTCACATTAGAGAGTAAAAAGAGTTAATGATATTACTATAATGAATATTACCAAAGTAGGGTCATTCAAAAAGACTTCACCATTAAATAATTTGATCCCAAGAACCTTAAGTCCACTTATTTAAGTTTATTATATAAAATCACTAGACCAGCTACTAGAACTATTATTAAACTTACAATAATTATCCCAAATATGATATTAAGTAGTGGTGGATACTGTATTATAGTAATTGATTTCACAGACGTCATGGAATTTACTATAGTGTAATCCGTAGTCAGGCTGGTAATTGTTATGGGAACTTGATTATTAGGAGAAGCGGCGAGTTGTTGGTTTTCTACTAAAACTAAACCCTTATTCACTGTATATGAGGATGTTGGTGGTATGCCAATTTCCTTTAGTGATTGAGAAAGTATGAAATCTCCTAGAGCCACTCCAATTAATAATAAGGAAACTCCAATTATCAGTAGCAATCTCCACTTATTCACACTTTATAAATTTTACCTCTCCATATAATATTCTTTTCTCTTAAAGTTAAGGCGATTAAGAACAATGAGTAAAATATTGCTAATATCGAGGCTAATGAAGGAATTATTGAATTGGACAGACCTATCTTATAACTTCTCAAAATATTTTTAAAAACCCAAAAGATGAAGGGAGTTATTGCAAATACGTTGAAGGGTATCAAGAAGAGAAAAGCTAGCATGAAGATTGCTACAATTATAAATCCATTGACTCCCCTC
KOK=       100
KK=  977799  LL=  978818  Z=    4.86  JJ=  977619  DL=  1020
A===      111      112      113      114      121      123      124      131      132      133      134      141      143      144      211      213      214      223      224      231      233      234      243      244      313      314      323      333      334      343      413      433
B===      222      122      422      322      212      412      312      242      142      442      342      232      432      332      221      421      321      411      311      241      441      341      431      331      424      324      414      444      344      434      423      443
RRR=   13.838    3.854   -0.220   25.505   12.146    5.996   -0.134   -0.437    0.983    2.059    0.713    1.306   11.349   11.772    6.070    1.302   -0.924   13.112    3.253    0.941    0.380    0.738    1.865   -0.818   -1.534    2.675   45.245    0.412    0.236   -0.064    0.689    0.100
X1==    3.967    2.787   -0.568    5.417    3.219    3.034   -0.487    0.604   -0.529    1.176   -1.232    0.662    2.868    3.776    2.355    0.659   -0.487    3.722    1.382    0.659    0.406   -1.215    2.109   -0.355    2.792    2.868    5.321    0.195    0.218   -0.782    0.408    1.218
X2==    3.489    1.383    0.387    4.709    3.773    1.977    0.275   -0.723   -1.859    1.751   -0.579    1.971    3.957    3.118    2.578    1.977    1.896    3.523    2.353    1.429    0.936   -0.607    0.885    2.305   -0.549    0.933    8.503    2.108    1.082    0.082    1.689    0.082
CD1=       15       12        2       12       13        8        2        4        2        3        0        4        5        6       11        4        2        9        5        4        2        0        4        1        5        5        8        1        1        0        2        2
CD2=       15       10        4       12       16        7        4        2        0        4        1        7        7        6       13        7        7       10        8        6        3        1        3        5        1        3       13        3        2        1        4        1
TCAAGCTCAGCATATTAAATTCTCCAGTACTACCTAAAGCAAATATCCATTTAACTCCATTTCTCTCAAGAAAATTTAAAAATAAATTTAGAGATTCGAAATCAATATCTTCATTTTCCTTAAAGGGGGTGACTATTGCGGGTACTACTCCTTCCATATTTACACATACTTAAATAGTTCGATTATATATTAAGATTTGTGAAGCTTTCTAGGCGTGAATTAATATATCTAGTAGCTGTCAGGAAATATAACGATCAGGGTAAACAAGCCAAATTAAGCTGGATAGCTAGAGATTTAAAAATCTCTCCTGCAAGCGCCTTTGAAGAGCTTCAGCACCTTGAAAAGAAGGGGTTCATAGAGAAGAAAAAGGAGGGAATCTCTATTACAGAGACAGGGATTAAAGCTATTGAGGAACTAGTTAGGGCTCACAGGATATTAGAGTATTTATTGGTAGAAATGGGTTTTTCCAAAGATGAGGCGTGCCAGTTTACCAGGGAGTTTGACTTCGCTGTTCCAAAGGAAATTATTGATAAACTTTATGAGTATTTAGGAAAACCGGGCAAGTGCCCACACGGTGAGACAATACCTTCATATTAACCAGCTAAGTCTTATTTATCACAATAAGTATAGAAATGAGAATTATTAAGATGCCCTTCTGTACATACTCTTATAGAGTAAATCAATCTGATCCTCTATTTTTTTCTTTGTTGAGAGTAATTGTTGTTTTAAGCAAATATAATCCTCTTTACTTATACACTCTTGTATTTTAATGATGTCGTTAGCTAAGTCCTTATTCTTGGAGTATTTCCTAAAGAAACCGCTCAATTCCCTCTGAACCCATGAGTAGACTGTTTTTTCATTTCTAGAGTTTACATGAAGTAATGCCTTTTCTATTGAGGTTTTAGCCAAAATCATATCCTGAATTAAAAGAAAATCTTTGTCTATTGACACAAAAATGATATATTCAAGCTAAATATAAATATCTACCTAGAACAGCAATTCCCCACCCTCCTCCGGAAT
KOK=       101
KK=  981519  LL=  982418  Z=    5.95  JJ=  981219  DL=   900
A===      111      112      113      114      121      123      124      131      132      133      134      141      143      144      211      213      214      223      224      231      233      234      243      244      313      314      323      333      334      343      413      433
B===      222      122      422      322      212      412      312      242      142      442      342      232      432      332      221      421      321      411      311      241      441      341      431      331      424      324      414      444      344      434      423      443
RRR=    0.424   16.109   -2.347    4.745    6.974   -1.500   -0.175   -0.610    2.185    0.003   -0.510    2.806    0.394   27.325    2.585    0.132   -2.555   30.728   -0.988   -1.026    3.936    0.228    3.422   12.885    0.818   -0.543   38.586    0.052   -0.086    0.425    0.772   -0.598
X1==    2.807    4.758    3.200    2.808    1.651   -0.787   -0.567   -0.165    2.656    0.089   -0.233    1.660   -1.128    5.527    0.763   -0.098   -1.154    5.604    2.504    1.279    1.130   -0.186    1.645    3.379    1.089    1.556    6.130   -0.370   -0.512   -0.512    1.556   -0.512
X2==    0.151    3.386   -0.733    1.690    4.224    1.907    0.308    3.701    0.823    0.032    2.186    1.690   -0.349    4.944    3.386   -1.344    2.214    5.483   -0.394   -0.803    3.482   -1.222    2.081    3.813    0.752   -0.349    6.294   -0.141    0.169   -0.831    0.496    1.169
CD1=       12       16        7        8        9        1        2        2        6        1        1        6        0        9        7        2        1       10        7        4        2        1        3        6        2        3        7        0        0        0        3        0
CD2=        6       14        2        5       16        7        3       10        5        2        4        5        1        6       14        1        6       14        2        2        7        0        4        5        3        1       11        1        1        0        2        2
TTAAATAGACAGGAACTTGGAATTACTATATTTAAAGCATCTAACGATATTGAGTTGCAATTATGGCTCTCATTAAAGAACGCATTGGACTTAAATGTAATATTCTTAGGATTATGTGAGAAAATTGATAATCACCTTAGGGAATTCTGTGTCCCTCTAAACAGGGAAGTTGAAAACTACTATACCAAGGCAAAATTAATAGAAGTCATTAAGAACTTTGGAATATATCCTGATGAGAAAGAGTTAAGGGATTTAACGAAAGAGGAAACATACAGATGGTTAGTGAATGTGTTCAAAAAGAGAGGTATTGATTATGATAAGTTCAGGGGAAGTATAGGAGAACTAGTGACAACTGAAGACGGGGCTGAAATGCCTAAAGAGATGGAGATTTTGGCAAATAAAATTAAATCTTTCGAAGAAACTATATAATAATATGAGCACTGATATCCTCTCTGCTATAGGATTAACAATAATATTCGTAGGTTTAGTACTCGTTATTGTAGGAATTGTTAGTGGAATAATAAAGAGTTCTAAAAAAGAGAGGAATGAGAATCAGAGAGAGGAGACAAAAACAGAATATGGTGGAGTTATTTTTATAGGTCCAATTCCTATCGTATTCGGAAGTAATAAGGATATGGCGAAAATGGCATTAATAATAGGTGTTATAATGGTTGTACTTATCATTGCATTTGTAGTTTTAAGTTATGTAGTCTGATCATAATTTTCCTCTAACTTTCATTGCATTTACTACTCTCTCTATTGCCATTGCCATCGCAGCAGTTCTCATATCCTGATCTCCTAACTTATTATATTTGGTGTATACGTAATCAAAAGCTCTCTCCATTCTGCTAACTATTAGTTTTCTTGCCTCTTCTTCATCCATTATCTCTCCCATTTTGT
KOK=       102
KK=  986739  LL=  987578  Z=    4.62  JJ=  986379  DL=   840
A===      111      112      113      114      121      123      124      131      132      133      134      141      143      144      211      213      214      223      224      231      233      234      243      244      313      314      323      333      334      343      413      433
B===      222      122      422      322      212      412      312      242      142      442      342      232      432      332      221      421      321      411      311      241      441      341      431      331      424      324      414      444      344      434      423      443
RRR=   -0.960   -2.223    0.753    9.273   -0.194    2.264   -0.744    1.468    0.422   -0.287    0.604    3.823    0.110   10.364   17.516   12.449   19.103    2.854    1.450    1.561    5.854    1.516    0.411    0.073    5.958   59.997    4.208    0.137    0.001    0.803    0.723    0.803
X1==    1.905    1.509    0.761    4.069   -0.167    1.162   -0.711    1.484    3.174   -1.163    0.762    0.990    1.688    1.937    3.743    2.504    4.287    2.714    0.448    1.162    1.970   -1.178   -0.319    0.725    1.445    8.171    1.970    1.081    0.191   -0.809   -1.091   -0.809
X2==   -0.504   -1.473    0.989    2.279    1.164    1.948    1.046    0.989    0.133    0.247    0.793    3.861    0.065    5.350    4.680    4.972    4.456    1.052    3.238    1.343    2.972   -1.287   -1.287    0.100    4.122    7.342    2.136    0.126    0.008   -0.992   -0.663   -0.992
CD1=        6        6        3        7        3        4        1        4        7        0        2        3        3        3       10        6        8        7        3        4        4        0        1        2        3       10        4        2        1        0        0        0
CD2=        5        2        5        8        8        6        5        5        3        2        3       11        2       10       16       11       11        4        8        5        5        0        0        2        7       12        4        1        1        0        1        0
AGAGTGTTGTAAAGCCTCAGAGGATTCAAGACTAACCACCCATAAGTAAATTGTGTGTCCTTTCTCTTATTTTAGGTATTATCCTTAGCTCTTCTGCTTTTATATTCAATTGAGAAGCTAACTTCACTGAAGCTAGTCCTGCAATCAGAAACATGCCGGATATGTTCTTCAGTATACTCTTATAAGGTGGATAAATTAACTCTGCATTTATTAGAGAAGCTGTAGCCTCGTCTATCTTATCAGAGGGAATAACAATTGGTATAAACTGATTTCCCTGTTGTGACGAGTAAAGTTCTATCTCGTTATGGTTAGCCTCAGGTAACTGAGAGAAAAAGGCTGGATACTTAGCATTCTCATTTACTTCCTGTTTAAATCTTTCAGCAATAGGGAGTAAATCTGAAGCATAAAATATAGGAACCTTTCCAGTGATCCTATTGGCTATTCGTGTACTTACCTCTGACAACATGGTGAAATTGTCCTGTATTCCATCAACTAAATCTTGTACTCTATAGTTAGATCCTGTACTCTGGTTAAGGATTCTAACAAGATATGTGAAAATATACGGAAAAATAAATCGTGTCTGATAGCCTTGGGGTAAGCTTAATAAAGGATATCCTTTACTTTCAGCTATCTCCTTAAGTTTACCTCCAGAGGTAATGACTATTATCTCCTTTACACCTAATTCTTGAGCCCTCTTTACCCCAGCAAGTGTCTCTGCAGTGTTACCAGAATAACTTACCGCTACAACTGTAGTTTTTGAATCAACGTTTACCTTGTAACTCCTGAACAGCTTATACTCCACAGGTAAGTCTAGGAGTTTTAGGACTTCACCTGGTATTC
KOK=       103
KK= 1030689  LL= 1031708  Z=    5.55  JJ= 1030659  DL=  1020
A===      111      112      113      114      121      123      124      131      132      133      134      141      143      144      211      213      214      223      224      231      233      234      243      244      313      314      323      333      334      343      413      433
B===      222      122      422      322      212      412      312      242      142      442      342      232      432      332      221      421      321      411      311      241      441      341      431      331      424      324      414      444      344      434      423      443
RRR=   20.572   -0.132   -0.015   14.853    5.885    2.733    0.658   -0.044    3.309    3.689    0.404   10.566   33.559    2.311    1.091    1.284   -0.518   28.534    0.268   -0.897    1.221    0.908    0.084   -0.773   -0.299   -0.899   34.828    0.993    0.006    0.006    6.964   -0.022
X1==    3.533   -0.142   -0.030    5.532    4.261    1.884    0.349    0.548    3.677    1.862   -0.673    3.935    3.671    1.147    1.179    3.677   -0.752    5.158    0.490    0.689    0.388   -1.349    1.648    0.602   -0.497    1.499    4.457    2.127   -0.032   -0.032    1.499   -0.032
X2==    5.823    0.926    0.490    2.685    1.381    1.451    1.884   -0.080    0.900    1.982   -0.600    2.685    9.141    2.016    0.926    0.349    0.689    5.532    0.548   -1.302    3.147   -0.673    0.051   -1.284    0.602   -0.600    7.814    0.467   -0.200   -0.200    4.645    0.709
CD1=       14        5        3       14       15        6        4        4        9        4        1       11        7        4        8        9        2       11        4        4        2        0        4        3        1        4        7        3        1        1        4        1
CD2=       17        7        4        7        8        6        6        3        5        5        1        7       14        4        7        4        4       14        4        1        7        1        2        0        3        1       14        2        1        1        8        2
TTTGATGTGATATGTTTAATAACTCTTCTCCCCAGAAGGGAAGACTCTTGGATGTTTCAATACCCTAATGTCATATTCACAAAGAAACAGGCTGAGGTAATGGGTTTCGAAATAATACAACAGGAAACTACTGGCGAGAAGGACAGGGAGCTAAACGACCTAAAAATTGCGTTTGAAAAAGCTAAAAAGAAAGGTGCTAAAGGAATAGTAGCTGGAGCTCTCTTATCAGATTACCAGAGATTGAATATAAGTATCATTGCTGAAGAGCTTGGGTTAAAGACTTACACTCCGCTCTGGAGAAAAGACCAGAAAGAGTACATGTATAGCCTAGTTAGAGATGGATTTAAGTTCATTATAACTTCAGCATCAGCTTATGGCTTTCCCTTTGAGTTAGTAGGAAAGGTCATCGAAATGGAAGATATCAAGAAGATAGTTTATGCTGCTGAGAGATATGGTTTTAATCCCGCTTTTGAAGGTGGAGAAGCTGAAACATTCGTGGTTTATGCACCTTTATTCAGTAGAGAGCTAAAAATACGTGGACATAAAGAAAGAGTGAGTGAGTTCGAGTGGAAATATGTCATAGAGGATGTTTACTAAGTAGGGGAAAAGTCAAGGGAATTACTGAAGGGTAAATTCTTGCTCAACTAGTTTAGCCATTTTGTCTGCACAATCTTTAAGATCACTTAATATTTTACTCCTAAGCTCATTATAGTCTCTAGCCTTATAGAGATATCTAGGTCTACCCGCCTTATTTACAGACTCTTTGATCCTCATTGCTAAACCCATTTCAAGCAACTTATTGAGGCTACGATTTATAGAAGCCTTAGATAATTTGAGGTCACTCTCCAATTCTTCTGTGCCTTTAGCACCGCTTTTTGCTAATGCAACTAATACTTGTACATCAGTTTCTGAAAGACCATAACAGAACGATAGTACGTCAATTAATGTAGCGTCTTTTCCAGACGGAAACTTCATTCTAGCTCCGCTAATTTGGGACATTTATCTCACAAATAAAGTTCT
KOK=       104
KK= 1054509  LL= 1055078  Z=    5.24  JJ= 1053999  DL=   570
A===      111      112      113      114      121      123      124      131      132      133      134      141      143      144      211      213      214      223      224      231      233      234      243      244      313      314      323      333      334      343      413      433
B===      222      122      422      322      212      412      312      242      142      442      342      232      432      332      221      421      321      411      311      241      441      341      431      331      424      324      414      444      344      434      423      443
RRR=    1.461   -2.152    0.043    4.546    0.087   -2.462    1.552    0.734   19.511    0.071   -0.809    7.439   -0.005    5.094    2.174   -0.869   16.577    7.230   -0.021    8.193   13.258    1.020   -0.024    0.722    0.859    0.090   22.057   -0.398    0.564    0.371   -0.053   -0.260
X1==    3.374    3.282    0.198    1.325   -1.048   -1.352    0.441   -1.333    4.687    0.788   -0.950    2.168    0.050    2.220    2.045    1.667    2.936    3.840   -1.240    2.422    2.592   -0.977    0.023    1.198    0.788    0.050    5.360   -0.770    1.368   -0.632    0.050   -0.632
X2==    0.433   -0.656    0.219    3.431   -0.083    1.821    3.520   -0.551    4.163    0.090    0.851    3.431   -0.104    2.294    1.063   -0.521    5.645    1.883    0.017    3.383    5.115   -1.044   -1.044    0.602    1.090    1.806    4.115    0.517    0.412   -0.588   -1.059    0.412
CD1=        8        8        2        3        1        0        2        0        8        2        0        4        1        3        6        4        5        7        0        5        4        0        1        2        2        1        7        0        2        0        1        0
CD2=        4        2        2        7        3        4        7        1        7        1        2        7        1        4        5        1       10        4        2        6        6        0        0        2        2        3        5        1        1        0        0        1
CATAGAAGATATAAAGAAGGCTAATGAACTAGGTGCGGTGGATAAATTACTAATTACTGAAGACTATCTAACTGATACTGGTAGGGAAATTATTGATGAGCTCTTGAGGGATATTGAGAAAAAGAAGGGAAAGATCATGATAGTACCAAAGGATTCTCCAATCTACTATCAAGTTAAAAATTTGACAGGAATAGTCTCTCTACTGAGGTTTAGAATAAACTAACTTCTCTCCTATCTTAAGTTTCCTCCAATCAGGATACTCCTCCACTAATACGTACTCATTTACTCCTAAGTGAGTAATCAGAGATGGTGAAATACTCCAGACTCCCTTTTCTATCTCTTCACCGTAATCACTTAGATCTTGAGAAGACTTCACTACGGCTCTTAGAACTGTTCCCTCTCCCGTTCCTTCCTCATAGGCTTTAGATGAGTACTTTATAATTCTCAGGAACCTAGTTCTGGTCTCCACTAAATCTTTGTAAACTGAGCTACAGTAGTGGAGTGCAATTTTCTCTTCATGTAATTTTCTCAAAGTAGCATAAGCCGTTTCAAAACTTCCATTTACTCCTG
KOK=       105
KK= 1065249  LL= 1066238  Z=    4.70  JJ= 1065219  DL=   990
A===      111      112      113      114      121      123      124      131      132      133      134      141      143      144      211      213      214      223      224      231      233      234      243      244      313      314      323      333      334      343      413      433
B===      222      122      422      322      212      412      312      242      142      442      342      232      432      332      221      421      321      411      311      241      441      341      431      331      424      324      414      444      344      434      423      443
RRR=    0.053    0.071    0.684    4.800    4.042   -1.615   32.133    0.267    0.616   -0.280   -0.149   -1.377    5.242    8.957   10.641   -0.780   18.994    2.713    1.399    8.923    0.563    0.332    1.843   -0.519   -0.268  100.661   24.681    1.096   -0.167    0.207    0.080    1.168
X1==    0.070    0.821    0.333    2.635    2.990   -1.167    5.011   -1.589   -0.584   -0.782   -0.349   -0.504    2.187    3.064    7.871    1.751    4.296    2.326    0.388    2.335    0.892    0.224   -1.316   -0.125    0.598    9.796    5.919    0.865   -0.197   -0.197   -0.349   -1.108
X2==    0.766    0.086    2.052    1.822    1.352    1.383    6.413   -0.168   -1.055    0.357    0.427    2.729    2.397    2.923    1.352   -0.445    4.421    1.167    3.603    3.822    0.631    1.484   -1.401    4.160   -0.448   10.275    4.170    1.267    0.852   -1.055   -0.229   -1.055
CD1=        3        5        3        5        9        1        9        0        2        1        1        1        4        4       18        6        8        8        3        7        4        2        0        1        3       13       12        3        1        1        1        0
CD2=        9        6        7        9        9        5       17        3        1        2        3       11        6        9        9        2       13        4       10        9        2        4        0       10        1       18        6        2        2        0        2        0
CATATGCTATAGACCCTGCTAAACCATTAACGAATGCTCCCAAGTAAGCAGAAGTGAATGGAGATAGTTTTTGAGCCATAAATGAGGCAATTATTCCTGTCAATGTATCCCCAGTACCGCCAACTGCCATTCCAGGATTTCCTGTCTTATTAAGTTTAAATTCTTCCTTTTCTGCTATGATATCAACATAACCCTTAAGGAGTACTACACAATTACATTTCAGTGAGCACTCCTTCACTTGCTCAATTCTTTTTCTCATGTTCGAATCAGGCTGAACCCCTGAATATATCTTAAATTCTCCTGCATGAGGAGTTATTACTGCATTCGGGAATAATTCCATACCTGCCACTGATTTTAACGCATCAGCATCTATGACTGAAGGTTTATTCTTTGCTTTCAGATATCTAACTATCTCTATGGAAGCATCTACAGTTTCCCTTTCTTGTCCCATACCAGGTCCTACAACTACGACGTCAGCTTTATCAATCCATGGTTTTAGCTCATCCAAATTGTCTGTAGATATATTCTTTCCCTTAAGCTTAATAGATATAAGGTCAGGGGAAAAGCTAGAGATGACCTTAGCTGTCTCCTCTGGAGATGCGACATATACCAGATCTGCTCCCGTCCTTAAGGCTCCCAAAGCAGATAGAGTTGGGGCTCCACTAAATGTAAAATTCCCTCCAATGATCAAAACTCTTCCATTATCTCCTTTCTTTGTGTTATACTCTCTTTTCTTCACATTGACAATGACATCACCGGGACCAACATATATTTCAGCCTCTTTAGGAATACCTATTTTCTTGACGACCACTTTACTCTCAAATTTTTTTAAGCCTGGCTTAAGATCATGAAAGGTGACTATTAGGTCGGGAATAACGTGTTCTCCCTGCTGTTCTTCATCGTCTGCATTTATCCCAGAGGGTATATCTATAGAAACCTTAAAACCAGAGCTCTGATTAAATACTCTAATAGCTGTTCTAAATGGTTCTC
md=   4  K3= 1110289  K4= 1389060  IDL= 2220581
KOK=       106
KK= 1137049  LL= 1137738  Z=    5.85  JJ= 1137049  DL=   690
A===      111      112      113      114      121      123      124      131      132      133      134      141      143      144      211      213      214      223      224      231      233      234      243      244      313      314      323      333      334      343      413      433
B===      222      122      422      322      212      412      312      242      142      442      342      232      432      332      221      421      321      411      311      241      441      341      431      331      424      324      414      444      344      434      423      443
RRR=    9.501    4.113   12.429    2.219    0.512   13.984   -1.699    0.904    0.002   -0.250   -0.238   -0.785    1.719   25.749   -0.741    4.076    5.519    6.055   -1.368    0.014    2.186    1.202   -0.238    0.030    0.557    4.196   51.550    0.455    0.455    0.455    0.022    0.455
X1==    2.541    4.213    5.395    2.580    0.346    3.301    2.110    0.895   -0.121   -0.154    0.884   -0.529    2.814    3.992   -0.760    1.932    2.110    3.359    1.010   -0.805    2.204   -1.149   -0.269   -0.196    0.777    2.814    6.450   -0.751   -0.699   -0.699   -0.081    1.301
X2==    3.740    0.976    2.304    0.860    1.481    4.237   -0.805    1.010   -0.018    1.628   -0.269    1.485    0.611    6.450    0.976    2.110    2.616    1.803   -1.355   -0.018    0.992   -1.046    0.884   -0.154    0.716    1.491    7.992   -0.605   -0.650   -0.650   -0.269    0.350
CD1=        7       11        9        5        4        7        5        3        2        1        2        1        4        5        2        5        5        8        4        1        4        0        1        1        2        4        9        0        0        0        1        2
CD2=       13        6        6        4        7        8        1        4        2        3        1        5        2        9        6        5        6        4        0        2        2        0        2        1        2        3        9        0        0        0        1        1
ATTGTGGATAATTTACCTAATGATCAGGTTTTCATTTTTAGCAGGAGAGAGGAACCTGCAGAACAGAAGACGAAGGAGAGGAAAACAATGAACTATATGGTTGAATTGGCTTTTAATACGCTAAAGAGGATACCTAATTACATTGTTGATCTGGGTGATTTCGGCAAAGAGCCAGGAATTTTCGTAATAGATAATGATCCTATGAAAGTAGTAGAGAAAAGCCTAAAGCTACTGGACTTCTTGAACAACTAGATTTCAAACCTGGGTAACTGTTTTCTCTCCTTTACTTTTTATAGCCTCTTCCACTAAAGCCATGCATTTCTCGAGATCAGTAATAAGTTGGTTTAAAACTTTATCATCAATCTTTTTCCTGTTGATATGCACAGTTAGTCCAATATTGAATAGTAGATCAATAACTCTCCTCTTCAGAGGATCTCTTGTAAAGAGGGACTCGATCTCTATCTTAATTTCCTCAACTTTTTTTACTCCTTTATCTGTGAGGCTGTATATCTTTTTACCGTCCCTCTCTTGTATTATTATGTATCCATCCCTTGCTAGACTCCTGAGTACAGGATAAATTGAGCCTGTCTCTTATACACATCTGAGCTATACTCTTTATGATCTCGTATAGGTACATGGGTTTTTCAGCTAATGAACTTAAAACTAAAAGCCTTAGTGTTCCTCTTCTTA
KOK=       107
KK= 1201669  LL= 1202448  Z=    5.30  JJ= 1201489  DL=   780
A===      111      112      113      114      121      123      124      131      132      133      134      141      143      144      211      213      214      223      224      231      233      234      243      244      313      314      323      333      334      343      413      433
B===      222      122      422      322      212      412      312      242      142      442      342      232      432      332      221      421      321      411      311      241      441      341      431      331      424      324      414      444      344      434      423      443
RRR=    2.494    0.250   -0.006    6.644   -0.224    0.269   12.174   -0.181    4.770    0.007   -0.445    0.090   -0.022    8.770    2.709   -1.212   80.525    0.306   15.185   -0.004   -0.734   -0.512    1.656    3.099    0.411   56.959   15.928    0.185   -0.061   -0.061    1.046    0.303
X1==    1.361   -0.296   -0.015    2.241   -0.296    0.384    3.416    0.694    1.686    0.013   -0.306   -0.327   -1.171    2.074    3.572    1.686   10.478    1.270    3.625    0.384   -0.896   -0.487   -1.280    0.857    0.729    6.608    4.362    0.765    0.587    0.587    1.422   -0.286
X2==    1.832   -0.847    0.391    2.965    0.759    0.700    3.564   -0.260    2.830    0.563    1.452   -0.277    0.019    4.228    0.759   -0.719    7.685    0.241    4.190   -0.009    0.820    1.051   -1.294    3.614    0.563    8.620    3.651    0.242   -0.104   -0.104    0.736   -1.057
CD1=        4        2        2        4        2        3        6        3        5        2        1        1        0        3        8        5       15        5        7        3        1        1        0        2        3        9        9        3        2        2        3        1
CD2=        8        2        3        9        5        3        9        2        6        2        4        3        2       10        5        1       16        2        9        2        2        3        0        8        2       14        5        1        1        1        3        0
CTTTTTCGCTTTGTCCCTCCTCTATGAACTTTCCTCCTTTACCTTTCTCTACAAATCCTAGGTCTTCATACCCCATTATTTCTGCTATGGTAAACGCATCATGAACTGTAGCAACTTCTATACTATTAGGCGTAATATCAGCCATTTTATAAGCGTCCTGAGCAGCTAATGTTGTAGCCTTAAATCCTAACCACTCTCCTCTTCTCGCAACATATGCGTAGTCATTAGCAAATCCTACTCCACTAATCCACACTGGTGAATCTATCTTTAGCTCTCTCACCTTCTCTTCCGAGGCAAATATTGCTGTTGCGGAACCATCACTAATTGGACATGCATCAAGGAGCTTAATAGGCCATGAAATAACCCTAGACTTTAACACTTCCTCAACTGTGACAGGTTTTTGGAAGTGAGCCTTAGGATTACTTGCTCCATATTTGTGTGCCTTAACCGATACTAGAGCCATTTGTTCTTCTGTTGTACCGAAGACTGCCATGTGTCTAGTAGCGTAAAGAGCATAATAAGTAGGAAATGTAGTACCGTAAAAGTGATATTCCCACTGGTAGTTTCCTCCCCTTCCTCCCACTGCTAAAGAGGTTGAAGTATCGACCTCAGTCATTTTATCCACGCCCACAGCCATAGCTATTTCAGCTAGACCAGATGCTACAAGGGAGTAGGCTGTTAGAGCAGCTGCGAGACCTGTAGCACACATAGCCTCTACTCTCATGGGTACTTTTCCTGTTAAACCTGAGTACTCAGCTACAATAGGTCCTGGATAAAGTT
KOK=       108
KK= 1204849  LL= 1205328  Z=    5.66  JJ= 1204189  DL=   480
A===      111      112      113      114      121      123      124      131      132      133      134      141      143      144      211      213      214      223      224      231      233      234      243      244      313      314      323      333      334      343      413      433
B===      222      122      422      322      212      412      312      242      142      442      342      232      432      332      221      421      321      411      311      241      441      341      431      331      424      324      414      444      344      434      423      443
RRR=    2.441    0.015   -0.528    1.710   -0.178   -1.046   -0.105   -0.013   -0.276   -0.536    4.456    0.168   -0.095    1.909   13.193   -0.020   17.536    2.657   -0.219    1.428   -0.501   -0.077    0.819   -0.739   -1.214   91.823    0.924    1.218    0.340   -0.124   -0.972    0.340
X1==    1.313   -0.110    0.871    0.975    1.270    1.793    0.938   -0.091   -0.112    1.434    4.104    0.207    0.104    1.343    4.029   -0.112    4.742    0.810    2.407    0.841    1.422    0.086   -0.914    1.304   -0.566    9.104    0.422    0.707   -0.463   -0.463   -0.896   -0.463
X2==    1.858   -0.140   -0.606    1.753   -0.140   -0.583   -0.112    0.148    2.459   -0.374    1.086    0.810   -0.914    1.422    3.275    0.177    3.698    3.281   -0.091    1.699   -0.353   -0.896   -0.896   -0.566    2.144   10.086    2.191    1.723   -0.733    0.267    1.086   -0.733
CD1=        4        2        2        3        4        3        3        1        1        2        5        2        1        3        8        1        8        2        5        2        2        1        0        3        0       10        1        1        0        0        0        0
CD2=        5        2        1        3        2        1        1        2        5        1        2        2        0        2        7        2        5        6        1        4        1        0        0        0        4       11        4        3        0        1        2        0
TAAACGCTGATCCTACTGTTAAGTCAGTGATTCTGACTGGAGAAGGTAGGGGATTTTGTGTAGGAGCTGATTTAAGTGAGATGGTTGAGGACATTTACGCTGACCTCAAGTATACCTTCCAACCTATTATTAAGGAAATAAGAAATCCAAATAAATTGTATATTTCTGCTATTAACGGAGTTGTTGCTGGTGCATGTTTAGGAATAGTACTCTCTACAGATTTCAGGATAAGTAGAAAAGATGTAAAGTTTGTGACAGCTTTCCAGAGAATTGGTCTTACCTCAGATACAGGTGTAGCTTACTTTTTAGCTAAACTAGTCGGCGTGAAGTCGTACGACCTATTAATTCTAGGAGGGGAATTTACAGCAGAAGATGCTGAAAAGTGGGGGTTGGTAAAAATATCTGAGGATCCCCTGTCAGACGCTGTTAAGCTAGCTCAAAGAATTTCTGCAGGTCCGTTCTTAACTTATGTGGCAGGAA
KOK=       109
KK= 1213309  LL= 1214058  Z=    4.94  JJ= 1212889  DL=   750
A===      111      112      113      114      121      123      124      131      132      133      134      141      143      144      211      213      214      223      224      231      233      234      243      244      313      314      323      333      334      343      413      433
B===      222      122      422      322      212      412      312      242      142      442      342      232      432      332      221      421      321      411      311      241      441      341      431      331      424      324      414      444      344      434      423      443
RRR=   -0.086    0.161    0.641   -1.125    4.643    9.620   38.760   -0.908    1.076    1.477   -2.595   -0.250   -0.470   -0.105    2.302   -1.266   43.199    2.009    4.676    3.419    0.152   -0.220   -0.608   -0.589    2.585   28.427   24.055   -0.646   -0.088   -0.170   -0.797    0.077
X1==   -0.220   -0.723    0.587   -0.885    1.511    4.139    5.851    0.587    0.643    1.420    2.087    2.415   -1.223    0.308    2.628   -0.756    6.522    0.698    2.586    2.041   -0.276    0.476    1.317   -0.453    1.420    5.397    4.986   -0.856    1.066    2.066   -0.396   -0.934
X2==    0.390   -0.222    1.091    1.272    3.073    2.324    6.624   -1.545    1.675    1.041   -1.243   -0.104    0.384   -0.341    0.876    1.675    6.624    2.879    1.808    1.675   -0.552   -0.462   -0.462    1.300    1.820    5.268    4.824    0.754   -0.082   -0.082    2.012   -0.082
CD1=        3        2        3        1        6        8       11        3        3        3        4        6        0        2        8        1       12        3        6        5        1        2        3        1        3        8        7        0        2        3        1        0
CD2=        4        3        4        4        9        6       12        0        5        3        0        2        2        1        5        5       12        7        5        5        1        1        1        3        4        8        8        2        1        1        4        1
GTCCTTTAGGAACACCTGGATATCCATCTACATCACCCTACGTTCTTTCAGCTGGAGGAACTACAACATACATTCAGTTCCCCAATGGGTCATTCTATCAGACTGCATGGTCCAATTATGGATTTGTGCCTAATGGAGTGAACTACGGAGGAGGCACTGGTGGTGTAAGTATTGTAGAACCTAAACCTTGGTATCAATGGGGTATAACTTCTCCTAAAACATATCCAAATGGTAGACTTGGTCCAGACGTTTCGGCGAATGCTAATGTTTACCCTGGAATATATATAATAGGTGGATTCAATCAGACACTCATAACCGGAGGAACAAGTGAAGCTTCTCCATTACTAGCAGGAATGCTCGTAGCTGTTATGAGTTATGTTAACCATAGTCTAGGGCTTATAAATCCGCTATTATATCAGATAGGCGAGAATCCTCAGTTATATTCTAAAATATTCTACCCAATAACATTCGGATATAATATTCCATGGACATCTAGTTACGGCTACAATTTAGCCACAGGTTGGGGAGCTCTGAATGCAGGAGAGTTTGCGCAGTACTTAAAGTCGCACAGATCAGAACTTAAGAGTTCTCTATCTATCATGGTTGAATTATTAGGTCCTCAGGGATCTCAGAGTACATTCATGCCTGGAGAAACAATGACTGTAGTAGCTAATATAACTATTAATAGAACCGTTGTTTCATCAGGTAGCTTCAATGCAGTATTAGAGGACTTATATGGAAATGTGACTA
KOK=       110
KK= 1219879  LL= 1220688  Z=    5.27  JJ= 1219729  DL=   810
A===      111      112      113      114      121      123      124      131      132      133      134      141      143      144      211      213      214      223      224      231      233      234      243      244      313      314      323      333      334      343      413      433
B===      222      122      422      322      212      412      312      242      142      442      342      232      432      332      221      421      321      411      311      241      441      341      431      331      424      324      414      444      344      434      423      443
RRR=    9.661    1.494   -0.693    8.842    5.897    2.359    1.012    0.060    1.190    0.006   -1.098    1.178    1.403   -0.362    2.836    0.058    4.882    1.015    8.812    0.058    1.353    0.685    1.403   11.022    0.041   81.468   20.366    0.377    0.624    0.105   -0.034   -1.218
X1==    3.699    1.864   -0.527    2.217    3.481    3.418    1.027    0.250    0.631    0.007   -1.075    2.217   -1.075   -0.282    1.325    0.631    1.677    2.117    4.070    0.631    0.688    0.480   -1.203    4.192    1.007   10.187    3.397    0.413   -0.678    1.322   -0.137    1.322
X2==    2.612    0.801    1.314    3.988    1.694    0.690    0.985    0.240    1.887    0.763    1.021    0.531   -1.305    1.283    2.140    0.091    2.912    0.479    2.165    0.091    1.968    1.428   -1.167    2.630    0.041    7.997    5.996    0.912   -0.921    0.079    0.245   -0.921
CD1=        9        7        1        5       10        7        4        2        3        1        0        5        0        1        6        3        5        6       10        3        2        2        0        7        2       12        5        1        0        2        1        2
CD2=       13        7        6       10        9        4        4        4        6        3        3        4        0        3       10        3        7        3        5        3        4        3        0        4        2       12        9        2        0        1        2        0
ACATCTGTGTCCATTCGTAAGTCTCTCCAGCTATTGCAGATTGTAACATTTCTTCTAATGTCCTTATTGGTTTGTCTGTGGCTGGATCACCAATTCCTCCTTGTTTTATGTAGTCTAAATGTCCGAATGCGTGGGCTGTTTCACCTTCAGCTATACTTCTCATTAATTGAGCTAATTCAGGATATCCTTCTTCATCAGCAGTCTTGGCGAAGAATAGGTATCTTCTGTTTGCCATTGCTTCTCCCATAAATGCGTGCCTTAAGTTTTCTGCAGTTTTACTATTTTTTATGTCTGCCATAAGGATCAATAATATATGATGATGGAGAGTATTTAAGTGTTTTTATTATCAATTAGGAGTGGATAAAAGAAAAGAATTATTTCAAATTACTCTCTTATCAGTAAGAGAAAAGAACTTTGTCGTAGAACTGGACTTTAGACTGAGTTATCCTGAAAAGTAAATTTGGGTTCTTTTATGTAAAACATGTGGTTTGAAGTGAGAATAAGGGAAATAGAGCCATAACCATCCTTTAGGTTATAATAAGAAGGGTAGGAAAAAAAGAAATAATATATATTCAACTGAAATTTTTTACTTTTTACTCATAATCGCTTTATAGATTTCCTCTGGAGGAGTTGGCGTTTTTGTAAATCTTGCGCCTACTGCATCTTCAATAGCCCTTATGATAGCTGCAGGTCCCACAATTAAAGCAGCCTCTCCAACGCCTTTGGTTCCTGTTGGGTAATTGGATGGGTGAGATTTATCTGCGAAGTAAGATATAAATCTTGGAGCCTCTACAGCAGTGGGAACATAAT
KOK=       111
KK= 1220689  LL= 1221738  Z=    4.60  JJ= 1220629  DL=  1050
A===      111      112      113      114      121      123      124      131      132      133      134      141      143      144      211      213      214      223      224      231      233      234      243      244      313      314      323      333      334      343      413      433
B===      222      122      422      322      212      412      312      242      142      442      342      232      432      332      221      421      321      411      311      241      441      341      431      331      424      324      414      444      344      434      423      443
RRR=   -0.624    1.015    0.005    1.442    1.640   -0.841   31.716   -0.032    0.019   -0.067    7.064    4.611    0.153    1.826    6.744    3.053   97.087    1.042   16.814    1.309    0.134    0.984   -1.107   -0.292    0.278   33.623   22.000   -3.157   -0.199   -0.614    4.286    1.344
X1==   -0.669   -1.095   -0.009    0.673    0.709   -1.150    4.579    0.701    0.026   -0.076    1.483    1.572    3.239    1.186    1.912    1.202    9.037    1.297    3.262    1.790   -0.630   -1.397    0.782    2.577    2.006    9.384    5.117    3.927   -0.320    0.538    2.361   -1.177
X2==    0.931   -0.926   -0.545    2.143    2.313    0.731    6.926   -0.046    0.731    0.885    4.762    2.934    0.047    1.539    3.527    2.540   10.744    0.803    5.154    0.731   -0.212   -0.704   -1.417   -0.113    0.139    3.583    4.299   -0.804    0.622   -1.141    1.815   -1.141
CD1=        1        1        2        2        4        1        8        3        3        2        3        3        5        2        6        5       14        7        8        6        2        0        3        4        5       12       12        8        1        2        4        0
CD2=       12        4        3       12       12        4       19        4        4        3       11       14        3        8       15        7       27        3       12        4        1        1        0        3        2        9        6        0        2        0        6        0
AGTCTGCATAAGTTACACTTAGTTGACCGTTTTCGTTAATTATAGCCTTCTCGTATAATGCTTGTCCTACTCCTTGAACTCCTCCGCCATGTATTTGTGCCTCTGCCAAGGCTGGGTTAATGACTTTACCTATATCGTCATAAGCCCTATACTCTACTACTCTGGCCATTCCTAAGTCGTCAACCTCAACTACAGCTACGTGAACACCATATGGGAATGTAACGTCATTTTCATAATATATCTTCTCTACTATAGGTTCTTTTGTTGTAGCTAAGCTGGCTATCTCATCCCAACTTGCTTTCTTACTTGGATCATTCTTCACCGAGAATTCTTCGTTTTCATATCTTATCTCCTGTACATCAGCGTTAAAGTAGCTAGCTGCAGCCCTCTTCATTTTATCTAAGACTCTTTCAGCAACCTTTAACGCAGCTGAGCCACCTATAGTTAGTGACCTTGAGCCATATGTTCCAAAACTACCTTCTACAATATCGGTATCTCCCCATACAACTCTTATTTTCTCTATGGGTATTTGTAACGCATCAGCGACTATTTGAGCTATAGCAGTTTCAGTCCCTTGACCATGAGGAGTAGTTCCAGTTATTACTAACACATTTCCTTTATTGTCTACCTTAATCTCGCCATATTCCCAGGGACCAAAGCTACATATCTCTAGATAGAACGCTAGTCCAACTCCTACCCTATGTCCTTTACTTCTTTCTTGCTGAGCCCATTTTCTTAGCTCATTATATTCTAGCTTAGCTACACCATCTTTGAACACTCTTATGTAGTCTCCTGTATCATACCTCAGTCCAAATGGATTAGTATATGGTAACTGGTCAATGAGATTCCTTTCCCTGATTGTCACGTCATCTAGACCTAACTCGTCTGCAACAGTGCTCATTATTCTCTCAATTATATATGTAGCCTCAGGTCTGCTAGCTCCTCTATACATGGTTATTGGAGGAGTTGTAGTGTAAACTGCTGTGCTCTCTATCTCCAGGTCACGAACCTTGTATGGTCCAGGTATCATTACGGGTATAATAGTAGGTT
KOK=       112
KK= 1231909  LL= 1232808  Z=    4.91  JJ= 1231669  DL=   900
A===      111      112      113      114      121      123      124      131      132      133      134      141      143      144      211      213      214      223      224      231      233      234      243      244      313      314      323      333      334      343      413      433
B===      222      122      422      322      212      412      312      242      142      442      342      232      432      332      221      421      321      411      311      241      441      341      431      331      424      324      414      444      344      434      423      443
RRR=   -0.020    1.881    3.884   -0.284   28.877   -2.243   -3.344   -2.422   16.405   18.150    0.848    2.538    1.461    4.162    0.244    1.586    3.073   -0.660    0.507    2.857   33.352    0.667    3.314   14.048    0.272    2.524    0.122   -0.155    1.467    0.111    0.848    0.015
X1==   -0.088    1.159    2.575   -0.180    5.329   -1.639    3.237    1.896    8.299    3.611   -1.266    2.497    0.331    2.653    0.117    2.088    0.787    3.323    0.982    2.088    4.562   -1.386    2.998    5.079    0.372    1.130    0.116    0.893    0.851   -0.103   -1.266   -0.103
X2==    0.226    1.623    1.509    1.582    5.419    1.368   -1.033   -1.277    1.977    5.026   -0.670    1.017    4.411    1.569    2.097    0.760    3.903   -0.199    0.516    1.368    7.311   -0.481    1.105    2.766    0.732    2.234    1.054   -0.173    1.724   -1.079   -0.670   -0.145
CD1=        3        6        6        2       14        0        8        5       16        6        0        6        2        5        4        6        4        9        5        6        8        0        6        9        2        3        2        2        2        1        0        1
CD2=        6        8        6        6       16        5        1        1        6        9        1        5        8        4        9        4        9        2        3        5       11        1        3        5        3        5        3        1        3        0        1        1
CTTAGGTTGCCAACTCCCTGCTCAGGTTATAGTCTCCAGTGAGTCTGATCCTGGATTGTATGCTAAAGGCGCTGATTTACACTGTCCATGTCACGGTTCAATATATGCATTAAAGGACGGTGGAGTTGTAGTTTCGGGTCCAGCACCTAGACCACTTCCAATCGTTATACTTGACTACGATAGTTCTACAGGGGATATATATGCAGTTGGAACGAATGCACCATACTTCAGTGCCGGAATACCAAGAACTACACCTCAAGATAACTTACTGTATGATCCAAGATATAGTTATTCGGTTCCAAATAATCCTTCATGTAGTAATGGGTGATTAATATGGTAACACAGAAAGGATCTACTCTGGATAGGATATTATATTGGTTAGATGAGAGATTAGGTATTTATGGTCATACATTAAGGCAAGCTCCAAGATATGCTTATTCAATAGATTATTGGCTAGGAGGATTTGTACTTGCTTCACTAATTTTTGAGATAATAACTGGAGCACTGACTGCACTATATTACACTCCAAGTGATCCATATACATCTACTACTTACCTTATATCTCAAGTTCCTTACGGCGCACTGTTGTTTAGTCTCCACAGCTGGGGAGCTTACGTTATGATATTTGCTATGTTAGTTCACATAACTAGAAACTTCATAGTTGGAGCTTATAGACCTCCGAGAGAGTTCATGTGGATTGTTGGTACTTTATTAGCTGGTCTGACTCTAACTGAAGCCTATCTTGGTTATTCCTTGCCCTATAATCTAATTTCATGGGTTGCTACAACCACTGGACTAAACTTGTTCGGATATATGCCGTTCAACTTAGGTTATCTAATTTCTCTATTTACTATAGTGAATCCTAACCAACCAGGAATAATGTCTGGTGTGGATCCTTTG
KOK=       113
KK= 1238509  LL= 1239408  Z=    4.72  JJ= 1238449  DL=   900
A===      111      112      113      114      121      123      124      131      132      133      134      141      143      144      211      213      214      223      224      231      233      234      243      244      313      314      323      333      334      343      413      433
B===      222      122      422      322      212      412      312      242      142      442      342      232      432      332      221      421      321      411      311      241      441      341      431      331      424      324      414      444      344      434      423      443
RRR=    9.291   -2.611    5.135   28.473   10.886    3.182    1.582    0.588    2.779    0.646    0.655    6.464    6.274    8.965    0.348    0.462    0.506   13.466    0.352   -0.111   -0.351    0.572    3.366    7.869   11.610    4.833    4.681    2.779   -0.059   -0.059   -0.539    0.111
X1==    2.859    3.540    2.676    5.245    3.540    3.634    1.913    0.823    1.851    0.240   -1.291    2.121    1.839    2.683    0.212    1.851   -0.491    4.506   -1.184    0.068    0.873   -1.344    1.668    4.005    3.334    1.839    1.617    0.902   -1.026   -1.026   -0.509    1.919
X2==    3.249   -0.737    1.919    5.429    3.075    0.876    0.827    0.715    1.501    2.689   -0.507    3.048    3.411    3.341    1.645    0.250   -1.029    2.988   -0.297   -1.627   -0.402   -0.426    2.018    1.965    3.482    2.628    2.895    3.080    0.058    0.058    1.060    0.058
CD1=       10       12        7       11       12        9        6        4        6        2        0        6        4        5        5        6        2       11        1        3        3        0        4        7        6        4        4        2        0        0        1        3
CD2=       12        3        6       12       11        4        4        4        5        5        1        8        6        6        8        3        1        7        2        0        1        1        4        4        6        5        5        4        1        1        3        1
AGTAATTTTGATTCCTCAGGTATCCAAAAGGCTATGTCTTGCTGTAAAAAGTATGAAGTTGTAGCAATTCAGAACCACTTTAGCTTACTGAGTAGAAAAGACGAGAACGATGCCTTATTATTTGCAAGGAACAATGGGTTAATGTATATGGCTTATACTCCATTAGAAAATGGAATACTAACAAGAAATGAGTTCCTCAATGAAATAGGTAAGAAATACAACAAGACTGCATCACAAGTTGCTCTGAACTGGTATATAAGTGTGGATAATTTAGTGCCTATCGTTAAGGCTTCTACTCCTGCTCACGTGGAAGAAAATGCGCAGGCTATGGAGTGGAGACTTTCAAGGGAAGATTGGGAGGCAATAAATAATCATTTCAGGACTAAGGGGTACTTAAAGGAGAAAGTTGTAAGTTTCTTTAAATCCATGAGACCTTAAGGTAACTTTCCCTTCTCTTTTTATTTACATTAGCTCCTTTATCTTTTCCCACATATCATCTATATATTTCTCCAGTTTGGCTATATCATCTTCCTTTACTCTCTTAAATCTACCCTGCACAGACAGAAAGTCCTTAATTGGTCTTCTTGTCCTCTTGTCTAAACAGTGAAGACACTCTTGACTTACTGTTATTTTACCATTGTAATATTCAAATAACGGCCAATAACACGTCTGCACTGCTAACTTAGCTATTTCAGCAGTCCTCGATGGGTCAAATAGCCATCCATATGGATCGGGGGTAAGCACATGTATATACCTAAAGCCATCAATTTCCTTTGCTCTTTTTAACTTCTGAATATAATCGTGAGGATACCCTACACTTGCTGTAGCAACATAAGGCACGTTGTGAGATACCATAAGGAAGGGAAGGTTCTTTTTATTTTCTTTCTTGCCTTCTGGGGT
KOK=       114
KK= 1240369  LL= 1241388  Z=    4.50  JJ= 1240189  DL=  1020
A===      111      112      113      114      121      123      124      131      132      133      134      141      143      144      211      213      214      223      224      231      233      234      243      244      313      314      323      333      334      343      413      433
B===      222      122      422      322      212      412      312      242      142      442      342      232      432      332      221      421      321      411      311      241      441      341      431      331      424      324      414      444      344      434      423      443
RRR=    2.751    0.465    0.082    8.718    2.027    0.167    3.638   13.735    0.388    7.284    0.601   -1.195    0.082    1.335    5.230    0.367   19.426    5.264   11.078    0.587    7.650    0.539   -2.046    5.836    8.047   48.591    2.221    2.959    1.492    0.637    0.170   -0.217
X1==    2.182   -1.225    3.263    1.962    1.052   -0.184    1.497    3.878    0.370    2.484    0.273   -0.451    0.273    1.043    2.191    0.923    4.394    1.436    3.004    1.477    4.568   -0.735   -0.735    1.675    1.288    8.099    2.951    2.322   -1.329   -0.568   -0.509    0.194
X2==    1.260   -0.380    0.025    4.443    1.926   -0.905    2.429    3.542    1.048    2.932    2.200    2.648    0.300    1.280    2.387    0.397    4.422    3.667    3.687    0.397    1.675   -0.733    2.785    3.484    6.250    6.000    0.753    1.274   -1.123   -1.123   -0.334   -1.123
CD1=        6        1        8        4        5        3        4        9        4        7        2        1        2        2        7        5        8        7        7        6       12        1        1        3        5       12        9        7        0        1        1        2
CD2=        9        4        3       15        9        1        9        9        4        5        6       11        3        7       10        3       13        7       10        3        3        1        6       10        9       12        2        2        0        0        2        0
ATTTCATATAACCCTCTGGAGGAAACATATTTCCTATTTCCACTGGGTCCTCAGGATCAATTACATATGGCTGCCTCCTAGGTGGCAAGTAATCATCAATCTGCTCTTGGTCAGGTATTAGCACGTTAGTCTTAGTGTGTGATAGAATGAACCCGTCCATCCCCACCATTACAGGCAAGAATACCCTTTCGTCTTCAGAAATCCTAAAAGCCTGAATAGTCAAGTCTAATGCTTCCTGTGGGTTACTTGCAAACGCCATTATCCAACCACTGTCCCTCTCACTTGTAAAGTCAGTATGTTCGTTCCAAATGTTCCACGGTGCTCCAACTGCCCTAGTTCCAACAACCATCACTACTGGAACTCTACTTCCAGCTACCCACCACACCATTTCGTGCATATAAAGAAGTCCCTGTGATGCAGTAGCTGTAAAAGCCCTTATACCAGCTAGTGCAGCGCCATATGTTGCAGCCATCGCTGAGTGTTCACTCTCAACTCTAACTATCTCTGTCTGTATTTCTCCTTGAGCTTTCATTTCAGCCAATTTCTCTATTATTGAAGTCTGTGGTGTTATTGGGTAAATTCCTGTTAATCCTACTCTAGCTAACTTTACTGCAGTGGCTACTGCTTCGTTTCCTGAAATAATTTTCCTGATCATGTCTCACTCACCATACTTATTGCCTTTACAGGGCAAACATTCGAACAAACCCCACATCCCTTACAATACTCATAGTCAACTGTGACTTTCCCTCCTTTGGGAACTATGGTGGATTCTGGACAGAACATGAAACAAGCCTTGCAACCTATACACTTACTCAAATCTACAACAGGCTTAACCACTCTCCAGGAACCTGTCTTACCTCCAGCGCCCTTACCGGGCTTTGTTATTGGAAAGTATTGATAATCAAGTAGTAAGGACATTGTACCTCCTCCCCTCTACTAGTTCATACATCTTTCTTACTCCTTTCATGTTGATCTCTGCTAGCTTATCATCAAATTCATCTCTAATTGCCTTTTCAAGTG
KOK=       115
KK= 1250149  LL= 1250808  Z=    6.88  JJ= 1250029  DL=   660
A===      111      112      113      114      121      123      124      131      132      133      134      141      143      144      211      213      214      223      224      231      233      234      243      244      313      314      323      333      334      343      413      433
B===      222      122      422      322      212      412      312      242      142      442      342      232      432      332      221      421      321      411      311      241      441      341      431      331      424      324      414      444      344      434      423      443
RRR=    2.761    0.026    0.381   26.186    8.478    0.852    0.146    4.303    8.604    0.229    0.091   -0.176    0.318   13.623    1.062    0.377   -0.246   10.566    1.091   -0.552   11.150    1.365    3.305    0.839   -0.055   -1.736   30.779   -0.235    0.840   -1.321   12.735    0.176
X1==    2.075    0.203    0.350    5.233    2.680    1.949    0.501    1.156    3.556    0.079   -0.281   -0.164    0.595    6.678    1.442    0.343   -0.845    4.341   -0.850   -1.263    3.074   -1.159    1.461    0.803    0.079    1.471    6.074    0.458   -0.777    1.223    4.098    0.223
X2==    1.331    0.130    1.087    5.004    3.163    0.437    0.291    3.724    2.420    2.892   -0.323    1.070    0.535    2.040    0.736    1.098    0.291    2.434   -1.283    0.437    3.627   -1.177    2.262    1.045   -0.699   -1.180    5.067   -0.514   -1.080   -1.080    3.108    0.790
CD1=        6        3        2       10        7        4        3        3        6        1        1        2        2       11        5        2        1        7        1        0        4        0        3        3        1        3        7        1        0        2        6        1
CD2=        5        3        4        8        8        3        2        8        6        6        1        3        2        3        4        4        2        6        0        3        7        0        4        2        1        0        9        1        0        0        5        2
GGTAGGACAGCAGGAACTAAAGAAACTGGTTGTGCACTTTGTGGAGGAACTTGGGGAGACTACTATGAGGAGATAGATGGGGAAAAACTCTTCTTCTGTTGTGATATATGCGCTCTCGAGTTCGTAAATATGCTAAGGGAGGTTAAGAAGAGAACAGGTTGGGATAGGATTGACGAGTTAGTGATAAATGGAAACTACAGTAGTGGCAGGACATGTGTCTCCAAGAGAGGTGGTAGGGAGTATAAGTTCTATGTCCGCTTTAATGAAGACGCAGGAGTAGAGACTTTCAGGGAAGTAGTTTAAGCATTGATATGATTACTAAGTGACCCATCTTCTCTCTTATTTTTTATTGTTTTACTCTTCAAATAATGCGCTAAGCATACTGACGCCAGCCCAAGGTATATCATATCCTAGGACTTTAGCCTTTGTAGGTCTCACAAACCCCAGGAGAGTATGAAGTGTCTTCAGATCTCCTTCAGGGGTCGCTGAGGAATACTCCTTAGGATACTTACTATCCATGTCAAGTATATCCTCGAACTTTCCCTCATTTATGAGCTTTATAAGTAAAACGTCAAACTTCGTTGCACGTGGTTTAAGGTTAAAGTAAAGTAAGTCCAGCCTATGTGTAGGTGAACCAGTGGCTATGAATAAAGTCCTCCT
KOK=       116
KK= 1271839  LL= 1272168  Z=    4.67  JJ= 1271029  DL=   330
A===      111      112      113      114      121      123      124      131      132      133      134      141      143      144      211      213      214      223      224      231      233      234      243      244      313      314      323      333      334      343      413      433
B===      222      122      422      322      212      412      312      242      142      442      342      232      432      332      221      421      321      411      311      241      441      341      431      331      424      324      414      444      344      434      423      443
RRR=    0.253    0.263    2.236    3.320    0.035    1.078    3.308   -0.018    1.078    0.009   -0.170   14.601    0.331   -0.586   -0.194   -0.240    3.308   -0.012    4.477    9.105    2.979   -0.163    0.509   -0.367   -0.490   26.869    1.481    0.717    0.300   -0.172   -0.170    0.300
X1==   -1.091   -1.085    1.851    1.274   -0.143    0.899    1.282   -0.086    0.899   -0.019   -0.679    3.274    1.321    0.547    0.800   -0.075    1.282   -0.064    1.290    2.846    1.992   -0.672   -0.672   -0.448    0.981    6.321    2.992    1.047   -0.635    0.365   -0.679   -0.635
X2==   -0.232   -0.243    1.208    2.606   -0.243    1.199    2.580    0.208    1.199   -0.499    0.251    4.460    0.251   -1.071   -0.243    3.199    2.580    0.190    3.472    3.199    1.495    0.243   -0.757    0.819   -0.499    4.251    0.495    0.685   -0.472   -0.472    0.251   -0.472
CD1=        0        0        3        2        1        2        2        1        2        1        0        4        2        1        2        1        2        1        2        4        3        0        0        0        2        7        4        2        0        1        0        0
CD2=        1        1        2        4        1        2        4        1        2        0        1        6        1        0        1        4        4        1        5        4        2        1        0        2        0        5        1        1        0        0        1        0
TACCTCCCCATGCTGGTACTAAACCCAAACCAGTCTCAGGGAAACCAAACACAGCATTCTCAGTTGCTATTCGTAGATCACAGTAGGAAGATAACTCAAAGCCTCCCCCTAGAGCATAGCCTTTAACAAATGCAATGACGATCTTAGGAATCTCAGTTAACCTCTTGAAAGTCCTCTCTCCTTTCCTCACTAACTCAAGGAATTGTACTTGATCTGTGATAGGGGCAGAGAGCTCTGCACCGCCTGAGAAGTTTTGTCCTTCTCCAGTGATCAAGATCACATTAATTGATCTGTCATTCCAGAGTTCTGTCAGTAATCTATCCAGTTCGT
KOK=       117
KK= 1282969  LL= 1283478  Z=    5.77  JJ= 1282369  DL=   510
A===      111      112      113      114      121      123      124      131      132      133      134      141      143      144      211      213      214      223      224      231      233      234      243      244      313      314      323      333      334      343      413      433
B===      222      122      422      322      212      412      312      242      142      442      342      232      432      332      221      421      321      411      311      241      441      341      431      331      424      324      414      444      344      434      423      443
RRR=   -0.176   -0.324   -0.284    0.047    0.696    1.694    4.131   -0.284   -0.107   -0.220   -0.511   10.449   -0.014    0.555    2.378   -0.347    1.447    3.789    6.374   -0.258    0.185    1.165   -1.714   23.368    0.621   82.907    0.636    0.007   -0.012   -0.148    4.233    0.838
X1==   -0.301   -0.804    1.700    0.053    0.569    1.170    2.558    1.700    0.361   -0.234    0.534    3.692   -0.324    4.513    1.941    1.170    0.235    3.128    2.065   -0.448   -1.060   -1.109    1.632    5.836    0.662    8.256    0.848    0.098    0.014   -0.986    1.392   -0.986
X2==    0.586    0.403   -0.167    0.892    1.225    1.447    1.615   -0.167   -0.296    0.938   -0.958    2.830    0.042    0.123    1.225   -0.296    6.167    1.211    3.086    0.575   -0.175   -1.051   -1.051    4.004    0.938   10.042    0.750    0.071   -0.850    0.150    3.042   -0.850
CD1=        2        1        4        2        3        3        5        4        2        1        2        7        1        7        5        3        2        5        4        1        0        0        3        8        2       11        2        1        1        0        3        0
CD2=        2        2        1        2        3        3        3        1        1        2        0        4        1        1        3        1        8        3        5        2        1        0        0        5        2       11        2        1        0        1        4        0
AGAGCGCTGCTTATGCTGCTTTTACCTCAGGGACAACAGGTCTACCCAAGGGAGTTTTCTACTCTCACAGGTCAGTGGTGCTTCACGCAATGACCGTTGCCCATGATATGAGACCCACAGACACATTACTTCAAGTTGTTCCAATGTTTCACGCCAATGGATGGGGAACTCCATTTGCTGCTGCAATGCAGGGATGTAGACAGATATATCCTGGAAGACCTACACCTGAGAGTCTAACAGACTACATCTTAAATTACAAGGTCACTAGAACTGCAGCAGTGCCCACTATAATAATTGAGCTTCTTAAAAGATTGGAAAAGATGGATCCTAAACCAGACCTTAAGGGCTTAAAGATCTCTATGGGAGGTCAGGAACCACCATCTAAACTAGTATCAGAACTGGCTAAATATGGTGTGGAAGTTTATCAGGGGTATGGTGCAACTGAGACTAGTCCAGTGGTATCTGTGGGTTTCTCCAAGTCAGAGATAGATAATTTACCTGCTGAGGATA
KOK=       118
KK= 1298329  LL= 1299228  Z=    5.70  JJ= 1298089  DL=   900
A===      111      112      113      114      121      123      124      131      132      133      134      141      143      144      211      213      214      223      224      231      233      234      243      244      313      314      323      333      334      343      413      433
B===      222      122      422      322      212      412      312      242      142      442      342      232      432      332      221      421      321      411      311      241      441      341      431      331      424      324      414      444      344      434      423      443
RRR=    0.223    0.807   -0.312    0.433    0.807    0.610   10.364    1.662    5.230    1.832    0.344   15.832   -0.141   48.079    8.995    8.477   16.897    0.816   -0.520   10.385   -0.119    0.066    0.271   -2.937    0.005    4.558   13.752    0.118   -0.062   -1.131   -0.765   -2.545
X1==    0.794    0.546   -0.404    2.129    0.546    0.613    3.211    0.835    1.789    3.569    0.402    3.551   -1.235    6.447    4.637    2.376    3.885    1.508    0.964    3.552    0.525    0.247   -0.529   -1.133    0.004    2.858    3.229    0.411   -1.069   -1.069    1.221    2.701
X2==    0.280    1.477    0.771    0.203    1.477    0.994    3.227    1.991    2.924    0.513    0.854    4.459    0.114    7.458    1.940    3.567    4.349    0.541   -0.540    2.924   -0.227    0.269   -0.513    2.593    1.363    1.595    4.259    0.288    0.058    1.058   -0.626   -0.942
CD1=        5        5        2        5        5        4        7        4        6        7        2        7        0        8       13        7        8        6        4        9        3        2        1        0        2        5        7        2        0        0        3        4
CD2=        6        8        4        4        8        4        9        6        7        2        3       12        2       14        9        8       11        3        2        7        1        2        1        6        3        4        6        1        1        2        1        0
GTTGTGGGAGTAAAAGCCCCTTAATGATAATGTTGACAGCTATAAAAAAGATCCAGGAGTGTGGAGAGGCAGTAGAGATACTTATGAACGACTATGACTGGTATGTTAGCCTGAAATACATCTTACAGGTAAATGACCTTAACCTCAAGATAGAGGATAAAGGTAAAGAAAACGGTTTCATGAAGGTCGATGTAGTAAAAGAATGTTAATTTTTTCTTCTCCCTTTTTCCTTTAGACTACTTCTCTACATTATGTATTTATGATCCTCTCTACTAGTATCATTCTACTTCATATTTTTTAATCGCCTCATCACTTACCTCTAGTCCTAGACCTGCATCCTCTGGTAGAATAGCGTAACCATCTTCTACTATTATCTTGTTCTTTGTAATAGCGAAGAGTACATCATCATGTGTATAAGAGACAGCTACTAGTATCATTCTACTTCATATTTTTTAATCGCCTCATCACTTACCTCTAGTCCTAGACCTGCATCCTCTGGTAGAATAGCGTAACCATCTTCTACTATTATCTTGTTCTTTGTAATAGCGAAGAGTACATCATTGAACCACCATAATGGATCCAAGGGAGTTTCTATATACTTTGTCAGAGATTCAGGTAGAGAGGCTGATAAGTGAAGATTAGCTACCCAACCCATTCCTGGATCCCATGCATGTGGTAAGAATTCCAAGTTATGACTCTCAGCTAAAGAGGCAATAACTCTACATTCTCTTATACCGTTTGAGTAAACGGCATCAGCCTGAACTATGTCGAGAGCCTTAGAATCCACAAATGCCTTAAACCTACTCAAATCGTATTCCAGTTCTCCTCCACTGATCTTAATATTGCTTCTCTCTCTAAGCCACCTATATCCCTCTATGTCCTCTCTATAAAGGGGCTCCT
KOK=       119
KK= 1327789  LL= 1328868  Z=    4.69  JJ= 1327669  DL=  1080
A===      111      112      113      114      121      123      124      131      132      133      134      141      143      144      211      213      214      223      224      231      233      234      243      244      313      314      323      333      334      343      413      433
B===      222      122      422      322      212      412      312      242      142      442      342      232      432      332      221      421      321      411      311      241      441      341      431      331      424      324      414      444      344      434      423      443
RRR=    7.828   10.760   -1.256    5.125   10.898    1.969   -0.318   -0.022    7.311    6.021   -0.031   12.697    2.329   39.122    2.734   -0.718    0.899    6.654    0.426   -0.464    6.929   -0.001    0.002    6.960    0.276    1.064   26.292    1.677   -0.125   -0.902   -0.031    0.006
X1==    1.956    3.195    0.823    2.208    5.015    2.107   -1.190    1.441    4.910    1.726    0.280    2.208    1.848    7.615    0.921    0.986    1.115    2.067   -0.381    2.668    2.691    0.002    0.002    4.471    0.200    1.848    4.076    1.762   -0.068   -1.038    0.280   -0.068
X2==    4.003    3.367   -1.526    2.322    2.173    0.935    0.267   -0.015    1.489    3.489   -0.109    5.752    1.260    5.138    2.969   -0.728    0.806    3.219   -1.117   -0.174    2.575   -0.585    0.923    1.557    1.378    0.576    6.451    0.952    1.828    0.869   -0.109   -0.090
CD1=        8       12        4        6       16        7        1        5       12        4        2        6        4       11        7        5        5        8        3        8        6        2        2        8        2        4        8        3        1        0        2        1
CD2=       19       15        1        9       12        5        4        4        6        7        2       16        4       10       14        2        5        8        1        3        5        1        3        4        4        3       10        2        3        2        2        1
TAGGAGAGGATTCAGTAACTATCCTAAAGAAGTCAGAATTGGGAGACTCGGTGCAAGCTTAATATTGGTTTGTATTCTCCTCTATATGATATCCTTTGGATATCTAGTACTCTCCCTGAATTACATTGTTCCCCCAGTCGACTTTTCCCTCTTTGCATACTCATTTTTATTAATTACCTTACTTTACACGATAGGTCAATTGCTTCTTGGCATAGGCATCTATAGACTAGGGAGACTCTACAGAAGCGGTTTATTAAAGGTAGGGGGAGCCCTTATAGCTATGCCTGTTACGCACTTTATTCCTTTTATAGGATACATTTTATCGAGACTTGGAATGGAAGAAGTAACAGGTTATAGAGATAAGGACACGACTCGTTACGGAGGACGTCGAAAGAGATTTTTCCATAAACGTAATTTACTTTTATTGAAATAAGCGGTAGAGAGAAAGAGCAAGATATCCGTTATTTTATACCTGAAAATTTTTGGTATATTGAGCTCAACAGGCTAAATTGGGTATTCATTACTGTGTGATCTTTCCTGCTCTTGGGTTATATATGGATAAAGTTTATCCTCAATACCCAGAGATCATTCTCTCTCGAAGGAAGTTCATTCTTCTTCAAGGCAACTACTTATTCTTTAATTTCCTCTAATATTTTTGGCGAGGGTATAGCGTAAATCTGAACCTTAAAAGCTCCAGATAAGGTGTTTAAAATATCTTCATTACCAAAGTACTCTTTTCCTTCCTTTAGGACATAAATACCCTTAACCTCATTATCTATAAATAAAATCCTGAACGCGGCTCCCCCGCTTCCAGATATATATATAACAGGGTACTCTGAGTATTGTTTTACTATGTCTTGTAAATAGTCTACCAATCCTCCTACATTGATTGCAACAGTCTGAGTCTTAGTGAACTTACTCTTCACTGTGAGCTTTGAAAGATACGACAGTCTTGAAAGGTTTTTAGAATAGTCATTTGGAATAGTAGAAGTTTCATTATTATTTCCTAATTGGGGACGTATTTCAGGTATATCTGGTACATCTCTCAATATCCCTGCTCTTATTTCCTCTAAAATACTG
KOK=       120
KK= 1343239  LL= 1344198  Z=    4.93  JJ= 1343209  DL=   960
A===      111      112      113      114      121      123      124      131      132      133      134      141      143      144      211      213      214      223      224      231      233      234      243      244      313      314      323      333      334      343      413      433
B===      222      122      422      322      212      412      312      242      142      442      342      232      432      332      221      421      321      411      311      241      441      341      431      331      424      324      414      444      344      434      423      443
RRR=    0.219   -0.081   -0.423    3.003    0.513    0.029   22.155   -1.330    3.503    4.267    0.889    3.150    0.898   40.092   15.952    5.765   34.929    3.374   10.870   -0.673    3.610    6.153    0.640    3.677    2.825   11.008    0.175   -0.055    0.239   -0.211    0.193   -0.053
X1==   -0.261    0.453    0.942    1.626    0.453   -0.748    5.835   -0.965    2.567    1.466    1.536    0.715   -1.134    5.385    5.543    4.225    4.254    1.698    4.010    0.909    2.961    1.778   -1.311    1.181    1.466    3.315    0.801    0.140   -0.292   -1.162   -0.244   -0.292
X2==   -0.838   -0.179   -0.449    1.847    1.131   -0.039    3.797    1.378    1.365    2.911    0.579    4.407   -0.792    7.445    2.878    1.365    8.211    1.987    2.711   -0.740    1.219    3.461   -0.488    3.114    1.927    3.320    0.219   -0.395   -0.819    0.181   -0.792    0.181
CD1=        2        4        4        3        4        2        9        1        8        5        3        2        0        6       13       11        7        8        8        5        9        4        0        2        5        5        5        3        1        0        1        1
CD2=        5        5        2       10        8        2       12        5        4        4        3       16        1       20       12        4       21        4        8        1        2        6        1        9        3        7        1        0        0        1        1        1
CTCCTCTAACTATTAATGAGTCTATAATTCCGTGTAAAACCTCCAGCCCATGTTCTCTAGCTAAGTCTATTGTTCTCCTTAATGTCTTCCGTGCAAAATACGTAACTAACTCATAAGCCTCTATTTTACCGAATTTAGAGTTCCTATACCCTAGGTAACCGAATGAGGCAACGAGAATCCACTTTATCGCCTCTGCTCTCTCCTTATCGAATTTCTTCAACTCCTCTTTTCTATTAACTAACCACTCCAATGCTTCTGGCACTATTCCCTTCTCCTTTAGGCAAATCGTATGACCTATTTCAGTCTCCACATCATTACACTTATCCACTGTCTCAGCAGATATATTGTATTTAACTATTAATGACGGATACATGGAGGAGAAATCAACTTGGTATACATTATTGTAACAACCTACTTTAGGAAAGATAACTAACCCACCCTTATCCACAGCCTTTAATTGATCCAGTGTTCTCATTTTTTCTACCCTTGGAACCACATTTGGTATAATAACCTTTCTCTGGAAGGCAATCCACGCCTCATTCGTGGTTAAGGCTTTACCTATTGTCGAATTCTCTAACTCCCTTATCAAAGTCTTACTTAGTAGAGACCACTCTATTAATCCCTTAATAGATACTGGTGCCTTCTTACTCCTTATCTTCACCGAGGCTTTAACCTTGTCACAGGCAATACCGAAACATTCAGCCACATCAACTTTCAGGTCTAAATCGTCTATCCTCCCCTCCTGTTCTTCCTCCTCTCCATTAATGTTTGCGACATATCTCTTACCGTAAGGCGATGGTCCATACCAGTCAACACTTGTAACTGTTGCAAATGATACTTTTGGAAACTCCTCTGGGTGGAGCTCTATCCTAGTACTAGTGTTACCCACCCTCTCTGCACTACTACTCTTTTCTTTTCCACTCTCCTCTATAGTGATCTTTCTAAATGGTAATGCATTTA
KOK=       121
KK= 1112870  LL= 1113199  Z=    4.63  JJ= 1112750  DL=   330
A===      111      112      113      114      121      123      124      131      132      133      134      141      143      144      211      213      214      223      224      231      233      234      243      244      313      314      323      333      334      343      413      433
B===      222      122      422      322      212      412      312      242      142      442      342      232      432      332      221      421      321      411      311      241      441      341      431      331      424      324      414      444      344      434      423      443
RRR=   -0.165   -2.100   35.029   -1.805   25.623   -0.005    0.990   -0.870   11.584    0.230    0.271   -0.071   11.097   -0.761   -1.048    1.961   -0.830   -0.037   -1.324   -2.168    6.807   -0.326   -0.183   -0.183   -0.245    0.230    0.766   -0.177    0.072    0.072   -0.245   -0.216
X1==   -0.835    2.961    5.796    1.887    4.422    0.060   -0.940    0.910    3.060    0.484   -0.516   -0.068    4.484   -0.516   -1.423    1.060   -0.940    0.173   -0.827    2.060    1.546    0.546   -0.454   -0.454   -0.516    0.484    0.546   -0.249   -0.249   -0.249   -0.516    0.751
X2==    0.198   -0.709    6.043   -0.957    5.795   -0.085   -1.053   -0.957    3.786    0.475   -0.525    1.043    2.475    1.475    0.736    1.851    0.883   -0.215    1.602   -1.053    4.403   -0.597    0.403    0.403    0.475    0.475    1.403    0.712   -0.288   -0.288    0.475   -0.288
CD1=        1        6        7        3        8        1        0        2        4        1        0        1        5        0        0        2        0        1        0        3        2        1        0        0        0        1        1        0        0        0        0        1
CD2=        2        1        7        0       10        1        0        0        5        1        0        2        3        2        3        3        2        1        3        0        5        0        1        1        1        1        2        1        0        0        1        0
TATCCTAACATAACTGTTAATTTCATTAAGAACGGATTAACCTATTACAGCACTAATGTTAATGCAGTTCCAATATCATCCTCTTCCTACTATATCAGTAAAATACAAGTTCCTCTAAACCTCTCATCTGGATATTATACTGTAGAGGCTATAGCCAAGTATAGTAACGGGAGTTATAGCTCATTTGGAGTTGGTTATACACAAATATATGTTAGCAATAACGGACTGAGCGTCTTAAGTTATGTTAATAGTGTGGCTTTTGAAAACGAGACAATACAAGTAAGAGCTTTAATACAGAATAGCATAAACGATTCGAAGGTAACTCTAGGA
KOK=       122
KK= 1131710  LL= 1132009  Z=    5.23  JJ= 1130990  DL=   300
A===      111      112      113      114      121      123      124      131      132      133      134      141      143      144      211      213      214      223      224      231      233      234      243      244      313      314      323      333      334      343      413      433
B===      222      122      422      322      212      412      312      242      142      442      342      232      432      332      221      421      321      411      311      241      441      341      431      331      424      324      414      444      344      434      423      443
RRR=    1.886    3.057   -1.488    0.828   -0.744   -0.618    6.478   -0.474    0.470    0.208   -0.629    3.435   -0.785    0.266    0.950    4.052   55.199    0.826    4.664   -0.618   -1.066   -0.250   -0.699    0.208    2.217    3.960   -0.771    0.052    0.052    0.052    0.208    0.052
X1==   -1.504    2.914   -1.122   -0.875   -0.710    0.837    2.201    0.704    1.791   -0.697    1.504    1.125   -0.496    0.647    3.639    1.791    6.201   -1.023    1.270    0.837   -0.637    0.547   -0.453   -0.323    1.303    2.504    2.363   -0.396   -0.282   -0.282   -0.496   -0.282
X2==   -1.255    1.049    1.326   -0.947    1.049   -0.738    2.943   -0.674    0.262   -0.298   -0.419    3.053    1.581    0.412    0.261    2.262    8.902   -0.808    3.673   -0.738    1.674   -0.458    1.542   -0.644    1.702    1.581   -0.326   -0.132   -0.185   -0.185   -0.419   -0.185
CD1=        0        6        0        0        1        2        3        2        3        0        2        2        0        1        7        3        7        0        2        2        0        1        0        0        2        3        3        0        0        0        0        0
CD2=        0        3        2        0        3        0        4        0        1        0        0        4        2        1        2        3       10        0        5        0        2        0        2        0        2        2        0        0        0        0        0        0
CTCAATTAGCATGGATTGCATCTATAAACAATTTACCTACAAGCTTTACCTACTTATCATATAAATTCTCTAATGGTTACGAGAGTTTCTTAGGTATAATATCTAACAGCACTCAATTAACTGCAGGTGCACTAACTATAAATCCATCAGGTAATTTCACTATAAATGGCAAGAAGTTCTACGTATACTTACTAGTAGTAGGGAGTACAAACTCAACAACTCCAGTTGAATATGTCACTAAATTAGTAGTCGAATATCCAAGCTCTACTAATTTCTTACCACAGGGTGTAACTGTTACTA
KOK=       123
KK= 1132910  LL= 1133869  Z=    6.84  JJ= 1132790  DL=   960
A===      111      112      113      114      121      123      124      131      132      133      134      141      143      144      211      213      214      223      224      231      233      234      243      244      313      314      323      333      334      343      413      433
B===      222      122      422      322      212      412      312      242      142      442      342      232      432      332      221      421      321      411      311      241      441      341      431      331      424      324      414      444      344      434      423      443
RRR=    1.542   -0.187   -1.315    0.596   33.714    0.240   34.939    0.325    7.605   -1.252    0.302   -0.069   -0.488    0.238    1.718   17.644    4.626   -1.109   14.367    6.141   -0.609   -0.092    2.847    0.572   14.274   69.994   -3.703   -0.804    0.016    1.109   -0.488   -0.619
X1==   -1.329   -0.820   -1.317    0.216    6.156   -0.729    5.283    0.326    4.821    1.068    1.596    0.835    0.855    0.472    2.435    3.711    4.655   -1.252    2.218    1.491    1.788    0.154    0.904    0.511    1.722    7.520    3.114    1.059    0.635   -1.137    0.855    0.635
X2==   -1.161    0.228    0.998    2.765    5.477   -0.329    6.614    0.998    1.577   -1.173    0.189   -0.083   -0.571    0.505    0.705    4.754    0.994    0.886    6.477    4.119   -0.341   -0.599    3.150    1.120    8.287    9.308   -1.189   -0.759    0.025   -0.975   -0.571   -0.975
CD1=        2        3        1        3       18        2       11        4       12        4        4        4        3        2       10       10       10        1        6        6        5        2        3        2        5       12        7        3        2        0        3        2
CD2=        2        5        4        8       16        2       15        4        5        0        2        3        1        3        6       10        5        4       15        9        1        1        6        4       11       14        0        0        1        0        1        0
CATTAAAGTATGGTAATATGAATATAACAGGTGCTGTAATATTCCCAGGAAGCAGTGTATATAACCCATCTGGTGTGTTTGGTTATAGCAACTTCAATAAGGGTGCTGCAGTGACAACGTTCACTTATACTGCCCAATCCGGTCCATTCTCTCCTGTAGCATTGACAGGCAATACCAACTATCTATCCCAGTACGCTGATAATAACCCAACTGATAATTATTACTTCATACAGACTGTTAATGGAATGCCCGTATTGATGGGTGGTTTATCAATAGTTGCCTCCCCAGTTTCTGCTTCATTACCATCATCTACTTCAAGCCCTGGATTTATGTATCTATTACCAAGTGCAGCTCAAGTACCATCACCTTTACCAGGTATGGCAACTCCTAACTATAATTTGAACATATACATTACTTACAAAATAGATGGTGCTACGGTAGGTAATAATATGATTAATGGATTATATGTCGCGTCTCAGAACACTCTAATATATGTAGTTCCAAATGGAAGCTTTGTCGGTTCAAATATCAAATTGACATATACAACAACAGACTACGCTGTTTTACATTACTTCTACTCAACAGGACAGTATAAAGTATTCAAAACAGTTAGTGTACCTAATGTAACTGCAAACTTATACTTCCCATCTTCCACAACTCCATTATACCAGCTAAGTGTACCACTGTACTTGAGTGAACCCTACTACGGTAGCCCATTACCAACCTATATAGGACTAGGCACAAATGGTACTTCACTATGGAATTCACCCAACTACGTGTTATTTGGTGTATCTGCAGTCCAGCAGTACCTAGGTTTCATAAAGAGTATCTCAGTAACATTGAGTAATGGTACTACTGTAGTTATACCTCTAACGACCAGCAATATGCAGACTTTATTCCCACAGCTAGTTGGACAAGAATTGCAGGCATGCAATGGTACATTCCAGTTTGGAATAAGTA
KOK=       124
KK= 1134380  LL= 1135489  Z=    5.15  JJ= 1134350  DL=  1110
A===      111      112      113      114      121      123      124      131      132      133      134      141      143      144      211      213      214      223      224      231      233      234      243      244      313      314      323      333      334      343      413      433
B===      222      122      422      322      212      412      312      242      142      442      342      232      432      332      221      421      321      411      311      241      441      341      431      331      424      324      414      444      344      434      423      443
RRR=   -1.212   -1.608    1.847    4.990    3.658   -0.661   14.546    1.367    7.074   -0.422   -0.939    0.380    9.579    3.959   12.194   26.153   15.466    0.003   12.187    0.058    5.050    1.112   -1.139   -0.460    3.950   65.433    1.075    0.989    0.114   -1.045   -0.053   -0.043
X1==   -1.078    2.754    0.625    2.856    1.466    0.586    5.089    1.144    5.727   -0.387    1.309    0.548    3.387    1.777    3.613    6.241    3.945    0.036    2.178    1.100    1.437   -0.787   -0.787   -1.320    1.479    6.156    3.287    0.886   -1.212   -1.212   -0.075    0.451
X2==    1.125   -0.584    2.952    1.747    2.495   -1.129    2.858    1.195    1.235    1.092   -0.717    0.694    2.828    2.228    3.375    4.190    3.920    0.084    5.595    0.053    3.514   -1.414    1.447    0.348    2.671   10.628    0.327    1.116   -0.094    0.863    0.701   -0.094
CD1=        3       12        5        8        9        5       12        6       15        2        4        4        7        4       14       16       10        4        7        6        5        1        1        0        5       11        8        3        0        0        2        2
CD2=        8        4        8        7       11        1        9        5        5        3        1        5        6        6       13       10       11        3       14        3        6        0        4        3        5       17        2        2        1        2        3        1
ACAATACTGTTGTCCAAATACCTAGTTCGTTAACTAAGACTTCATTTGCAGTTTACACCAATGGTAGTTTAGCAATTGTTTTGAACGGTAAGGCATACTCTTTAGGACCAGCTGGCTTGTTCCTATTACCATTTGTAACCTATACTGGTTCGGCTATAGGTGCTAATGCTACTGCAATTATAACTGTCTCTGACGGTGTAGGAACTTCAACTACTCAAGTTCCAATAACTGCTGAGAACTTCACTCCAATTAGGTTAGCTCCATTCCAGGTTCCTGCTCAAGTTCCACTACCAAATGCTCCAAAGCTGAAGTATGAGTATAATGGCTCTATAGTAATTACTCCACAGCAGCAAGTTTTGAAGATATATGTAACTAGCATATTACCATATCCACAAGAATTCCAGATACAGGCTTTCGTCTATGAAGCCTCCCAGTTCAATGTACATACTGGAAGTCCAACTGCTGCACCAGTGTACTTCTCTTACTCTGCTGTAAGAGCCTATCCAGCATTAGGTATAGGCACTAGTGTACCAAACTTACTAGTGTATGTACAATTACAGGGAATATCTAACTTACCTGCTGGTAAATATGTTATAGTATTAAGCGCAGTACCATTTGCAGGCGGTCCAGTGCTATCTGAATATCCAGCACAATTAATATTCACAAACGTAACATTAACTCAATGATGGGAAAAATGTTTTTAAGTAAATCCTTTTTTAAATTTTTCTCAATTTATAACATATCGGGTGTATGTGTATGAATAAGAACTTAGCTATATTAACTCCCATTGTATTATTGAGCTTAGTTTTAGCTCCAATAGCAATTTCAGCTGTAACTATAAATGGAATAACTTTTTACAGTCCAGTGCCCAACCAGACTTACAAATATGGTCAACAATTAGTGCTTAGCATACAGTCACAACCTAATGCCTTAGTTACACTATACGTATATGACCCTAAGGGCAATGTAGTATACAACAACGTTTATCAAACTAACTCAAGTGGAGGTTTAACGGCTACTATTGCCACATTCGGATCTACTCCTGGATTTACTACCGTAGGAACTTATACCGTCAGCTTGTCCGTTCAGGGAACAACATCTGAGAGCGCA
KOK=       125
KK= 1142570  LL= 1143469  Z=    7.34  JJ= 1142330  DL=   900
A===      111      112      113      114      121      123      124      131      132      133      134      141      143      144      211      213      214      223      224      231      233      234      243      244      313      314      323      333      334      343      413      433
B===      222      122      422      322      212      412      312      242      142      442      342      232      432      332      221      421      321      411      311      241      441      341      431      331      424      324      414      444      344      434      423      443
RRR=   -0.396    3.880    2.851    0.213   11.286    8.284    9.181   -0.242    0.544    4.894    0.281   20.019    2.636   54.314   -1.508    4.210   -0.061    2.506    1.867   -0.022    0.465   -0.474   -2.056    1.885    9.097   13.780    8.629    0.459    0.982    0.982    0.257   -0.081
X1==   -0.613    1.543    1.392    0.273    5.615    4.457    2.646    1.392   -0.657    2.029   -0.523    6.770    1.032    6.024   -1.002    2.265    1.527    0.924    3.435    0.074    0.092    0.350   -1.258    2.034    3.029    4.144    3.092   -0.465   -0.800   -0.800    0.255    0.200
X2==    0.647    2.515    2.048    0.781    2.010    1.859    3.469   -0.174   -0.829    2.413   -0.536    2.957    2.553    9.016    1.505    1.859   -0.040    2.712    0.544   -0.291    5.079   -1.354    1.635    0.927    3.004    3.326    2.791   -0.987   -1.228   -1.228    1.008   -0.405
CD1=        3        7        4        4       15        8        8        4        1        3        1       16        3       13        2        5        6        3        9        2        1        2        0        6        4        7        4        0        0        0        2        1
CD2=        5        9        7        3        8        7        7        3        2        7        1        6        5       10        7        7        2        9        3        3       12        0        4        2        8        6        8        1        0        0        3        1
AGTCACAGATATTGGAGATCGCAAATTATCTTAAGCAGATAGGATTTGACCATGTGAAGGCTGTAACAGGTATAGATTATCCTGAGACAGAGGAATTTGAAGTGGTATACCATATTTCGTCCTATTCAGATCTGGCATTGGCAAAGGTTATTGTAGCCTTGAGAGAGAAGACAAGTTATAAGGATCCTGTATTTCCATCTCTCTTCAAGGTATGGGAGAGTGTTTGGACTGGAGAGAGAGAAACATATGAGATGTTAGGCATAGTGTTTGAGGGTCATCCTGAATTACGGAGAATGTTTTTAGACGAAGATTTCGAAGGTGTATATCCCTTGAGGAAGAGTTATAAATTAAAACAGGAGGGTGTCTTTGTTGACAAGCCAGCTTGAACCATCTTTTGGAGTAGAAATCATCCCTGTAGAAGGAGAGTTAAATGTTGGACCTCAGCATCCTGGATCCGGACATATGAGGATTTACGTGAAACTTAATGGTGATATAATTGAAGATGTTGACTTAGATGTGGGATATGTCCACAGGTCTGTGGAAAAGCTAAGTGAAGTCAGAAACTACATGCACCTTATACCTTTGATAGAGAGACCTGCCATACTGGATTCTATACATATGAATCTAGGATATATAATGGCTGTTGAGAAAATATTAAACGTAGACGTTCCAGAGAGGGCACAGTATTTAAGGACTTTGGTAGCAGAAGTGAATAGAATTGCTAGCCACCTCTACGGCATGGGTATATTGGCAATATTCTTAGGTCATTCAACAGGTTTCATGTGGGGATTTGGAGATAGAGAGGTATGGGTTGAAATTCTCCAGGCTATTACAGGTGCTAGGGTAACAAACTCTTACATAATACCTGGTGGTGTGAGAAGAGATCTCACCCCTGCTATA
KOK=       126
KK= 1144250  LL= 1145029  Z=    4.65  JJ= 1144070  DL=   780
A===      111      112      113      114      121      123      124      131      132      133      134      141      143      144      211      213      214      223      224      231      233      234      243      244      313      314      323      333      334      343      413      433
B===      222      122      422      322      212      412      312      242      142      442      342      232      432      332      221      421      321      411      311      241      441      341      431      331      424      324      414      444      344      434      423      443
RRR=    0.228    1.036    0.401    0.287    7.444    0.697   12.036   -0.170   -0.264    1.155   -0.400   25.596    0.673    1.501    1.024    1.150   29.564    2.159   70.942    1.294   -1.535   -0.198   -0.227    7.711    1.155   32.640    2.650    0.259   -0.712    0.113   -0.378    0.937
X1==   -0.721   -0.505   -1.192    0.151    2.494   -0.703    2.831    0.504    0.728    1.020    0.669    4.657   -1.125    1.108    0.694    4.307   10.441    1.333    8.806    1.444    3.093    0.175    0.932    3.847    1.020    4.258    0.528   -0.684   -0.875   -0.875   -0.228   -0.875
X2==   -0.316   -2.050   -0.337    1.897    2.985   -0.992    4.252   -0.337   -0.362    1.132   -0.598    5.497   -0.598    1.354    1.475    0.267    2.832    1.620    8.056    0.896   -0.496   -1.134   -0.244    2.004    1.132    7.666    5.021   -0.379    0.813   -0.129    1.655   -1.071
CD1=        1        2        0        2        7        1        7        2        3        2        2        8        0        3        4        8       19        5       20        4        5        2        3        8        2        6        2        0        0        0        1        0
CD2=        5        0        3        6       10        1        8        3        2        4        1       12        1        3        7        3        6        4       11        4        1        0        1        3        4       12        8        1        2        1        4        0
GGTTTGAGAGGAAGATTGCTGCAATTGTGCAGATGAGAGTTGGTCCACTATATGTATCTAAAAGAGTTGGTGGTATCTTACAATTGGTTGCTGATGCAATAAGACTAGCATTCTCAGAGATTATAGTGCCCAGAGATGTGAACGCGGTATTGTTTGGTCTAGTCCCAATAGCTGTTCTAGTATTTTCAATATTACCATTGGCTGTTATACCATTCTCTGCAATACCTGCATCAGGCTCAATTCTATCCTCTTACTTCCATGCATTCTATGATCCTTCAATAGGAAAGGGAGTTTTCGTGGGATTCTTTGTAAACTATAACATGATTTTAGCTTTAGGTATCCTAGCCATAGTCCCAGTCTTCATACTTTTACAGGCTTGGGTTACAAATAATAGGTTTGCAATAGTTGGAGCAGTTAGAGAAGCTTTACTTTCTGTCTCCTATGATGTGTTAATTGTTATATCTGTTGTGGCAATAGCTATTGAGTACCACACTTTGGATATGGCTAAAGTTGTTGAGACGGGAATTCCTGGCGCTATAGCTAACCCACTAGCTGCATTTGTGTTCTTTATCGGCATGATCATGGGAACAGGTAGGTTTCCGTTTGAGATTGTAGAGGCTGAGAGTGAGTTAGTTATAGGTCCTGCCACAGAATATAGTGGTTTTCTCTTCATATTATCAATGGGAGGAAGTTATATAGAGACCTTTGCTCTCTCATATATCTTCTCTAACTTATTCCTAAACGGTTGGTTACCATTTGGAGGTCTGCTAGGTGCTCTCA
KOK=       127
KK= 1167110  LL= 1167799  Z=    6.14  JJ= 1167050  DL=   690
A===      111      112      113      114      121      123      124      131      132      133      134      141      143      144      211      213      214      223      224      231      233      234      243      244      313      314      323      333      334      343      413      433
B===      222      122      422      322      212      412      312      242      142      442      342      232      432      332      221      421      321      411      311      241      441      341      431      331      424      324      414      444      344      434      423      443
RRR=   -0.147   -0.816   -0.399    4.847    0.799   -2.922    1.512   -0.810    0.395   -0.002   -0.195   -1.192    0.634   -0.875    3.251    8.727   26.217   -2.098   60.428    3.612    2.611    0.136    0.493    5.167   10.386  108.000    1.865    2.783    0.256    0.256    0.098   -0.558
X1==    0.332    0.693   -0.579    1.888    0.693   -1.516    0.556   -0.579   -0.842    0.029   -1.093    0.913   -1.093   -0.713    1.403    3.201    3.148    1.872    7.866    3.201    2.239   -0.417   -0.417    2.090    3.635   10.007    1.599    1.932   -0.276   -0.276   -0.168    0.602
X2==   -0.443   -1.177    0.690    2.567    1.152    1.927    2.722    1.398   -0.469   -0.063    0.178   -1.305   -0.580    1.227    2.317    2.726    8.329   -1.121    7.682    1.128    1.166   -0.327   -1.182    2.472    2.857   10.793    1.166    1.441   -0.927   -0.927   -0.580   -0.927
CD1=        2        3        1        3        3        0        2        1        1        2        0        2        0        0        4        7        5        6       12        7        6        1        1        3        7       12        5        5        1        1        1        2
CD2=        3        1        3        8        5        4        7        4        1        1        2        1        1        5        7        5       16        0       13        3        2        1        0        6        4       16        2        2        0        0        1        0
CCATCACACACCCCATTGCTATCAAAGCTCCAGTACCAACGCTGACCACATCTGCACCTAGTGCAATTAGTTTGGCTGCATCTGTAGCATTCGCAATCCTTCCTGCCGCTATAACAGTGAAATTATCCCTCATTCCCTGTGCCTTAAGTACTTTATCAGAAATTGCAACTGCGAGCTCTATTGGTATCCCTAAATTATCTCTGATCACTGTAGGTGTTGCCCCTGTCCCTGCCCCATGCCCATCAATAATTACACCATCTGCACCCATCCTGGCTATTCCTGAGACAATGTAAGGTATGTAGTTTGTGGCAGCCACTTTAACAAATACAGGTTTACCTGTTGCCTCTTTCAATGCTTCAATTCTCTGCCCTAGATCTTCTATAGAATAGATGTCGTGATGGGGAGCTGGAGATATTGCGTCTATTCCAACAGGGATCCTTCTAGTTAGGGATATTGGGTCAGTCACTTTACTACCAGGTAGATGACCTCCTATACCTGGTTTAGCTCCTTGTCCTATTTTTATTACTATACCAGCACCCTTCATTAACACATCTATGTCAACACCAAAACGTGCAGATGCCCATTGGACAAAAATCCTTTTTGACTTGCCCACCTCAGGATGTAACCCCCCTTCACCTGTACCAGCTAAAGTTTCTGTTATATCTGCAACTCTTGCTATTGCTATATTTG
KOK=       128
KK= 1204400  LL= 1204729  Z=    5.61  JJ= 1203830  DL=   330
A===      111      112      113      114      121      123      124      131      132      133      134      141      143      144      211      213      214      223      224      231      233      234      243      244      313      314      323      333      334      343      413      433
B===      222      122      422      322      212      412      312      242      142      442      342      232      432      332      221      421      321      411      311      241      441      341      431      331      424      324      414      444      344      434      423      443
RRR=   -1.111    1.489    2.192   -0.950   -0.039    0.355    0.536    0.106   -0.008   -0.128    0.683    1.246   -0.082   15.676    0.676   -0.008   58.000    3.015    0.021    0.536   -0.019    0.345    0.345    3.331    0.142    3.068   -0.019    0.140    0.140   -0.191    0.345    0.140
X1==   -0.493   -1.434    1.738    2.196    0.726    0.183    1.373   -0.143    0.183   -0.473    1.193    2.196    0.193    5.701    0.726    0.183    9.076    1.420    0.010    0.183    0.665   -0.573   -0.573    2.022    0.527    1.193    0.665   -0.194   -0.331   -0.331   -0.807   -0.331
X2==    2.252   -1.038    1.261   -0.432   -0.053    1.941    0.390   -0.739   -0.041    0.270    0.573    0.568   -0.427    2.750    0.932   -0.041    6.390    2.123    2.141    2.932   -0.029   -0.602   -0.602    1.647    0.270    2.573   -0.029   -0.721   -0.422    0.578   -0.427   -0.422
CD1=        2        0        3        5        3        1        3        1        1        0        2        5        1        8        3        1       12        2        1        1        1        0        0        3        1        2        1        0        0        0        0        0
CD2=        3        0        2        0        1        3        1        0        1        1        1        1        0        3        2        1        7        4        3        4        1        0        0        2        1        3        1        0        0        1        0        0
AGAGATTGACTAGAACAGTAGGAAAGTATAACGCAATGAAGATGGTACTAACTGGTGAACTCATTTCTGCCAAGGAGGCTAAAGATATGGGATTAGTGGTTAAGGTTGTTCCAGACGGTTCACTGATAGATGAGGCTATTAGATTAGCTAATGAAATAGCCTCAAAGCCCTTATTCTCCTTAATTTTAGCAAAGGAAGCTGTAAATAGAGCATTAGAGACTAATCTTCAACAGGGTTTAGACATAGAGAGGAGAAACTTTTATGTAGCTCTAGCTAGCGAAGAAGCTAAAGAGGGTATGAAGGCGTTCCTAGAAAAGAGAAAACCCAGGT
KOK=       129
KK= 1289180  LL= 1289869  Z=    5.68  JJ= 1288670  DL=   690
A===      111      112      113      114      121      123      124      131      132      133      134      141      143      144      211      213      214      223      224      231      233      234      243      244      313      314      323      333      334      343      413      433
B===      222      122      422      322      212      412      312      242      142      442      342      232      432      332      221      421      321      411      311      241      441      341      431      331      424      324      414      444      344      434      423      443
RRR=   14.701    0.341    0.211   47.633    3.761   11.706    0.139    1.295    0.370   -0.088    0.416    5.222    2.285    0.387    0.555    0.924    1.439   17.128   -0.083    0.140    4.884   -0.633    0.330    0.964    0.732   -0.045   13.791    0.031   -1.137    0.613    8.273    4.886
X1==    3.901    0.619    0.232    7.808    1.800    3.792    0.055   -1.314    0.838   -0.072   -1.058    3.236    1.807    0.807   -0.562    0.838    0.783    2.788    2.007   -0.640    3.537   -1.110   -1.110    1.568    1.867   -0.103    4.462    0.320    1.299   -0.701    1.807    2.299
X2==    3.768    0.551    0.910    6.101    2.089    3.087    2.509   -0.985    0.442    1.208   -0.393    1.614    1.264    0.480   -0.988    1.103    1.838    6.145   -0.042   -0.219    1.381    0.571   -0.297    0.615    0.392    0.436    3.091    0.098   -0.875   -0.875    4.578    2.125
CD1=        9        4        2       12        6        7        2        0        3        1        0        6        3        2        2        3        3        6        5        1        5        0        0        3        3        1        6        1        2        0        3        3
CD2=       12        5        4       12        8        7        6        1        3        3        1        5        3        2        2        4        5       11        2        2        3        2        1        2        2        2        5        1        0        0        7        3
CTATACTTTAGAGGTTTAAAGAAAAGGTTCCTGAAATACAAAGCTTATCCAATATTTCCAAGAGATCTGGAGCTACTCCTTGAGGAACATCCGGCTGTAAAGAGAGCCTATGTTGATGGTGAATGGGACCCGGAGGTCGGTCACAAGGTCTTTGCTAAGGTCTTACTAAAGGAAGAATATAAGGGAAAGGTTAGTGAAGAGGAGATCATGAACTTTGTTAATGATAAGGTAGCCTTCTATAAAAAAATAAGAAAAATAATCTTTGTGGATAGTCTTTAGCTAAAGCTAAAAATCAAACTTTCCTTTTCATCTGTGTAGTTGTTGTTTAGCATTATCTATGGCTCTAGTGATCGACTCCACTATGTCTTCTCCTTTGACCATTGGCATCTCGAAATTCTTCCTGGCGAACATACTATTCACAATATTTGAAATCTTTTCCTTATCGTCTAAGGGGACTCCCTTAAGTTTTTGTTCAAGTTCGAATAAGTACTCCGATGGAGAGCAGTAAAAATCTCCACTTATCATGATGTCTTTAATCTCTTTACCATCTGTCAGCAAATGCGTAACTATCAACTTCCTAGCCTTATATCTGGAGAAGCCTACGGCATACCCTTGAGGGATATTAGAGAATCTCTTTCCACTGGATCTAAGGAATAGGTTTTGGTCTGATTTAGCCATCTCCTTATACTT
KOK=       130
KK= 1297850  LL= 1298329  Z=    4.89  JJ= 1297490  DL=   480
A===      111      112      113      114      121      123      124      131      132      133      134      141      143      144      211      213      214      223      224      231      233      234      243      244      313      314      323      333      334      343      413      433
B===      222      122      422      322      212      412      312      242      142      442      342      232      432      332      221      421      321      411      311      241      441      341      431      331      424      324      414      444      344      434      423      443
RRR=   -0.569   -0.830   -0.084    1.182    0.238    1.741    9.108    2.218   -0.154   -0.385    2.054    5.419    0.188   -0.488    5.479    3.636   -0.640   -0.010    2.352   -0.091    0.297   -0.076   -0.025   -0.133   10.632   57.297    2.533    6.229    0.473    0.473   -0.053   -0.356
X1==    0.550    2.459    0.481    0.877    0.459    0.889    2.903    1.324   -0.079   -0.669    1.624    4.022    0.712    1.209    2.459    1.856    0.742    0.182    2.899   -0.079   -0.506    0.078   -0.922    0.249    3.331    6.185    1.494    1.687   -0.570   -0.570   -0.200    0.430
X2==   -1.035   -0.337   -0.175    1.347    0.518    1.959    3.137    1.675    1.959    0.576    1.264    1.347    0.264   -0.404    2.228    1.959   -0.863   -0.055    0.811    1.152   -0.587   -0.972    0.028   -0.534    3.192    9.264    1.696    3.693   -0.829   -0.829    0.264   -0.829
CD1=        4        6        2        4        3        2        6        3        1        0        3        9        2        4        6        3        3        1        5        1        0        1        0        2        4        8        2        2        0        0        1        1
CD2=        0        1        1        2        2        4        4        3        4        2        2        2        1        0        4        4        0        2        2        3        1        0        1        0        5       10        4        6        0        0        1        0
ATTGGGGTAGCCATAGAGCGTTCTTCTGGGAACTGTTACAGAGATTGAACAAAGGTGAGATTGGTAAATCATTAGTGTTGGTAGATGTTAGATCTCCAAAGGAATTTACAGGTGAGGTAAGGGCACCACCAGAGTACGCTGATGAGCAGACCCAAGTTGGAGGTCACATACCAGGTGCTGCAAATATTCCATGGGCTCAGGCTGTGAATCCTGAGACTGGTGAGTTTAAGTCAGTGGACGAGCTAAAGAAAATATATGAAAACGCTGGCATAACACCTGAGAAGGAAGTTATAACTTACTGTAGAATAGGTGAAAGAGCTGCCCACACTTGGTTTGTGTTAAAGTATATACTTGGATATCCAGCAGTCAGAGTATATGATGGGTCATGGGCTGAATGGGGTAATGTTGTCGGCTCACCAGTGAAGAAAGGATCTGAACCATGAAAATAATAGAGACCGTAAAGTTGGATAAAATAGACAG
KOK=       131
KK= 1320290  LL= 1320649  Z=    4.83  JJ= 1319450  DL=   360
A===      111      112      113      114      121      123      124      131      132      133      134      141      143      144      211      213      214      223      224      231      233      234      243      244      313      314      323      333      334      343      413      433
B===      222      122      422      322      212      412      312      242      142      442      342      232      432      332      221      421      321      411      311      241      441      341      431      331      424      324      414      444      344      434      423      443
RRR=   -0.139    0.015   -0.221    0.286   -0.177   -0.403    5.967    0.275   -0.279    0.965    0.401   -0.795   -0.019    0.134    0.748    2.736   63.913   -0.077    4.940   -0.279   -0.534   -0.230    0.401   13.018    5.966    7.856   -0.028    0.159   -0.436    0.159    0.073   -0.108
X1==    0.199   -0.264    0.496   -0.432    3.017   -1.237    1.989    0.496    0.413    1.347   -0.954    1.203    0.046    0.356    0.392    2.064    7.989    4.008    1.331    0.413   -0.936   -0.631   -0.631    2.574    2.196    3.046    0.064   -0.882   -0.595   -0.595    0.046    0.405
X2==   -0.701   -0.059   -0.446   -0.661   -0.059    0.326    3.001    0.554   -0.674    0.716   -0.421   -0.661   -0.421    0.376    1.906    1.326    8.001   -0.019    3.712   -0.674    0.571    0.364   -0.636    5.057    2.716    2.579   -0.429   -0.181    0.732   -0.268    1.579   -0.268
CD1=        4        2        3        1        7        0        3        3        2        3        0        3        1        1        3        4        9        5        2        2        0        0        0        3        4        4        1        0        0        0        1        1
CD2=        0        1        0        0        1        1        4        1        0        1        0        0        0        1        3        2        9        1        6        0        1        1        0        6        3        3        0        0        1        0        2        0
TAGTAATAGCAGTGGCTGAACCCATAGACACAGACCTTAACTTAGTAGGGAATAATTCTATAGCATAAAGACCCATAGTGTTTCCAGGTCCAAGGTTTCCCATTCCATAATAAAATATTAACCCTATTATACCCAAGGCGATAGCAAATAGTCCACCTATTGTGGCTCCTAATGCTACAAAGATCATACCAAGTGTTGCAAAACCAAAGCCTAATAACTGTAGAATTCGCCTTCCCACAGTATCATTAAGATATGCTGCACCCAGTGCACCTAAAAACCCTGGTACATACAATAATGCGGAGAACAATATGGCTAAAGCACCCTTAATACCTAATAAACTCAAAATACTAGGTGAATAGA
KOK=       132
KK= 1375580  LL= 1376599  Z=    5.13  JJ= 1375550  DL=  1020
A===      111      112      113      114      121      123      124      131      132      133      134      141      143      144      211      213      214      223      224      231      233      234      243      244      313      314      323      333      334      343      413      433
B===      222      122      422      322      212      412      312      242      142      442      342      232      432      332      221      421      321      411      311      241      441      341      431      331      424      324      414      444      344      434      423      443
RRR=    3.360   -0.014    2.767   15.867   15.803    7.927    3.370    1.141    1.226   -0.815    0.225    6.198   17.447   11.443    0.030    9.165   -0.196   20.185   -0.275   -0.617    7.509    1.082    0.524    2.457    1.703    0.065   23.576   -1.102    1.360   -0.632   14.655    0.364
X1==    1.306    0.436    2.130    4.131    3.926    1.742    1.240    0.878    2.324   -0.652   -1.360    2.222    3.847    4.716   -0.063    4.070    1.832    5.153   -0.202   -1.168    3.269   -0.773   -0.773    3.485    3.004    0.128    3.949    3.951   -1.159   -1.159    4.590   -1.159
X2==    2.572   -0.031    1.299    3.841    4.025    4.551    2.718    1.299    0.528    1.250   -0.165    2.790    4.536    2.427   -0.482    2.252   -0.107    3.917    1.365    0.528    2.297   -1.400   -0.678    0.705    0.567    0.506    5.970   -0.279   -1.173    0.545    3.193   -0.314
CD1=        6        5        6        9       12        6        5        4        7        1        0        6        7        8        4       10        6       13        3        1        7        1        1        7        6        2        8        6        0        0        8        0
CD2=       12        5        6       11       14       11        8        6        4        4        2        9        9        6        4        7        3        9        5        4        5        0        1        3        3        3       10        1        0        2        7        1
ACTCTTGACCTGAGAAGTATAGAAAAGGAGGATAGAGAAAGAGCGCTAAGAGAGGCTAAGAGGCTAGCTGAAGAGATAGCAGATCAAGAGAAGCTAGAGGTGGAGGAGAAACACTTGTGGACTGCTGAGCAGGTAAAATTTGATAAGGAAGTTGTCAGCGTTATTGAGAAGGCTTGTAATCAACTTGGGTTAAAGTACAAGTTCTTATACAGTTGGGCTGGTCATGATGCTCAATACATGACAAGGGTTTCAAGGGTGGGAATGATATTCATACCATCTCATCTTGGTATAAGCCATTCCAAAGAGGAATATTCGTCTGATAGGGACATGGTCAACGGTTTAAGAGTACTTGCGAAGACTGTAGAATTACTTGATGGTCTTACTTAGTTCTAATAGCGTCAAGCTTAACACTTTGATGCTATCGAAGAAGTCTTTTATTTCCACATATTCATCCGTGGCATGAGCCTGTTCTATTCTCCCTGGTCCATAGTTTATTGATGGAATCCCCTCCTTAACTGTGAATCTCATATCAAAAGTTCCAGGGGATAGTACCAGCCCTGGTTCCCTTTGCCTGACCTCTCTGATTTTCCTCCTCATTACTTCATATATTTCATTTTTAACATCTGATGTGATTGTCTCCACTGAATAAAACTCGTCATAGTCGTATTTAGCCTTAAAGTCCATTGTAACCTTTTCTATGACGTTAATAATTTTACTTCTTACTTCATCTAGGTTTTCCTCTGGGATTAGTCTCCTGACTATACTTAATTCACAATAATCAGCTACTGTATTCATCCAACTCCCACATCTAACAGTTCCAACCAAGACTGAAGGTCTCTTGGAGACCTCAGGTATGATATTGTATTTAGAGACTATCTCTGGTACGGAATTGTATAACTCTTGTATTATTTTCATGGATACTTTCACAGCGTCTACTCCTAGCTGAGGAAGCCCCCCATGGCTTTTCTTTCCATATATTTTCACAATTGCCCATATAGCTCCCCTGTGACCGTAACATAT
KOK=       133
KK= 1145301  LL= 1146050  Z=    4.55  JJ= 1145271  DL=   750
A===      111      112      113      114      121      123      124      131      132      133      134      141      143      144      211      213      214      223      224      231      233      234      243      244      313      314      323      333      334      343      413      433
B===      222      122      422      322      212      412      312      242      142      442      342      232      432      332      221      421      321      411      311      241      441      341      431      331      424      324      414      444      344      434      423      443
RRR=    3.111    5.005    1.852    8.064    6.889   -1.051   -0.056    7.882   23.176    5.484    1.410   -0.821   27.806   41.364    0.137    0.260   -0.056    7.927    1.392   -1.080   -0.005    1.410    3.079   -4.933   -0.091   -0.043    5.869    0.204    0.721   -0.342    8.202   -0.565
X1==    2.081    1.760    1.191    3.528    2.932   -0.561    0.476    1.191    6.328    2.112   -1.088    2.818    8.197    6.843   -1.169    0.204    0.476    5.077   -0.997    0.970   -0.003   -1.158    1.465   -1.333    0.112   -0.160    1.997   -0.514   -0.678    0.322    4.483   -0.678
X2==    1.495    2.843    1.554    2.286    2.350    1.871   -0.117    6.616    3.662    2.597   -1.295   -0.291    3.392    6.044   -0.117    1.274   -0.117    1.561   -1.396   -1.113    1.492   -1.218    2.101    3.702   -0.810    0.267    2.939   -0.397   -1.063   -1.063    1.830    0.833
CD1=        6        6        3        7        8        1        3        3       10        3        0        6       10       10        1        2        3        9        1        3        1        0        3        0        1        1        3        0        0        1        6        0
CD2=        8       10        6        6        9        6        2       15        9        6        0        2        6        8        4        5        2        5        0        1        4        0        4        5        1        2        6        1        0        0        4        2
AAGTATCCTGAGGAGGCTATAAGCCTTCCAACTGGATATAGGGGAATGATAAGGCTCTACAAGGATATATGTATTGGTTGTACTCTGTGTGCTCTTATATGTCCTGCAGACGCAATGAAAATGACTACTGAAGCAGGAAAGAAGTTACCAGTAATTAACTATGGTAGGTGTGTCTTCTGTGGTTTCTGTGTGGATGTATGTCCTGTAGACGCTTTAAGGGAGACTAGGGTTCATGACACCATATTCACAAATAGGAGAGATCTGGTATTCAGACCAGACAAATTTGACCAGGCTTATGATGAACCACCAGCAGAAAAGGTAGTTAGAAGAGTTAAACCTATAATAGATGAGAATAAGGGTATAAAATATGTCCCTGACGAGTGATTTTCAGCTGGCATTTCTATTACTTTTTTCAGTCTTCGCAATAGCGTCTTCATTACTAATTGTTAGACAGAAGAATGTGTTCTATTCAGCTGTAGCTTTGGGACTGCTAGGAGTATCGGTAGCAGTTATTATAGCGTTACTTAATCCAATAGCCTATTCATTTTACTCAGCTCTTCACCTGATACTTTATGTAGGCTCAGCAATAGTTTTCCTTTCAGTGTCGTTAGTTGTATTTAGAGGTTTAGAAGTAAAGGAAAGGAGAGTTGCTTGGGCTAGTATATTAGGTTTCATAACTGCATTGGTTGTCTTCTTTGCATTTATCCTAACCTTTGTAGAAAACACACCTACACCTTTACAAGCTCAAGT
KOK=       134
KK= 1157031  LL= 1158110  Z=    5.93  JJ= 1157031  DL=  1080
A===      111      112      113      114      121      123      124      131      132      133      134      141      143      144      211      213      214      223      224      231      233      234      243      244      313      314      323      333      334      343      413      433
B===      222      122      422      322      212      412      312      242      142      442      342      232      432      332      221      421      321      411      311      241      441      341      431      331      424      324      414      444      344      434      423      443
RRR=   -0.210   12.565    7.638   -0.002   43.813   -0.254   -0.974   -1.468   -2.025    3.217   -0.119    1.049   -1.274   17.476   -0.338   10.600   -0.257   -0.474   18.325   -0.588   42.592    0.759    0.018    2.529   -0.411    0.325    4.285    0.437    0.294   -0.028    0.157   11.245
X1==    2.194    2.638    1.345    2.868    6.449   -0.462   -0.847   -0.470    1.358    3.197   -1.321    1.804   -0.556    5.884    3.061    2.571    0.220   -0.454    3.976   -1.069   11.946   -0.550    0.217    1.192    1.455    0.209    1.466    0.364    0.174    0.174    1.739    3.174
X2==   -0.096    4.763    5.681   -0.001    6.794    0.550    1.150    3.122   -1.491    1.006    0.090    0.581    2.291    2.970   -0.110    4.122   -1.171    1.046    4.608    0.550    3.566   -1.381    0.082    2.122   -0.283    1.558    2.923    1.199    1.691   -0.161    0.090    3.543
CD1=       11       12        5        9       21        2        2        2        5        5        0        7        1       11       13        7        4        2       11        1       15        1        2        4        3        2        3        1        1        1        4        4
CD2=        6       18       15        3       23        5        5       10        1        4        2        4        5        5        6       12        1        6       11        5        8        0        2        4        2        4        7        3        3        1        2        5
AATCAATTGCACGCTACTTCCCCCTCCAGGTCCGCCGAACACCAATTCCAAGTCATTCGGAAGGCCTATGGCTGAAAATCCACCTATCCTAAAACTTCCTGTTAAAGGTAACTGATAAAATATTCCGCTGTGACCATTTATATAATATCCAAAATAAAGGGAGGTGGAGTTTATTATCATAAATAATTTGATTTGAACTGGTGTTTTCACTATATATGAGGGTCCTGTATATAATATGACTCCTAAGTTTTGATATGTTGTCTCAATTCCCTTGGACAGGTTTAGATTAAACGGTCCTAAAAGATTCCAGACATTTACTACCAAACTAGCGTTAAATGCTGTTTTATTTATCTGGCTGAATAATATTACATCCTGTGCCCAGTATATTCCATTTATCATCGCATTCAACTGGAGTGAGGCATTGCCTGTTGTTAGATATTGACCATTAGACAAGTAGGAGTTTCCTATATATAGTGAACTAATATTAATCTCTCCTAAAACTTCTTGTGTTTGATATATAGAAAATAAAGGGAAGAAAGATACACCTATAGGGTAAGAGTTTATGACTTGAGAGTTTGGCAAGAGCGGAGTAACTGTTAAAGGCAATATAAGCATTACAATAATTAGCAAAACTCTTATGAGCATTGAAAAGTATTTTTAGATTAAGGAGTATTAAATATTATGGTAGTACATGATCCTGTGTCGATAATAATTATTGTTGTAGTCATATTAGCCTTAATACTTACTGGTCAATACGCTAACCCTATTGTTGCAATTCCATCACTTGCTTTGGTTGGTTTTTTGCTCTACAGAGTTGTAAATGTAATATGGACAACAAGGAGGAGGAATTTGTATACCTATGAGGGCAAGATAGGAAGGGCAGTTGATGACATTTCTCCGGGCAAGGAAGGGTATGTTTTGATCGAGGGAGAATATTGGAGGGCGATTTCTAATGAGCCAATATCTAAGGGCGATGAGGTAATAGTAATAGGGATGCAGAATTTAAAACTAATAGTTAAAAAGTATATACGTGTTAGAGGTTAACCTTAAAATTTTGGACGTCCTAAGAGGTTATCCCAA
KOK=       135
KK= 1207821  LL= 1208630  Z=    6.91  JJ= 1207791  DL=   810
A===      111      112      113      114      121      123      124      131      132      133      134      141      143      144      211      213      214      223      224      231      233      234      243      244      313      314      323      333      334      343      413      433
B===      222      122      422      322      212      412      312      242      142      442      342      232      432      332      221      421      321      411      311      241      441      341      431      331      424      324      414      444      344      434      423      443
RRR=    2.321   -1.455   -1.475   -0.005   39.366    0.050    0.286   -0.012    2.633   20.856    0.566    5.206   10.983    8.897   -0.142    2.923    0.057   26.121    1.554   -0.732   20.629    0.771    5.773   10.967    0.072    3.353    6.464    0.150    1.154    0.063    2.918   -1.027
X1==    0.907   -0.654    3.412    0.113    7.332   -0.362   -0.179   -0.068    2.154    4.826   -0.419    3.077    2.035    3.195   -0.083    0.896   -0.179    5.597   -1.081    0.896    4.090   -0.633    4.540    4.221    0.217    2.035    2.701    2.200   -1.118   -1.118    1.217   -1.118
X2==    2.559    2.226   -0.432   -0.040    5.369   -0.137   -1.596    0.182    1.222    4.322   -1.352    1.692    5.398    2.785    1.702    3.261   -0.319    4.667   -1.438   -0.817    5.044   -1.218    1.272    2.598    0.330    1.648    2.393    0.068   -1.033   -0.057    2.398    0.919
CD1=        4        2        7        2       16        2        2        2        6        8        1        6        4        5        3        4        2       13        1        4        8        1        8        7        2        4        6        4        0        0        3        0
CD2=       10        8        2        3       14        2        0        3        4        7        0        6        9        6        7        7        2        8        0        1        7        0        3        5        2        4        4        1        0        1        5        2
TCTTTCTATTTATGGTACAATGCTGCTAAAGCAAACGATGTAGGGTTATTATTCCTCGGTTCCTTCTTGATAGGTTGGTTAACCCAGTGGCCTTGGGGACTTGTGCCAGTGTATCTATCAGAAAGATTCATAACGAAGAGAAGAGCTAGCGGTGTCGGTTTCGGTTATAGTTCTGGAGTATTTATATCAGCTTGGATGCCAATATATTCTATACCTCTTTCAGCATATTTTGCAGGTATTGAGGGAGGAGACCCATGGTTTGTCGCTGCGTTCTTCCTAATTTTAGCTGCTGTAATTTATGGTATAGCTGCTCTGATAGGACCTGAGACTAGGACAGTAGATCTGTATTGGACAGAGGAAAGTGAAAAAATAAGGTAAAGAAGAGTTCCCTTAATTTTTGTATTATTCAAGTCATCTAGTTTTTTCCACTATAACCTGCAGGACTGATAGTCCTCGATTTAATATAGCCTCTTTCAGAGAGTACTCCAGTTCACTAACTTCTTCTATTACTTTGTAGAAACCTCCATATGCTCTAACCCCCTCTCCTATATTATACCTTTTGAAGTCTGCCCCAGGATAGTTCTGCCTTTTTCTTGCCTCTCCCTCAGGATAGACATGAGCTGTGGCTTCTGCACTTGCGAGCCAACCTCCATTGTCATAAATTATCACTGTAACATCACCCCCATAACTCCTAACTGCATAATAGAATGCGTCAGGAACTCCAAATATAAAGGATCCATCACCTACAGTAGCTATTACTTTCTTATTTGTGGCTAGACTGAAACCGAAGGATGCACCTAAACTCCAACC
KOK=       136
KK= 1235781  LL= 1236800  Z=    4.61  JJ= 1235691  DL=  1020
A===      111      112      113      114      121      123      124      131      132      133      134      141      143      144      211      213      214      223      224      231      233      234      243      244      313      314      323      333      334      343      413      433
B===      222      122      422      322      212      412      312      242      142      442      342      232      432      332      221      421      321      411      311      241      441      341      431      331      424      324      414      444      344      434      423      443
RRR=    8.467   14.474    4.905    0.531    1.507   10.545    0.502   -0.654   14.808    1.421   -0.147    5.972    8.424   50.606    6.310    0.258    1.756    1.991    1.319    2.453   10.134    1.720    0.321    0.975   -0.086    0.688    5.986   -0.856    0.577    0.086    0.732    3.544
X1==    2.854    3.512    4.584    1.634    1.387    4.623    0.411   -0.611    3.373    0.522   -0.564    2.667    3.246    6.007    2.237    1.498    0.970    0.532   -1.681    0.873    4.453   -1.223    0.429    0.843    1.375   -1.327    1.681   -0.629    0.211   -0.789   -0.564    4.211
X2==    2.966    4.121    1.070    0.325    1.087    2.281    1.221    1.070    4.390    2.720    0.260    2.239    2.595    8.425    2.821    0.172    1.810    3.742   -0.785    2.808    2.276   -1.407    0.748    1.157   -0.063   -0.518    3.561    1.360    2.742   -0.109   -1.297    0.842
CD1=       14       14       11        7        9       10        4        2        8        2        1        9        6       11       11        5        5        3        0        4        6        0        2        3        3        0        3        0        1        0        1        5
CD2=       11       15        5        3        8        8        5        5       12        6        2        6        5       11       12        4        6       12        2        9        6        0        3        3        2        1        8        3        4        1        0        2
GATGGTGTATAAGGGGAAAAAGGATAAGCTAAATTTGAGTAGAGTGGTGTGGAAGTAATGAACAGTATTGCCAGTATGGAATCTCCTAACATCCACAGGGCTAATAGTGTTATTTTAATTTGTAGTCTCATTGAGTTAATCGACGATCCTAACAAAACCCCTCCAAATAGTAGTGTTATTTCAAGGAGTATTCTATAATCTAACATGGCTGCCCCTAATGAGAAGAAATATGGAGAATGCCATAAGACGGCTGGGATTAACCCTAGAATAAGGGATATATATCCTCCTTTAAAGTACTTATAACCTATATACAGACCTGAGAAATACACAGCGTAATGGGAAGCCATATATACTGCAGGTAGGGAGAACTCCAGGCTTTCAGTGTAAGGGTTAAACGAGAGAATCAATAATGCAATAGGTATAATGAGAAATTTATAGGTAAGCTTTTGATCCCTGTTAAGTTTTATCATTATTTATTTTTATTCATCCAAATCTAATAAAACAGAGTAGATTTTATCTTGTAAATGACTAGAACCATAGCCGTACAAACATACTAGATAATGAAAACATAATCGTTTTTTATTTGTTAAAGGTTTAAGTGATATCCTAAAGGATTCCAATACCACTTGACTAATTCGTATTTTATCTTGGTATATAGCATCCGAAACTTAATTTAACAAGATAATTTAATACACTATTAATGGCAAAATCCACAGCTGAAATTTTGATAGATTCCATATCCTCCCAGATATCAGATGTTTTCGGGATAGCAGGAACTCATGGACTGAGCCTTTTTGAGGAAATAAGGAAGAAAACTGAGAAAGGGGAACTCAAATACTTTATGCCTAGGCTAGAGTACGGAGGAGCTATAATGGCAGATTACTATGCAAGGGTAAAGGAGAATGTCGGTGTGTTCATATCAGTAAACGGTCCAGGTTTCACCAATTCCCTAACAGGTCTAGCTGAAGCCTATTCTGAAGGCTCGCCATTAGTCTTAATATCACTGAATAAGGAGTTTAA
KOK=       137
KK= 1258941  LL= 1259960  Z=    4.56  JJ= 1258791  DL=  1020
A===      111      112      113      114      121      123      124      131      132      133      134      141      143      144      211      213      214      223      224      231      233      234      243      244      313      314      323      333      334      343      413      433
B===      222      122      422      322      212      412      312      242      142      442      342      232      432      332      221      421      321      411      311      241      441      341      431      331      424      324      414      444      344      434      423      443
[truncated: 354,197 more chars]
