# Supplementary material for: Regions Enriched with Reverse Complement Triplets in Bacterial Genomes
Source: Int J Mol Sci. 2026 Feb 28;27(5):2301. doi: 10.3390/ijms27052301 (PMC12985086; doi:10.3390/ijms27052301)
Supplement: Supplementary file 1 [file ijms-27-02301-s001.zip › for_send/45/Thermodesulfobacteriota/Sulfolobus_acidocaldarius_gca_001481595.ASM148159v1_.dna.toplevel.fa]

>Chromosome dna:primary_assembly primary_assembly:ASM148159v1_:Chromosome:1:2220582:1 REF
CAGATGTGTATAAGAGACAGAAATCCTTAGATACCGGGAGGACCACCAGTGGCGGAAGCG
CCCCGCTAGAACGCGCCCGACGGTGAGAGGCGAAAGCCGGGGCAGCAAACGGGATTAGAT
ACCCCGGTAGTCCCGGCTGTAAACGATGCGGGCTAGGTGTCGAGTAGGCTTAGAGCCTAC
TCGGTGCCGCAGGGAAGCCGTTAAGCCCGCCGCCTGGGGAGTACGGTCGCAAGACTGAAA
CTTAAAGGAATTGGCGGGGGAGCACCACAAGGGGTGGAACCTGCGGCTCAATTGGAGTCA
ACGCCTGGAATCTTACCGGGGGAGACCGCAGTATGACGGCCAGGCTAACGACCTTGCCTG
ACTCGCGGAGAGGAGGTGCATGGCCGTCGCCAGCTCGTGTTGTGAAATGTCCGGTTAAGT
CCGGCAACGAGCGAGACCCCCACCCCTAGTTGGTATTCTGGACTCCGGTCCAGAACCACA
CTAGGGGGACTGCCGGCGTAAGCCGGAGGAAGGAGGGGGCCACGGCAGGTCAGCATGCCC
CGAAACTCCCGGGCCGCACGCGGGTTACAATGGCAGGGACAACGGGATGCTACCTCGAAA
GGGGGAGCCAATCCTTAAACCCTGCCGCAGTTGGGATCGAGGGCTGAAACCCGCCCTCGT
GAACGAGGAATCCCTAGTAACCGCGGGTCAACAACCCGCGGTGAATACGTCCCTGCTCCT
TGCACACACCGCCCGTCGCTCCACCCGAGCGAGAAAGGGGTGAGGTCCCTTGCGATAAGT
GGGGGATCGAACTCCTTTCCCGCGAGGGGGGAGAAGTCGTAACAAGGTAGCCGTAGGGGA
ACCTGCGGCTGGATCACCTCATATATTTACTCCCCCGCTAATTGGGTGGGAGGGCTTCAC
TAAAACTCGTAATCTTCCCTTTTATAGATGCAGTTCTCCTCTTGGGCCAGAGGGGAATGA
AGTGCCTAGGGCCCATTTGGCAGAGACATACAAATATGTCTCTGCCAAGTTAGGGCTCAA
TGAGGCTAGTACTAGGTAGCCACATTATAGCCGTCTAGGAGTTCTACCCAGGGGCCGAAG
CCTCCCGGTGGATGGCTCGGCTCGGGCACCGAAGAAGGGCGCGGCAAGCAGCGAAATGCT
CGGGTGAGGCGCAAGCAGCCGTTGACCCCGAGGTCCCCTAATGGGATATCCTGCCGGGTT
TCCGGCGCTCCCGGTTTATAACTGGGAGTGGGAACCCCCCGAACGGAAACATCTTAGTAG
GGGGAGGAAAAGAAATCAATTGAGATCCCCTGAGTAGGGGCGACCGAAAGGGGGACAGCC
CAAACTAAACCTGCCGATGATAAGTCGGTGGGGATGTGGTGTTACGACCTCTAGCCTGAG
GTTCGACCTCGGCTTTCCTAACCTATCTAGCCGAACTCCCCTGGAACGGGGGGCCATAGA
GGGTGAAAGCCCCGTAGGCTAAAGATAGGTGGAAAGTGGCTAGAGGTAGAGTACCATCCC
CTGGTTTGGGGGTGGGAAGTTAGGGGACACGTGCCTCTAAGGCTAAATATGTCCCGAGAC
CGATAGCAAACTAAGTACCGTGAGGGAAAGCTGAAAAGAACCCCGGAAGGGGGAGTGCAA
AGAGCCTGAAACCGGGTGGTTATACAGGGTGTGGCTCGAAAGAAGTGAACCCTTCCGAAG
GAAAGGGGCGCAAGCCCTTAGTACGAGGAAGGGCGATCGGGGTCACGCCTTTCGTCTTGA
AACACGGGCCGGGGAGTTCACATCAGTGGCGAGCTTAAGGAGATTATCTCCGAAGGCATA
GGGAAACCAAGTGCCCGCAGCCTAGTTTCTAGGCGAGGGGCAGGGTCTGTCAGGGCCTGA
AGCCACTGATGTGAGGCTAGAAACCGGGCGATCTAGTCCGGGGCAGGCTGAAGGTGGGGG
AAACCCCACTGGAGGGCCGAATAGGGGTTCTGACGTGCAATTCGTTCCCTTGACCTCGGA
CTAGGGGCAAAAGACCAATCTAGCCCGGTGATAGCTAGTTCCCCCCGAAATGCGTCCTAG
CGCAGCCTCCCTAAAGGCAGCTCGCGGGGTAGAGTGACAGATCGGGGGCTCCAGGCGAAA
GCCTGGGGCTTCCGGTCTAACTCCGAACCCACGAGCGCCGAAGAAGGGGGGAGTGGGTCA
CTCGGCGTAAGGTTGGGTGGCAAAAGGGGAACAACCCAGACCTGGGTTAAGGCCCCAAAG
TCCCGGCTAAGTGCCAACGAAAAGGCGTCTCCAGCCTTAGACAGCGGGAAGGTGGGCCCA
GCAGCAGCCATCCTCTAAGGAGTGCGTAACAGCTCACCCGCCGAGGCTGGAGGCCCTAAA
GATTGGTCGGGGCTCAAGCCGGGCGCCGAGACCCAGGAGGGGGTCTCTACTAGAGATCCT
CTGGTAGGGGGGCGCTGTGATGGGGTAGAAGGTGGGTCGTGAGATCCACTGGACCCGTCA
CAGGTGCAGATCCCGGCGGTAGTAACAGCGAAGGGGGGTGAGAATCCCCCTCGCCGGAAG
GGCAAGGGTTTCCCGGCAACGTTCGTCAGCCGGGAGTTAGCCGGTCCTAAGGTAGGGCCT
AATAGGTACCTACCGAAAGGGAAAGGGGTTAACATTCCCCTGCCTCCCGGGTAGGTGCGG
TAACGCAAGCCAGACTCCTGACGGATTGGGGTAGGGAGAGTAGGACCACCGTCCTACCCA
AGCACTCAAGCCCTTGGAGAGCCGTAACGGTGAGAAGAGGGCGAAGGTGTGATGGGCCTT
CCGTTAGGAGGGTTCTCCTGATCCCTAGTCCCCATGAAAAGGGAGTCTGGAACGATCCCG
GGAGACCGTACCTAGAACCGACACTGGTGCCCCTGGGTGAGAAGCCCAAGGCGTCTGAGG
GGTAACCCAGGCTAGGGAACTCGGCAAATTAGCCCCGTAACTTCGGGAGAAGGGGTGCCT
ATCGTGGTTTAACAAAGCCACGATAGGTCGCAGTGACCAGAGGGACCTGACTGTTTAATA
AAAACATAGGTCCCCGCTAGCCCGAAAGGGTGTATACGGGGGCTAAATCCTGGCCACTGG
TGGTTGGTTAAATCCGGGTTCAACCGGGCGAAGCCCCACCGAAGGCCGGGGGTAACTCTG
ACCCTCTTAAGGTAGCCAAATGCCTTGCCGGGTAAGTTCCGGCGCGCATGAATGGATCAA
CGCGGTCCCTACTGTCCCAGCCTGGGGCCTCGTGAACGCCCTGAGCCGGTGCACAGTCCG
GCATCTCCCTACACCGAGAGAAGACCCCGTGGAGCTTCACCGCAGCCTGGCGTTGTCCCT
CGGGCGTTTATGCGTAGAGTAGGTGGGAGGGGTCGAACCTGTCCTTTCGGGGGCAGGGGA
CCCGAAAGTGAAACACCACCCATGGACGCTCGAGGGACTAACCTCTCGAAAGAGAGGAAC
AACGTCAGGTGGGCGGTTCGGCTGGGGCGGCACTCCCGCGAAAAGATAACACGGGAGCCC
AAAGGTCGGCTCAGGCGGTACAGAACGCCGCCGTAGAGCGCAAGGGCAAAAGCCGGCCTG
ACGTGACCCTTCCAAGTACGGGGTCACGACGCGAAAGCGGGGCCTAGCGAACGCTCGTGC
CCCCACACGTGGGGGCCGGGCATGACAGAAAAGTTACCCCGGGGATAACAGGGTCGTCGC
GGGCGAGAGCTCACATCGACCCCGCGGTTTGCTACATCGATGTCGGCTCTTCCCACCCTG
GAGGTGCAGCTGCCTCCAAGGGTAGGGCTGCCCGCCCGTTAAAGGGGAGCGTGAGCTGGG
TTTAGACCGTCGCGAGACAGGTCGGACTCTAAGGGTAGGGAGTGCGGACCGCTTGAGGGG
AAGGAACCCCTAGTACGAGAGGAACAGGGTTCCGGGGCCTCCAGTTTACCGGTTGTCCGG
TAGGGCAATGCCGGGCAGCCGCGCCCTGAGGGGTAACCGCTGAAAGCATCTAAGCGGGAA
CCCCTCCCCTAAAAGAGGCGGTCAGGCGTTAGCCGGGGCCTTCCCCTAGAAGAGGGGGTT
GATGGGGTGGGGATGTAAGCTCCAAGGTTGTAAGACCGAGGAGTTTAGTCCGCCACTCCC
AATCAGGCTCCCCCCTGGTGGGATTCCTAGGCGGCTATGTGAAAGTTACCTAGTACTAGC
TGAGAGCTCATATTTCTGGTTATGTTTCAAATTGGGTTTGCTGCTCATAGTGGGCAGTAT
CCAGTAGACCTTAGAAGTAAGGTAAGTCAGTTAATGTTATTGTTGAGGAAATATTGTGCT
CAAAAAAATCCAGTAGTCCTCGTGGGAGGATACTGGGGTTTAATGAAGGATATTGTGGAT
TCTGCTATTAGTAACTTTTTAGATGTTCTCGTATTTCTGCCAGTGGAGAGAGAAATTGAG
AATTTACCAGATAAGGTTTTTAAGATATATACTGGAGTGGAATTTAGAGCTAGATCGGTG
ATGCTTGTTCGTTCATCAGATGTTCTAGTTGCATTGGGAGGGGGAGTAGGGACTGAGATT
GAAATTTTAATGGCTTATGCAATGGGAAAGCCCGTATATGTTTTAACCGGATCAGGTCTG
TATACTGATAAACTTAAAGAAGCGTTTCCGGACTTTTTTGATGAAAGGAAGATTGTAAAA
GTATTCTATTCGAGTTCTGTAGAGGAGATCGCAAAGGGCGTATGCGAATCAATAAGTGCC
TCCTCCAGAACGAATTACGGTTAAGAGGAATAGATTATATTCTTCTCAATAGTCTTTTTC
CAGTACGCTTGAGACAACATTATGGGTAAAGCAAGTATCGCTGAGTAGATTACTGAAGCT
ATTGTAAAGGTAATCAATGAGGAGGGTATTATATATATAGTCATTAATAACGCAATTGGT
ATGAGTATTAATATAGATGCTAAAAACGAACCTAAGCTCAATGTTGGTATTTGTTGCTGT
CTCTGTGGATAAAATCTTGCATTTATAGCCATGGAGAAAATTATGAACGATGGTATGTTT
AATAAGACCATAAGGATAGTTCTAGGGTCTGGGAATAGAAATGTAAATGGGAGCAGAAGT
ATTATCACGGTAAGCGCTTTGGAGAATAGGAGATATCTAGCTAATCTTAATGGTGAAAAT
ATTGTGGCATAAAGCCATATTGGTTCCATAATAAATATTGAGCTGGTGAAAAGTGAGGCT
ATTGATAACGCCGATAAGACCAAGAAGATACGAGTTAAAAATAGGTCTGGTATTATATGA
TATTTTGAGAATATAGCCAATGTTAAAGCAATTACTATTGTCACTGGTAGTATTTTCCAA
ATTTCAATCCTTTTTGTTAGGAACGTGGGTACACCAAATGCAGTGTATGCTCTTCCACCT
AACTCCAGTATTAACAGATTCCTTTTTAAGAAGGCTAAGAATGGGTGCAGGTTTTTGAAT
GAAATGTTATTTTTGATTATTATGATTTCTTTTGGTCCCTCATACATATTTATGAATTGG
GATAGATTAAACCTATATATGGATAGAATGGTTACTGTAATTGTAAAGATAGCCAGTATA
ATAAGTGATTCTTGCTGTCTACTGTAAAGTGCTAGTAGGGGGCTAATCGGTAGTCCAAGT
ATCCCCGAATTAAACCATAGTAAAAGGATTATTATGAGTAATGCTCTCTGTATTCTCGTG
AATTTATATACTAGGATAGGTAAAGATCTTGTCAGGAGAGATAATAGTACAATAATTTCT
ATTGACGCTAATAAGTCTCCATAGTTTGCATATATGGGTAGAAGGATGTAAAATAGTAGT
AAGTTAATGAGTGTGGAGCTTATTGTTAGTGAGATGGTTATTTGTTTCTGTGATAAAGGA
AGCTGAAGCAGGAAGTCTATGTCGCTCTTAGTTAGTAGTCCAAACCGAGGGTTGAGTAAT
GGTAATATGAGTATTATGGATGTGTAGATTATCGTAAAGGAATTGTAGAATGTTTGCGAA
GGATCATATGCAAAAGATCTATGAAAATTTTCTTGGACGTAAAAACGGGGTGCTGATAGC
ATTGAGGAATATATGCTAGTTAAGGTTGAAAGTAATCCTAACAATATGTATAGTGTTAGA
ACCGTCTTAGGTATTCTTGTGAACAGGAAGAACTTTACAAGTTTTGAAATCAATTACTTA
CACTCCCATTAGTTTTACTACCACACTTTCTATTGGCTCATCTTCTCTACCTAGGGATTT
TAGTTGTTCAATTGACCCTACCCATACTACCGAACCATGGGAGATAACTATCACATGGTC
TGTAAGTCTTGTGGCAATTGACATTATATGAGTAGAGATTAAAAATGTAGCATTAACGAG
TGTTTTGAGGTATTTTATTACTCTTTCTTGTGTAGGTATATCAAGGTAGTTTAATGGCTC
GTCAAGTAGTATTATCTCTGGATTGTGTAGCAGGACTAAGGCTAAGGCTAATTTTTGCTG
ATTACCCCTTGATAATTTTCCAGCCTGCATCCTTTCGTAAGGTCTCAAATCTAGTATATC
TATTAAATTTTCAATCCTGCTTTGTCCATCCCTTAATCCCCTCAATGAGGCTATATATTC
TAGGTTTTCCCTAACAGAAAGTATTCTATACGGCGTTGACTCTTCAGGTAAATATCCTAA
GATTCTTTTTACATCTGTCGATGTCGGTTTCATACCTTTGATATATACTTCTCCACTATC
CTGAGAAAGTAATCCAGCTAGAATTTTCATGGTTGTTGATTTTCCCGCCCCGTTGGGACC
TAACAACGCATATCTACCACCACATGGCACAGAGAAGGAGATGTTATTTAATGCGACAAC
AGCGTCAAAACGTTTTATTACGTTATTCAGTGTTATACACTCCATATAATTTGATACTAC
AGAGCGATACTATTTTGTTTTTTGGTTAGTCAATAGTTATAGAACACAAAATGGAAATCC
GAATGCGGTAAGTATATCACGTATCTGTAGATCAATGTTGTTCAATCTGACTTCCTTCTC
ACCATAAATGGCGAGGCTTTCGTTATATAGTAATACTTTAAGTTATTAGTTCTAAAGGGT
AAGTTATTAGGATATTACTTGATATTTTGTTTTATAAACTGTTTGTAATCAAGCTTTGTA
ACAGATATGATAGGTAAACTGTTATTGTTTATGATAATAGTGATTATCGGGATCCTGGCA
TTTGAGTATCTGCCAAGGGTTATACAGACTAATAATGTGTTAGTTACAACCAATGTTACT
ACACACACTTCTGTTAGCGAGATTAATAACTTCACAGTTACAATTGAATCTAATAGTACA
GTATCTATTTATACAAAGTCATTTTCATTAAGTAAGCCAGTGAATGTGACGGTAATCTTA
TCTTCAGACAAGCCACTAAACATAACTATACTAAATAACGGTAAAGTAGTTCTTTCTGAA
TACTTAATGAAATTGAATAAATCGTTCTCTAATATCAGTGGTGTTCTCACCCTTAACTTA
TATAATTTTAATTCCACCGTGAGATTAAGCGTGATTTCGTCAAGCTAAGCTTTTTACCTG
AAAATTTTGATTCTTTTTTATATGTACTACGATGCTCATTGTCATTACATCTCTTTACGA
GGTAAGAAGTATGATGAATTTATAATAGCAGCTGTTTCTATGGATTATGACTCGTCGTTA
AGTACAGTAAGCCTGAAAAACGAGAAGATTTTGGTCGGAGTTGGTATACATCCATGGAAT
GTTCATAATGAGAATTTAGACAGAGTTTTGGAATTAACTGAGAAAGCTGACTTTATAGGA
GAGGTGGGTCTTGATTATAGGTATGCAAAAGCTGATAAAGAGTCGCAAATAAAGTACTTT
CAGGCGTTTGTGGATAGAGCAATAGAAGAAGATAAGTTAGTCAATGTTCATGCTCTCGAT
GCATGGAGAGATTCCTTTAACATATTAACCAGGAGTGGAGTTAAAAGAGCTATATTCCAT
TGGTATACTGGACCAGAGGACTTATTGAAAGATATTGAAGGTGCTGGTTATTACATAACA
ATAAACCCCTCTGTATCTTTTCAGCAAAAACATTTGAGGGTATTAGAAAAGGCCCCCTTA
GAGATTATTCTAACCGAAAGTGATGGAGGATATGAGTATAGAGGTAAAATGCTTGAACCT
ACAGATATCCCTATAGCTCTAAAGATAATCTCTAAGGTCAAAGCTGTTGAAGAGGAGGAA
TTAAAACGTATAATAGAAAGGAATTTTAAAAATGCATTTGGTGGTGATTAGAGATATCAA
GTGGTATAGCAGTTGTTACTGGAGCTTCTAAAGGAATAGGTAAGTCTGTGGCAAAAGCAC
TTAAGGGTGAGGGTTATACTGTTGTGTCATTATCTAGGTCGAGGTCTGAAATAGGAGATT
TAATCTATGAAGTAGATGTAACTAATAGGGAGGAAGATTTTAGAATAATAAATGAGGTAC
TGAGTAAGTTCGGTAAGATAGACGTCTTAGTTAATAATGCAGGTTTTGGAATCTATGGGT
CCTTTCTTGAAACGTCTCTTGACGAGGAGGAATATATGGTGAAAACTTTGTTCTTAGCTC
CAATTTACTTTACTAAAGCTGTATTACCACATATGGTTAAGAGAAGAAGCGGAAGTATCG
TAAATATAGTTTCAGAGGCTGCATACGTTACTACTCCTAAGTTATTGATCTATTCTGCTG
CTAAATCTGCTTTAGCCAGTTTTACTAATGGATTATGGGCTGAAATGAGAAAGTATAATG
TTAAAGTGAGTGGAATTTATCCAGGACCGGTTAAAACTAACTTTACCTCACACCCATCTT
TTAGTAAAAATACAGCATCAATTTTTGATAAATATGCTGTAGAACCGCAAGAGGTAGCTA
ATGCGGTTATAAAGGGGATAAAGACCGGTAAAAGGGAGATATATGTGCCGTCTAAGCTAA
AGATTGATCCCTATATTCTTAAACTTTCTATGGCTTCCCAGAGTTTCACATATGGGATAG
TTTCGAAATATTTTGGTTAGAATGTAAATCCGATATTTTGTGTATGCGAAAGTTATAGTA
TATTTTAAGATTAAATGATACTCGTTATAAAATCTTCATTTTATTACAATCATTTATTAA
AGAATAATGAAGATTAAAGTAAAGACCCTTCAGTTTTATTAATTTTGTTATAAAGGAATT
AAGTATGCGTGTATTATGCTCTATTAGGACTCTACTATTGCTATTGTTGGTTGGGTTAAG
TTTTGTAACTTTAACATCAGGTGGTCTAATATTTCCAACTTCTACCCTACCAAATTTACC
AATACCATTAAGCCAATCAACTGCAGTATATTATAATGGGAGTATTTACGTTATAGGTGG
CTTGACTTCAGGTGCGCTCTTTGTCAGTTCAGTATATGTTTTTCAAAATGGGAAATGGAT
TGATGGTCCTCCTTTACCTTTTCATTTAGCTGAAGCTGGTGGTGTAGTTTTAAATAATAA
CATCTATGTTGTGGGCGGGCTAAATGAGAGCGGAATTTTTGGTGGTATACTTGTATTCAA
TGGAAATAGTTGGTATACTATTTCTACTTCAATGCCAGTTCCTGTTTATGGCGCGGTTGT
TTTTGCATATAATAACCAAATATATGTGATTGGTGGTATGAACACAACAGGTTTTACTTT
AAGCCCACCATCACGTTTGATTCAGGTATACTCATTAAATACTAACTCGTGGAGGATAAT
AGGTTATGCACCAGAACCGATGGGGTATTCTGGCTACTATTTTAATGGTAATGCCCTATA
TGTTGTAGGAGGTTATATAGGTTATGCTAGTGGATCAAACCAGGTATATATGTATTTTCC
TTCCAATAACACTTGGGTTTCATTACCTCCCCTGAAAACTAATGTGTATGCTAATGCTGT
TGGATATTACGGTGGAATTCTCTATGGTGTAGGCGGTTATTATTACAATAGTCTAGGTCA
ATTCATACCAGGTGCTATATACTATATGAACACTTCATGGAAGCTATCTGACTTTAACGA
GAATATACCTACCGTATATAGTGCATATGTTCAAGTAGGAAATAAGTTATATATCATTGG
AGGCCTAGATGCAAGTAAGGGTTTTGTAGCTACTTCAGCTTTTCAGGAGGTATCACTAAT
TCTTCCACCACCAAAGCCTGTAATTAGATTCGCTCAGGCTGGTAATAATAGTATAAGTTT
ATCTTGGTATGATACCAACACAAGTGGTTACTATATACAGTGGTGGAGTTCTATAGATAA
TAACAAGTCTACCATAAATGTAGGCAATGTTTCTTCTTATCTTTTCATTAATTTGACCAA
TGGTGTGACGTATTATTTTAGAATTATACCGTACAATCAAGCCGGTAATGGTACAAGCTC
AGATATTATTTCCTTAACACCTGGAGCTGTTCCTGATTCGCCGTCTGTGAAGGTGATTGT
TGGGGATAGGAACGCTACAGTAATATGGTCTAAACCATATAATGGAGGTTTTCCAATTCT
AGGTTATTATCTTACAGTAAAAACAGATAATTCGTCATACACAATAAATGTAGGTAATGT
AAGTAAATACACTCTTACTAACTTAACACCAGAAGTCCTATATGAGGTTATGGTTGTAGC
TTACAATAAGCTTGGAAATAGTAGTCCTGGTATAGTTAATTTCGTCGCATTAACCACAGC
ATCTATATCAGTAAGTGTATACAAAAAGGTCAATGGTGTTTTAATTTCATGGAATAAAAC
TGAAAATACTACGTATAATTTACTTATATCCGATAAGAAGGGAAAGATTATAGTAAATAT
TACGACTACGAATACTTCGTACTTTGCGTACATTCCATATGGAATATATAATGTGACTAT
AAGGGCTACAAACCAAGTAGGAACTAACTCTACATCTTTTCCTATAGTGTTTTATATACC
ACCATTCATTCCATTGGTAAAATTCTCCATAGGTAATAATTCTATTCTGAATTTAAAATG
GAATAATGTCACCGGTGCCACGTTCTACTTAGTTTATGTTAATACGACCTTAATAGCTAA
TGTTACTACGGATTCATATTCGCTGAATCTAACTCCAGGCTTCCATGTGATAAGAGTAGT
AGCAGCTAATCCAATTTATAATTCTTCACCCGCTAGTTTGGGTATATTAATTCAACAGCA
TAGTGTGACTTCTAGCATCACCACAATCAATACGATCATAGATACTGTAACTACTGTGAT
GTCGGGAATTAACATTAAGACTGCTGTTATTATAATCGCTGTTGTCATAGTGGTCTTAGC
CATTATAGCTTTCCTTCTAAGAAGGGGAGGTGGTTATGGGGCCGCCGGGATTTGAACCCG
GGACCACCAGCGTACTGGTGGTTAGGGAAATATCCCCAGGCTGGCATCCTAGTCCAAGCT
AGACTACGGCCCCACTCTAACTTAAAAGTCATTTAAGGTTTAAAAATTAATGCTTTTATA
ATACTATTACTTTCGGCATACTCTCTAACATCCTTTCATTTTCCTTAAATTCTTGTCTTA
TACATTAGGTTAAAGTGGTAATACATGGTGTTCAGAATATATAAATAAACTGAGAAGATT
TACAAAGGGATTGAGCTGATGCCGGTAAAATATGTTTGCAGAAATTGTGGATATACACTT
TATAACTTTGATAAAGTGGGGCAAGACTTTTATGGCGTTAGAACACCCTCAGAGATACGA
TCAATATTTGGTGGTAAGTGTCCGAGATGTGGTAAGCCCTTAAATGCTCCCGCAATTGAG
GATGTCAAGATCATTATGAAAAAGAAGATCACTATAACAATAGAATGATTTTTTCTAAAG
GATAACCAAGTGAATACATTTTTGCAAGTTCATATCTTTTGAACCAAGATAAGATGGAAG
TCACATTTTTAGGATTTGGTTTAATAGTTGCTGAATCATAATCAATTATATACGCATCTT
TTTCATTAACTAATACATTCTTGTAGGGTCTCGATAATTCTTTATGTTCTATTCCCTTTA
GCTCTAACATTCTCGCCTTCATAAGTATTTTTCTAATGGTTTCGATATTCTCTTGCCTAG
TTAAATGTCTTCCCCTAATGTACTCCATCAATATGAAGTTTTCTCCATAAAGATAAACTT
TTGGTGAAACTGGATAGGCAAGTTGTTGGATTTTTGCCTCAATCTTTAATGTTTCTTTTG
GCGAGNCAGATGTGTATAAGAGACAGCTGCAGAGTATGAAGGGTAAATAAAATATTTAAT
GTCAATACTTTTCATGTCTGCATCCATGTAGGTCTCTTCCTTAGAAATTTATGTAATTCT
TTGTCGTCCTGATTTATCTCAGAAAGCCACGTCATTTCCACAGAGAAATTCTCCTTAAAA
CTTAAGTTATTCAGTACAATTTTCTCTAGGTTCGTTTCTCTTCTTTTCTTAAGCGAGTAT
AATCTTCCGTCTTCTCCTACCCAAACATACTTGTTTTTTCTCATGAAATTATCTACACCA
TTCACGTAAAAGTAAGGTCCTTGATTTAAGTAATATCTGGAGATATTCTTGTCTTCGATT
TGAACAGCGATTTTAACTGTTTGAGAGTTTCCCCATGCTCCTATGTCTATGAGTGAAAAA
CCTGCTGTCTTTATGGCATTCTTTAATTTTTCCACGTTCTTCCATACTTGTCCCCATATT
ATATCCTCTACACTTTTTTCCTTAAATTCAACCTTAATTAATAAGATATCTCCTATAATT
TCCTCTGCCTTGATCTCAGTGGGAAAGAAAAACTCTATGGATGGTCTTTCAATGAAAATT
TTTGATGCTAATGAAAAGACCGCAATATTCCTTAATGATACAGCTGATGCAGTATTTCTT
TTAGGATCTACGGGATCTGGTATTTGTAATGGTTCATCAAAGTCTCTTTTTGGTTCAACT
AGATTTAGTTTTATGGGTGGCTTCCAGGTCTTTGCACTTTCTAACACTTTTCTGAAATTG
CCATAATAGATAGTTAGTAATTCTGCCACATATCCAGAAAAGCCTTTTACCTTTATTTCA
GCTCCATAGACTCCTATTCCTTTCATAAATTGTTTTAATAGTCTCACTTCATCTTTTCCC
TTTTCATCTAAGTGAGTGGTCACAAACTTAGTATGAAATGGAGTTCTATCTGCTGCAGTT
ATTACATCCTCTCCGCTATCTATCTTTAATGCGGGTACAACGTCTACTTCTACGTTATTT
ATTTTCAGAATAAGGTAGGGATGTTCTGCAAATGCAATTTCGTAATTTAGATCTTGAAAT
AACTGAATGAGTTCTTTGAGAGATTTTTCCCTTAGATATTCTTTTCCTACTTCTTTTGGA
TAAAATACAAAAATATCAATATCAGTGTCTCCCTTAAGCCAAGTACCTTTTCTAAAGGAA
CCTTGTATTTGTGCATCAAATCCCTTTAACCTGGATAAGACTTCCTCAGCCACTTTCTCT
AATCGTTCTCTGTCTTTATCATCAGGTCTTATTAGTTCTAAAACTTTCTCCTCCACTGAC
ATTTGACTCCACTTCCAGTAAAGGTTCGTATATGGGACCTTTTTGTGTTAACGTACTCTT
ATATAAAGTAAATTTCTCCACAGTAAATTCTCCGAAGTCTGTGCCTTGGTACTCATTTAT
GACTTGGATTAGATTTTGCATATTTCTAGGTCCTCTAACTCTTCCTATTGTTAAGTGGGG
CGAAAATTCTTTCTCTTCATCTGGTCGAATTCCTCTATTAACTAACTCTTTATAGATCGA
GCCACGTATCATTCTTAACTCAATTGCCCCTTCATCTATTCCTACCCAAACTACTCTGGG
TTTTCCAAGACTTGGAAAAGCTCCTGTACCGTGGAGCCTGACCTTAAATTTGTTAAAGGA
AATTCTCTTTAATCCATCTTTTATTAATTCCAATTTATTTTCATGTACCTCTCCAATAAA
TACAAGTGTAATGTGGATATTCCAAGGTTCTACTAGTTTAATATCAGCCCCAGTTCTACT
TATAGCCTGCATTAACTCGTTTATTTTTTCATAGTTTGGCACATTAATACCTGTGAAAAG
TCTTAGCAACTTTAAATTCCCCTATTCTGACATTTTCTGTGGTCACTAATTAAAATAATT
GCAATTACCGGTATGCCTGGTTCTGGTAAGGGGCAGTTGAGCGACTTATTTCGGAAAAGA
GGAATAAAGGTCATTGTAATGAGCGATGTGCTCAAAGAGAAATATTATAGAGATGCTAAA
CCGGGTGAAAGACTAATGGATTTCGCAAAGAGGATGAGAGAAATATTTGGCAAAGGCGTT
GTAGCGAAGCTCTGCATAGAGAAATTAAATGGGACAGAAGACGTAGTTGTCATAGACGGG
GTAAGAAACTGGGAGGAAATTGAGGAATTCGAAAAGGTTGGAAAAGTTATAATCATAGCT
GTTCATGCATCACGTTCTGTCAGATATAGTAGATTGATGAATAGGGGAAGAGAGGACGAT
TCTACGAGTCTACAGGATTTAATGAAGAGAGATTTTGATGAGTTACAGATGGGTATAGGT
ACTGTCATTGCTCTGGCAGATTATGTTATTACTAATGACTCGAGCATAGAGGAATTTAAT
AAGAGAGCGGAAGATTTAATCAATAGATTATAATGACTAGGGTAATAGTGGAGGCTGTAG
TTAAACCCTCAGAAGATAAGGACAAAGTTATTAACGCAATACGAAATTTCTTTGATTTTG
ATAAGATTAGAGAAGAAGAACATGGTATGGAAAAGCTACTTATAGCTGAGTCAAACAGCC
TTACATCACTGCTAAAACTTCATAGATTATTGAGAGAACAGAGGATACTTGATGCCGCAA
GAAAGTACTTAATGAAGAGTATTGTTGGGTCGAGAATAACTTTTATGCTGAATAAACAAG
TTGCAGCTATAGGCAAATTATCATTTATAGATAAAGAACACGAATCGCCTTTAGGTCCCA
TAAAAGTCACTATCGATTATAAGGATCCAGTGATAGTCGTAGATTGGTTGACGCCCAAAA
CCGCAAAGGGTGTTCCGTTATGGGAAAACGCTATTCCTCCTGAAGAATAAAATATGATAA
CGGTTCAGGTAAAAATGTTCTTTCAAATATCTTCTTTGCTTCTTTAAGCAAAGGTTCAGT
GGTTTGATATCTTCCACTTATATGGTATAGGGCTAGCCTCTTTACATCAGCCTTTGAAGC
TATTTCAGCTGCATCGGTACAATTTGAATGCCCGTAATCATGGGCTTCCCGTTCATTAAG
GAATGTGGAATCGTGAATCAGTAAGTCAACTCCCTTTATTGCATTCAATACGCTATCGCA
TGGTGCAGTGTCCCCTGTATATGCGATGCTTAATCCTTTCTTCACGTACAAATAGTCTTC
AGGTAGAAAGACTTTTGTATCTATTTCTACTCTTTTCCCCTCTTTCAGTTTTCTTATAAT
TCTCCAGTCTGTTATCCCCTCTTTCTTTAACCTTTCCGCATCTACTTTTGTTTTATCCTT
CTCCTTTATTAAAAAGCCATAGGACTCTATTGTGTGACATGTCCTAAATGTTGTTATAGT
TAAATTTTGATCCTCATAACTTTGTATAAATTCGGTTTCGAATCCTGGTTTAAAGTAAGT
ATGTTTGGAGCTTGATTTTAAGTAATCCTGTAAAGTTGTGGGTCCCATTAAAAGAAGCTT
TTGTTGTCTCGAGTACATAGCCATAGTTTGGATGATTCCTGGTAATCCTAATACATGGTC
GCCATGAAGATGAGAGATGCCTATTAAGTTAAGTTTCATGAAGCTTATCGAGTGTTCAAT
CATCTTATTTTGGGTTCCTTCGCCACAATCTAATAGTATTTCAAAGCCCTCTCTCCTTAT
TAATATTCCTGGAAGCCCACGTTTGTTGGGTGCTCCTCCGCCAACACCTATGAATATTAT
CTCAAACATTACTTTCTTACAACATATATAGCCCTGCTTAAACTTTTATGCTCATATACA
GTGTGAATTTTTATCTGTTTAAATCCATAACTCTTTAGAGTATCTCTCCAATCAAACCTA
GAATCAGTGGTAAAAATTAAATTTTTTGTAACATTTGATGCCTCTGCAAAGAAGTTCTGA
TAAAGTTCTGATAATCCTTTGGGAGTAAAAGATCTACCGTAAGGTGGATCTGTAACTATA
GCTTCACTTCTTGTTATGGGTAAGGTATTAGTATCTGCATGTATTAATTCACATTCATAA
TGAAAATAATCCAGATTAATTTTAGTATTTTTAATCATTTGTTCATCTATATCTATGCCA
ATACATTTAAGTCCTAACCAATTGGCTTCAATCAGTATAGTACCAGTTCCTACAAATGGA
TCCAGCACATTAGACCTAGATCTGGAAAGATTTATCATAAGCCTTGCCAGTTCGACGTTA
AGTGATCCAGATCTGGTGTAGGGACGTTTTGAATGTCTAGCAATACTTTCTGTGTCTTTT
TCAGCATATCTTTCACCAACTACTATTTGTCCTTCAGAAACTATTACATCTAATTTATTA
CATCTTTTCGATAGATTTATAGACTTAATTAATTCCTCATAGACGTTTTTCGCATATTCT
TTATCTTCTCTAGAAGGGACGTGAAGATCAACGGAGTAACAGTTACCCTTTATATCTCCC
TTTATCTTTTCAATATCATTACCTACACTTATCAATTTGCCTGATACTTTAATAAGAGCT
GATCTTTTTGCTATATACGGATCTCCTTCGTATAATGATATCCCATAAAAATAGGAAATG
TCTTTACCGTTTAGTGCTCTTAGTTCGTCTAACGCTAAAAATATATTACTTAGATTTAAG
ATAGCGTAGTTCATATTTTTCTCGCTATTGATTCTGATACGTCTACTATCGTTACCTTAC
TCGTATCTTGAGGTATGGTATTGGTTGTTATAATTTCCTTTATCCCTGCGTTAATCAATC
TATCATAAGCATTCTCGACGAATAGGGAGTGGACTGCAGTGGCTATTACTTTTTTTGCTC
CTTTTGAGTAAGCTATTTGTGAGGCTTGAACCATGGTACCTCCTGTACTTATTATGTCGT
CAACAAGAATGACCTCCTTGCCATCTAGTCTTAAATCTGGCAAGTTCGTGACTCTAACTT
CTCCTGTGGTTAGATCTCGCTGTTTTTCTAGGTAACTATAGTCACACCCAAGTTCTTGAG
AAAGTCTTTTTGCTCTGTTTAATGCCCCCTTATCTGGGGCAAGAACAAAAGGATTAGTCA
CTTTCCCATTTATTACCCTCGCAATATCCGGTATAGGATCTGCGATTTTTACCTCCCCAT
CAAAGTACTGTAATTCTTCATAATGATGAGGCTCTACTACCATTAATGAGGTTGCGCCTG
TCTTTTTGATTAGATTAAGGACAGTTTTTGTACTAACGGCTTCTCCTTCCTTGAATCTTC
TATTTTGCCTGGAATAAGCTAGATATGGTATAATTACTGTTATCTTATTAGCTTTCATAT
CGTTTAACGTTTCCAAGATGAAGAATAGCTCTACTAGATGTTTATCCTGCGGTGGATATA
ATGACTGTACTACTAGAACGTCCTCTCCCATTAACCTCTCAGGAATTCTAATGTAAGATT
CTCCGTCGGGAAAAACTTTATGCTCTATTTTCACTAGCCTGGATACTAGCAATTTAGATA
ATCTTTCATCTATCCAGTTTGTTGCGGTTCCACCTATGATAATCATTAAAGTATTTAATT
CTAACAAGCTTTTAAGATTAAAAGAAATGTACTTTATATTTGTACTAGGAACTGCAGGTT
CAGGTAAGACCACTTTAGTTAAGGCTTTACAAGATTATTTGTTAAACAATGAGTTAGACA
CAGCAATAATTAACCTAGATCCAGCAGTGGAAGTATTGCCTTACAAACCAGATATCGATG
CCAGAGAGTACGTTGATGTATATGATGTGATGAATAAGTACGAATTAGGTCCTAATTCCT
CACTAGTGATTTCCGTAGATCTACTCTTAACTAAAGCTAAAGAGCTCAAAGAAGATCTAA
ATCAGCTTCAAGCCAATTACGTTTTAGTTGACACTCCTGGTCAAATAGAACTTTTTGCAT
ACAGGGACACAGGTAAAATATTATCATCGTTTATAAGTGAAGGAAGTAAATCGGTTTCAG
TTTTCCTATTCGACTCATATTTAAGCAAAGACCCTAAGAGCTTTCTATCTTTGTTTCTAT
TATCTAGCTCTATAAAATTCAGAATTGATATGCCACAGATATCAGTATTATCTAAGGTTG
ACCTCCTAAGTAGTAGTGAATTAGAGAGGATGAGGAGTTGGATTGAAGATGGATCTATAA
TAGATGAATTAGGTTCCATTGATGAATATTCTTTTGAGCTTGTAAAGACTATCGTGGAGA
ACTTAGAGAGTTTTCCTATCCCTGTATCTTCAACTAATTTCAGTGGATTAGACCAATTAT
ATGCCGAAGTTCAAAAGGTCTTAGCTGGGGGAGAGGATTTTGAAACAGAGGAACCGAACC
CCAGGCTTTAAAATTTTAACATAAATTATATTTTACTTGACATGAAAGTTAAAGTAGTAG
ATGCCTTAGGGTTTTCTTACATTTTTAAGACTTTATCGCAGTATGTGAGCGAGGCAACTC
TTCTGTTTGGTAATGATGGGTTCAAAGTTAAGGGAATGGATCCTTCTAAGGTTGTTTATA
TCGACATATTCGTGCCTAAAGATTACTTTGAGGAATATAATCTGGAAAACGAGATGAAAA
TTGGTGTGAGCTTGAAGGACGTTAATGAAGTAATAAAAAACGTATCTAAGGAAGACATAT
TATATTTAGAACTTGAAAAAGATAAGATCATGTTTACATTAGACGGCGAGTACCTAAGAA
CGTTTTCTTTACCCGTCTTATCTCCTGATGAGGTTGAAACTCCAAGTATAAATCTCGAAT
TTCCATTTAGAGCTAATATACTGACTTCCACCTTTGGTGATCTTTTGGACGAATTTGACC
AAATAGGGGGTGACTCAATCAGGTTTAAAGCACAGAACGGAAAACTTTATCTTTCTGTGA
TGGGCGATATGGGAGAATCTATTGTGGAGCTTAGCTTAGAAAATGGTGGCTTGTTGGAAA
GTACAGGAACTGATGCAGAGAGTTTGTACGGTCTTGAGCATGTTTCAAACACTACTAAGA
TGAGAAGACCTTCGGATACGTTAGAAATTGCATTTGGTTCGCAATTACCATTAAAATTAA
GATATAATCTTCCAAAAGGGGGTTATGCAGATTTCTATATCGCTCCAAGGTCAGAGTAAG
ATTATTTATCAGATTTTTAGAAGTTATTACGAGAATGCTGTATTAGATTTACCACAAGAT
ATAGAGCTTAGGGAATTCGCATATCAACCCTTCAATTCTGACACGTACGTCAGGCATTTA
ACCTTTTCAAGTGTGGACGAATTAAGAAGTTTCATTTTGTCTAATGTTCCACTTCATTTG
TATTTCTCAGCAGCAAGATACCAGATTCCATCTGCCAAAGAAATGGAGCAGAAAGGTTGG
TTAGGATCCGATCTACTATTCGATCTTGATGCTGATGATATATGTGAGATTAATGTAAGA
AGGTTTTGTAGCGGAATGGAGATTTTATCTGAGACCTGCGATGGTGAGGTTAGGGAGATA
AGTGAAATTACAGTTGATTGTATTAATAGAGTTTTTGAAAATGCTCTAGTTTTAAAGGAT
ATTCTGATACAGGACTTTGGGCTTAAACCTAGGATCTTCTTCTCTGGAAACAGGGGGTTC
CACATTAGAGTAGATTGTTATAATGAATGGGCGAATCTGGATTCAGAGGATAGAAGGGAG
ATAGCTGAATATATAATGTCTCCTTCTCCGCCTTATGAGTCAAATTCTGAATCAGGCCCT
GGATGGTTGGGCAGATTTGCTAGAGGTATAAATGGAGTTAAGATAGACGAACAAGTCACT
GTAGATCCTAAAAGATTGGTGAGAATACCTGGCTCCCTGAATGGTAAAGCAGGTCTTAAA
GTTATTGAAATTGTAAATGATAAGTTTGAATATGACGAGTATCTATCTCCTTTTGAGGGA
ATTGTAGCATTTCAATCTAACCTTTCAGGAAAATTTAATGTATTAGGACATGAAATTCAA
TTGAGGAGAGGAGAAATAACCAAACTATCAGCAAAAACTGGAGTTTATTTAGCACTCAAG
GGCTATGGGGTGATAAAAGCACATGTTAGATGAAATGGTAATGAATGAGCTTAGGAAAGA
AGAGGAGATCTCTGAAATACGCACAGAGGACTTAGAAAAATATATTCATAACCTGAGAAA
ACTTAGAGTAAAATTTGCTGATGATATTCATAAAGCTGAAGTTTCTGTTTATGAAGAATT
GGCAGAATCACTTTTTGAATTAAGAATTTCTAAAGTTGTAGAGTCCATTCAGCCTAAAGG
ATTCGACAAAGAATTACTAGGTCTAATTTCTATGATGAAAAATATTTATAAGAATTATCT
ATCTGGTAATTACTATACTAAAGACGGAAAAATATTGTGCAAAGTTGTAAATCCACTTAC
CTATAACAACATCACGTTAAATTCTGGTGATTTTATTCTTCTACCTCTACATCTTGTCCT
ATTACTATCGACCGCTGGATTTATTACTCCTTTAGAAGTAGTGAATAGGGATGAAAGTTC
CTAAAGTTATTAAGACCTATTGCCCTAAGTGTAAGACCCATACTGAGCACTCAGTCTCAC
TATACAAAGGTGGCAAAAGAAGGAGTTTAGCTGAAGGTCAGAGAAGATATGAGAGAAAGA
ATGTAGGTTACGGTAGCAAGAGAAAACCAGAGCAAAAAAGATTTGCAAAGACGACTAAGA
AACAAACATTAGTGCTAAAATGCCAGAAATGTAGTTATACTATTGTAAAGGAAGGTATGA
GGTTAAAGAAGTTAGAGTTGGTAGAGGTGGTCAAATGAAGGCAAAGTTTAAAATTCTTAT
ACCGGAGCCCAAGAGCAAATTTATCAGAGTTAAATGTAGGCAATGCAATAATGAACAGGT
GATATTCTCTAACGCCACATTTCCAGTAAGGTGTTTATCGTGTGGGGCTCAAATCGTAAT
CCCCAAGGGTGGTAAAGCAAAAATAGAGGGAGATACAGTAAGAATACTAGGTTAAAATGA
TATACAACAGAAACAAGTTCCCATCAGACGGAGAAGTTTTAGTTGCAACGGTAAAACAGA
TTTTTGATTATGGAAGTTATGTTTATTTAGACGAGTATTCTAATCTCCAAGCTTTTCTAC
CTTGGAGTGAGATAAGCAGTAGATGGGTAAAAAATATTCGAGATGTATTAAAAGAAGATA
GAAAAATAGTTGTAAAAGTAATAAGAATAGATAGGAAAAAAGGAACAGTTGACGTTTCCC
TTAAAAAAGTTACAGAAGACGAAAAGAAGAAAAAGATGATGTTATGGAAGAAGACACAAA
GAGTTGATAAGATATTGGAAATAGTTTCACAAAAATTAGGTAAAAAAGAAGACGAGGCGT
GGAGAGACATTGCCTTTAAATTGGAGGAGAAATACGGAAATGCCTTTGACAGCCTTTTGA
AAGCCTATAAGGAGGGAGATAAGATACTTAAAGATGCCGGAGTTCCAGACATATGGATAA
AACCACTGATGGAAGAGATAGGTAAACACATTGAAGAGAAAAAAGTGAAAGCCAGTGATG
TAATATCGTTAAGGACTATTGATCCTGGTGGTGTTGAAAAAATCAAAAAAGTAATTGACA
CTGCAGTTGAAAAAATAGATGACCTTGATGTAGAAGTTAAAATATATACAATAGGTGCTC
CCAGGTATAGGATTGATGTGATAGGTACAGATCAGAAGTTGGTATCAAATGCTTTACAGG
AACTAATCAACTTGATTAAGGAGATAAGCCAGCATGAAAACGTAACGTTTTCGGTGGTTA
AGAAGTGAAATCCAAAATAAGAAGATGTAATAAAGACTATACTTATACGATGAGCGAAAG
ATGTCCTACTTGTGGTGAAAAGACATTCATACCAATACCTCCTCGTTTTTCTCCCGTCGA
TAAATATGTAAAATATAGAATCGAATTAAAAAAGGGTGTAAAGTTAAGCTGTTGAAATTG
TAGGTGGAATTATAACGTTTGGCATAACGAATTGATATATATAGACCATAATGTATACTA
TAGCTTCTCCTCCTAATGCGTTAGTTACGGATAAGGGGAACAATGCTATATACACTGGTT
TAAAGTACATTAGATTCACTCTAGGTAAGAGGGCATTGGGATTGTATAACGATGTAGAAG
AAGATTGAAGTAATTGAGATAAACTAATAGAGAATGGTGCTTGCACAGGTCCTTGATTCA
AGGACTGGATAGCCTCAATGAACATACTACCTATCAAGGAATTATAGGTCTTTGGTGTCC
ATGCCATAGGTAGCGAGTTGGCTATAATTGAAGCCAATTGAGAATTGTACTGTGCGGCAT
AACTTGCTGTCTCATTTATATATGTGGTATTTACATAACTGTTTGTATTGTATCCTGCTA
TTGTAGTCATTGCTCCAATGGCTTTTGCTATATCACCTAGGCTAGTTGTGTATCCGATGA
AAGTACCTGGAAAGTTAGTGGGATAGCCTATAAACCATACAGGGTATTGATTGTTAACTA
TATATTCTGTGACAGCATCATAGGCTACTATGTAAACTGGTCTAGTATAATTTGGATTTC
CATAAGGATATAAATGAAAATCATTCTCTAGCACATTAACTGCAAAGCTCTCGTTATTAA
GGAACATCTCTGCCATTAATTTTATCTGGGTACCGTTCAACGTGTTATTCTCATCTATAA
CTGTTCTATTTCCTACAGCATGTATCCAATATCCATAGTCCCACCAGCTTAATATAAACG
CATTATTTGGAGTGTTTTGATTTATCCAATCAAGTGCAGAAATCCAAGCGTAGTTGGTTG
TCAAGTACGATGTTGAGGAATTAATTAGTGCTTGAGGTGCATACGATGCCTCTACAGCTA
TACCTGCATCAGCTAATAAGGCAACTCCAATTAAGGTCAGCATTAGTATTGGCGCTATCC
TTATTTTCCTTTCCATGAATCTGGAAAAAAGTTCAGCGACAGCTACTCCTGCCAATGCTG
CTACTATATATATTGTATAATTAAACAGATAGGGCTGCTCTGAAGTTCCGTATATGCTTG
CAGCTCCAAGAACCACTAACCATATTCCAGCCATATCTTGTTTTCTTGTAAGTAAAAAGT
AAATTCCAATAATTGAAAGGAAAAGACCTATTCCAAAATCTTGAATCATAGCTGCGATAG
ATTGTGGAATATATTCTGCTACTGTCCTATCTATTGGAACTGTAAATTGGAAGAATGGAT
TTATTATAGCGTAGTATCTACTTGGTATAAGTTGTACTTTAAATGCAACTGATCCTAAGA
CTACAAGGGATACGAGAAGTATTATTGCTGCTCCTATTACTATGTTCTTAGAATCTACAA
TATCCTTAGGCAGAACTCTTCTTAGATATAGGTCTAAATATAAGAATAGTGGAATTATAA
GTAATGCTAAACCGTGAGCTACTTCAGACATGAATCCTATAGTGTTAGGAGAGAGAGATG
TTAGAAAAGCTGCTGTTATTCCTGAGATAGTTAATGTTTTCGCAGAGATTTCATCATTTT
TATTAAATAGTACTATCAGAAATGCAGCTATAGCTAAACTTATGTCTATATAGGTATATC
CTCCCCAAGTTATGTTTGCTAAGAAAATCATTATACCTGCAGGTATTCCGTACAATGGTT
TCTTCTTTTTGATTGCTAAACTAAGGAAATATATTGTGAAAAGTACAAAGACGCCTCCCC
ATGACGTCTTAGGTAGGCTTCCGAGAATATTCTTATAGGTTAATGATGGAGTGAACGCTG
TAATTGCAGCAGCTATATATCCACCTACTCTACTATTCGTAATAGATTCTACTGCTAAAA
ACGCTGCTACTACACCTATTCCGTCAAGCACTATAGGAGATACAAGAGTTAGCGTATAAA
CGATGTTTTGACCAAATATTGAGTAGAAAGGTACTGAAAATAATGCTACTAAAAATGGGA
GTCCTATTGTATTTTCGAGCTCGATAAAGTAACCCCAGGGGAACCATGCATGTACATCTG
GGGGCACAGCATACCAGTTACCTCCTGCTTTAACAATTAATAAAGCGTTATAAAAGAGGT
ACCACGAGTCAAACTCATTTATAGTTTGAGGGAACGCAGTAATGCTAATGATTCGTATAA
GTATTGAGAATAGTGCTAGAGATCCAATAATTATAGCATCGAGAAATTTAAACTTATCAA
TTCTAGCCAGTATACTAGTACTTTGCATCAGATAAGTAGTTTATTTAATATTTATAAGCT
TAATCCAGTGGACAAAATTTTTATTTTGGACAACTTAACATACATAACAATGGGCCGGTA
GCTCAGCCTGGAAGAGTGCTTGGCTTGCAACCGAGAGGTCCCGGGTTCAAATCCCGGCCG
GTCCACTGTGGGGGTGTCCCCAACACCCCCAATGCTAATGTAAGTTTCCACGATCTTGTC
CAAAGAGCCTATATAATGCTATTTTACTAGCTGAGAACAGATTAAGTCTAGCTCCAATAT
TATCCTCTTTATTAAATTTGTCGTATATGTATGTCCATTAATAAATATTTTGAATGATTT
AACAGTATCAAACCCGACGGAAATAGTCAATTTAATACGAAATTATATATAAAGTTTACT
CTGAATATTTTTTACTTAAAACCACATATTATTAATAGTATAACATTATTTACCTACAAG
AATTTTAATATAGAGAGAATGGTATCTACATGTTGTAAAAACTTTCCAGAGAAAAAAAAA
GCTATAAAAATATAATTTATAATTGATGAAGTACTTCCACCAGATTATGAGATTATTAGT
GGTGACTACTATTCTAATACTATCTCAACTGGCACTAAGCAACCAAATAACACAAGGAAG
TACAGGGGATCCGATTCCCACTATAAATACTCAGAATGTTACAGCCGTAGTTATAACAAA
CTGGTTACCGTATAATGCCAGTAATAAATATATTTTATCTGCCGATCAAGTAAGCGTCTA
TTTTGGCAATGGTATAAAGCTATTGGATGGCCAAGTGTTGCTACCTGTATTTGTGGTTAA
TTATGGAAGAGTCGCAGCTAGTGGTGGATGTTGGTATGAAGATGATGGAGGATTAAGTGA
TCCTAACGGACCTACAATGGTCCAATATATAAACATAACAAATCAGCCATCTAACACTTT
TATTTATGAAGTGAGTCCCAATAACTATTGGGAATATAATGTGACTGGAACCACTAGCCA
GAGTACGCAGCTTTCATTAAGCCTAAACGTTATGAACGAAGCTGGTGTATCTCTTACCTC
GGGTGTTAGTGAAACATTCTATATATATAATATTGTAGGCCAGACATATCTACCAACAGG
AACTAATCCAAACTATGTAGAAGGATGGAAATGGGCACTTAATCAGCCAGGCACTAATTC
CGAAGCTCAAACTGACTGGAAATGGCCTACAAATACTATCATATTGACACCTGCAATGCA
ATCAACAAACGGCTATTATAATGCGTATCCTATTAACTTCGTAGCAATGACGATAGGTAA
TTTCTGGGATTCATGTTATCCTTGGAGTACTCAGTCGGTAGGAGCAGGATGGACTATCTA
TTTAGGAGGTGGTTAATGTGAATACCTGGAAAATAATTTCATTAGCATTAATTGTAATAG
TGGTGATCGAAAGTGTTTTCTTATTTACTACTATTCAGCAAAGTAGAAGTACTTCCGGTA
GTAATACTGTTATAACTCCTGTGGAGGCTTCTTCACCTATTTATCGACAAAACCCTTTAG
TAGGTCAGTATCCTTTCCTAATAAAAAGCGGAATTAAGTTCTATAACTTAACTAATCTTA
CCATAGTTACAGCTTTCGTAATATTAAATATATCAAAGATTGAAGTAAGTAAGGACTGGT
TCTTACTTTACTCGCCAATAAATCCCAGTAGTGTGGTTCCAAGTTCATTTTTAAATAATC
CGTTACTTAATATATCGCTGATCAATGCGACTGTATTTTATATGAATGGACATGAGTACC
TGTCTCTTATACACATCTNCAGATGTGTATAAGAGACAGCCTTTGTATACACCGAATGAT
TGAGATAAATTATTTTTTCTATCAAGTGATATTGTTTTTTGTATAATTAAGTCCTACACT
ATTTCTAAATATGGTCTTTATTTACAGTAACTACATAGTTATCATACCCTGTAATTTATG
TTTCCTTCTGTACATAACAAGTTATAACTAACTTAGACCTTATTCCTCACTAGGTATACC
ACCAGCGGCGATGAATATAAAAGTTTGTAAATTAGAAAAATTACCTGATATAAAACTATA
TTTCCCTCTTAGTGATTAATTGAGTTTATTCTATATGAGAATTGATATTAAAGAGCATAT
TGATAAGAAGTACTCTGATGTTTCTGGATTGATAGCAAAGAGTACTGGGATTATAATACC
ACTAGTTGAGCCTATGTTCTGTGCTATTCTAAGGTTCTCAGTCCTTTCGCCTTTACTGAT
AAGATACCGTGGTACTACTGCTGTTAGGCTTAGAGAAAATGGGGCAAACATCAGGACTGC
GTAAGGAAATATTGTAAATGTGAGTACTCCAGTTATGAGTGTTGTAGTTGAGGCTAACAC
TGTTGCTAATTTGTAACCAATATTAGCTCCTACTAAAGGCAATAGGATATAAGTAAATAT
GGAAAGGATATATGATGGGAGTAGGAGGTTAACTAACCCTTCTTTTTCCAGTATGGAAGG
GATAACTTGTAGTAGAAACCCTGGTGCTGTCTCTTATACACATCTGNAGATGTGTATAAG
AGACAGGGATAGTAGCCATCCTATACTTCTTCCTGCTGTTGTTATTCCGGTCATTAGGTT
TGATTTAGAGGCTTTATCTAGAGCGTAGGTTATTGTGAGCCCAAATATTATCCCTATAAG
AAACCTTACAATAAAGAGAAGGTTTATTTCGTCTTGTAAAATTGTCAGTATTCCCAGTAT
AATAAAGGGTATTGAAAATGATTTAACGTGGGTGTAAATGAACCCACCAACTACTCTTGA
TAGGTATGGTAGAGAGAGTATAAGAAAGACCTCCCAATAGGGCAAGTACTTACTTAGGTC
ATTAACAAAAAAAACTTGGGTATGTTAATACATATGTGGTAAGAGAATAAGCTAGTACAG
ATAAAAAAGAAAAAGGCATCATCTTTATTTTATCACTTTTTCTCTGGATATGTCCGTTTA
ACGTCTCCTGCCTAAGAAATTTAGGTACTTTGTAAAGTTTTCTCATCGATATAGGTGTTT
TTAAAAATATGGGATAGTTGGCAGAAAGAGATTTTTGAGAAAAACATACAAATAAGTAAG
ATAGAAGGATAGAGTTAATCGTTTATGAAATTACAATCTATAATTGAATGAATTCTATTA
CATATCACTATTTTTGTAGAAGATAACAGAATTTTATGAATAAAATTAAATAAAATTAAA
ATTATAATTTTGGAAAAACTTATAACATCTAAGTAATAATACTATCTTGATGAAACTAGT
TATATCTTGTATGGATAGAAGATTAAATAGATATTTAGCAGAAAATTTCAATGACTCCAT
TGTTATTAGGAACGCTGGGGCTAATGTAAATTCTCTTAAAACAACTCTAATCAAGTACAA
AAATCTCATTGACGAAGTTGTGCTTTTACCTCACACAGATTGTGGAGCAATGAAAGTAGT
ATACTCAAATATAGTTGAAGGTAAGAAAGCCACTTCCACAGCTGTAGAAGATAAATTAAT
TAAACAGTTTACTAAGACGAAATTTTCTAGCCTTAATGAACTTGAAGGGTTAAATCTAAA
ACTTCAGGAAGAGAATCTCAGAAAAATATTTTCAGCACCAGTTAGAGCAGAGTTGATTGA
CGTCAATAAAATATCCTTTGAACAGTCAAAGGAACCTTTCTCAGTTTATGTCACTTCCCC
GGGTAAGCCTATAGATTTAGGGTCAAGCGTTTACATCATTTCGTCGGACGAGAGTGAAGT
TTGGGACAGTCTAGATATTGCTATATACGTGATGAGAATTAACAAAATAAAGAGTGAGAA
TCAAAATCTCTTAGATCAAGTAAGAAATAGATACCCATCTATAGCTGTAGAAAAACTAAG
TAACAGATAATTTAGCCAGTAGTAAAAGTAGATAGGATATTTAATTTTGATCTATTAATA
ATTACGTGTATATTTATGATGAGCGATGGGCGGCTTGATTTGTGAAGACATATTGACCTA
AAAGCTGAAATATTGTGATTTGAAAGATCTGCACAAACAGGTGAAGTTATTTTTACGTCT
ACGGAATGACCATAAGTCTTTTAAAACTAAGTTTCTATGATATAAATGGGCCCGTAGCTT
AGCCTGGTAGAGCGTCCGGCTGATAACCGGAAGGCCGTGGGTTCAAATCCCACCGGGCCC
ATGAGAGGGTCCTCCAATGCAGTTCCTCCCCATACTTTTCGTTCTATTAGCATCAGGAAG
TTTCTTATCTTACACATTAAGTTCCTATGCCATAGGAAATGGTACAGCGAATATCTATCA
TTATGTACTTAATGCGACATCCACAGGGACTGAATATAATGTAAGTGTGTTTCTGAACTG
GAGTTATTCTAATCTCTATGAGTACGTAAATAAATATGATTACTCAACATTTCATAAAAA
TTTTCAGGTACCAGATCTATATTATATATTTTATCATAGTAATCCATCTACCTTAGCATA
CATCCTCCTTTTCAATAATGTCACGTTAACTACTTATAATCTAGGAGGTAACCAGATTCC
TGCAATAAAATTCTACAATGGCGATAATTATCTAACTGTTTCAGCTCAATACGGTGTAAT
GCTACAAGGATTTGCCAAGAACTATGCAGGTCCTTCAGCTGGTACCTTAAATGTATCAAT
ATCACTAAATAGCTACAAGAACTTACCAAGTTTCGTAAGTAATGCAAACATGTACACATT
AAACGTGAGTTTTATGCCTAACCCCTCTGCTTTAAGTTATACATTATATCTAGTCTCCCC
TGAGGCTAAGATATCAGGCTCAAATATGTATGTTAGTAAGGAGATATCTATAGCATATCT
GAGTATCTTATCAAAAGGGTTTACCACTATAATTATACCTTCAGCTTACAGCATCGTGAG
ACCGATTGGAGAAGTTATAATTAATCAGACCAATTATTATTACTTTTATCTTAACGGCAC
TCTAACTTATTATGGAACTTACTTTACACCTAAATATTATAATTCTACCACTCCTTTCAC
AATAGATACGATTGGGAAATACATTGTTATTTTTTTCCCTACTGGTGGTAATATAACAGT
ATTTCTGAATAACGGAAATAATCCTCTATATGGAGTAAAAGTTACAGGGGAAACAGGAAA
TAAAAATACGCCCTTAAGCTTATATCTTATTATTATAGGAGTAGTTATAGTATTGGTTGT
TGCTATAATAGTTCTAAGATTTCGTAAGGTGTTTTAGCAACTGGTATTCCAGCATTCTTG
AAGGCATTTATTTTACTATCAAATGTACCCATACCCATATAAACTACTGCTCCTGCATGT
CCCATTCTTTTCTCTCTTGGTGCTGTCATTCCTGCAATATAAGCAATCATTTTCTTCTTA
ATTTTCCCTTCTTTCTTGAGCTTGGCAACTCTTTCCTCCATAGTACCTCCTATTTCTCCT
ATTACAATAATCTCTTCAGTTTCAGGGTCTTGGTCAAACATCTGAACTACTTCGTCCATA
GTTGTTCCTATTATTGGATCTCCTCCTATTCCTATGACTGTTGACTGTCCGATATGCTTT
ATGGTCTCAGATATCTCGTAGGTTAATGTACCGGATCTAGAAACTATTCCAATCTTTCCT
TTCCTAAAGGGTCTGGGCGGTAGTATTCCCAGTAAGGCTTCATCCGGAACTATTAAACCA
GGACAGTTAGGTCCAATAATTCTAGTACCCTTTAATTTAGCATACTTAGATATTCTTAAC
ATGTCAAGGACTGGTATATGCTCAGTTATCACTACTATGAGCTTTATACCGTTATCTATG
GCTTCATATACTGCATCAGTTGCGAATTTTGCAGGGACAAATATTATACTTGCATCTATT
TCATGTTCTTTAACTGCGTCTGCAACTGTATCATAAACAGGAACGTTGTTAACTTTTGTT
CCTCCCTTTCCTGGAGTAACTCCTGCAACGATTTTTGTTCCGTATTTGAGCATTCTCTCT
GTATGGAAAGACCCTTCTCTTCCAGTTATCCCTTGAACTAGAACTCTTGTGTTCTTATTT
ATGAGCGTAGAGCATCACCTATACAACTTCTTGCATCTTCATATACGGGTATCCCATTCT
CCCTTAAAATTCTTCTCCCTTCTTCCTCATTTGTCCCAACTAATCTAACGTAAATGGGGA
TTTTCACGATTTTTAAAGCTTCAACTATCCCCATAGCTACTTCGTCACATCTTGTTATAC
CAGAGTATATGTTCATAACAATTTTCTTTACTTTCTTGTTAGACGCAATATTTATAATAG
CTTCCTTAACTCTCTCTCTTCCTGCTCCACCTCCTATGTCAAAGAAGTCTGCAGGATTCC
CACCCATAATTTTGACCATGTCCATTGTAGCCATAGTTAATCCTGCCCCATTACCAATTA
TTCCAACATCACCGTCTAGCTCCACATAGTTTGATTCTGCGGGTTTTCTTCCTAATTTCT
GTATTAAGTCTTCATGTCTAAATAGCGCGTTATCCTCAAGAATGACCTTTGAGTCCAATG
CTATTATTTTACCGTCATTCGTTACTGCCAATGGATTAATCTCGGCAAGTTCAGCGTCGA
ATTCGGTGATAAGCCTGTAAAGTCCTTTTAAGATAGGTTCTATTCCTTTTACACCTAAGT
ATTTTTCTATATTATAGACGTCGTAACTCCTTATGCCTCTCTCCATGGGTATGTGAAATA
TTTTAACATTACTATTGCTCTCTATATCGATTCCTCCTTCTGTAGAAGCAGCGATAATCG
GCTCAGCTGTATCCCTATCAATAAGAGCTGATATATATAGCTCTCTGGTGTGCGGAATAA
ATTCTTCCACTAGAAACTTTTGAATGCCCAATTTTTTCATTTCTGCAATAGTCTGTTCTA
CGTTATCAGTAACTTTAACAAGACCCCTTTTTCCTCTAGCTCCTTCCAGTAGTTGCGCCT
TCACTACAGCTTTACCATCCCACTTTATAGGAGAATCCGTTACAACTCCTTTAGGTATTG
GAATACCTACAGCCTTAAATAGCTCCTTTCCCTCATACTCATACAGTTTCAAGTCGTTTC
ACGGAATTATATTTACAGATCTCCTTAAATATACAACTGTTGCATTTTGGGTTTTGATTA
CTGCAAAAAGACTTTCCTACGGAAACTATTCCTGCATGAAATAATTTTATTTTGTATAAA
TCGTGACCACAAATATATTCTCCCAAGAGTCTGGCATCATTTTTGCTCAGTCTAATACCA
GCGAGTCTACTTAAAACTCGTTTAGAGTATTCCGATCTTGGAAAAAGTGGTATATTCCCT
GCGAATAGTAGTATGGCTTCTTTTGTCTCGTCACCAATTCCCTCTATATTGGATAATAAT
TCCGGGGAAACAACTAGGCGATGAATTCCTATTTCTTTCACTAGCATGGCGAGGTTTTTT
AATCTTTTAGCCTTTGCCCTCCTAAAGTTAACTTTCTTAATTAATTCTTCTATTTCACTT
TCTTCCAAGGAGGCGAGGTCTTCAATTCTTCTTATACCTCTCTCTTTTAATTTTTTAAGA
ACTTCCCTCACTGTTTCCCATCTAGTCAATTGAACTAAGATAGAGGAGACTAGTATATCA
TCTATGGTCTCTAATCCGTCCCACCATCGCGGAGAGGAAGGATCACTCACTATCCATCCC
ACATTTGAAAGTAAATCCTTATTTTTTTCTAGTATAAGAAATATTTCTTCAGTTCGCAGT
GACCTCTTCACTCTCTCTGTTAGCGCTCGTCTCATCACTCTCTAAGAAATTCTGCTAATT
CACTTAAAATTATATCTATTAGCTTTGGTGTACCTATTTCGAATTGGTTAGGTTTTCTAA
CATTTTGGATACTATCTTCTAGTACTTTAATACTGTCCCAGGTCGAGGGATCGTCTAAAA
ATGTGGCTCCTAGTATTTTAGAATACAGAATTGTGTCCTGTTTAGTTGTTGCACTTTTCC
AGTCTTTGTTATAAACTATTATTGTAGGCTTACCGTACATTACAACTGATTCCATTGCAG
TTTTACCCTGATGTGTTATAACTAACTCAGCATTCGCAATATATCTTTCAATGTCTTTGT
CAAAAGAGAAGAACGACCAATCAGGCTTCTTTTCTATGTAAGGGGTTGGATCAACTTTAC
CTGTCTGTATCACAAACTTATAATTCCCCCTTAAATTAAGTAGGGAATCGAATAGTTTTT
TAAATCCCATACTCCCTGTGGTAACAAGTATGTAACCCTTATTTTCCGATTTATACTTAG
GCTTTTCTACTATAGGACCAACTACTACTCCATTATCGTATAACCCTTTTTGTTCATTCC
AATGTAAGAAAACATGACGGGAAAATTTAGAGAGTACAGATACTGTTTTACCTCTTGTAA
TAATTCTGTCTTGGCTCTCTGTTACATAAAGTGCACTTCCCTTTATTTTCTGAAACATAG
CAGGAATAAGAGAATGGTTTGAGCCCGTTGCTATGGTGGCTAAATATTTCGGTATCTTAC
CACTTTCAATAATGATTTTCAGAAAGTTTCTCATTAATACTATATTTCCTTGTCCAGGAT
CCTTTCCCTTTTTTACATAGTATAATTTTCTAGCGTAATCGAGTAACATATCTTTGCTAA
ATCGGTCATTTTCGGGTATTACAAAATCTGGTTTAAAAGGAAGATATTCAGCAATAGCTC
TAGCGAAGCCAGTGTGCCCTCCTCCACTGGCGATAATCAGTAATGGGTTGTCGATCATTA
AAGTATATTATTCACTTTTAGATAAAATGCCTAACATGGAAAGTTATAAAGAGGTATGGT
TAAAAGCAGGTTTGATATACGCGTTAAATTTGCTTTCATCCGGTAATTTGAAACCTGTTG
AAATAGGACTAGGTGAAAGATACTTTTATGTGGATATTGACTCTCCTGATATACTAACTC
TAGATGAAGCAAAGGATTTCGCTAAGTATAATCAATACGACTACCAGTTAGTAGAGGACA
ATCGGGGCTCAATTACTGTAGTTTACAATGGGCATCAAATAAAGCTAAATGGGGGTAAAC
CAAATCAAAATGTCCACCCTAAATACTTTCAGATATTGAGTATATCTGTTCATCATCCCT
CACCCGAGAAACAGTATGTTCGAGTGTTAGGTGTTGGATTTGAAAAGGAGGAACAATTAA
AGGACTATCTCAATTGGTTGGAGAAAGTATCAGAATACGACCATAGAATTATAGGTGATA
GACTAGACCTGTTTAGCTTTCCTGAAGAGGCACCTCCAGGAGTTGTGCTGTTTCATCCAA
ATGGACAAATTATAAGGAAGGAAATGATGAGATTCATGGAAGAGATAAACGATAGTATGG
GGTATAAGGAGGTTTACACTTCTCATGTTTACAGGTCTTTATTATGGAAGATTAGCGGTC
ACTATGACTATTACAAGGATAAGATGTTACTTTTTGAAATTGATAATGATGAGGAGCTTG
GAATTAAACCCATGAATTGTCCAGCTCATATATTGATTTACAAGAGTAAGGTAAGAAGTT
ATAAGGATTTACCAATTAGATTTTCTGAATTTGGTCATGTGTATAGGTGGGAGAAAAAAG
GTGAATTGTATGGTCTACTTAGGGTTAGGGGATTCACTCAGGACGATGGGCATATCTTCC
TTAGAGAAGATCAAATTAAGGACGAAATAAAATTACTAATGAAGAAGACATTAGATGTTC
TAGCCATATTTGGTTTCAAGGGAGATGATGTCAGAGTGAATTTAAGCACAAGACCTGATG
AAAGTATAGGAACTGATGAGCAATGGAATAAAGCTACTGATGCATTGATAAGTGCATTGA
ACGAGCTTAACATTAAGTACGAAGTTAAAGAAAAAGAGGGAGCATTTTATGGTCCTAAAA
TAGATTTCGACATCAGAGATAGTTTATCCAGGTGGTGGCAATTATCCACTATTCAGGTTG
ACTTTAACTTACCTGAAAGATTTAAACTAGAGTATGTGGATAAGGACGGAAGTAAAAAAA
GACCTGTAATGGTTCACAGGGCAATATACGGATCTATAGATAGGTTTATGGCAATTTTAT
TAGAGCATTTTAGGGGTAAGTTACCAACTTGGCTTTCTCCGATACAGGTGAGAGTACTTC
CTATTACCGATGAGATAGAGGATTACGGTAATTCCCTAATGGCAAAGCTTAGAGAAAATA
AAATAAGAGTCGATATGGACAGCGGGGAGGAGACTTTGTCAAAAAGAATTAAGAAAGCAT
ACGATGATGGTGTTCCTTACCTAATTATAGTGGGAAGAAAGGAGAAAGATGAAGGTAAGG
TTACTGTTAGAGCAAGAGGAAATATAGAGATAAGGGGCATAAATGTGGAAAAATTTGTCC
AAGCTTTAGTTGAAGAGATAAGGAATAAAGATTTGAATCAGAGTGCTGTAAGTAAATTGA
AATGATAGTATATGGCGTTTATAATAGTCCTTTAGGGACAATTACGGTGGCTAAAAATGA
ACGTGGAATAATTATGTTGGATTTTTGTGATTGTGCAGAGAGAAATCTTGTGGATAATTC
TACTTTCACAGACCTTTTTCATAAGTTCGATAATTATTTCCAAGGAAAACCAGTTGAGTT
TAACGAAACTGTAGATCTATTTGTGAATAATTTCAGAAGGAGAGTCTTTAATGAAGTGAG
GAGAATAGGATGGGGGAAAGTAAAAACGTATAAAGAGATTGCTGAAACATTGAAAACGTC
ACCTAGAGCTGTTGGTATGGCTTTATCAAAGAATCCTGTTCTTTTAATTATCCCTTGCCA
TAGAATCATAGCAGAGAGCGGTTTAGGTGGATTCTCAAGAGGTATTGAGCTCAAAAAGAA
ACTCTTAGAGCTAGAAGGAGTTAACATTGAGGCGCTTGTAAGAGGTTAAGTAAGGTATAT
TGTAATAATTTCTATAATATTAGATTTTTTATTTTTAAGCTTAATTTACCAGTTAAAATT
ACCTAATATAAAGGTTTTCAGATATTTTTAATATCCTCTAGTTTATCGTTATTTGGAGAA
TTCAGCATATAGTTTAATTCAGTATATACTAAATTTCAATCTTTATCCTACACCATATAT
CTCCTTATTACGTTCTCTAATAGTGAATAATTTTTTATATTTATGTCTTAAATTGATAGA
GAATCATATGAAAGCTGTTATTTTAGCTGGTGGCTACGGAAAAAGACTTAGACCTTTGAC
TGACGAGAAGCCCAAACCTTTAGTTGAGATCGGTGGTAAACCTATTTTAGAATGGCAGAT
CCTCCTTCTGAAGAGGTATAAAATATCATCAGTTTACATTTTAGCTGGATACAAGAAAGA
GGTGCTACTTGACTGGGTATCAAAGAACCAAGAAAGATTGGAGGTAAAATTGGCAATCCT
TTCGGAGACCGAGCCCCTTGGTACTGGAGGTGCTATAAAGAGATTAGAGGATTTCATAAA
AGAGCCCTTTTACGTTTTAAACGGCGATATTATTACAAATTTAGATCTAGATAAACTGAA
GATTAGTGAAGATTCTGATGATTTAGCGTCAATTGCGTTAGTACCACTTAAAAGTCCTTA
TGGAATAATTAGAATGAAGGATGGTGGAAAAATAATCGAGTTCGTTGAAAAACCTATAAT
AAAGGATTACTGGATTAATGCAGGTATATATTACATGAAGCCCCAAATCTTTGAATTTCT
ACCAGTTAAAGGTGATGTGGAAAAAACTACATTTCCCTTGTTGGCTGAAAAGGGTATTTT
ATCTGGTAAAACCTATGATAGCGTATATTGGCGTTCTATCGACACTTTAAAGGACTATGA
AGAGGCTGGTCAGGAGGTTTCTGAAGTCTTCAAGAACTTATAATTTCCACGTCTTCCTCG
TCATTAAAGTCCTTGTACCATTTTTCAAATGCTTTTTCTGTACCTAGATCTCTAATATCC
CTCAAGAACTTCTTTTCCATTTTATTTAAAAGTTCCTCACAATCTGTGGGTAAATTATCT
TTTACAATCATTAGTACCCTCTTCACAATCTTTGTCATTTCCTCTTCTTGCATATCCTTT
GTTCTAAAAATATCAGAGTCTCGGAGGACTGAAAATAAGGTGAAAAACTTAAAAAGAATG
TATAATTTATTTCATATATGCCGCGGTAGCTCAGCCTGGCTAGAGCGTTGCCCTGGTAAG
GCAAAGGTCCCGGGTTCAAATCCCGGCCGCGGCTTACTTTTACAATAATTGAAAGTTAGT
CTCTTTGTGTAGATTTGACATAAGTAATGTTGTGTGTGAAATTTAGTAAAAGTTTGTGTA
AAAAATCCCCAAGTTAGGACCTAATCTACTTCACGCATTAATTAACTATTTGTGATAAGT
TACTTCTGTATTTTTCTATAATTTAATGGAATTCGACTCAGTTATCATGATTTGTATCAT
TAATTTAGTTTATTGAAACCAGTTATCCTAGGTATTTTTAGGTTATTCTACTAAGCTAAT
TTACTTAATATTTCATTCGGGATGTCGACGGCTTTCCAAATTTTTGGATTTATTGCAACT
TGAGTTAAATTGCCTTCTGTAGTAAGTTCTCCTTTCCTAATAATTTTAAGATCGAATTTT
ATAACTTTGCTAGATAGGATTTTTGGGGTCAACAATATTGTAAGTTTATCTCCAAGTTTA
ACCGGTTTGTGATAGGTAGCATGTGACTCTACCATAACAAACCATAATTCATCATTCACA
ATAGGATATGGTATTCCTACTTTTTCATGAATGAACTTTTCAATAGTGTTCGTAAAAAAT
CTATAATAAGATGCATAATGCGCTATTCCTTGTGCATCAGTATCATAAATCCTAACAACT
TCCTCAAAAACATACTCAACAGATTGCATAATCACAATTAATATGGCTGACAAAAATATT
TGATTATATAAAAAATCATTCTCAGTAAAAATCTATGTTATAAGGTTTAACCTTCTATGT
GATTCTCTTATTTTATAGAGAGACGTATCTAGCATTGCATACTACTATTAGTAACCTCAT
AACATGTATCTCACATTATATTTACGCTTAAGGAAGAGGTAGGTTTTTTAACAATTAGTA
TGTTGTAAAATTTTATGAAGTACAAGATACTTACACTGACTTCAATATCTCATTTCATAA
ATGACGGAAATTCGTGGTTTCTACCAGTATCCTTTACTTTTCTCATAGAATATCTCGATA
TTTCAAAGTTTCTAGTAGGTGTGTTGAGCGGTATATTTTTCGGAGTCTCGGCACTAGCCT
CACCATTAGTTACTAGACTTGTTGATAGGTCTAATACTCATGCTAGAATAATGGGTCTAG
GAATATTATTATGGGGTTTTGGCTTGATACTGTTTGGCAGTTCAATCTCCATTAATTCTC
TTCCACTCATGATTCTAGCTGTGGCAATAGCAGGCTTCTCTTCGGCATTTTACCACCCTT
TAGGTGCAGCTATATTGTCCATAACATATAAGGGAAATGCAGGTACTGCATTAGGGATTA
ATGGATCCATGGGTAGTTTAGGCAGGGCTATATATCCTACATTAATGCTGGCAATATTTG
GATTTTTCTATAGGAATATGTTTCTAACGTCATTAATACTGGGTGTAATTTCCATTTTAG
CATCATTACCTTCCTTTTTTGCCAATATTCAACTTGACACTAGAAAAGATGACTCAGCAA
ATATAAAATCAAACACGAGTAACAGTAGTTTTTCAATAGTAGCAATAATTCTTCTTACAA
TTTCTGCCCTTTTGAGAAGTATATTTACACAAGGCATATCTCAGTTTCTTCCTACATTAT
TAGTGGGAAGTTTTGACTATTCCTACTCTGTTAATTTGGGAGAGGCATTGAGTATAGCGT
TATCAGCAGCTGTGGTCGGTCAACCTATTTTAGGTCTTTTGTCTGATAGGGTAGGTAGGA
GATCAATATATGGTATTTCATCAGTTGGTGCTGTAATCTCGTTTTTATTATTTTTGCGAA
TTCCGAATATAGTATTCTTGTGTATCTTTGGATTTTTTACTTTTAGTGCGTTTCCGCTAA
TGTTATCTTTGGTAGGGGATTTTGTTCCGAGAAATTCAACGAGTTTTGCAAACTCGATAG
TCTGGGGATTAGGGGTTACAGGAGGAGGCGTTATAGGACCTATATTAATGGGGTCTTTAT
CACAGGTTTCAAATCTAATATTCGCCAGTGAAATACTAAGTATAGTTGGAGTTATATCTG
CCTTAGTTGTTCCATTTATTCCAAAACCACCTAAGAAAAGCAAGGTTCCGTTATTTGGAT
AATTAAGTTATGGAAGAAAAATAGAATATTGAACCCTTTTCCACAAAAATTAACTTATAA
ACTTACTACCTGTTTACTTTTTACCATCTTTACATAATCCACAAGGTTAGTTAGCAATTG
AGATATAAATTTTTTAGAGTTTTCGTCTACAAGATTTCCATTTTCGTCAAATTTTTGTTG
TGCAAAACTTACGAATACTTCTGGCCCAGTTACTACATTTACATTCAGGAATGATAGGAT
CTGTTTTAGGTGATAATGTGCTAAAGCTCCTCCAAGCATTCCTATCGAGGCACTCATTAT
TGCAGCGACTTTTCCGTTAAAGGAGTTATCCATATAAGGTCTGGAAGCCCAATCTATTGC
ATTCTTTAATACTCCAGGTATTGACCTATTATATTCTGGCGTAGCAAATAAGATAGCGTC
GCTCTCTCTGATTTTTCTTTTTAGATCTTTTACAACCTGTGGAGGGTTGTTTTCCTCATC
TTGATTAAATGGAGGAATTTGGCTTATGTCTTCAAATATTTCCATTTCAACTCCTTGTGG
TAAAAGATTTAAGGTGGCTTTTAGTAGTAGTTTGTTATACGAGTTCTTTCTTATACTTCC
AGGTATACCAAGTATCTTTATGTGTGACATAGGAATTTACTTGACGAAGTAAATTATAAA
GCTATTGTTTGTGGAAGAATTTATGTAATTAATTAAATAACTTTAAGGCGTTATCAATTT
ATATGTAAAGATAATCATTTTTTGGTCATAGAAGGGGAAGGAGAACTTTAACATTTCAAT
GAGTTACTAGTTATATATCTAAAAACAAGGAATATAATTTACTTTTCAAATTATAAAATC
TACTCCATTATAGTACTATAATTATTACCCTTTTCGAATAAGTATTTTTTCATAAATATT
TTAAGGTCTTGCAACTTAAACTCTTCTATCTGTTTATCCAGTTCATTTATTTTATTTAAA
TCATAATCTGATAAGTTTTGGATTATATTTTCTCTTTCTTCTTTTCCTCTTCTCGTCAAT
TTCAACTGGAATTTATGACATGTTAAAAAGCTGTTTTTTTCTAGTAAGGAAAGATGCGCA
TCAATTCTTGGACTGTAAATAAAGTACAGTTTTCCCCATCTGAAAATGAAAATGGGATCT
TGAACCGTATATTTCGTGCTCAAATAATCATAAACTAAGAAGGTTTTTACGAAAAATTTA
TACTTCTTTTCCTCTAAAGTCTCGTTAAAGGATAGGAGAATTAAATTATCTAATGGTATA
TCATAATCTGGAAAGCTTTGTATATGATCATTAATTTGAGAAAGTATATACTTTAACATA
TAATACGCACTTTGACACGATCCATACTTTTCCATCTCCTCCACGGCTTCCTTCATTAAC
TGAAAAATTCTTTTTTCTATTATCGTCACGATTTCAAAATGAGTATCCTACAGTTTTATT
TTTGCCCTAATATTTAATGGACTTTCTTCCTAAATACTAGACCTTTAGGTGTTACTTTAT
ATTCAATATTCTCTAGTCCTAACAACATGGATTTTATAGTAATACTGTTTAAAAGAACTC
CTGTAGCTGAAATATCAGGCTTTAGCCTTATTGCAATTTCTTCTGACGTCATTTCTTCGG
TGGAGATTAATTCTTTTACTCTTTCAACTAACTTATTATTATATTCAATATTATAATCGA
TTAGTTTTATCATTTTATTGAGACTAAATATTGGTCCATGACTTATAACAACATTCTCCA
CACTCTTACTTATTTCCTTTATTTTTTGTATGCTATCTAAGGCAGACCAGAAATCTATGT
AAAAAGGCACTGAAAAGTTCTGTAGGACTCTTTCACCAAAAAATGTATCACCTGCATATA
GTACATTATCAACTATGTACCCTGTATGCCCTGGTGTATGTCCAGGGAGTTTAATACTCT
CTACCTCAGAATCCTTATAATCTGCTGTTAGATCAACTAGATTCTCTTTTACGTAATCAT
AGCTAAATATCTCTGAATTTAAAGAGGTACACCCATAAGTGAGCATTCTCCTGCCTTGCA
ACGTTATTGACCAATATTCCTCCTTTGGTAGATATTTTACTTTTGCATTGGAGAGTAAGC
CTGAAATATGGTCTGCATGCCCATGTGTAGCCAATTGAACTTCTCCTTGAATTTCTGGGT
TATTTCGATCTATAACTATGCGTCCATCATAAATTAATGTATTCGGACTTCCGGGAATAA
TGTTAATTTTCTTCGTTATTTTAACCATAAAATAAGTTTAGTGTTTAGTTCATATATAAA
CTATTATCAAAAACTTTTTTGAACACAGAATAAGCTTGATCGCCGTAAACCACTACCAGT
ATCCTTTTTAGGAATTTAGGCTTATACTCTTTCATCACCTTACTCATTATTCTAGCGCAT
ATTTCATATGGGTAGCCATAAATTCCTGTAGATATTGCAGGCAACGCTATACTAGAGAGT
TTAAGCTCATCAGCTTTCTCTAAACTTCTCCTTATTGCTGACTCCAACTTATCATCACCC
TCTATTCCATATCTAGGTCCTACTGCATGGATAACGTATCTTGCTTTCAATTTACCTGCT
GTAGTAACAGCGACTTCTCCGACAGGAACTGGTCCATTTCTTCTAACATACTCATCACTT
TCCTCCTGTATTATATAACCCCCACTTCTTACAATTGCAAGAGCTACTCCTCCGCCATGA
CTAAGATAAGAGTTTGCCGCATTCACAATTGCGTCTGCTTCTACTTTTGTTATATCTCCA
TTTTCCAGGATAACCTCTAAACCATTTGACAACTTATAGGCTACTACCATTAATTATTTT
TTATATTAGACAGCAAAAAAGTTTTGAATGAGCTTTTTGTCAATAGTCATAATTTTTAGG
TTTCCCTAAGACAAATAGGAATATGAGACAATTTTATACTTACTATCTTATAGGCTCAGG
TCTATCACTACTGGTTGGAGGTTATTTACTGTATAAAGTAGTGCCGGTATTTTTGTCAGT
AGCGACGTTTACCCTGGTAGTGGTTCTATTCATTATGTCATATCTTGTGAGGATAAGTAG
GTTTGCAATAAACGTTGGGTTTGTTCTAGCAATTTTAGGTATCCTAGTATCATCATTTTC
GCCAGCTCATGACAGAGCCTTGATACAGCTTTTTGATAGTTCTATGTATCTCGTATCCGT
CGATATCTTAATGATCTTGGGATTTTATTTATTTCCAGTACTCTACATCATCAACTGGAT
ATTGGATTTTGTCAGCTCGAGAAAAGGAGTCGAGAGACGATTCAATAGTAAGTGAAAATA
TATGTTCCTTTCTGTTTATCTTACTTCATCAAACTCCAGTATACTTAATACCATTCCAGA
ATGGGGGAACAAATGAGGATAATTGCCTCTTGCCTCACAAGTTTCAGGATCCACATGTTC
TCCTATAAGTCCTAAGTCCTGATTACACTTTATCAGAGTTTCAAGTAACCATCTAGCTCT
GTCAAATTCTTTCAATCTGATATAAACCCTAGCCATCCATGTTGTAACTAACGTGAATGG
ATTCTTTGCCAATCCCATGAAATCTTTTTTATACCTCAAATATAATCCATCTGCGACCCT
GAGTTCTTCATCTATCTTCTTCAAAGTGTTCATGAAGAGAGTATCTGTTGCTGGTATGAA
ATCATATATTGGTAGGGTCAACAACGCAGCGTCTATTTCATCTCCTCCGTAATATCTCAC
GAAATGATGATTGTCCTTAACCCCATTATTCAGTATGTCTATCTTTATCTCATTAGCTCT
GGACTTCCATTCCTCGAATAATTTATTATAACCTAAATCTTTTGCCAATTTTGATGCTCT
GTCTAAAGCAACCCAGGACATTAATTTTGTGTGAGTGTAATGCCTACTGATTCCTCTCTC
TTCCCATATATCTGTACTTTCCCCTCTCCATGAAGAAGAAACCCAGTCTGATATTGCCTC
AACAGCCCAGAAAATAGATGAAATATAATCCTTATCAAGTGTCCTTTTATAGTATTCGTA
TAACGCATTCATGTAGGCTCCCTCAATATCCATCTGAATCTGAAGATAAGCAGCATTTCC
AATTCTAACCGGTTTACTATTCATGAACCCACTTAACCAGTCCAAATTCTCTTCTGCAGG
TGGTGGTGTTCCGTCAACAGAGTAAAAGGGGTGGTCAAAGCTTTTTGAGGATGGATCAAG
TAGGTTTGTTAAAAAGTCTAAAGCTCGTCTGGCATGTGTTAATAGATTGGCTTTCACTAG
GGCTTCTATAGCATAGGAAGAGTCCCTAACCCAGACATATCTGTAATCCCAATTTCGTTC
GTCACCAACTATTTCAGGAATAGACGTAGTAGGTGAAGCAATTATTCCTCCTGAAGGCTT
ATATATTAAGCCTAAAATCACTGATAAGGATCTATAGAAAGCATTCTCATATATGCTAGG
TTTTCTAGCTCTTTCCAGTTCTTTTCTAGAATAGTAGAGTAATTTTGAGTATGCCTCATA
CGGTTCAGAGTATACAAAGCCTTTCTGACTAAATAAACCGTATCTGAGATCTCTGGAATA
TAGTAGGTATAGGTAACCCTTTCCACTATTTACTGTAATGCGGTAAGGTGAAATTATTTT
ATAATCTCCATTTATCAATAGTTCTAATCCTTCCTTAGACTCCGGATTTTTATAAATTAT
TCCATCTTTTCTTGTTTCTGTGCCGGCATTTACTAGACCATAATTGAATAATGGCTTAAC
TTCAACATTAAATGGTACTTTAGCCTCATATAATCTTATAATTGCCGGTAAGGATAGGGG
CAGAAAATCTATCAGTATAAGATTGCCATCATCGAATTCAGTTCTGAGTATCAGTGAGTA
TTCTACATACTGTTGTTTAACTTTGTTGAATTTTTCAGGAGTTATAAGGAAGTATCCTCC
TTTATCTTCATCTAATATCTTTGTAAAAACAGATGGAGAATCGAATTTGGGAACTGGAAA
CCACTCTATACTTCCTTCCTTCTCTAGTGCAGTTGTTATGCCGTTTGAAAGTAAGGCGTA
ATTCATTAAAAGAATATAACTACTGAAAGAGTAAATTAGTTTATGTTCTCAGTATCTATC
AGTACACAGACACCGCCAGTTAGATTCAGGTATACTTACAGGGATTTAATGGATAAATAT
GGATTCTTTGAACTACCGATAGAGTTGAGTCAATTGGACTCTTCTGATTACTACTTTTCT
GTAGGCGGAGTACCAAAGATGATGTTATCCCTCATCAACAAATTTAATAAGGTTAGATGG
GTCTCTTTAGGTCCTGGTTATCCACCTCAGGTTAAATATGGTGATCAGAGGCTTTTCGAT
TTTATAGATCTAGATCCTGAGAATCTTAAAAATTATACTAGGTATAAAGAGGGAATATAT
AATGAAAGCCATGGAATAGAGAAATATGAGATTAAACCTTCAGAATATATAAGTTACGCG
GATTATAACTGGATCTCAGCTAAAAAATTACTTGAATTTCACAATGACAGTGATGTATAT
TTCATAAACGATTTTCAGCTATTACTAGTGGGAGGTATAATTGGTCCATCAGCACCTGCA
ATACTTTGGTATCATATACCATTTGTGCCTGAAAATTTATCACCACGGATCAGGGACTTT
ATTGTAAGATCATTTGAGGGATATGATTATGTTATACTGAGTACTAAGAGAGACTTAGAA
GGTCTTCTGAGGATCGGTGCCAAAATAAATGCCAGGCAAGTTTACCCTTTCATTGATACT
AGCACTTTAAGAAGAGGTAGTAAAGGTGAAGTGGATAAGGTAAAATCCAAATATAATATA
GGTAAAGACGAAAAAGTAATAACTGTAGTGGCTAGAATGGATCCCATGAAAAGCCAAGAT
GTAGCAATAATGGCTTTAAAGAAAATTAAGGAGAGTAATGCTAAACTTTTACTCGTGGGG
AATGGTAGTTTCACAAGTGGTGCATTGGGCACAAATAAGGCTGGTAATTGGGTAAGAAAA
CTTCAGTCTCTAGCCAGTAATTTAGGAGTTGACAAGAAGGTTGTATTTACAGGTCATGTG
TCAGACGAAGAGTTGAATGCAATATATGAGGCTTCAGATGTGATTGTCCTTCCATCAAGG
ATAGAGGGTTTTGGTCTCGTTGTGTGTGAAGGTTGGTTCTTTGAAAAGCCTGCTATAGTG
AGTAGTGGTGCCGGGGTAAGTGAGCTAGTAATTGATGGTTCTAACGGTTTTGTGTTCAAG
AGCGGTAATTATGAAGAGTTAGCTGAAAAAATAGATATTGTCTTGAAAGAACCGGATAAA
TACAGTAGGCTAAGTAGAGATACTGTAAATAAATGTAATGTTGAATACGCCTTTAATCAA
CTCAAAGATATATTTGCACAGGCGATGAAAGACTATGGTAAAAATGTTAACCTTTAGTAG
GTCTAATTGTTATAGTACCAGATTCTTCATCTACTTGTAGCATATATTTTGTACCGTGTT
TTTCAACCATTGATTTTGGTATGTATAAGTTTAGCGGTAACGTGTAATATTCATATTCGT
AAGTCTTTCCCCTTACAGTCTTCTTTCCCACCAATCTTTTAGCTTCAACAACCCTTTCTT
TCATAAGATAAGGTATTGAATATGACTTTTTAAATATTATCCTAATTTATTCTAATGCTT
ATATAAGCCTATATGAACTCTGTTTACAGATGATGAACACTGGCTGTATTGACCAAATGA
TATAAAAACCTTCTAATGTCTGATATCTCATGAATCCCGTACATATTCTCGCAAAGAAAG
GAGATGTGGCAGAAAGAGTAATAATAGCAGGTGATCCCGGCAGGGTAAGGTATATAGCTA
AATTCTTAGACGATGTAAGGACAGTAAACGAGAACAGAGGATTTCTTGTATATACAGGCA
AGTATAAGGGTATTGATATCTCAGTTGCAACTCATGGTATAGGTGGTCCTTCCATAGCCA
TAGTATTAGAGGAATTAATTATGTTAGGAGGAAAGACGTTTGTGAGGTTTGGAACCACCG
GAGCGCTAGCATCAGATATAGAAATAGGCGACTATATCCTAGTTTCTGGTGCTTCCTATA
ATCCCAGTAGTATAGTATATCAATATTTCAAGGAAAACGTCTGCATTTCAGCAACCCCAG
ACTTTGAATTAAGTTCAGCACTTTACAACTCCTTCAAGAACAGAAAGTTAAAGTTTCATG
TGGGTAACGTTTTCAGCAGTGATGCATTTTATGCGGAAGATGCTGAATTTGCGAAAAAAT
GGTATGAGAGGGGTAATATTGCAGTAGAGATGGAATGCTCTACACTGTTCATACTGAGCA
GATTAAGAAAAGTGAGAAGTGGGGCAGTGTTAGTTGTTTCAGACAATTTAGTTAAAGGGG
GATGGATATCAAAAGAAGAGTTAGAAAATAAAGTTAAGGAAGGAGTATATGCTGTACTAG
ACGCATTAATATTAGTTTAACAAAATAATATATCGTGAAATTAATAAGAGATCCAATACA
TGGTTACATAGAAATAGACGACGAAATACTAAAGATAGTTTCCTCTAGAGTATTTCAGAG
GCTGAGATTAATTTCTCAGAATGCTATGGCACATTTAGTCTATCCTGGTATGAGACACTC
CAGATTTGAACATAGTCTTGGTGTAATGCAGTTAGCTGGAGAATTTGCACGTTTTGTTAA
ACCCCCCTTTTTCACCCCTGGTTATGAAAGATTGGTCAAAATAGCAGGGTTACTCCATGA
TATAGGTCATTTAGCCTTTTCTCACACCTTCGAATCTGCTTTACAAGTTGCTAATGAGAT
ATATGGTGTTAAAGACGTATTTTATGAAGGCAAAAAGACTCACGTTAAAATAGGAGTTAA
AATAATCCAGGAGAACCTATCTTCTATATTGGAAGCCATAAAAGATTCCACTATTTCCGA
CCCAATAAAATTTCTGACAAACGTGCTCGAGGAGAATGTAAGAAGTGAAGAGGAACGCTT
TGCGTTACAAATAATCTCAAACTTCATTGACGCCGACAGAGGAGATTATTTATTGAGAGA
TTCATACTATGCAGGTGTTGGGTATGGCTCCTATGACATTGAAAGACTTAAGAGAGTTTT
AGTTTATGTAGACGGTAGAATAGCAGTTCTAAGGAAGGCTATACCTATTGTTGAACAATT
TCTACTGGCAAGGATGTACATGTTTGAAAACGTATACTTCCATAGCGTTGTAGGGATGTA
TAATTCTATCCTATCTCATGCAATTGCTAAGATGATACAAACTGGGTTATTGGATTTATC
TAGACTCTTGGAAATAACGGATATAAATGTGTTATCAAAGCTCGATAAGTTAGATGAAAG
ATATAAACGAGCCCTTCTTTACAGGGAAGGATACAGGAGGATAAAAAAAGAGGTTATAAA
TGAATGCCTAAATCGAGTGGATAGAGATGAACTAATAAATCTGAGCAGAGAAACTGACGG
AAAGATCATTTATCATGAGTTCTTTGATGTTCCGTATAAGGAAGAAAAGGAAGCTGTCTA
CATATTTGATGGAAGTAAGCTCCAAGAGTTATCTAAAGTATCTAACTTGATAACTGCCGT
TAAGGATTTGAAAAAAGCTGTAATAGTTTACCATGTAAGCGAAGAGGACAGAATTAAGAA
GTATAAAGAGATCCTGTCTAACTGCGAATAACTCTAGGTCCCCTTCCAACTTTCGTTATT
ATATAATCCTTTATTCCTATACTATTTAGATACTGAGTAATTTCATCAAGGTGCTTCTTT
GTCGTGAATATATGTGGATTTGGTCCGGCGTCAAAAGTGTAAGCAGCATTTCCAAATTCT
TGTATCCATTCCATTATCTTGAAAGATGTGTCATTTAGATAAAAGAACGATGGCCATGAA
TCAAGGATAACAGCATGCATACTATTACTATGCCTCATGGTCCAATAATAGAACTCTTTT
TCGTCCTTCTTCTTAATACTATCTATAACTAAAGGCAATGTATCTTCAATAAACTTAAGT
CTACACTCCATCAGTGAAGAAGATAAGGCTGTATTCTTCATCCCCTTCCTCGAGGAAACC
TTCTTCTCTTTCAACTGAATTAGCGGAATAATATCTATTAGGTCTTCCCAGTGATCCTCA
GGAAAAATTTGATAACAATATGAATCTTCCCCATCTTCCTGACTACCCTTTTCCCATATT
ACAAATCCACCAATCGTGCTTCTACAAGCACTACCTGATCCAATTCTGGCTATTTTGGAT
AATTCCCTTTGGCTTAAACCCAAACCTAATGCATCATTTAACGCATAAACTAATGCAGCT
ATACCTGCTGCAGACGAGGCTAAACCGACTGATTTAGGGAAATTCATGTAGGACTCAACT
TTTACGGAGAATTTTTTACCGTAGAGCTCTCTGAAAATATTAATAACTCTCCCTCCATAT
TCTTCAAATTCTTCCTCTCTCAACTTCTGTTGATTTATGTATATTTCGTCCTTTTGTAAA
TCGGCTGAAACAGTTACCTTAGTCCTCACTTCTAATTTCTCCAAGCTTATGGATAATGAG
GAATTCAAAGGGAGATTTAGTTTATCGTCTCTTTTCCCCCAATATTTAACTATTGCTATA
TTGGAAGGAGCAATAGCCTCTCCTTCAAGTTTCAACCTTAAGCCCCTCGTCTTCCTTCAA
ATTAATAACATATATTCCTTTAATTTTCTTCCACTCCTCTATAACCCTTGAAAGATCATA
ACCTATTGCGAAGACTGACTCGCCCCCAGCTCCGGGGGACATTGCTATTAGTGCATCATA
CTTTTCAGCTATTCTCCTTAACTCTATGGTTTTTTCGTTCTCTATTTTTACGCCTACCAC
ATTTTCAGCTAGTTGCTCTAACATGAGTCTAGATAACTTTAAGTGTTCTACAGCCTGTTC
CAGTTTGTTATCTTTCAATAATTTTATGGCAAATGAATTCTCAGCATCAATGTATTTCAT
CATTTGCTTAAACTGTTCCAAATCTCTCTTTTCAACGAACTTCGCCACGGAGTTCACAGT
ATCATAACTTTCCCCAATGAATGCCAATGCCATTTGGTATTTATCCCCTAATCTAAGAGG
CTCGATGTAAGTGTCTAAATTTTGTATGTCTGTGAATCTCTTGTAAACTATTGAGCCATA
AACTGCGGTAGCTATGTCGAATCCACTACCTATACCTCTTTGTCTTTGATAGTTTGCTAC
TTGCGATATTTTGTGTATCTCGTTCAAGTCTACATTTTCGTTTACTAGGGCATACAAACA
TGCAGTTAAGGCAACTGTGGATGCAGAGGAGCTCCCTAAACCTGTTTTTCTGCCCTCTAG
CAGGAAGTCTTTGTCGTTTATTAGCTTAACATGAACTTTTGGTAAATTAGGGAACTGTGA
TATGACACTTTCGATTAAGGAATTTCCTTTACCCTTAAAGACTCCGTAACTAGTCTCGAA
TAAAGAATCGTCTGAAGGAGAGTACTCACATTCAGCTCTCACTCTTTTATTGATTGCTAT
TGAATGGGATATTCCTCCAAAGACAACGGAGTAACTACCTATCCATAAAACTTTTCCTGG
AGCACTAGCTACTACTTTTTTTATCTTTTTCACCATAATCAGTGTATGGAGTTTGAGCAA
AAAAGAGATAGGCTAGTCTTAACTACGATAGCTCAGGCTGGTCCTTCAGGCTTAGATTCT
AGAACTTTATTCTCTAATTTGTCATTATTCGTAACGGCTGAGTCAATACAGAGAAGTATT
GAAAACTTGTTCATAAAGGGAGATGTGGTTATAGTCAATACAGGTGGAGAAGTAAGGTAC
ATAGCATCAAAGACCGTTAGAGATTCATTACTCACGTTAGAAATTCAGAAAGTCAGACTG
GTAGAATACTTAAAGGAACTGAGTAAAAAGAAAGATGAAATACTGAAGATTGAGGATAAG
TCAAAACAGGCTGAGGAGTTAAGAAAACTCATAGGTAGGGGTTTCGTGTTAATAGCCACA
GGTTTGTTAAGTTTATATGAGAAAAGACCTGAAACAACAATACCTGAATATATAGAGGCA
CTTCAACCTTTAGTAGACGTTTTAGAGAAATTAGCTAAAATGGTGGAGATTCCGTACTCT
AAAGAGGAACTAGACAATATACTTAAGCTCATAGAGAAGTATAGAGGAGAAAAAGATTAT
CAGATAATGAAGGATCTAATAGAACGTGAGACAGCCAAGAACCAATGAGTTCTATATCCT
AGCCATATCCTCACTTATGACTTGGTCAATCAGTTTAGAACAATTCAGTAAATCATTTCG
CATTTTATCCTCAAAGTTAATAATCAACGTGTAGTAATACTTCGGTCTTCCTATCCTTTT
ATCTGTCTTCTTCTCCCTTGTAATTAAACCTATGTCCATCAATTTTTTGAGACTATTCTC
TATTGTCGTCTTACTAACCTTCATCATGTCAGATAGCTCTTCAGACGTTATAGGCTTTCT
CAGCTCTATCAATTTTAATAAACAGTCAACATCAGTGTCCGAAATCTTATAACAACATCG
TATTACTTCTTTATTTATGCCCATTTTTTCTTGGCTCACATAATATATTCAATTTTTAAC
CTAATAAAAATTTCTCTAGTTTATACTATGTTATATTCAATTACATAACTAATTGGGATA
TTGCAATTTTTTGCCAATAATAGCATAATATAAAACTTTTGATATATGCAACTTTGTGAA
TCTTTAAAAATATACGTTATTTTTGATTATGTAAACGGATTAAAGTATATTATTTACAAG
GAAATTTTACTATCAATACAACAATAACATAAAGATTACATGGTTAGACAAAATAATTGT
TGATTGTATGTGAGAAGCCACTGTGTTGTAATCAAATATCTTAGAAGAAAGAGTTTTTTA
TGAGATATTTATAGTAATCTTTATGACCGACGAAAGTAGCGGATTTTTTGATCAGGAAAA
AATAACATATATGTTAAATCTAGAGAAACTTGCCTCATACATAGGTCTCAAAGTTGTTAA
GGTAAGTAAAGGATACGCAGAAACTACTTTTGACTACTCCGAAAATGTCACAAGATTGGG
CGGTATTCTGCATGGCGGAGTAATAATGACAGTATTAGATTACACAGGTGGAATTGCTAC
TATGACAGTAAACGAGGGGTTCAACCAAGTTACACAGGAACTAAAGGTTAACTTTCTAGA
AGCTATGAAAGATGGTCCCTTCAAGTGTATAGGTAAGGTAATAAGAGCAGGTAAAACTAC
AGTCGTAGTTGACCTAAGCCTATATGACGCGAATAACGTCCTAGGTGCGAAAGCTCTAGG
AACTTGGCATATCTTGAGAAAGTGATATAATGTCTACAAAGAGAATAGTTATTGTAGGCG
GAGGTCATAACGGATTAATACTTTCTGCATTACTCGCTGAACAGGGTGCTAAGGTAACAC
TCTTAGAGGCTAACAGTAAGTTAGGGGGAATGACAGATACTATCGAAATACAGGGTGTGA
AGTTAAGTAGAGCATCGTACGTATTGGGTCTCATGCCTGGTTTTCTTATTAATAAATTTA
AGATTCCGTTACTTTACAACGATATTTTTCAGGTCTTCTACGTCAACGATAAGGTAATAC
CATTCTACAGAGATTCAAGGAAGAGAAGAGAAGAAATGATAAAGGCTGGTGAAACGAGAT
ACCCTGAATTTGAAGATAAATTGTTGAAGTTTAAGAAGTTGCTTTATGATAAATTTACTT
TTGTGGAAAAGCCACCAACAAAAGATTCGATCCTTGAGGAAGCTAAGAAATACGGTTTAG
AGGAATTCATTCAGGAACCAGCAAAGAAAGTATTGTCAGAGTATATATCTGAGGACTACC
ACGAGTTCTTTATATATCCAGGAATGGAAAGGACTTCGGCGTATGTTATTGCCTACTTCT
TTTCCCCTGAGTGGTCTTTAGTAGAAGGTGGAATGGGTACAGTGAGTCAGAAAATTGCAG
AGTATGCTATCGATAAGGGAGTTGAAGTAAGAGTGAACAGCAAGGTAGAAGAGCTCATAG
TAAGAGACGATAAGGTGGTTGGTGTAAGGATGGGTAACACTGTGGTTGACGGTGATGTAT
TTGTGATAGCCACTAGTCCTTTACAATTTCCTGAGCTCGTTCCCAATGTCCCTAAGAGGG
GGTATTATCCCGGATGGAAGAAATACAATGTTATTTTATCGGACTACCCCAGGTTTCCTG
AGAAGCTTAAAGGTCTTGAGAATTCCCTTCTCGACACTGAATTTGGTGAGTTGTTATTCC
CGTCTATCTTAGATAAGAGTAGAAACGGTGTAGTGATGGAGACCATGGCTGACCTGGAGG
ATCTCTACCAAATGTTCCCAGACCTTAAAAGTAAAGTTAAGTATGTCGATGAATTGAACG
CATTTAACGCAGAAAAGATCTATAACTTGCCTTACGGCTGTCTCTTATACACATCTGANT
AAGTATGTCGATGAATTGAACGCATTTAACGCAGAAAAGATCTATAACTTGCCTTACGGC
GATTTGAACCATCTACCAATGAGGGAGGAATTTATCCTTGAAAAGAGGCTTGGATATGAA
ACAAAGTACGATAATGTTTACTTATGTAGTGCAGGGACTTATCCAGGTGGTCAAGTTACA
GGCATTCCTGCAGTAAATGTAGCCAATTTAATACTAAAGAAGTACTTTACTAGGTCAACT
TTTGTTGTCAGTTAATTCCTTCACTTTTTCTATATCTTTTTCAGCTTCTTGATCCATTCC
CAGTTTCATGTAAACTTTAGCTCTCCTGTAATAAGCCTTAACTAGTTCAGGCTTATACTT
TATTGCCTTACTGTAGTAGTTTACGGCTTCATTTAATTTACCCCTTTGTTCCAATATTAC
GCCTTTACTGAAGTATAACTCAGCATAGTATGGGTTTAGGTTAATCGCCATATCTATGTC
ATCCTCATATTCTAACCCCAGCTCTGCTTTCACTAGAGCTCTGTAATAGTATAGCTCAGC
ATCCATGGGGTATTCTCTTAAGGCTATTGTTATGGATCTCAGTGCCCCATAATAATTTGC
AGTATGGTATTCCACTATTCCCTTTACCTTGTGGAACAGAGGAGAGTTGGAGTTTATGTT
AGCTATCTCCTCTTTTGCCTTATCGAAATTCTCCATTTTAATGTAAATTAATGCTCTCAA
TATCTTTGATTCATCATTTGTTTCGTCCTTTATTTCATTTAATGCGTCTTGATATAGACC
CTTTTGAATATAAATTCTAGCTACTTCGAGCCTATTATTAGCCTGTCTAAAGGCTTCAAG
TGCCTCTTCATCCTTACCTAACTCCAATAATATCTTTCCTAATAGGTTATATATGTCAGG
GGAGGGATTACTCTTAATAATCTCATTAATCTTTCTTAGTGCATAGTTTAAATTACCCTC
TTGGTAAGCTCTTACAACTTCCTCCATATATTAAAAATATGATTACTCAACTTATAACTC
CTTATTTTTATTTAATATCAAAAAACCTTTATCATCATCTAAAATCCATAAGAAAACACA
TTGCTACTCTGAAAGAACATAGTAATAAGGGGAGGAGAGACTTTTTAAATCAAAACTCAA
TTCATCACATACGTGATTGTCTCATCATCAATCGTATTTGATATATTTAATTACATAGGT
ATAGTTGCCTTTGCAATCTCAGGGGCAATAAAAGCGGTAAAGAAGGGCATGGATCTTTTA
GGAGTTCTAGTATTAGGTTTCTCAACAGCCTTAGGAGGAGGTATTATATCAAATCTGTTA
TTGGGTAAAACTCCCCCCACAAATCTAATCTATTACCCTTATCCTATTACCGCATTTCTA
GCTAGTTTAGCTACCTTCGTTTTCTATAGGATATTCACCAATGTGGGAAAACCTCTACTA
TACGCTGATGCAATTGGGTTAGGTGCTTTTGCATCTTCAGGTGCCTCATTAGCCTACTCA
GTATCCAACAATGTAATTCTAGTTGTAATAGTAGGGGCTATAACAGCAGTAGGAGGTGGA
GTAATTAGGGACATACTATCAAACGAAGTGCCTTTAATCCTCACTAGAGAGTTTTATGCT
ACCACAGCTGTAATAGGTTCCTTCGTGTATTTCATAGCCTCTGATCTCTCTGTGCCTGAA
GATGTAGCTTTAATAGTCTCATTTCTAATAACCTTGATTTTACGGATTTTAGCAATGGAA
CTAAAATGGGAACTACCGAGAAAAAAGATAGAATAATCTAACACTAATAACACTGATGGC
AATTTGGGATTGTCTTTTAGCTTATCTCCTTAAACTATATCTCGCCTTTCTCTTCTCCGT
AGCTCTATCTACCTCTTTAGCCTTCTTATTTTCAGACAAGACCCAATAATCTCTTATTCT
AGCAAGAGCCTCTCGGTAATCTTTTACGCCCTTCAGCATTTCGGCTAAGGTGTTATTTCC
AATATATCTTAACCATGCTACTATATGACCTTGCTCTAAATGCCAATTAACACATGGAGG
ATCAGCTGAACCAATTCTCATAATCTCTTTTTCAAGTTCTTTTTCGTTATGGGCTACTCC
TACTACTTTATCATATGATTTAAAATAGAAGGGCTCGTTCATTTCACCTATCACTTTTCC
CCTCACAACATTAATAAGGGAGAGGGCTAATACCAGTTATAAATACTAAAAACTTGATGA
TTTTAAATTATAATATAAAAAAGTGTTTTATTAATTAACCACTTTTATCATTTTAGAGTC
TAAATAAAATATTTATCATTAAAGCCATTTTACCTATTAAAACAAAATTTTTGATTATAA
TTAATATTACTACAGAGAAAATACACTATTGGTATAGCTCTGTGAAACAAAGTTATTGGG
TATTACGCTAATCAGGTAATATCACTATATCAAGATATTAGAGATATTTTTATTGGCTTA
ATTTCTTCATAAAGCTGTCAAATAAACAGAAACTTATCTCAGTTTAGCTAGTTCTTTACT
GTTTATTTTTATCAAATGAATTTACTTGATATCTATTTTTTAAGTGCATACTGAGTTATA
CTTTTCTTCCAAATATAAATACAATAAGGAAATTACGTCCGAGGTATATCTCCTTCGTGA
CTGCTTTGAGGAGTAATATCCATGTTTGTAATATCCTCCTCTACGGGTTTAGATCTAGTT
TTAGTATCCTGTTCTTTATCTGTCTAGGTAAAGAGACCTAACTAATGAAAATGGGTGGAA
ATGTTAAAAATAGTCGTTTAAAAACAACTGTTTCTTACCTATGGCAAGTCTATGTTAAAA
CCCTTCAGGAAATAGAGATTATCGGAAAGACATAAGCAGTAAAATGAATACAAATTTATA
TTTTATCAGGTTTCCTTCTCTTGCTACAATATTCTCTTTCTCTACTAATTTACAGAAATT
ATGACAAACGCTAATTCAAATCATATTGACTATTCTACGTTATAGCTCATCCGCGAAGAC
AACGTTTGATATGCTTTTATCTATCTCTTTCTCTTTTTTGAATATAGCGTTGATTTTCAG
TTCTTGAGCAGCTCCTATATTAAACGCGTCCACTATAGAAACACTGTGAGCACATTTTAT
TTCAGCAGCCTTCCTAGCAAACCTCATACTATTAACTATTCCGAAAAACCCGCTCTTTAG
TAGTTTTTGGATAACTTCGTTTGCCCTCTTATTCCCATATTTTCTACACGTAACATACTG
TAGCTCTGTCAAGGTAAGGTCTGTTATTAGTGGCTCAATTTGGTTTTGGATAATTAACCT
TGTTATCTTTTCTCCTATATCTGAGCCCTCTAGGATTTCAACTAAAACTCCTGTATCAAT
AATCGCTTTCATCTTCTTCCCTAGCCTTCTCTAATTCTTCCCTAATCCCTTTCATCGAAC
CGAGTAGTGAGAGCAATAATTGAGGGTCTTTTTTTACCTCTTTACTCTTATCATAAAAGT
CTATGAGGAATTTTATTGTATCATTGATACTTACTTTTTCTCCCTTATTTTGTTGCAGTT
CTGAGGATATTCTGATGAGACTTCTTTTTACTTCCTCATCTACTCTCACTAGTGTACTCA
TATGTAATAGTTAGTTAAGGATATAAATAAAGTTTACTTTGTTAACAACCTTCTCAAACA
AATTCATAACGCTTTTCACAACCTTTGTCTCTAAACTAAGTTTTGAAGTACAATCTAATG
TTACAGCTATACAGATTATTACTATATTGATACCAGTTACTAATGTGTGAAGCAAACTGC
AATACAATTTATCTCAATCTTTTTAAAATAATTTTAATTTCCTTTAACTAAATAAAGTAT
CTTTCATAGGAACTATCTATATCCTATCTCTAGAGTCTACATACGTTAATTTTAGGGGTT
TAATTTTACATTCTCAACAATTATTCATTAATTCTCAGCTCCCGAAGAATTAAACATTAA
TTTTCCTTCACTGTAGTTTTATTGATTTATACTATCCTTTTCTACGAAAAATTGTTGGTG
GAGTGGAAACTCGGCAATCTTTAAACTTTATCTTGTTTGAAGGTTTTATCCTTATTTGTG
TTGTTACTAAGGTGGTTGAAAACTGGGTGTAAAGTTGTCAAGTTAAGTTGAAGTTAACTT
AACACTGTATTATGTTGTCTTGATTAAGAGAAAGCAGAAAACCTAAAATGGAGAGGAAAC
AGAGGATTTTTTAATCATAAGATAAATTGAAAGTAATACGGTACTTACGTATTACACATA
AGGAAAACTGTACTGAGATAGCTTATTTCTTTATCTAAATTTCAAAAGCCAGGTGTCGCA
TTGCATATGCTAATTTTTTGTTGAAAGGCTCAAATTAGAAGCTTTTTCTGTGAAATACAC
TGATAGTTAATAGAAATTAAGCTTACTTATTTTCCCTTATTTCTCCATGTTTTCTCACTT
GCAGTCCTAAAATTATATGATGAGAGTTAAAATAAAAAATGGGAGAGTAATCGGTTTTTA
TTGAGACTTCGCAATACGATATATATGGATACAAAAGTTGTAATTAGAAGAGATCAGTGG
AAACCAGGATCGGCGATGGAAATAAAGCGAGGCGTTAAGGATTGGAAAGTAATATATCCA
GAGACTGGTTTTCCTGTCAAATCCTTAGTTTTAGGTGTAGTTGAGGTAGAGCCAAATAAC
TCAACTCCCCTTCATAAACATAACTGCGAAGAAGTATATTATGTTCTAGACGGAGAAGGT
GTAGTCGAAATTAATGGAGTAAAATACGAGATTAAGGCTAACGATTCAGTCTACATCAAG
GAGAATACTCCACACAGGGTCTTTAATACAGGTAAGACCACGCTTAGGTATGTTGCGGTA
GCTGGAATTATGTTTGTTCCTTTGTTACCTAATTGGCCAACTGAAAGTCCATATGAATTT
GTTGGAGAGAAATAATCAGATTGATCTTATTTTTTCGCTAAAAGGCTCTTAGAGGGATTG
GGGAGAATAAAAACACTAAAGCATAAAATTTAATCATGTTCTCTCTTCATAATACTGAAG
CAGTCAAGTTTATCTCACTTACAATCATGAAGTTATTTTATAATCAGAAACTAGTGACCA
TTGATGACAACTATCAAAGCATATACAATAGGGCATTCAAACAGAACCATTAGCGAGTTC
TTAAATCTCCTTTCAGCATATAAAATAGAGGTTTTGATTGATGTTAGGAGATGGCCTAGG
AGTAAAAGTTTCCCTCATTTTAACAAAGAGAATTTATCCATAACTCTTGAGGATAATGGT
ATTCAGTATATCTGGTTTGAGAGTTTAGGAGGTTATAGGAGGTTTGGCAAAGACATCAAA
GACGATGGTATTGGAAGATGTTTCAAGGACGATAGCTTTAGAGCTTTTGCCACGTATATC
CTCAAGTCAGTTGACGCTAAAAAAGCATTGGAAGATCTTCTACACTTGTGTTCAACTAGA
ACAGTAGCTATAATGTGTGCTGAAAGCCTTCCGTGGAACTGCCATAGGAAGATAATATCT
GATTGGCTCTACTACAAATCAGTGGAAGTTATTCACGTACTTGGAAAGAATAAGACTATT
AGCCATAAGCTTACAGAGTGCGCCAGGATAGAAAACGGAGAACTAAAATACTTATAAGAC
TAGCGTCTAGGATAGTTTATTATCTATCAAAATGCATAGTAGTTTATGTCATATCAGAGT
TTGAAAAATAAAGTAGTAATTGTGACTGGTGCAGGAAGCGGAATAGGTAGGGCTATAGCT
AAGAAATTTGCTCTTAATGATTCTATTGTTGTAGCGGTTGAGCTGTTGGAGGATAGGTTA
AATCAAATTGTTCAGGAGTTAAGGGGTATGGGGAAAGAAGTACTTGGGGTAAAGGCTGAT
GTCTCAAAGAAAAAGGACGTAGAGGAATTTGTGAGAAGGACCTTTGAAACATATTCTAGG
ATTGATGTACTTTGCAACAACGCAGGAATAATGGACGGAGTTACTCCTGTAGCTGAGGTT
AGTGATGAATTATGGGAGAGAGTTTTAGCTGTAAACCTGTATTCAGCATTTTACTCTTCT
AGGGCTGTAATCCCTATAATGCTCAAGCAGGGTAAAGGTGTCATTGTAAATACCGCATCA
ATTGCCGGTATAAGGGGAGGCTTTGCTGGTGCTCCATACACAGTCGCAAAACACGGCTTG
ATAGGTTTGACCAGAAGTATTGCTGCCCATTATGGTGATCAAGGAATAAGGGCTGTGGCT
GTTCTTCCTGGTACAGTTAAGACAAATATAGGGCTTGGTAGTTCTAAGCCAAGTGAATTA
GGTATGAGGACTCTTACAAAACTTATGAGTCTTTCGTCGAGATTGGCTGAGCCAGAAGAT
ATAGCTAATGTAATAGTGTTTTTAGCATCAGATGAGGCATCCTTTGTAAACGGAGATGCT
GTGGTTGTAGATGGTGGTTTAACTGTACTGTAATGTTTTATCTTTTCTTTTTTTGTTAGA
GTTTCTTTATAAATGGGATTTTTAACGAAAGATCAGGCTTAATCTGTTCTCTATTTCCAA
AAAATTTATTTTGAGTCACGGATACCAGAGTCCGTGGCACTAAGGTACAAAGAGTCTCTG
AATGCTAACATCTCCCAGTTTCTCCTGTTCCTTGCTACTAGTATAATGGGCGCAAACGCT
TATCTTAACACATGGACAGTTGTTGCTGATCTCGTAATTGTTACATTGGCTGGAATTGTG
CTGTTCTTAGATTTCAAAGAGGTAAATGAGCGTATACTTACATATATAATTTACACCGAA
CTGGCGCTAATTCCAATCTTTTACATCATACTTACCCAGAATATATGGTTATTTCTGTTC
ACGTATGTGATTTTAGGTCTGGGTATATATTTCAGAAAACTGAAACTCTTTAGCCTGATA
TTTTTCTTAGCTTCGATGATCTATTTTCTACAAATAAGAGTGTTTTTCGGTACAGATTCT
TCAATGATATCTTACTACTCTGCGTACCTTTTTTTGCATGGTCTTAACCCTTATAATCCT
ATAAATACTGCTAATGTCTACCAGTTTTATCATCAAAATATCTACCTCTCTTATCCAACT
CCCATACTTACTGGCGGTTTTGTAACTAACCTGAATTATCCTTCATTATCATTTCTCGTT
CTTATACCTGCAGTCCTGCTAAAGATTTCTCCAAACTACGTTTATCTGACATTTGATCTA
CTGATAGGTATCATTACATTCTTTTACCTGTCTGAAAAGGAATATGCTTTGTTTATAAGT
GCCTACCTAATCCCCTCATACATATTTTATTCAACAGGAGGAGTTACTGATATTGTATGG
GTGTTCTTTCTATTACTATCTTTACTGGTAAAAGACGTAAAATGGAAGGGTGTATTCTAT
GGTCTATCAATAGCGTATAAGCAGACTCCCCTTGCAATTTTGCCATTTTACTTAATATCG
TATAGAAAGGATCTAAAGAAATTTCTCATCCCAGCAGTGTTGGTATTTTTCCTCTTTAAT
GGTTATTTCATTCTGATTAATCCTAGTTACTATATTCAAGGTGTAGTAACACCTATGGGT
AGCTCCCTGTTACAGATAGGTTATGGTTACAATTTGTTATCGTTTACCAATATCTTCTAT
CTTTACCCATTATTCTTCACTGTAGCCCCAATTCTGATAGTTGTAATGGGTCTGCTTCTC
TTTAGAAATAAGTGGTATGGGATAGCATATTTTGCCTTTCTATTTTTGTACAGAGTGTTA
TGGAATTATCTAATATATTGGCCGATGTTCTGCTACACAAACACTCTAAATAGTAATGAT
AACAGTGGTATTTCACTGGGCAGTAAGAGTAAGACAATAATAATTTCCATGTTTCTTCTA
GCTATACTAGGGTTTGCATTCTTTTTCCATTACAATTTTCTCTCCTATCCCAATTCTATT
CACATTGACGTATTAAAGGTAAATTATGATAATCAGGGTTACATAGTTAGTATGCTCCTG
AATGTCAGTTATAATGGTCCTGGCTCAATCACTCCATTGTTCAGAATACTTGTTGATTCA
GCGGGTCCACCTAATGGGTTTGTTTGGATATCAAACTCCACTAACCTGAAAAGTGGGGAA
TGGGAAATAGTTAATGTATCTGCACCACTACCTCAGCTCTACATTAGCCCAGATACTAAA
GCATTGATGATAAATGCGTATTATTCAGTCTACCAAGGCTTTCTAGAGATAAACTTGTGA
TATGAGCTTGGTACGTAAGCTTATATAACTGTTTTATTAAACTTTATAACGTGCTTTCTG
AACGTCTGTGGGAGTCAATATCTGATGTTTATTCTGCAATATTATCACATCCTTTTATTA
CAGGATTAGTGAGTGGGAAGTTAGAAGAAGAGAGATTTAAATATTATATAATTCAGGACT
ATCATTACTTAAAGGACTTCAGTAAAGCACTAGCTGTTTTATCCGCTAAAGCAGAATCTC
AAGAGCAGTCAGTTCTATTTGCTACACATGTTTCGGACGTTATAAAAGTGGAAAGAGATC
TTCATAATTACTTCTTCACTCACTGGAAGATAAATCCTGAAGATTTTGAACAGTCCCCCT
CTAACCTTATGTACACTTCTTATTTGTTATCTACTGTATATTCAAGACCATTCTATGAAG
GTGTGGCTGTTGTTCTCCCTTGCTATTGGATCTATATGGAAGTAGGCAGAGAATTAACAA
AGAAAGGTTCTCCAAACCCATTATATAAGAGATGGATAGATACTTATGGAGGAGAGGAGT
ATGAAGTTGGAGTTAAAAATGTATTAAATATAATAAATTCTTTTAAATTGACTGATAGTC
AAGAGAAAATGATGTTTAAGCACTTTAGATTAGCATCGATTTTCGAGTATATGTTCTGGG
ATATGGCTTATAGATTAGAAAGGTTTCCTTTTAAGATCAAAGTATGATTTTATTTTCCTC
AACTTTTACCTTAAACTGTGGTTCACAGGATATAGTCTCTTTTTTATTTGTTGTAGTTGT
ATTACTGATTGAGTTAATACCACTGAAGAGGTTTATTTTTCTATTGGGTTAATGGCTTTT
CCTACTTCTGTTTTAATGTCAATAAAATCTAAAAAGCTGAGTTTCTTATAGTAACTAGTG
AGCGAATTGGTCTTTACTGAACAGTGATGACTGCACGTCAGAGCGATTGGTATTATGTAG
CATTTTGGTTTAAAATTCTTCTGGTTAAACTTTTAGAATCATGATTAACAAGGACGTGGT
TATTTCAGTTCTTCAGGAACTTTATGATGGAAAACCCATAGCTTTTTCCAAAATAAAAAG
AAGAATAAAGGAGGATCCTGAGGATATAGAGAAAGTATTAACTGAATTGGAGAGTGAGGG
TTTAGTAAAGAAGTATGATGTTAATGGTGGAAAATCATATGAGCTCGTTAAGGTTGATTC
TAATACTATTGTAATAGGTTTATTGAGAGAAATAAAGGATGAAATAAAGAAACTTGAAGA
AATAGTAGGTGAAAAGTGGAAACTTAACGTTGGTTCCTTTGACGAGGTTTATGATAAAGT
TAAAGACAACTTGGGATATGCATCATTGGAAAATATCAGGGTTGAACTTGGTCTAACAAA
AGAGGAATTTTACTCAAGATTCAGGTCTTACGTGGAATCTAATTATGATTTAATTGCAGG
GGGGAATGAGGGATACGTAAGGAAAGGAGCTGTATACGGAATAGTAAAAAGAAAGAAGAG
GTGAGGAAGTTTGATATGTAATATACCTAAGGTTACAGTTACAACCTGGTCTGCCAAGAA
TGTTATTTTAGCTGGACCCACATACAAGCAATATTTGAGTAAATCGTTAGAAGTCATAAA
GAACAAGGACATTGCATCCATTATAGGACAACCCGGTATGGGAAAGACAACCATTCTCAA
GAAGGTTGAGGAGATTATCAGTAAAGAAAAATTCACATTATTCCTAGACCTTTCAAGCAA
GGGAGAAATAGAGAGTGAGTTCTGGGACAAGATTGATAGATTCATGGTGAAGAACCTTGT
AGTAGGCAAAATGGATAGGAAAAAGTACAAATACGGCTTTCTGAAGAAGCTGACCGGAGT
AAGTTTTGAAAATCACCTTTACTCCATGTGCGGTAAACTGGATGACTTCTTACTAAGGTT
ATATTGTTTAGACTACAGTAGGGACTTTGACGGTATATTAAAGTTTGTAAACGATTTGAA
AAACGTCATGGATATCACTATTTTAGTTGATGAGATTAGGGAAGGTCATCTATCTAAAAT
ACATAGACTGATAAATTCCGGTCTAAACGTGCCTATTTTAATGGCAATTCCGACTGATGC
TTATAATAAAGTTACCGATTTAGCCATAAGGAGGAGATTAGATGAGAGCAGGATAAGTTT
AGACAGTGCTCTCACATCTGATGATATTAAAGAGATAGTTGAGGCTTATTGCAAGCCAAT
ATCTGATGTGCTATTTCCGATAATTTTGGCAATGTGGAATGGCAGAGAATTAACCACCGT
AAGCTCTATCCTACAGTTCATAAAATCAGAGGTAGAGAGGATTGAAACTGACTGTGAAGG
AAATGTGGAGTGTATAAAGGACAGTATTCAATCCTCATATACGTTAAAGAACGTGGAGGA
GAATTCCACGACACTGGAGAAAATGCTTAGAGAGACAATTTCGTCACTATCTAAAGAGTT
TAGAGTATCTTATGTACATCAGAGGGGAAAGAGAGTCGAGGTCAAAGGTAAGAACATAAC
TGTAGGTATATTCTTTACTAAGGATGACTACGGGTATCTAGGTATTGTTAAGTTATCTAA
TGGAAATGAGATATCAGGGGACGAGATTTCGTTGTTACCCTATGTGGAGCAGGTTGAAAA
TGACAAGAAAATCTACAAGATAAGGAAGAAGTTCATAATAACTAATACCAAGATTAATGT
CCAAGGTGTCGACGTGGTGGAGATACCTACATTAGAGGTTATACGGATTATAAGAGGCGA
TTCACTAATACTTGAGGAGAGAACACGGAGCATTCTAAAAGAGTTAGTGTCTGATGACCA
GACTACTAACGTACAAAATAATTTTAATGCAGTGGCAACAACGTAGTAATTGTTTTCTCT
TTATACTTTTTCCCCTTGGTCATGCCTTCGTGCTAAAGTATACTTGTTTGACCATTTCCA
CTCTTTCTCGCCAATTCACAATTGGTGACGGGTAACCTGTTATTTTATGTAAGTATACTT
TATGAATTACTGATGGTGGATAGTCTCTTAACTCCCTTACATAATCCTTTATGAACTTAG
CTTCTGGGTCATATTTTTCCTGTTGTTTCCAAGGGTCAAATACTCTGAAAATGTAATCTG
TGCCTGTTGATGCTACCCATTGCCAATTCCCATTATTTACAGCTGGGTCATAATCCACTA
ATTTTGTCGCAAAATACCTCTCTCCCAGTCTCCAGTCGACAAAAAGTACTTTTGTAAGGA
AGAATGCGACCAACATTCTCACTCTTCCGTTTATGAAACCTGTGGTATTTAGTGCTCTCA
TTCCTGCATCTATTATTGGATAACCCGTCATCCCATCCTTCCACGCATTAAAGTATCGTT
CACTATTTTCCCACTTTATCTTGTCATACTCTGTTTTGAATGAATGACCAAATACGTAAG
GATTTTGATATGCTAATAACGTGTAAAAGTCTCTCCAGTAAAGTTGTCTAGTGAAGGCTT
GGTCAGATATTTTTTTGTGGTATACTTCTCTGGGTGATACTGTACCAAATTTTAAATGAG
GTGATAGCATAGAGTAGTTCTTCTCAGCTGGGTAATCCTTTCTGGAGTAATCTATCTCCC
TATCTAATAACATTAAACCTTCAGGTCTTCCCCCCTTAAGTAAGGGTGACTCAACTTTTT
TGAAAGTCAATAGAAAATCTATTGATAAACTATTGCTTATTCGTTCCACATTTATGCTTT
TGTCCACAGATTGTGGCTTGGGCACTTCTAGTTCTCTTGCTTTAGTGTAAAATGGTGTAA
AGCTCCTACCTATTTTAATTTTCTTTTCTTCAGCTGAAAGTAAGACATCTGGATAAGAGA
AGAATTTAATTCCTTTATTCAAGGCATTTTCCTTCATTTTCTCGTCTCGTTGAATGGCGA
ATGGTGTGTAGTCCTCGTTAATGAAAATCGCATTTACCATATCTAGTTTTGAGACTATAT
TCTCAGGATACCCGTAATACACGTTTAAGTTTCCATTTAGTTCTTTATCCAATTCAACTA
AGGAATTTATTAGGAAAGTAGCAGCGAATTCTGATTTATAAGGATTGTTTATCATTTGTC
TAGGGTCAACAATGAAAATGGGATAGATTTTATTACAATGATACACAGCGTTTACAAGTG
CTGTATTATCGAATAATCTCAAATCCCTTCTAAATATTACTGCACAATCCACACTAATGA
TTATACTACAACTAAATAATCTTTTGTTCTAAAACATCATACATTCAGACCGGTGGTCTC
TCTTCACTTATCAGCATCCCAGCGTTTACTGATTATTTGAATCTCCATTTAAATAAACTT
TTTACATCCTCTCATTTTATTCCTATTTTTATATTCTAATCTCTTTTGTAAGCATAAAGA
AATGTTATAAATTCCTAATCAGAGTTAGATTATATGAATTGTGATAAGGAAGCACTTAGG
ATAATTGACATCATTTTCAACAGTAACCTAATATATGGAAAGGTAGTTTACGAGGACGAG
CTAAAGCGTTTAATAGGAAACGAGAAGAAACTGCTGTGTAGTGAAAGGGAGCTCATACAA
GCTGTAAAGGTCTACTTGAGGTCCTTAGGCATAGTCGTCATAAAAGGAGGTAACTACACC
GGTAAGAAATTAAAGGTTTTTGATGACGGGACTTTTCTGTCTGAGGAGATATACGGTGTA
GAATACGACATAATCGATGAGAGAGGTTACATTAACGATAGAATTGTCTTATATAACGAT
AGAACCGTAGTAAAAGTTGGAGAAAATGAAATGGAGTACAAGATAAATAAAAATGAGGTT
ATAAAAACGTTAATTAGTCTAGCTACACAGTCCTCAACTAGAGACGAGTTTATAACTAAA
CTTCTGAAATTTCTTAATGACAATAATGACGTTAGGACTATTCAGTGGTTAAAGGACTTC
ATTGTCAGTAATAAACACGTTTAGTAAGGTAAATTCTCTGGAATAACTGGACAGCTTTAA
GTATTAAAGCATCATCAATTTGTTTCTCCTTTACCATAGGCAGCTTTATCTTTACCCTGT
TTCGATAAAAGAAAAGGTAACCTGTGAATCCGTCTATCTTATTGTCCGTGGGTCTTGATA
ACCATACCTTAAACCGGAACACCTTCTTTTCAATATCTTCTGATAGTTTTATGATGTAAA
AGTCATTTATTACTGAATTGTTATCAGCAAAATACTCTTCGAGAAGGATTTCCACGAATT
TACTATCGATTGTTCTCAGATCTATTTCATCCATGTCTATTTCAGCATTTTTAAATGTCT
TACTGTTGACTGAAACTAAACTCCTGATACTCTGTTAATGAGGTTTGGCATATCATTAAA
GTTAAATATCCTTAGATCATGTATGATAGTGGGTGTAATAGTGTCCGAAACAGCTCATAA
GGTTTTAGCTGAATCTTTGGGTTCGACTGTTCTAGTTAAACTAAAAGGAGAAAAAATAGT
AAGAGGTACTCTAAAAAGTTATGATATGCATATGAACTTAGTCTTAGAGAATTCTGAAGA
AATAATGAATGACGGAAGTACAAGAAAAGTAGGTACTATAGTAATAAGAGGAGATAATGT
TATCTTAGTGTCTCCTGTTTAAGACTTAAAAATATACTCTTTTAACTTCGCTATCGAAGC
TTGTACTAGTTCTTCAAGATCTCTGCTTATTCTCTTAAATAGTTGTTCCCTATCAACATA
GTAAACATATATTGGTCTTCCTTTTCTCCCCTCATTAGATACTTTTTCTCTCTCTATAAG
ACCTTTATTAGCTAATTCACTTAGGGACTTGCTTATTAGTGCCTTACTTACCTTAAATTC
TTCAGCTAATTCCTCTATATTTAGTTTCGTGTCAGAGTATAGTAATCTGAATATTAGTTG
TACTTCCTTTTCATTGAGTCCATACATGAACTCAAGTAGTTTTTCAATTTGTGTTTTCTT
TTGATATGGAATTTGAAGTACTGTCTCCATTTTGTATCACTCCGAATATTACTTGTTTTT
GCTAACTAAAAAAAGTGATATATTAAAAAATATGCAAATGTGTACATTTGTACATAAAGA
ACCACTTACATATAAAATTATATAAGAAGAAATAGGATCTCCTAATAATACTTACCTACT
TATATTATCACGGATTGATCGCTTACCCTATATTATACTATGTCAAAAACAAAATATATA
CTATTTGCTCCGTAAAGAATGGTATTTCTGACATAGAGACTAGAGCTTAAATTACCAATT
ATTATTTAACTAACCTTTACTCATGGAAAAAGAATCTCCTTCCAGCTACAACTAAAGATC
TTATTCTCACATCATAAACTTGCGACAGAATTAAGTCACTAACATTCTCCTTACTTCCTG
AATATACTACTTTTCCGTTTTTTACCAAGATTATTTCATCTGCGTAATTTATAACTTCTA
GCTCATGCGATGTGATAATAAAATTCTTCTCACTCTTCAGTTTCAATAGGGAATCTAATA
CAATCATCCTGTTTTTCATATCTAAGTTGGCAAAGGGTTCATCCATTATTACCAAGTCTC
CTTCGCCTAAAGCCTTTACTATTAGGACAAGTCTCTTTTGACCAGAGCTTAAATTTTGAA
AGTCATTTTCCATAAGATCCGCTATGTTAAAGAGTTCAATGTATTTTTGGTATTCCCCTT
TCTTTCGCCCAGCCAGGATAACATCAATCGTTTTCATATTTACCGTATAAAATTCTGCTG
GGGAATATGACAAATTCTCGTTAACTATTACTTTGCCTTCAATTGGTTCAATCATACCGA
TTATTGTCTTTAATAATGTAGTCTTACCAGACCCGTTAGGTCCAAGTATTAGCGTAATAC
CTGGTCTTAACTCAATATTTACGTTGTCGAGAACAATCTTCTTACCTAGTTTTACTTTAA
GCCCCTTCACTATCATTTCTTCTCACCAGAAAAAGTATGAGAAAGGGTGACGCGATCACT
GCAAGAATAGGAGTTATAGGGATTATGGTTCCTAACATTCCATCGGCAATTATGTTACTA
AGCAACATAACAGTTATTCCTATTCCACTTGAATATACTAGTAGCGTTCTCATATTGCCC
CCAATACTTAATCTAATTAAGTGTGGAACCAAAATTCCGATAAACCCTATGACTCCAGCT
ATTGATATGGTGAAGGAGACAACAAAGCTGATCAAACCTAACCAAAATATTCTAAACCTA
TTTGGTCTTATACCATGTGTGTAACTTATTTCGTCACTTATCGATACTAAATCTAAGGCT
CTTGACATTTTATAAGCTAGAATTAAAAGGACTAGGGTAAGTGTAGTAAGGGCTGGAATT
AGTGACCAGCCTACAACTGTGATCTGCCCCATTAGCCAAAAAATGATTGGAGGTATCTGA
GGGTATCTTTCCTGAAGCAGTACTAGTAATATAGAATAGGCAGATGAGAAGATATACGAT
ACTATTACACCTGCAATTACTAGCCCATATATTCCTCTACCTCTACCTATTAGAACAGTT
ATAATTGTGGCTAGAAACGAGAAGAAGAACGCTATCAGTGGTTGGGCGTATATCATTACC
GATAAGGGCAGACTAAATCCCAAGAGGAAATAACTTAATATTGCCCCGAATGCTCCTCCA
GATGATGTCCCAGCTATATAAGGGTCTATCAAGGGATTTCGTAAAAGGTGTTGCATTATG
CTTCCGGATACTGATAAAATTATTCCTATGAGTGCTGCCGTTATTATTGTGGGTAATCTT
ATTTCGTAAAGTATTAACCTGTAAATCTGTGAGGGATGTAGAATTTCCTGAGGAGGGATA
TATACGTCTCCATACATTAGTGACAATAGGAGTGATGTAACTGGAAGTATGAGTAATAGT
AAGATCTTTAGATAAGTTGATTTAGTAATTTTCACAATAATGTGGATAGCTTATCCATAT
AATAAAATTTCCTCATTTTACCAAGTTTCTGAGGTCCTCAAGGCTAATACGCTCACTTAA
CGCAAGTCTTTTACTTAAAATTGTATTTTAATACTACATAAGTCTAGTTAATACTCATTC
TTTGTGTAGACGGCTTGTTTACAAGAGAAGAGTAAGATATGTAAAAATATTAATTTTGTT
AAAGGTTTTCATTTAATTTTGGTCAAAAATTGGCAACGTTATATTTAATTTAGTCATAAA
CCAGTTGGTGCTGATGTAATGTGGTACAGGTACACCAGTTATTATATCATGAAATAAGGG
AATAGCATAAACAGATAAGATGGATGGCTCGTCAACAACATCAGTAGCCAGACCGGTTAT
GACGTATACTTGATTATTTTTGACAGCATATGTGTAGTTAAAATATTTGTGTATTAAGTA
AATGGTATAGGAATAATTGTAAATTTCCTGTGCAACTATTACATGTGGATCGGCAAGTAA
AACTTGAGATGGTGTAACTGTAATATATCCTGTAAAGTTAGAAAATGAGTTGAATCCACC
AGCCCTGTCTATTAAATCATTAATGAACACGTTATTACCTATGCTGTAAGCTGTTCCATC
ACTATCTATCCAGTCAAAATATGCAACAGACACATTTGTTTGTGGGTAGCTCACCATGCT
TTGGTTCATCCACTTAATTAACTGATTTGCCTGATTTGTGACATTGAAGAAAGTTGCTAT
TTGAGAAATGGTGTTGATCACGTTTTCCAAGTTCGAGGCATAGTCACTGTTTGTCACGAG
TACTTTCAAACCTGCATTCTCCAGCTGGGGGATATAGCTTCCACTTAGTCCATACTCTAA
AACAACGACAGTGGGCTGTAATGCTATAATCCCTGTAATATTTAGGTTGATAACAGAGGT
TATCACGGTTACATTAGGGGGTATCATTGAAGTCATATTCAAGGTCTGGAGTAATTGATA
AGAATATATGTCCATTCCTACTATATCCTTTCCTAAACCTAATGAGACTAATATTTGGGT
ATCTGATGGTGCTAAACTAACTATTCGTGGCTTTTCAGGGTTATTTGTTGTATTAGTACT
GCTCAATTTCTGTGTTTGGTTTGTATTGTTGATATGTATTAATGTTAAGGAAATTCCAAC
TAAAATAACTATAATTAAAACGATTGGGATTAAATTTGATATCTTCATGTGTAGTAGGAT
AGGCTATCCATATTATTTAAAATTTTTCTCTTCGTTTTGATTATCTCTATCATTAACGTA
AGCCGATTTAATTAATTGACGTATAGTTTTATAAAAATCGAAGGTAAAGTTTTTTAATTT
TTAATAACTTTATATTGCTTATGAGCAAAGAGATGAAGGTGTCTTTCCCAGGTGGAAAAG
AAGTAACTATGGGTGACCTAATATCCTTTATCTACGGTTTACCTAAAAGTGATATTGATG
TATTACAGGTTCTTATCTCACAAAAGAGAAGGATGAGTAGTGATGAAATTGCAGATGTAT
TGAAGGTCAGTAAGGCATCTATAAATAAATCACTTAATAACCTGTATGATAAAGGGTTAA
TTTTAAGAGAGAAAGAGGAAGCAGGAGAAGAGAAGAAGAAGGGAAGACCAAGTTATATAT
ATTGGGTAGATGGAGAGAGGCTTTACGAGAAACTGGAGAGAGATTTAGAGACGTTAGCCT
CTCAGATAAAGAAAGAGTTAGAGGAGAGAATGCAAAGTATCTAAAACTAAAGTATCTAAC
TTTTACTTTCTTCTTGCTTTTCCTCCTTCTTCTGTTCCTTCTTTTCTTGCTTACTCTCCT
CCTTTTTCTTCTTCGCTATTTTCTGTGTCTGTACTTCGATCTTGACACTAACTTTTTCTT
TACCTTTGCACTCAGTTCTCATAACACCTTGTTCTTCTTCGATCTCACCACAGGTGATGA
ACTCATTAAGGGGCAAGTCTGAGCTTTTAACCTTATTCTGCTTAGCATACTCACTCAATG
CTCCCTTTAAATTAGAATCAGCATTCTTAAGAAATTCAAATATATTCTTTCTATGTCTAA
AAGACCTTTTTATCTCTATTTCTTTTCCATCATAATCAATTTTTGCTGTTAGTACATATT
TTACAACTTTCATATGATTTAATTATGGGTTAATCATATAAAGCTGACTTCTTGTTTCAT
AATTTTTAGTAATATTCAAGTTAACAGACAGTTTTAGCTCTAATTAATAGTATTTTATCA
GGAGTAGATTTCATTCTTTATTTCATAAGTGTAACCCGTAAAGACATAAGAAAATAAACT
AAATATGTCTATTTTTAAGGAAAATGTAGTACCTAAAAATTTTCTATTGAATTTTCTTAT
TATGGTTAATCATATAAACTTCTCCTTTAATACATTCTATTAATGCCAATAGCAGGTATT
CCTTATACTGAAATAGTAATGGCTATAGTAGCGTTTGTACTGGGTTTTCTAGTAGGCTAT
CTGATAAAAAATGTAATAAAGATCGGTATAATAGTGCTAGCCATAATAGTTATACTAATA
GCCATCGGAGTAGTTTCCCCCCATACAGTGGTTTCTGGTCTTCAAAGTATGGGTGTCTAT
GCAACGCAGGCTGAGCAATATGTGTCGAGAATAATAAATTATCTGCCATATAATTCTATA
TTGTTTATAATAGGATTTGTTATAGGCTTAGTGAAAGGTTAAGTAAAAATAAATTAAGTT
TTTTATTAACTAGAAGATAACAGTTGTTCAATTTTTTTAATTTTTTCCTTATATGTTTGG
AGTTCTTTCTCTAGATCTTTAATTTTTTCATTCAGTTGCTTTAACTGGTTACTACATTCC
TCTTCAGTGAGATATCTAATTACCCTAATGTTATCAAATTCAAGTTTGTTCTCTCTCTCG
TTATATTCAGCGTCAACCAATATTCTTATCACAGATAACTTGTTAAGTTTCATCTCCTTA
ACTATTATATCATAAAGTTTCTTGTTAAGTTCAGCCACGTCCCTTACAATTACATCTTTA
GGAGCAACTCTACTGAATGCTACGAGAGCGACCCTCCTTAACTTATCTGCATACCTTGCT
GCTATTATAAGACCCGTGCTTAATTCTATCTTATTTTTTCCTATTACAGTAGCTCTTGCG
GTAATATGTTCATACTCTTCAGCTCTCTCTAAATCTCTTTTTTCCTCTTCAGTTGGCATA
ATATAATTATAGATTTTAAAGGTAAAAAAGTTAATGATGAAAAAATTCATAGTCTCTCCT
TATTGTTATTTTTTTAGAGTGTTTCTACCTCACTATTATCATAAAAGTTAATAACGAGAA
GTAAGATATTAAACAGATGAAGATATTACTAATTTCAATATGGACAAATTTGAATAATAG
AGAAAATAAATACGAGATAATTAATGAAAGAGGAGAGGAGACAGAACGTGAAGTTGTTGA
GAGCAAACCATCACTAGCTGAGGTCAAATTCCTAAGGGAATCGGAAGAACAAGTAGACAT
GTTAGTTTTACTTCCCTCATTTTTATCTGCGTATCTAAAAACTCAAGACTTACCAGATTC
TTATGTAGAACTTAAGAAACGTATACAGGAGGAGGTTTTAAAGAGATTTCAGGGGATTGA
TGTGGAGGTAATCCCTTCATCTGGAACTATTGACGCTGATGGCTTTATGCACATTCATGA
TAACAGTTTAGGCAATTTCAATTTCTCAGTATACTATTCTGTTTATAATGCATTGACTAG
ATACAATCCCGATACTGTATTACTAGACTTAAGTGAAACGACATCTTACCTCACTTATTA
CACGTCAGACGCTGCGAAACTAGCTATTCAAGATTATTATATAACCAAAAGAAAAGCTGA
TATTCCTCTAATTGAGTTCTCTACTGACTTCGCTAATAAAATAATTACTCTAAAAAAATC
AACGATTAGGAATGTCGATATATCTGACTATTTGACATCGCAAGAGATAAAGTTAGCTAA
AGGAATGCCAACTTTAAGTAAATCGGAGTTATTCGCTATAGGTAGAGCTTTACAGTTGGG
GTTTCCATTGGCATTATTGTATCTTTTGAATGGTATAGAAGAATTGACTAAACCTGAGGA
CTTTATGCAAAAAATAGAAGAGAGTATTACCGTTTCCAAGAAGGAGCAGGAAAAAGAATA
TCTTGTAAGTTCTGGGGTCAGAGCATATAACACAGCTCCCTACTACTTTATGGGATACCA
CTTTATCGAAGCTTATAAGGTTAAATCGGAAACCGGTGAGTATACTTTAGACGATTTACT
AAAGCTAATAGATGTATATAATGAGCCAGCCAGATCTCTGATTAAAAGGGAACTAGAAAT
ATTGAAGAGATTAGCTGGACTTAAGGATGACGGTGAGTATATTCTTGATTACTTAATAAG
ATTAGGAAACAGCAGGGTACTAGATTGGTTAGAAAATGTACCGATTGGGGAAAGTAAAAT
AGATTGCGAGATTTCAGAATACGAGATGATATCTCATGCCGGTATGGGTAGATACTTTAC
TATAGTCAATAGGGATAAGGACGGTAAGATTAAGATAAGTTATGCACAGGAATGTTTAAA
AGACATCACGAACTGGATAAAGAGTCTGGGTAAAGAGGGTGAGTAATACTCTGTATATCA
TAAAATTCTTATTCTCAGAGCTTACAGTATATATTCGATGAGTCAAATCCTAGAGTCTAA
TATAAGGTATTATCCAATAAAGCAGTTGAAAGACAGAGGATATGACGTAGACTCCTTACC
ATATTCTCTAAAAATCCTGGTGGAGAACACATTTAGGAACCTTGATAACGTAAAAATAAC
GGAGGAAGATTTAGACGCAATCGCTTCATGGAAAACAGGTAAGGAATTTTCTTTCCTACC
TACGAGAGTTGTTTTACAGGACTATACTGGCATTCCCCTTCTTGTGGATTTAGCTGCGAT
GAGAGACGAGATGTCTAAGAGGGGAGAGGACCCCCTAAAGATAAACCCTATAGTTCAGTC
TGATTTAATTATAGACCATTCAGTACAAGTTGACTACTATGGAACTGCTTCTTCATTACT
CCTGAATAAGAAGAAGGAATTTGAAAGAAATGTTGAGAGATATAAGTTCTTGAAATGGGC
TCAGAGAAGCTTTAAGAATTTGAGAGTATTTCCCCCAGGAAAGGGTATAATTCATCAGAT
AAACCTAGAGTACCTGAGCAAAGTAGTAGATGTTAAGGAATTTAGAGGTCAGTTAACAGC
TTACCCAGAGATTGTGATAGGTACCGATTCTCACACACCAATGACCAACGGTTTAGGTGT
GCTTTCATGGGGAGTTGGTGGACTTGAAGCTGAGGCTGTAATGCTTGGAGAACCTTATAC
CATGGCAGTTCCTGAAGTAGTGGGAGTAAGGCTTGTAGGAGAGATAAAGGAAGGGGTAAC
ACCCACAGATATAGTTCTGTATATAACCGAAAAACTGAGAAAGAAAGGAGTTGTTGGAAA
GTTTGTCGAGTTCTTCGGTCCATCTCTTGGAAATCTAACAGTACCTGATAGGGCTACAAT
AGCAAATATGGCTCCAGAATATGGGGCTACAGCAAGTTATTTCCCAATTGACTATCAGAC
CTTAAACTATTTAGCTGCAACTGCTAGGGAGTACAAGTTAGTAGAAAAATATGCTAAAGC
TCAGGGAATATTCTATGAGAGTCAGCCAAAATATTCTGAAGTAGTCACAATAGATCTGTC
TGAAGTAGAACCTGCAATAGCTGGTCCCAAAAATCCAGATGAGAGAGTTCCCCTGAAGGA
CCTGAAAAAACTATTTCAGGAGAAGAAGGATAAGAAGAAGGGAAGTCTAGTCAAAGACCT
CGATGTAGTACTTACTGCCATAACCAGCTGTACTAACACGTCAAACCCAACAGTTATGAT
AGGAGCTGGAATTTTAGCCAAGAAGGCTATTCAGCACGGCATAAGAAGTAAATCCTATGT
AAAAACCAGCATGGCTCCTGGTTCTCCTGTTGTTGTTGAGTACCTTAAAGAGTCTGGCTT
GCTACCTTATCTGGAAGCTCTAGGTTTCCATGTTGTTGGTTTTGGATGCACAACATGTAT
AGGTAATGCTGGTCCTCTACCCAAAAAGATAGAGGAGGACGTTAAATCAAACAAGTTAGA
GGTTTATGGTGTAATTAGCGGAAATAGGAATTATGAGGGCAGAATAAATCCCTATCTCAG
TGGAGTATTTCTGGCTTCACCAGTTCTAGTGGTTGCATTTTCACTCGCAGGGAGAATAGA
TATTGATTTCTTCAATGAGCCAATTGATTATGATCCTAATGGTAATCCTGTATATCTCAG
GGACATATGGCCTACTACTAAGGAAATTTCAGAATACATTAAGCTGGGAATGAATCCTGA
GTTCTACAAGGCTGTCTATTCGCATATCTTAGAGGGAGATGAAAACTGGAATAATTTACA
GGTTAAAGAAAGCGAATTATATAGTTGGGATGAAAAGTCCACATATATAAGGATGCCTCC
ATGGATATCTCTAGATCTTAAACTTGATGACGTAAAGAATGCTAGGATCTTACTACTCCT
GTCTCTTATACACATCTGACGNTATAAGGATGCCTCCATGGATATCTCTAGATCTTAAAC
TTGATGACGTAAAGAATGCTAGGATCTTACTACTCTTAGGCGATAAAATTACAACAGATC
ATATATCACCAGCCGGTCCAATCGACAAGGATTCCGTTGCAGGAAAATATCTTTCAGAAT
TAGGTGAACAGGATCTTAACACATACGGAGCTAGAAGAGGAGACCATGAGGTTATGCTTA
GAGGGGGATTTGCAAACTCTAAGTTGAAGAATTTACTAGTAGATGTTCAAGGCGGTTTTA
CTAAACACTTCCCTGATGGTAAAGTAATGAGTGTTTACGAAGCCTCACAACAGTATAAGA
AGGAAGGTGTTCCTTTAGTCATAGTTGCAGGTAAACAATATGGATCTGGAAGTTCAAGAG
ATTGGGCTGCTAAGGTAACTGCATTACTAGGGGTTAAGGCTGTACTGGCTGAGAGTTTTG
AGAGAATCCACAGAAGTAACCTAGTGGCTATGGGTGTTGTGCCAATAGAAATACCAGACT
GGAAGAGTTTAGGTATTAAGGGAGATGAGATAGTAAATGTATATCTGAAGGATTTGAAGC
CGAAATCTAAGGTTAAGGTGGAGTTCATAAAACAGGATGGTAGTAAAGTTGAAGTACAAG
GATTAGCTAGAGTTGATACCAACGTAGAGCTAGAGTACATTAAACAGGGTGGAATTTTAA
AGTATGTATTTAATAAATTAATACATGAGAGTCAGAATTAGAGGCATTTATGCTACTGCT
CTTACTTACCTCTTTTTAAAGAATGGCTTCGAGATAGTTCAACAAACTCCGCAAATAGCG
GAGCGTTTTTTTATGGATATTATTAGGTCACCTGCAGATGTTACTGTAAAAGATGGTATA
GACAAGGGGGAGATAGTAAGCGTAGGTGAAGATATATACAACTTTATGAGATCTATTTTT
AAATATTCTCCTATATGGAGGTCTCCAATTAAGTTATATTCAGTAGTAAGCACTGAAGAT
TGTAAATTCATGAATTTTATTGTAGAGCCTTGCCTATCTGAGGGTCTAGTGATAAAACCT
CCAGTTGAAGGGAAGATAATACTTTCTTCCCCGCGAGCAGTAGGAAAATTTGCTATGGTT
TGGAAAGGAGATGGGAGAACATTTTTCTCAGAGCATATTGATGAGAGAGACAGTCAACGG
CTTTTGTCTGTTAGTATTCCGTTTAATAAGAAAGGGTATAATGTAAAATGGAGAAGTAAC
GCAGCAATGGCGACTACTGCAGAGCTTAAAGAGGAATTGGAAAATTTAACAATGAGATAT
AGTTATAATGACTTTAGAGAACAGGGAGAGGACTTCCTGAAAGTTACCTTATCATTAGAG
GATAAACTATTCTTAGATGACATTAGGAGTCTGGTAATTAACACCATGAAGTTTCATCAT
ATGCTCAAAATGACCTATTCAAACGAAGTAGACATTGAAGAAGGTAAAGTAAATCCTTCT
CCTGAGAAATTGTTAACATCGTTAATTGGAGATAATATGATTGAAGCCATTGAACATGTA
AAGCCAAATGGTAAACGTGTACTCTTGAAGGGTGGTACAATTGTCCAGAAGGAGATTGGT
AGAGATTACTATTGGCTTAAAATAAGGAGGGAATTCAAGAGTGGGGGGATTTATGACGGT
TTAAATCTGAAGATTGAAGACGGTGACTATGATTTAGTCGAATTAGACTCACGAAACTGG
TATCAAATTCACAGGTATCATGACAGAAACAATAATCTAAAGGGTTTATATGTAAATATT
TCCACTCCTCCTGAATTACTTAAGAATAGAATAAGATACTTAGACTTAGAAGTAGACGTG
GTAAAAGTAAATAATACTGTCAACATTATTGACCTGGAAGAACTGGAGGCAAATAAGCCT
ATACTAGGTGAATTTTTGTACAAGAAAGCTCTGGAGATTGCTCAAAATATTAAAGACAAA
TTGAATGAGGATAAAATTTGAATAAAAAAAGAAACAAAAACTTTATATTTTCAGTTTTTA
ATTTATTATTTGATGGTAGAAGATATTGTTAAGGTCTCTAGGAATTTTCAGATAACTATA
CCGGTTAGAATAAGAAAGAAATTTCCGATTAAAGAAGGAGATTTAGTGAAAGTAATATAC
GACGAGAAGGATAATACAGTTAGAATAGTTAAGATAACTGAGGAAGAACTAAGATAAATT
TAGTCCTTGTTTAAGACCTCAACTTCTTAGTAACTTCACTAGTTATTTCCTTAGATATCT
TTCTAGTTTGCTCTACTGTACCTATTCTTCTAGTTGTCTCTATACTTTCGCTTATTCTTC
TAGTTGTCTCTATTAGCTCCATTCTTCTAGTCTGCTGTGCTATCATTTGCATTTGTTCTA
CAGTTCTGGTTGCTTCTGATAAATTGTTGGAGTTCAATTGATTAGCTAACTTGCTCATTA
ACTCATAGTAACGATATTCATTAACCAAATCATTATTTATACCGTCTAGGAAGCGCTTTA
CATCATTTGCTCTTGTTATATCAAAGTTAACCTCTAGTCTATTAATCCTACTTGACAAAG
GATCTTCATAAGATATTTTGACTGTTGCAAGCCTCCCAGTGAAATTAGGTGGAATTATTA
TCTCGCCATACACTCTTACCACTGATTCCACTGCGCCTAGCTTTACTGGTGGTCCAGGAT
AATTCAACAATTTGACCTGAGTCTCTGAAACTATATCTATGCTAACGTTCTTAGCTCCTA
TTTCCGTAACCGCTGACTGTGGCAACATTTCAGCTATTTCCTTAGCATCCTCTACGTGAT
ACAGTATTCCTGCAGTCTTATCTGTTATTACCTTAAGTAATCTTTCATTGTAATCATCGC
CTATACCAAACGCTATTACCTTATAGGCTTCAGGATAATTCAGTTTTTCATAAGCATCTG
TCTCAGGTACGTCAGTAGGCTGTCCATCTGTTAATAATATTATGTATCCTGGTAAATCGT
GTTTTTTGGCTATTTCGATTGCTCTCTCTAAAGCTCTATACAGGACTGTTTGTCCACCTG
ACCTTATCTGTTTAATTTGTTGAACTAATGATGGTGCATCTGCATATTCGCTTAATATAT
TAACGTTATTGGAGAATGTCAGGAAAGATATCTTATTCCCTTCAGGTATCCTGCTCAATA
GTTCCATTGCTCCTTGTTTAGCTGTCTCTATCTTTACACCATACATGGAGCCTGATGTAT
CTAGGAGTATTATGTAATGAAACCCACGTGCAGTCGAAACTTTTTCCGGAACTATAATTA
ATCTAAACACTCCTTTCAGGGGGGAGGTAAAAGAGTACTTGTGACTTAATTCGGCTTTAA
CTGATATGGTCATAAACTCACTCCTTTAATATTCGTACTATTGTCTGATTACCAAGTTTA
ATAATTGAGTTAGGCTCTATCTTCTGTTTCCCCTTAATTGGAGTAAACTGCTTTCCATCG
TAAACATAAGTCCCATTCGTACTATTCAGATCTTCAATATATAACTCACTATTATCAAGA
TATATAACTGCGTGTTTTCTAGATACTTCTGAATCAGGAACTATGACAATGTTTTCAGGA
CTCCTACCCATTGATACACTAGGAAACAGATCGAAATTAAGTAGGACTTTTTTGTTTACT
AAATTCTCATTTGGTGTTTGTATAAAGTAAATGTAATATCTGTTTGTAGGCTGTGATGCC
TGTTGGGGTGCTGGAGTCGATGAGACCGGTTGAGGTTGAGCTGGTTCTGGTTGTGGTAAA
ACGGGCTGTTGAGCAGGCTGTTGAGGTGTTGCTACTTGAGCTTGTACAGGAGGGTTCGTA
ACCACCTGTTGCTGTGTTACTACTCCTTGTGCTTGTGGTTCACTTGGTTGTTGCTGTGGT
AATTGTTGTGCTTCTGAACTCTTTTGAGCTCCACATTTAATGCAAAATAATGCATCATCA
TCGTTTTCATAACCGCATAAATTACATTTCCACGTCATACACGTAATATTCTGTATTAAA
GTATATATAGTTTTACCCCTATAATATATTATAACAAATGACAGTTAGCGTTTCTTTAAA
ATCTTCAACTAATTTGGCGTTTACAGGGAAGCCCACACAGGTCAGTTTGATAGTTAGGGT
AAGCCCTACTTCATTTGCCTCCCTCTCAGGTATACATTACGTTGTTATGATAGACAATAG
TCCATCAATGAAGAAGGAGAATAAAATAAATTTGGCATTGTCTTCAGCAAGTAGATTGGT
TCAAGATATAATCCCTGGAAACTTCATATCAATATACTTATTTTCCAATGATATAGAAAC
ACTATATGAGGGTGAATCTGGCAAACAAATAGAGTTAAAGAGTATTAAAATGGGTTATAC
TACTAATTTACATAAGGCAATTACTAAAGTTCTTGAAAAATTTAAAAGTTCTGAGATACC
GGTTAAAATAATCCTATTATCTGATGGAAAACCGACCGATAAACGATATTCCAGAGATTA
TGAGTCCTTACAAGTCCCTAAGAATGTCCAACTTATTACTATAGGGTTAGGCGAGGACTA
TAATGAAGCGATTATGAAGATACTCGCAGATAAGGGTTCAGGAGTGTTTTATCATATTAA
TGACCCTTCACAACTCCCAACTACTCTTGTGGAGCAGAAATCTGACAAGGTAGCTGCTTA
TAATCTTACTCTGAATTTTTCAGAAGGTCTCGAAGTAATAAACTATGAGATGCCTGTGAA
TATTCCTGTTGTAGACAAGGACGTGAATGTATATGCTGTTGGAAATATCCCTCCAGGAGA
GACTGATTATACTTTGAAAGTCACAGGAAATTATGTAGATAGTGTTAGCAATAAAAACAT
AGAAATTGATGAAAGCCTAGTTATTAAGAGAGCTCCTGACGATGAAGTTAGAAGTAATTT
TGATCGTACAGTGATCAACGAGGTAAGCTATTACATGCTGCTCAGGTATTATGGTAACCT
TATATCCGAAGGAAAGTCTGAAGAAGCTACCAGAGTCGTGCAAGAACTATTAACAGCCGC
AGAGAGAACTAAAAGGGTGGAGTTAATAGAAAGAACAAAGAAATTGGTAAACGATCCTAA
AGTTGACCTATCTGAAGTTACAAAAACAATGAGGACATGAGTTGATTTTAAAAATATTTG
CAACAGATATCACCACAATGATTAAGATAACATTCTTTCATGATGTAATATGCCCGTTCT
GTTACGTTACGTCAAAGCGGCTAAGGAAAGTTATAACTGAATTTAAGGATCAAGTAGTTG
TAAAGCATAAGGCTTTTGCTATAATATCATCGCTAGAAGATCTAAAAGAAGTAGCATTTA
CACCTGAAGAGGCTAAAAAATTATTCTTCAATGAATTCCAAATAGTAAAGAAATATTTTC
CAGATTATGATCCAGATAAGATAATTGAGAAAAGTAAATTCACTTATGTATGGTCTATTC
CACCTTTAGTTGCATGTAAAGCTGCAGAGTTTCAGAAGGGAGACGAAGGGCATTGGGAAT
TCTATGACAAAGCTCAAGATAGATTCTTTCTTCAGGGGGAAGATATAACTGATGAACAAG
TTCTGATAAGTATTGCGAAAGAGTTGAATCTCGATTTAAACAAGTTCAGAGAGGATATAA
GGTCTAAGAAGACTAGATTATCTGTGATTCAGGACGAAGAGGAGGCTAAGGCTATGGGAA
TCAAGGGCGTACCAGCGATACTAATTAATGACGAGTGGCTGGTTAGGGGAGTTCAGTCTG
AGGAATATTATAGGGACGTTATTACAGACTTGCTTCAAAATAAACAGCCCACTAAAGTGA
AATTAAAAGCTTATTGGGAAAAAGATTAAGTTTTATATTATGAAAAGTGTAAAAACCTAC
ATGTCTACACCCATATTTCAAGTAGAGTTAAATACATCAATACAGGAAACCTGTAAATTA
ATGCTCGAGAAGGGTGTAGGGTCTGTAATAATAACAGAAAATGGTGCTCCAAAGGGAATT
TTTACTGATAGAGACGCTGTAAAAGCTTTCTCTAGTGGTCTTAATCCTAATGATGAGGTG
AGATTAGCGGCTACTATGGGCAATTTAATAATAATTGAGGAGGACACAGATCCCTTTACT
GCCATAGACCTCATGACTAAGAATAAAATAAGACATCTGCCAGTTAAAGATAAGAAGGGT
AACATAATTGGTATGTTTGCGATAACTGATATTTCAAAGGTACTTCATGATATATATTAA
GGATATATATGAATAAGGACTGAAATATCTACATATAAAAATATTAATGCCCATAAATAT
TACCTCATATAAATGATACTATTACGCCTTCTACCTGAGAAGTCCAGTAACTTGAAAGAA
GTCTTAAATGCCGAGCTTAGAAACTGTACAGAGTCAAAGAGTATCAATCTCTCGTACGGA
AAAATACTACCACTCACTGAACATACATATGACTTCATAATATCCCCAAACCTTTTGAAC
GGAGAACTGTACCTGTTATCTGCTTTTGAAGGCCTCATTATAATTAATTCACAATTCTTC
TCACCTAAAATTTACGAGAACAATCTTAATCTAAGATTAAAAGGGAGGACCCTACAAATA
GGTTCACCGTTAATAAAAGACGCAATCACGGTAACTGGCACCACATACAAGCTGGACAGT
AAGGATGAAATAGTAAGAGCAATAATTCCATTACCTTTCAAGGACTCTGTTTTCGATAAT
GTTGTAATCTCTGAAGTCATGGATTATGATGTTGTTAGAGAGGCATATAGAGTGACTAAA
AGGGGAGGAAAGGGAATGATAATTGTTCCACAAAATAACGCAGTTGACGCATTAAAGGTA
CTTTCTATAAAATTCAGGATAATTTCAGCTAGTGAAGTAAATAAGTATTGGATAATAGAG
GGAGTAAAGGTAAGATGATTTGCGTAGATGACATGGGTAAGTAAATCTTATTAAAACGCT
CATTGAATCGTTAAATATGGTTAAGGTATACAAATATAACGATTATTATTTTGCCGGAGT
AAGCCATGTAATTCCTGGATACCTGCAAGATGTGTTATTTATTTATAAAAACGGTAATAC
ATGGGTCACAGTTAGTGCAGAGAGATTCAATTCCCAGAATGGCTCTTTAATTCAGATAAA
GGAGAGAATAAAGTATGCGACACATGAGGACGATATTGATAAAGCGGTAAATGAGCTAAG
AAGGATGGGCATAAGTATAGAAGAAGTGAGGAATCCTCCATTTAACACTAAGTTACTAGA
GGGTAAAAAGAAGATTCAGGCTGAGTTCGATTAAGCAATTCTCAGACCCTGTTTCTCTCA
TCAAAACGTCAGTTCCGCAGAGTCACATCATGTAGTTTTAAATATTATGGTGTTCTTTTT
AAATGCATGTACTCGCTATATAAAGAGGGAACGAAGGAGCAAAGTGGTGTCACAGTAATA
AAGAACAACATATTAGCAGTAAGAACTTTGGCTGAAATGTTGAAGAGTAGTTTAGGACCA
AAGGGAATGGATAAGATGTTGATTTCAGGAACATCAGATGTCACAATAACAAACGATGGT
GTAACAATAGTAAAGGAAATGGATATACAACATCCCGCAGCAAAATTAGTTGTGGAAGCT
GCTAAAGCTCAAGACGCTCAGGTAGGAGATGGTACTACCTCAGCAGTAGTATTAAGTGGA
TTCTTAGCAGATGAAGCTGATAAACTAATTGATCAAAAAATACATCCAATCGTTATTATT
GAAGGATATAAGAAAGCGCTTCAAATCGCTTTAGAAACTGGTAAATCAGTAGGTTTGAGT
GTAAACCCACAGGACAGGAAATCGCTCAAGAATGTTGCCTTTACCGCATTGTCAAGTAAA
TTCTTTGCAAATTCAGAAACCTTAAACAGAATAATAGATGTCTCTATAGATGCAATATTA
TCCGTTGTAGAAAAAGTAGACAATGCTTACAAGGTGGATTTATCTAATATTAAATTCATA
AAGAAGAAGGGAGAAAGCGTAGACGAGACAACTTTAGTCAGAGGATATATTTTGGACAAG
GAAGTTGCACATGAGAATATGCCAAGAAGAGTTGAGAAAGCTAAAATAGCAATATTAGAC
TTCCCCCTGGAAGTGGAGAAACCTGAGATTTCTGCTAAGATGAGCTTTAATGATCCTTCT
CAGATCAAGTTAGCATTAGAGGAACAGGCAAAGTACATAAGATCCATGATTGATACCCTT
GAAAAAATTGGTGCGAAGGTTGTTATAACTCAAAAAGGAATGGATGACATAGCGTTACAC
TTCTTGGCTAAGAAAGGAATAATGGGAATAAAGAATGTCAGTAGGAGCGATGTGGAAAAA
GTTGCTAAGGCTACAGGTGCTAAAATAATATCCTCACTAAAAGACGTTTCTTCAGAAGAC
CTTGGTCAAGCAGAATTGGTGGAGGAAAGAAAAATTGGTAACTCAAAGGTTATTCTCATA
GAAGATTCCAAAGACACTAAAGCTGTAACAGTTCTGATTAGGGGTTCAAGTGAAATAATA
ATGGATGAGCTAGAGAGGAGTTTTCAAGATTCATTGAACGCAATTAAGAACGTTATAGAG
AGCCCATACATAGTTGGTGGTGGCGGATCTTATGAAGTTGAGTTAGCAATGAAGATCAGA
GAAGAATCAAAGAAGGTTGGTGGAAAAGAACAATTGGCGATAGAGGCTTTCGCAAATGCT
CTAGAGGAGATTACAACAACCTTAGCAGGAACTGCAGGTATGGACGAGATAGATACTGTT
GTGAAGTTAAGGAATCTACATGCGAGTGGAATGAAATTTGCTGGAATTAATGTACTTAAG
GGTAAGGTTGAAGAAGACGTGACCAAGGAGAACATCATTGATCCATTGATAGTTAAGGAG
AGTGTACTAAAGAGTGCTACAGAAGCTGTCACAGCACTACTAAAGATAGATGACTATATT
GCAGCTTCACCAACACAACAGAAAGGCGCAGGAGAACAACAAATGCCTCAATATCCTATG
GGATAAAAAGTTAAAATATAGGATTTCTTTTCTTTCCCTCATGACTTACTCCTTGTCCCT
TAAACCTTTCTTCATCCCAAACATTTCCTCTTTCATGATAACCTCTTTCCTCCCAGAATC
CGTCAATATATTCTCTCGAGAACTGTATTGCCGTTAACCATTTGGCACTTTTCCAGCCAT
ATAGGTGAGGGATAAACGGTCTAGCGGGAAATCCTGACTTAATATCTAGGGGTCTACCAT
TCATCTTAAGGGCTATTATGGAATCTTCATGCAAGGCATCTTCTAATGGCACTACGGTTG
TGTAACCATCCAATGAGTAGAAGATAACCCACTTCGCTCCTGGCTTCACTTTTGCCTTCT
CGGCTATTGTCTTCATCTTTATTCCCTCCCATTCAACGTTTTCTACACTCCAGCCTGTAA
CGCAATGAAAGTCTTTGGTATACTTTACGTCGATCATCTTCAGCATTTCTTCATAAGTAA
TCTCTATTTTATTCTCAACCTCTCCAAAAATTTTGAGCCTATACTCGTTTAAGTTTACTT
GGGGTACACCCAAAGCTGCATAATAAATGAATCGTTTCACATACTTTTGTCCTGGTGGAA
CTTCTTTCTGCATTGTTTATAACTTGTATAATAAGTATTTAAAATAGCGTTAAAATGATG
CTAACAGTCTATATTTCGCCATGGTCTGAGCCTTAGAATAGCACTCCTGTAACTGCTTAG
CACTTGCTGACCATCTGAAATTCTCATTAACTCTCCTTACACAATTTTGCCTTATTTTGT
CCCATAACTTCACATCATTCGTCTTAACTTCAGTATATTTTAGAAAATCTCCATTGTTTG
TTTCTGAAGCCATAGACAATGATAAAGCAGAAATTAACGCTTTTGATAGTTCCCAGACAT
TTTCCGGTTCTACCAGTAGTCCTGTTCCCTGCTCTTGGTCAACCCTGATGTCTACTATAC
TCTCTCTCAGCCCGCCTACCGAGTATGCAACTACCGGGGTTCCTACAGCCATTGACTCTA
CTGCAACTAGCCCAAATGGTTCCCATCTTGAGGGTATCACAAACACTGAGGCACTATAGT
AGAAGAGCCTGTACAGTTCCTTACTCATTTTGCCTAGGATTATCCTAATGTTACCACCGT
GTCTAGATATATTAGATACCACATTTTGTAGTAATCCATAGTCTGAGGAGGGTAATCCTA
ATATTATTAGACGGGCATTGTTAATGGTCTTAAGTACTTCATCAAATGCTATGAGTAATG
AGTCTATTCCCTTCTGATAAACCATTCTTCCTGCAAATAGAATTAGAGGACCGTTTTCTA
GTCTACTATATGTCCAGTCATCCTTTATACCTATATTGAATCTGTTATTCCAAAGTATGT
TACCTGTAGTGTAATCCTCAGGGGTTACTCTTAGGACTTCTAGTTCGTCAAATAACCTTT
TTCTTATTTCAGCCCTATCCTCAGTCCCAAACTTGCTGTAAGCGTACTTTTTAGTCTCCT
CTACTTCCCAATCAGTACCGTTATAATGGATACAACTCTTGTTCTCTATCCAGTTTCCTA
TGAAGTTAAATATATCATATGTTAGGTAGCTTTTACTAACTGATGTTATTAGATCAGCCT
CATAAGAACCAAACTTTTCTATGGAACCAGAAGAGAAGAAATCCCACACTTCTCTAGTTG
TGTACAAGTCATGTTTTATTATTCTCCAAATGTAATGTGGATAATTCATCAGTCCACTCC
AATCTTCTGACGCGTAATGCCAAGGTGCACTGACCTTGTTTAACAGGTGAACTGTAAATA
CTAGAGGAACTATTACTCTCCTAGCCTCAAATGTAAATTTAGCAGTCACACCTGCAATTA
CAGAGTGCCAATCATGTACGTGTATTATGGACGGTATGTCATTAGGTATTGAGAACTTTG
CATACTTCTCGACAGCCCTAGCCAGAAGTGAAGATTTCTCCATGGCGTTATCGTAAATGT
TCCATGAATCAATTATCCTTCCCGTGTTGTAATCCAGTCCTTTAATTAAAACCACGTTCA
TTCCATCCAAATTTCCATGTTCAAACCCTAGCTTGTAGTGATAAGATTTACCATCAATAC
CTATTCTATCTCCTTCTGCGACTAAAGATATTTCGTTCAATTTAAGGAGTGACCTATAAT
AGTCATTAAGATGACGACCATGGCTTGGCATGATTACAGTTACTTTTATACCCTGCTTAA
CTAATTCTTTACCAAGATTATATACTACTGGTCCCAATCCCCCTAGACTAGCTACTTTCT
CTAGCTCGGCACTGATCATCCAGACGTGCTTTAGTTCGTCCTCAAACCATAGGCTTTCAT
ATCTCTTCATTGCTTAATCCACTCTTGAATATACTTTTCGAAGTCTTTATATTCTGGCTT
TTGTTTTATCAGCTCTTTATACTGGTCTATCGTCCAAACTTCCTTACCTCTCTTCAAACC
CTTGTAAAATATAAACGGTTCATTTTCTATCTTTAACTTCTTTCTCATTTCCTCTTGAAA
CATCGAGATAGCGTAAATCTCGTTTATGAACGCATCAATTGGTGAGTTAAAGGAGCTAAA
ATATGAGTGAACCTCTGCTGGACTACTACTACCTAAAAACAGGTAATAATAATGATCACT
AGTTGTGAAATACTTCCAGGCTTTAAGGTACTCTTTACCCAACTCTTTTGCCAACATTTC
GGTTCTTCTGACCATTTCATCATAAGCCCATTGCATTATATTTCCTAACCAACTTGACTC
ATCCTTGTTTATATCAGCCCAAGACGATGTTTGAGTTATTTCTATCTCTTGAACAGCCCT
ATCATATACCTCTTTAGGTAGTTTCATCTTTATTTCTCTTCTAGAAAGTTCTCTTGGTAA
CCATCTCAAGAAGTCTAGGATTCCGCTCTCAGGCCAATGATGCTCCCCAAATGTTTCATA
ATCAACGAAGATTAATCCAACATCACCCTCTGACCACAGTACCCAATCAGAGAGTTTTTG
TGCAGTCAATGGGTATTGGTCCCAATTCCTGTTCGAAAACCTGAAGGCAATATCATCACT
TAGCCTATAGTTTCTCAGTAAGCCTACTAATTTACTGTTCTTTATTCTGTAGACATAATT
TGGTGATCTACCGTTCAGTACGCTCTCTTTTCCTTCCATTATAATTGATTTGAAACCTAA
GTTCTCAACTTCCTTTAATATTCTGGGAGTAACTAGTAGTTCAGTGTTCTCAAAAGTTGT
CGGTGTCTGATCAAAGTATTCCTTTATTAATTCTGAGTGCTGTTTAACTTGTTCTTTCCA
TTCATCTAAGTCATCCCACAAACCTGTTATCGAGTGGTAATAAGTTTGAGATAAAAACTC
CACCTTTCTTGTATACGATAGCTGTTGAAGTAAGTCTATTACTTCTCTTCCCCACTTTTC
TGCCTGCTCCATGAAGGTTCCTGATATTGAATAGAATACCTTGACGTCATATCCTTCATT
TTCCCCCCTCTCAATTTCATCTAGAATTATCTTAGTTGCAGGTATATAGCATTTTTGTTT
AGCTCTAAGAAATACATCCCTATTTAACTGGTTATCAAAATATTTTTCTATCGGATTATC
TCTAAATTGGGGGTTCCAAAAGTAGCTTCCTTTTATTCTAAAAGGCTGGTGAACTTCGAA
CCCTAAGATGACATTTCTCATATGAGAATATTTATAGTCTCATAAGTAAAAACTATTACT
GATGACTAGAATAGAAGATATAAAAGTGATTATACCAATTGGCGGTGAGGCCACTAGGCT
AAGACCATTAACTATTGAAACATCGAAAGCTACAGTGAGGCTTCTGAATAGACCACTGAT
TGAGTATACCTTGATTGAGTTAGCCAGACAGGGTATTAAAGAAATAATATTTGGAGTGAG
AGGATACGTAAACTATAGATCTTTATTTGACATCTATCAAGAAGGGATAGGTTTCTCAGC
AAGGTATCACATAAAGCCTAGAGTACACTTCAAATACCAACCAAGAGTAGATAGTATAGG
GAATGCTGACTCTGTAAGGATAAACATGGAATACTATAATATCAATGATCCTGTGCTTGT
TGTACAGGGCGATAATCTCTTCAAATTGGACGTTAAGAAATTATTAGAATATCATGAAGA
AAAGAGAGCAATGATGACAATAGTGATCAAACCTATGGAAAATGTTGAGGAGTTTGGTGT
TGCGGAATTGGAAAGTGACAACAAGATAAGGAGATTCGTTGAGAAGCCAAGGAGAGAGGA
GGCTCCATCAAATCTGGTTAACACAGGAATATATGTATTGAGCCCAGAAATCAGGAAAAT
ATTTGAGAGCGAGGAGGTCAAAGAGATGTACGAAATGGGTAAAATGGACTTTGGCAAGGA
TATCATACCCTATTTAATAAGGAAAGGTTATCCTGTATACGCGTATAAGATGGACGGTTT
ATGGTTTGACGTTGGAACACCTGGTAGATACCTGGATGCAGTTTATACTTTACTTAGGGA
ATTGGATGATAGGGATGTCCATGGGGTAAAAATTGTAAGCAATAGGAGAATATTTGTACA
AGGTACTAGTTACGACTCGAGAAAAAGGAGAGCCAAAATTAAAAGGATGTATAGAAACGG
GGAATTGAAACTTGAGGGAAATATCTTAATTGGTAGGCACTGTCAGATAGGTAAGGATAC
TTATATAGAGGAATCGTCAATAGATAATTTCACAATAATCGGTAGAAGGGTTAAGGTAGT
AAAGAGTGCTGTTATGGACAGAGTATATATCGGGGACAACGCAATTGTTGAAAGATCAAT
AGTGGGTAGACATGTAGAGATTAGATCTTCTCCCAAAAAACCAACTGTGGTAGTAAATAG
TGTAATAGCTGATGGTACAGTGGTGGATGAAGGAACAGAAATAGTGAACTCAAAGATTTA
TCCACATAAGGTTATTAATGCGGATAGTAAGCTATATGATACGATACTCACATGAGATAC
GTCAGTATTGGTAACGAAAGAACATTGATTAATTTGGATCAGTTAGGGAGAATAATAGAT
ATTTACTACCCACACGCTGGGATGGAAAACCACACTAATGGGAAACCAGTTAGACAATAT
ATTTTCACGCAGGGAAAATTAATACCTGATGAGGAGTGGCGAGTATCACTGAATTACTTC
CACAATACTAACATTGCAGAAATAGATGCATCTATAAATTCAGATATAAGATTATTAGCA
TATGATTTTTCAGATATTTATGCACCACTGTACTATAGGATATTAAAGGTTTATAACACA
TCTAACTCACCACTAAAAATTAAGTTAATATTCAATTTCGATCTAGATCTTTACTCAACT
CCCTTTGGTGATACAGCGTTCATAGAACCTGAGACGAATTCGATTGTTCATTACAAGTCT
AGACGATATATCGGCATTAAACTATTTAGTATTCTGAAAGATATGCAAGAATACTCAGTA
GGCAAGGAGGAGATCGCGGACGAGATAAGACGTGGTTATCTTAGTAATCGACCAATAGAG
AATGGGGATGTACAGTCGGCTCTCGCATTGGAGCTTGAAATCAACCCTTCCAATAGCGAG
AAGGCATACTTAGCCTTAGCCTTTGGTAGAAGTCTATCAGAGATAAAAACCTTATTAAGA
AGGGCAAATTCCACTGAGATAGAATCCTCATTTGTTACCAACCATTCATTTTGGTCCAAC
TGGTTGTTCAAGTCAGAAAGAAAATTTAGCTTACAAAAGATGAACGATCTATATAAAATT
AGCCTGCTCACTATAAGAGACCACATGAATGAAAATGGATCTATAATCGCGTCCTCAGAC
TATTCCTTCATGGGAATTTATGGTGATGCTTACACCTACTGTTGGCCAAGGGACTCGGCT
ATTTCAGCCTACGCTTTAGATATTGCAGGTTATGGAGAACTTGCTTTAAAACACTATAAA
TTCATATCTAAGCTTATCAGTGAAGAGGGTTATCTTTACCACAAATATAATCCTGATTCA
ACACTGGCTAGCTCTTGGCATCCTTGGATTTACAAAGGAAAAAGGATACTTCCAATTCAG
GAAGATGAGACTGCACTAGAGGTGTGGGCTATAGCAAATCATTACAGGATTTATAAAGAC
ATTGATGAGCTAGTAGAAATATACAGAAGTTTCATCAAGCCAGCCATAAAGTTTCTGATG
AAATTCATAGAAGACGGTCTACCTAAACCCAGTTTTGACCTCTGGGAGGAGCGTTACGGC
ATTCATATATATACAGTGTCAACTGTGTATGGTGCGTTAACTGAGGCGTCTAAACTAGTT
TATGACATGGGAGATGAGGTAATGGCGAGTGACATGGTTTCTGTAGCAGAGTATATGAAA
AGTATGATGTTGAGGAAGATGACCTATAATGGGAGATTTATTAGACGATTGGATGAGAAC
GGAAATATTGATACTACAATTGATGCCAGTATGTATTCTCCATTTTTCTTCGGAGTAATT
GATCCTAAAGACCCAATAATGGTATCTACTATCAATGCAATCGAGTCTGCGTTAAAGGTC
AATGGTGGTATTATAAGATATGAAGGCGATACATATAGGAGAAGTAAGAGTAGACCGAAT
CCATGGTTAATAACTACTCTTTGGGTAGCAGAGTATTATTTAAGAGTGGGTAATGTTCAG
AAAGCCAATGAATACATAAGTTGGGTTTTAGATAGAGCTGTTCCTACTGGTCTACTTCCT
GAACAAGTTGATCCTGATAATCTTCAAAGCACGTCAGTTTTACCATTGGTATGGTCTCAT
TCTGAATTGGTCATTGCATCTCACCAGATGAAAGAAGCAATTTGATAAGACTAACTAAGA
GTCCATGTAATGGTCTTAAGCCTCATCCCGTAAAAAATCATTATAATCTCAACAGTTTAA
CATTTCACTGGATAAGTATGTTTTTATACAATGTGTATAGAATCACAGAAATCTAAGTAA
ATAGTTTTAATTACTACTCATTCTAATCTCGATATGAATGCATACACCCGAAGAATGCGA
GAGAAAAGAGTGGTTGCTGACTTTTGGCACTGGTGGATATTCTTCCTCAACGATCTGTGG
TATTAACTCAAGAACTTACCATGGTTATCTCGTAGTCCCTCTCAATCCTCCGCATAAGAG
ATACTTAATTCTCTCAAAATTTGAGGACTTTCTAGTTTTAAATAAGGAGGACTTCCCGCT
CTCGACAAATCATTATTCCAACGCCTATTATCCTGATGGTTATAAATATCTTAAGCACTT
CCACTGGGGGAGGAATTACGTAAAGTGGATTTACGATGTTAACGGAATTATTGTTGAAAA
GCTACTGATTGCAAACCAAGGTACTAATGGTGTGACAATAAAATATAAGGCTACAGAGGG
TTCAATAAAGGTCTATCCGCTGATGACATTTAGGAGTCATCACCTAGTCTCTCAGCCTGA
TAACCTTATATTCACGCAAAAAGTGAAGGATAACTTAGTCAGCCTTTACAGATACGATGG
GTCGTTAGCTCTAAATTTCGTCGTGGAAAATAAGTTTAAACTTACTAACACTGGTTACTC
ATACTATGACTTCTTTTACGTAATAGACTATGAATTAGGGAATAATAGCAAGGAGAACCT
ATACAATCCATTTTTCTTAACAAGTGAAAAGAATGAACTGACAATCCATGCATACCATAA
TTCTTTTGATAAGTCTGAGATCAAAGAGACTCCTTCAGACATTATTAAATTGCTCGGGGA
GTCATCATTAAACTTTCTTGTGAAAGGTCATCAGGGCTATTCCATAGTGGCAGGATACCA
TTGGTTCGATGAATGGGGTAGAGATACATTCATATCTCTTGAGGGAATACTACTATTACA
GGGACTGTATGATCAAGCAAAGGAAATAATTAACAGATACTTACAATACAATAATAGGGG
TCTCTTACCTAATCATATTACCCCATCCGGGGAACCGATTTACCTCGGGGTTGACGTAAG
CTTATGGGCGATCAATTCGATATATAAACTCTACACTTATTCCCGTGATACTCAGTTTAT
AGGAAAGATTTACCCAATACTTCAGGATATCGTTGAGTCCTATATGAAGGGGAACGGAAT
TGTATATACAATGGGGGAAATTCTATTTCACAGGGGTGCGCCAAGAACGTGGATGGATGC
CAGCTATAATGGTAGAATTGTAACCCCCAGAGAGGGAGCAGCTGTTGAGGTCAATGCCTT
GTGGTACAATGCATTGATGATACTTGATTATTTCTCTAAGATCTTGGGGGACTCAAGCTC
ACTGTATAGAGAAGTTGCAGAAAAGGTCAAAAGGTCCTTCATGGAGAGGTTTGTCACAAA
TTGGGGTCTTTATGATTACCTAACTCCCTCATTTACACCAGATAACACAATAAGACCTAA
CCAGATTTTCGCCATATCACTTCCTTTTAACATATTGCCTGTTGAAAAGGGGAAGAGTGT
AATACTAACAATAGAAAAGGAGCTTTTAAGATCATACGGGCTAAGTACACTATCATCTAA
AGACCCTAAATATAAACCAGTTTATAGAGGGGAAAGAGCAAAAAGGGATGAAGCTTATCA
TAATGGTCTAGTGTGGCCATGGTTAATAGGAGCTTATGTCGATGCTAAGCTGAGGTACGA
GACTGACATAGTGAGATCTAAGCTTCTATTGGATACTTTCAAACCTTTGTTGGAATATGC
GAAGCTACACAATGGTTTTATCCCTGAATTATTTGAGGATGTTCCACCTTATTCCAACGG
TGGAGCTATTGCTCAAGCTTGGAGTGTAGCCGAGGTATACAGAGCCATGAATAAACTCAT
ATCTTTATAAAAGGTGAATCATAATTTATTATAATGCAAATAAAAACAATAATGTTACAA
GATCCTCCAGTGTTAGGCTTACATGATAAACTATATGATGCATTTAAACGAATTAATACA
AGGGGGATAGGAAGAGTAATAATTGTCGATAAGAGTCTTGAGGGTATAGTTTCCACTCGT
GATTTAATTTCATGTATTGTCGACGCATGTGAGAAAACTTGTAACCAGGCTCAATTATAT
GAATTATTGAATAAGGAAATCAGTAAAGTGATGTCACCAAAGCCTGCTTATGTTTATGAG
GACGATGATGTGGTAGACGCATTAACCATAATGGTTGCCAGAAATCTAGGCTCCTTACCT
GTGATTGATGTGGAGAAAAAGGTGAAAGGGATAGTGACGGAAAGGGAGATGATGCTAATT
TTTCAGGATCTAGATCATGTTTATCCGGTTAGTAAGTTTATGACAAAAAGGGTCACAACT
ATTTATGAGGATATGCCTGTTGTAGAGGGAGCAAAATTAATGGTTAAGAGAGGGTTTAGG
AGACTACCAGTAGTTGATACTGAAGGTAAACTCGTAGGTGTAATTACCGCTGCAGACATA
CTTAAGAACTTCTTGAAACATCTCTCAAAAAACAGCTTAGATACATTTTATTACGAGAAA
ATAAAGGATATTAAAACTCCTAATGTACATACCATAGATCCTAATAAGTCTATAAATGAA
GCAGCAGCAAAAATGTTGTTAGAGAGAATAGGTTCATTAATAGTTGTTGATAATGATAAT
GTACCTACTGCTATTGTAACTGAAAGAGACCTGATTATAGCCCTTCACTACCAGCTACAT
CTTGCTCGTTGAAAGTGAAAACTATATTATTCCTCTCTATCGAGTATAAATTATGGATGT
AATATATACAGAAAAGGCTCCAAAACCCATAGGTCCATATTCTCAAGCTATTAAGGTAGG
AAATTTCCTATTCGTTTCAGGTCAAATACCAATAGACCCAAAGACAGGTGAACTTGTAAA
GGGCGGAATAAAAGAACAGACTAAAGCTGTGATGGAGAATCTAAAGGCGATAATTGAATC
AGCTGGATTCACTCTACAAGACGTGGTAATGTCTAACGTTTACCTAAAAGATCTGAATAT
GTTCAATGACTTTAATGAAGTATACTCAACATATTTTCCAAACAGACCTCCAGCCCGAGT
CACAGTGCAAGTAGCCAAATTACCCAGAGACTCATTAATAGAAATAAGTGTGATTTGCTC
GAAAGGTTAAGTTAATAAAAAATCTTTTTTAAAAGGCTTTCTATATGGGGGCAATTTAGA
TCTCTATGTGTTCCATGTTCAACGCAAGTCGCTGATACAGGCTTACCCTCGAAAAGTAAT
ACTTCAGCCATATCGTCCTGCACTATTTTGTAGAACGCCCCTTCAAAAACAACTCTGTAC
TGTTGCATTTTATATCACCTATTTGCCGACTTTTTTCATATACATACGCATCACTTCCAT
ATAAGCTTTATCCCTATTAATACAAGTCAAGCCAACTCTGTTAAATCCATAATTCCAGAG
ACCAAGTGATTTGGTATGTATTATTTACAGTTTTATTAAATACAGTTTTAGGATAATACC
CAACAATTAGGATGGATTTAGCATTCGTTAAGGACGGAGTTTATTACCTTTACATGAATG
GTTCGTTGATAAGAACTAGCGAATTCAAGGTGAAGGATAATGTTATTGGCTATGTATTGA
AAGAGTATAGGGAAGGAAAACCTAAACTTTCCTCAATACCAGTCCATGAGTCATCTAAAG
TTAAGGAAATAGTTGAGGCTAAATTAGTTGACGAGATAAAGAACCTAAACGCATATGTCT
TTGATGCCAAAGATTTTCTCATAATCCATTTCGGCTCAATAGATGAGGTAAAGAAGGATA
ACACTTATGTTTTCGTAAACGGAAAGCCTGTTTTGAAAACTAACTTACCCCAGTTATTCG
ATTTAATGAAAGGTAATTACGAGTTGGTGAAATACTTACTCAAGGAGTTTCCTAAGTATG
GAGAGGTAGTGAGGAGGTCAATAATATCCCTTGTAGGCATGAATAAATGTGATGAGGCAA
TCACATTATACAATTCACTCGAGAAAAAATATCCTGAGGAATCATTGGCTGTGGCTGAAT
GCTATGAGAAAAGAGAAGAATATCTAGAAGCACTTAAAATATACTCATTCTTCTCTGAGC
AAAAATACAGAGAACTAGAGAAAAGATTAAGGGATAAAGTGAATTTGTTAATTGATGAGT
TTGAGAGGACATATAATGTCAAGTCACTATTCGAGGCTCTGTCCATACTACCTACTTATG
ACGCACCTGCGATAAAGTTAGGCTGGCATTTCATAAGGAAGAAAAATCATAAGGAAGCTG
TTAAATACTTTGAGGAGGCTGTAAGGAGAAGAAGAGACTTCACAAACATTTTATCTCTGG
CTAACGCTTACATACAGAACCAACAGTTCAAGGAGGCTCTAGATACAATACAAGAGGCTG
AAAAGATTAGGAGAAACTCTTCTACGGCTTACCTTAAGGGAATTGCTCTGGAGTACCTGA
ATGCCCCCATGGAGGCGCAGAAGGAATTCTTCTTCGCTTGTAGGGAGGGCTTGGTTGATG
CGTGTGGCAAGATCAAGGTTTATGAGTTATACACACCTCAAAATGAGTTTGACCCTAATT
CATGGATCGGTTATGTACTCTACGGGTATAAGGTGGAAAAAGTAATAGGAAGTGGAGGAA
TGGGTTATGTCTTGTTGGTGGAGAAGGGCATGAGAAAGTTTGCCATGAAGATAGTGAAGA
AAGAGTTCAGATATGACGAGATGNATGCACATATCCGTTTTTGTTAACGTGGATAATTGT
TTTCTAAAATAGCTGATGCAATTATCCACGTTAACAAAAACGGATATGTGCATTGTGACA
TAAAGCCCTCCAATATATTGCTTAATGGAAAATTACCGAAGTACGGAGAACAGGCTGTGC
AGGCACTTCTAGAGGAGAAAATTACTCCAAAGATTTCCGACCTAGGTTCCTCAGTAAAAG
TGGGAACTCCTGTGATACATTATACTCCGTATTATGCTCACCCCCTGCAAAGATTCGGTG
GAAGGGCTGAGTACAATTTCGATGTTTATTCGCTTACCATATCCCTTTACGTTGCGTTGA
CGAATAATTTCCCATTCCCAGAATGGTTAGAAAGAGAGATTGAGGAGGCTGTTATAGATC
CATCAAAGAGAGAAAATGTAATAAAAGATTTCTATAATATGGATCCAAGATTGGATTATG
TCCCTTCAGAGTTTCATGATCTAATACTCAGAGGTCTCAGAGGTGAGATTACAATCGAGG
GAATAAGCAGAGAACTTAAGCAGATAACTAGGACAGAGTATGGGTACAATATACCTCTTA
ACTACTCAGAGATCTAATCTGACTTCTCTAAAATCTCGTTAAGTCTCTTTTCGTACTTGT
CAAGTACATTTTGGACTTCCTTTTGAGCTTCTTCATACAAATTTACTATATCCACGAGTT
TCTCTGACAGTATTGTTCCGCCAGCTCCTTTACCGCCTTTCTTCATGTCAATCCCACCTA
AAATTTCATTAACTTTCTTTAAGTACTCCCATGCGAACTTGTAAGATACATTCATTGATT
TCGCAGATTTAGAAATAGATCCAGTAAGTGTAATTTCCTTCAAAAGATTTATACCACCCT
TTCCTAATACTGGTCTTCCATCATCTGTCTCTAACCATAGTTTGAATCTGATTTTCATAA
ATCTAAACCTTGTTTATATATTAGTTTCATAATAATATCAATTTTTTGTTTTACTTCCTC
TAAATCTTTTCCTATTACATTTACGTGACCCATCTTTCTCCTCTTTTTAACATCTGGCTT
TCCGTACCAGTAGACTTTACCATATCTTAGTACCTCTGGAGGGACATCATCTGTCCCCAG
TATATTGACCATTCCTCCAAAAGTAAGTAATTCAGTACTACCTAGTTCTATCCCTGTTAT
TGCTCTAATGTGTTGTTCGAACTGAGAAATGTAAGCTGAGTCCAGTGTGTAATGACCGGT
ATTATGAACCCTGGGAGCAAACTCATTTATTAAAATTTCACCGTCTCTAACAAAGAATTC
TATTCCCATGGTACCTACATAGTTCAAAGAATCTGCAAGTCTTTTAGCAATCTCCTCGAA
CCTATTATCGTGTAACGGTCCATAATTATAGACCAAGATTCCTTTTTCATTATAGTTAAA
GGTGGGGGGATATGCCTTGAAATTACCGTTTTTATCTCTCATAGCAATTATTGAGGCTTC
ATAGTTGAAGTTTACAAACTCTTCAACTACAAATTTAACTTTCTTACTCTTTAAATTCTC
ATATTTATTAACATCACCTTTGATGAAATATTGCCCTTTACCGTCGTATCCACCTAGGCT
TTCCTTAAGTACTCCTATACCGTTAAACTCCTCTTTAAGTATTTTCAATGCTTCTTCCCC
GTCTTCCGCAACAAGAAACCTAGGTGTAGGTAAATTATGTTCTTTATAGTATAATTTCTC
CTTATATCTTTCTCTTTTCAACTCAACGCTATTAATTCCAGGAAATAGTTTCTCCTTCTC
CTGTGCATATTCTAAAGCTTTATCTAGTACATGTTCAAATTCGAAAGTAACCACATCAAC
TTCATCTATCATTTCTTTGTACTTTTCTGGCGGAAAGCATTTATCTGCTATTCTACACCC
TGGTGTGTTTGGATCATCTAAAACATAGAAAGTGAATGGATATTTTCTTCCCTCTAATAT
CATCATCCACCCTAATTGCCCTCCACCTAGAATTCCAATTTTAAGGTAGTTTCGTGTTAA
GGACTTCACTTTTCATATCCTCCATAAACTTCTTAATTCTCTCGGCAATCTCTGAGTACT
TAATTCCTAATATTCTTAGTGCTAGCAATGCTGCGTTTTTACTATTTCCTATAGCAACTG
TAGCTACTGGAACCCCATAAGGCATCTGAACTATAGATAACAGTGAGTCAAGTCCATTTA
GGTTCTTAGAAGGCACAGGAACACCTATAACAGGTAGGTGAGTTAAGGAAGCAGTCATTC
CTGGTAAATGGGCTGCTCCTCCAGCTCCAGCAATTATTACTTCAATCCCTTTTTGGGACG
CAGTTTTCGCAAACTCCATCATAAACTCTGGGGTTCTATGAGCCGAAACAACCCTTACCT
CAACTTCCACTCCAAACTCTTTCAAAATATCCACTGCATCCTTCATATATTCCCAATCGT
TCTTACTTCCCATAATTACCGCTACTTTGGGCATAAGATAAATGAGACAAGTAAAAATAA
AAACATTAAGACTTTCTGATGTAGAGATAGGGTATTTAAACTTTTTATAAACATATAATT
TTCAAATGGATATTCATAGTGAAGAAGAATTATTCAGAATTATACGGTCAGCATACCTTG
ACAATAAGAAGATCCAGGTCTTAGGTTATGGTAGACATGGTAGGATATCTAAAGTTGATG
AATATGTCTACACTAAAAACATGAATTGGTATGAGATCAAGGATGGTAAAGTCCAAGCAT
TAGCTGGTGCTGATGTAACAAAGATTAGGAAGGAAGCTAGTGAAAATGGGCTACTACTCC
CAACACTTTACGACGGTACAATAGGAGGGCTATTGGCTATTAATCCTATATCCCCACTCA
CTACATCTTATGGGAGACCATCAGATTTCACACTATGGACTAGGTTTCTGACACCTTATG
GTGGGATGAAATGGAAGGTCTTTGTCGGTTCCATGGGTCTTTTGGGGGCTATTTCGCGTG
CTGAATTAAAATTATTTGAAAAGCCCAGAAGAATACTGACGTATGACAAAAACGATGCAA
CTGAAGAGGAAATTATGAAAGTTTCCTCATTAAGACCATTAGTATTACTTGTAGAATATG
ACGGGAGATTTAATGTCCATGCATCTTTTTCCGAAGAAGTGTTATTACAGGGATTCAGTG
TAGACGAGGGTGTACCTATGGTTGAGGTTGACAGGGAAAGAGATGAAATAATTGTTGAAG
GAGATGACACTTTTGAAAGTTTTAAGAAGATAATTGAACTCTCAAATCCTAGCTATGCCT
ATTGGATATATAATTCTAAAGCCTTTGTAATATTTGATGCTGACGTGGAGAAGTTAAGCC
AGTTTAAGTATTATTCAAGGGATAGACCAAAAGAAATCTACCTAAAGTTAAAGAAATTAT
TAGACGTTAAAAATATCTTTAATTAATCCACTAACTTACCGGGGTTCATAATCCCCTTAC
TATCTAGTGATAACTTAAACATCTTATATAGCCTCACTTCATCCTCCTTTTCTCTTAGAA
TCCATGGTTTTTTCAGAAACCCTACACCATGATGATGAGATGTAGACCCTCCCCACTTTA
TGACCACCTCAGCTGCAGTCTCCCAGACTTTCAAGAGTACTTCAGGATCCTGTCTCAAAA
TAACCATAACGTATAAGCACGTGCCATTTATATATAGATGAGTAAATCTTGAAAGTACAC
TTTTGACTCCATTAATTAAGTACAGATTCTCCCTTAACTCCTTGTAAATTTTTGGAATTA
TACTCCAACTTCCAGCTAAGTCAAGAGTATCGGTCCAATATCCAGACTGGACTAGACTCA
AAAAATTCGCCTCATAGTTTCTTGCAAAGACGTCCCTCCATTTCCTTACAGTTTCTTTAT
CTCCCTCTTTACCACCATACTTTAACGCTATACTTTTTATGAGTCTCTCCTCTACATCGA
CAAGCTCTTGGTCATAGCCCCTCACTCTAACCAAGGAGATGAAATACGGAAGACCTAACA
TATAATTAGCGCTCTCACTGTCGTGAATCACAACTCTGTATGGTGGTGGTAATCTTATCG
TATATTCTTTTGCAAATTTTATGGCGTCGTCAATTGAATTGAAGTAAAATGCCAAATCCT
TATGATAATTTGCTAAGGGTTTAATTTTCAGCTTTGCTTTGGTGATAACTCCCAATGTAC
CTTCAGAACCTATAAAGAGACTCAACATTCCTGGTCCCATTGAGTTCCTGACTGATTTAT
CTGGACCTATTCTGACAATTTCTCCGTTAGGTAAAACTACCTCAATCCACAACAATAACT
CTTCTATATTGCTACTACTGTGGGAGCCAGACCCTTTATGGGCTATAGCTCCTCCTATAG
TTGCTAGGAAAAAGGATTGTGGGTGATAATCTAATGTATAACCCTTGGAATTTAACTTGT
CTTCTAAGTCCTTAATTTTGATTCCGGCTTCAACTGTTACCGTTAGATCGTCCTCATTAA
GTTCTAATACCTTATTTAATTCAGATAGATCTAAAATTGTGCAAGAGTTATGATAAGCAC
CTCCTACAACACTAGATCCTCCAGCATATGGAACAACACATGCATTGTAATTGTTAGCTA
GTTTAATTACTTCAGTGATCTCCTCCACAGATTTTGGTTTAATTACCGCACTCGGCTTTC
CAACTTTTTGTCCTAAGAATTCCCTTAGGGCTAATAAAGGCGTCCAATCCCTTTTAAAAC
CCTCAGACTCGTTTAGAACTAATATACCCTTATCACTGACTTCCTTTAGGAATTCGTTTA
ACATACTAAAACAATCTGTGTTTTCATTAAAAATAAAAATTTCTAACTGAGAATGTGAAG
TAAATTAGAGACAACAAATATAAGATCATTGCTTAAATTACTATTATGGTAAGGCACTTC
ATTATTGACTGTGACACCGCAGAGGACGATATAATGAGTTTGTTCATGCTTTTGAGACAC
AAAGTGAGTGTGGAAGGGGTAACAATTGTTGAGGGGAACATTTCTTACCAACAAGAGGTT
AATAATGCGTTATGGGCTCTAGAGTATATAGGAGAGGAAAATGTTAAGGTCTATCCTGGC
AGTGATAAGCCTTTGGTCAAGGACTTTAGGAGTGTAGAAGAGGTTCATGGTAAAGGAGGA
ATAGGGGATAAAATTGCAAAGCCACAAAAACTCAAGCCTGAGAACAAAAAGGCATTAGAC
GCCATAGTTGATATTGCCGACAGATATCCTGGAGAACTGGAAATTCTGGCTATATCCCCA
CTCACAAATTTAGCGTTAGCATATTTGAAAGATAAGACATTAACTGAGAAGATAAGGAAA
GTCTGGGTGATGGGTGGAACAGCTTGGGGTAGAGGAAATATAACTCCAGTTGCTGAATAC
AATATTTGGGTTGATCCCGATGCTGCTAAGATAGTATTTAATGCAGGATTTGATATAACA
ATGGTGCCTTGGGACGTTATAGTGAACTATCCCGTAGACAACAGGGAATGGGAAGAGATT
AAGAACATGAATACTAAGATGTCTAAGTTCTATGTAGATATTTACACTCACTATAGAGAG
TATTCAATGAAAAATGAAAAAATTGGGGGTACACCTCACCCTGATCTAATCACTACAGTA
GTGGCTTTAAACCATGAGAATGTTGTTAAAAGATCGGACAAACACTTTGTAGATGTAGAG
AATTGTGATTGTCTAACCAGAGGTATGGTGGTCATAGACTATCTTTCTATATGGAAGAAA
AATCCTAACACAGAGGTAATCTATGAAATACATAAGGAGGAATTTTTGAAGCTTTTGTAT
GATTTACTTAAGTGGTTCTAACAGTCGAATTTAGTGCATAGACTGTATTCCATTTCTTTA
ACCAAATCTCTCAATACAATATAATTCTTATATAGTTCTTTTACACCCTCCTCGGTGATG
CCAATTATCATATCTCCATTTCCTATAAGAGCTTTAGTGAATATTAATCCCTTCTTCTCC
AACTCTTTGAGCGATCTTGATAACCTTATATTCCTTACTCCTAGATAATTTCCAATTTCC
CTTATACTTAGTTCCTCCTGGTCTGACAACAATGTAAGTATAGCTAATTCTAAGATATCC
ACAATTACTATTATTTATCTACGAATATTTTAAAGTTCCGCGTTTTCCAGGCTATAAAAG
CGAGAACTAAGGAGGAAATGGCTGATATAAGTAGAGCAAATTTTACAGATAACGCAAGCA
AGGATGCGACGTATCCTATAAGCCAAAAGATCTGTTGCAGAGAGATCATTCTTGAATAAG
CACTGATACTACTTCCGTTAACTTCTTCTATAGCTAATGGGATGAGGACTTCCCATAGAC
CGAATGCCAGGGAAAATAAGGGGTTAAAAAACACCAGGTAAACAAGTGAAAACAACATAA
GGTAAATCGGAAGTAGCTTATTCCTACCCGCAGAAAGGAACACTACAACCATACCTATTA
CTTCGCTCATTGTAGCTAACACTCCCACTGCTACATAAGACAAATTGTACAGGTCCTTAG
TGATAAGGAACACGAAAGGAGATGCTAATGATATAGGGATGATAACGAGACCGGGTAAGG
GGTTAAGTTTTCTAGTATTTTCATAAAAAACTATGCTCTCCTTGTCATATTCTAGACCTA
AAACAGGTAGCCCTGAAAGAGTCATAAATAGACCTGCAGTTAAAAAAACATACCTAATTC
CCAGTAACTGTGCAATAGCTCCTCCTATCACAGGAGTAAAGATTGCCGGTAAAATCGATA
TAGCCCACACTTTTGAAATAACACCTTTTCCTAGATTATTCATGTAATAATAATAGTTAG
GTAAGGCAATTAATAGAGAAGATGAGGACATTGTAAACCCTAGAATTAGTACTGGTAAAG
ATGGGGCTATGGCAACAACCATAAGACCAACTCCAGATAAAGCCATGAATAATATAATAG
CTCTTTTCAATCCTAGAAGTTTCGATATCTTAGCACTCAATAGGGCTGAAGGAATCCCTA
TCAGTGTGTATATTATGTAAATTAGTGGTATTAGTCTATCTTTAATAAATGTGGAAGCAT
ATATAGAAGTATATGGATAATATAAGTAGTAAGCAATTCCCCATATGAACCAGCTTGTAG
ATAGTAGTGTTACTCTATTCATAGAGTTTACTAAATTTACATCCTAATTTACTTTACTTG
ATTCCTGTTAAAATATAACGATAGAGTAAAGATTTTTTAATATAGTTTAAATTATTTATA
CTGAGTAGTATGGCAGAAAAACCAATTGACGAGCTTCAGCAATTAGAGGAGAAGGCTGAT
TATAACTTACGGATATATAAAAACATCTATAAACAAAGCATAGAAGAGCCGAGTAAGTTC
TGGGATAGGATAGCGGAGAGTTTGATTGATTGGTTTGAACCTTGGAAAAAAACCTTTGTT
CAAGAGGAGGGCTTGCTTACAAAATGGTTTGTTGAGGGAAAGCTAAATGCCTCATATAAT
GCTATAGATAGACATGCTTTTTCTAACAGGAAATTTAAAGCTGCTATAATTTGGGAAAGT
GGAAAACACGAGAGGAGAGTTTTAACTTATCAAGACTTGTACTATGAAGTAAATAGATGG
GCTAATGCTCTGAGGGAAATAGGAGTACGAAAAGGTGATCGAGTAACAATATATATGCCA
CTAACTCCAGAAGGAGTAATTTCTATGCTTGCAGTGACCAGATTAGGTGCAATTCATAAT
GTCGTATTTGCAGGTTTTGGAGTTCAAGCCCTAGCAGATAGGATATCTGATGCAGGTTCC
AAGGTTGTTATTACTGCAGATGCCTATTATAGGAGAGGAAAGTTAGTAGAATTAAAGAAA
GCTGTAGATGAGTCAATTAGGTTACTTGGTAAAAACAGTCCGGTAGAGAAAGTTATCATC
TACAAGAGGACTGGTTCTGAAATTCCTTTTGATGACAAAAGAGATGTGTACTTTGAAGAA
ATAGCTAAATATAAACCTATCGACCCTGAACCTGTAGAATCAACACATCCTCTTTATATA
CTTTACACCTCTGGAACTACTGGAAAACCCAAGGGTATAGTTCATAGTACCGCAGGATAC
TTAGTTGGAACTTCGATTATGTTACTTTGGTCTTATGGCATGAGTGAAGAGAATGATATA
CTGTTTAACACTTCTGATATAGGCTGGGTAGTTGGACACTCCTATATAACATATGCACCT
CTAGTGATGGGTAGATCTATTGTTATATATGAGGATGCACCAGACTATCCTTATGCGGAT
AAATGGGCTGAAATCATAGAGAGAAATAGGGTCACTGTTTTCGGTACTTCGGCAACTGCA
CTTAGGTCCTTCATGAAATATGGAGACGAGGTTGTTAAAAAACATGACCTTTCCTCTCTA
AGAGTAATAGTTACTGCGGGCGAACCATTAAATTATGCACCTTGGAAATGGGGTCTTGAG
GTAGTAGGTAATGGTAGAGTCTACATGTCCCATCAATGGTGGCAAACTGAGACAGGATCT
CCGAATTTGGGTTATATGCCTGGTCTAATTTACTTGCCAATGAAATCAGGTCCTACATGC
GGATTTCCGTTACCAGGTAATAAAATAGAAATACTTGACGAAAGCGGGAACACTACGAAG
CCTAGGAATAGGGGTTATTTAGTAATGCTACCGCCATATCCCCCATCAATGATGATAGGA
ATGTGGAATGATCCCGGAAATGAGAGATTAAAGAAGTCATATTTCAGTAAATTCCCTGGG
ATATATTACAGTGGAGACTATGCGATGATTGATGAGGAGGGATATATTTGGGTAATGGGA
AGAGCAGACGAAACCATTAAAGTCGCTGCACACAGAATAGGAGCAGGAGAAGTTGAATCA
ATAACTACCTCACACCCTGCTGTCGCTGAAGCTGCTGCTATAGGGCTACCTGACCCAGTA
AAGGGCGAGAATATACATATTTTCGTTGTATTAAAAACGGGACACGTTCCGTCACAGGAA
TTAGCGACAGAAATACAAGCATATATGAGAGGACATATGGGTGCCATAGTTACCCCTGAA
ATACATTTCGTGGAGAAGTTACCTAAGACAAGGTCAGGCAAAGTTATGCGGAGAGTAATA
AAAGCGGTAATGTTAGGTCAGTCCACAGGAGATATCTCTACTATAGAAGATGAGACATCC
ATGGAGGAAATAAAGAGAGCAATCGAGGAGTTTAAACAATCCTTAAAAACGTGAAAATAG
GATAAGGATCCTATGGCTATTCGTGAAGACTATTTAGGGAAGCACGTATATCTATTAGAG
ACAAAAATGAGATTTTTGAACAATATGAAATCACTAAAGATTGAACTATGAGAAAAACTA
AAATGAATGTAAAAAATATTGATTACTTTAAAAAAGGCTTTACTTTTTCCTTCTAAATCT
TGATAAGACAACCACTATTATTATTATAACGATAATTATAGCTATTATAACGTAAATTAG
CGGAGAGCTAAATAGTTGTGAGAGGAACGGTTGAGATATGCTCACATAAAATGTGTCAGA
TTGCTCAAATGGGAATATGGCTCCTGTTTGATTCCATGTTGCTGCGATGGCTAATGGATA
AACACCTGGGGAAGCTCCTCCACTTATATCAACAACAAATGTCACATTTGCAGTCTGTTG
TGGATTAATGTCCCCTACAAATACCTCTGATGCGGTTAGCGCTTGTAGTGGGTTAGAGGA
ACTGACATGAGGATATATTACATCTGACGTCCCTAGTCTGACTATTACATTTTTAGCTGT
GGCATTACCTGTGTTCTTTAACGTAATGGTTATGGGCACATTACTATCTCCTGGGTTTAT
TGTGGAGTACTTGACATTTGTGATTATGATATTAGCTTTGGGATATACATTTAATGCGTA
CTGGTAATTTGCCTTACCTCCGTCAAATGTTACGGTAAAGTTTACTGTATACGTCTTTGG
AATAGTGTCGTTTGGAATGTTGATTAAGAAAGTGACATTTACAGGTGATCCTATAGGTAG
TGCTCCAATCTTAATCTCAGGTGATGAGATCACTTGGAATGGTGTTGATACACTTATACT
GGCGTTTTCAGCTATTCCATTTCCGTAGTTCGTCAATATTGTTAGCAATCTCACATCATA
ATAACCTGGGAATACCTGTGGTGGAAGGGTGACTACATTTATGGAAACATTTGGACTGTA
AATGTCCACTGGCACCGTTATTTCGGTCTTATAATTATAATAGTTTAGTGTAGCAGGTAT
GTAATATACTCCAGGAGTTGCATTTGGGTAGACACTGACTGTTACAGTAGCGTAGTTCTC
TTGCCCTGCAGGTATAATGCCTACTTGTGCATTAGTTTGAGAGAATTTTAATGGGTACTC
ACTATTAGAGAAGGTCAGTGTCGCATTAAGTACGTTTACATCTCCTGTGTTCTTAAGGAG
AATTGTCAATGGTACCTGCGTCTCTCCAGGACTTACTGTTATGGGTGAATTTATACTACC
CCATAAAGACTGAGCTTGTATTGACACGTAACCTAGTATTTCAACAGGAAGCATTACAGT
CTCTTTGTACCCATTGTACATGCTTACTGTAACTGGAATGTAGTAAACTCCAGAGGACGC
ATTGGGATATATATCGGCTATTACTGTTGCGTAGTTGTATTGTCCTGCTGGTACGAAGCC
TATTGTTGCGTTATTTTGTAGGAATTGTATTGGGTAGTGTGATTTTAGTGTTAGTGTTAC
GTTTGATAGTAGGTTTTCTCCCAAATTCTCCACAACAACAGTTAGAGGTATATTATTTTC
ACCAGGTGCAACAAGTATTGGGTTTGATGGTGAGCCCCATATTCCCTGTAAGGAAACCTG
ATTACTTCCCTGAATGTATATTGGGAACGTGATATTCTTCGTTATACCGTCATAATATGT
TATTTTAGCACTTACAAAATACACACCAGTTGTTGCATTAGGATATACATTGCTCAACAC
AGTCAATTCAATAGGTACTCCAACAGGTATGTTACCTATACTCAAGTTACTTTGAAGGAA
CTTTACTGGATATTGTGACTCTAGTTGTAATGTAGCATTAGTTACAGTTGCAGTACCTAT
ATTCTGTAGTATTATTGTTAGTGGTGTGTTTGTTTGTCCTGGTCCTACTACTGTTGGGTT
TGATGGTGTTCCCCATACTGATGATGCTGTGAAGTTAACATANTGTAGTATTATTGTTAG
TGGTGTGTTTGTTTGTCCTGGTCCTACTACTGTTGGGTTTGATGGTGTTCCCCATACTGA
TGATGCTGTGAAGTTAACATACCCCAAAACGTATATAGGCATCATTACAGTCTCTTTGTA
CCCATTGTACATGCTTACTGTAACTGGAATGTAGTAGACACCTGGTGTTGCATTCCTATC
TACACTTGCTATTACTGTTGCGTAGTTGTATTGTCCTGCTGGTACGAAGCCTATTGTTGC
ATTATTTTGTAGGAATTGTATTGGGTAGTGTGATTTTAGTGTTAGTGTTACGTTTGATAG
TAGGTTTTCTCCCAAATTCTCCACATAGATTGTTAGGGGTAAAAATGAGGAACCAGCCGC
AGCCAATTGAGGATTGGACGGAGTTCCCCATGTATCTGTCAACGATACTTTACTAACTGC
ACCTATGTCGATAGGGACTGTGACATACTGAACACTGTTCTGGTAATAATTTACCTTAAG
TTTTATGTAATATACTCCTTCCGTAGCGTTGGGGTATACGGAGGCAAAGACTGTTGCCTC
TCCATAATATCCTGGCTCTATGGCTGAAATTGTTGCGTTATTTTGTAGGAATTTAACGGG
GAACTGGGAGCTGAACTCTAAGGTGACATTAGTAACTAACGCGTTTCCGAGGTTTTGTAG
TATTATTGTTAGTGGTGTGTTTGTTTGTCCTGGTCCTACTACTGTTGGGTTTGATGGTGT
TCCCCATACTGATGATGCTGTGAAGTTAACATANTGTAGTATTATTGTTAGTGGTGTGTT
TGTTTGTCCTGGTCCTACTACTGTTGGGTTTGATGGTGTTCCCCATACTGATGATGCTGT
GAAGTTAACATAACCCAGAACTGGAACTCCTACTGATACTTGAGTATATATGCTCTGGTT
ATTAACTATAGCCTGGATATTTAATAACTCTTCATAAATTCCGTCCTTAACTCCATTTGC
CACATTGAAGATATATGTGACATTAACCATTTGTCCTGGAGTCCATTCTGGTATAGTAAC
TGTAGGGTTAACATTATAGTAGTTGAACAGGTAAAAAGGATATGTATCTGTCGGTGAAAT
TTGTACATTATACAGGACATAGGGGTTTGAATTTATCAGGTGAAATGTTATAGGTATCTC
TTGTTCTCCTGGTGTTATAAGCTCAGGGGAAGACGAGTATCCTTGAATGTTTGGTGTAGC
AGTTGATATAACGTAACTAAAGGAAGTAGAGATAACAATTATTGATAGAATCAGTAATAT
TAGGGAAACCCTTTTCTTCATATACATCTATACTATACCGATATATCGGAATATTTAAAA
TATTCGTATATAAACGATAGTTTAATTGAAGAGAACCCACTATGTGGTTCCTAAATAAGA
CCATTTTCAATTCTTCACTAGATATTAAAAAATAATTAAGCTCGTTCTAGGAAATTATCG
ATATCGATAATCTAATTTATATCTTATAATTCTTGCTTATTTACAATTTTCATGATAAAA
GGTAAAACTTGATCTTTAGCCATGTAAAAATGTTAAAAGTTTTTAATAAAATAACTTAAG
CAAAACGACATATTAGTAATTAGGTAACTTCTAATAGTATATTCTATCAATACTATATAT
ACCCTAATTGAATAATATTCAGTACTAGAGATATATCGAAAACTTTATTTATACGAAAAT
TTTTAATAGTCTCCATGGATCATAAGGGAGCAACAACCACTCTAGTTACCCTTTCTCTCA
TGTTGGTTTTGGTGAATTATGTAGAGACTATGGTTATACCCGCCCTTCCAAAAATAGAGG
ATCAGTTTTCCACTTCAGCTACTACTGTTGCGTGGATCACTTCAGCATACCTAATTGTTG
GAGCAGTTGCCTCACCAGTTTTCGGAAAATTAGGAGATAGGTACGGTAAAAAGAAAATAT
ATCTTTTAGCTATAGCCTTCTACTCTCTGGCAGTGTTAATTGCAGGATTTTCAACAAATA
TCTATATGCTTATATTTGCTAGAGCAATTCAAGGTCTGGGCTTTGCAGTTTTTCCAATTG
CAATTGCAATAATTACTGATTTATTTCCAAGGGAAAGAGTAGCATGGGCTCAAAGTATAC
TAAGCGCTACCTTGGCACTAGGTCCGGCATTAGGTTTGTTAATCGGTGCATACATAGTTC
AAGACTTAGGTTGGCAATATGCCTTTCATACAGCGTTCATACTCTCAATAATCCTCATGT
TTATATCCATAAGATTTATCCAGGAGATACCATCTAAAACCAAGGAGAGGATTGACTATT
TAGGGGCTGTATTCTTAATGTTAGCTGTAATATCACTATTAGTGTACTTGACAGAGGGAC
CGTCTATCGGTTGGTTTTCAGCAACTCAATTCTCACTCATTCTAACTTCAATTATAAGTT
TTGGTGTGTTTATCTTTGTGGAGAGAAGAGTAGCGGAACCTCTTATGAAATTAGACCTGT
TTAGAATTAGGAATATTATGGTAGCTAATATATCTGGTTTAATAGCAGGTACTGCGATGT
TCCTCATGTTTATTGGCTTAACCTATTATGCCCAGTTACCCAAGCCTTACGGTCTTGGCT
TAAGTATAATTGACTCTGGGTTGTTAATGGCTCCTGTAGCACTCACAATGATGGTAGTAG
GTCCCATTGTAGGAAGGCTAATCAATAGCACTGGTCCTAAGCCTTTGCTTATATTTGGTT
CAATTGTGGGGATTATAGGCTTTTTGTTGTTAAATGCTTTCAATTCAACTAATATTCAAG
TGCTACTAGATACTGTAGTAGCATCTGTTGGCATAATATCCCTGATGATACCTTTAGTGA
ATATGGTGGCAGTATCCTTACCAGAGGATCAAAGAGGGGTTGGGATTGGGATGAACACTT
TAATAAGGTCAATAGGAAGTTCAGTAGGACCAGTTATATCTACCGTATTTATGGATACTT
ATACAGCATGGATAGGTTACCTGTTTAATAATCAATATCTGCCTATAGCGTCAGTTCCGT
CGTCTGAAGCATTCCATTATATATATCTAGTAGGAATCTGCTTAATGTTCATCAACTTAC
TGGTCGCATTACTTACCAAGAACTATGTTTTAAAACAAAAGGTCAAAACTACTGAAAGTG
TAGTTTAAAAACAAAACTTTTTCCCTTGTTAACAATCATAATTAAAGTGTTATAATAGAG
GATAAACTAAAATTGAAGTTTAATGCCAAATCCTAAAAGTTTTAGAAACAAATATACTTA
CTCAATTAAAGGGGTGAAATCAAGGTATTAGTTTTTATTTAATAAAAATCATAATTATAA
AAATGTTAAATGAAATCTCTTTTACCCTTCTAATATCTTAACTATATCGTAGCTGGTCAG
TCTCCTCTTTGGATCTACAACTAATGTTCCCTGTACTACGTTAGCTAACTCGGGCAGAGT
ATTATGAGGTAGTTTAGGTTTAAAGTTAACCATACTCATCTTAGCCATATTTATGTATTT
CATCGCAATACTGGGATCCCCTTTGATGTATTCATCGAAAGCTTTATCCAAATAGTTAAC
ATAATCTAGGTTCTTCATAGTAAGTAACTTATATAGTGTAACACCTAATGCATAATTATC
CATGGAGGGTTGTGCTCCCTTTCCTGTTATTACTGCCTCTATTTGCTCTGGTGGTGAATA
GGCTGGTGTTGCTTGTGTTATCTTCTCTCCTACTCTAACTGCACTACCTAAGTCCCCCAA
CTTAATTATTCCCGGGGTAGAAGACAGAATTTTATAAACTACTTCTGGCTCGCCGTTGAT
TTTCTCTTTCAGAAATATATTTTGTGGCTTTACATCTAGGTGAACATATCCCCTTTTATG
TAAAAACGTCAGGGCTTTGGCTATTTCTTTTATGACGAGTTTGACTATGTACTGCCAATA
TTTAGACTGTACAAGATCAACTCTACTAATTAGATCGAATAATGTGCCGCCCTCCATAAA
CTCCATTATAATTGCCGGCGGGTACTTATAATAGCTGGTATAATCCCCAGCTAACGCAGA
CTGAATGTTATTTTTGTCTACAAATGAGCCATATATACTAACTAACCTTGGATCTTTTGA
TAACTTTTCCAAATTTTCAGATTCCTTTAACAGATTGTCAAAGTGTTCTAGGGAATTGGT
GAACTTATTTACTGATAGAACTTTCATAGCGTATAATAAACCGTTCTTTTCCACTTTCAT
AACATATCCATTTCCACCTAATCCTATTACTTCAATTACCCTGTAACCATAAACCTCTTG
ACCCACCCAAATTCCAGGATCCCAATTTTCTATAGATGGTATTTTAGCTGTTTTATATCT
AATCACTTTCCTCCTGAAGTTTATTTTAACTGTCCCACCTCTAAAAGTTAAACCCTCTTT
TATGTCAGGTTCATAAATTTCTTCTTCATCCTCTCTAGATATCCTGATTTCATTTACTTT
CCAGTACAAAGGCTCCAGCGACAGTTTAGCGAACTTTCTATCCTTGAGCTTCAATGACGC
ACCATTAATTTCAATTACAAAACTCGTATCTGGAGGTAGTCCTTCGACCTCAAATACTGT
AAAACAGTTCCTGAACTTTTCATACGGTACACCGTCAACTGGAGAGTAATTAATCCTTAT
AACCTCTCCCTCAAAGGCTAAACCCGTCACCTTATTGGGCACGTAATATTTATGGTCTAC
CAATGTTGGGCAAAGTTCATATTTCGCTTCTGGAGTATTGCTTAATATAAGCTTCTCATT
TGACTTGAGGAGTTTTACTTCAGAATTAACAACAATATTCCAGTTAGCCTGCTTCGGAAG
ACCGTGTTGGGAGAAAATTATTGAATCTAATTTCACGATATCAGCGTGCTTACTCAAATA
TATCTCATAACCCTTTATGCCTAAATTTAATAATGCTAGGGAGAAAAGGCTAGATATTAT
TGAAGTTACAGGAGTCTTCAACAGCCCACTTAACATATTTATTTCTCCTAGGATAGGAAC
AGTATTTATCAGGGACTGAGTTAGAGAAAATCCTGGATTTAAATATACTGTTAGACCTAT
CAGGTAAACTGAAGATACGTAAGATACTCTAGGAGATAGCAATGATATTAGTGACAAAAC
TATTCCTAAAACTATCAAAGCTATCAGCACATAACTGAAAACTGAAATAAGTATCATAGA
TGTCGATATCAATAATATAAACGACATTAACATAGCTTTTACTACTAATACTGAAAAATT
CGCTTGTGAATTATCCTAATTTCCACTAACTAACACCTCGTATCATCTCAACTTTATGTG
GGTATATCTTCTTATTGTATATAATTAGTATTGAAACACCTGTTTTTAAACTATTCTATC
TCTTTTAATGTGATTAGCTATGATATGAGAGAAATTTATTTCATGATTAACTATTTCTAA
TCTTAAAATAGACAAGAAAATATTGAATGAAATTCTAGTAGGTATAATATGGTAAAAAGG
GTTTATCTACTGAGGATTTGCGCAAATACACTTAAAAGTGCTAAGAATATTACTGCATAT
AACCAGGGCAGTTCAATTAGACCTAATTGGTCTCTAAAGTACATGAGTAATGGTAAAGAG
ATTAGAATAAATCCCATAACTTTGACGTTTGCCATTTCGAGAGTATAACTATTTGTTAGT
CTTAGAAGTAGCTTAAGCGGAAGATTATTTTTCATTTTCGTAAACTCGGGTAATCTGAAT
AATAGCCTTTTACCTTCATTCATTAATACACACTTATAGATATTTTTCTTAAAATGAGTC
CTCTTACCTATAACTCTGAATAATTTCTTCTCCTCAAAGAGTTCAAGGTAGTATTTGAGT
GTTTGTCTTGAGACTCCTAATTCTCTAGCTGCTTTATCTAGACTCAATCCATCGTGATTG
ATTGTAATCATTTTGGATAAGTTAATTAAGTAAAAATATTGGGATAGGTTTTCTAAAGCT
AATATATCTTCATCTTTGCTTTGTCCTTTATGATTATTTCCGTTTATCACTTCTATGTTT
AAGACCGAATCGATCTTGTTCCAAAGTTCCTTTCCCTTGTCGGATAACCCATAGATATCA
TGTTTAACTTTTGTTACAAGTTCTTTGTCAACTAGTTTTCTTATTGCGTCTATTATGGAT
TTTCTGCTTGTGTTTATTGTTTGTGAGATTTCTGTTGTCGATGATGGTCCTTTGGTTGCA
AGTATAATTAATATATCCCACTGTAGTTTCTGTCTCTTATACACATCTCNGTGTTTATTG
TTTGTGAGATTTCTGTTGTCGATGATGGTCCTTTGGTTGCAAGTATAATTAATATATCCC
ACTGTAGTTTTGCCCTAGAGAAATCGACAAGAGAGTCTAATTCTTTTAACACATCGAATA
GACTCTTGGTCATCTCTTAGAGAATCTATGCCATCTGAAAATTTAAATATTACTGTTTTT
ATACAAAAGTAAAACACTCTAGTAAATAATTTACATATGCACTGTTAATTATGTAGCTTT
AGACCATAAATAGATCTATTAAAAGAGAATATTACACATAATTCATTAGCCTTATTAGAT
AGTCTATACCCTCCTCTATTTCAAAAACTCCTATTTTATTGTTAATTTTTAGAATTAATA
TGTTATCAAATATTATAAGAGAATTATTATCCAATAAGTCAAAGCTATTTACAACTTTAA
AGTTTTGTTGAATTTTATCTGCAATTTCTTTCCCATAATATCTCTTTATGTATCTATAAA
GCGATTTACTATCATTTATTGTGTTAATTCCGATAATTCTAGATATGTAGAATAAGAATA
GCGGAACTGGAGCCATGAATAAAGGTGTATCATAAAGTATTGATAGCACTATAAGAAAAG
GTATCATTAATAATGATATAAGAATATATTGCCTTCTCATCAGTATCATGTATAATAAAA
TAAAAGTTCTTTAAAAAAAAGACTAAATTAACGTCGATCAGCAGTCGAAAAATTGTGATT
TTTGGTCGAAGATCGAGGGGAGGTTTTTAAAGACCAACTTAGAAATCTCATTTTGAAAAA
GTGATAGAAACATGATATACATGAAAAGAAGGAAAACAAGAGGTTTAGCAGGATTGGATA
CAGCAATAATATTAATAGCATTCATAATAACAGCAGCAGTTTTGGCATATGTTGCAGTAA
ATATGGGGTTATTTGTAACTCAAAAAGCTAAGACTACTATAAATAAAGGAGAAGAAACTG
CGTCTACTGCGTTATCTTTATCAGGAAATGTGCTATATGCAGTGAATTATCCCACCAATA
CAAAGAGTTACTGGATGTATTTCACTGTATCTCCTAGTTCTGGTGTATCTAGTGTAGACT
TATCTCCTTCAACTACAGCAATATCGTTTACAGCTGCTAGTAGAGGAGTGTCACTATCTA
ACATCTACCAATTCAGTTTATTATCTGTACTACCTAGCCAGGTGAATAACAAAGTACAAG
TTAAATTAGGCACCAGTATTATAAATTTAACATTAGCCTTTTCTTCCAATAGTGCAGGAC
AAACTTATGTATACTATTCCGATCCCAATTATGCATTATTAGCTCTGAATTATACTTTAG
GTCAGGAGGTTAAGGGTGGTCAATTAACATCTTCTCCTCTCTATATCATTTCTAATACGT
CTATAGTAGCATCAAAGCCATGGCTAAAGAACGATAACGTATTTACCTTCAATATAAGTG
TTAACGGTACGGAGGTAGAATACTATGCATATGTTAATAAAACATTTGCCTTCACGTATC
CAGTATCCGGCTTCCCATTAGCCGGAAGTGATATAGCTCCTGCTGGATCCGTAATAGGTG
TGATGATATTATTTGGTCCTGGCGAGGCAACTAACGTTTTCCAATACGAGACTGTGACAA
TTCAGATAACTCCAAATATTGGTTCACCATTAACAATATCCCAGTATATCTATCAGCCTG
ATGGAAAAGTGACAGTTATAGGATAAATGGTTTAAAATGAGAAGATATTTAAGATATAAT
GTTTTTTATTTAATATTTCCCACTAAGGCGGTGCATGAGTAATGGCTATCCAAGATCTAT
TACAATCATCATTATTCATAATATTGATAGGAGTTGGTATACCTATAGCTGCATTCCTAG
AAATTCTATTCCGTGTAATTTTACCAAAGACTAAGAGAGTGCAAACCCAGCAAAGCCCTC
AAAACATTTCTCAAGAACAGCGATTTCCGACTCAGCAGAAACCTGCTAATGATGAAACCT
CAAAATACTCAAGTGACAGTATCGAAAAGGCTCTAAAGGATGTGTTAGGGAAGATGGATA
AAAAAGAGAATGAATTGTTGACAAATATAACAAACAGTTTTAATGAGATGAAAAAATTGA
TAGAGAATCTTAACTCAGCAGTTGAAGAGTTAGCCTTATCTGTGAAGGCAAGTGAATCAG
ATTCCTCCTCACCGTTTAATACAATAATTCAGCAGGAAGAAGAACATGTTAGTAGAGAGA
TTAGTACCGTAAGTCAGTTAGTAGGATCTAATAACCCTAATAACGTAAACTTAACATGGT
TTATAAAATCATGTGTCCTGTTGGAGATAATGGAATATGATGAAGAAAAAATTAAACAGC
TGTATGAATTAGGATATGTCTCTTCAGATGATATGTTTACTATTCTAAGAATTTTATCTT
TCATAAAGAATAGAAAAATTACAGCGAAAGAGTTAGCTTCTATTGCTGCAAATATAGCTG
AGAGTTACTCATCACTAACTCCTGAAATTAAGAAATATATAATGATTTTGGAGGGTGGTG
GTGTGAATGGTTAGTGAGGTTATAAGTGAGACCATTATGATAATAGTTTCTGTAACTCTT
ATTGGCGTTTTAGCGGGAACCGTTTTTTCAGTCGCCTCATCTATCTCTACGACAATGTCG
TCATATTCTATTCAACAATCTCAAAAAATGTTGACACAACTACAGATAGATTATGCTACT
AACACGAGCTCAAACACTGTAGTTGCATATTTACATAATGTGGGGGAAACAACGATCTCT
TACCTTCAAAATAGTGTAGTGTATTTCGGTCCAAATGGTCAATTGCAACCTGTAGGCTAT
AATTCAGGTTCTTCCCCCTATTGGACAGTTACATCTAATTCACTACAGCCAGGGTCAGTA
GTAAAAATCATTATCTATTTGTCTTCTCCGTTATCATCAAACCAATACTATACTATTCAG
ATTGTTACACCCAATGGATATACTGTTAGTTACATGTTTAAGGTAAGCTAAAATGGGAGT
GTCACAAACTTTGGCGTTTATTCTAATAACTTTTATTGGTGTTTCATTTGGAATTGTATT
GTTGAGTGCATATTTTAAGAGCCAGCAAATTTTGAATCAAGCACAAGAATTAAATCATGA
ATTGGAATTAGAACAGTTAGAAACGAAGATAACTGTAAGCTCCGTATCATTAACGGGAAG
TACTTTGAATGTTGTGTTAGAAAATAATGGATCTACTAATCTGTATGATTTTCAAGGTTT
TTCCGTTATAGTACAATACTATGCTAACATTAGCAATATCTCAACTTTCAATCTCTCGTT
ATATAACTACACAAAGAACTCTAACCCTAGCCCTTATTATTGGACAATTAATACTCCTTT
GTTAGCTCCAGGCTCTCAGGCTACTTTAACTATCATTCTGCCATATCCTCCGTATCCAAA
TACTCAAGCTACAGTAGTCATTGTAACAAACTATGGTCCATCGGTAATATGGAGGGGAAG
CCTATGATTATAAGTACCGGTAATGACGATCTAGATAGAAGACTAGGAGGAATACCATAT
CCAGCATCGATAATGATAGAAGGAGATCATGGCACGGGTAAGAGTGTGTTATCTGCTCAA
TTCGTATTAGGTTTTCTATTGTCAGATAAGAAGGGATATGTGATTACTACGGAGCAGACT
ACTAAAGATTACTTGATTAAGATGAAGGAAATAAAGATCGATTTAATACCATACTTTATA
AGGGGAAAACTAAGAATTGCTCCATTGAATACGAAGAAATTTAATTGGAACTCTAGTTTA
GCTGAGAAAATTTTAGATGTTATTGTAAACTTTATAAGAAGTAAAAATATAGACTTCATC
GTAATCGATAGTTTGTCAATACTAGCTGCTTTCTCAAAGGAGAAGCAGTTATTACAATTT
ATGAAGGACATCAGGGTCTTAGTTAATACGGGTAAAATGATTCTATTCACTATTCATCCA
GATACTTTTGACGAGGAAATGAAGAGTAAAATAACTAGTATAGTTGATGTGTATCTTAAG
CTCTCGGCTGCGACTATAGGTGGAAGAAGAGTAAAGATCCTAGAAAGAGTAAAAACTACA
GGAGGAATATCTGGTTCAGACACAATTTCTTTTGATGTGGATCCTGCGCTGGGCATTAAG
GTTGTACCATTATCCTTATCGAGGGCATAAGTCATGAGCTTCGTGGAAGACTATTTAACA
AAACTTCAGGAAAGACCTACAATAATAGAAAACCCAAATATCTTGAAGGGGAGCAAAATA
TTTAATGCAATCTATAGAGTAGACGATTTTGTTTATATTCATATTCAGAGTATAAAAAGT
GAGGATGGCTATAATCAATATAATGTTATAGAACCTCCTAGACCTACTCATGATGAAATG
GAGGAAATAGAGGAGAAGTTTGCCTTATCTATCGGCGATAAGGAACCACCAGAAGATACT
AAGGAGAAAGAAAAATTAATACGCTCAATATTAGATAAAATCCTTCTAAGAATGAGGCTT
TCTGTTCCAAAGGAATATGTTATTTACCATTTCATCAGGGATAAGTTATATACAGGTTCA
TTAGAACCTCTCATTAGAGATCCTTACATAGAAGATATATCAATACCAGGGCTAGGACAT
GTATATATCGTTCATAAGGTTTTCGGTCCAATGAGAACTTCAATTAAATTTGAGAATTAT
GAAGAGTTAGATAATCTAATAGTTTCCCTCAGTGAAAAGTCATATAGGCCCGTTTCTCAT
AACAGACCAGTAGTTGATGCGAGTCTGCCTGACGGTTCTAGGGTAAATTTTGTGTACGGT
GTTGATATAAGTAGAAGAGGATCAAATCTAACTGTCAGGAAATTTAGTAGAGTTCCAACC
AGTATAACTCAACTCATCATGTTTGGAACATTATCCTCTATGATGGCGGCATATATATGG
ACTATGCTGGATGAGGGAATGAATCTTTTTGTATGTGGAGAAACCGCATCTGGAAAGACA
ACTACATTAAATGCCATAACTGCTTTCATTCCCCCAAATCTAAAGATAGTTACTATTGAG
GACACTCCAGAATTGACGGTTCCGCATTCAAATTGGGTTGCAGAGGTCACTAGAGAAACT
GGTGGTGAAGGTACAATAAAATTATTTGACTTACTTAAAGCTGCATTAAGACAAAGACCA
AACTACATACTTGTGGGAGAAATTAGAGACAAGGAGGGAAATGTCGCCTTTCAGGCTATG
CAAACTGGTCACTCAGTAATGGCAACGTTTCATGCAGCGAATATAACGACGTTAATACAG
CGACTTACTGGTTATCCTATAGAGGTTCCAAAGAGTTATATTAATAACTTGAATATTGCG
TTATTTCAAACTGCCTTATACGATAAGAAAGGGAATCTAATCAGGAGGGTTGTCGAGGTC
GACGAAATAATAGACATAGATCCTGTGACAAATGACGTAGTTTATATCCCTGCATTTACG
TATGATTCAGTTCAGGATAAGATGTTATTTGCTGGAAAAGGATCTTCATATCTAATCGAG
AACAAGATAGCAGTCAAGAGGGGCATAGATAGAAGGAATATCGGCTTGTTATATGATGAG
TTGCAGATGCGATCCAGGTTTTTAAATCTTCTTGTAGAGAAGAAGATATTCAACTATTAT
GATGTTTGGGATTATATTTTAAGAGCGAGACAGATGGGTTTGGAGGAGGCGATAAAATAT
GTCAGTAATATTTGACAGGAATAAAAAAGAGGAAATGGACTCTAAATATATCTTTATGTT
AGCTTTCATGATGGCTCTCTTTTCTGCAGGGTTGCCCCCTGAAACGGTTTTGTTAAAAGT
ATCAAATAAGGACTCTTTTCATCCGTATTTGAAGGTCTTTAGGAGAATAAAGAATTTAGT
ATCAGGATTTAGATATAAATTTTCACAAGGAATAAACTATGCTATAAGAAATTCTAAAGT
AAAATTTCTAAGTGAATTTCTGGTAAGATTATCACAGGCCGTTACTTTTGGAGACGACAT
GGTTCAGTTTCTAGAGAGGGAAATAGATTTCTCATTGGCTGAGTACAGTTCTCACTCAGC
TAGAGTTATTGAATCTATGAACAATTTCCTCACAGTCTATGCAACCTTGAATAGTTCTTT
AGCATTTCTCGTAGCAGACATGACTGTCCTATCAGTTCTTTACTCTGGTGGTTCTAGTAT
ACTATTACAGATTTTCTTTCTCTCCACGGTCATCTTAGTTAATTTAACTGTAATCATGTA
CTATATATATAAACCTGAAAGCTATATGCGATATAGTAGTAGAGACAGACTTTTATTAAC
TGCTTTAATTTTACTGGGAATTGCATTAAATCTAACCTATACATCATTTATAACAATGAT
AATAACAGGAGTTCTCTATTTAGGAGTGGGAATGAGATACAGGATATTTGAAAATAAAAT
AAATAATTTAGAGAGATATTTTTTGTTATTTACGCGTTATTTTACTAGAAATTATTCAGT
TGTAAACAATCTAAAGGAGTCACTGATGGCTGTTTTAAGGGGTGATTTAGGTTCTGCAAA
ACCTATGATAAGAAGGGCATTAAACAGGCTAAACTTAGGAGTTAATAAAAGCAAAATTTT
TTCCCTTATGGGAAGAGAAAGTAAAAGCGTACTCGTAACTATGCTCAGTGAGATCTTGTA
CGAGACAATTAGTAATGGAGGTAATATGTTGATCACCGGAGAGATATTAAGTAAAATAGG
TGATGTAGTACTGAATATAAGAGCCAGAAAGGAGCAGAACGGTAGGGCTTTCGAGGCTTC
TATATACGCACTTCAAGTGTCCTCAGCAGGCGTTTCTGCTGCCTTAATCTCTATAACTAG
TATGCTGAATAATTTATTTTCGATTGGTGAATTGGCTTCGGTAATAGCGTTCAACCCTAT
TGATATAGGATTTGTTTCTAAAATATTTTTAATAATGCTTTTCGTCATGAGTTTTGCGAA
TGGGATGGCGATATCTTTGGCTTATGGTAAGTCTATTTATGCAAGCCTATACTTTATAGG
TCTACTTATGATTATGAGCGCGATATCGTATTATGTCATATTAACGCTCACCGCGCAACT
GTTTCAAGCTTTTTCATCTGGAGGTATAATTAGTGGCATTCAGAATACAACTTGATGAAA
ATATATGACCAAAGGTACTTATTTTGAAAGGACCTTAAATTATATCCTGTTAAATATTTC
TGCGAATATCGAAAGTAACGGAAGTAGAATTATCACATATAACCATATCGCTTCCAATAT
ACCCAACTGATCCTTGAGATACATAAGAACCGGAATTGATATCACGTTGAATAGCATTAC
TTTAGTTAAGGCGATCTCGTATCTATAACTTCCCGTGAGTTTTAACAGGATCTTAAGGGG
TAGGTTTCTCTTAAGTCGTGTAAGCTCAGGTAGTCTAGATACTAACTTACGGCTCTCATC
AGTTAAAACATATATCTTTTTTGACTTCCCTAAAACACTCTCCTGATTTACTACTTTCAG
GAGTTTATTTTCCGTAAAGGTCTCTATGTAATATTTTAGGGTCTGCTTAGAAATTCCGAG
TTCATGAGAAGCCTTATCTATGGTTATCTGTTTATTTAAAAGTGCCATCTTTAAGATCTC
TAGCATGTAAAAATATTCTGCTATGTTGGTCAAACTGATACTGTTACTTTCTATGGAAGA
ATCAGGTTTATCTGTTACATTAATAGACATTATAGAGTCAAAACTTTCTAGTAACTTCTC
CCCTTTTTCAGATAGACCATATATATCTCCTTTAACTTTTGTTACAAGTTCTTTGTCAAC
TAGTTTTCTTATTGCGTCTATTATGGATTTTCTGCTTGTGTTTATTGTTTGTGAGATTTC
TGTTGTCGATGATGGTCCTTTGGTTGCAAGTATAATTAATATATCCCACTGTAGTTTTGC
CCTAGAGAAATCGACAAGAGAGTCTAATTCTCTAAGTATGTNCAGATGTGTATAAGAGAC
AGGTGTTTATTGTTTGTGAGATTTCTGTTGTCGATGATGGTCCTTTGGTTGCAAGTATAA
TTAATATATCCCACTGTAGTTTTGCCCTAGAGAAATCGACAAGAGAGTCTAATTCTCTAA
GTATGTCAAACACTCTCTTATTCATGGAAGACATTCATAATGATAATACACAGGTATTTA
AATACGTAAAAATTTTAGTCCTTTTTAAGGTTAATTAATATAAAAAATAATAACCACCTA
AAATCTTGGCCGAAAGCTTAACTCTCCTGTGAATTCCCTGCTGTTATTTTTACTCTAATA
TAGGTTTAACGTTTGAAAAGCGTACAAAATTCGGCTCTACGTGATTTCACTAAACGCAAA
ATTCACGTCAATACTTATATAATACTACAGAGTTGCAAGGAACTAGAAAATTTCCAACTA
TAAAAATCATTTTTACTTTAATTTTTAGAACATACAGATAAAAATTATTTGCTCTTGTTA
GCCCCTATCCCTCTGGGAGTGTTTTAAAAAGTTTAAGTAAACGGTTTTTCAATTTACATG
TATTTAAATATTATTACATGAAAATAGTTGGTAGAAAATTGAGGCTTTTAATATTTACCC
CCTAATCTATTAGTAATCCAGGTTCACCTACCTACTCTATTATAATATTGTATAATTTGT
TGTAATTAATTAAAAAAATCTGTCAAGACTCGAACTAACTAAATCACTATTTTGTAGTTT
TTTCAACATCTAGATCCTCCTTAAACCAGGGTTTTAGCACAATTTTCAATGACTAAATAT
TTTTGAATGCCAATAACATGGTCTCTTATATGTATAAAAGTGCACATTCAAAATATTTTA
ATGATACAGTGTCGATAAATTAATAAATATAGTATAAGAAAGGAGCATAAATCAAAAGAT
TAAAAATTTTTATTCACTTGAGTTTATAATCTATTTACAAAGTCATTTATAAATCAACCA
CTATTCTATTAACAGTACAGTGCATTAGATCCTTATTGAAGCCTTATCTGGGAAGTTTTT
CATAAATTTCTTTACTTTAGGGTCAATAACTAATTTGCAATAGGGATAATTCTTGTGCTT
GTCGTAAAAGTCATGATGATAATCCTCAGCCTCATAAAATGCTTCAAAAGGTACTAACTC
GGTAACGACCTTTTTACCTAACTTCCTCTCGTAAAGCTTAATCATCTCCTCGGCGATCTT
CTTCTGTTCCTCACTATGATAGAGTATTATTGATCTGTATTGAGAGCCTACATCATTACC
TTGTCTATTGGGTGTAGTTGGATCATGAATTTCAAAAAATATCTCGAGCAATTCCCTATA
TGTGATGACTGAGGGATCGAAGGTTATCTGGACTACCTCAGCATGTCCTGTCTCGTCTGT
GCATACTTCTTCATAAGTTGGATTTGGAACTTTTCCACCGGAATAACCCGGTTTAACACT
TACTACACCTTTAACTCTCTTAAACACTGCTTCTGTGCACCAGAAGCAACCTCCGCCTAA
AGTTGCAACTTCCATAGTGTATATTATGTATTTAAGGTAATAAAAAGACATGTTTAATTT
TCTCTAATGACCTGGAAAATCAGGAAATTACCGGCAAAATTTTGTGCGACGTCGCTTTAG
TATAAGTTAACTTTTTATTATATTTAGTTAAAAAGAAATATATGGACACCAACAAAGTGT
ATGATACAATAATAATTGGCGGTGGTATAGCTGGTTTAAGTGCAGCTTTATACTCAGCTA
GACAGAAACTATCCACCTTAGTGTTGTCCAAAGATCTAGGAGGTCAACTCACGCTGACAG
ACCTTATTGAAAATTATCCCGGAATCGAAAGTATAGGTGGTCGGGGTTTATCTCAGAAGA
TATACACTCAAGCAAAGCGATTTAACGCAGAGTTTGTTTTAGGGGAGGAAGTTAAAGAGA
TAAGTCAAGAAGGTGAAATTTTCATAGTTAATGGGATTCATAATGTTTATCAGTCTAAGA
CCATAGTCTTAGCATTTGGTAAAACTCCGAGGGAGTTAAACGTCCCAGGAGAACAAGAGT
TCAAAGGTAAGGGAGTCTCCTACTGTGCTATTTGCGATGCAGCTTTTTTCAAGGGAAAAC
CTGCTATGGTAGTCGGTGAAGGAGAGCCAGGATTAGAGGCTATTGAGATACTTTCTAAAC
ATGCCAATCCGGCATATTACGTTACCTCTTCAGGACAATTATCAGGAGACGAGGAATTGA
TAAAGAAAATTATGTCTACCTCAAACATCAAGATCTACACATCGTCTAAAGTTCTTCAGA
TAAACGGTAACGGAAAAGTTGAAGAAGTGGTTATCAATAAAGGGGGAGAGACATTGAGGC
TGAAGGTAGAAGGAGTTATAATTGAAATGGGTTATGTTTTGAAGACTGATTTTCTAAGAG
GATTTCTAAAATTAAATGATAAAGGAGAGGTGATCGTAGATGAATTTGGCAGGACAAGTA
GGGAAGGAGTTTTTGCGGCTGGAGATGTGACACAGACTCCTTACAAGCAGGCAGTTATAG
CAGCTGCTGAGGGTGTTAAGGCTGCATTGTCAGCTTATAACTATTTAAGAAGTAAACGTG
GTTTAGGACCTATAACGGTTGACTGGAAGGCTGAGAAGAAAAAGATTAGCCTTAAGCTAA
GTTAGATCTGAAAGGTTTTGTTGTCCATAGTAGCACTCATGAAAACTTATTATCATTAAA
TTTAGTAATAGATTCTGTGATAGAGGTAAGGACTCATACTGCCCTTCATGTCCTCAAGGG
AGCTGTAGTCAAGGTTTTAGGAGCAAAGTGGACAGCTAGTGTTTACACTCAAGACAATCA
CGGTCGGCTAACTGTTAAATTTGAGAGAAAGCCTTCCGATGAGGAGATCGCTGAAATATT
TAACTTAGCTAATAAGAAAGTACAGGAAAACGCATTGATAAGGACTGAAGTTCTTGATAG
GGTTCAGGCAGAGAGGAAATATGGTGACCAGATATACGATCTCTTCCCTGTACCTCCTGA
GGTTTCACAATTAAACATTGTCGTTATAGATGATTGGAACATAAATGCATGTAATAAATC
TCACACAAACACTACTGGAGAAGTAGGTCAGATAATTCAAGATTATTGGCGTTATAGGAA
TTCTAAGCAGTTATTAGAGATTGCGTTTAATGTTAAATAATATTTACTCATATTAATTTT
AAAATTTTTTAATTTAATACGCACAATATATAAGAAGTTAATATGTGAACTGGGTGTTAC
ATGAGGAACTATTTAAGGGGAATGTAAAATTATAATTATGGTTATTTTATTATGTTTCAA
CATATTTTTAAAAAGTTAAAATGTAGTTTAATATATCTTTATTGAGAGATTACTTATTTA
TATTTTTAAATGATTTAAGCAAGTATATACTTATGCTATCAGAATTAAAAACATATATAA
GTAAGCCCGTCCTTGTGGTAAGAGAAAATGACAGTCTTTTGAGGGCAACTAGAGAGATGA
GAAACCACAATATAGGAGCATTAGTAGTGGTAAACGAGAATGAGGAAGTAGTTGGAATAA
TAACAGAAAGAGATGTAGTTAAAGCATTTGCAGATGGTAATTTTGATGCAACAGTAGGAG
ATTATATGAGCAGAGAGGTAAAAGGAGTAAAAATAGGCACCGATATTTATACTGCCTTAA
AAACAATGGTGGATAACGGATTTAGACACTTACCGGTAGTTGAGGGTGATAAGGTCCACG
GTATTGTTTCAATAAGGGATTTAGTGAAAGCGTTGGTGGACTTGGATAATCTATCGAACA
TGAGGATAGAAGCAAGTGATTTAAACTCATGTCCTGTATGTGGTCTGGAGATTGACGAGT
TTGGGTACTGTGGTTGTGGAGCAGGATCTGACTAGAGGTTTAGTAAATAAGTTAGCCTTT
TTTAAGATTTTCGATTTCTCTTCTTAAATGTTGTCTTATATTGTACGTTAGGTATAGTTT
CGCCCGATTCATGACCATGAATTACGAGGTGGTTAGATAAATAAGAATAATTTGATTGGG
CTAAGAAATTAATAGATGTTAAGACGATCTAAGTTCTATTCACATTTAATGTAATATTCA
CCGTTTAGCAATAATAATTTGCTTTAAATAAGTACACAAGAATTTTATGGAAGGTTGAAG
GTTATTTTTTTACTAAGAATTTTTAGTTTAATACCTTCCATGGTTAACCATCGCAAGATT
CTTTATGTTATTAACTCACCTGTACTTTCATCGAAGAATAGAGCTTTGTTCCCTGAAATA
GCTAATTGTATAGTGTCACCCTTAACGTAAGAGCTTGATGAATTTGTTACAACTCTTATT
TCATCCTCACGTATTTTTACATGTATCACTGAGAAAAGACCTAGAGGTTCAGTTAATTCC
ACGCTCCCTTTAATTTTCCCTCCTATATCTATATCTTCTGGTCTTATACCCATGATAACT
TCGCTTCTACCCTTTAGTTTCTCCGATATTTCAGAGGGAATTTCAATCTTATACTCNGAT
GTGTATAAGAGACAGTAATAACACTGCACCTTCATCAACCTTTACTTTAAGTAGATTCAT
AGGTGGATTACCTAAGAACGACGCTACCCATATATTGTTAGGTCTCTTAAACAATTTCAT
TGGTTTATCGTATGCCTGAAGTACACCCTTCCTAAGTAATGCTACTCTGTCGGCTAGAGC
AAGGGCTTCAGTCTGATCGTGTGTAACGTAAACTACGGTGAATCCTAACTTTCTCTGAAG
TTCTTTGAGTTCTTCTCTTGCTATCATTCTTATTTGTGCATCGAGATTAGCTAAAGGTTC
ATCCATCAATAATAACTGTGCACCTTTGACTAGGGCACGGGCAATTGCTACCCTTTGCTT
TTGTCCACCCGATAACTGGTAAGGTTTTCTATCGAGGAGCTTTTCTATCTGCAATAATTC
GGCTACCTCTCTAACCTTTTTTGCTATCTCTTGTTTAGGTAGTTTTTTCAGTTTCAGAGG
AAAGGCTATATTGTCAAAGACTGACATGAATGGGTATATGGCGTAGTTTTGGAATACCAT
AGCAACGTTTCTATCTTTAGGTGGAATATTATCGACCCTTTCTCCGTCAATGTAAACCTC
ACCTTTGTCTTGAACCTCAAGCCCTGATATTATTCTGAGAAGTGTAGTTTTGCCCTCTCC
TGAGGGACCTAATATTACCACAAATTCCCCCTTATTTACATCAAGAGAAACTCCCTTGAG
AACCTCAATAACTTGTTTTTTTATTTTAAATGATTTCCAGATATCTGATAGTTGGAGAAA
TGCTGATGATTGCACGCTTATCTTTTTTTACCTACTCCTTGTGGTTTAAAAATTTTACTG
GAAACTAGAAATAAATTTAAGTAAATTAAATAAAGGCTAATTAATAATACTAATATCATT
TCGTAAACTACATCTTATAATACTTAAGTTGACATGTTCAACGGAGGTGTCCTTAAGTTT
AGACCTTAAATATTTTATATATATATTAAGTTTATAAATAATTACGTGATTAAGTTAACC
CGATGAACAAAGATTACAGGAGAAGGAAAAAAGGAGTATCCAATACCCAAATAATAATAG
TTGTAGTAGTGGTTTTAATAATCGTAATAGGAGTTGGTGTATATCTGTTAATGGGTAGGT
CATCATCTAGTAGTCCAAGTACAACCACAAACACATCCAGCAGTATGTCTTCAAGTTCTT
CGAGTGGCGGTGTATCTTCTACTACGTCGCAAACCCCAGTGACTATAACTGTATGGGATA
CATATAGCCCCTCGGAGGATAAGGCATTCAATCAAACTTTAGCTGCTTTCGAGCAACAGT
ATCCATGGATACACGTTCAAGTCACTTATGGTGTATCAGTTGCCACCTCCAACTTCGCCT
CTGCTGCGAAAGCAGGTCAAGCCCCAATAGTATATAGGGATACAAGCGATGATGCAGGAA
AATTATTTGCTGCCGGATTATTACTGGATCTTTCTCAGTATCTCAATTCCAGTGTATTCA
GCCAATATTTACCAATAGCAATCAATAATTTCAACCTAAGTGGTAAAATTTATGGGCTTC
CTGACAACGTCAACTATATTGTTATGTTCTACAACAAGAAATATGTACCATATCCTCCCA
ATACAACTGCTCAGTTAGTGAATATTGCGTTAAATGTGAATAAGACATACAATGTTTGGG
GAATAGCTTACGGAATGGGTCAGGAATACGGTTATAGATTTGCTGCCTGGTTTGCCGGTT
TTGGCGGTCAGATGTTTAATAGTCAAGGCATTCCTCAATTGAACTCAACTGCAATGGTCA
ATGCTTTACAATTCTGGTACAACTTAACTTATGTAATGGGAGTTAACCCACAAGGTATCT
CAACCACATTAGAACAACAGCTATTTACCAGTGGTAAGGCTGCCATAATATTTGACGGTC
CATGGGATCTACAGAAGTACGTTAGTGCCCTGGGCTCTGATTTAGGAGCAGCACCATTAC
CAATTGTAAGTCAAACAGGGTTGAGAGCTGCACCGTTTATAGGATCTACAGGTTGGGTTA
TATCTAGTCCACAAGCTAGTGGTGCAACTCCACAGCAGATACAAGCTGCACTTCTGTTCA
TCCAGTTTGTCACTGGCTATAAGGCAGAAATGAACTTATGGAACATAGCAGGAGATATAC
CTGCATATCTCGCTAGCTATAATCAAGCTCTTACTCAATTGAAAGCAGGTAACATAACAC
CCTCATATCTCGGCAGTATAATGGCAGGGATATTTGAACAGGCTAATTATGGACAGAAGT
TCCCCAATATTCCACAGATGAGTTTCTATTGGAATACCTTCCATGAATACGTCACTGAGT
ACTATGCAGGTCAAATTACGGCTCAACAGGCTGCACAAGAAATGGAATCAACCATGATAC
AACAAATGCAAGCTAATGGGTATTATCCAGACTTTATTTTAGCTATACCAGATGTCATGT
ACTAGGTGATAATAAGTGGGTAAAAGACAAGTAATTTTTAATTATTTTTACCTTCTTCCC
ATACTAGCATTAGTTCTGTTCCTATTCTTATATCCAGTTGCTTACGCTGTGTATATCTCG
TTCACGAATTTCAGCCTGTTTCATTTCTTCCAGTATTCTTATATTGGCTTCAAAAATTAC
ATCAATATCTTAACTAATCCTAACTTTTACTTTGTCGAACTACTCAAAAATACGGCAATC
TGGACTATAGGGAGTCTAATACCAATGATGATACTAGGTTTCTTCCTAGCACTAATACTA
AATCAGAGTGACCTAAAATTTAAGAATGTTTTCTTTTCGTCCTTCTTAATACCGTGGGCA
TTTCCAGCATATATCTCGTTGCTTATCTGGTCAGGGATGTGGGACTACTCTTATGGTATA
ATAAACAAGATAATAGGGTTAATAGGAATAGCTCCAATAAATTGGCTTAACAATACCACA
TATGCTTGGGTAGCACTTATTCTTACTAATGTATGGTTATCTTTCCCTTATTATACCTCA
ATTTTTCTGTCTGCGTTACAGAGCATACCCAGAGAATTGTATGAAATAGCAGAGGTTGAC
GGAGCAGGCATGTTAACGAGGTTTGCCAGGATAACGTTACCAATGATGAAGAGTACATTA
GTATTTGTTGGCGTAAGTGGTTTCATATTCACCTGGAACAATTTCTATCCCGTATTTATA
CTTACCGGAGGAGGTCCTGGCACGTCCACGGATATATTGATAGTTTATTCTTATCAGGAG
GCGTTTAGTTATAACCAATATGCGCTTGCTTCTGCATACTCCATAATAAGTACTATAATA
CTTGCAATTATGGCTGTTATTATGTTCAGATACTCGAGAATATTGGAGGGGAGGGGATAA
TGCAGAGGGTCGGTAGCAAGAGAACAGTAGGTAAGATAATTAGATTGGCAATATCATATT
TAGTTTTAGTCGTAATGGCAATAATTTCAATATTCCCAATTTATTACATAGTAATCACGT
CACTGAACAATATCCCCTCATTAGCTTCTGTGAGTCTAGGCTCACTTTTGCCTAGCAGGA
TAAGTTTGAATGCATATTATGACATTTTGTTTCAGGAGCCCTTCTTTGTCTGGTTAAGAA
ATAGCCTTATCATGGCTTTAGGTACAATAATTGTCTCCGTATTAGTAGCCTTTTTGACCG
GGGCTGCGTTATCCAGATTGAATGTACCAGGAAAGAAGGCTCTAATCGTTTTCCTCTACA
TACTAACTTTCTTACCATCTGTGGCTACTGTAATACCATTATATCTAATGTTCGCTTCTT
TACATCTGATAAATACATATTATGGTCTTATCCTGGCTTATTCATCGGGCACATCTATTT
TCGGTGCTTATCTAGTTAAAATATTCATAGATACTATCCCCCCAGAATATGAGGAGGCTG
CTATGGTCGATGGTCTTTCAAGATTCAGAGCATATATAAGAATACTTTTACCGATGACAC
GACCAATTGTCGCTTTCGTAATGTTACTCGCCTTTTTAGGTGCTTATACTGACTATGCCT
TAGCAAATGCTTTCATAACCTCAGGGAATATGTGGACCTTGACATTGGGTATGTACTATT
TAGCAGTGACAAATCACTCAACCTTGTACAATGTTTTTGCAGCGTTCTCTGTAATCATGG
GTGTACCAATTATGGCTATATTCATAGCCTTTCAAAAGTACATCAGGAACGTATATTCCC
TATCAGGAGGTAAGTAAGGCTTTATTTTTGTTTTGTAATATTTTTTATATGATTAAAATA
ATTACACCAAAAAATTTATAAACTTGAATATCTATTTTTATTTATGAAAGTAGTCCTAGT
GCTAAGTATATTCGTAATATCCATCCTGTCTGTCCTAGCTCTAGCGCAAACTGGAAATGT
CAGCGTTAACTTTAATGTCACATCAAATGGATATGTCACAATATATCTATCTGGACTACC
TAGCAGTGACGATGTTATACTACACTGGGGAGTACAACCTGGACCTCAGTCATCATGGAC
TCAAGTATATGATACACCAATGACCTGGAATGGAAATAACTTCTCTGCAACAATAGGTCC
TTTTCAGAATGGGACTTGGATTGGATGGGTTTTCCACGACAACACCACAAATACATGGAT
AAACTATGATAATCATCCGTTCTGGAACTGGAATTTAGAAGTAAATCCACCAGTGGTGGG
GATTACTTACGCTACAGTTCTCAGTAATGGTTCAATATTGATTACCACAATAGGAAGAGC
ACCAGATGATATTGTGGTTCATTACGGAATTGCATCAGGACCACAGACAGGGTTACCTTG
GAGCAATATCACTGATGTGACAATGGTATATAATCCTCTGTGGGGTAATTATACTGCAGT
CATAGGTCCGTTCCCTAATGGAACATGGGTTCAGTGGGTGTATCATGATCTCACTGAGAA
TAAATACTATAGTAATAATGGGCAGAACTTTGCTATTCAAGTTATTTACACATTTTTAAC
AATTACTGGTGGGAATTATGACAAGTACGTATACACTATTAATCAGAATGGTAAAATATT
CTTGACTGTAGATAACAAGCTTAACAGTCCTGTAAATGTAAATATTGTAGTTAATATTCA
AAATAATCAACTATCCTATAACGGAATAACCCTGAATCCTGGACAGAACAATATAACTCT
TCCATTTACCGCCTCTTTTAGTCAAGGTGTCTATTATCCTGTTGTTGATCTATACTATTC
CAACTCGCTACAGGGAACTTTCAATTTGCCACAACTAATTGTTCTTAACACTACTGGTAA
AAGACCCATTAGTCTAGTAATAGTATGGAACATGCATCAACCACTATATCTGTCCCCTCA
AGGGGTCTGGGAACAGCCCTGGGTATGGGTTCACACTGGTCAAGACTTTTATTGGAATTC
CAGTCTAGTAGGAGCTTATGAATTACAAGCCCTATTAATTAACAAATACAATGTGAGCGT
AACAATAGATTTTACTCCAGTCCTGTTATATCAGTGGTTGACTATTCTATCCCAAACTAA
TCCAAAATTCGCAAGCGGAATTAACGTAAATGTAACCCATGATACACAGGCTGTAAACTA
TACTCTAAATCTTTACAGGAGTTTAGCGCAGGAGGGTAAGGTAGAAGTGTTAACTGTACC
CTTCTATCATCCATTACAGCCAATAATACTTGATAACGGTTGGTGGAGTGACGATTTAGC
TCAAATACTTATGGGTATCCAAATGACTAGACAAGTATTTAATGTCAGCCCTGCAGGAAC
ATGGACACCTGAACAGGCTTTCAACATGGGCTTAATAACGTTATATAATCAGACTGGTAT
TCGATACACCATACTAGATCAAGATGCTTATCTTCCTTACGTTACAGTAGTAAGTGGAAA
TACAAATCCTTATCAACCATTTGAAGTATTAAATAGCCTTGGACAAAGTACAATAGTTCT
GTTTAGGGATACAGCATTATCTAATCAGTTTAGTTTCCAGTTCTTTAGTCAGCCTCCTCA
GCTTACTGCACAACAACTAATCCAAGAATTAGCCATGATATATATGAATAACCCAGGAGG
TGTGGTTACTGTAGCTTTTGATGGCGAGAACCCACTCATATTTAATCCATCTACCGGACC
GCAGGATTTGAACGCAATCTATCAAGCTCTCTCTCAGTATCAGGGAAGTTGGTTGATTAC
ACAAACAGCAAGTCAAGCTATAGCAACCCATAAGCCCTACAGTGTGATAACTAATTTGCC
CGAAACCTCATGGAATCTAAATCTGAACTATTGGAATAACGGAAACCCAGGTAAAATAGA
GATCTGGAAGAGCGTCGCAACTGCAAGAGAATATCTAGTTGCGTTAACCAAAGCAGTAGG
CTTGAATTTGTCTCCAGTAGTTAATCTACCACCATCAATATCTCCAAACTCTACAAATCC
AATAGCAACCTTATGGAACTACCTGTATGTAGCTGAAGGTAGTGATTGGACATGGCAAAC
AGGTCCTCCATCAAATGGTCCTTCATGGTTTATGTATCAAGCACTAAACTATACTAACGC
CATAATTAGTACAGTGAATCAAATGTTTTCCAAAATAACTCTAACGAAAGCAAATATAGA
CGGTCATAAGCTTAAATTGACATTCATGAACGGTCTCAACTATACCCTAAACCTAGTGTT
AGTAGTATCCTCAGGGAATTATAACACCAGTTACAACATAGTGCTAAATCCGGGGAGAAA
CGATATAAGTGTTAATTTACCCAAATCTGTCAACAGTGTAAATGTATATCTATACTCTCC
TGTAACACCACAAGATGTAGGGGCTTCACCTATACCATTATTTAGTTATGGCTTCCTTAT
ACATAGCTATAGTGTGAATAGTGATGGAAGTAACTCCTCTATGTTAACATTGATTGTGAT
AGCAGGGGCTCTAATAATCCCAGTGTTAGGTCTAACCGTAAGGAGGTTCCTGAAATAGCA
TAATTTATAACTAAAATATAAGGTAAAAAATCTTTTTTATTGAGTATAAACTTCTATTTT
TTCAGCTGAGACGTCCTCCACGAGTGCATTATCTCCTCCTATGAGGTAACTCCTACCACT
CCTTTCCTCTACTAATTCGAAATTAATCACTTCACTACTGATATTAACGTTATTGGGATA
ACCAAATAACTCAACATTTTCTCCTGTCCTGGTTATTACACCATCCACCTTTACCTTTAA
TCTTAATCCCTGCTCTTTAGCCTTCATGATCTCCCATGTAGCAAATCTATGGGCACTAAA
TATCATAGGGAAATCACTTTGTGTCACAGCTTTCCTGTAAACAGTCCTAGATGTCCTCCA
TCCTTCGAAATAGTAGTGAATGAAGAAAAGACTCATTGTCGAGTCTCTAAAGACATAACT
GTAAATGTTAGGATTCGTCGAGAGGCTCATGACTCTCGGCATAAACACGCTTTCCTCTGC
ATCAGCAGATACCAAGAAAAAGTGTCCTAAAGAATGTACCTTTACTTCCATCACTTTACT
TTCCAATAACTTGTTCACTAGAAACTCATCCACATTAGGATAAATATTTAGATAAGTTTT
CACGCCTGACTCTGCAACCTTAATAATGTAGCTGATTAGCTTCTGAAGGTAGTTATTAGG
AATTTCAACGTATAACTCATTTTTAGCACTCGTAATAACAGATATACAGTTGTTCAATAC
GTTTTCAGTGCTCTTTGTCATCCACATCATTCCCTGAGATTTCCTGTGATTAGTTTCAAG
CTTTTTGATCTGTTCCAGAATAACATGTTTTCTCTTTGTCTGCTCTTGGTCTATCTTTTC
CAATACTATGTTTAACCTTGCTGGGATGTAGAATTTCGGCTTACTGTTCTGAACATATAT
TAGACCTTTCCTCTCTAGGGATAAAAGTATATTGTAAAGCTGAGGCTGATGTATGTAAAG
GTCAGATATCATCTCTTTAGCAGTAGCTCCTCCTTTATAAGTTAGATAAGCAAAAACTAA
AGCTTCTTTCTTCGATATTCCCAATACTGTAAGGGCATCTATAAACTCATCATTGACTTC
AAACATCTATATATAAAAGCTCTGTTAGAATTTTTAAATCTTTTTTTCTCTCCAAATCTT
AATTAATAATGAATTGTAGTAAAAATTTTGATATAGTGATAACTATTTAAATTAGAGAAT
CAATTAGCATAATGTGGAGATTAAAGCAGAGAGAAAAGGAAAGGTAGTAAGGGTACTCAT
AAACAACCCTAATCCAGTTATTAAGTTTAATTTTAAGGCAGATCAATCAGAAATGATACC
ATCAGATATTGAAGTAACAAAAGATACTACAAGTCATTCCATAAACGTCCTTCTACCGTT
AAATACAAAGACCCACGTTCTTGGACTTGGTGAAAAAGCGTTCGAGCTTGACAGAAGAAG
AACTAGAGTTACTATGTGGAATACAGACTCTTATGGTTACACTTGGTATTCTGACCCACT
GTATGTTAGCATACCGTTTTTTATACTTGTGGATAGTTCGATAAAAGGATATTTCTTTAA
TAGTCCCTCAAAACTAGTTTTTGACATGGGGTTAGAGAGATACGACAAAATTATAGTAAA
AATTCCTGAGGAGAGTGTTGAATTCTTTGTCTTCGAGGGAGATTCCGTACAAGAGGTAAT
TGAGCATTATGTTGAATTAACAGGAAAACCGTTTGAACTTCCTGAATGGGCTTTAGGTTA
CCAGATAAGTAGATACTCCTATTATCCGCAAGAGACAGTAGAGGAGGTTGTGAGGAGACA
CCTTGAAGAGGATATACCCTTGTCTGCAATCTATCTCGACATAGATTATATGGAAAAGTA
TAGACTGTTTACATGGGATAAAGCAAAATTTCCATCTCCTAAGGAATTAATTGAAAAACT
TCACTCCTTAGGGGTTAAGGTCGTAACTATAGTTGACCCTTGTGTGAGGTTAGATCAAAA
CTATCATGTATTTAAGGATGGGTTAGGTAACTATGTGGAGAACGAGGATGGGACTATTTA
CGCAGATATACTATGGCCAGGCTTGTCTGTATTTCCAGACTTTCTGAATTCCAAGACAAG
AGAGTGGTGGAGAAACCTAGTGGAGAAATGGGTTAAAGAGAACAACATAGATGGAATTTG
GTTGGACATGAATGAACCTTCTCCTCTTAATAAAAAGCCCTTCAATCCTAGAGCTATTCA
TAGACTAGACGATAATTCACAGGTATATCATGAGAGTGTTCATAATCTATATTCTCTATT
TCAAGCAATGGCTACTAAGCCATCCGTAGATTTTGTTCTGAGCAGAGCCGGTTACTCAGG
AATACAGAGATATGCTGCTATATGGACAGGTGATAACACCACCAGTTGGAGTGATTTAAC
TCTTCAGCTTGCATTAACTCTCGGTCTGTCAATTTCAGGTGTGCCATATGTGGGCTGTGA
TCTGGGTGGATTCATAGGTAGGACAACTGACTACCTCCTGTTATACAGGTATTTCCAAAT
TGCACTGTTCTTCCCCATTTTCAGAAATCACAAGGATAAAGGGGGGAGTGATCAAGAAAT
TTACTCAATACCAGATTACTGGAAGGAAAAAATTAAGAGAGTAATTAAGATGAGATATCA
GTTCCTACCATACCTGAACGCATTAGCAAGAGAGTCTTCTAAAACAGGTCATCCGATTAT
AAGACCTTTGGCTTATCATTACTTCAGGGACGAAAATGCCTTCAAGATAAATGACCAGTA
TATGGTAGGAGAATACTTGCTTTACGCTCCACAAATTAATAAGGAAGGCAAAAGGCTGAT
CTATTTACCTGAAGGGAAGTGGTTGAATTGGTGGACTGATGAAGAGTATGAGGGAAAGAA
CTGGATAGAGAGTGACCATGATTTCCCATTATTCTTAAGATATAACTCAGTTGTACCCTA
TGGAAATGGCTTAATCACACTGAATGTTTACGGGAACAGCGGAAAGATAGAATTAGGTGA
TGGTACACAAATTCTCCATGAAAATGGTAACGTGAAGATCTCACCTGGAGTAAATAAAAG
TAAATTTGAGGTAATGAGGAGACCGAATAAGGGTTAGCACAACTAACAATTTATTTCAAC
ATTTGAGTAAAAATATGCATTAAGCGGTTATTACAATTTGAACAGGATAACTCCTATTTT
TCATTTCTTGTATTAAATCTGAATAATTGAATAGCTAAGAATTAGACGTAAAGTACTTAT
ACAGATCTGTCTTTTTAACTACTTTATCTTTAAAGTAAACTCCTTCTTTTTTGATCTTGA
AGTCACCGACCATGACTACAACTTCATTCTTATCCCTCTCCTCCCTTATTTCATATTTTT
GTCTCATTATCTTGTCTATAAGTTCAGGATCTCTTATGCCGAACGACTTCAGCAAAGAGT
ATAAGTACATATGTTCATATCTCTTTATTTTACCTAAAACTAAGGGAGTCTTGATCCTGT
CTATGATAAGGCTTAACGCTTCAGTTGCCTCCATGTCTAAAGAGTCTTCAAACGAGATTC
CGTCCAGTGTTCTCACCTTAACTCTATCCCGATAAAAATGTACCACACATGAGGGTAGCT
TAATACTTTCAAGTCTATTTATGATATCGTGATTAGTAGGCATATTGTGGAAGAATATTG
AAAACCTGTCATCCTTCAAATTTACGTCAGTGGACTCTTTGAGCAAGGACTCTGCTTCAG
ATAGGCTTAAGTTTTCTATGGAGAGTATAACATCTCCTTTTACAACGTTTACAGTCAGTT
TTCCATCTATAAACCTGACTTTATAATTGAAAGCTTTTACATTATATGTGTTCAGTATGT
TTAATAGCTGTCCAATGTTCTGTGTGTCAGTAGTTATGACATATTTTCCTACAACTAGTT
TCATGGTTTAAATATTTTGGCTCTATGGTTTTAAAATCAATAATAGTCCTCCAGCTTCAT
CACTCAGCTCAGAATATATCGCTTTTTTGCTACTCACAAAATCTATCGTCGCATTACTAA
ACCTATAGTTATCCACCAATATCACTCCACCTTCACTTAACTTATACCATATAGTGGAGA
GTTCAAACATCACATTTTCATAACTATGGTCACTATCATGAAGGAAGAAGTTCACCTCAT
TTACCTCCTGGAGAATTTTAGGTAAAAAACGACGTGACTCGCCAAGGAAGAATTTCCACT
TTTTCCTTAGTTTTTGTGGAATTATATATCCAACTTCGTTCCCGTCTTCTAACCTATTTC
TCACGTCGATAGAGTAAAGAACAGAATCTTCAGGTAAGGCTGAGAGGATTATGGTTGATG
ATACTCCGGGACCTACTCCCGTCTCTATAGCAATCTTTGGCGTAGTCTCCTTTATTATCG
CATACAATATAATTCTTTTAGTTTTACTTAACGCATAGGGAAATTTTCCGCCTAACGATT
GTTCAATATATTTTTCAATGTCCGAATATTCCTTGATATAAGTGTCAGTTTTAATCCTTA
GTAGATCCATAAATGATATTTTATCATGCTAGTTTATATATACATATCAGGAAGTTAAAG
TAAAATGGTCTAAACACCAATCTGTAAGTCTATTGTTCCTCCCCGAAGGTAAGATACTGT
AAGTTATTGAAAAGTATGAAAATTGTTTTCATTATCTCTTAATCCAAGTGAACAAAGTAC
CCCCTCGTAATTTAATACCCTTGCTATAGTCCTAGTTCTCATACCATTGGAATACATCTT
TAATGCCAAATCCCTAACCTCCTTATGATACCTATGCTTAGCATTTTCGAGAAACTTCCT
ACCACAATTGACACACTTATACTCCTGTCTTCCCCTAACCTTACCGACCTTAACGACGTA
ATGGCTGTTGTACTCTTATAAGTTATGTCCATATAGACCTCCTTCCTACCCATAGGTAAT
ACTTATACAAAACGTGATAATAAATAGCACCTTCATAACGGCACTATGTCTACATATCAT
CCATTTAAAGCACAAGGACTAATAATTAGTTAATCTATTTAATTTAACAAGGGACCTCTA
ATTGGCTGAATGAGTTTTAATTAAAATATTTATATGTCTAAAGTGAAAATAATACGAATA
TGTGTGGGGAGTTGGTTCATATAGATTACGAAACATGGGATCAGTACATACAAGAAGATG
TAATGAAAGTGTATGAAACAACATCAAAGGTTGTTAATCTATACCAACAAGTTGAGAGGA
TTGTTAAATTGACTTATGATAAATTAGATGATAACTTGAAGAGAATACTTTTAGGAGGTG
TCACAAGAAATGAGGATGGCTCCTTTGACTACACAAAAAATAGCAGTGCAAAGTTTTACG
CTGACTTTATTGGACTAACGATGGATTACAGTACATATTTACAATCACTTCAGTTAGGCA
CTTCTATTGTTGCAAGGCTTATAAGCAAGAAACCGATGGAGATGCGGCTTTCTAAATCGA
TAAAAGATTATATCCGGGAAATCAACGATTTATCTAAAAGAATTATAATCTCTAGTGGTT
TTAGACCAAGGGAAGTAGAAAGAGTTTCCTTAAGCGATTTAAATGGAGTTTTTAATACAT
TCAAAGAACTACTAGAATCACTAGCTAGATTTTCATCAGTGTATAACCCTAGGACTTTTT
TCATAACTTCTTTAACAGGTGATATTCTTAAGGCGTTTCTAGAAGCTTATGATAAGTTGA
ACGATAAGAGCATTAGGAATAGTGTGTTTAGGAAATTTGGAGTTGTTCCTTTGAGGATGT
TCTTAAATGATGAAAGATATACAATATATGGCTACACAGATAACTCTTTAGGTCGTTATA
TTACTGATCTAGATAAACAGGCATATGACTTTTTACGAAACTTTCGTTCTGAGTTTATAA
GACTGGATGGAAACATAGAAAAGGACTTTGAATCTTTACTTAGCTATTACATTACATCTT
CAAATCTGAGTGAAGTATTAGATTTCGCTTTTTGGACTAACCCAGTTAGGTGCCATATAC
CCTTATCGAATCCTTCTAAGATCACTTGTGATAATTCGTATAGTGAAGCTTATAAAGCTA
AATATAGGTCTAGAACATACACCCTTATAGAAATGCTCGAAGAATTTTCAATACCTCTCT
TATTATATTATGATCTAAAGTTTACAACTGCTCAAGATGCCATAATAATGGAGCTAGATC
CTAAACGTGAGATCCACGAAGTGTGATCGGATGGTGATGTATACGGATAAGGAAAGGGAA
AAAGCTACTGAACAAAGAAGGGAAGAAGAGGCTTACTATGAGGAGATTGAGAAAAGTACG
GTGACCTCTCCTGAAGTAAAGAGCACAGAGGACGTAAAAAGTAATACACTTTCTGCATCC
GAAAATGTAAAATCCTCAACCAGTGTTAAAAAGCAGAAATTTGACCAGATGAGAAAGGTT
AAGATCATACCCTTAACGTTTCCAAGTACTCCTAAAGTTAGCACTTCAAGTCTAGATACT
GCTAACTACCTAACGTCGCTCGTTCAAAAGAGACGAGAAACAAATATTGTGCCTATTTAC
TTTCCTCCTCCACCATCAGTGATTTTATCAGAATTAAACATGGAAGACTATCTAAGCGCT
AGCGTTAAAAGAGACAGTGTTATGCGTACACAAATAATATCTCTTCAGTTCCCAATTCCA
CCTCAAGTTGTAGTTAGCTCTATTGATTCTGAAATTTATCTTAAAGTTAGGGTACAACAG
TCTTTAATGCCTACTAGTCCAGAAAAAGAGAGAGTTGAACAACCTAGCCTTTATGAGTCT
CCTCAAGTTGTTAGGACATCATTAACTCAGCCTAAGAAAAAGATTGATATAAATATTCTT
AACGATATAAAAGAGTTCCTTGGTGCATTTTCCTCAGGATTATCGACCAAACATGGTGTC
ATTGTAATTGTTTATGATGAAAATAAACGTGGTATTGAAGACTCGTTAGAAAGGATTGCT
GAGGAAATTGCAATAATAAGTGGTTTACTAGTTAAGCCTGACCCAATAACTATAAACTTA
GGCAATATAACTCAGATGGGTAACCCTGGTATCTTTAAGATAGATAAAAGCTTATGTTCA
GTCCGTGAAGATAAAGATGAAGACAAGGTAAAGGAGGTATTAGAATCAAGACTTATGGGG
TACCAGTTTTCCATACTCATTATGCCCTCATGCCTATATTATAGGTTTAGAGAAACGATA
GGTGGTCAACCCTCAAAAATATTTATTGACGCTGATGTTATACGAGGAGCTGGCTTACCA
AGCCCTATAAAAGTATATAAGGTAAACAAAGATCTAATTCAGAAAATCGCTTATGTCGCT
TCAGGGTTTAATGTTAATGATGTAAGTGTGCTTTATAGATGGGACTCTATGAAGGATGTA
AATACTAGTTTTGAGGAAATATTGAGTGAGAGCCGTAAATGGCTAAAGAACTCCTATCCG
TGGTGGGACGTGGAATCAGTTGGCGAAAAAGAATCTGAGTACCATAAGGAGATGAAAGCT
GTCGCAATAAGATATTTAATACAACAACGAGGAGTGAAGCCAGAAAACATTCATGTAGAG
ACACGTATTGAAGGAGTTGTGCCAGATATCTACGTGTCAGACTCAAATATAGTCATAGAT
GCTAAGACGAGTATTGAAAAGGAGCCAGGTGATGAAATAATTGACGCTTACAATAAATAT
AAGCGTATTAAATATGAGAATATTACAAATGAGGTAACCGAGGTGTGGGTTGTACTGAGA
CCTTTGCCGTTATTATTGGATATAGACAAAGTAGTAGGACTCTATAACCTCTTCGAAAAA
TTGAAGATTATGATACCTGCTAAATGCGGAAAAGATTACAAACTTCTACCTTTAGAGGAA
TTCCTAGACAAGATGATAAATCTTCAACAGTGTTAGTTTTCATGTATAAAGATAAACTAT
TTTTATATCTTAAAAAATATACAAGTTTAGCGACCTAATTATATTAAGTTATTATTTTTC
TCACGAGTAAATGAGGAATTGTTTATTTTTAGTCTCTTTACTCTACAAAGAGTATTAGGA
AACTGTTTAAGATGATATGTTTAAAAATCTTAATATAAAAAGTTGTGTTTTGTTTAAAAT
TACTTAGACACTAATGTTTCTCTATCTAGCTTAGCAAGCAATCTTGTAGTTCTTACCTTA
AAGTATGTCGTGTAGTAATAACCTGCTATTACGTCTTCTATCTTCAACTTGTCGAGCTCA
TCATTTACGTATCCCCCAAGCTCTATCTTCGCATCTCCTTTCCATATCTCGCCTAGGACA
TTCTCGTCCCTAACTCTGCTAACCAGTTCAAAGACACTGGTCTCTGATTCCCCTCTTGCA
GGATATATCCTAACATTTAAAGGAGCACCAAAGCTCCTCAGAGGCACGTCGTCCACCTTT
TCCCTTAGCTCAACCTGTAGTCTAAACAGGAAATTTCCTCCTCTAACAACATATCCTCCA
AGCTTTAGTCCATTTTCTGGTTTGTTGTACTTAGGAAGTAGAGGATGTAGTTTGGTCATG
GAGATCTTAGCTATCTTTTTAGGATATCCATCTAACCATCCTCTTACCAGAGCCCAGTCC
TTGTCCACCCACATGAATGGAAAGTATAAGTAGCTTTTCCCTTCATAGTATACTCGTAAA
CCTATGGCTCCCTCTAGATACTGGGTTAAATCTGGGTCCTGATACATAAGATCCCAAGTC
TCCTCAGACGGGGAGATAAATTCAGCTATATATATCCAGCCTTCTCCCTTGCTATCGAGA
AAGTTTGGTAAAAACTGATACAAAGTGTCTTTTTGAAATTTTACATAAGCCGAAATATAT
GTCACACCATAGTACCATGGCGGAGGAGGAACAATAGCTGATTTACCACTTCTCGTGAAA
GGGTATGTGAGCAGATTATCATTCATAAATTCAACTAATTAACTCCATATATAAAGCTTT
AATCTTACTAGTTATAGACTCGCGGTAGTATATGAGAGTAGGAGGAGAGAGAAAAAATCT
CTGTCCTAGAAACGTGAGTGAACGTTATTTTAGGTTCAGTTCATGCACTAGGATGCGCAG
GAGTGAACTCTACAAGCTTAACCAATATCTCACCAATTTATCCGCTATTTTCTCGAAATT
GTTTTCCTGTTCCCTTACTTCCTCTATCATCTTACTATCTCCTCCGTAAACCCTTAACCA
ATCTCTCAGCATCTCCGAATCCACTTCTATATGGAATTGTATTCCTAAGGCTCTTCCGAT
ATTAAATGCCTGATAATATTTTTCACTGTAAGCCAGTAGTGTAGCGCCATGGGGTAGGGA
AAAAGTATCACCATGCCATTGAAACACATGTAACTCATCTGATCCAAAATAGTCCTTAAA
ATCATTTACTAGTCTTATTCTTGAAACACCTATTTCAACTCCGAACTGCCCCTTTACTAC
TTTTCCTCCTAAAGCTTCGGCAATTAACTGTGATCCAAGGCAAATACCTAAAACTCTTTT
CTTCTCTGAGTAAGCTCTCCTGATCAACTTCATTTCTAGATCTAAAAAACGGTATTTTTC
TCTTTCATATACTCCCATGGGTCCTCCCATAATGACCACGTTATCAAATCTCTCTTCGCC
CGTTATTTCCTCAGCATATATTTCGGTTACATTTTTCAGAAACCTACTGAGTATACCCAG
CCTTTCCACAGGATGGTTGTATATGGCTAAAGTGTTCATGCAATTATAAACTACTGTCGT
CATATTAAGTTTTGTAGATATAAGGGATCCCAGTTTAATATGGACTGTGTATTTTAAGTC
TAAATGTGCCATAACCTACAAGGCTACCCTGAATTAGGCATTAAAATGTAATAGTGTTTG
TATGGTTCTGAAAACTAACTGATAATTCAAGCGTATAAATCATGAGACCGTGTATATAAT
CTATAAAACCTTCAGACAACTAGTATATTTTGAGTTTCAATGATGAAAGTTTTAGTCGTG
GGTGCTAGTGGAGTACTGGGAAGGAATGTCATACCTTTACTAGTTCGTGAAGGCTATGAA
GTAACCGGAATCACAAGGTCAGTTGAAAAAGTCGGGATCCTCAGGAGCTTAGGCTCACAT
CCAGTAGTCTGTAACGTATATGATATGCCGAGATTGTATAACGTAGTGAGGGAATCTAAT
CCAGACGTAATTATAAGTTTTCTGACTGATCTGCCAGATGATATGAAACTGATTAATGAG
TTTGCGCCTTTAAATAATAAGATTAGAAGAGAAGGAACGGCAAATCTGATACGAGTATCT
AAAGATATCGGAGTAAGTAGGATTTATATGGAAAGTGTTGCATGGAAATTGAATGGTGAT
TCTGGAAGAGCAGTAGATGAGATGGAAAGTATCGTGAAAGAGGCTAATGGGGTCGTACTA
AGATATGGTCGTTTATATGGTGAGGGAACGTATTATGTTAATGAAATTCCTCCTCCACCC
AGGGTGAGGATTGATAAGGCTGCATTGATGACGGTAGAAGCTCTCTAAGTGAAATCAGGC
GTGGTTATGATAGTCGAATAAAGATTTTAAGAGAAGCCATTTTAAAAAACTCTTCAATCT
CTTTTCAAATTCTTCAAGTCGTCTCTCAGAATCCCAACTTCGTCTATAATCCGATCCAAC
TCATCATAATCAATGTCCTTACCACTGTCCAATTCATTTATCATGTCATTTATTTTGTCC
AATATCCTTTCTAATTTATCTCTTATGTCTTCCAATTCCTCTTTTGCCTCTTCTCTCATA
TGTAAAATATTAAGTATGTCAATTAAAAAATCTGATTAGTTCGTGCTGGAGCTTAAATTC
CTACGGAAAATATCCTCAGCATTGACTTTTCAGCTAGCTCTTTAGGTATTATGGAAAGGA
GTGTCGTCTCGTTACCTCCGCCACAAAATACCTCTTTATCATCATCTGCAAGTTCTTCAT
CCATTATAGTCTCAACTCCATTTATTAAAGGTGGTAAACCACCAACTTCATATCCAGTTA
TCTTCTTTACTTCACTAGCTTTAGCCACTCTAATTTCTCTCACGTTAAGATACAGTTTTA
ATTTATCTAAGTCAACCCTTCTATTACCTCTCAGGAACACTGCATATGGTTTGTTATCTG
CAATAACCAAAATCGTTTTAGCTATTCTATCTTCTGAGACTCCTAAAGACATTGAGGCAT
CTTTTACTGTCCTTGCATTAGGAACAGAAATGAATTTATAAGACAGAGCCAATTTTTTAA
GGATATCCTCCAGGTCATTCATCGTTAAAATTTAGAACAAGTATGTATTTAAATTTGTTT
TGAGAACAGAGGCTAGAAAGCCGTGATGATCTTGAGTTCTAGAGAATGTTGAGAGAGATA
ACTAAAGTTGTGCAATTCTTATACACATATGACAAACGATTAAGCTTTTACTGAGGGAAT
TTTCACGTGTTATCTTGTTAATATTCTCTATTGTCGAAAACTATCTTATACATATTGTAT
TTATTTCCTATTATTACTAAACAAAATCTTTAAATAAATTATTAAGCTCAATATTAAATA
TGGCGAACGAATTAATCAAAAATCTAGTAAGAGACTTCATAGATATACAAAAACTTAATC
CTCTAGATAGACCAGAAAGAATTAATGATTTGTTTACTAGATTAAATTTCCTCGGAAAGA
TAGAGGATTTTAATTGGGTAAGGGATATTTATGAGGAAATCCATGTGAAAGATAGAGGCG
GGAAGACAGCCCTCATGTGGTACGATTTAGATACCAAAGTTGAGGAGATTTACACTTATC
AAGATCTTCTGATCAGAGCTAATAAATTGATTAACTTTCTTAAATCCAGTGGTATAGGTA
AGGGAGATCCAGTTTACTTGATGACACCCGTGTTTCCTGAGCAGTGGGTTACGTTCTTAG
CTACTATAAAGGCTGGTTTTGTGCTAGTACCTACAGCGAATAATCTTACAGCTTATGAAT
TAGGCTATAGATTTGCTGATCTTAAGCCTAAAGTTATAATAGCTGATCCAAAAAGTGCAG
AAAGGATAGACCAAGCTCTAGGGGATCTAAAACCCTTAAAAATAGTCGTGAGAGGAAGAG
TTAATGGCTGGACAGACTTTGAGCTTACTCAAAGTGAAAGTGAAAGCGCTGAGGCATATC
CTACCTCATCAGAGGACGATATTTTAAACTACTTTACGTCTGGTACTACAGGATTGCCTA
AAAGGGTTATTCACACTGCTACTTCATATCCATTGGGGCACTTATCCACTGCCTCTATAA
TAGGGGTGTCGACTGAGGACATTCATCTGAATTTGAGTGCACCAGGTTGGGCTAAGTTTG
CCTGGAGTTCATTCTTTTCTCCGTTGATAGTTGGAGCAACAATAATGGCTGTCAACTACG
AGGGTAGACTAAACGCCCAGGAATATTTGAGTGTTGTAGATAATTTCAATGTAACGTCAT
TTTGTGCACCCCCTACAGCCTGGAGACTGTTTAATTTAGTGGATCTGTGGAAGTTTAAAT
TCCATAAGCTGAGGAATGTTGTTTCCGCTGGTGAACCTCTGAACCCTGAGATAATAAAGG
TATGGAAGGATAAGTTTGATTTGACAATAAGAGACTTCTATGGGCAGACAGAAACAACCG
CAATTATAGGCAATCCACCGTGGAGAGATGTGACTCCAGGATCCTTTGGCATACCGTCGC
CCCTATACGACGTTGTTCTACTCGATGACGAAGGTAAAGAGATAACTAAACCCTTCGATG
TTGGGCATATAGCTATTAGATTAACTAAATGGCGTGCTATTCCACTGTTTAAAGGATATT
CTAATGAGGAGAAAAACAAAGAGGCATTTAGAAACGGTTATTACTTCACTGGAGATAAGG
GATATTTTGACGATAAGGGTAACTGGTACTTTGTTGCTAGGGCTGATGACGTGATAAAAA
CCTCCGACTACAGGGTGGGACCCTTTGAAGTGGAGAGCGCGTTAATTGAACACCCTGCAG
TAGCTGAGGCTGCGGTAGTTGGTTCACCAGATCCTGTTAGGTGGCAACTCGTTAAAGCCT
TTGTAGTACTTAAACCAGGATACTCACCCTCTTATGAATTAGCCAAAGAACCTGTCTCTT
ATACACATCTGNGTAGTTGGTTCACCAGATCCTGTTAGGTGGCAACTCGTTAAAGCCTTT
GTAGTACTTAAACCAGGATACTCACCCTCTTATGAATTAGCCAAAGAACTGGTCAATCAT
GTTAGTAAGAGTCTATCTCCGTATAAGGTACCAAGGAAAATAGAGTTTGTAAATGAATTA
CCAAAGACTATTAGTGGTAAAATAAGGAGGAATGAATTAAGGAAGCTGGAGGAGGATAGA
TATAAAAAGGGTGAGAAAAGCGAAAACGAGTACACTTTTTAAGCGTAACAAGAACCCAAT
CGAGCTTTTTACTATCACATTTAAAAGATAAATGAATAAAAAAGAAGTGTGTGTCTTTAC
TTTTATCAAATGTACTCATAATTTATCTCATATTTCACCAGATATCCTGCAGTATTGTTA
GTGGAGTTCTGCACACCTAATGCGTAGAAGTTCTCTTCAAAACCCTTACCATTCACTAGG
TAGATAGCGTTTAGTGACTTTTGGGTTTGGGCATAGTTACTTGTAATAGACACTAAAACT
GCTCCCCCATACTTGTTTATTATCTCTAAAATACCTGAAAACCCACCTATAGCATTAGAA
TTCTCACTGATCTGGATGGTTAGGTTATAGTTATCGTATACGTAGCCGAATTTATAAAAT
AGTCCTAAGCTCAGGGTTCCATTCTGTAAATAGCTAGCATTGTATGGAATTATATTTGGA
TTAGTTATGGGGACAACGAAGGAGGTTAACTGGAGATTTATTGGGAACGTTCCCTCCAAA
ATTAGCTCTGCGTTGTGTAATCCCTTGATTAAACTAATTTCTTTAAATTGTTGATCAAGT
ATAGCCTGTTGATAGATAAAACTAGGATTGAAAGATTGGTAAGCTGTTACTTTTCCTTCT
TCATAAGTGGTAGCAAACTCTTGCCCATTCTCGAATTTCAGTATAGATGTGTAGTTTATT
GAATAATATTCTCCCTGTTGATAATATGTGGAACCAGATAAACCTGTAAATATCGGCTGA
GAGTCAACATACCTTGCATCGGCAGATATAAGCTTTGAACTTATTAATGGGTTAGAGTTG
TTCACCCAAAGCATCAGGACACCCGAAATTGTCCATGACAGCGCGGTAGAACCTAACTCC
TGTGCAGAAGCTAACAGATTACTAACTGTTACTGTTATATTTGGCTTAGTTGAAGTTGCT
AAGAGGGGTGTCAGCTCTATATATTGTGGTGTCTCAAAAGCTAATGTGTTTATGGAGGTT
ACCGGTCTCCACCAGAACAAGTTTATCCCGCCTGTATATATTATAGGATATGGATTCACT
ACTCCCGCCAAAAGGCTGTTATAATATACTAGTATATTTCTAGTGGCTGGTATATTCGTA
TACCAAAATTCATCTAAACCACCGCCTTCATAGTAGAGCAATAGAACTGACCTAAATGTT
CCATTAGGCATTACTACACTTTGGGTTACCTGATCATTTAATGGATTTAGAACAACCCTC
GAGTAGTTTAAGCTGTTCATGAAGAGCGGTATGAAGTAATTTGGTAGTCCCGCAGGTTTG
TTACCTGGATAAAGTAACAGCGTTACGTTCATTGAGTAAAGACCAACTATACCAACACTT
TTGGCGTAGTAAGTGGCTAAGACAAGCTGGAAAGTCACATTACCCTGTAGCAAGTTTTCA
AACATAGTGACATCAGTCTGAGCTGTACTATTTCTGATCTCTTGTGTTGATCCCCAGAAT
ATTGGTATACCATTTGCAAATATGTAAACAGGTCTGTCAAACTGAGCACCTCCGTACTCT
TTGATAGATATGTTCAGCAGTATCATGCTGTAATTACCTGGCGGAATATATAATGTTACA
ACTTTTGGAATTATTCCTGTGTTATTGAATACCATGTTTTGGGCTACGTTGACTATTATA
GGTGTAACATTGCTCTTTATGAAAAATGGCTCTTCAGAATAGTATGCAGGATCCACTCCG
TTAGGAAATCCTGTTATGTTGTAAATCGTCATATCATTATAGACCCCATAATGGGAGGAT
GAAGTAGTAGACCCCATTAGTGTTAATGGTGTAATACCAAGAGCAATAACCAGTATAAGT
AAGAGGGCTTTCATTCTTGTCTCACCTCCTTCTTAACAACAAGTATATGACAAGGATCAA
TGATATTATGGCTATTATTAGGGAAGCTATGGTGATATTTCTATAAAACGCTACGTCAGA
CGCATTACTGGATATTTTACTTGATAGTGAGGTTGTCGCGTTAGACAATGAACTTGATAG
TGATATTTGAGGATAAGCATTGTATACCGTAGCACTCACATTATACGGTAATCCATTATA
TGTCATAACCACTATAGTGTATTGTCCCGACGGTAAAGCGGATGAAGAGAAGGGTATTGA
AATCGTTGTGGAATTTTGTGATGAGCTAATAACTGAGTACCTTGTCGATATTCCATTCAC
TAAAACGTTCAGTATCTTAGCGTTATAACCGGAGACAGTTAGGTTTAGTGCACTTATTTT
CTGCGTTATATTTACAAATTGAGGTGATATGGTAGGAGGTGATATTGTAGATACATGTTG
TACGTTCGATAGGCTTACTCCGTTTAGCTCAACATTACTATTGACCTGATTGAATGCATA
AGTCGAGTTTGCTATTACTACAGAAGTCAGTATGAGGCTAGAGTTATATAATTGTATCGC
TACACTGTCAGGATCACCACCTATTGTGGATTGGGCTATTGATAATTTAGAGTTCTTCGC
GGTCAGTGAATTTAATGTTGAACTACTTACTCCAACCTGTGAGTTAACCACTGTCAAGTT
ACCTACTACAACATTATTCAGGGAGATATTAACATTTATTAGTTCTAGATTACCTACGTA
AACATTACTCAGAGAATTGGATGAGAGTAACGGCACACTCGTGTAGTTTTGACTAGTAAT
TATCACTTTACTACCTAAGTAGGTGTATGGAAGAACGTTGAAGTAAGTTGGACCTGAAGA
TATTGGGTTACCGTTAGCAGAAACTCCTGATATATATACTGTCCAAGGTCCAGATAAAGT
GTAGGGCGGATATCCTAGATAGAATGAATTTGCCCCAAGTACTGAGGGTATCTGGAAAGT
TCCCTCCCAGAGTCCCAGAGTGGAGTTAAATTGGAGCGGTACTGAGTAATTCGTAGCTAC
CAAATAAGACTTAAATGCTATGGATGAAGGCAACGGAATTGCGTTAAATATCCCATATTC
CACCTCAGTACCGTTAGTATACGTTATGTTGGCATATATTTTGATGTGTTGCCCTTCATA
AGCTATTCCTTTTACTTTTATATTGTAACTTAGTGATGCTGGAGAGACATAAAAAGACGT
GAAGAACTCACCTGTGCTGACCCCGATTCCTGTTCTCGCCTGTGATTGAATGATTACACT
ATAGAATCCTGGAGTAAAGTTTGAAGGTATTGTGAAGTTCGCGTAATATAATCCAAAGAA
GTTAAATACGCCGAATAGAGTTATCTCAGGAGCTTGAGTTAAATTAACTGTTGATACTAG
TTGACCATTTTGGTTGTATATAAATGCTGACACGTTCGAGGACAACTGACCTGTCCCTTC
TGGAGTTAGAGTAAAAGCAAATAGCGTTATATTCTGTCCAGGAGATACTCCAGGAAATCC
AGTATTTATTGGAGTGTATACTGCACCTTCTATTATGTTTCCAAAGTAAACATAAGTGTA
CGCACTACCATAAGACGTGTTAACAACTAGTATATATGTGCCCTGTTCAGCAGGAGTAAT
AAGGGCTAACTGACCAACATATTCACCAGGTTGAGATGTTGGAGTTAATACAGCGCTCTC
CACAACCTTTCCATTCTTTAGCAGGTAAACGTTAACTGTTTGGTTAACAGCCGGAGTTCC
ATCTGGATTATATATTTGAGCTACTACGCCAAATGGTGTGTTGAGTGACAAAGGAGGACC
ATAGGGGAATGGAATTGGAGATAAGATGTTTATTGATTGTCCAACATCTATATCGTAGCT
CGAAGTTCCCGAAAAGCCTGCTGATGAACCATTGACAATTATAGACCATATATTTGGTGT
CATTCCAGGTTGTATATTAAAACTTCCGACCCAATCAGTACCATTAAATGATAAGGGTAT
AGTTGTTACTGTCCCACTGGTAGTCTGAATATATGCACTAAATGTTCCTTGGCTCACTAT
GGTGCCGTTAGGATAGGTTATGTATGCTATTACACTTACAGTACTATTATACATATACCA
CGGGATTGTACCATTTGTAGTGACTGAAATTTCTAAATTATTTGTCTTTAAGTATTGCTG
AATAGCATTTAATAATTCTCCGACATTAGGAGTTCCTAAGCCGGTAACTAAATTATATCC
TGGCTTAGCATAAAATTCTCCGTTGTAACCAAGGGTGATTTGATGGAATGACTCTTGGTA
AAGTGCAGGATTCTTGTATATCCAGTAGAGGATTGGATTGAGTAGACCTATTGGTCTACC
TAGCTGAGAGATAATGTCAGCCAACATACCAGCCCAGAGTGGTGAAGCTAAACTAGTTCC
TCCAATTATTTCTTCAGAGCCCAAAACTGTAATATTAAATCCGGTATATGGATTGGCATC
TGCTGCCACATCAGGGACAGCTCTAAATGAGGAGTTTATAACTCCGTCTTGGTACCATGG
TCTAGGGAAAAATGTACTATATCCACCACCAGAGGAAACTGTACCAGCATACTCAAAATA
TTGTGGCAATACACTCCAGGCTGTCTCATAGGCTTTTCCAGAGCTTAAATACAAAGTTGT
ACCGCCAACCGCTGTAACGAATGGAGAAGTAGCAGGGAATGATGCACCACCGTATGTGGT
CAGTGAATCGCCATAAGCACCAGTATCACCTGACGATGCGAAGAAAGTTATTCCCTCAGC
AGTTCCTAGTGCGAAGTAATAGTCTAAGTACGGATAGTTGGGAAATGGTTGACCGTTTAT
AAAGTAGTAGAATCCTGAAGCGGCGAATAAGTTTTCAGATAACCCCCAGCTCATTGATAC
AACATCTCCTAGTTTTTGCGTAACAACATAATCAACAGCCGCATAAAGCGTTGGACCACT
ATCTGAGGAGACCACTAAATTGATTTTGGCATAAGGAGCCATAGCATGGGCCGCTTCCAC
ATCTAAAGCTGTCTCTATATCCCAACCTGTTGCTATTCCCTGCTCAGGAATGTAAGGACC
TACAGCGTAAACACTTAAGTTTGCTGGTGGTAATCCGTATATCTGATCGAAACTCTTTAC
ATCTTGATATATCAGAGGGTCTCCAAAAGCATCTATTATTGCAATTGTCACGTTCTTACC
TGTCCCTGTAACATTATATGCAGTCCTTAACGCATTTGGACCATACCCTAGGTAAGAGAA
CTGAAAAGCTGGATGGGTCGTATTGTTCAATTGCATAAAATAGGGCTGGAAGGCAGTTTC
GTTGTCAAGTCCACCTACTATAATCCCTGTTAGACTAAATGAAGGAGATGTAAGAGGCTT
ATAGTATACATGTCCGTTATAACTGAATAAACCTAACTCGGTACTAAACACGTTATCTAT
TTTTCCTGCAGTGGCAGTAGCAACAACTGCAAATGGGCTAGAATAATATATTGTAAAACC
ATTGCTTTCTAGGAAATTAATTAGAGAAGTTACTTTATTTGGCTGAGAAAATTCCTTAAT
AATTTGTTGTGGAGTTAGGGGAGATATCTGGTGGTTTGCAACTTCTTCTGCAGTATAATA
TAGCATGTTTAGGTTCTTGGGCGGGATGAAAAATGTTAGTGTCAGTAAGGTATTAGATGG
TAAGAGTTTTGCATTAGTATAAGAATTAAAAAATGTGTTCTGATTTGAGGGGCTTGAGAT
CCCTAGACTTAATATTCCACTTATAGAGATTAAGAGTATGGATATTGGTATCAAGAATTT
GACTTGCATAAAATATTCTTATAAATCATATTAATAAGTTTTTTAATATGTCATCATTTT
TTAATTCCTTTTTAAATTCTTTTTAATTTTTAGGTTAAAGATAGAAAAAAGATTCTACTA
TTCTTTATGACGAGATAGACAAACCGTTATTCTTATTCTAACACTCCACGTTATTTGTAT
AACACGCTGTATATCTTTAAATGCTCTGCATGCGCACTATCCTTACTCATTTTCACATGC
TTCTTCAAATCACTAAAGCACTTAGATCTTATTTCCTTCTTGCAAACTGGGCATTTATCA
GCGGGATTTTTCTCAAGATGGATCTTCAAACTCCTTAAATCCTTCACTAATACTGAACAT
GAATCGTGGAAATAACAACTTAACATGGGTTTTTAGAAGGATATACACACCCACTAGTAC
TATTATGCGAAATACATTAATAAAGATTACTAATAGATTAAATGCCCTCTTGAAAGCGTG
ATAAACGAGATATTTTGAAACTGGGACATAGTTAATTCATTATCTATACTCAATTCTAGT
AGAGCTATTAGGTGTCATAATTAAGGCTTGAAACGAATTTAAGATATATACCATAAAACG
TGATATTAGATTTAAACCTATATATCGAATATTGTTAGCTTCATCCAGTTAAACGAAATA
TTTCCTAAGACCCAGGCATAAGGTATTTTTCCCGTAACACTAAATTAAACATAGAAGCTC
TAGATTAATCAAAATAAATTTTACAAGGCTTTTAAACTCTAAGTATCTTAGATCTAGACA
TGAATTTGTCAAAATTTTCGATGAGCGATAGATTTTTAGACCAGTTCAAAGTTACAACAA
CCTAAAAAGTTAATCGTAGGAATTAGATATTCGTATTTTCAAATTAATACTTCGAACTAG
CATAAAGTAATAGGAGGAATTGCGTAATTTTTACCTTATCACGATATAGATATCTAGTTT
ATATCATGAGCATTACTTCAAATAAATATTAATCCTTATTACTGACCGCGCATTAATCTT
GATAGTAAGAACTTTGATTTATATTAATAGAGGTTATAAAGATGGTAGTCAATAGTTTCA
AAAACAAATTTAACTTTTCCCTAAAAGTTCCATTAAATATGTTGGTGTAACTGGTGTTCT
TTGTAACTTTACCTTCCTACCAAATTTATCCTTTATAGCTTTTTCAAGACCAATAAAGGT
TGCAACTAGTCCTCCAATACTACCAGCCTCTCCTACGCCTCTTGTACCACTAAGTAGTCC
AGACTTAAACTCGACCTCGTCAACAATAACTCTCCAAGTAAACTCCTCTGGAGAAGGCAT
GCCAGCATCAGCTATAGAAGAGAATGTTGGATTTCCCTCCTCATCATAAGTTGCCCACTC
ACAGAGCACTTGCGCTATACCCTGCATTACTCCACCTATAACTTGCCCTTCAACTTCTTC
TTTTACGACAACTCTTCCTACATCATCCACTGCAACGTATTCTCTTACTCTTGGTGTTAA
GGTTTCCAAATCAATGTCCACTACGGATATGTGAAATCCTGGTGCGAACACATCTCCAGC
CTTAACGTATACCTCTGACTCATAGATTTGTTCTCCATGGAGGGCTTTATCCAAGTCTAT
CCCCTGTTCCGTTTAGCTTTTTCTTCAAATTTCTACAGGCTTCAATTATGGCAGATCCTC
CTACCGACAATGCTCTACTCCCGTAGCTACCTACTCCTTCTTTCAAACCATCAGTGGTAC
CTGTGTAAACCTAAATAACATTTTCTGAGACGCCGAGCTCCTCAATTACGAGTTTGGAGA
AGGAGGATAGGTAAGCCTGACCATGATGCCCTGAACCAGTAATTACTTCCACCTTACCCT
TTCCGATTCTGACCTTTGCTTCCTCTCCTGGTGAAGTTCTACTTTCACACGCATTCTTCA
TACCCTTACTAGACATATTCAGGGATTACTCAATTCCAATCGTACCTATCCACTTAAATG
CCAACGTGGAACCTAAAATGCCCGTAAGAAGATGCTTTGAATTAGGTAGGGCTATTGCCA
GAATTGTAGCTAAGAAAAGACCAGAGAACGAGAAGGTTGCTATAATTGGTACAGGAGGCT
TGTCCCATTTTCCAGGAACGCCTTACTATGGTAAAATCGATATTGATTTTGATAACTTTA
TCCTGGAGACATTGAAGGCAGGAAAAGGAAAGGAATTAGCTAAGTTGAGTGATGATAAGC
TTGAGGAGACTGGAAATATCGAGTTGAGAACTTGGATCGTACCTGTAGGGGCAGTCGGAA
ATAAGCCAGCAGAGATATTGGAAAGACAGATAACCTACCATATTGACTATGCTGTTGTTA
ATTTGCTTTTTTAGAAGTGTCGAATTTAGAAGTGAAAGTAACGAGCGTTAGGAAGGATAA
ATACTTAATCAAAACCTTTTTATTCGTGTTTCAGATACTTATTTTGATTTAATAGATGAT
CCGATTTTCGTTTTTCCATAGGTTTACTACCAGCGATAACTCTAACATGAAATATAAATA
TAGGTACTCTAAATTCTAAAAATTTTAGATAAAACCATTTTTCAGATAGAACTATTCCGC
TAAAAAAGTTTTATATAATGGTTATTTGGACAGCGATCCTAAACTAAAACCAGACTAAAG
CGTGTAACATAAATCAAATCTAACGAGATTAGGTAAATGTATTGTCTCAACCTGACTATG
CGTATGTATTATGAACCATGTTATCTCTATAAATACTACAGTATCTCTCACAGCATGATT
TACGTGTATACTATTGTAATACCGCTTTTCATTAGATAACATGTAAAAGGTATTCCGAGA
ATTTTATCTTTAATGGATCCTAGACTCTGTGTAATATGCAGAAGCTCAAAGTACTTATGC
GGACTGGCTTATTGCCCCATCGTAGTTAAGAGTATAACTAAGAAGATAGTGGTACCTAAA
GATATGGTTGGTTCATCTCCCCCCTCAATATTTGTGGGAAGATATGGATACCCAAAAGTG
AGTGTTTATCCATCAGCCCCTCCAGTGGTAGATGATACATCAATATACGAGGATCCTAAA
ACTTGGCTTAACATGGATCTTAACACCTTTTTATCTTTAAGGCTAAGTCTAGTGAGAGGA
GGGGAGTCCTTCAGGGTTACTGATGCTAATAATCCCCAAAGATTTTTACATGATGTCCAG
ACTCTCTCAATCTCATCAGGACCATCTGAGATAGAAATGGAATTTGCTAAGGAACCTAGA
AAGGTTGTCTTAGACGAAACGTTACCACCTATAGGTCCTTCAGCACCAATAAGGGAGTTC
AAATTAGGTACGCTTTCAGCACCTCAAAGAATAGTGGAAAGAGTTTATGAAGATAAGGAT
CTTAAGTCTAAAGATGCTGTAATAACTCTTTACAGTAATAAGGTCGAGGTTAACGTAATA
TCACGTCTTTTAAGTGTAGGAGTTCTAGGGGTTAAGAGGAAATTGGTTCCAACGAGGCGG
AGTATAACAGCCGTTGACAAACTGGTCTCTGACAGCTTAATAGAGGAATTAAAGCATTTT
GAGAGCATTGACAAGATCGAAGTTTATGTAAGGAGGCATATGAAGAATCTCTTTATAGGA
ATTCTAATACCAGGGAATTGGGCTTTTGAGTGGGGCGAAGCATGGTTTCCAGGAAGCACG
TGGAACCAGTTTGGTCATGGGGAAGTAGCATTGGAGTTAGATTATGAGGGGTATAGGGGA
AGGAGGACATATCCTAAAATTGGTGGCTGTTATTATGCTTCTAGGTTGGGGGTTGCTGAA
AGTCTTCGTCTAAGGAAGAGACAAGCTATGGTGATACTATGGAGAGAAATTTACCCCGGA
TTTAATTTACCTGTAGGAGTTTGGTTTGTGAGGGAAAACATTAGGGAAATGTTTAAGCAG
AAACCAGAAGTATTTGATACGCTTGACCAGGCATTAAGAAGAGTTAAGGGAGAGTTGAAA
GTGAATCTTCAAGAGTGGTTAAAGATATCATATGTGGTAAAGCTCTTTAGGTCGAGGTTA
TTTTAATGATAATTAGGGAAGTTGAGGTTAAAAGTGCACTGAGTAAGTCTGGTTTAAAGG
AAATTGATTATTCCTTAAACCCGTATAACAACTGCAGATTTTCCTGTATCTATTGTTATG
CCCAAAGGTATGTGAGTGATAAATGGGGAGAGGTTATAACGATTAAGAGGAATATTGTGG
ATGTTCTTAAGAGGGAGGTCTATAAGTATAGGAGAGGAGTAGTAGGAGTATCCACAATAG
TAGACCCTTATCAACCAGTAGAGGGGCTGTATAAACTTACCAGGAAAAGCTTAGAGGTTC
TCCTATCCCATGGCTTTAGGGTCTCTATTCAGACTAAGTCACCTATGGTTGTCAGGGATC
TGGACTTGTTGTCAAGGTATAGTGATAAGGTGGATGTAGGTTTAACCATTACAACACTGG
ATAAGGTTGTGAGTAGATATATTGAGCCTCTAGCACCTCCCCCTAAGGCAAGAGCAGAAT
CAATTAAGAAGTTATCTAGAAGCGTTAGAACCTGGATTTTTCTAGGACCTATTATAAAAG
GGGTTAATGACAGTGGCTTTGAGGAAATAGTGAAGTTAGCCAGCGAGACTTCATCATTCA
TAGTATATGATAAATACAATAATTATAGGGGTTTGCCTAACTTCGATTGCAATCAGTCAT
GGTGGGAGGAAAAAGAGAATGAAATAAAGGACTTATGTGAAAGATATGGAGTCCATTGTC
ATTCTGAGAGAGAGGACTGGATTTATGAGCGTCAACGTAGATACAAGACATTATTTTAAA
TGTTTAAATTTCTGGAAGTTATGAGCATAAGTAAAGTGGCAAGGATATTAAAAAGGTTAA
CATCATGTTGTTTGAGAACTTATCATTTAGTTAGTTAAATTTTTATATTTTATCTTAAAT
CCTATTTAATCATGGGGAAAACCACTAATATAGCCCTCATAATTATTATGGCAACATTAC
TGTCTGGAGTAGCCATTGCCTCAGTTGAATTACAAACGCAGGCTACATATTCAGTTACAG
GTTTTGTAACTGATGTCCAAGGTTATAATGGCGGGATACTCTTAGCAGTTAACCAGCAAT
CTATAGTATCTCAGGGAATATCATATTCTTCGAATGTGTATTATGTTAACTCATCTAATT
TAGTTAAAATACTAACAGTGAGTCCTCCAATAAATTTCAGTGTAGAATCAACTGTTATAC
CCTACAATGGTTCCTACTCAGTGGTCGATTCAGTATATATAAATGGGTCATCCTTAAGTA
GCTTATTCTCTGGTACTTTTAAGAATCTATATTATAGTAACGTCTCTATAATATCAAAGC
TTAAAGTAGTCAGCTCCCAGTTCTTCAGGAACTATACCGTGGCATATCCTACTCAGCATG
GTTTAATTTATCTAACTTTACTCGGTAATCAAAGTGTATTGTATATTCCAAACCAAGTAA
TATATAGATTTTACAACCAGACTATATATAGTTTCTTTAATTCTAGTTATGGTAATATAC
TAATAATTTATTTAGCGCCACCATCCCAACTGATTTCTTCGTTTCTAGGTCCCGTAACCC
CTTCAGCTTTGCATTTCAAATCAGAGATAACTCTCTTGGGTAAATGGAACATAAGTTTAA
GCAGTTTATCTGGTGTTGAGTTAATAAAGGACTATTACCTAATAGTATCGAATTCAACAT
CAACAATGGTAATCAACGTTACTAATGGTAAAATATTGAAAGAAATTCCTAGTGGAGGGG
CAATCCCATCAGGAAATTTAGTGGAAAATAATACAGCATTCTTTGTAATAGGGACTAATT
TGATTAAATTAAATTTAGAAAACCTCGACTATAATATCTTCCCTATCCCTGGTCTAGCTT
TACCTAGTCAAGTTACCTTTGGACGTGGTTATGCCGTAATTAATAATGTGATAGAAAATA
AATATAGTTATAACTACATATTAGTTAACTACACTAACGGAAATATCATATATAATTCAA
CCTCCTCATACGCATACCCATTACAGGCTTTTTACTCTAATGGATACCTATATCAGATTC
AGCTGACTGAAGCTAACAATGCATATATCTCGCTCATTAATGTGTTAACGCCAACGTTTT
CATATTCTTCAAGCACAACGACGACAAGCACAACATCCACTACAACCTCTACATCTACTA
CTACCAGTACATCTTCTACTACTACGACATCAACAACAAGTTCAACTACTACTCAGACCA
CTAGCCAGACTACTTCCACAACATCCACTACAACCTCTTCCACATCCAGCACCTCTTCAT
CGAGTGTTTCATCCTCTACATCTACTTCAACGAGTTCACAAAGTTCCACAACTACTACTC
AATCATTATCATCTACAGTGCCTTCATCAACTCCTGCTTCCTCTAGTTCAGGATTATCTT
TAGGCATTATAGCTACTGTGGTTGTCGTGGTAATCATTGTTGCAGTACTCGTTATATTGT
TGTTGAGGAGAAGATAAGCTAAGGAGTAAAATTCTGAGGGCTTTGATGAGAGTTTATGTT
TAAGCTTATTTTTCCTACAATCGGTCTTTCTCTTTTATTATTGTTTGTAGAGAATTTTAT
TAGCATTTAGTAATGTAAGAATAAAAAACTAAAAGTCAATGGTTTCTAATTACAAGATGA
AGTTAATGAGAGCCAGAGTTTTGAAAATGTTCTATTATAGTCTAAAGGAGAGATATAACA
TAAGTGTATTCATATTCCTAATTCTTGTAAATTTGATAGCTTTGATATCTCGAGTAATTA
CTGACAATCCTTACAACTCTTTTAAAGTGTTTCCTGTTGATTACGGACAGATTACTGTCA
TCATGATATCTTTTCTAGTGTTAACGTTCTCTATCATAAGGGGTTTATTTCAAATGGAAA
TTAAAAGTAATATAGATTTTCTATTAACTACTCAGGAGAGACCACAGTATCTTCTACTTA
TGGCTGGAATTGCAGATTCTATTTACATGGTAATCCTTTTAATCTCATTCGTTATCACAT
ACTCCAAATTTCTTAATGCTATAAATATTCTTGATTTAGTAATGTTTACTACTTCATTAT
CAATACTTATTGTGTCCTTAAAGTCCATTACAACACTTAAAAGACTGGTGATAGTTTTAG
TAATATCAGCATACATTATAGTTTCAGCGTTATTATTTCCTCCTCTTAACCCAATCATTT
GGATTATTCAGGGGAGCGTATTAGGCTCAATAGTCTTAGCCCTCTCACTTGCCATAAGTA
CTCTATTCTGCATTCATGCATCAAATGAAATTTACCAAAATGCTTATGGAGGTGACAGGT
ATGAATTGTCAAACGACGAGGTAAAAGTCAATAAGGAATTACCAAAAAATATCGTAAAAC
TAATGTTTTACACTTCTGTTCACTCGATTATCGGAGCAAGGGCAGGATTTAGGAACGTAT
TGTATGTGATTATACCTCCTTCTCTCCTACTGGGTTTATTAGCGTGGTTTTTTGGTCACA
ACTTTGTGTGGTTGCTGATACTATCCATCTTGGGATACATTAATTATTCTGTATATGTGG
GATTTTCCATAGAGTCTGAAAGACTATGGATAAATTTTGTGAATTTGGACTTCGTTAGCT
ATATAAGATATAGGATGCTGATTAGGGTAATTATGTCCTTCATATCACTATCACCTTTCC
TAGTATCTTTAGCCCTGTTGCATGATATGTCATTGTTTTTTGTAACTCTCTCATATCCGT
TCCTAATATGCCCACTATCATGGCTTTTATTCACCTACTCTGGTGTACCTCAAACTAAGG
ATATTGGTGTTGACTATGCAAATCAGGAAGCCTTTCTCACAATTTCTAGGATGATGATAA
TGTTAATACTCCCTGTTTTAGGTACAGCGGAAGCTATTATTGGTTCTTTAAGTCTCTACC
TGGGAAGTGAAATACTCTCCTTCACGAATATTATCGCATACGTAATACTGGTTTATGTAA
AGTCTGGTATATGGGGTAAGGTAGTAGAAAAGTTAACTGTAAATGGGTATGTGTAACTGC
AGTTAGCAGATGTGAAAAACATTTTGGTTGAGATGTAAAAATTTATCTTTCTATAATCTA
GACACCTTTAGTACAAAATATCCCATCACTAGAGCTATTATATGCGCGGTAGTACAGTAT
ATGCAAATCGCATGAATTAACTCCACTTCAGTGTAAATTAAATATCCCACAAACATAACT
CCTATTATCCAAGGGTAAATGGTAACCTCTTTCTTTATCATCCACAATCCTAGCATTAAT
GCGAACCATGCCAGTCCTAGTATTGCCACGGGAATTCCGAAGAACCTAGAATAAGGACTT
GAGGCTACAGTCCCACAGTTTACATAGCTATTTATGTTACAATAGCCTGTATTGAAAGTT
GCAGTCAAGGTCTCGTAAGTTAAATAAGAGGATAAAATTATGCCTATTATGGATAAAAGG
ACGAAAGCTATGTTAATTGACCTTGATAACATAAATTATTCTTAGGAAAAGGAATTATAT
AAGAATGTGTTCATTTCATTTAACATTAGCTATAATTGATTAATAGTATAGAAGGAGTCC
CTGATTATGAAGTCTTGCATATATTAAGATAAGATTTCACTCTTAGACCTGGGATTTTGG
ATGTGATAATTAACCACAATATTCTATCAAAAAGGAGTAAAACCGTTACTAACTCATGAT
TAAATTTTTACAAATACTTAATGTGTAGATTTAAAAACTATTTAACCCATAAATTTACCA
TCCTTAATTTCCCTCCAATCAGGTACTGGAGGAATTACCTTATCTTCACTTTTTACTAGA
ACCTCGATAAACTTAGGAGAATCATCAACCAATGCTTCTTTGGTCACGCTCTCTATTTCT
TCACTCTTCTCTATACGGAGGTAGTCTATTCCAAATGAAGACGCCAGTTTTGAGTAGTCA
ATTTCACTGATTTCAGTCCCAGAAAGTACTCTTCCATATTTACTTAACATAGCAGCTCTT
ATCCATCCAAATGACTTATTATTGAATACGAAAATCTTAGCATTAACGTTAAGCCTTTTA
ACAGTTTCAAGCTCTCCAAGATTGAAGAATAGGTTCCCATCAGTGGTAATTGAGAGTATC
CTACCACCCGTCGCAAAGTAAGCACCTATTAAAGCAGGCAATGCATAACCTAACCCGCCC
ATGGAGTAATTATACATTATTCTCCTTCCAGCCAACTTTAACTTAAGGTATGCTGAACTA
AAGATCGCTCCTGTCCCTGGATCCACTACCAGAAATGTTTTTTCATCAACAAACTCCGAC
AGTATCTTCATGAATCTTACAGGGTTTGTAAGCTCTGTTTTTTCATTAGCAAGGGACTCC
ACAAACTGCTCAAAACCTCTTTTCTCCCTTTCAATCTCACTAATGGACTGATTTCTCTTA
ACTTCTCTTATCATTCTAATCATTTCCTTCAGCGTGAGCTTTGCATCGCCTAAAAGTGGG
ATAACCTTGTAATTATTACCCAGTTCTCTCTCGCTAACATCCAATTGTATAATTGTTGAT
TTACTACTAGGTAACCTCCAGTCCCATGTGTTAGCCGAGTCAGTATTTGTTCCTATCAGG
AATACTACATCAGCTTCAGCTAGAATTTTATTAGAAAATCTTGTGCCTCCTCTGGCTCCT
ATTACGCCTATAGAGAGGGGGTGTGTTTCAGGAAAAGAGCCTTTTCCGGTTATGGTTGTG
GCTACTGGTATTGACAAAGCCTCTGCTAATTTGACTACTTCTTCACTTGCATTTGATAAT
AGGACTCCCTGACCGCATACTATTACAGGATTTTTAGCAGAGTAGAGTATTTTTAATGCC
TCAGTGATCCTTTCTGGGTCAGGCATAAATCTGAGGGAGGGATAGACCGAAAATTCAGGT
TGGGAATATACCTCCTCATCACTCACTTCCCCATCATATATATTCATAGGTATTTTAACT
ACCACGGGTCCTGTCCTTCCTGTCGTGGCAACTCTAAATGCCCTTCTTACGACTCTAGGT
AATTGGGAGGGATCGTTTACAGAAAGAAATTCCTTTGATAGCTTGTTGAGGTAAGAATTA
TCGTGTTCAGTTAACATGTTTCTTTTTTCGACATAGGTTGGAATATCACTAACGAACATG
ATGATCGGGATTCCTGAAATGTTAGCCTCAGCCAATCCCGGAAGTGTATATGGTGCCCCT
ACATTTGGAACCTCAACAATTCCAGGTTTATAGGAGAATCTAGCATATGCATCAGCCATT
ATTACTGCATTTCTCTCATCTCGGGCAAACACATGGGTGATATTTGGATAATCATTAAAT
GCATCATATAGAGGGAATGAGGTCTCTCCTACAAGACCAAATACGTGTTTAACATTATAC
TTATCTAGAAGTTCGAGCAAAGACTTAGACGCTTTCATAAAATCCCCTTCCTATATTCGG
TTTTAGGATAAAAGAATTTTTACAACCAAAATTTCCTTTTTAGGACATCTATATCGGTAT
GGCTTCTTCCACGCCATAAAGGGCTAGGCTTCCCTCATTATATAAAAATAGTTTTCCATA
TTAACGGAAGGGACTAGAACAAAAAATAAAATGATTTTTAATATCTTTCTCCTGAAAGAC
TCAACGAATTCGTTCAACTACTGGTTTTCGCACCTCTTTGTCTCATTGCTTCATTAACTT
CCTCTAATCTTACTCCTACTGTCTTAGGGACTGTGAACCATAGTAGAGCAGCTGCAAATG
GAACCGGTAATGCCAATATGACCCATGCGTACAACGGTCCTACAATTGAGATCAGTGGGA
ATAGAAGCAGTGGTCCTATTACACCACCTAAATGACCTATTCCATCAGTTATAGCAAAAC
CTGTTGACCTAGCAGTAGTGGGGAATGATTCGCTGGACATTAAATAGCCAGCCAGGTAAG
GAGGATTCACAACAAACTCAAGAAGGAAATAAGTAATGAACCATGGTATTAGTGCCTTAT
TCAATATGAGAAATGTTGTGACATAACTACTTACCAAAAAACCTATGGCGCCAACTTGCG
TTAATATTCTTCTATCAGTCCTCTCAATGAATCCCAGCATCGCAAAAGATATTATTGTAG
CTCCTACAGCAACAAACCCTAATAACCTTATGTATTCAGCATACTGCCCCGGTGTTAAAC
CAACAACTGCTTTGACGAATGTTGGACCTAATCCTGTTGAAGTGTATTGGATAAAGTATA
TGAAGAACCAGAATACTGTCAATCCTATTAGCCTCTTCAGGAATTTAGATTCTCCTAGTA
TCTTCAGAGGACTTACTTGTTCTTGCTCATACGAGACTATCTTAGGAGGTGGTAGAGTCG
AAACTTTAGCTCTTACCATACTAACTCTTTCTATTCCTTCTACTAAGTTTTCGGCTTGTT
GATACTTACCCTTTTTAATTAAGACTCTTACACTTTCAGGAGCTTTGATACTGACTACAA
CAGTTGATATTAGCCCTAGGACTGCGGCTAGGCCAAAGGCTATTCTCCATCCTATAGTTT
CGTTAGCAGTAACTATAAACGCAACTAATAAAGTCCCTAAACCCACAGCGATCCAACCAG
ATATAAATATCCAGTTTCCGTACTTTCCTCGTTTAGAGCTTGGAGAGAACTCAGATATGT
AGACCATGGCTAAGTTTAATGATGCACCTGTACCAACTCCTTCAATAAACCTGAACACAA
ATAACATGGGGTAATTTACAGAAAGCGCCATTCCTAAGCTACCTATTGTCAACAATACAA
ATAAGGCTATTAATGCTGGTCTCCTTCCTATTCTATCAGCCACAAGTCCTAAACCTATTG
AGCCTATTATGTAAGCTGCTAATCCTATGGAGACGATTATAGAGGCTTGGGTAGTATTTA
TAAACGGTATATAAGGTAAAGCTAATCCTAAATTTGATACAGCATCATATAATGTGGCGA
AATATCCTATTCCTATAGCCCATAGTAAAGCATATGATAAACCCCATACTGGTAGTCTAT
CTATTCTAGCTACATACTCATCTAATGCAGACGGTTTGCCTGAACTCATTATTTTACTTT
TATTTTGACTTCATATAAATATAATTCTAAATATTTAAAAAATATTGAAGAATAATGATG
AATTTTATTAAATATCTTTATAATAAAAGTTGTTGATTTACTTTCTATTTCTCAAGATAA
GAAGTTAGTGTGCCACAAAATGTTGTATAAAAAAGAGTTAAAGATTAGCTTGTTAGTAAT
AAACGATCTTAGTGTTTGTCCTCTTAAATGCTCCTTTACTTCTTTTACTTTGCTGTAATA
TCTCAATAAAAAATGGCAATATCGCCTTTCTATACTCCCTTAAACTGAGGCTTTCTCTTT
TCCATAAACGCTCTCACTCCTTCTTTAGAGTCCTCGCTAGTTAAGAGAAGACCAAATAAT
GTTGATTCTAAGCTAAGTCCAGTGGATATTTCCCTCTCTTCAGTGGAATCTATAGCTAGT
TTCGCAGCAGCTAGTGCTAAGGGTGATTTCTCAGCTATTTTAAGCGCTATTCTTTTAGCC
TCTTCCTCTAACTTCTCTGGCGGCACCACAAATTCTATTAACCCTATCTCTCTAGCCAAG
GACGCAGAAATCCTTTCTCCCAAAAATACAATATATTTAGCCCAACCTCTACCAACTAGT
CTAGTTAACCTCTGGGTTCCTCCTCCACCTGGAATTAAGGCTAGGTTAATTTCAGGCTGT
CCTAATTCAGCATTAGAGGAAGCTATTCTGATATCACATGCCATCGCCAACTCAAGTCCT
CCACCTAAGGCAAACCCATTTATAGCAGCGATAACTGGTTTAGGGAACTTAGCTACGGTA
CTGAAGAGATCCTTTCTGAATATTGCCCTTGACGCAGGACTTCCGGACTGTTGGAAACCT
GTAACATCTGCACCTGCGGAAAACGCTTTACCACTTCCTGTAATAATGACTACTCTTACC
CGTTGATCCTCAGCTAAGGTTGAAAGAGTGTTAGTTATCTCCTCAGACATCCTTCCGTTG
ATTGCATTTAACCTCTCAGGTCTATTCAGAATAATTGTTGCTATAGGTTCTTCTATCCTC
ACGATTATGGTGTCCAGCTTTTTCTCTTCTGCTTTCTTATACTCATAAAATCCTTTACCC
GTCTTTTTACCAAGTTCGTTTCTCTTCTGCATTTCCAGGAGTAGAGGATCAGGATCGTAA
AAATCAGATGATGATATATCTTTTAGTGTTCTCATTGCGCTGAGTATCTCGTCTATACCA
ATTTCATCAGCGTATTCGAATATTCCTTTAGGGTAGTTCAATCCCAATTTAACTGCTAAG
TCTATTTCCTCCTTTGTAACAATCCCTTCTCTGTACATCCTTGAAGCTACGTTAACTGCT
CCGCAAAGAATCAGAGCTGGATTTAATTTCTCCGCTAATTCCTTGGGTATTTCGGGCTTT
TGATATTTTCCTGGTGCAGGGTACTGATAGTATCCCTTACCACTCTTTACACCTAATTCG
CCCCTCTTGACTTTCTCTTCCACCATACTACAGGGAGGTCTATTGGTCTTTAAACCCAAT
TTCTCTCTAGATCTTAATGCGTTATATCCTATGTCAAGCCCACTGTAGTCTGCAAGTATG
AATACTCCCATTGGGAAACCCAACTTATACATGGTTACAGCATCTACTTCCTTGATATCT
GCGAGTCCTTTTTCCACTAGCAAACAGGCTGTACCTGAAACTGCACCTAAAATATTATTC
ACAACGTAACCCGGCACATCTTTCTTTATCAGTATTGGTTTCTTTCCTATCTTCTTGGCT
AATTCATAGGTCGTCAGAGCTACTTCATCATTGGTCTTTTCCCCTTTCATCACTTCGACA
AGTTCCATGAGAACTGGTGGATTGAAAAAGTGCATGGCTACAACTCTTTCAGGTTTCGAT
GTGGCTTCAGCGATACTGGTAACTGGTAATGTACTTGTATTTGTGGCTAAAATTGTATTA
GGTGAAAGTAGTTTATCCAGAGTGGAAAATATTTGTCTTTTCAGATCTATTATCTCAGGA
GAAGCTTCAACTACAAAATCGGCATCACTAACACTTTCATTTAACCCAACAACAGGTCTA
ATCCTTGATAGTACTTCATCAACAGTTTCCTTGATCCTGTCTTTCTCCTTAAGTTTACTT
AAACTCCATCTTATGTTGTTAAGGCTTTTATTTAGAATATCTTCCGATACATCGGAGAGG
TACACATGGTATCCAGCTATGGCGAACACTTCGGCTATTCCATGACCCATAGTTCCTGCT
CCGACTACGAGTATTTTCTTAATATCATCGACTTTCATAATCAAAATTATAAATTTGTAG
GATTAATAAATATTATACTCACGTGATCGCAGTCAAACTTTTACATTTATGGACTATTTC
TGAATGTGTCCTCATTCCACCAATCTGCTTAAAAATGATCTGACACTATAAGGAACTGGT
ATCTTTATCATTAAAAACTCATGTTCCTTATTATCCTGGATTCTTTACACAATGTATTTT
GGATATGAGGAACGTCGATCGCATAAACCCATGGTAACAAACTCTTTTAAATACTATATC
TACTAATGTGGTTTATATAGGGTATAAGTACATAATCTCATTAATTTCATCCCTTCTTCA
TTCCACATGATTTGAGGAAATGTCTTTTGAATAAAATATATCTATGCGAATTTTAGACCG
TTCTACCCACATGGTCGAAATCTATTTCTCTTAAAATAGGATCTGTTATCTGATATTCAC
CTTCCTTAATTTTATCTATGAAATTGTATTTAATCAAAGATTCGAGGGCAGAACTAAACT
CCTTATCATCAATACTCCTCTTCAACTTCACAGAGGTAGCGAACTTTATGTCCTTCCATC
TCTTGGTAACTTTAAGAGAGGATAATATGGCTAAATATAGCTCTCTATTCCTCCCTTCAA
GGAAATGATTTAACTCCTCTAACATTATTCTCTTGCCCTCTTCTATGGTAGACTGTAATG
AATACTCATAGTTCAACTTTCTTATGGCATAATTATTACCAAATAAAGTCAACCAACCTA
CTATTCCATCAAGTTTATTGACCACTTCCTCAGCCTCATTATTCTCGAAGTCGACACCCA
GCTCCATCATACCCTGTTTCAAGAAATTAATTGATGTAATTTTGTCAAAAGGTCTCAATC
TAACCTCGACTGGCGGTCTCCCAAGTAGAGGTGACCCTTCCTTAGGACTTAATAATGCCT
TGACTAAACCTACGTAGGATCCGGAAAAAATGAACCTAACTTTAGGATTACTCATAAAGA
CGTTTCCCAAGACATCTAGTAAAGGTTTACTAACAGGGGAAAGTTCCTGAACCTCGTCTA
GCCCTATAACCATATCTCTATTTATTGACAGGAGTAACTCCAGTAAACCTCTTTGGACTG
TCAATCTACCTCTCTTGAGTTCTACGCCTAAAGGACCAAAGTTTAGGTTAACGTTAACAT
TGAATATGTTGAAAAGTTTATTTCTATTTATTTCTGAAATAAGCAGAGATAATAATTCTC
TCAGTGTCTTAACTCCTCTTAAGTTTAAGTATATTCCGTCAGTAGAATTTCTCCTCCTTA
ACTCATTTATACTAACCTTCATAACACTAGTCTTTCCTATTCCCCTTTGTCCACTAATTA
TGACCCAATTTCTCGAAATCACCTGTTGTATAATATATTCTACCTCTGTCCCTCTGCCAA
ACAACTCTCTTAATTCTATCTTAGGATGTAAGTCGAATAACATGTACCCCCACCAGTTAC
TGGTGACCCACCAGTTAATATAATGTTCAGTCTTTTTATATGTTTTATAAGCAAGTGCTA
AGAAATTTTAAGAAATCTTCCAACTTCAAGTGCTCCAAAACAACGCTCAAAAACGTCGTA
GAAGACTAAAGTTAACAGAACACTTATATCAGGGTATTAGATTATTGCAAGTTTACGCTA
GTATTTGTGAGTCTATTTCTAGAAAGAAAAGTTTAAAACGCAAAACTGGTATTTAATACT
ATGAGATTTCTTTTAGTAAGTGATGTTCATAAGTCTTTCAGAATCTACAGGAATTATAAT
GAGTCCGTTGCGGTAGAATGGTTATTAAACGTTATTGATAGGGTTAAGCCAGAGGTTCTC
ATATCAGCTGGTGATTGGGATGATGGAATGACACCTAATGACTTCTTAAATATAATGTCT
AAAGTGAAAAAGTTACTTACCGTTTATGGGAATCATGAGAATTTTCCGCTTATCGAAGGT
TACGTTATGCATGACGGAAAGGTATATGAGGTAGGAGGATTGAAAATTGCTGGAATTAAT
GGACTAATAGGGGAAGGAAGTAAAAAGGGAATTCCTATGACCTCTCCCACACGATTTAGA
AATGCACTCTACAGGATAAAAAAGGCAGTAGATAGATTAGATATACTGGTGATGCACCAA
CCACCATACCTCCCAGAAGTATATCCGGAAATGAGCGAGGATGAGGGCAGTGCCTTAGTA
TATCAGGGGATAGAAGAGCTAAAACCAAGACTTTTCTTTAACGGACATATGACTCAAGGT
TGTTACACCTTTCATAATTTCCAGTTCCAGACTAAATACTTGAGAGTAGATAGCTCCCAG
CTTCATAAGTGTTATGGAGTGTTAGAGTCGAATAGCAGAGAGTTAACAGTATATCAAGAG
GAGAAGGAAGTATTTAAAATGGAATTTTAGCAACGACAATATTCACGTACTCATAGTTCT
TGAAATTAAGACGAAGTTAAATGTGAGAGGAAACCTTAATTCAAGAAATACTTCAATTAC
TTAGTAATATATATGCCTCTACCCATTATTGGTGACGCTGTATTTTTACGGGATGCTATA
TAACCTCACATCCTTTTGGGATAACCAAGTTATCTATCTGATAAAAAATTTCATTAAAGG
TCACCCTTTGTCTCACCTCCTTAAATACCTCTTGTACATTTTGATGAATAAAATAGAACT
GATTACAAAACCTATAAATGACGAGGCTAAATAATATTCACTGACGAATTGATATATTGG
ACTAGCAGTGTACACATAACCTGAGATCCCCAGCAGAATTAGAAATATTATTAAAGACGG
TTTCAGCAAAACTCTCTTAAACTTGATAGAGAGGATTAAAACCGCAAATGCTATTATATT
CAACGGCAATAGGAAGTTCAATATTGGCATATAATAGACCTCTGCATATCCATCATATTT
AGGTACAGTCGCAATATAACCATAATGGACAGGGTATTGCAAGGGGATAGGATAAGTCCA
ATTATAGGGCTCTAATATTATAGGAGACCTAGGGGGAGAGTTGAAGTTGAAGCTCTGCAA
TAAACCTTGGACTCCCTGCTCTGCCAATGTGGTGATGTAGGGCAAATTGAAGTTGTAGTC
GATGAAACCTAGGATGGTGTAGCCGGACATTGTGTAGTTATTAACGTAACCCTCTTTCGC
ATAAGGAGAAATGATAAGTAATGGAATTCTTTGACCAAGACCGTAGTAATTAATGGAGGG
AGGGACTACCTGATCAAAGTATCCTCCGCCCTCATCAAATGTTATGAAGATAGCTGAAGA
ATTCCACTCTTTACTCTCCATCACAGCGTTAATGACATCAACTAAAAGTTTCTCCCCACT
TGTAAGGTTTTCTGGTGGGTGCATGTCGTATTGGTCTGTGGAGCCACCTAGGAACATGAC
CCAAGATACAGAAGGCAAATTTCCACTTTTTAAGTCTTCATAAAACTGGCTGATGTTAGC
ATAATGAGAGGTATAATTATCAGAGCCTATGAAAATATTTAGAGGATAAGGTACCCCACC
CTCATAGCCATAAACGTAGTATTTCCATGTCAAGTTGTACTCTGAAAGTTGATAAAATAT
ACTCTGCTGAATTGGAACGACTTGACCTGGTTCATCAGTGAAAAAAGGGGGAGGACTTCC
TGTGAGATAAGCTATTCTGTTAGGTGCTGTAAGCCCCATAACCGGGGAGAAGTAATTGTC
TGCCAAGACGTATTCTTCAGCATAGTCCCACAAGGGAGCCAACTGTTCATACGAGAAGTA
CGCCATTGACTGAGGTCCTGAGTAAAAGACAAAACCGTTGAATGTGTCAAACCAATAATC
ACCATGATAATTGATCCATCCCTCGTTTGGATCCTCAGTGGAATAAGAGTTAGCATAATA
AGGATGAGAATAACCAAAAATAGACAGCCAAGGTACATTAGGGACCGAGATGTAGTCAAG
TGTACCTTGTTTTAGCTCAGTGTAATTGGTGTATAGTCCCTGGGGGAACATTACTGATAA
CGTTATATTATTTACAATAGGAGGATATCCAAAAGGATAAGTGCCAAACAGGTTGTCGAA
AGAGTGATTCTCTTGGATAATTATTATAATGTGCTTTATCGGAGTTTGAGTGTTATAGGA
GAAAGAGATAAATGACGTATTTGTTATAAACAGTGTAAGGAATAACGTGATTAAGAGAAT
CCTTTTCATGTACTAATGGACTCATGTAATACATTTAAAGTTTTATTCTCAAAAAGTAAT
TATATAATCTATAGAAACTATATATTAAATGAATTGTTTATTCTGCTTTTAAGTCCCCCG
GGAAAATGATAAACAGTTAAATTAATACACTGTGTAAAACCTGAATTCTCCTATTGTCAT
AAAAGAGATGGAAAAATAATTTTAGGATATATTAAACTTTAAAAGATCTCTTCAAAGGAT
AAAATTTCAACATTAATAGAGACAGTACGTCCTTAAGCTACACATTATATCTTATCCCTA
ATTCATTCAGGAGCTTCTTCTCTTCATCAGTAAACTTCACTCCGTCACCAGCTAAATTAT
ATCTTAACTTTTTAGCAGTACTCTTGATAACGTCCTCCTTATATTCTAACTTTATTTTGC
CACATTCAGAAGAATTAATTGTTCCACCATTCTTAGCCTTAACGTAGTTAACATACTCTA
CTGAATCTCTAGTTGGCTCGAATCCGGAAAGATCTATTTCATGATTTCTTACAGACATAA
GGAAGGCTATAGCGTGGGCTACTTCTTTAGGGTAATTGAGCCTGAGGCAGTCAATCAGAC
GAGATGTATCAATCAGACGAGATGTATGAGAGCTCTCAAGTACCATCATAGTTAATAAAT
TATACAGTAATACCTTAAAGGCTGTATCTCAAAAATTCTCCTTCATAGAATAGAAGATTT
CCAAAACAGGTAAACAAAATTGTATTCTCTTCCTAAGTGCCCAAGTGGATTTTAACTGTT
TTAAAAACCTCTTTAAGCCTTTACACATAATACTATAAATGAAGAGTCATAGTCGTAAGT
TTCAAAGAGGCTGAAATGCGGTAAGGGAATTTAATATAATTCATATGGTCACTTAACCTA
GTTTCAAAAGACACTTTTGTCTCGTCATTCAGGTACATTAGTGCTTAAGGTCTTACCTAT
TTCTATTGCCTCCAATTTAGTATCATGGAGGAAAGAGAGAATGTCATTCAACTCCTCAAA
AGAAAGGTAAAATAACGCTCTAACAACCTCTTTTGCTCTCCTATCCACTTCATCTATCCA
TACAGGTAATGAAGAGTAGGAGACATTACCGAACACTACGGGAATTGAGTCATTTAATAC
GTTCAAGTCAAACGACTCTATCCTAAAGAAGCTCCTGGTAAATCCATAGAGTTTAAGTAT
GACATAGTATGCATATCTATCTTTCAATTCGTTTTCACTTAAAATGACGTTCCCGCTATC
TTCTCTTGTAACACTTACCTTAGTGGTCAACTTAAATGGACCAATAACACAGATTTCAGG
ATAAATTACATTTGAGCATTGTCTCTCTGATAACAGATCTAGAACCTCTATGTCAGTTAA
TCTACCCATATCAGGAAAAATCTTATTTAGTTTTCTCGAGTTCTCGAGTCTCTTGACGAC
TCCTACAGCCTTTCTGTTCTCCAGAACGCTTATCCTATCCTTGATTAGTTTTGCCATAGA
CCATCTATGGGTTGCCTTACCCCAGTGTTTAATCTCATCTTTTTGCTTAGGGAAGGAGGA
AAAGAATGTTGGCATTAACTCAACAGGTGTGGGATATATGGGTCCATCTACGATCAATAA
ATCATCTTGAATAGTCTTCATGAGTTGATTTTCCGTATAAAGCCTAGCCTCGTCTAACAT
GTCCTCCACGTCGTATAATGTATTCACATTTCCGTCCTCATATAATACCTCGTCTATAGC
GTATTCAAATCCCATCACGTTTTTCAACTCGACCATCTGGAGATTTTCCTCAACCAAATT
CCTGGAAACATCAAGGTAAGTTATTGGGAAAATGAATTTATCTTGAATATTTAGTGGGTG
ATATAATACACCGTTTCTTTCAGATTTAATTGCACCACCTGTAATTCCTATGTGTAAAAA
TGTTGACCTAAGCAGTTTGCTTGATGTATCCAGAGAGGCAATGGAGGAGAAGTTTACACT
TTGGAATGAGGATATATTTATTTTATCTATCTTAAATTCGGGGAGAGTATTTATGATAAA
TCTCTCTTCCCCTGGGACTTGAGTTTTTTGAGGGGAGGGAATAGTTAGATTCCTCACGCT
CTGTCTGGTTTTCTCCCCTAATTTTCTCAACTCCTTCTGTACCTCATTTAACCTCAAGTA
CATACACCTTTGCGAAGAATGATGACGAGTTAAAGAAACTGGATTTAACCAAGCAATAGC
CTGCGGGAGCACTTTCAAGAAGATCAGTAAACTCTGTTAATCCTAAATCCCTAAGAACTG
TCCTATCATTTCTAAATATAAATTTAGTGTTTGTCTGTTGAATTACTAAAGAGTTCAAAT
CTTTAGGACTATGAGTAGCCAGGATTACTCCTAGGTTCCTTTGCCTACCGAATCTCAGTA
TCTTGTTTATTAGTTTTTCAACAGTAGCTTTAGACACTTCCTGTGATATCTGAGGAAACA
TTTCATGTGCCTCGTCAATTAGAAGGAGTGTTTGTGGTATATCATTTGAATCATTTACAC
CCTTCTTTCTCATTTTATACATCTTGTCCTTATAATTGTAGATTATGTCCAGGATATTGT
ACGATATTACACTTATCGGCTCCACCAAAAATAACGTTTCTAATACTATTGACAGGTCTA
TAACCACGTTTTGTGAGCTTTTTAGTAAATCAATTAATTCACTTCCAGTTATTGTATTCG
GTATGTCAAGGATTCCGTATTCTATTAAAGCTGATAAACTCCTTTGGATGTTTCCTGAAG
TCTGGGTATTAATATTTGCTCTTCCTAGACAACTTTCTAGCATCTTATAAAACGAGGGAG
ATGTGGAACTCACTTCAGTTAATTTTTCACATGCTCTAACTACTGAGCTCCATGAGGCTC
TGGCATAGTCGCTAAGGTAAGGAAAGGAATCGGGCAATTGTCTAAATATGTCCTTAAACC
TTAACGAGAATGGGTAGAAACTTATTAATCTACCCTGTTCAGGTTCACAAACTATTGAGT
TATCATCTCCCTGCCAGGTATTCTCACCACAATATCTATCCTGAACCAAATTTTCGAAAC
TCCCATATTCCTCCATAGCCTTAACGGTAAGAGGAACTATCACTGTTCCCTCTTTGAACT
GCTTTATTAAAAATCTCACAAAGTCTCCTTGTCTATCTAAGACTATCGTGCTCTTCTTGT
TTTTGTAATTACTGAAGAAAATAGTCTTCAGAAATGTGGTCTTACCTGAGCCAGTGGTAC
CTATCAGTAAAACGTGACTCCTCAATATGTTTTCCTCAAGTCTCAGCCTTACGTCAGTCT
GTCTTGAAAAAGTAGTCACCTCACCTACTTCTAGCCCTTCGCTGGGTATGTTTATCACTT
TTTCTATGAGGTCAGGCTTAGGTAAAAACACTGGTGACTGTGGATCTATCGCAGAGACAT
TCGGAGATATCTGTCCGTTACTCTTTATCTCTCCCAATGGGGAAAATATTATAGTGGTTG
GTGTTATCATTGTTGATGGATCTTCAGAATATCTCACTGTCCTTATACCTAAACTAGCTA
GTGCATCAGCCCTTGCAATCTGATCTACTGCTCCAAGAACAACTGACCCTGGTATTATTG
ATACTATACCGATAAACTCTCCTCTCTCTATAGGTTTTTCAAGATAGTTCTCAAATGGAA
TGTCTATGGCTATTGCTGGCTCTTCAGCAATTTTCACATGCGAGAAACGAGTTACCCTCC
CGATGATTTTGCCATCAGAAGATAAATTTACCGCTTTCTCATCAGCTTTTGATATTAAGG
ATCTTAAACTATCCATCATAATACTATAAGATGTAAGGACACATTAATAAAGAAATCTGT
TAGGGATAGTAGGAATCTTATGAAGTCCTTTAATCTTCAGAATTCAATCTCAGTTTAAAA
TATTGTAGACTGTGAGAATTTTATAAGACTGATCTTTAATACCAAATAAGACTTCTACAT
GACGGCAAAAAGTTATTCAAATAATGATTAGTTTTAAGGCAACGTTAAGCATATAGAGAA
CTTTAGGTTCTCAAATTCTTTAAAAACATCTTGTAGAGGAAAAATTATATTCCCCGAAAT
TTGCTACAGTAAATACTTTATAAGATAGTTCATGGTTCAAAATTTGTCAATAATTGTCAG
ATATTATTATAATCACTTTCAGACTCCTTGATAGAATGTAGGAAAAAAGAATTACATAGA
GCTGTGTAAAAAATACTATATCAGGTTTATGTCTTCATAAGTCCTTAGTTGTACTTATGA
TTTCTTCGATAGCTTCTGTTCTTAATCCACTTCTAACTGCTAAGAAGTGGAATATCAGTA
TAATTATGGCAGCCACAATGGTATCTTCAGGGAATGGTATGATAGCGTCAAGTCCAAACC
CTCCAAAATATGAGATAGTCATTACTATGAATATTAGGGCAATGAGCCAATAACTAGCTT
TGATCTCTTTTCTCACATCCTGACTAACACTATCCCATAATACCAGAATATTGATTACAA
CTAGTGCTATCATAATTCCCATATAAAGTCCAAACGCAATGTTGTTTGCAGTTGAGAGAC
CAGAGGTAGCAATATCTAAGGAAAATGCTGAGGCTAATGCTATACCCAGGTCTATGGCTC
CTAAGATTGCCGCCATTCTTTTGTCCAGTTTGAATAATTTTATATGCATAATACCCAAAA
AATATTGGCAAGCCTAGAAATATTGCAGTGACCACATAGAATAACGTCGAAAATCCAGCC
CAATATACTATTAGCCCCGCTACTAATGTAGCTATCGGAGCAATTATTTTGTAAGCTGGG
ACCTTATACCTTCTAGGTAAATCTGGCGCTACATTCCTTAAAGTGTGTAAGCCAATGCCA
CCCATTATGCATGTAAATACTGTCGCCAACGATATGAAACCAACTAAAGCTATCCATGCT
GGAAAAGGTAATAAGAATAGCATGCCTATCAATAACGAAGCTATTAGCGAGAAAACTGGA
ACACCTGTTTTACCTATTTTAAGAAACAGTGAAGGCAAGTAACCATTAGTAGCAAAACCA
TATATAGTTCTAGTAGAAGTTCCTACATATATCCATCCAGTACCAGCTGGAGATATAACT
GCATCTATCAGAAGTATAAGAGCCCACACACTAAATAGCCCTGCTATAGGACCAACTAGC
CCTGAATTCTCGAACATAAATAAGAACGGACCATTAACCATTCCACTACTGGTTAAACCA
GTCCAATTACCTACTTTTACTCCTGCAGCTGACCAATTTACCCCTCCTGTAAACGCTACT
TGGAGTAATGTATACAAAACTATAGCTATTAATAGAGAACCTATTACTGCAAATGGAATA
TCTTTCCTAGGATTCTTTCCTTCGCCACCGTATTCAACAGCTTGTCTAAATCCTAGGTAT
GAAAATACCACTCCAGATGTAGGTATTGCGAAAAGGACTGCTGAAAAGCCGGATAACCCA
GCGGATAAGTAAGTAGATGAGGGGAAAAATCCTCCTCCTGCAGTGTAATTAGCTGGATGG
TTTAGAAACGCTAGGGCTAAAATAACTGTCACAGAGGGAATTATCAGTTTCCACCACCCT
GCAGCGTGTGTGACTTTGCCTAGAATGTTAACTCCCGCATAATTTAGGAAGAAGAATAGT
ATTAGAAGGAAATAAGCTAAGCCAATACCTTCAAGTGTTAATTGACCTGTAAATGTTCCA
TTAGTGGTCAAACTGTGTATGAAATAGCTCAAATATGTAACTGTTGCAGAAGCCTCTATG
GCTGGAGCAGAAGCTGCGGACAGGAAATATGCCCATATCATTATAAATCCCACTATTCCT
CCATGACTGTAATGAGGATACCTTACAATACCTCCTGACTTTGGTATGGCAGAGCCTAGC
TCAGCATATACTAAACCCACAAATATAACTAATATTCCACCTATTAGCCACGATAAAATC
CCTGCGCCACCAGCATAACCAGCAGTATATAATGCACCAAATAACCATCCTGAACCTATA
ACTCCACCCAGCGATAAAAACAATAACTCAAATCTACCTAGGGATTTTTTAAGCTTTAAA
TCTGACTCCGTCCCTAAATCTTTTACTCCACTGCTTGATCTTTGATTTTTAGATCCCATA
AACATAATATAAAGTTTCTAATTTAAAAATATTATAGGTTTAACAATAACGTTGAAGTAT
ATATACATTATTTTTTAAATATTAAACTTTTCCTTTCTTAAATAAAATTCGTATAACGAA
TTATTTCGTTAACGAAAAATGTAAATTTCACATTTAATGTAAAAAGATAGAAGTACGTAA
TATCTGATAGATATTTAGTAGCTCATTTTTGACTATTCATAATAGTTCTCTGAGTCTAGG
TTTGTCTTTCATTTATCAAATGTTTAAAATTTTTAATAAAACTTTTACGACATTTTAATA
TTGTGCAAATTAAACATGAAAATTTTTCACCACAAAATATATCTACGGCTTGAAAGCTGA
CTTTAGAATAGTAGAACCAATAATCAATATAGTTTTATAAGAGTCTGAAATCATGATTGT
TGAAAAGTTTTCATAGCTATGATCAGTGTTGTATTCTTATTTAATGAATCTCAAATGAAT
AGACAGCCCTGAAACTGTAATAGAATTAATTATAGTTAGCTTTTTCCTGTTCGTCACTGC
AATTATCTTCTAATGATCTTTACTCTAAAGAGAGCAGTAATTAGTTACTTATTTCATAAT
AGTTCAAGCTATAGGTAAATAACTAACGGATAATTTTTAACTTTAATATTTATTAATAAT
CAAGTTTAAAATATTCTATTATGATAAAGGGGATACCATCAACTGTAAATGACGATTGGC
AATTAAATATACATAAAATAATTCAGTATGCCGGAAAAGTTCACGGAGAAAGGGAAATAA
TTTCAGACAGAAGGTCTTTAGGCGGCAAGATTCACAATCTAACTTACGGGAAAATACTGG
AAAGGGTTTCCAGTTTTACCAACTCAATAGAGAGTGAACTAAAGATAAATCCAGGTGATA
TTATAGGTATATTGGGTTGGAACGATCACAGGTATTTTGAGTCATTCTTCACTGTCCCGT
CTCTAGGAGCAGTGTTACTGGAATTAANGGTGATATTATAGGTATATTGGGTTGGAACGA
TCACAGGTATTTTGAGTCATTCTTCACTGTCCCGTCTCTAGGAGCAGTGTTACTGGAATT
AAACATCAGACTCCACCCTGCAGACTTATTATACATCTTAAAATTGACCAAACCAAAAGG
TCTTCTGGTTGATGATTCATTACTTCCATTGGCTGAGGCTCTATCTAAGGAGTATAATTT
CGACTACACTATTATCATGAGTGATAAACCTTTTGAGGAAATTAAGACAAATATCAGGAA
TGCGTTTGGTTATGAAGAATTAGTGAAGTCCGGCTCACCCAACAGAAAATTTGATGAGGT
AGACGAGAAGAGCTCAGCCCTAGCTGCATTTACTACCGGGACTACAGGTTTACCAAAGGG
TGTATTTTACTCCCATAGGTCAATAGTTCTTCACGCATTAAATGCCTCAAGACGGTTAAA
AATTTCAGATGTACTACTTCCAGTTGTTCCATTTTTCCATGTCCATGGTTGGGGTACTCA
GTTTGCTGGTGCAATTACTGGTTGTAAGCAGATATTTCCTGGTAGACCAACTGTTGACTC
CATGGTNGAGCACATTTTAAATCATAAAGTTACGAGAACAGGAGGAGTCCCAACTGTATT
CTTTGAACTACTCCGAAGAATTGAGAACATGAATCCAAAGCCTGATTTAAAAGGGCTGGT
AGTTGGAATAGGGGGAGCAGCTGCACCGCCTGCTTTAGTTTCTGCACTTGCTAAGTACGG
TATAGAGGTAGCCGGTAATGGTTATGGTGCGACGGAGACTGGACCAGGTGTGGCAGGGGG
AATTAAACCTGAGTTAGAGCAATTGCCTCCAGAGGAGAGACGTATAAAGGCGGGTCAAGG
CTACCCAACATTTGGTGTTGAGGTTGAGTTAGTGGATCCTGTATCCGGAGAAGAGTTACC
TTGGGATGGTAAGAGTGTAGGCGAGATCTGGATCAGGGGACCATGGATCGCTAAGTCGTA
CTATAATGACCCGAGGAGTGCAGAGTCTTTTACTAGTGATGGGTGGTGGAAAAGTAAAGA
TTTAGCTGTAATTGACGAGTTAAGCCNTTGTTGATAGGTTGAAGGATGTGATTAAGAGTG
GTGGTGAGTGGATTAGTAGTATTGATTTGGAGAACTTTTTGATGGCTCATCCTTATGTTA
GGGAGGCTAGTGTTGTTGGTGTTCCTCACCCTAAGTGGGGTGAGAGACCATTGGCTATTG
TAGTGCTTAAGTCAGACTATGAGAATTTGCCTAAGGACGAGGTTAAAAGAGAATTAAGAG
AGCATCTTTTGAAGAGGTTTGCCAAGTGGCAGTTACCAGATGACATTGTCTTTGTTGATG
AGATACCTAAGACTAGTGTTGGTAAGTTCAGGAAGGAGGAGTTGAGAAATAAGTATAGGG
ACTATTACATGAAACAATGAAAGGGTTTTATTAATTCAGAAATCGTAAGCTAGATTGATA
AAGTAAATATATAAACTTATACAATGATAGTTGCACAAATCTAAAAAGAATTACCTGATA
ATAACTACAAGTTTATCCTATAATCTTCTATTACTCCAGTTAAGATAAGGATATAATAGT
GTTTAGTACTTATATATTAAAAGCTTATATTCTAGCTTACGTATAGTTTCTTATGCCTGA
AGTAGGAGAAAAAGCACCCGAGATTGAATTAGTGGATACAGACCTAAAGAAATGGAAAAT
ACCGACAGACTTCAAGGGTAAGGTAGTCGTTTTAGCATTCTACCCCGGTGCGTTTACCAG
TGTTTGTACAAAAGAAATGTGTACTTTCAGAGACTCTTTATCCAAGTTTAATGAACTTAA
TGCAGTTGTATTAGGTATAAGTGTGGATCCTCCATTTTCAAACAAGGCGTTTAAGGAGCA
AAATAAGATAAACTTCCCATTACTTAGTGACTTTAACAGAGTAGCCGTAAAGGCTTATGG
TATAGCTGGAGAATTGCCTATCCTAAAGGACTATGTGATATCAAAGAGATCAGTATTCAT
TATCGATAAAGACGGAGTTATTAGATACAAGTGGGTATCAGACAATCCTGGCATAGAGCC
CAACTACGAAGAAATAAAGCAAGTAGTGGCAAAGCTTTCTGGGAAATAAGTTAGTACTTC
ATTTTATTTTTATTTTCCTTTGCGAGTATGCCAGTAGAGTCTAAGTGAAAAAGTCCGTTA
TAATTTAAACCCGTATCTAAAGTAGTGGGTAGACTGGAACATTATTATGAGTTTGAACCA
CTGTCGATATACTGATTTAAGGGTAACATGTTAATAGGAGTCTTGAAAATGCCTAAATAA
GCTAACTCTTCATGCTCCATGTCGAAAATGAGATAGTCAGTGAACCTTTCCGAGCATCTC
CATATACTTAGTCCACTTTCTGGCTGCCAGGCTCATTAAAGTATCTCTTAACTATTGTGC
TAGTATCTAAATAGTTCATCTCTCATTTCCCCAACTAAATCACTGGCGTTTAAGGTAATT
CTACTCTTGGTAACTTCCTCAAAGGAAATAAGCCTAGGCGATAGATCTAATTCTCTCATA
ATCTTATTGACAGTTGACAAGTTACCAAGTTCTGATACTGCTTTCTCGAAAATCTCACTG
AGAGTGACCTTTCTTTCAACGGCAAGTTCTTTAGCCTTCTTTAAAACTTCACTATCTATA
GATAGTTTAACCTTAACCTTTATATATACGTACGTGCTTATATTAACCTTTACGTAATCA
AGCTCACAATACATGAATATGGCGATAAGACATGTTTCCATCTCCCTCCTAGTTGCCAAT
ATTTTTAAATCTTAAGCCATATGCGTGTCTTCGTTATTGTAGAACTGTTAATAAAGATCA
AGAAATTTTAAACAACATGTTACACTTCGTATCCAAAAAGTATTCAAAAGTATAATTTAC
TACTTTCTAATATCACTATATTCACGCCTGGCAGACCCGACCTACTATGTTTAAACTTTT
ATAAAGTTGACATTATAATCAACTGATTATTTTAAAGGCAGTTCTAATTTTTCAAATAAA
CATAACACTAATCCTATAGATATAACTAATAACTTTGCAAAACTGCCCCCAAGTAGTATA
ATTATAAGTGGAAAATCTCTGTCCTTACCTTAAAAACATCATAAAAAACTTTTAAATAAG
GAAAGAGGCTAAGGAAAAAAGCAGATTTCCGCTTAGTCTTTCAAATCCACATTTTTAATA
AACGGTCTGGAAGAAAAGCTTAATAGGACTGAAAGGTAAAGTAAAGCATGGTTTTGCCTT
TTAAAACAATGGAAGCATTCAATGTAGAAATATCAGAAAAACATGAACTTTTTAGAAGGG
CAGTAAGGGAATTCATGGAAAGGGATGTAGCGCCTTACGTGGAAAAAGGAGAAAAAGAGG
GACAGATCCCTAAGGAAGTTTTAGAGAAAGCTAAAGAGTTAGGCTTATACGGTGTATCAG
TCCCTGAGGAGTACGGAGGACAAGGCGGAGACTCACTGATGACAGTTATAGCACAAGAGG
AGATGGCAAGAGTATGGGCTGCACTTTCAACAAGAGTGGCAGTAGGAGGTCTATTCATGA
CTCCAATACTACTTTTTGGTAGTGAGGAGCAGAGGAAGAAGTATGTTACACCTGTTGCCA
AGGGAGATAAGGTAGCTGCATTTGCAAACACTGAACCACAGGCAGGAAGTGATGTTGCAG
GGATGCAATCAACTGCCAAGAAAGTGAACGGAAAGTATATCCTAAATGCGAGGAAGATAT
TCATTACCAATGGTGGTATTGCTGATTATTATGTTGTCACTGCAAGGACTTCACCACCAG
AACCAAATGCGAGGTGGAAGGGAATATCAATGTTCGTAGTAGAGAGAGAATGGAAAGGAG
TAAAAGTACTAAACAGAATTGAGACAATGGGACTAAAGGCATCAAATACTGCTGAGCTGG
CATTCGAGGATGTTGAAGTTCCTGCAGAGAACTTAGTAGGAGAAGAGGGCATGGGATTCA
AATACGCAATGTCTACGTTTGACGCTTCGAGAGTTGGTGTGGCTGGACAAGCCTTAGGTG
TTGCACAAGCTGCATTAGAGAAGATGACAAACTACTCAGTGCAAAGGAGTGCTTTCGGCT
CACCACTTCTGGGATTCCAGATGGTCCAGGAGAAAATAGCAGAAACATTAACAGAAGTAA
ACGCAGCTAGGTTAGTTACATATTGGGCTGCTACCCTTTATAACAAAGGGATGACAAATG
AGGCTATCATCGCCTCATCTATGGCTAAGTATTTTGCTACTGAGGTCGCTGAGAGGGCTG
CCATAAGGGCTATAACTGTACACGGTGGATATGGTGTAGCCACTTCAACTGGTGTCGAGA
GACTACTGAGAGATGTTGAAATAATGAAGATCTATGAAGGGGCAAACGATATACAGAAAC
TAGTTATATTGAAGGAAACGGCTAGAAGATTATTTGGCATAAAAATGTAACTAATTTTTT
ATACTGGATTTGTTTTATTTATTTCATGAGCAATGAGTATTACGAATACGAATTAACATT
AGATAAAATTTTAGATACAGGTATTAGAACATTTCCTGATAAAGAGATAGTATACAGAGA
TATAAGAAGATATACTTTTTCTTCGTTCAGTAATTCTGTAAAAAGATTAGTTACTGGGTT
AAAGAAACTAGGAGTGAAAAAGGGGGAGAGGATAGGGGTTTTAGACTGGGACACTGATGT
ATACTTCCACACTTACTACGGAGTGCCATTAAGTGGAGCTGTTTTACATACGATCAACTT
AAGGTACCCATTGGATTTGATCGTAAAGACTATACTTCACGCAGAGGACAAGTACTTAGT
TGTCAGAGACGAATTTGTACCTCTAATTGAAAAGGCGAAGAACATCATTCCTCCTGGTAT
GAAGGTAATCACGTATAGCGATAACAAGGAGAAAGTTAAATCCCCAATCTCCAATGCAGA
TTTCTGGGAATTGATCGAAAGTAATGAGCCTACTGAGGAGTTCGATGTTAAGGAGAATGA
CATGTCCACCATATTTTATACCTCAGGTACAACAGGAGAACCTAAAGGAGTATGGTTCAC
TCACAGAAAGTTGTTCATGCATGCCATGAGTGTGGCTTTAACCGGCACAAGGTCGCCATT
TAATCTCTCACCAGAAGACGTGTATATGATCCTAGTGCCTATGTTCCATGTTCATCAATG
GGGATTTCCATTTGTCACGTTTTTAGCTGGTACAAAGTATGTCTTACCAGGTAGATACGA
CTACGGATTTATACTTAAGTTAATGGAAAAAGAAGGAGTAACTTACTCAGCTATGGTTCC
CACAATCCTTCACTTACTCTTGACCCATCCTGATGCACCTAAGTATACTCACGTGTTTAA
GAAGTGGAAAATAACTATAGGTGGTTCCGCTTTACCTGAGGGTTTAGCAAGGAAGGCAAG
GGAGTTGGGAATAACAGTGACCACCGGCTACGGTTTATCTGAGACTTGCCCTGTATTGAG
TATGGGATACTACAACAATGTAGCACAGAAGTTAGATGCCGAGAAGAAATTCTCACTTCA
GATATCCACAGGAGTCCCAATACCTCTAGTTCAAATTAGAGTTGTTGATCCTGATACAGG
TAAGGACAAGAAGCCTGGAGAGATAGGTGAAATAGTTGTAAGATCTCCATGGCTCACAAA
AGAGTATTATAAGAATCCTGAGAAGACAGCCCAATTATGGAGAGGTGGTTGGTTACACAC
AGGTGACTTAGCTTATATTGATGAATATGGTTACCTACATATCGTCGATAGAGATAAAGA
CGCTATAAAGAGCGGAGGCGAGTTCATACCCTCGTTACTGTTGGAAGACGCCATATCATT
ACATCCAAAGGTAGCACAAGTCGCTGTGGTCGGTGTTAAGGATCAGAAGTGGGGTGAAAG
ACCAGTTGCTTTTATTGTTGCCAAAGAGAAAGTGACTGAAGACGAGTTAAGACAGTTTAT
GCTTGGTTTAACCGATCAGGGAAGGATACAGAAGTGGTGGATACCAGATAAGTTCATATT
TGTCGACACATTACCCTTAACTTCAACTAACAAGATAGATAAGAAAGTACTGAGAGAAAT
GGCAGAGAAGAACAAGTGAGATTCATGAGAAACGTGGCAATTGTTGGAACAGGACATTCA
AAGTTCGGGGTAAGAAACGACGTAAGTATGCAAGAGTTAGCATGGGAAGCTGTAAAACAA
GCCTTAGAAGAAGCTAATCTTGAACAGAAGGACATTCAGTACTTTGTAGTCGGAAATGTC
GGAATGTGGAGTGCGGAAGAACTACCAGCTGTAGTGGTCGGAGAGTATTGTGATTTAACA
CCCAAGGGGACCATGAGGGTTGAAGCTGCATGTGCAACAGGGAGTGCTGCCATAAGAGAC
GCTTACCAAGCAATTAAAGCTGGAGAAATAGATGTTGCTCTGGTTGTAGGAGTAGAACAG
ATGAGTCAATCCCCTAACCCTCAAGTAATAGAACTTATAGGAAGGGCAGGGAACTACTTC
TGGGAATTTGAAAACTTCGGTTTAACATTCCCAGGTTACTATGCACTATATGCAANACCC
TCAAGTAATAGAACTTATAGGAAGGGCAGGGAACTACTTCTGGGAATTTGAAAACTTCGG
TTTAACATTCCCAGGTTACTATGCACTATATGCAAGTGCTTATATGGCTAAATACGGAAT
GAAAGAAGAGGATTTAGGTAGTGTTGCTGTGAAGAACCATTACTACGGTGCAAGGAATCC
TTATGCTCAATTCCAGAAGGAAATAACAATGGAAGAATACTTGAAGTCTAAACCTGTAGC
CCAACCCTTAAAACTACTGGATTCTTCACCAATAACTGATGGTGCAGCTGCACTTATTTT
AGCCTCTGAGGAAGTAGCCAGAAAGATAACAGACTCACCAGTATGGATAGTATCTCAGGG
AGTAGCAAGTGGAACTGCTAATCTAAGCAGAAGGACAGATTTCACAGGTATAGAGGCATC
ATATGTGGCAGCAAAAGAGGCTTATAAGAGGGCTAAAATTGATTTCAGTGATGCATGGAG
GTATTTTGATGTTGCAGATGTACATGACTGTTTCACAATAGCTGAGATAATGGCATATNG
CTTATAAGAGGGCTAAAATTGATTTCAGTGATGCATGGAGGTATTTTGATGTTGCAGATG
TACATGACTGTTTCACAATAGCTGAGATAATGGCATATGAGGACTTAGGGTTTGCAAAGA
GGGGAGAAGGACACTTGATGGCTAGGAATGGTGAGACATATATTGGTGGAAAAATACCAG
TAAACGTTGATGGTGGTTTAAAGGCTAAAGGACACCCAATAGGGGCAACAGGAGTAAGCA
TGGCAGTGTCAATAACAAGACAACTACTATACAGGGCACANAACGTTGATGGTGGTTTAA
AGGCTAAAGGACACCCAATAGGGGCAACAGGAGTAAGCATGGCAGTGTCAATAACAAGAC
AACTACTATACAGGGCACATAAAGGCACACAGGCAGACATAAGGAACGGGATGGGAATAA
CACACAACGTAGGAGGAACAGGACACTACGCATACATAACAATATACTCAACCAGGAGGC
CTTCAAGTTGAGTGTGAGCGAAACCAGAGATAAGATCCAAAAAGAAATTTCAGCATATGT
CAAGAACTTGGACAATGTGATTAAATCTACAGGTTTACCTGTTGTAAATGACCAGAAGAC
TGGTAATCCAATTTGGGTTGGAGTAAGGGAAATTACTTTACGCTATCAGTTTCCCGTGAA
GAAGGTATCCAAATTCTTTGAAGGATTAAAGGAAGGGAAATTACTTGCTACAAAGTGTCA
AAAGTGTGGTACCATATATTTCCCTCCGCAAGATGACTGTCCAAAATGCAGAGTATCAAA
TCTCGAATGGATCGAGATGCCTAAGGAAGGTGAAGTTATAGCATTTACTGTGGTTAATGT
TAAACCCACATCCTTTTCCCATTACAGTGACTACGTTGTGGGAATTGTAAGGATTAGTAA
TGGCGTAAATGTTTTGGGCTGGATAAAGGGAAATAATGTGAAAGTCGGATCTAAGGTAAA
ACTGGAAGTAGTAAGAAGGGAGCCTGAAGGATATTTAACCTATGTCTTCAATGTAGTCTG
ATTTTTCCCTCGTTTTTCTCGCTGGACGGTGTAGGTTTTAAAACGAAAATTCCTTTTCTT
CTCCTTTTTTACTTAAACTCTTGAAAGACAGGAGATTATACTTTTCACATTAGACTCTGC
AATCTGTCTTATATTGGACTCGCCCAGTAGCTTAGTTAACATACCCATATCTAAGATAGC
TGTCCACTTTACTGCAGTTTTACCTTCTTCAGACCCTAAATCCAAAACTATATCCATCTT
TATACTAACTCCTGCAGACCTACCATTACCTTTTATATGTATCTGATTGTTACTCTCGGT
GGTAATTGTAGCGTTAATGGATGCTGTAAGTGTTGTAATATGTGGGATTCTCATCTCACT
TACATCGATTTTGAAGACAGCCTTAAATGATTCGCCAGATATCTCGTAATTCTGAATTCC
AGGTAAGCACTGGGAGAACATTTTTGGGTCTGTCAATAACTCCTTGACCTTTTCCTCCGA
TTTTTCTACAAGAAACTTCCCACTCATCTCCATAATTATTCCCCCCTCGCCAGTAATGAC
AAAAGGATATACATTGCTGTGGAGTACCTATCCTCGTCAAGAGACCCCTTCCTTTCACGT
ATCATCTTCACCAATACTTTAGGTACTCTCTTCTTTTCTAAGAGTTTCTCATCTAGTTCA
GACATGAGTTTGATAGTGGCTGTCTTGCTTTTCTCCCTTATTCCTAGCTTTTCAGATACC
ATATCACTTACTTTCTCACCGGCTAGTCTAGAAGTGGTAAACTTACCTCCGATGACTGAG
ATCAAACCGTCTAAGCTATCCACTTTTTCATGGTCAATGATCATGAAATCCCTTGTTGCC
CCTCTCCCATCTTCTGCATTTTTAATCAGAGGTCTAACAGACGCGTATGCCCTTTCAGGT
TTTACCTCCTTCAACCTGGGAATCATGTATGCCCCTTCCTCAATTAACATGTTTATGTCT
TCATCAGATATTTCAAAATTGTCAGGGTCAGGAATAATGGTTGCTGTGGTTCCAATTATG
GATGAATCTCCATAAGGTACAATAATGTCTCCGTCTGAAGGGGGTCTAAGCCTATTTATC
ACCATACTGTTCAATTTTTCCTTCATGACTACCATTATTCCAGCTGTGGGGAGTAAAGGG
ATTTCTCCTAATCCAGCCATTTCAATTACTCTAAAAGCCCAGGGTCCTGCAGTGTTTACT
ATAATATCTCCATTCAAGATTTTAGTCTCACCAGAAATGTTGTCCTTAACCTCTACTCTC
CTGACAGAGTTACCCTCTCTCAAGACCCTCTTCACTTCATTGTAAGTTAAAATTTTCGCA
CCATTGAGAGACGCTGTTAACGCCACTGTTGCCAGTAGATCATAACCATAGACCACCTTA
TCTGGAACCCAGATGGCTATTTTTGACTTCTTATTTATGAAGGGTTCTCTTCTGATGAGT
TCTTCAACATCCATTACTTTATTAGTGATTCCAAGACTGTTGAGGGCTGATAAAAACCTC
TGTGAGTAGTTTACATCGTCCTCAGTTATCCCCACGAAAACTCCTCCGGTATCTCTTACA
AACTCAGGTGCTATCTTAGACAGGACTTCGTTTTCCTGTTTACACTCTTTGGCAGATTCA
GGGTCGTTGACCGCATATCTAGCTCCGCTATGTAGTAAACCATGGAATTTTCCCGATGTC
CCTGACGCAATATCCCCTCTTTCTACTAAAGTAACGTTTATTCCCCTCAAACTTAGATCT
AAAGCTGTGAATAACCCAGTGGCGCCTCCCCCAATTACTATAACTGAACTGTTTTGCTTC
ATTAAAGTATAGTATAAGAAATGATATAAAACTCTTTGGTTTTAAACGTTATCATTAAAT
AAAAATTATATACCAAGTTTCTTAAAATAGTTAATGTGTCCAAATACATATTGGCAGTGG
ATGAGGGGACTACAAGTGCAAGGGCTCTAGTTTTCGATGAAGACCTAAACGTCATAAGCA
TAGCACAGACTGAACTGACACAGTATTTCCCAAGACCAGGTTATGTGGAGCAAAATCCTG
AGGAAATATTTGAAAAGCAGGTAAGTATGATAAAGAAAGCTGTAGAGAAAGCCAAGATCT
AGATTAGCCAGGTTTCTGCTATTGGTATAGCAAATCAGAGAGAGACCACCATAATGTGGG
ACAGTAGGAGTGGAAGACCAGTTTACAATGCTGTGGTGTGGCAGGATAGGAGGACTTCGG
ATATAACAGACTGGTTAAAATCAAACTACCTTAACCTGTTTAAGAGCAAGACCGGTTTAA
TCCCTGACCCTTATTTTAGCGCTTCAAAGATTAAGTGGATTCTTGATAACGTCCCAGGTG
TAAGAGAAAAAGCAGAGAGGGGCGAAATAAAGTTTGGCACAGTAGACACATATCTAATTT
GGAAACTCACTAATGGTAAAGTCCATGTTACAGACTACTCTAACGCATCTAGGACAATGC
TGTTTAATATAAAAAAGTTGGAGTGGGATAGGGACATTCTAGAAATTCTAGAAATTCCAG
AGGCAATACTGCCTGAAGTTAGGTCCTCCAGTGAAGTGTATGGATACGCTGAGCCCGTTG
GAAATATACCGATCAGCGGAGATGCTGGAGATCAACAGGCTGCATTATTTGGTCAACTGG
GATTCAGTAAAGGAGATGTGAAATGTACTTATGGTACTGGGAGTTTCATATTAATGAACT
CTGGAGAGGAGATATATGATTCAAAAGACCTACTTACCACCATTGCGTGGAAAATCGGTA
AAGACGTAAAGTACGCACTAGAAGGGAGCATATTCACAACCGGTGCAGCAGTTCAGTGGG
TTAGGGACGGACTAGGTTTAGTAAGTAGTTCCGATGAAATCGAGAGTCTTGCGTCAAGTG
TTGTTGATAACGGAGGAGTTTACTTTGTCCCTGCATTTTCTGGTTTAGGTTCTCCCTACT
GGGATCCATATGCTAGGGGTCTGATCATAGGAATTTCAAGAGGGACAAGTAGGGGACATA
TAGCCAGGGCTGTCTTGGAATCGATCGCATATCAGGTTAGGGATGTGATAGAGGTAATTA
AGAAAGACGTTGGAAAAGAATTTGTAAATGTCCTAAAGGTAGATGGCGGTGTGTCGAAAA
ATAACTTGTTAATGCAATTTCAGGCTGACATATTGGGAATAAGGATTGTTAGACCTAGAG
TGATAGAGACTACATCAATGGGTGCATCTATGCTTGCAGGTTTAGCAGTGGACTATTGGA
GTTCCCTAGAAGAGTTAAAGAGTAAATGGGCAGTAGATAGGGAGTTCATTCCTTCATTAC
AGGAGGATAGAAGGGAGAGATTGTATAAGGGGTGGAAGGAAGCTGTCAGGAGAACTATTG
GTTGGGCAAGAGAAGTGGAGACTATGGAATAGAGAAATGCCAAAAGTTTACTATGAAACG
AAATAAACTAAAGGAAGGTTTATTTATTTCTAATGTATAAATAGATTATGCCTTTAGATC
CAACCATAAAGAAACTTTTAGAGTCTGGTTTTGTAATACCAATAGGTAAGGTACCTGTAG
ATGAAGTGAGAAAGGTATTCCGCCAAATATCCTCTGCAGCTCCAAAGATGGATGTGGGAA
ATATTGAGGACATAAAGATACCTGGGACAGAGACCATGATTCCAGCCAGGGTCTATTATC
CCAAGACAAAGGGACCTTATGGAATACTAGTGTATCTTCATGGTGGAGGATTTGTTATAG
GAGATATTGAATCATATGACCCAGTTTGTAGGGCAATAACCAACGCGTGTAACTGCGTTG
TAGCGTCTATAGATTACAGACTAGCACCTGAGAATAAATTCCCATCTGCTGTTGTCGACT
CTGTGGATGCCACAAAGTGGATCTATGAAAATGCGGAAAGCCTAGAGGGTAAGCAAGGTG
TCGCAGTCGGCGGAGACAGTGCTGGAGGAAACTTATCTGCTGTAGTATCAATTCTGACTA
AAGGTAAAATTAACCTGAAACATCAGGTGTTAATCTACCCAGCTACTGGTGCAGACTACA
CATCAAGGTCAATGGTAGAGTACTATGATGGGTACTTCCTTACAAGGGAACAAATTGAGT
GGTTCGGCTCTCAGTACCTAAGATCTTACATGGACTTACTCGACATTAAATTTTCACCAA
TACTGAATCAGGATCTCACTGGACTACCTCCAGCTTTGATAATAACTGCTGAGTATGATC
CTCTTAGAGATCAAGGAGAGGCTTACGCTAATAAACTATTAATGGCAGGCATACCTGTCA
CTAGTGTCAGGTTTAATAACGTAATCCATGGCTTCGTCTCCTTCTTCCCCTTAATACCTC
AGGGTATGGACGCAATTGGTCTAATAGGGGCAACACTGAGACGAGTATTCTACAACAGTT
TTTGAATACAAAATTTTAATTATTTTTGTTTGTTTATATTTAATTGAACTATGAAAGCTG
TAATTCTTCCAGGTTTTAAACAAGGTTATAAAATAGATAAAAACGTGCAAGAGCCAAAGG
CAGGTAAATCAGAAGTTGTGGTAAAGTTAAGGAAAGCAGCACTATGTTATAGAGACCTTC
TTCAGATCCAAGGATTTTATCCCCGCTCAAAATACCCTCTTATATTGGGGCATGAGATGG
TAGGAGAAATTGAGGAAGTTGGAGAAGGTGTTGAGGGATTCAAAAAGGGTGATATTGTGA
CCTCACTACTTTACGTTCCAGATTGGACTTGTGACAACTGTAAGATGGGAGAAGAGATAT
ATTGTAACAACAGACAACTCTATGCACAGGAGCTTGACGGATTTTTCGCAGAGAGAATAC
TTGTGAAAGCAAACTCTCTTGTTAAAGTCCCTCCTGGAGTTTCAGATGAAGGGGCTGTAG
TAGTTCCCTGTGTTGCTGCAATGATTTACAGAGGGCTTAAGAGAGCTAATGTAAAGCAGG
GGGATATAGTTTTAGTGACTGGTGCAGGAGGTGGTGTTGGTATTCATGCCCTTCAGGTTG
CTAAAGCTTTAGGAGCAAAAGTAGTAGGAGTAACAAGTGAAGAGAGTAAGGCTAAGATCG
TTGGAAAATTTTCAGATTACGTGGTAGTTGGGAACAAGTTTGCTGAAGAGGTTAGAAAGG
GATTTGGAGAACCTTCAATAGTAGTGGACAATGTAGGAGGTCCTACTCTTGATGAGAGTA
TGAGGTCACTGAAAATAGGTGGTAAGATAGTACAAGTAGGGAATATTGATCCCTCTGTCA
ATTTCAGTCTAAGGCTAGGTTACTTAGTCCTAAAGAATGTTGAGTTAATTGGACATGCCG
GGGCTACAAAGAAGGACATAGTGGACACATTGGAGATGGTTAGGCAAAATAAGATTACGC
CAGTTATAGGTGGTGAGGTATCAATAGAGGATTTTGATAAGGCTTTAGATATGTTGAAGG
ACAGAAAAAGACATGGTAAAATTCTTATAAAGCCATAAAATAGTGAGGAAAAATAGAAAA
ACTTCTTTTTATACTCTTTCCACTACAATTGCTCCTCCCTGTCCTCCTCCTACACAGAGC
GTAGCAACACCGTAGTCCTTTCCTTCAATCAATAGTTGCCTAGCTAATGTCCCAACTATT
CTAGCTCCTGTTGCACCTAATGGGTGACCTATGGCTATAGCTCCACCTCTCTTATTAACT
GTGCTCTCATCTAATCCCAATTCCTTGATAGCGTTTAGTACTACTACAGCGAAAGCTTCA
TTTATTTCCCACAACGAGATGTCCTTTACATTCAAGTTAGCCTTTTCTAAAGCCTTTTTA
GAGGAGGGGACTGGACCTTTGCCCATTACCGCTGGAGGAACTCCTGCAAATCCGAAACTC
CTGATTTTAGCCATTGGTGTTAATCCATACCTCTTTAATGCGTTCTTAGACATGAGTAGT
ACATATGCTGAACCGGAGTTCAGAGGAGCTGAATTGCCTGCTGTAATTGTACCATTTGGT
CTAAATGCTGGAGGTAATTGAGATAACTTCTCTAAACTTGTGTCTGGTCTCACAGACTGA
TCAGTAGTCAGCGTAATTTTCTTTCCTTCCACTTCAGTTTCGAAGGGTATTATCTCGTCT
TTGAAATAGCCCTCTTGAATGGCTTTAGTAGCCATCTGATGACTTCTTAGTGACCATCTG
TCCATCTCTTCCCTGGATATCTTTGCCTCCTCAGCCAGTCTCTCTGCTGTTAAACCCATA
ACATAACCAGTTGTGAGGTCATACTCAGCGTATTTTGGGTCAGTTAGAAAAGCCATGTTA
GGCTCTATGTGTGGGTTGTCAAACATGGGAGTTTTTGACATTTTCTCTACTCCTCCCGCT
AATACGATGTCTGCCATACCCGTAGCTACTTCCATTGCTCCTATTGCAACAGTTGTTATT
GAGGAAGCACACTGTCTATCCACTGCCATTGATGGTATGGTATAAGGTAATCTGGACGCA
AATACTTCATGTCTTCCTCCGAAGCTCCACTGTTCACCTACTTGCAGAGCACATCCTGTA
ACTATCTCCTCTATTTCTCTAGGGTTTATCCCGTTCTTTTCTATTAACCTGTTTATAACT
ATGCCTGCTAACTCCTCTGGTCTCAAATTATAAAAAGGATCTTTTTGTGGTTCCTTTCTA
GTAAACCTTGTGAAAGGAGTTCTAGCGAAATCTACCAAATATACTTCTTGTAGCATTGTT
TTAACCTCTTATAATAATTTAAACCGGGAGATTATAAAGATTGCAGAAACTCTGAAATGT
CCACTTTTCCGTTATAAATTTTGCTAAGGGTAAGGCTCCTCTTTAGGTGTAAGTGTATGT
CCATATCGTCAGTGAAGCCAATCCCACCATGTACTTGAATACCGCTTAAAATCACTTTTG
GTATCTTTTTATTAGCTAACTCCTTCGCTAACCATACATACTTAATGTTATCAGATGCTT
CCAATATTATAGACCGAACCAGCTCCACATCAACAGCGTCATTTACAACTCTGTGTTTAA
TAGCTTGATAAGAACCAATGGGCTTACCGAAAGCTATCCTCTCTTTGCTATACTTTACAG
CCATGTTTAACACTTCCTGTCCATGTCCTAACATCTGCGATGCAAAAAGTATAGATATTT
CAGCGTTGTTAACTTGTACATTTTCGCCAGCATTATGCTTAACTTCATTTATTTTCATCG
AATTATCTAGAGAGTTGAAACTTTTCAATTCCGCATCTTTCCTCTTTACTATTGTGTTAT
CAATGAGGATTAGATCTGCTTGATCTGCACCTGGGACATAGTTGGAGTCAGAGACCGCTA
TCTTAACTTCACCTGAGAAGAGCTTATCCAGTATATCCTTACTCTTTATTCCCCTAGAGG
CAACTACACTACTAGCTATTATACCTGGCAGAAGTTTACTACCAATTAACTCATTTATTA
TTACAGCATCTCTCAATGGTGAATTGGAAATATATGGTAGAATCTCCAGTTTTATTATGT
CCTTCCACAACTGCTCAGTGAGTTCTTTATTTCCCTCTAAAACACTCCTAAACTTCTTTG
TGTCCCACTTAGAATCCAACAGTTCCTTAATACTTCCTAAAATTAGTTTTACGTCATCAC
TCATTTCGAATGTGGGGTCCAGTAACATGGGGTTCACCATTATAAACTCTCTATCACATC
CAAGTCCTTTGGTGTAAGCATCTCTAACTTCAATTCCTTAGCCCTCTGTATAGCCTGAAT
TCTCACATTCAATAGTTTTTTAGCGTACTCAACGGTGACTTCTGGGTTAAGCTTCAGAGG
TATCTCTACACCTTGTGGTACATTAGGCTCTGAAAATATTCCCACAGCGTATGGTCCCAA
GTAGTTAATGTGCTCCATTGCAGCCTTGTATACACTCTCTCCTCCTTCTTTTATGAGCCT
TGCAATGAGATATGTCCCAAAGGCTATATGCCTTGACTCGTCAGTAGCTATATAATTCAC
CATTTTAGCTAGTCCTGGAAATATATTAAATGTCCTAGTTATGTATTTGAAAATATTGTA
TCCGCCTTCAGCAGCGACCCCTTCTACCACAAGATTGTATGTTACAGCTGCTCTAACTTG
GTTCTCAGGGGACGGGTCTCTATTCAAATTCCACATTGCCTTTGGGAGCTCCTCATAGAA
TATCTTAGCGTAGTTTGGTGAAACATCCTTAGTTAATTCCACCAAGTCCTCCTTAACACC
TACTGCGTCCAAGAACCTCCTAAAAGCTTCTACATGTTTCGCTTCCTCAAAAATAAACTG
CTCTAAATACATGACCTCCTCTACCTGTCTCTTATACACATCTGACGNGTCCAAGAACCT
CCTAAAAGCTTCTACATGTTTCGCTTCCTCAAAAATAAACTGCTCTAAATACATGACCTC
CTCTACTCTGCCTTCTTTAACAAGTGTGACAATCAAGGGGTGTAGATCAAGGGCTACTGC
CTCTTCGCCTGCACCGAACTTAGATGTTACATTGACCATAAGAAACTTATCTATATCCCT
TAACTTGTCCCAGTCTGCTCTGTCTTGGGTAAGATCAATTGTCGATGGATCCCAAAAAAG
TTTCTTGCCCAGCTGATATAACTTCATAGGAAATAGAGACCAATCAATCCCTCCTTTCTT
TATCGACTTAAAATACGTATGTTTGTATTCTTCGAAATTTAATACCATATCTTTATATAG
TAACTCTTATGTTAAAAACTTTGCTTAAAGAATTAAAAATAAACTTATGCTAAAAATAAT
CTAATAAATTGGATTACAAAACTGCCAAAAAGTAGAAAAAGCAACATGACTTAATACTTA
ATAAAAGAGATATATCTTCAAACATTACAGTAGTGCCTGTTATTGAAAATCATAAATAAA
ATGAATACAAAATAAAAAATTCTTTAGATCGTCTATTGTTTCATGTAATAGTCCTTATAC
TTATTTCTCAACTCCTCCTTCCTGAACTTACCAACACTAGTCTTAGGTATCTCATCAACA
AAGACAATATCATCCGGTAACTGCCACTTGGCAAACCTCTTAGATAAGTGATCAAGTAGT
GACTTCTTTACTTCTTCCTTGTCCTTACTCTGATATTCAGGTTTAAGTGATACCACAGCC
AATGGTCTCTCACCCCACTTAGGGTGAGGAACACCAACAACACTAGCCTCTCTAACATAA
GGATGAGCCATCAAAAAGTTCTCCAAATCAATACTACTAATCCACTCACCACCGCTTTTA
ACTACGTCTTTTAACCTATCAACTAATTTAACATAGCCCAATTCATCAATAACACCTAAA
TCTTTACTTTTCCACCACCCATCACTAGTAAAAGACTCTGCACTCCTCGGGTCATTATAG
TACGACCTAGCGATCCATGGTCCCCTAAACCAAATTTCACCCACACTCTTACCATCCCAA
GGTAACTCTTCTCCTGATACAGGATCAACTACTTTTACCTCGACACCAAATAGTATTAAC
CCTTGTTTTAGCCTCTTGAACTTCTCCTCTACAGGTAATTGCTCGAATTCGGGCTTAGCT
ACCGCAGCTACCACTACCGGTCCTGTCTCAGTAGCACCATATCCTTGTCCTGTCTCAATA
CCGTGTTTCGCCAAGGCAGAAACTAGAGCTGATGGCGGCTCCGCTCCCCCAATACCTAGT
CTTAAGCCAGCTAAATTCGGTTTAGGATCCATCGTCTCTATTCTTCTTAATAATTCTAGA
ACTACAGTAGGTACTGCTGCCGTTCTCGTAACTTTATGATTTAAAATGTGCTCAACCATG
GAGTCAACAGTTGGTCTACCAGGAAATATCTGCTTACAACCAGTAATTGCACCAGCAAAC
TGAGTACCCCAACCNACCATGGAGTCAACAGTTGGTCTACCAGGAAATATCTGCTTACAA
CCAGTAATTGCACCAGCAAACTGAGTACCCCAACCATGGACATGGAAGAACGGAACAGCT
TGTAATATCACATCTGATGGTTTAAGATCTCTAGAAATGTTTAACGCATGGAGTACCACA
GATCTATGGGAGTAAAATACACCCTTTGGTAGACCCGTAGTCCCGGTAGTAAATGCAGCA
AATGCCGTAGACTTTTCATCTACCTCCTCAAATTTTCTGTTGGGTGAGCCGGACTTCACT
AATTCTTCATAACCAAATGCATTCCTGATATTCGTCTTGATTTCCTCAAAAGGTTTATCA
CTCATGATGATAGTGTAGTCAAAATTATACTCCTTAGATAGAGCCTCAGCCAATGGAAGT
AAAGAATCGTCAACCAATAGACCTTTTGCCCTAGTGTGTTTTAAGATGTATAGTAAGTCT
GCAGGGTGAAGTCTGATGTTTAATTCCAGTAACACTGCTCCTAGAGACGGGACAGTGAAG
AATGACTCAAAATACCTGTGATCGTTCCAACCCAATATACCTATAATATCACCNTTAATT
CCAGTAACACTGCTCCTAGAGACGGGACAGTGAAGAATGACTCAAAATACCTGTGATCGT
TCCAACCCAATATACCTATAATATCACCAGCTTTTGTATTAAGTTCCTTTTCAAGGGAGT
TTGTAAAGCTAGATATTCTATGGAATATTTTTCTATAATTTAAGTTGTGGAGTACTCCCC
CTTGAAATCTTCTATCTGAAATAATTTCTCTTTCTCCGTGGACTTTAGAGGCGTATTCGA
TTACTTTATGTAGGTTCAGTTGCCATTCATCATTTACTGTGGAGGGAATTCCTTTTATCA
TTATATCTATTATAAGTTGCTAATTTATAAATATTAAATTGAATAAAAATTAACGCGTAT
GCCCTAGCGTCAAATACATGAGCTTTTCACTGTGGTTTTCTAATATGCTTATATAACTCA
AAATCAAATTCTTGAACTATGATAACAACACTAAGCCTACCAATGCCTGGTCCCCTAAAA
CACATTAATTCTTACGTTATAAGGGACGGAGATGATACGTTGCTTATCGACACGGGTCTT
CCCATAGAGGACGATGCAGTAGTCCTAAAGGAATTTATTGAAAAGAGTGGTTATCCTGAC
TATGTACTTATAACCCACTATCATCCAGACCATATAGGGCAGGCTAGGCTATTTAAAAAA
AGCAGGATTTTGCTTAACCAGGAAGAGCTACAGTTTATCACTGACGTCATTGAAGGAGTA
CATGAAAGAGAAATGAAGGATTACCTATTACGGAATGGTTTCCCAGAAAATTTTCTACAG
AGAATTTTCAGTCAGAGGGCTTTCTTTAAAGAACTTCTAGCTGACATAGAATTTGAGGGT
GTAAAAGACGGAGATAAGATAGTAATAGGGGGTAATGAGGCTGAAGTTATTTGGACTCCA
GGACACACGGTAGGTCACTCATGTGTGAAATACGGGGAAAACCTATTTTGTGGAGACCAT
ATCCTACCAAATGTCACACCTAATGTTTCACTCCACGCTCCATACGATGATCCCTTAGGT
AGATATTTAGACAGTCTTGATAAGATAGAGAAGTTGGAGATAAATACAATTTACCCCGCC
CACGGAGAACCATTTACTAACGTTAAAGAGAGAATAGAAGAGATTAAGCAACACCATTTC
CATAGACTTCAAGAGATAATTGATATCTTGAAAAAGAAGGGTAGAGCTAGTGCCTTTGAA
ATAGCAATGAATATTTCCTGGTACAGGAAGTGGGATGAGTTGTCAAACTTTGATAAGCAG
TTAGCAATGGGTGAAACCATGGCTCACATAAAGTACCTCCTATACAGGGACAAAATTAAG
GAGATAAATGAAGGAACCTCTATAACTTATACACTTTAATCGGAATGGATATCATTTATT
AACCCTTTAATTTTATACTACTCTATGAAAGTAGAAGATATTAAGAAAATACTCGTCATC
GGAGCAGGAACTATGGGTCACGGTATAGCGGAACTAGCAGCCATAGCAGGTTATCAAGTA
TATCTAAGTGATGTCTCTCAAGATATATTAAATAGTGCAATGGACAAAGTCAAATGGAGT
CTTACAAAGTTAAAGGAAAGAGGGACAATAAAGGAGGACGTAGAGACAGTACTGCAGAGA
ATAAGACCTGTAGTTGGACTAGATAAGACTGTCAGTGATGCTGATTTTTCCATTGAAGCG
ATAACAGAGAAAATAGATGTAAAGAGACAGACATTTGCAAAATTAGACGAGCTATTACCA
CCTCATGCAATACTAGCAACTAATACCAGTAGTCTACCAGTTTCCAAAATAGCTGAGGCT
ACAAAGAGACCTGATAAGGTAGTTGGAATGCATTACTTTAATCCCCCTGCACTTATGCCC
CTAGTTGAAGTAATGAAGGGCGACAAAACCAGCGACGAGACCGCAAAGGTGACATATGAG
TTAGCAAAGAAATTAGGGAAGCAGCCTATAATGATAAACAAAGATATTCCTGGATACGTT
GTAAACAGGATTTTAGGAGGAATAAATATCGCATCGTGTATAGTAGTTGAGAAGAAGCTT
GCTGACATAAAAGAAGTCGATGCTGTTGCAAGATACAAACTAGGCTTCCCAATGGGAGTT
TTTGAACTCCTAGATTACACTGGTATAGATGTTGCATATTACATTTCAAAATCAAGGGAA
GAACTGGGAGTGAAAGACGATATACCAATCTGCTCACTAATAGTTGAAAAGTTCAAGAAC
AATGAGTTGGGTGTTAAAAGTGGAAAGGGATTCTACACCTATCCAGGTCCAGGTAAGTAC
GTCAAGCCTGAATTACCTAAGGAGTTGGCAGAGAAGTTAAACCCAGCTTTAATTATTGCG
CCAGCAGTAAATGAAGCCGCTAGATTAGTGAGGGAGAATATAGCCAGTAAGGAGGATGTA
GACTTAGGTACAGTCCTTGGTCTAGGATTCCAGAAAGGTATACTGAAATTAGCCGATGAG
GTGGGAATAGATAACATTGTGAATTCATTGTCAGAGTTAAAGAAATTAACAGGAATAAGT
TCATTCGATCCAGATCCCCTGTTGACAGAGATGGTTTCTCAAGGCAAAGTGGGAATGAAG
TCAGGCTCAGGATTCTTTGAGTACGGGAAGATTCAACAAAAGACACTAAAAACCTTAATA
CTTAGAGTTGAGCCTCCCTTAGCCTGGATAGTCTTAAATAGACCAGAGAGACTTAACGCG
TTAAGCCAAGAATTAATGGGTGAACTGGACAAGGTTTTGGACGAGTTGGAGTTCAATAAT
GACGTCCGAGTGGTAATTATCACTGGTAATGGTAGAGCATTTTCTGCAGGTGCTGACGTA
ACGTCATTTACTACACTGAGACCAATTGATGTTGTGAGATACAGGTATATGAAAAACGTC
ATCTACAAGATTCAACTTTATACTAAGCCAGTTATCGCTGCTATAAATGGGTTCGCCCTA
GGCGGAGGACTTGAGTTGGCAATGGCGTGCGACATCAGAATAGCCTCTAATTTAGCCCAG
TTAGGTCAGCCTGAGATCAATATCGGAATAATTCCAGGGGCCGGTGGTACACAAAGACTT
CCAAGACTAATAGGTAAAGGAAGAGCGAAGTTACTTATTTACACCGGTGATATGATCCCT
GCGGAAGAGGCATATAAAATGGGACTAGTTGATCAGGTCGTTCCGGCAAACAAATTTGAG
GAGGAAGTTAGGAGAGTGGCATTGAAGATTGCAGAAAAGTCGCCGTTATCATTATTAGCT
GCCAAATTAGCTGTGGAGTTAGGTTATGAGGCTAATATATGGACTGGACAGGAATTAGAG
TCTGCCTTATTCGGACTGTTATTCACAACAGAGGATGTAAAAGAAGGAGTAAGGGCTTTC
CTAGAGAGGAGAAAGCCACAGTTCAAAGGAGAATAAATGAGATTATTTTTTATCTCTCTC
CTTAAGTACAAAAGAAAGTGTAAGGAATAAAAAACATGTTTTTTGTTATCTAGTTCCTTG
TGTACATCGTTATCCTTTAGGTAATCCTAGTACGACCTCTCCAAGCAGGTTTCTTAATAT
TTCCGACGTTCCTCCTGCAATAGTAATTGACCTTGAAGCTAATAGTCCATAAACTATTTC
AGGTCTGAAACCAGGTTTACGTTCTACCACTAGAGCTTCCGGACCCATGGTATTGAATGC
ACTCTCATAGACTTTTTGCATTGACTCAGAAGCTACTAACTTGATCATGGCAGCCTCTGG
ACCAGCTATATATCCCTTTTTCATTCTCTCTAGTATTCTCTTGTAAAAGGCTTTCAGCGC
AATTATATCTTCAGCTGTATTAATTAAGGATTCTCCCTTATAACCAGTGTTCACAAGATC
TCTGATTATCCTCTCGACTCCAAATAGTATTGTACCTATGTTTAGTCTTTCGTAATTCAG
TGTGGACATAGCCACTCTCCATCCTTCTCCTACCTTACCTACAACATTTTCCTTAGGCAC
CTTTACTTGATTGAAGTATACCGTGTTAAACTCTGATCTTCCAGTTATCTGCTTAATAGG
GCTAACTTTTATCCCCTCGCTTCTCATATCTACTATGAGTATTGTCAGCCCTTTGTGCCT
TTCAGAGGGGTCTCCTGTCCTCCCTAATAGGAGACAGTAATTAGCCAGATGGGCATAACT
ACTCCATATCTTCTGCCCATTTACTTCATAATGATCTCCCTTATCCTCTATCTTGGTTCT
GATTGAAGCTAAATCTGATCCTGCGTGGGGTTCAGAAAACCCTTGACACCATATATCTTC
CGCTGTAAGGATTCTCCTTATGTGTTTTTTCTTCTGCTCTTCATTTCCGTTGTTCAAAAT
TGCAGGACCTGTGACCGATACTCCTAAACCTATCGTAGCGTAAGGAACTCCTGCTTTAGC
GAATTCCTCTCTAACAATAATCTCCTTTATGGGACTATCTCCCCAACCACCATATTCCTT
AGGCCATGAGACACCAAGATAGCCTGCCTCATATATTTTCCTCTGCCAGCTCTTTAAGAC
CTCAACTGGTGCCATATCTCCCTTTTCCTTTATCTCTTCAGGTACGTTCTTGCGAATCCA
CTCTCTGACCTTATTCCTATACTCCTCTAACTCTTTATCTTCTTCGCCCATATACTGAAT
TACTTTAGATCTAATATATAATCTTTTTTGAAAACCAACATCACTAATTAATGAAAAATA
TAAAACCTAGAACTTTTGCGTTCCCTTCATGTAAAGTAGAAAGTAGCGAAAATGGGAATA
GGAGGAAGACCTCAAAAAATAAGAAGTTATTATGTATATAGACAAAACAAATGGCAATTA
CCTTGGTGTTAACATATTTTCTATAATTAAGTCCAAGTCTCTCTGTTGTTTTAATGTAAG
CCCAGAGTTACTCCACAAGACGTACCTTTTACCAAGCATATGGGCTATACCGATTAAAAC
GTAAGACAGTAACTCAGGGTCTACATTTATTATCTCACCCCTCCTCATTGCCTCAGAAAG
ACCCGTAGTATATCTCTCGGCTAGCTTCATGAAGTGCCACTTATATATATCAGGTCTATG
GACTTGTGTTTCAATGAATATCTTATAATACTTCTTGTTCTCGTTCATCCACTCCAAGAA
TTTCTTCATTCCTACTTTTTCCACATCAATCCTACTGTCTAGGTTCTGTGTATATGTTTT
CAAATAATATCTCATATTTCTGTTAAACTGCCTTATTATCTCATCTAAAATGTCATGCTT
ACTCTTAAAGTAAAAGTAGAAAAGACCATAAGCAACTCCAGCCTTACTTGTAATATCGTT
TATACTAGTGCTTAGAAAACCCTTATCAGCAATTAGCTCAACAGAGGCATCAAGTATTTT
ATTTAGTGATTCCTTTCCCTTTTCTGTTTTAGGAGCCCTATACATCACACCACCTTTACT
ACTTGATTTTTGAGTCGACTATCATTGTAGTTAAAAGGTAAACTCGATAATAAACTTCTC
CGATAATTTTATTGATTAGAATAAAGAAGATTATTTACACAAATACATTAAGATATAATG
AATAAAACAAATAGTTTAATTTTGATGAAGAGATACAAAAAAGCTTAAACGAAGAGAACT
GTGCCACTGACTTCTTCCACACTCTAAAGGGCGAGGCTCTCCACATTTTATAATTTAATG
TCAAAAGGCTTATTTAGAGGCTCTACGTCGACTTCTCTTTAAAAGGAGAAGACCTGGAAG
AAGCTAGCAACATCATTTGCCATTTAAAGTGAAAAGCTTACGTGTAATACAGCAAGCAAA
TCCGCGAGGAAATATGGCACGTTTGAACTTTATCAGATCAGAATAGACTCATTTATATTT
CATGGTTTTATTCAAGAGGGCATATTTCGACTATATTATACTTGATTTTTGAGTCGACTA
TCATTGTAGTTAAAAGGTCGGTTCAGTGTCAGCTTTCCTAATAGGATTTGGAGTGAAGAA
AAATTATTTACACAAATACATTTGATAAATCAAATAGTTTAATTTTAATCAAGAAATATA
AACAAGCCGGAGCATAATTTAATTATGACATGGAATTTGAGACAAGAGTACAAATGTAAA
GATTATCCTAGTTTAAAACACTATTATTGGACGAAGGAGTCTAAAACGCCACCCTCAGGG
ATTATTGGTGTTCATAGGCTAATCAAGGAGGAATGTAAACCCATAGCCTCTCTCCTAATA
CTCCCAGGAACATGGAGTAGTGGTGAACAGTTATCTGCTAATACGGTAGATGATGATTGG
AAGAGAAATGAAGACATTGATGAGCCTTTCTTTTGGGCTAATAGATGCATTGATGTTTAT
TTAATGGATTATAGGACTCACTTCCTGTCTCCTGAGAAAGATCCGAGTGAATTCGGCTTT
ATGGTTGATTGGGGATGGGAGCAATGGATAAATGACATTAAGGAGGTTGTAGAGTTTATT
AAAGAGATATCTTCCTTTAAAAGGGTCTTCTTAGCTGGTGAAAGTTTTGGAGGATTAGCT
ACAGTAAATTTTGCAACTCTATTCCCTGAGGACTTGGAGAGTCTAATTTTACTCGATGGA
GGACCTATTCTAAGGCAACCTACTAATTCTCTTGATTTTGACGGTCTCTTAGAGAAAATC
AAGAATACGAAGAGTTGGGCAATGGAAGTTGGAGGTACTAAGGGGGCTCTCTTCCTCTTT
AAATATATCGATAAGAATCCTAATGCACCACCGACAAACCCTGTAACGGGAGAGCCTCTT
GAACCTAGAATCAATCCAATTACAGGTGAAAAATGGAATAACATATTGGAATGGGCAACT
TTTACTCTCTATAGCGGTTGGGGTCCGGGATTACTAACAAACGTATATGCAGGGTATAAT
GATCCGAGAGTGTTAGTACATACAATGTCCACCTTTGACAGATATTGGCCAATAAGGATA
TACCTTGAAACTCAGACAATGTTAGACTGGAAGGAATGCCCCTATCTAAAGTATGATTTT
GACAACATGTACAGCAAAATATCCTTACCTATCCTAGATATAATAAGTGGCTTTGGATTA
TCAGCAGGTAGGCTGAGCAATAATCCCTTCCCTGGAAATCGTCCTTATAGTATGATACTT
TTAGAGAAATATGGTCATCTGGACGTCTACAATGGTTCCCACTGTAAAGTTGATGTATCC
ATTCCTGTGGTATCAGCAATATACTCAAGGGTTTATAAGACACAAATTAGGTAGGTAAGT
TAATTATTTAGATTAATTTTTTATGCTATCAACTAAAACTAAATGTTATGCCGTTGGATC
CTGAAGTGAGGAATTTCCTTCAAGTTTATTATAAGGCTAACATAATAGATTTCACCAAAT
ATCAGTTCCAGGAAATTAGACAAAAAGTAAATGAATTGTTGGCAAAGGCGGTGCCAAAGG
ATCCTGTGGGAGAAACTAGAGATATGAAAATAAAGTTAGAGGATTATGAGCTGCCCATCA
GAATATATTCACCCATTAAAAGGACCAACAACGGACTGGTAATGCACTTTCATGGAGGAG
CGTGGATATTAGGGAGTATAGAGACTGAAGATGCTATCTCAAGAATTCTCTCAAACTCCT
GCGAGTGCACAGTCATATCGGTTGACTACAGACTTGCGCCTGAATATAAATTTCCAACCG
CAGTCTATGATTGTTTCAATGCTATAGTGTGGGCAAGGGATAATGCGGGAGAACTTGGTA
TTGATAAGGATAAGATTGCCACATTTGGAATAAGTGCTGGAGGTAATTTGGTTGCTGCTA
CTTCACTGTTGGCTAGAGACAATAAATTGAAATTGACTGCACAAGTACCTGTAGTTCCTT
TTGTATACCTCGATCTTGCGTCAAAATCAATGAACAGATACAGGAAAGGGTACTTTCTTG
ACATCAATTTGCCAGTAGATTACGGCGTTAAAATGTATATAAGAGATGAGAAAGATTTAT
ACAATCCATTATTTTCACCCTTAATTGCAGAGGACTTATCTAACTTACCTCAGGCTATAG
TCGTTACTGCAGAGTACGATCCTTTGAGGGATCAAGGAGAAGCTTATGCCTATAGGCTCA
TGGAATCTGGTGTCCCAACATTAAGTTTTAGAGTAAATGGCAATGTTCATGCATTTTTGG
GTTCACCAAGGACTTCACGTCAAGTGACAGTGATGATTGGGGCACTACTTAAGGACATTT
TTAAGTAAAAGAAACATTGTTGCTGGACATTTTTCAGTATCTTTTTGATTAATAAAATTT
ATTTATGAAGACTCATAATGTAATTTATGTACTCTCTTAAAGACAAAGTAGTCGTTGTGA
CTGGTTCTGGTAGAGGTATAGGTAGAGCTATAGCGTTAAGGTTAGCCCAAGAGGGTAGCA
AAATAGTAGTAAATGCCAAGAAGAGGGCAGAAGAAGTTAATGAGACCGTGGAAATGGTTA
AGAAAATCGGTGGAGATGCTGTAGGAGTTTTAGCTGATGTGGGAACCAAGGAAGGTTGCG
AAACACTTCTAAAATCCACCCTTGACAAATTTGGAGTTGTGGACATATTAGTAAACAATG
CTGGATTAGGACTTTTCTCGCTATTCATGAACGCAGATGATAAACTAATTGAAAAACACA
TTTCTGTAGACTTCAAGTCTGTAGTATATTGTTCTCAAGCATTTGCAAGGGAGATGAGAG
AAGGAGGAGAAATAGTAAATATAGCCTCAATAGCAGGAGTTTTACCAGCTTATGGTCTCT
CGATGTATGGTGCAATGAAAGGAGCAGTGATAAGTCTGACCAAATACATGGCACTTGAAT
TAGCTCCTAAAATAAGGGTCAATGCTATAGCTCCGGGATGGGTTAAGACAAAGTTGGGAG
AGAGTATGTATAAATTACTGAACATGAGTGAGAAGGAATTCGTGGAGAAAACAACCTTAA
TGGGTAAAATGCTGGAACCAGAGGATATTGCGGAGTTTGTCACAGCTATACTTAAGATAG
AAGGATTAACAGGTCAGGTATTTGTCGTAGATGCAGGGGAAAGTATAAAAAGAGGAATTG
CTTAAATGTTTAATTCATGAAATTAACCAATAATTTTTTTGATTAAACTTTCTGCTTCCC
TATAATCATAACTTCTGAACAACTCTATCTTACTAGCCTCTATTGATCCCTCCGCATGAA
CCATTGCAGTTAATAGATAACCCGCTACAGGACTGGCTGCAAGCTCTTTAACCAACTTCA
ATATCTTTACTCTCTCTTCTCCATCTACAGCTCCTCTCAAGTACTTGATAATCGTCTTAC
CCTCTTCACTATCGAAGTCTTCTTGTGATGGAAGTGTTGCAATAATACCTCCTGCAACGT
CAACTAAATCCTTAATTACGTCATGGAAGTGCATATTAGAGTATAGTTTTCCTACATTGA
CATACAGTGGGTTTGGAACTGCTACACCCTCTAGCATTACAGGGCTTATGGCAGAAGTTA
TAGCAGTACTTCTAAGTATTTCCTTGTAGAGTATCAAATCCACTACATCATCTCTCACAT
GTTTTTCGTTCTCTATTCCATTAGCCTTAGCCATAACCCTAGCTGAGCCTAGGAATAAGT
TAATTAGTGCTGACCTGTAGGATAATGCAGTAAATCTGTGATATGTTGCAAATAACATGG
CGATATTTCCCGCGTAATCATATTCCTTAAAGAGGAAGACTCTATCCCACGGGACAAACA
CGTTATCGAAAACCGTTATGGTCTCAAGTTCATAGTCCTTCTTACTTAAGACTGCTGAAG
TGTTTCCCTCAATTTCGTCAATTGGTCTCACATAAAGTTTCAACCCAGGTGCATTTGCAG
GGACCGCAAAGGCTACGGCATAGTCCTTATCGCTATCCTTCATAGCCCTAGTTGGTATCA
CGATTATCTCGTCTGACACAGCAGATTGAGTTGTATGTGCCTTAGCTCCCCTTACCACAA
TACCATCACTCTTGACATCTACTATTCTCACGTACATATCTGGATCTGCTTGTTCTGAAG
GTCTTTTGCTTCTGTCTCCCTTCACATCAGTCTGAGCTGTAGCTATTGTCAAATCATTCT
TAGTAACATATTCGTGGTATTTCTGTATCCTTTTGGTGTAGTCTGTACCATATTTTCTGT
CCAATTGTCTCGCGGTGATGGTAAGAGCGAAAATTGCGTCACTCCCTATTGCTTGCGATA
TGTTGAATATTCCGTTACAGTACATTGTCGTATCGTAAATTAATTTATGTCTCTCTAGTA
AGTCCTGAGTTGATGTAGGTTTCTTGAAGAATTTACTTACCTTACCTAATGAGGGATCTT
CATACATTCTATCGGAATATTCGAAAAGTTTTGAAGCATGAATTGCAGCTATGCTCAGTA
TAGGATGAGCGGTTATATCTTCTACAGGTTTTCCCCTATAGAAAACTTTCCTTCCATCTC
GTAGAGATTTTAGAAAATCTCCTTTTGTTCTCATTAAGTATATTTAATAATTGACTTTAT
TTAATGTTTTGGTTTACATCTAATGTATGTGTTAATATAATTTTCTAACTTTCCTGAATA
GTATTTTTTATTACACGTGATATTGCTAAATATAATTGGTTTAATATGACGGATTTTTTC
ACATCATTCATGAATGTATAAATAATATTTTTAGATGTTTCTGGAAGATTATCAAAAAAC
TATTTTATCTAACTTTAATATATAAACTCTTGTGATATATATTTTATGTGTATCTTAAAG
GAAGAACTGCATTAATTACAGGTAGTGCAAAAAGAATAGGAAGAGGCATAGCCCTGGGTT
TAGCTAAGGAAGGAGTCAACATTGTTTTACATTATAATACATCTGAAGAAAGCGCTTTGA
GGTTAAAGGATGAGATCGAGGAGATTGGTGTAAAATGTTGGTTAGTAAAGGGAGAGTTGT
CTAAGGATTACGCAAAAATTCTAGATAACGCATTTAAACTTACTGAGGGTAACTTAGATT
TCCTCATAAATAATGCCTCAATATTTCCAGCCTCTAAGGTTACTATGGAAAACCTTAACA
GTATTGTAACAGTAAACTCGTGGGTACCTCTACTATTATCTCTCGACTTCTCTAGGAAAC
TGAGTAAGGGCAAAATTGTCAACATATTAGACTCAATCATTTCAGGCTATAATTTCGAGA
GATATCCTTACTTCCTGAGCAAGAAATTACTGGAGATCATAACAGTTTCTCTAGCTCTAA
AATTGTCTCCTTCCTTTCAGGTTAATGGAGTTGCCCCTGGACTGATACTACCACCTGAAG
GTAAGGATAACTCATATCTAGAGAATCTGAAGAGCTTTGTCCCCATGAAGAGGTATGGTA
ACGTGGAGGAAGTTGTAAATGCCGTAATCTTCCTTCTAAAGAGCGATTTCATTACAGGAC
AGATAATCTATGTTGATGGCGGAGAACACCTAACTCCAAGGGTGGTCTTATGACATACAA
GGTTTCCATAGAGGACTTAAGATTGTACACAATTATTGGCGTGAACCCTCAGGAGAAAGA
GACGAGACAGGAGGTGTCTATAGACGTATATTACTGGGCTGATCTAAGGAAAGGAGCTAA
AAGTGATCAGCTACCAGAAACTGTTGACTATAAAGTCTTAAAGAAGGAGATCATCTCTTA
TGTGGAGAACTCTTCCTTTAACTTACTTGAGAGCCTTGCCTATAGGCTGAGTAAGGTTGT
TCTCCAAGACAATAGAATAAAGAAAGTTGTGATAAAGGTCGGAAAACCGGGTGCGTTGAG
CAGAGCGAAAAATGTTTCAGTCGAAGTAAGAGCAAAGAGAAGGGATAACTTAGCTAAAGT
GTATATATCAATTGGGTCTAACATTAACCCTGAAGATAACGTTAGAAGAGCAATAGAGTT
ACTAGACAAAATGATTAAAATTAAGAAAATTTCCACAGTGTATCTTACTAAGCCTATCCC
CCCAGATCAACCTGACTACTTTAACTGCGTCGTTGAGAGCAGAATTAACATATCGCCGAA
AGATTTGAAATACAACATATTGAGGAGAATTGAGAGTGAACTAGGGAGAGAAAGGACAAA
GAATAAATTCTTACCTAGGACTATTGATCTCGATTTAGTACTGTATGGAAACCAAGTGAT
AAACGAGGAAGGGGTAACTGTTCCAGACCCGGAGATAGAGAAGAGAGAGTTTTTAGCAAT
TCCGCTAATGGAGTTGAATGAGGACCTGGTGATCCCCGGCATAAACAAGTCAATAAAGGA
GATAGTTAAGAAATTTGAGGGAGTGGACATGAAGCCATTAACTGATTTTACATCAGAGTT
ACGGAGCCTAATAAGTGGAAGCAGGAAAAAAGATCCTGAACAATAGGTTTAGACTAATGT
AAATCACATACCTTGACGAGTGTAGTGTTAAGTGGGAAAAAAGAGAAGTTTTAGCTCTTC
ACTAACTGGAAAGGAGATACCTTGTCGCCATATCTATTTATGTAGTCTAATAGCCTGTCC
TTTTGTGCTTTCAATTCATTAATAACCTCTATCGGCGTGTCTGCTATCCTGTCTCTTATA
CACATCTGANTCAGATGTGTATAAGAGACAGGCCCAGAGTGGAGTTAAACAGTTTGCTTA
GATCTTCATAATATGGAATAAACCCTACAGGTGTGTATATAGCGTCAGTCTCACTCTCTA
CTCTTTTAACAGCCCATTTAACCCATACACGTTTATCTTCCTTGGAATTGAGGAATTTGT
TGTTTTCGTCCTTAAGAAAATAATTGAAGCTAAATATTTTGGGGACGTATTTGAGATTTC
TGCCAAATGTCAGATAGTTATTTAAGTATTTTCCTAGGGACAGAGGCATGAAGTCAAGTA
TTGCCATAGGGTTGAATTCTAAGACATCAGCTTTGCCAATTACTGCTGAAGTTCTAGAGG
ACTCCATTGAAGCACCTATAGTTATAACTCCGTGTTCCCAGGAGAAAGCCTCTGTCACAG
GGACTAAAGTGGAGTAGTCTCTGACTCCAAAAATTATTCCATCAATTACAACACCTTGTG
GATTATCGTAGTCTTTGTCTAAATTACTGAAGGATGTCAAAGGAGATGTGAACCTGGCAT
TAGGATGGGAAGCTGGTTTTCCACTTTCCTTAGTCCAAGCTCCCTCATAGTTATATCCCT
TTTCGGGTTTTTCTACTTCACTTCCTTCCCAATATACTCCTCCGTCATCTGTCATCAACA
CGTTGGAAAAAATGACTTCACCTGGCTTATGTAATACATCCCATATTACAGGGTCATCCC
TCTCGTTTATTCCCTGAATAATTCCAAAAATACCGATCTCAGGATTTACTGCTCTACACA
CACCGTCGATCTCCTTTATAAATGCTAAATCATCACTGATCAGACTTCCTAACATTGAAG
TTGATGTTTTACCAGATCCTGACGGAAAAGACGCTGTGAAGTAATGGGTGCCACGGTTTC
CCTCAAATCCTACAATAGCCATATGTTCGGAAAGCCAACCCTCATTCACAGCTTTCGTAA
CTGTTAACCTCAAGGCTAGTTTTTTCAGACCTACGCTATTACCAGCATATGTGGTGTTAA
CGCTGTAAACGGTATTCTCCTTAACATCTATCATAATTCTCCTTTTCTTGATATCTAATT
GTCCCTTTGAATGAATGAATTTCAAAAAGGGTTTGTCACCATAAAAGTCCTCAAATGCGT
TTCTGTACAATATATTCTCACTGTGAATTACATACGGAGAATCTGTAATTTGCACTGCTA
GTATTGAAAATTTTGAGTTCCTCGGACCCAATGAGTAAAAACCTACGTACATCTCTCTAC
CCTTCATAGAACCCTTCAACAGAGATAGCATCTCCCTTAAGCCCTCATCTCTGGGCTTTG
TGTTCACAAACGGGATTTTTTCGTCCGTGAGAATGAAAGTGTCCTCTCTAGCCCTTGCTT
GATCTAAAGGGTGATCAAAATGTATTGTATGCCCTTCCATTTTGAGTTTGATTTCTTCTT
TAGTCTCCAAAGCCCTTTTTTTAACGTATTCTCTGTCCTTCTCTTCACCAAATGATACGT
AAACTCTGTCTGGGGTGGTGAGCTCTATGGTCTTACTCAAGAAATGGACTAGGGAAGGGT
TGTTTATACTTTTTAATTTTTGAAATGCTTTGTCAGAAATAATGCCGTTTAAAGGGCTTA
AATCAACCTTCATGATATATATTTGGTTAAAGAAAGTAAAAACGTTTTAGTCAACTATTT
AACTGATTTATGAGGTTATTAATAGATAATTGTAGTACGAAGATTAGGATTATTTTTCTA
TTTTGTGGAAAACCACTATAGACGTAAATTATACGAAACTAGTAAAGCCCATTTATAGCG
ACTTACGATATGTCTAAATTTAATCCTTCACCACTTGTTTAAAGTGAGGATAAGATCCAC
TTAAATTCGTGTACAACATTTTAGTTTCAAGAAAATCTTCAATACCTTGTATTCCCAATT
CCCTGCCAATACCACTTTGCTTATATCCTCCCCATAAACCTTCTGAGGGCTGTGTGTACA
CGTCATTTATCCACACTGTACCTACCCTTAATTCCCTGGAAACCCTAATTGCCTTCTTGT
AGTCATTGGTCCATACAGACGCTGTTAACCCGTATATAACGTCGTTAGCCAAGGATATTG
CCTCCTCCTCGTCTTTGAAATAAATTATTACAAGGACAGGTCCAAATATTTCCTCCTGGG
CTATCTTGGACTTATTATCCACATCTGAAAACACAGTTGGCTCAATAAAGTAACCCCTTT
GAAATTCACCATCAGTAACTTTCCTTCCTCCAACAAGTAACTTATACCCTTCCTTTATCC
CAGTTTCGATATAGTCAATTACCTTATCCTCTTGGGGTTTCGACACCACTGGACCAATAT
CTGTGTCCTCCTGAAGTGGATTACCTAACTTGAGTTTTTTAATTTCATTGCTCACTGCCA
TCTCAACCTTTTCTGCAATACTCTCCTCCACCAATAGTCTAGAGGTTGCACCGCATGCCT
GACCTGCATTCCTTAGAGCCCCAAAGATTGCCCCTTTTATAGCGTTTTTCAAATCACTAT
CGCTAAATAGTATAATAGGGTCCTTGCCTCCTAGCTCTAATGAAACCCTCTTTAGGTCCT
TAGAAGCCTCACTCATTATCCACTTACCGGTGTTTGTCTCACCGGTGAAAGATATTTTAT
CTATCTTTTTGCTCTTTACTATTTGTGCACCCACCTTTTCCCCTGGATCAAATATAACGT
TTAGAGCACCTTTAGGGACTCCTGAAGACAATATAATTTTCGCCAACTGGTAAGATATAC
CTGCTGCGTAAGTTGCTGGTTTCCAGACTATTGTGCAACCTACTGTAATGGCTGGGGCTA
GCTTTCTTGCACTCTGTGTTAATGGAAAGTTCCAAGGTGTTATTAACCCCACGACACCTA
CTGGTTCCTTTATGATTTGTACCATATCCTTGCTGGGAAGGAATTTTGAAGTATCGTATA
TCTTACTTCCAAAACCTGCATAGTACTCGAATACGTCAGCTGCAGCATTAACCTGTACTC
TAGCTTGTCTTATAGGCATTCCTATCTCTTCTACAAGTAGTCTAGATAAGGTTTGAATTT
CTCCCCTTATTTTTTCAGCTATTCTGAATAGTACTTTATCCCTTGCCTTGTAGTTTGAGA
CCCATCCGTTTTTATCCTTATCAAAGAATTCCCTTGCTACATCGATTGCCTCCTCGACAT
CAGACTCCTTAGCTACATTAATTTTTGTTACACTCGTGTCAATGTTGTAAGGGCATTCCC
TGTAAATATATTCATCAGACCTTCTTTCTTCTCCATTAATTATTGACTTAACTTCTATCA
TTAATTGAATTACTTTAATGATATATTTAAACATTATTTTCAAATTGATTTAGTACATAA
ACTGAAAATTTTCAAATTTTGAAATATGTAAGTGTGCAGCTTAAAGAACTATTCTGGTTA
AAACTGGCTTACATTTAAATATAAATTTAAATAATTATTTTTTATATATTTAAATAGCCA
TATATATATACACAACCATTAAATCCAACAGGGAATGTAGCTCTAACGGTTTTTGCGTCC
TTAACACCAATAATAGTATTACTGGTTTTGCTAGCCGGCCTAAGGTTGACAGCATGGATT
GCAACACTAATAGGCTCTATAGTGACCATTCTCGTTGGAGTCCTCGTCTGGGGTGCTCCT
GCAGACCAAGTTGTTAAAGCTTGGCTAATTGGTGCCCTAGTTGGTTCATGGAACATATCG
TGGATTGTGTTCTGGGGGTTAACAATATATAACACCCTTGTACTCACAGGCAAGTTTGAT
GTTTTTAAGGATTGGTTAGTGAGAAATGCTACGAGAGACGCGAGAATTGAGGCTGTTATA
TTGGCATGGTCATTTGGAGCATTACTGGAGGGTTTAGTGGGTTTCGGATACCCCTGAGCT
TTCGTAGCTTCATTACTTATAGCATTGGGATTTGAAGATCTAAAAGCCTTACAAGTCTCT
GCACTAGCCAATAATGCACCTGTATCTTACGGAGCCCTAGGTACTCCAATAATTATTTTG
GCTTCCACTACAGGACTTCCATTATTATTTGTGTCTTCATCTGTTGCTAAAGTGGTAGCA
TTTTTAGCACTGTTACCTCCATGGATATTACTGTACTTAGTGGATAAATGGAGAGGGATT
AGGGACGCATGGCCTCTGGCAATACTAGCTTCTTTATCTTATATACTAGGTCAATACCCA
ATAGCCAGTTTTATTGGACCTTATTTACCAGATATAACTGGCTCCTTAGTATCTTTCGCA
GTGTTACTGTTGTTCGTAGGAGTGTGGAAACCAAAGAGGCTAGTTGTCCTATCACAGACC
AATGGTGGAGAGTCAGATAAGGGTAAAAAGTATCAGATGAGGGATATTATTCTAGCTTGG
TCAGCCTTCATACCGTTAATAATAGTAGTCACTCTCTGGACTGGACCCTGGTCTCCATTA
ACTAAAGTTTCCTCTTTCACTCTAGCCCAGCCTGCCTTCTCTTCGCTGTTACATAAGACT
GTGAGCGTAAGTTTTGCATTTAATCCTTTCGTTGCAGGAACTTCAATTCTAGCGTCATGG
CTTATAATATGTGGAATATTACGAACCCCAGGTAAAATAATGGCTCAAGCCCTCAAGAAA
TCATTGTTGGAGTATTGGGGTGGGATATTAACAGGAGTGTTTGTTGTAGGTTTAGCATAT
GTGTTCAACTTCAGCGGTATGGCATATTCCTTAGCCTGGAGGGCAGGAGACTTAGGCTTT
CTGTTTGTAATAGTATCACCACTATTCGGTTGGATAGGCTGTGCACTATCAGGAAGCAAT
ACTTCCTCAAATGCACTGTTTGGCGCCTTCCAAGCAGCTACAGCAAATATAGCAGGAGTA
CCTGTAGGAATCACAGTATCTTTAAACTCTGTTGGTGCCGAATTAGGTAAACCTGTTGCG
CCACAGACAGCAAGTGCAGGCGTGTCTACAACAAAGTATGTGAGAAATGAGGGAACCGTA
ATAAGGGCTAACCTACCATGGGCGTTTGGTATACTGTTCTATCTGATATTGGTAGGAGTC
TTGTTTGCTATCTTTGCGCCCGCCCTATTTAAGCCTTAGTTTCTGTCCTAAATTGAACCA
ACTCTTTTTTACCACATTATAAAAACCTCTATTTACACTTCGATACGATAGGAACCCAAC
ATTATCATCATAGTTTAATTCATCCATCAGATCTGTGAAGAAAGTAGCAAACACGATAGA
GAGACTATGGAGTGTATATCTCTTTTAATAAACTGATTCACCTTAATAAATCCTCTAATC
CAGTTTGTTTAACTCCTTTAACACTTTCACAGCCTTTAGTGCACTTATCTCCTTATCCTT
CACCTCAAGCATGATATCCACTTCGTCCACCTCGTTCACGAATCTTCTGAAATTCTCCTC
ATTGATTGTGGTGGCATGGACTCCAGGTTTTTCTCCTGGCTCCTGTTCACTGTAATCTAT
CATAGGTCTATCCTTCCAAGTCCTCCTCACTAGACTTAGTGCATCATTCAGACTTTCTCC
ATTATTAAGAATGGAGTGATGAAGATTGTCAAAAATTACAGGAATACCTGTCCTTTCGCT
TATCCATAGACAGTCCTTTACGCTGAACACCTTGTCGTCATTTTCAATTACTAGTCTTTT
ACTTATGTTTGAAGGTAACTTACGAAAATTCTCTATGAATCTGTTAAGACTTTCCTCTTT
ACCATTCATAGAACTTCCTACATGAATTTGAATTTTGCCTTCAATACCCATGGAGTCCAA
CAGGTCAGCATGATACTTTAATTCCATAATACTTGACCTCACCACTTCTTCCCTGACAGA
ATTTAAAACCACATATTGACCCGGATGCATGGAGATTCTTATTGAGTTTTCCTTTATGAA
GTCCCCTATATCTCCCAGGATGTGAGAAAGCTTATCCTTCCAATTCACATGGAATTTGGG
GTGTGAAGCCAGTGGTATAGTATTAGAGCTTATCCTGAAGAAAAGTATTTCATGTTTCAG
ATTCCATTCCAATATATTTTTAAGGCAAAGTAAATTTGAGGAAGAGACTTTAAGCACTCT
CTCTTCCGACAAAGAAGAAAGTTTTATTGTTTTATCCGCTTTACAACCTAAAGAGTAATT
TGTGGATACGTAACCTACTCTCAACAGTGAATAATTCTAAGTGTTACATAAATTATATCG
TTAATCTCCTTATGACTAACCTTTAAAAATGCTAAAACTAAGAGGCTATTTAAATACGTA
AAGAGAGAGTTATTGTCTGTAGGAACCTCTAATAACACTTGAATATTGATTTACATCTAG
ACTATTTTTTAAGAAGTAAATAGTTTATCTCCGACTATAAGGACGTATTTCAAACATCTG
AAAGATAGGAGCTGTGAAAGTAAGTGATATTATAGAAATGCTAGAAATCGAGAATAGTGA
TTGAAAGTAGAGTTTTTTTATGAAAGATATATTATGTAGGTGACTTTTTCACTGTTTATC
TTTTTATCGACTATCTTTACTCCCTTATCTGCCATCTGGCTCACCCAATTATCGACTTGA
CCCTCTTGTCTTCCTTTCCAAGCTATCACTTTTACTTCCTTATTTCCACCTACTTCAAGC
CAAAACCTGAGTAAGCTCATATATGTAGAACCAGACTCACAGGTACCTTTCTCCACATCA
GTGGTTAAATCAAGGCTCTCCATATCCTATCAATATATCATTTTCGAGCTTATATCTAAT
ATATTTTTAGTTTCTAAGAAATATACCCTGTCCCAATTTTCTCGCTTCATTTTCTGTACT
ATTGATCTAAGTAGAACTTTAGCGTTACAAAAGGCATCAGAACAAGGAGTTTTCGCTATT
TTAGTGTAATTCACTAGATTTACTAGAATATCCTCTCTGCTGTCACCACTACTCAATAGA
ACTATTTCTCTTCCTTTTGTTGAAAAAATAGGTGAGTGAAGGAACTGTTCTAGTCTCTCG
GCATTAGCTGAATAGCCAAAAATCTCTGAAAACTTTAACATTCCATAATATGCTATACCA
TAATTTTCCCTATAACCTACAAAGAACGGACTATCTGAGAGATCTACAGTCTCATTTATC
TCGTTCCTGGCAACTTCTTCTCCTGCTAATGAGTATACTGCACTTAGACTCATGAGAAAA
GACAGAGTTCCTGGTACCACCTGTTTCGAGCGATATGGAATAGTAATAACATAGTCTCCT
AGTTTGGCTAGAATAGACTCTTCATTAGCAGTGACTACATATATCTTAGTCTTTCCCTTA
AACTTCTCCGCTAATCTAATATTGCTTTTAGGTTTTCCTGAGACCGATACGATCACTAAA
GGGTATTCCAGCCTGTTATACGCTAACGCCTCATAGGGATCTATCGCCCTAAATCTCCCA
TTTGTCTTACCCTCAACTGTTAGAGCAACTGCATACGAATCCCCTGCACCAGTAACATAA
GCTCTGTCGAGCTTCAGGTCACTGTAAACTAGATATTCACTGGATAATTCCCTCTCAATG
GACTCTATGTACATGCTAATAACTCTGTAATGGCTGAAAATTAAGAATTATGTTTGCTAG
GGAGGAAAAGTGGAAAACTAACTAAAGGTTAACAAACTATCTTACACGAACAAAATGGCT
AAACTGAGCCTGAAACAAAATGCAATGTTTACACCTACCTATGAAGTTAAATTGGCTTTA
ATGATATTTTCAAATAGAAAGGCAGTGTGGAAACAGTCCGTTTTTATGTCAGCTGACTTC
TCCCCTTACACAAATAGCGAGGCTTTCCTCATCATGTAAACTTACAAGTTTTACATTCAG
GATATAATGCGTGTAAAATCTTTATTAGACAATTTTCCTTATCGTTTATTTCGGCGCACT
CAAATAACTTATACCCATTTTCAACAGCTACTTTTATTTTATGATGATCTATCTTATCTA
CCACTAGGATATGGAACTTTTCTTGACCATAAACCCGTGATATAATTCCAGAATCCTCAA
TTATATACGTGGAATTATCATGAGAAAATCTCACAATGGATTGCAAACCTTTTTCCTCCT
CCTAAATAGTTTACTTAAATTCTGATTAGTGAAACCATCATAAATAGATTTTTATCCAAT
GTATTCAAAGGATTTCACTGGTTCTGTGATGCAGAGAGATACTATAACTTTTTTCAAGTG
GATTATACCATTGTCCTTAGCCTGGGGAATTGCATATCCTCTCACAAAAGTAGTGACATT
TTCTGTTTCCCCAATACTGGTCAGTGTGGCAAGAGTGATAGTAGGTACCCTATTTTTTTA
CTTTTTAGGAAGAGGCTTCTCTATAGGAATTAAGCAATTCGTAAATGCCTTATTCAACGT
AATCATTTTACTTGCCTTGGTTAATGTAGGAATATATTTATCCCCAAGTCCAGGTCTAGT
AGCCACTATGATCTACACACAGCCTATTTTTGTATTAGTTATAGAACTAATTCTGGGCAG
TAAAATTAGCTTAAGGGGGATGTCAGGTGTGGTAATAGGGGTGCTAGGGGTACTCATTTC
GGCAACGCTGTCCTTCAACATTGGTTTATTATTTGGAATAATGGGCTCTTTATCGTGGGC
TATAGGAACTGTCTACTACTATAGGAACTTGTCGAAAGACAATGTAATCAAACTTAATGC
CTTTATGTCACTGATCTCGATTCCCTTCTTGTCATCCTTAACTCCATTAGATTACTACTT
TGACTTTAATGTGACCAGCGTTGTCCTTCTGATTATCCTGGCATTAATAGCACAGGTAGC
CGGATTTTACTTCTGGTTTAATGCGGTAAGGGATCTTGGGAGTGTAAGTGCTAGTACAGG
TTCTCTATTGGTTCCAGTTATCGCGTACTTGACAAGCATCTTAATCTTGAAAGTTGTTCC
CAACGTACCTGAGATAATAGGCTTAATTCTCATACTTGTAGGAGTATATTTATCGTTAAA
TAGTAGGAAGGGAAAATAGCTTAATTCTCTATTACGACATACCAATAATTGGTCAGGTTA
ACTTACGGAATATAAGGAACCACTAGACGAAAAGATAAAGTAACCTTAAATCGTTTATCA
GGCTATTATTATTAACGCAAGTATTATGGCGATGAGAAGCACAAATGTTGCAAAAATAGT
ATTCTCAGTTGTCCTTGGTGTAAATGTGTTGTTTTTCAGATCCCTTTCGTTTCTAAGGTA
GTTGTAAGTACCATAAGCTATCATTATTCCGCCCAAAACTATCATGATCTCGCCATAAAT
AACTGACGATCCAGTTGTCCTACCTCCCCTTAATACTTCAAGGAATAATGCAAATCTTGC
TATCACAAAACCGAAACCTATTAATGCAATTCCTGTTCTTATCCACGCAAGAAAGGTCCT
CTCGTTAGCTAAATGGTCTGATGGCGAAGAGGTCATAAATCTATTTATGAACTATGGAAT
TTAAAGAATAACATTTTTGTTGGAAGATACATGGATAGATGAATTATGGAGGCTATCATA
TCGTTCTATTTTGATGTTACCTTTAGCTGACTTCCCAAAGGGTGAGGCTTCCCTCATTTT
ACAATTCACTCAACTTTATTAGTGTCAATATTCCAGTAACACTGTTATGTTCGAAAATCT
AAGTATTGAAATGAGGAATGCATTGAGTGACGCTAATTATGAAAGACCTACAAGGGTTCA
ACAGGAAGTAATTCCTAGGCTTCTTGGTGGAAAAAGCGTAATAGTCCAAGCAAAGACAGG
ATCTGGTAAAACAGCCTCCTACTTAATTCCTATCTTAGAGAGCGGGAAGACAGCCTTGAT
TCTCTCTCCTACCAGAGAGCTAGCATCTCAGATACTTGATGAACTCAGAAAGTTAGGTAA
ATACAAGCAGGTTGATTTCAGTCTTGTTATAGGAGGAGTGAAGTATGAAGGACAAAAACA
GGCTAGGATAGTTATAGGTACTCCTGGTAGATTATTGGATTTGTGGAGTAAGGAAGAAAT
TGACTTTTCGAAATTTGAGGTAGTCATAATTGATGAGGCTGACAGGATGCTTGATATGGG
ATTTATTGACGACATAAGAATGATATTGAATAACTCAAAGCCTGAAATAGTAGGTCTATT
TTCAGCAACCATACCAGAGAAGATCGCCGAACTGGCGACAGAGTTCTCACCCGATGCGGA
GAAAATAGTACTAGATGAGTACAAACCTGTAGAGGAAGTACAGCATGAGTTCATAAGAGC
TAGAAATGACTGGACTGATAAGGTAACTAAACTACTGGATGAGATAAATGGAAAAGATAA
GATAATAGTCTTCACTAGAACCAGGGAGAGAGCCAAGAGGTTACATTACCTTCTGGAAAA
CAAGGGGATAAGGAACGGCTTGCTGAGTGGAGATATGCCACAGTCAGTGAGGATGAAGAA
CTTTTATGGCTTTAAGAACGGTAAATATAACATACTGGTGGCAACTGATTTAGCCTCGAG
GGGAATAGACGTAGTCGATGTAAATATAATAATTAATTTTGACGCTCCAAGAGACATTGA
GACATATATACATAGGGTTGGGAGAACTGGGAGAATGGGCAGAAGAGGTAAGGCAATAAC
GTTTTACACCTTTGACGAGAGTAACATTATAAAACGAATTAAGGACTTAATCAGCGCTAA
AATAGTCGAGTAATGCTGAATTTTTCCCGCCATAAATGGTGAGGTTTCCCCCTACAGATT
CGGGCTTACCTCTCTTATATAAGAGGCAATCAAAAAGCTCAGAGAACCCTTCCCATACAA
ATTCACTGTAGCGATTACATCACGGTCATTTTCATAACCATAGCTTAAACAATAATCGTA
CCTATAAGAGGCTTTTCCCACATACTTTATAACACTTAGGGCAATAAGTTGAGGAATGCT
TGGGGTAGACATAGACAACTTTCAGACCGTGCTTCCTAGACTTCCACTCAACCCAGTACT
GAATCCTATGGTGTTACATCAAATACAACTTATACCTAAACTCAATTGGCAACCTCTTAA
CTCTATTTATCATTTTGCTCAAATCCTCAAGGAAGATGGCATTAACACGTAGTGATTTAA
GTATATCGACAACCCACTTACCTATCCTTTTAGCAGAGTCCTCCAGTATGCTCATAGCTT
CTCTGTGCAAGGGAAGAATATTGGGGGAACAACAAAGTCAGAGAGACCTACCGTGAACTT
CGACACATGTATTAAATGTAAATCGTGCTGGATTCACTGTCCTGACGAGTGTCTTGATGA
AAGATCTATTGGTTATTATGGCATTGCTTATGATTACCATGTAAACTATGGAGTTCACGC
AAAAGTTTATCCTGTAAAGGATTATATAGTCATTGCTGATGAGAAGATGTTTACAGATTA
CAGGAGACCATATGAAATGTGGAAGGAAAATAAGGCGAAGTATAAGGATTGGCTAAAATC
AGGCAGGATAAGCAAGAAAAGAAAGGGTAAACATTCCATGGTTGGAAAGATGACTCGAAA
TTCTAACTCATTTTGAGTTAACAATATTACAAATTTTTTACATTACGTAAGATTAAATTT
TTAACGTGATTTTGACGTTTTTTAATCAATAAGAGGCGTTTAAAACTTATTTAATCATGT
TTATGAATAAAACTGGACAAACTTGGTAATTTTATTAAGAATTACTAAAAAAGAGCATTA
TGGTTAGTAAACTTCCTGAATGAACTTCCTTGCATCATCTATGGACAGTTTAGTGGGATT
TCCACTGTTATTTGATAATTGTGAAAAGACTTCAGCATACTTAAGGGCTTCCTCCAGACT
AGTGTACTCAGACAACTTTTTTCTAACACCAATTTCCCTCAGGAAGTTATCTAGAAACTC
GTACAGAGGTTCGTTCTTTTCAATTGATTTCAGTTTCTCCTTAGATGCCCCATAATTAAA
TTTGACAGCTGCTGGAAGGGATATACATGAAGTGTAACCGTGAGGAATGTTAAACCTGGG
TCCGAAAACATAGCCAAACATATGGCTCATGCCCATCCTCGCATACCTCATGGTGAGAGA
TGATAACCAAACTCCTATTTGGCACTCTAACCTACTGTCTAAAGAATCAATATCCCTGAG
GCAATTTACAATTTTGTGAAAGCCTTCCTTGGCTAAAGAATCCACAAAAGGTGTAGAATC
CCTTGAATAAAGGGCTTCAACTGCGTGATCAATTGACCTCACTGCAGATGATACGAGTAA
CCATTTAGGTGTTTCAAGGGTAGCCCTGGGGTCGAGTATTACGATATCAGGCTCTTTTCC
TAGCTTACTCCTCTTCAAGCCTTGTGTTGTATAGCCTCCACTCTTAGTGTGTTCAGCTCC
AGATAAGGTAGTGGGAATTACAATGTACTTAGTTTTCTCCTCCAAAACCAACTTTAGACC
ATCAATTATACTTCCTCCCCCTAATCCTATGATAGTCTCGTAGTTCCCTACCTTTTCCTT
TAATGCATTTACGTCATCTTCTGGAACGTGCTGCCGTGGACCCTCTATTATATCTGCATT
AACTAACTTAGTCACCAATGAAAGAGTCTTACCCTGCAATAGACTTCTGGTGGTAACTAT
TCCTACCTTAGATGACTTCAAATTGACTAACCAATCTAAGGCGTCCTTGCCGTATATGAC
CTGGGTAGATGGGTATTCCACTTTGTACATGCTAATAGAATATATTCTTTAATACGTTTT
AATAGTTGTTTTGCTAGACTATGATTCATCATCCATCTTAATACCGTAGTTACACGCAGT
GGATTACAGAGCCGAGAAGTTTTGAAAGGATAAAGACATGAGAATAAGATATCACTCTCC
TAAGGAAACTTAAAATCTTTGTTAATGAGTATAATTCCCATGAGAGTAGTTGAGCTGAGT
AACAACATTTCCGCCCCTTTAGTTGGTCAAATCTTATCAGAGTTAGGAGCTGATGTAATT
AAGGTAGAGCCGCCCAAAGGGGATGATAGAAGAGGAGTAAAACCTGAAATTGATGGTGTT
GGAGTTTACTTTGCAAGTGTGAACAAGGGAAAGAGAAGTGTATCAATTGATTTGAAGAAG
CCAGAGGGATATGAGATTTTTAAGAAAATAGTAGCTACAGCTGACATCATAATAACTAAT
TACAGACCTTCAGCACTTAAGAAATTACGCATAGATTATGAGAGCGTGAAGAACCAAACA
AACCCTAAAATAATTTATTGCTCCATTACAGGATTTGGTAACTTTACAGAGGAGGCTGAT
AAACCGGCTTATGACACAACTATTTTAGCCCTAAGTGGTCTCATGGACATGACTGGAGAG
GAAAATCCAGTAAAGTTCGCCACCTCTATTTCTGATATAACTACAGCACTTTTCTCCACT
ATTCTAATACTGTGGTATTATAATCAGGGAGGACCAGTATTCATAGATGTACCAATGATC
TACACTCAGTTCTACTTAATGTTAGAAGATGCCTACATGTACTTGAACACAGGAATTTTG
CCCAAAAGAATGGGCTCTGCTCACAGATATTTAGTGCCCTATCAAGCCTTCAGGACAAAG
AATGGATACATCTATGTTGCAACATTCAACAATGAGCAGTACACTAACTTATGCAAAGCA
CTAGGCAGGGAGGACTTGTTGATATATGACACTCAAGAAAGTAGAGTGAGAAACAGGGAG
TATATAGCCAGGGAGTTGCAAAAGATATTTGAAACTAATACTAGAGAGTTTTGGATAAAG
AAGCTAAATGAGGCTGATGTACCTGTAGCACCGATATTAAACCTTGCGGAGGCTTTTCAG
ATATATGGGAACAAACTTGTTTACGAAAGGAGAAGTTTGAGATATGTGAGATTCCCTGCG
AATGTTAAAGACAAGAGAGAACCTGGGACAGGACTGCCTGCACCTAGATTGGGGGAGCAT
ACGATTGAAGTCCTTAAAGAAATAGGTTACAGAGAGAAAGATATTGAGGAGTTCATAAGT
AAAGGAATTGTTATTTCTAACAATAAGGGTTAATTTTTCCTAGTAGTGTGGAATCATAAT
TTAGGCGGTCACCTATTTTTGTGTACATACTCGTTGAAGAATAAGATGTTTTTAAACTGA
AGACTCCTTGATTGTTCATTTTATATAGATCTTGTCTTAATAAAAATGAGCACCGTTTTC
CATGTTATCAATAAGTTCATCGAAGACCATTAAATAACCTTTATATTACATGAGCATAAT
ATTCACTTATGTCAGAGCAGGGTCCTTTCTTTGAAGATTTTAAGGTAGGTCAAAGGTTCA
GAAGTAAAGTTGGTAGAAGTCTCACAGATGTTGACAATATATGGTTCACTTTGTTGACAA
ACAACTCTAACCAAATTCACTTTAACAGAGACTATACTGAGAAATATTTTTCTGGAGAAC
CTTTTAAAGGAAGGCTTGTCGTTAATGGATTCCTTACTCTTGCCATAGTAGCAGGTTTAT
TAGTTGAGCTAACAAGTCAAAACGGTTTTATGTTAGGGATAGAGAACGTAAAATTTATGA
ATCCAGTATTCGCGGGAGATACAATTTACGGTGAAGCAGAAGTAATAGAGGCTAGGGAAT
CGAAGAGTAGACCTGGATTTGGAATAGTTAAAATAAGGACGTGGGGGTACAATCAGAGAG
GAGAGAAAATAGTGGAATTTGATAGAGTTTTCATGGTAAGAAAGAGGAATTCAGTGTGGA
GTGGGGAGAAAAGTACTGACAAACCACAATGAAGACATACAAAAATGGGAGTAAGGTTAG
TGCTGATACTTAGTGAGATTCTGACCTCAGACCATAATTAAACGGCTGTGATATACTGTC
ATGTGGTAGAATATCCTGTGATGCCAAGATAACTCGGGTTAACGTTTAGGTTCCTTTATA
TCGTGCAATTATAATCTAATCTTTATTAATGTTAAAATGAATTTTTAATTAATGGATTCA
ACAATAATGGATTATAATCTTAATTTAAAAGCAATTTTTTGGAGAGTAGAGCACATATAT
CATGACCAAGAGATTATATCTAGAACACACGACAGTATAGTGAGATATACCTACAAAGAT
TTCTCTGAAAGAGTGAGAAAGTTAGCTAATTTTTTAAGGACTAAAAACCTTGCTGGTGAA
AATGTAGCCACCATAGCCTGGAATACTCAGAGACACTTGGAACTTTATTTTGCCGTACCC
TTACTTGGAGGTGTTTTGCATACTGTCAATGTCAGATTCCATCCCTCTGAGATGGAGTAT
GTAATAAGAGAGATGGAAGATAAGGCAGTATTCATTGATAGGGACATCTCGTACAAAGGA
GATAATGTTACCGTCTTAGATGAAAGATATGACGACGAAATTAATTCATTTGAGCCTTTG
ACGGATCTTCCAGATATTGACGAGAAAGTGGGAGCTGTTGCCTGTTTTACCTCAGGAACC
ACAGGAAAACCTAAAGGTGTAATATACAGCCATAGGAGTATATTTATCCACTCATTATCA
CTATTGGCTAAGGACGTTGTGGGAATATCTTCTCGTGACACTGTCATGCCCTTAGTTCCA
ATGTTTCACATATCCGCGTGGGATCTACCATTCGCTTCGTTAATGACGGGAGCTAAACTA
GTTTTGCCAGGACCTAGACCAAAGGCAGAAGATATCGTGTACCTGATCAAACGTTATAAT
GTTTCTATAGGTGCTGGGGCACCAACAGTCTGGATCGATGTCCTGAATTATGTGGAGAGA
GAGAAAATGGATCTGTCCCCCCTTAAAGTAGTTGTTACAGGAGGAGCTGAACCGCCTCAA
GGTTTAATGAAAAAACTGAAAGAGCTAGGTGTAAGAACATATCATGCTTGGGGAATGACA
GAGACTGAGGCAATTGCTACTGTAAATCAGAGTGATAGCGTGGAGGAATTGTCAAAGCAA
GGATACCCAATGCCCGGTTTTGAAATAGGATTAATGGATGAAAACAACAGGAACCTTCCC
TGGGACGGAAAGAGCGTTGGAGAACTAGTAGCCAGGGGTGCCTTCGTGACTAAGAAATAT
TATAAACAATCAGATATGATGGTGAATGGTTTCATTAGGACTGGTGACGTTGCTAAAATA
TACCCTGATGGTAATGTAAAGGTAGTTGACAGATTGAAGGATTTGATCAAGAGTGGAGGG
GAGTGGATAAGCTCAGTAGACTTGGAGAACGCTATAATGTCATATGAGAAAGTACTTGAA
GCTGTAGTGGTTGGCATAAAGGACGAGAAATGGGGAGAGAGACCAATTGCTTTAGTGGTA
AAGAAGCCTGATAAGGACGTAAACGCTGAGGAAATAATAACATACTTGAAGTCATTAGGA
AGATTTCCTAACTGGTGGATGCCAGAGAAAATTATATTCGTTGACTCAATTCCTAAGACT
AGTACTGGAAAATTGGATAAGAAGGTAATAAGAGATATGCTAAAAACTAAGTACGAGAAC
AAACTGTAACATATGAAGTAGAATATTCTCTAAAAAACGACTTTAATGTGTAAACTTAAA
TTATAAGTGGAAAACCTAGTGAAATAAGCATACTCTATTGAGAGTTAGCAATTACTTCAA
GTCATGAACTGTACTCTAAAACATTACTAAATGAGATTGTCAAAAAGCCTTTTTGCAAGA
CACAATTTGCTCAAAACCTATGTTACGGAGGTGAATGAAATTGTAGTCCATACATTTAGC
GGATGTCAAGCTAGACCTCCAGCTTTATATGTTTGTATGGGTACCCATGCAATAGGGGTA
CCCATGCATTTCCATTTATTTAATACCCTTGCAATCTAGTACTCATTCCGTTAGCATATT
CAAGGCTAAATCCCTAACCTCCCTTGAATACTTATGCCCAATATCCTCAAGGAAATTCCT
ACTACTCATACTCTTACTTACGCCTAACTAACCTTAACAAAGTAATGCTATTATGGACAA
GGAATATCCCTATAAACATTCTTAATACCCTCTCGTACGCATATATGCAAAAGTGTTAAT
AAATAATACCTTCATAACGGCACTATATCAAACGTATTTTTAGGCTAGAACTAAAATTTC
ATTTATACAGTAAGATTTAATAACCTTTAGGGTTGCGCTAAATTATGCGCAAAGAAATCA
TCATTGCAGGGATCATTTTAATTGGATTAGCACTTGCCATACTGTCTTTACCGGATATAT
TAGAGCCAGTAGCCAGGGCAATCTTAACATCCTTAGGTGTATACTGGATTCTAGCGCTAT
TTATAATAGGAATTATCCATGGTTTAAAACCAGATGAACACATATAGCCAATTACTGTGT
CCTATGCCTTAATGCATAAAAATCTAAGAAAAGCTTTTATTTCGACATCAGTATTTGGGA
GTGCGTTAATAGTTGTTTGGACAGGCTAAGTGCCTTAGTTGGTCAAGTTCTTTCATTCTT
TCAAAGTACAGACACTGATCCTTATGTAGACATAATAGTAGGTATAACTATGATAGGAGT
TGCATTACTATTAATGCATAAAGAGGGAAAAAAGAGAGGGGAAGAAGCTACAGCTGATTA
TAAAATGATCTGGATACATGGGGTTGCAGCAGCTTTTGGTGGAGACTTCATAGTGGTACT
ATTACTTGCCCTAGCAGTGGGCGTTACTTTTGAGTCGAATTTAACATTTCTAGTGGGCCT
AATACTCGGTGTAGGTTCATTACTAGCACAATCTATAATAGTGAGTCTAATCTACAAGGG
TATTGTAAAATCCATAGGCAGAGACTTTTCGATAATGATAAGAGCTGGAAGACTTGCCCT
ACTGTTTCTGGGATTTTTCATGATAGGTTTAGTGGTTTACAGTTTCTTTTAGAGGCTTTA
ATAAAAGCACTATAGAATGACGTACATGAGTATTTTTAAGTTAAAACGAGAATTTACATC
ACTTATTACACGCCATTTGTTGGATTCAATAAGTTTTATACCCTCATCCTCTTACTGGCT
TCCCTATATATTGGATCAAGAAATTCATAATCCTTGATTATACTTGTCTTTTCGAGACTA
AGCAAAATATTATCAAGTACACTACTTGATATCGTAGTCCCCTCACTTCTCTGGATACAG
TCCAATAACTTACTCCATGTATTCATTCCTGACCCCAAGCACTTAAGTGCATACTTATAT
CTTCTAGCAGAAATCTCAGATACCCTCCTCTTTGTGTCAATGAGTTTTTCCAATTCGTCT
AAAGCAACACTTATTGCTATTTCCATTATATCATCAATTTTTCCCCCTTCTAAGAATCTA
TTTGCACCAAATGTTAACCAACCAGGAATTCCGTCAAAGAGATCCACCAATTTATCTACT
ACAGAATTATTAGCCCTTAGACCTACTTCCTGGAAACCTTTAGTGAGAAACTCCTTGCTC
ATCTCCCTGCTAAACCTTTCGAGTGTGACAGAATAGTAATATCTACCATAAAGAGGTGAG
TTCTTATCCTCTACTCCTAAGAAATCATAGAGTAAACCAATTTCCGATCCCGTGAAAATA
AATGTCAGATTTTCATCATAATCGTAAGCATGAGCAATTGCGTCCTTGATCTCTGTAGAA
AGTGGTCCCCTCAATTTTTGAGCTTCATCTATTGCTATTATAAGCCTCTTCTTGTTCAAA
TGGTCAAACAGATCAGCTAAAGAGAGGGATTGTCTACCCTTCCACTTAAACTCTATAGAG
TTACCCACTATACTTACTCCCCTTACACCAGAGAGAATATCTCTTACCTTATCTATAATT
GATGAAAAACTGGCAGAGAAGATACTATACAAATCTTGTCTTCCATAGTTCTCCTTTAAT
CTTCTACAATCTATTAAAACGTAATCTGTTTTTAACTCATTTAACGCAACAAGTAACGTT
GATGTCTTACCTATCCTTCTTATACCAGATATAGCCAGTAATGGTCTATTTATGTTATTC
TTTATTTCTTCTATCTCCTTTTCTCTATCGAAGAGCTCATCCCTAGTCTTCTTTGGTCTT
TCATCAAATAACAACTTCTCCACCAGAATATATATTCTGCCCCAGAAGCTATATTTTTTA
CCACATTTTCTGAGAGGTAAGTAACAATAAAGCCACAGAATCCCGCTTCCATAATGATCG
TACCTGTGTTTTAATCAAAGCTCTTCTGTCTTAGCACAAATGATTCTAAGAGATATACCT
CTCTAGCGATGATAATCGTTTTCGAGCGAAGAAATAGAAAATTTAGTTTATCTTTGCTTG
TTTAGTCCCAAATTATTCTAACTTTTATTTCCTCTGCTTGTTTCTCCTTTAAGGCTTTCA
TTACCTCATTTTCGTCATTTATACTAATTGTTCTAGTCACTAGAAGTTTCGAGGTTTTAG
GATACATGGTCTTCCAAGATGCTAAGTGCACAATTGCCTGTTGAAAATGAGGTTTTTGCC
CGTTAACTAAACCTAAGATTAATTTATTACCATGAACTAGCGTTTGAAGATCCTTATAAC
TTATTGAAAATATACCGTCACTGGGAAAACCGAATATCCCTAGTATACCATTCCTGTTTA
ATAGAGGAATTACCTTATCGAGCAATTGAGCGTTAGCACCTGTTGCGTCAACTATTACAT
CAAATCCTCCAACAGAGTCTTTCAGCTTTTCGAACCCTGCTGACGAGTTATAGTAGTTGA
TCTTTCCCTCTTCTATTATAACACTCTCAGTTTCATTAGGATCCCTTCTATTGCTTGCCC
ATACCTCATAACCTAAAGTTCTTGCAAGTAAAATGAAAAGTAGCCCAATGGGTCCTGTAC
CTATAACTAACATTTTTCTACAATTTATTGTCCCGTCCTCACATGTCCATGCAGGGAGCC
TTTTTTGGATATCATCTATTTCCTGTAAAGATTTTTCAATATCCGCTAGAGGCTGTGCTA
ATATACCTATGTCCTCTAGAGCTTTGGGTATTTTAACTAAATATTTAGGATCATCATACC
ACTCCTCTCTCATAAAACCGTCCATACCGTATATGCCTGCCTCAACGAATCCTCCGGTCT
CACAGAAATCTGGTCTTCCTAATAAACAATTAAGACATTTCCCACATCCTCTCCTGTTTA
CCGGCATGACAAGGTCTCCCTTGGAGAACTCACCCACTGACTCCTCAACCACTCCAATCG
CTTCATGACCTAATACCAGGTAATCTCTGTCCTTATGTGCTTTGCCTAAAGATAGTTTAC
CATTTACAAGCTCCCTGTCTGTACCACATACTCCTGAATAGAGGCTCTTTATCTTTACTT
TCCCATAATTCTGTGCGTCCTTTATCTCCTTAATTTCTGCTCCGGCATTAGGAGGTCTTA
TTATTATAGCTCTCATAAGTGCTTTTATCGTCATTACAAAAATTTAAACTTTTACCATTT
AATACTTTCAATTTAATTAAAATTAGAAAATTGTACGAAATAAGAAAATTCACGATATCG
AGGGGAATACTAGTTTTAAACTAGGATTTTATGAAAACAACGTAAAAAGGGGTTATATTT
AAATATTTTTTATATACAGAATTCTAATATACTTAAAAATTCCTAGGTAATTTAAAATTC
ATTGACAAAAGTTTTAAATATCTAGCACGAGAATATATATTTGACCAAAAATGGTTGCTC
AAGAGATAATCAGAAAGGAGAAAAAGGTTAATGATCACAAATTCATTCCATTAGACCAAT
TACCTGAGGAGTACCTTAGGTTAGAATACCCTCATGAATGGGAATCCATAAGAAAAAGTA
GAAGATTCTACGATAGTGTATTGCCTTTTTAAAAAATTACTTATATTCATAAAATCCTTT
TCCTACCTTCTTCCCTAATCTTCCTTCCTTAACCATTTTTGTTAAGAGAGGATCTGGAGT
AAAGTAGTCTAATCCTGTTTCTTTCCTCAAATCCTCAAGAGTTTTTACAACATTATCTAA
CCCATATTCATCGGCATACTCAAACACACCTTTAGGCCAATTTAAGCCCAGTTTACAACC
CTTATCTGTATCTTCCTTTGTCACAATCCCTTCTCTCACTAGATAAGCCCCCTCATTTAT
GGCAGGAGCTATGAGCATAATACCAGGAATCTTATTAGCCTTTTCTTTTGGTATAGATGG
TTTTACAAATTTATTGGGCTCTGGATAGCTGTAAAATCCTTTGCCTGTCTTCACACCCAA
ATTTTTAGCCTTATACAACTGCTCAAATGCCTTGCATTCATAAGCCTTAAAGCCTCTTTC
CCCCATAGCCTTACCAACAAGATAAGCTACATCCACACCAGCATAATCCTGAAGTAAGAA
TACGCCCATGGGAAAACCTAGCTCATATATGGCAGAAGCATCGACCTCTAAAACGTCTGC
CTTTCCCTTCTCGACCAGAAGACAAGATATGTCATTTACTCTAAATAGTATCCTGTTAAC
AAGGAATCCTGGAACATCTTTCTTCACGAGTATAGGGTCTCTCCCTAATTTTTTACCCAT
CTCATATGCTCTTTTCATCGTTTCCTCTGAAGTCTTCTCTCCCTTAATTATCTCTACTAA
CTGCATGAGCACTGGTGGGTTAAAGAAGTGCATCCCCACAACTCTCTCTGGTCTCTTAAC
TGCAGTTGCAATCTCGGTTATGGGTAAACTACTTGTGTTTGAGGCTAATATGGCATCTTT
TGATGCTAAACTATCTGCCTTCTCAAATACCTTCTTTTTTACGTTGATATCTTCAATAAC
TGCCTCTATTAAGAAATCAGTATCTTTCATTGCCTCTTCTTGGCTCACAGTTAAATGCAA
TCTTGATAATATCTTCTCCGGATCCTCTTTGATGCTACCCTTCTCACTTAACCTCTTTAA
GCTCCATCCTATCCTTTCCTTCGCGTTTTTAAGTATGTTCTCGGCTACATCATTAAGCCA
CACATCATATCCAGCAATTAAGGCTAACTCAGCTATACCATGTCCCATTGAACCTGCTCC
TACTACAGTGAATTTTCTTATTTCCATAAAAGATCAATATATATTTTAAAGTAGCATTAT
TTAACTTCTCAGGCAAAACTTAATTGATGTACCTAGTAGCAACTTCAAAAGGAATATATA
AGATAACGGGTAAAGAAGAGATAGAGCTAGTCTGTTGTGAAGGAGAAAGCATGTATGATT
TTATCCTAAAGGGAGGTAGATTATACACATGTTCCTCCAGCAACGGGGTCACTATTGACA
ACAGAAATGTAATAGACGAGTCTTGTTGGAGATTATATGAGTTCGGGGATAAGATTATAG
CTTCAGTTGAGGGACCTAGGCTGTACTTAGTAGATGAGGGAAAGANTTTGCTGTATATAA
AAACAAGATAATAGCATCAGTAGAGGACGGACATCTCTTGGTAGGAGATGAGCTATCGTC
TCTGAAGCCAATTAAATTTTTTGCTGACTCCCATAATCTTTTGAGTAAAGGCAACTACTT
GTACATAACTACTGCAGATGGTTTATATGTGACTCAGGATCTGGAAAATTTTCATGTAAT
AGAGAAGGGCTACTTTCATGGTATTGAAGACTTAGGCGAATTAATATTAGCCCAAGTTAG
GAGTAAGAGACCACTATTTCTTGGTAAGGAATATAAATGGGAGAGATTAAATCTTGAACT
TCCAAGCCCTACATTTGGTGTAACAGCAATATCAAAGATAGACAACGAGAACATAGTTTA
TTCTACGTCCTCCTTAGTGGAAATTAATCTGAAAAAACTTGAGGCAAAAACTCTCATAAA
AAACCTTCCTATGACCAGGAGGGTAAAAGTAGTGGATCATTAGCTACGTATAAAAAATCT
ATTGACGTGTGGAAGTTTCGAGACCGTACATAACTGAGAAGTTGGATAAAAGTCCCAAAG
CCAGCAGCAGGTGGACAATCAACAAAGGAATATTAAAGTACTGTAAATAGACGATGCCGA
GTACTGCAGTGAGTATTAGAAGAGCTAAATTGCCCACAAGCATCCTTCTCTTTATCGAGT
CTTTAGCTCTAGCTAAACCGTAAATTATTATTATTAAAAGAACTGCTGCAATTATGGCAT
GAATTCCTATGAGAATATTTGAAACTCCATAAAAAACCATGGAGTTTCCGATTAGTATTT
CAAGTATACTTACGCCAGCTCCAGCTAGCCATAATGTCTTCAAAACGTTATGACCTCATA
GCCATTATTTACGTAATGGGCAACCCTCTCTCCAACAGGTACTAGGTTAACCCCCATATT
TTTGAGATCTGGCACTAGGTTCATTCTCTCGGCAACACCTATACACGCGGAATCGACTAA
CTTGTTTTGCAACATCTCTTGAAACATGTCTTTAAGATCTCCCTGAAGTTGGGTTAGCCT
CTTTTGGCTCGGTCCAAAGTAGATAACCTTGACATCTTCATATCTTTTGTTTTTGGCTGA
GTTGTAAGCCATTCTCATAGCCAGCTCGAATTTTTCATCTCCAGACATTATTAAGAAGAG
AACCTTTGTCATAGTCCTATTTTCGTATTTCCATCTTTTAAATCTTCCTAATATAAAAGA
TATCCTAATTTTAATTTTTCTTAGCATTTAAAATCCCGAAATTGTAGAGTTTTTACTCAT
TTAAACTGTCTTACACAAAAATCAGTCCTTTTCGACAAGTTGTGACTTCTATAATTTTCT
TAATCTTATAACTCTCCTATGTACACTTTATTTCTTTCCACTTAGAAAGGCTAAATACTA
AATATATTAAGTTCTATGAATAAAAAGTTATCATTATAATAAACCTTTTTCTTATTTGAA
AGGTAATCTTTTTAGTTCACCGGTTGAGGACATCATTAGTGATGGAGTATGACTCCCTCA
AGGATATTATCAATAATTGGTGGTGTTTTAGCACTCATAATAGCTATAACTAGTTTAGTA
ATCAATAAGCCTCTAGCAACATATTACGTTTCAATTGACTCAGGTGTATTGACTGCTCTA
GGCATAATCAGTATAATAGGTGGGCTAGCTGACATCTATGGCGGAATAAGAGACAATACA
GGCTTAATGATAACTGGCGGAATACTTGGTGCATTGGGACCATCTGTACTATCACTTCTA
TCCTTACTAGGTTTCATCGGCGGACTAATTAAAGGACTTCGCGGTGCTAACGCTACTAAA
GTAACTAAGTAAAGAGTACTCTCCTCATATTTACAAGACAAAAATTTTTTACATTTTTGG
CATTTTTCTGTTTGTCATTATATAAATTATTATAAATATCGACAAGATAAGTCCTATTAT
CCCTCCGACTATGGCTAATACTCCGGAAGTTATACTTAGAGCATAAACAGCGTCCAATAA
ACCGGGGGATGGTGGGAATGAAACTTGAACTGAGCCAGTTAGTATCATTCCAATAGAGAA
AATTAACAAACCTAAACCTAACATGCTATTATTAATCAACTCCCCAACCTCACCTTTAGC
CATGGGATTGTCCACACTTATCAACTCCCCTTCTGATACGGTGGATATTAAAGATGGTAT
GAGTGCTAATATAACAGCCACACCCCATAAGGTCGACTCGTAATTCACAACTAAAAACCT
TCCTGCATTATACGTATAAACGTAAATCAGAATAACTCCTATCATTTGGAAAATTACTTT
AATTAATTTGTTACCCTCTACTACATAGTTGGAAATTAAAGTTAATATGACACCAACTAT
TACCACGATGCCCCCTGCCATTCCAAAGGGGAATGAAATCGGAGTTGATATGGATATGAT
TATTGAAGAAAGTCCTATTAAAAAGTAAAAACCTAACCCTGTAAGTATGGTAATCTTATT
CACAGACAAATCAGCCCTAAACATGGAAAAAATAGGGGAAACTAAATACGCTATTAGTCC
CAGAATTCCTATTATCGAACCTGCTATTATTCCACCACTGGGATTCAACTGGATTAAATG
GGAGAGAAAGACTATACCCGCGATTGCAGCGAAAATTATTGAAATCCCTAGTATTAGCTT
ACCAATCCTCAGGAGTCTAGGTATATAGTTAGCAATTGCACTAATTGTAACTGGTGTATC
CTGTTTAGGTACCTGAACTGAACCAAAGTAATAACCACAACTGTAACAATATCTAGCATC
ATCTGGGACAGACTTGCCACATCTAGGGCAGTTCTTAGCCATAAGGCAAAGTCAATCAGG
TGAGAGATAAATTTATGTTTAAAAATTTTTATCCATATCGAGAAAAATGAGTCTAAAAAT
AGTGTATTCTTTTTAATTATACAAATCAGAAACAACTCTTAAAGGTTTAGTAAGCAAAGA
CAGAAACAAAGAGCCTAACGTGTATCTTTATCTCGATATGGGAAGTCCACAATCTGTCTA
AATCTTTCCTCTAATTCAGCTAAGTTATTTTGACAATAGTTAATAATTTAAAAACTAATA
ATATCAAGAAAATATGTTAATTAAAAATGCTAGACTGGAAGATGGGAGGATAGTCGATAT
TAAGATAGATGGGGACAAGATAACTTGTATAGGGAATTGTGAGAGGGAAGAGGATGTATT
GGAAGCAAATGGAAAACTAGTTCTACCACCATACCTTAATATGCATTTTCATCTAGACAG
TGTCTTCACCAAAGCAGAAAATCAAAGTGGCACTTTATGGGAGGGGATAAAAATATGGAA
AAAGTTAAAGCAAGAACTCACTGAGGAACAAGTTTACAAAAATGCAGTAACAGCAGTTAA
ATTAATGGTAGCCTTCGGAACTCTCTGGTTAAGGACCCACGTGGACATAACGGAAAAAAG
TTTTAGACTATTGAGGGCTCTCCTCAAGGTCAAGGAAGACGTAAAAGAACTTATGGATAT
TCAAATAACTGCTTTTCCACAGGATGGGATATTTACAGATAAGGGCAATGAGGAGTTAAT
GTATAAAGCATTGAGTGAAGGTGCAGATAATGTTGGACTTATTCCTCATAATGAATTAAC
CAGGGAGGACGGAGTCAGGTCAATTAAATTTGCACTTGAATTGGGGAAAAGGTATAATCG
AGATATTGATGGACATATAGATGAGACTGATGACCCTAACTCTAGATTCTTAGAGGTCTT
AGCTAAAGAGACACTGGAAAATGGGTGGGTAGGTAGAGTTGCAGCAGGACATGTCACTGC
AATGCATAGCTGGGATAATGCTTACAGATACAGAATTTTACCACATGTCGCAAATGCAGG
AATAAGTGTGATACCTAACCCCTTAATTAATGCAGTCCTCCAAGGTAGGTTAGATACTTA
TCCAAAAAGAAGAGGTATGGCACCCATAAAGGAAATGTTGAACTTTGGAGTGAATGTCGC
GTTAGGTTATGACTGTATGATGGACCCTTGGTATCCTCTTGGAAGCGGTAATATGTTACA
AGCGTTGTTTATGGCAATTCATCTTGATCAACTTACAGGATATGAAGAGTTAAGGAGATC
AATATACTTAATAACATATAATGGGGCGAAAGCCTTGAGAATTAAAAACTACGGTATTTG
TGTAGGGTGTGAAGCTAATTTGATAGTGACAGCTTCTAATAATGTGGTAGACTTGATAAG
GTTTATTGATCCGCCCTCGTACGTCATAAGGAAAGGAAAGATCGTAGCAGAAAAGGGCAA
TCGTATCTTGTTTGATGGTAAATGGGAGGAGGTAAAAAGGGAGCCTTAACATAAATCATA
AGTATATTTCTTGTGCATGATTTCGACCTAGAGAATCTGAAACAACCTCTCCATTGATTA
AAACAGTCCCTCGTACCATGGAGTACGAATTGACGCTCATTATTCTTTATGGTAAAAAAT
ATTATGTCTCTCCAAGATATATTAATCAATGTTACTAGACGTAGAGAGCAATGAGGAGTT
CTCACTCATTAGGAATTCTTTAGGCGAATTCTTAGATAGAGAATGGAAAACTTTAGGAGC
GAAGAAAGATAAAGTCTCCGACAACAAGGTCAAGGAAATATTTGAGAAAATAAAAGATTT
GGGGATATTTCAGCTTATCAAGGAGAATAGGGTATATGGACTTTTGATAAATGAAATCCT
TGGCGAAAACCTGTTACCTGGAATAGTATCCACCACAGCAATGCTAGGATTAGACTACCC
GGTTACAATAGGGGTAAATTATGTTCCTGAAGCAGATAAAGCGGAAATGATAATCACTCC
TAGAGGAATTGCAAAAAGAGATGAAGTAGAATTGAAGGAGGTGGAATCACCCGATCCCAC
CTTAAGAATATATAAAGTAAATGGAGGGAATTGGAAAAAGTTGGAGTTGGACTTCAATAG
AGCAGTTATTATGGCTTCAGCTCAGATTATTGGGCATGGTTTAGCTACCATGAAGCAGAT
AGTGGAATATGCAAAAAATAGAGTAGCATTTGGGAAGCCTATAGGTTCCTACCAGGCAAT
AAAACACAGAGTTGTAGATGACGTAATTGGATTAGAACTTGTTAGATCGAGATACATACT
AGGTAATATAGAAAACCCCTACAATCTTTTGAACCATGCTTATAGAAAAGCCTTCAGAGC
TGCACTAGACTCCATTCAATTTCATGGGGGAATAGGATTCACGTCAGATTTGGATCTGCA
TTTACACCTCAAGAGGATTATAGCACTTCAGAAGATATTTAAGATCAGCTAAGTTTTTTA
TCACAGACTATCTCTAGTTTTAAATTCATTACTTCTTCTCCAAGCTGGTTAATGGTTTTC
ACGTTTAAGAAGACTCTACCGTTCTTCTCTCTCTCCTTTTTATCAATGACCTCTACCACA
CACTTTAATGTATCGCCTATCTTAACAGCCTTCTTAGCCTCCAATTCAAGTCTAGATAAC
GCAACGAACCCCTCACCAAAAGGATCTACCGGTAATTGATAAGTTAGACCTACTGCTAAC
GAAGCCGTCAACAGTCCTGGGGCAATTCTACCTTTGAACCTGGTCTTCTTGCCGTATTCC
TCATCTAGAAATAAGGGATTATATGCTCCTGTCATGGTGGAAAAAACTATTACATCTGCT
TCTCCAACTGTTCTACCTTTTGTCTCCCACTTTTGTCCTACTTTAAAGTCTTCAAAATAC
ATATTTTAGAAAAAGAGATTTCATCATAAAAAATTATTTCGGTAATTTCAATACTCTCTC
TCCAATTAGGTTCCTTAAGATCTCTGAAGTGCCACCGGCGATAGTTCTACCTCTAGAGCT
TAACATTCCTAGATACCACTTCTGGCTCATGATGAACTCTAGATCATAATTGGAGACTGC
ATGTTCGTAGACTTTTTGAAGTATTTCAGATGCAACTAGTTTCAATATAGCCCCCTCAGT
ATCAACGTCCTCTCCCCTTCTAAGCTTAATCAGGAGTCGACGATAAAACGCCTCTAACCC
CTCTATATCATCCCTTAACTCCTCCAGCTTTGGATCCTTTAGAGTGTCTATAGCACTTTT
AGAAGTGAAGAGCATCGTAATCCCCAAGGTAAATCTCTCATGGTTCAACACAGTCATTGC
AACCTTCCATCCCTCTCCAACCTTACCAACTACATTCTCCTTAGGAACCTTTACATCGCT
TAAATACACTATATTGAAGTCACTCTTACCTGTGATTTGATAAATGGGAGAGACTTTTAT
TCCGGGCTGTTTCATATCTACGACAAACATGGTAAGTCCACCATACCTATCTTCACCAGT
CCTTGCCAAGAGTATCATGTAATTGGCTAGATGGGCATAACTACTCCATATCTTTTGTCC
ATTGACTAGAAAATAATCACCTTTGTCCTCTGCTCTGGTCTTGACTGATGCCAGGTCTGA
TCCTGCGGAAGGTTCAGAGAATCCTTGGCACCATATATCCTCAGCGCTGAGTATTCTTGG
TAAGTACCTCTTTTTCTGTTCTTCATTTCCATGCTTCAGGATTGCAGGTGCCGCTACCAT
TAATCCTATTGAGCCTAAACTTCTTCCATACGGTAAACCAGCTTTTATAAACTCCTCATA
CGCTATCGCCTCATAGATAGGAGGTAGATCTTGCCCACCATACTGCTTAGGCCATGTTAT
GCCCAGATATCCTGCACTATACAGTTTCCTTTGCCATTCTCTAATCTTCTGATAATCATC
GAATTCAACTGTATCGAAGAGAATCCTTCTACCTTTTAAATCAGCAGGAGAATTAGATTC
AATCCATTTTTTAAGCGCTGACCTAAACTCTTCCTCGTCCAAAACTACTCAATATAAATT
TAGTACCAGAACTTATAATATTTTAAGCAATGGCTTCCCTTAAAGCCCAGGAATTTTAAG
GCAACTATTAACTGAATATTTGTAGAAGTGGTAACAGTTAGGTATCTTTTTCTCTGGGCG
TTCCGTAACTGAGAACCATAAACTAAATCACGTTCAGCATGTGGGAGAAATTTGTTATAT
TAAACGACCTCATATCTTTATGTCCCTGATCACGTTTATGTATTTTTTAATCTCCTCTAC
ACCTTTTTCAGTTATTTGCACTATCGTCCTAGGACCTGACAAAGTAGGTATCTTCTTTAC
AGTAACCAGTCCATTTTCCTCTAAAATCTGCAAATGCATGTGGAGGGAACTCTTAGGTAT
TTCAGTAGACTTTTGAAGCTCAGCGAATGTGGTTTTACCTAGAATATATAATGATATGAG
AATTCCTAGTCTTGACGAATTTGAGAGCACAGGGTTATTCAGTAATTCGATAATCTTCTT
TAGATCATCGCTCATTCTCTATAACCTCATTAATTGATTTGTAACCAGCGAAAATCCACG
ATATTGTGAAAAATGAATAGACAATAACTGAAACAGTGTTATTTAGATTTGAAAGAGACA
TGAATGCTGTAAAGCTAACCATAGCGATAATATCATAGAATCTTATACCTACTATGCTGT
AACTAAAATATAGTCCAACGAATACAAGACCAACGTAAAATACTCCTAAAATTTCAGTGA
AAATTGAATTTGAAACATAATAGGAGTAAATAATTAAAATGGTCAACAGTATACCGATCA
TGAAGTATAAGATGAAAAATTTTCCCCTTAACATGTAGTTTATCTCCGGATAAATTTTGT
AGAATTTTCTCCGTATTTTTGCTACTCTATGGTAGAAGACAAAGGTAAGAGACATGTAAA
CAAGAATAGGTATGAAAAATGCGAGAGTATATACTAGAAAACTTTTCAGGCTTAGACTAT
CAGTGATGTAATAAATAGGTGAATATAGTACTGGAAAAGTCGACCACAATAGATAGTATT
TTGCTAAAGCTTTTCTCATCTCGCTTTTCAAAGTGTAGTAGGCTAGCCTCTTAGCTTCTT
TAATCACATCCTCTTGTGTCACTTTAGACGCCTAAGTACAATTTATCTATATTATTTAAG
TTTTTAATTTTATCTCCGCGATCTTTACCTATAGTTATCGAAAACTTCTTACCTTTTATC
TCTACAACAGTTAAAGCTGAGGGGTCTTCTCCCTCTACTATTGAAGACTCTAAGAACTCG
TTGACTTTTATGGGACCAAACGTTTTTCCCTCAAATATAAGATAAAGATTGTATCCTTCG
AATGAACTCAACATGTCAAGCTCATGTGTAACTATTAATCCCTCCTCTCCATATTCTTTT
AACCAATTGATTATCACTTTCCTCTTAGCATAATCAACGTTTTCGAATGGCTCATCAATT
ATTATCTGTTTGGGATATGAGGCTAACGCCAAGACCGTGTTAAATAGCACAACTTGACCA
GAGGATAAATCGTAATAATTTTGGTTAAGATTGCTTATTCCTACTTCTTTAAGCATGTTT
TTAGCTAAACTAATGTCTAAGTCCTTTATTTCCTTGAGTAATTCCAGTTTATCTATTAAT
TTTAGCCCCAGCGAATAAGCCTCTGACAAATTACATGATAATTTAGTGAACCTACTGATT
CTCTTTACCTCCATTCCATCAACTTTAATTGAACCGTCATAATCTCTTATGCCACAGATA
GCCCTCAATATAGTGGTTTTACCTGAGCCGTTTGGACCTAACAATAGAGTTTTGTTCGAT
AAACTTAAGGTCACTCCCCTTATAATCTCTTTGTTTTTTTCGCCATAAACCTTCACGTTC
TTGAGCTCTATCATGTTAAATTGACCTCCCTTCTTCTAAAGGCTTGAGATACAGGTTTCT
TATGAACATCAGTGCTAATACTGACAAGAGACCTATCCACGATATTAGAACTATAAGGGG
TAACACAGGGGATATGGAGGAATTAACATTTCCAATAAGGTAAAGTGGTGGGTCTTGATT
CATATAAGCATAATAAGATAACATAGCTATATTCACGAAGGGACTTCCTAAGCCTATATT
TCCTAAGTTAGTGTATAGATAAGAAAAGCCAAAAAGATAACTAATGATTAATGGCAAGAA
ACTAATGACATTACCTATTTTTCTAGTGGTTTTCAGGCTTAAAATGTTCAAATCTATTGA
AAGTGCAGTGTAGAAAAGCCCAGTAAGTATAAATACGGGAGCGAAAGCTATTATATTTCT
TGGAAGTGCAATATCGTAACCAAACTTACTTCCAAACAACAGATATGTTGTCGCCAACAT
AATTCCTGAGACTATCATGATAACTATTGTAATTCCCGAGTATATTGAGAGCAAATAGTA
TAACGGTGATAGTCTGGAAAACCTAAATAGATGGGAAAGACCACCTGTTTGATAGTTAAG
CATGAAAGTTGAGCTCACTGCAACTGCACTAGAGGCTAATAGAGCAATTATAGCATACCA
ACTTGCTATATAATATTGACTGTACTGTGCTGGTACACCCTTGGACTGTATGTAAGCCCC
TATGACCTCCCAGAATATCATGAACCCTATAGCCCAGAAAAGGACATATGGATTCCTTAA
CAATCTTTTTACGGTGTATTTCAACAGTTCCATGATACTGTATGCGTATTTTAGATTTAT
TAGCTATCAAAAAAGTTCAGAAATTGAACCAACCTTCGAGACAGAGATGATTACGTCCAA
TTTGATCACTTAGAGAGACCTAGGATAACGCTAGACCAAGACCGTTCTAGGCATTTGCAT
CTGTTCTCTCAACTTTAAAGGTCTATTAAAGTCGATAGTCCATTCGCCTAATCAAAAAAC
GTAAGTATAGCATTATTAACTTCCTCAGGGTTTTCAGCATGTGGCCAATGTCCTGCGTCG
TGGATTTTCACCAACTTGTAGTCTTCAAATTCCTCCCATAGCCTATCAACCCATGAAGTA
GGGAAAAGAGGATCGTTTTCAGCCCATAATACTAGCGTTTTACTCTTTATTTTCCTTATG
TTGTTCCACCTAAAATGAGAGACATATGCCCTATACCAATTCACAAGGGCTTTTACAGAG
TAAGGCTCTTCATATACTTTGAAATACTCCTCCTTTTCCTCTTCTTTAAATTTCCTGACA
GTCAGATGGTCTAGGAAATAGTTAATGTAATCTCGCAAGTTGCTAGTAATCATTTTTTCA
GCAATAGGAATTTGATGGAAGAAGATATACCAGTACTCATTAGCTATGTCTCTCCATCTT
CCTCTCATGCCCTTGTATGCTGGATTAATTAAAACTAGGTCACAATTAGTTTCCTGGGCT
ATGAGTTGTGAGACTATTGAGCCAATATCATGACCTAAAAGGACAAAGTCATGAATATCT
AATTTATTAAGAGCCTCCATTATCTCCTTCGCCTGAACTTCAACACGAAAGTCGTCCACA
TCGTAATCCCCCTTTTCAGAGTGTCCAAATCCCTTAAAATCTAACCTAGTGACCTTAAAC
TTTTTTGATAAGACATCTACATTATGTCTAAAGTCATAGCAGAAACCTGGTATTCCGTGG
AGTAGTACCAGATTCCTCTTTCCTTTTCCGCTTTGAGTAAAATGTAATTTCCTTCCTCCA
ACAGAAACAAAATCCATTTCATTAAAATATTAATAAAACTCTTTTAAAAACTAAAGTATA
ATGTATTATAATCCTCTTAATTCATTAGTCTAAGTGGGAAATACGATTGTATTTCACATA
CGAGACTTTTTCTAGTACGTTGTGCCTTCTTTAATTAATAGTTAAATGAGTTGAAATGAA
TATAAAAACGTTGAAAGTTACTTTATATTAAATCTCAAAAATTATGGTCCTCGCATTGCT
AGAAATTAAGCTACAGTAAGTGTTCTTCAAATCTTGCCTACAATCCCTTGTATCCTTAAT
CTCTGGAATGTCCTTTAGTTGTTTTATCAGATCATTTATCCTCCTATATTCATCCTGAGG
AATTATGGACGTAACTATCTTAGCTCCCTTTGACTTAGCAGCTAATGCAGCAGCTACAGA
CATGCCTTTCCTACCCCCTGTTATATCGACATAGTCCTCAGAGCTGATATGGTTGTTCAC
AAAGGCTTTGAAATCCTTAAGATCCTGCTCTGTATTTATATCGTTTATTGATACTGGAAA
CTGGATTATCTCGACCTTAGAGAACCTCTCTTTCAAACAGCACACAAACATTAATTTAAC
GATTTTCCATGCTTTTTCAACCTCAGGATCTCTTGTTGTTATAACTCTTATCTCATTAAT
ATCAACTCCATTTTTCGCTAGATACAGAAAAGTCTCTAATATTCCTCCTGGTGAAGTTCC
TAAAGTAGCCACGAGTTTTGTCATGGTAGAGTTTTAAGTTAAATACATTTATTAAGATTT
CTGGATACCACGTCTTACGAATCTAAAATACGATATAAACGTCATAAATGGAATTTAAGG
AGTATATAACATTTAATCTGACTTCCTCTAGGCAATGAATGGCGAGGCTCTCCTTGTTAT
ATGAGCCTGTCCTGTCAAATATATTCTCTGCTCGAAACTTAATCATAAATTAGAATTTTA
TATGTAAATCGCGTAATTAGTAAAGTAATGAGGAAATTTCATGATATTATTAAAGATTGT
AAGTATTACGCTTTTGATGACGACACTATATATGACTTAACAGAGTGTGAGATTTTAGAA
CCATTTCTACCTGTAAAGATACTGAAATTTCACGTAGATAGAACTCTGAATAAGGTGAAT
GAAATTTCGATAAAAACAGACCACTTGGAAGCCAGTTTAGAGCTAATAGAAGATATATCT
TTTCTTGAAAATTCCAACTTTAGAAACCTGATAACCTTATTGAATACAGAGCCCGTCTAC
GCAAACTTGCTCTTTAGGAAGTCAAAAGTGAATAGTCTGACATTAGTTTTGAGGAACATG
AAGATACTAAAAATTTCATATCCTCACGATATAGGTGATAGTTTATTTTATGTAAAAGTT
TTCATAGATTACGCCGATAAATTTAATACTGTTCATATTAACAGCGAGAATGATGCGATA
ATATTTCTTAACCTAGCGAGAGATAACTTACCAGGTAAGGTTTCTGTACTATCTGGCACC
GTAATAGATGTAGAAAAATCTACTAGTGATAGGTATTTAAACTTTATGAAGTTTTTAAAT
CTAACGTAAGTTTTAATGAAGTTTTTATTACAAAATTTCTTGTCGAAATCTTTTTTTAAA
AGTGAACTATTATGTAACATATGGAGTTAAAAACTGAAACTATAAGAGTGAAAAAGAGGA
TGTTAGACTTAAACAGCTATAAGAGGTCTGAGATAAGGTCGTTAAAGCAGTTTGTATCAT
CTCGAGAGGACTGAGATGAATATATGTGAAAGGGGATATTACACAGTTTTTAATTACACC
TCAAAACTTGAATTCTGCCCTTCACTTACACGTATGCAATACTATAAACTGATTCTACCT
TTTACAGTAAACAGTGTGCAAATATTTGACATTACTGAGGGAAAAAAGAAAGTAGAGGCT
CAGGTAGGGGACAATAGATTTGCAGAAGTGTTAGGAGCACCTCTTAACCCCAACATTAAA
ACACATATAATCAGTGTGAAATGTCGTAGGGTTAAGGACAACAGAGTATTCTCTCTCAAG
TTCCGCATAGACATAATTCCTAACACAACACTTATGACTTCACCCCTCTTCAATTCAAAC
AGTGAGTGTTTACTTTCAATCTTTTTGACACGCCATCCAATGGAGGAAAGCAAAAAATAC
TATCTTAATGATTATGAACTTCCTCGCTTTAACTTGGATCTTCAAAGGGGAATAAAGGAA
ATTTTACAAGAGCAAGTTGATAAGTATCTCTTTGTAGTTCCAGAGGTTGACGACTATAAA
TTAATTTACGGATATAACCCTGATTTTGGTTTTTTGCCTATTCCCACTATGCTTACCGAT
GTGGAGATATTAAGGATCGGAGTGAATGATAGTTCAAAAAACAACGAGACTAGCTACTTC
GCCAATGTACATCTGTTACCTGGGGAAAACCTCAAGGGATATATTCGTCATGATTATTAT
GTTAATAAAGAATTTTTAGATAATTTGCCTAACAGTATAGTTAAACTTTATGTAGATTCA
TTACTTTCTGAGGCTGAGACTAAGAAGCCAAAATTACGTTTGAGAGAATCATTAAGGTTG
TTAATGAATCCCAACAATTATGAGTCTGACTACGTTAATTTAGAATCTAGTAACTTGACA
TTTAGGCAAGGGGATGTAATCTTCACTAAAATAAATCCTGAGGAGATAATACAAAATACC
TTTGATGAACTACACTTCCTCCTTTCAAATTTAGATGTAAAGTTGTTTTCTAGAATGTAC
AGATCAATATTTTGGTTTTATGAAAAAGAGTTATTGAAGTCATACTATGGCACAAGTGGT
ATAGATAAGAGTATTGAAAATACATTTGAGACAGGCAAAGAAGGAATAGAGGAGATATCG
AAGTTTATTCCCCTAAATTCTCTTGTCAATTTTATTTCTACCTCTTATAACGAGAATGTC
AATATATTACTTGAGCATATTGAACAGCTTAGAACTAGAAAAGTGCATGAGACAGTAGCC
TTAATCTTCTCACTACTTATTTACATTAACAACCTAATGAGAAATAAGAGGATAGACCTT
TCTTTTGAGGGAACTCCCCAAGTAGATAGAGGTATAAATGTTCTTGGCTTAAACCATTTA
CTGGAAGGTAAAATAATAGCAATTCTCCCATTTATCACCTCTGATCCAATGAGTTTCGCC
ATATTTCACACTAGGGATAACGAATTTTCCAAAATAAACGGTATCGATAAGGCGGGTTAC
TCATTACTACCCATCCAACTAACCCAGATTGTACTATTTGAACCTCCATTAAAAATAACT
CACAGAGAACATAAGGATATAACAGTAATTGGAGAAAAGGGGAGAATCTACTCCTTGATA
GCGAAAATCACTGAAATGGTTATCCCCAACAGAGGTTTCAACAGTAGAATTGCCTATGGC
TACAGGGACTTCAGGGAAATATTGAGGGTCAGGTCTATTTTACGTTAATCAAACATATAA
TTTTATCTTAATACAAGCTAGAAAGTCCTTTAATTTAGGTCATTTTAGTGCTCGTTGATG
TAATTACAATCAAATTTTGTAGCTCGAGATGATTCAATGTAGTTAAGTATAAGTAAGTTA
AATTATGTCAGATAAATATTAATAGGACTGTAATCTGTACTTCACTCAATTTTTTTATGG
ATTAAGGAAAAGTTTTTAAAACTAGTAATTCAGTAAGTAAATGATGAAGTCTAACTCTAG
TGCTCTTGGTAGAATCAAGATAGGATCACTCTTTTTGGAGTTATCATCGATTCTGTTTAT
AGTTTCGATAATAGTAGTGTTATATACAGCGTTTAACACAGTAGCAAAATATATCAACAC
GAGTAATGGTGTTAGTGGTTTAAATCAATCACAGTTACAACAAGAGCTCCTTAAACAGTT
AAATACACCACTTATTCATGCGATACCTATAATCGTTACAGTAATTGCCATAATAGGATC
AATCTTAATTTTAACTGGATATTTAAATGAAAAGATTAAGACAAACTACTCTGATTTGGG
TAAAGTTGGAACGATAATCATGATTATCGGGGCAGTAGTTTACGCCTTACCAGTAAATCT
CTTTGGGGATATTATATTTGTAATAGGTCAAATTATTCTTGGTATATCATTCTACAGAAC
CGGGGAAACATTCAACGAGGGATCACTTAAAAACGCTGGTATATTAGTCGCATTGCCTTT
CTTGATCACTCAGGTAATTGGATACGCACTGAGCTATATCGGAGTAAATAAAGTGATTAG
AGAACTAAATAGTGCTAAAAAGACTGTAAAGGTAAGTTCATTGGGAAGCGGAATAATTAG
AGGAAATGGTATTTTAACCATATCACTGTACTCTGACAGTGACGTTTACATCACTCAAGC
TCAAATAGTAGGCACAAATTACATCTCTACTTCTATAACGCCTAATTATTTAAAACATGG
ATTTAATAATATAACAATAGACTTTAACAACCTATCTTTAAACTTGATCCCCAACTCACT
TTACACCGTGAGATTACTACTTGCCAATGGAGACAGCATAGATATTCAGGTTACCGCACA
ACCCTAGACAGCGTAAAGCTTTCTACACCAATTAAAAAGATTTTTTGTATTAAACGCCCA
GACTTTAACCCTTGACTAAAGATTTCACATATCCTTTAAAGAGCTGACTTCCTCCTCGCC
ATAAATGACGAGGTTTTCCTCACATTCTAAAGATTATGCGGTTTTATTTCTATCCTACAC
ATGAGTTAAAAGTCTAATTTGACCATATTTTGGTACAAATAAAGTATCTTTAACTTGCTA
AATTTATTTTAAAAATATCCTTTTCTACCCAGTTTCTAAGGTGTTTACTTACCATTCATA
GTGACTGTTATAGATTATCAAAATGTATACATAAAGTTCGCTATTTCTGATTATGAATCA
ACGTTCTTTTTAAAGGTATTTTTTACTAAAGATTGAGAGTGATGTATAATAGAGAATATA
AATCATTTAAATATATAATGTTGATATAGTAAATTTTAGTTTAAAATTTTGCAATTTTGC
GTCGAACATGATATAAATTCGAACACTAAAAGAAATACACGCAAAGTAAAATATGAGAAG
AAACCTTATTTCAATAGCGTTCAATAAAAGCATAGAGAAAACCTACTAAATTTCTTGCGT
AATGAACCTTTCTCTTGAGACTGAAAAAGCTGGATTTTTGAAATAATATTATGGTTCAAT
ATTACTTTTAATAATTATTTCTCCTTAACCTAACATAATAAGTAAATATAAAAAATACAT
ATCTACAAATTTAATAGATAGTAATGAATTACAAGTGGGCGGTATTAAGCTCATATATGT
TCGTTGCAGCCATATCACAACTACTTTGGTTAAACTTCGCATCAATCACCACACCAATAA
TGACCGACTTGTATAATGTTCCTGCAGAAGACATAGGCTTACTATCTGCAATTTGGCCTC
TAATTTTCATTCCCCTTTCTATACCTGCTGGAATAATAACCGATAAAAAAGGCTTCAAAT
ATGCCGTTTCCCTTGGAGCACTAATTATGGCTGTGTTTTCAGTGGCGAGAATATTCTCAG
GAGAAAACTTTACACTCTTATTAATTTTTCAGTCACTTGCAGGAGTAGGTCAACCTTTCG
TTTATACTTCCATCTCAAAAATGGTTATTGAGTGGTTTGAGGATAAAGAGAGAGGTTTAG
CCACGGGTTTAGCTGTTATAGGGCAATTTCTGGGTTTAATGTCAGCTCTAATTTTCACTC
CGATGCTGGTTCCAGATACCAATTTTTCTGAATTTCAGACAATGCTTATAGTTTACTCAG
CCATATCTGTCTTAAGTCTTATCATATTCACGGTTGTAGCAAAGGAAAAGAAAGTGAGTT
CCACAGAATCCAACATGATTTCATTTGGTGTGGTAAAAGGAGTCTTAAAATCTACGGACT
TCATAATTCTTAATGTGCTTTTCTTCATAGGGATAGGCTTTTTCACAGGTATTCTGACCT
GGATCGAGAGTATACTAGAACCAAGAGGGATAAGCGTAACCGACAGTGGAGTTATAGCTG
GACTGATACTTATTGGTGGAATATTCGGTTCAATAGTCATTCCATTTTTATCAGATAAAC
TACAGAGAAAAAAGATGTTCTTCCTTTTAGACTTTGGTATCTCAGCTATAATGCTATACT
TCATAACAGTTTCGAATGATTTCATCATATTGAGTGTTTCCACTTTCCTCCTGGGATTTT
TCCTAGTATCAGCATTGCCTATCGGTCTAGATTACTCTGCACAACTAGTAGAGCCAAACA
TGACTGGAACAATTCAAAGTATTCTATGGTTAATAGCGCAAGGAGGGGCAGTCTTACTTA
TACCCGTTATGGGGTCATTAGAAAATCCTGTATTATATCCAAATAATCCTTTCCTTCCAT
CAATGATCTTAGTCATTATATTAGATGTAGTTTCACTTGTGCTAAGTTTATTCCTAAGAG
AGGGGAGGGCAAAAAATGAGCGAAGATAAGTACGTTATAGCCTTCGATGTAGGAACTACA
TCAACAAAATGTGGAATAATCTCGCTTAAAGACTTTGAAGTAAGAAAATTGGTTTCGACT
AAATCAATAGTAAACTATCCCAAAAAGGGCTGGGCGGAACAAGATGCTAACAAACTGTGG
GAAACAATAGTGGATTTAGGTAGAACTGCTCTAGAGGACTTCAAATTTACCATAAGTGGG
TTAGTTTTCGATGCCCATATGGCCGGAGTTATTCCTGTTGATGCAAGTGGAGAACCACTG
AGAAATGCCATAATTTGGTTGGATGAGAGGGCATCAGGACTGCCTGAAGATTTGTGGAAA
GGTGTAATTAAGCTTCAAGGATACTCTATACTTAAGCTGTTAAAATTCCTCAGGATTACA
GGTGGTGCACCCAGTAAGACAGGAAAGGATGTTATATCAAAGATTATCTGGATAGCTCAA
AACGAAAGGGACATCTTCTCAAAGACATATAAGCTATTAGACATTAAGGGCTTTCTAATT
AGTAAAGCTTCTGGCGTTTTCGTCACAAGTCATGATGAGGCAAGTCTCTCCTGGTTGGCT
GATACCAGAACTGCAAGGGCTATATGGTCAGATGAGATTTTAAGGGACTACAAAATAGAC
AGAAACCTATTACCTGAGATCAAGAAATCTACAGATATTGCAGGATATGTAAAAGGGGAA
GTAGCTAAGTTATTCGGGGAAATACCAGTATTTGTGGGAGCAGGAGACCTTACCGCATCA
GCTGTTGGTTCTGGAGCCGTAAAGGAAGGAGAACCACATATATACATCGGCACCAGCGAC
TGGGTGGCATCACATATTTCTAAAAGAAAAGTCGATGTATTCCACTACGTGGGTAGTATA
TTGAGTGCTATACCGGGAAAATATCTATATGTAGCAGAACAGGAAGTTGCAGGTGGGGCA
ATTGAATGGGTAATGAGACTTTTAGGGATGGAAAGGAACTATGAGGAGGTTGAGAAGTTA
GTAAAAAGTATTGATAAAACGAGTCTTCTATTCCTACCGTGGCTTTATGGCGAGAGATCT
CCCATCGACGACCCTACAGTAAGGGGTGGAATCCTGAATATCTCTTTAGAGTCAAGTAAA
GCAGAAATATTGAGGGCAGTTATGGAGGGTGTAGCATTAAACATAAAGTGGGTGTTTCCC
CTTGTAGCTAAAGACGTTAAAGAGGTGAATATTGTTGGCGGTGGAGCACTTTTTGATTCG
TGGTGTCAGATAGTAGCCGATTCCATAGGGCTACCGGTAAAAAGAGTTAAGAGACCTGAA
CTGACGGGGTTAAGGGGATTAGGGGCAATAGCTTCAGTAGGACTAGGTGTTTATAATAGT
TTTGAAGAAGCTTGCTCAAAGTTTGAAATCGATAAAGTGTTCATGCCTGACTCAAACAAC
TCCCTGAGGCTTAACAAAAAATTCAGAGAGTTTATAAATGTTTACAAAAGGCTCAAAAAA
ACCTATAGATCGCTTAACTCAAGACCTTGATGGTCTGAAAACGTATTCATTTATCACTAA
TTTTAGAACATTTTCTACTAGCTCAGGTGGCATCTCATGCATCAATTCATTAATTAAAGT
AGGATTCGATGGGAGCTTCCCCTCCTCAATCCCCAACGCTCTAGCTATGCTTTGAAGGTC
ATTAAAATCTTGTAGAGGCGGCAAGGTCAATCTTTTACCCCTAAGCTCAATGGTAGCCCG
TTCTAAGTCTCTTAAGAATTCGTCTACCACTTTATCGTGTCCAGGTGCAATAGTCAGGTG
AATACTCTTGGGAAATCCTAGTATTCTTGAACCCGGCTGATATTGTATAAACCAACCCTT
CATTAGTGTCGGTAATTCAGCTAAATTAAACTCCTCAGATGTGAAACTAACTATACCTCC
CAATGGTTTGCCTAATATTCTATAACCCATTTTCGGCAGTTCATTGGTTAATTTGATTCG
CGTGTTTAGTATTCTATTTGCTAGCTTTCGGTAACCATCTTTTCCCAGCCCATGAATTAT
TCCCCATGCAGCAGCCAGAGGTCCTGCAGACCTTGTGGAGAGCACAGAAGTATTTACAAT
CGGATAGCCAGGCCATCTAGACATCACAAATATGCTTCCCTCCCTATACGAAGAGTTTCT
AAATAAAACTACTGAGGCTCCTCTGGGGGCATAGCCGTACTTATGTAAATCAGCAGATAT
GGAGGTAACTCCTTCTAAAGACAAATCAAAAGGGGGTATTGGTTCTCCTAGGTCACGTAA
AAAAGGTAACAAAAATCCTCCAATACAAGAATCTACATGTAGCCATAACTTCTTATCTTG
CGCAATCTCAGATAGAGCTTTAACGTCATCTATGGTTCCGAACGGATAGTTAGGGGCTGA
AGCTACTATCATTGCTGTGTTTTCTTTTAGCTTGCTCTTTAAGTCCTCAAGGTCGACAGT
AGTCCTCTCAGGGTCTATTTTTACGGGAGTGACTTTCATACCTAAATAGTCAGAAGCCTT
ATTGAATGCGGGATGGGCAGTGACCGGTAATAAAATTTCAGGAATGACACTGCTGTGTCT
CTTTAAAAAATAATCCCTAGCTGACTTTGTGGCTACCATTATACTTTCGGTACCACCAAA
CGTGAAGTTACCAACTGTCTCTTCATTACCTCCAAGTAAAGAAGAAGCCATTGCGATTAT
ATCGTTCTCGAACCTAAGTACGCTAGGATATACGGTGAAGTCCAACATTGTCTTGTTTAT
AAACTGGTTATATAAGGTCATTGAAACCTCTATTACGTCCTCTGGTAATCCCAGTGAATA
AATATGACCCCACATTCTTCCACTTAATGGTTCATTGTCATTACGAGAGTAGGTTTTAGC
TATTTCATAAATATCTTGTTTACTTAATGGTTTATCAGGAAAAGCTTTCATAATTAATTA
GAGTATAAAGATCAATAAAAATCTAAGTATAAAAGGATTAATTAAAAATAATCTAGTAAA
ATTTTTAATATTTTTTTAACTTAAATTTTAAATGAATCCTTCATAAATCAATAAAATAAG
AATCTCTTTTAGATTGCCCCTTAGTAATAAATTGCGGGTAATCTGCTAACCATTTTATAA
GTTATTTTCAATTACACCCATTAAATACTTTATCTAACTTTCTCTTTTCCTTGTCTGAAC
CATTTCTTATATTAAGCCTTTCCACAACTATTAGATATCTGATAGTGTCGTCAATAGAGG
ATAAGTTCTTCTCGTCTTTTATCCTCTTTAGCATACACGCTGTAGATTTTATAACTCGTA
GCGTGGTGTATTTTCTATCCATAACCTAATTACTTCCTTTGTTACTAATAAAATCTGTCT
TACTTTATCACCTTTTATATTCACTCTTATTAATTTATAGATAAACAGAAGAAAACCAGT
ATACATAAGTTTTATCAGAAAAAATGCAAAAAGTAGAAATTATTGTCTCATCTCGACTAA
TATTCATTTAGAATTGATCTGAGTACCATATAATTAAAATTAATGGAAATCACTCGAATT
TTCCAAAAATGCTAAGAGGGTTAATTTTAAGTTTCATAAGACAACTTCCTTCTTCCTCAT
CTTAACGTGTAGGTAGGCTAAAATAATTCCAACTGCCAATGACGGAATTACTAGGTAAAC
AGCCTCAAGTGAACCTATTGACAATGGAGAGAACAGTTGACTCCCCTGATACAGGATTAA
TATGAATCCTATAGCCATAGTCACAATTATCGGTCTTCTACCAACATTCCTTCTCCTCCA
AACCTCTCCAGCCGCATAAAACATGACTATTCCTATAGAAATTATAATGTATTTTACGAA
GACTACATACAGAAATTGGATCAACCAATTCAGAAATCCGATTGTCAATTGTTCATTCAA
TATAATGTATATTCCAGAAGCGTAGAAGACTGCCCAATCCACTAACATTGAGTTTTTAAA
TGGTCCATATATTCTTCTCCATGGTTCCTTCTTAGGCTCTCTTAAATCCTTGTCAGCAGT
ACGTTCAACCAATCTAGTTGGATCCTCTAAGTACCATGCTGGTCTCCTACCTCTCCCTGA
CTCCTTCCCCTCGTAATTTAATTTGTATTCCTTTATCAATCTAGTCAAGGGGAAAAATAA
CTCTACGCCCCTATCGGAGGGACTTGTAAAAGCGTCAAAAATGACATGGGTTAAAGCTCC
TATTCCAATATATTTGTTGAATAGAAAAAGTGCAATGATGAAAAATATGTTATGAAATAA
TGCTCTGTGTAATTGCATTCTCCTAAATATGTCTCTCTTTAAGAGAGTATACTCTCTATC
CAAATCAGGTATCGCTGCTCCTATTCCAACTAATACAGCTAAGTCCACTCTGTGAAAGAG
AGCCAGTCCTAAAGCTAGGGCTAATAGAATATGCGAGTTTAGGTTCATTTGATATACGAG
AGACGTTTAAATATATTAAGATTTTTCATATCATTAATTTTGACTTCCTCACCGCCAAAA
GGGTGAGGCTTTCCTCAATTTGTATAAGATATAATCCTTTAAGCAGTTGATCAAAAAGAA
ATAAGTAAAAATCTTAGAGAGTTACAAAACCAGTTGTTATCCGTTTCCCATATAAATATC
CTTATATTTGCTCCTTATCTCCTCTTTTCTGAACTTACCAACACTAGTTTTAGGTATTTC
ATCAACAAAGATAAAATCATCTGGTAACTGCCACTTGGCAAACCTCTTCAAAAGATGCTC
CCTTAACTCCTTCTTTACCTCCTCCTTGTCCTTACTCTGATACTCAGGTTTAAGTGAGAC
CACAGCCAATGGTCTCTCACCCCACTTAGGGTGGGGAACACCAACAACACTAGCCTCCCT
AACATAAGGATGAGCCATCAAAAAGTTCTCCAAATCAATACTACTAATCCACTCACCACC
ACTCTTAATCACATCCTTCAACCTATCAACAAGCCTAATATAACCCAGAGGATCAACAAC
ACCAACATCACCACTCCTCCACCAACCATCAGGGGTGAACCTCTCTGAACTTCTCGGATC
ATTATAGTATTCTTTGGCAATCCAGGGTCCTCTAAGCCAGATCTCACCAAAACTCTTACC
GTCCCACGGCAACTCCTGATTAGTAATTGGATCAACTACCTTTACCTCTGCGCCGAAAAT
CGGTAACCCTTGTTTCATTTTCTCAAATCTCTCTATATCACTTAATTCTTTCAATTCCGC
TTTAGGAAGAGCCATCGAAACCAATGGGCTTGTTTCAGTAGCCCCGTATCCCTGAATCAC
TCTTCCTCCTAATTCCATAAAGGCTTTCGCTAGTGCAGAAGGTGGTTCGCTTCCACCGCT
AGTTATTCTTAAACCAGGGGTTTTCACTCCCATTTGCTGTAATCTTCTCACGATTTCTAG
GAGTATAGTAGGGACTCCTGCTGTCACAGTTACTTTATGGGTCACAATGTGTTCTACTAA
TGTGTCTGGAGTATATCTCCCTGGATAAATCATTTTCATTCCCATCATCGTACTTGCGAA
AGGAGTTCCCCATGCATTTGCGTGAAACATGGGAACTATTTGCAGACCAACGTCTGATGG
GGTTAGAGAGTTCCCTATTGCTACAGCCATTGCATGGAGAATTATGGATCTATGAGAGTA
AAAAACTCCTTTAGGCAGACCTGTAGTACCTGAAGTAAAGGCTGCAGTGGCTGCAGATCT
CTCGTCAACAGTAAGAGAAGGTCTGTTAGGAGAATTGGATCTCAACAACTCCTCGTAACC
TAGAACTCTAAGGTTAGTCTTTATTTCTTCTACAGGTTTATCACTCATAACTAGGATAAA
GCTAAAATCGTGTTCTTTGGAGAGAACCTCAGCCAGTTGTAACAAAGAGTCATCAACTAG
TAAACCCTTAGGTTTAGTGTGCTTTATAATATAGCCCAACTCTGTAGGGTGTAATCTTAT
GTTAAGTTCTAACGTTACTGCTCCTATTGACGGTAAGGAGAAATAGGACTCATAATATCT
GTGGTCATTCCAGTCCAGGACTCCGACAATATCCCCTGGAGCTACGTTCAACTCTCTTTC
AAATGCGTTTGCTATCCTATTCACCCTTTCGTAGACCTGTCTATATGTGAATCTATGCCG
TAGACCTCCTTGTAGCCTCCTATCTGAAATTACTTCTGTATCTCCGTGAACTCTTGCTGC
ATGTTCAAGTAGTTTATGCACATTAAGCTGATATGAATCATTCATGGTTGAGGGTCTTCC
TTTAACAATTTCCATAATATTATTTTTGACATACATAATTAAATTCATTACTTTACTTTT
TTAACAATTAAAAACCTTAATGAAATGAAATTCTTATAGATAAAAATTAAGTTTTTTAGT
TATAGAATACGAGTAATATATTCAACTTTTCGAATCTATTACCTTTATGCTAGCATTTTT
ACAATGATCTGGATAGAGGTTATTATACATTAAAATACTAAACAAGAACAACTTAATATT
TTAGTAAAAATATATAACTTACCTTAAAAGATATAGTACACTATAGGTGTGTAATTTATA
AAAGTCTTGTATCATACGTCATAATTAGCCACATATTCTGTTAGTTTCATATTATCTGAA
ATTGCTAAAGTTCAAAAATAAGTCTATTTATTTCCTCTTCCATCTTCTTATACTCTGAAT
TCACTTTAGTTTCGTTATCTCTCTTACTTATCAAACCTTGCTTTTCTGCGAACCATACAG
GAATTTCCACGTCCCCAGAATCGTAATATATCCCTATACTCTTTGGAACCCATAATTTCT
TGTTATCAAACTTTATCAAATACGCCTTTTCACTTTCTCCTTCCAAAACTCCTTTTAATT
TTATGGTCTCGTTCTCCACTCTGCTTCTCATATTCCTTCTTACGCTAGAGATAATATACT
CCATCAGGCTGTTTTTGTCCTCAAAGTATCTGTTGTCGAATCTATATATCCTTAATGAAG
CTGTCTCACAAACATAGATTTCTCCATAGGAAAGTTTTAGTCGGGGAGAGCATTGAATAT
CCTTGAGAGTGTCCCCTTCAAATAAAAAGTATTCAACGCTCACTACTTTATTACGCCTTT
TATAAACCCTTTTGACTAAGCTTCCTTGACTCTCGTCAATCTCTCCCTCTAAATACCTTA
TAGACCTTACTGAGTGCCAAGTCTTGTACTTCAGTTTTACATACCTCCAGGTCTTGTCAA
AGACAAAGTAATATTCTTCCTCGTCCTTAGATATTTTTCCTATTCTAATCATCATATAGG
TAAACCTATATTGAGCTGAGAATATAAAGGATTATATATTATTTTGACGCCGAAGTATAT
GTCAAAGTGACTAACAGATTGAAAGATTTAAATTCATTTTCTCGTGTATCTGGACATTCA
GAACATGTACACGCGCAAAGAATCCAAATTTCATGAGAAAACCTAGAATTTTTTACCATA
TTCTCTAGTTTTCCTAGTAAATAGATAATCTAAACCAATAATTTATTATTAAAACTAAGT
TGTGAGACTATAATTTAAAATTACGCATGGTTGTAAAAATTTTACATTAATATTCTATCT
CATAGAATAAAGTCTGATTAGCTTAGAAGTATAAAAAATAAATAAATATTTATTTCTTAT
TTTGGGTGACCTATGGAGGGAGTTGTCTTCATTGCCTTTATAGCGTCATCGACAGGCATG
GCTAGGTAAGTCCTAGTCCTAACTGTTCCTCTACTATTTAGTTCTACTAGTGCCTTTAGA
AAGCTTTCTACGTTGTCAACTTCCACTATATTCACAAAATCCATGTCGCCAAATACTACA
TATTGTTCTTTAACCTTAGCCCCTATTTTTGCAAGCTCCTCATTTACCTCTTTTATTCTT
TCAGGTTTGCCTACTATTGTCTTAGCACCATCATCTGTTAAACTTGATAAAACTATGAAA
ACAACCAATTTTATCACTATCTTATAACTTTTTAAACTATATAAATCTTTTATCAGAACT
GATGTAATAAAACTAATAATAGACCACTTTTGTTAAATTCTCCCTTGTCTTAAATCTAGC
AGAAATTAAGATTCCTCCGAGGAAGAAGGGTATATGGTAAATTGCCCAGAACACATTCAC
AATTATTGCGTAATATAGAAGGAAATTTGAATTTGCAGAAATCAACCAGAGAATTCCTTT
CACAGTACTTACGATAAGCAATAGTAAGATGACAATATGGGGTAACAGTATTCTGAGGTT
AAGTCTTCCACCTCCCTTAGGTGTTACTCTAAAGGGTCTTTTTCTACCCAACAACCAAGA
TATAAAAGACGCAGTTACTGCTGTAAATTCTAAAAACTCTACACATTGATGGTAAAAGAA
CCCTTTTAGCCCATATTCTGTCTCCTCTCTTATTCCAGCCACGAATATTCCTATGCTTAT
GAAAAGATATGGGAGATAAACCAGTAAGTAAAGGATAGGATTAATTCTGAGAATAGGTAT
TTCCGTTAGTAGAAATACGATAGGTGAAATAAACTCTACTATTGCCAATGGACCTTCCTT
TATCCAGTAAAGGAAGCCTGAAAAATAATCATAATACTTTAGGAAACTTAGGTCTGCCTT
AATTATGTCCTTAGTTAATTGGAAGTAGCCAAGAGCCCACCTGGACTGCTGAATTAAGTA
TGCATTCAGATCCTGTGGTGGTTCCCCATACCATATTAGTGGTACGTCTATATATACAGA
ATTATAGCCCTTAGAGTGAAGCTTTATAGAAACAGCTGCATCCTCAGTAATACTGTTTTC
TGGCAAATAACCAACTTCCCTTAGAGCCTGTATTCTGAAAACTGTTCCAGAGCCAAGAGA
GAATGCTGACCTACCACTTCTACCTCTCATTATAATTCTCAGAAAGGGTTCCTGCTGATA
TTTCGCCCCTGTAGAAATACCTGAGAAAGTCTCAGAATAGTTTTGAGGAACTTGAACAAA
GGCTATCTTAGGATCCTTGAAATATGGTAGAACTTGTTTGAAAAAGTCCCTAACAGGTCT
TTGGTCCGCGTCGAATATCGCTACTAAATCATATCCCTGAATTCTCCTCAATGCATCATT
TATGGCACCAGCTTTATAACCTCTCCTATCTTTTCTATGAACATAATTTATATCGTTCCT
AGTACAAAACTCTCTCAGCCTCCTCGAAATATTTTCATCAGTGGAGTCATCTAATAAAAA
TACATCTCCTTGATTACTTACAGCGTCCTTAACTGATAGTAAAGTCCTCTCCACGATCTC
TGGATCCTCATTAAACGAGGTGACAAATGCTGCTATTTTAAAACCAGTCATCTCGTCTGC
TACTTCAATATTATATCTTTTACTTCTCCTCAAAAGTAGGTAAAAGTTAAGAAATATATA
AAATGCCGTAACCATGGCGAGCCATAACCCAAAGTCTATCAATATTGTCTCAATTTTCAC
CCACGTGAAATAAGTTATAACCGCTGAAATTATCAAAGGTGAAAAAAAGAATACTACGTT
TAAGACCTTAGGCATATTTTATTACACTTCTATAATTTTATCAGCATAAGATTTTATCAC
ATCACATTCATCTTTGATCTTATCGCATATCAACACAATCTTCACACTTCTCTTGTTCCT
CATTGAATTTATGAATGAGTTCCAGAACTCGTCTAAATAGGCTGTATTATCAACAGCAGG
AGAAATGTCATTAGTTCTGTGTACAATTATCACAGGATTATCTAGGTCTTGAATTTTGTA
GACAATATCATTGGCTAATCTATGGGCTAGTTTGAGCACATCAGCAATAGTCTTCATCTT
AAATCTCTCCTCCTTATATTTCGGTAAGATAGATATTCCCACAAATTTAATTCCGTTTGA
CCTTAATATTTCGGTTATCTTTTCTTTTGTATAGACTACTACAACATGTGATCCTTCCAC
TACTGCCTTATTTATGGAATTCATTATTGCTAAAATACCATTTCCCCCAGGTTCTTGTGT
AATCAACGTCACGCCGCTTAAAGCTTCCCCACCTTGCGTGGAGATATATACAGCTTTTTC
CTCAAACCTCTCTTTTATAATGTTGTCTGCTAAATAGTTTATTTCATCTACAACTGGTAA
GTCCAAGATGTTCTCTTGTGATTTCTCCATGATCTCCCTGTATAAAGGAATAGCTATTCC
ATAACTAACGCCTAGTTTTGTTATTACTTCCCGTAGCTCTTGCCTAATTCTTTCCACTTC
ATCCAATGAAGGAACCATGTTTACTATAAAAGCTAGTGGAGTCCCTCTGTAATTCACATC
GCTTTCAAATGACTTCAAATAATCAATTGTAGAGTTTATTATATTTCTAGAGGCTGATGA
AACATAAATTCTAAGTACCTTAGGATTAGGCACATTAGAGTAAAATAAGTCCAGTTCTAC
TTTAAGTGTTAAATCGTTGTAGCTTATTAGTGGTGGATTATCCGTGATGTAATACTCGTA
TCCATATAAGAATTTACTGGCCAAGATGCTGAGCTTTTCCCTCAACGAAATATCTGACAT
AACTTTTTTAAGGTCGTCATAAACTCTTTCACCGTCGCCATAAAATTTTAATAATGATAG
TTCCCCGTCCCCAAAAGATAGTTTTTTAAAACTTTCTTCAAAATGTTCTTCTCCATCGGC
TAATTTAGCCAATATACCCTTTCTTTTAATTCCGAATGCGAATGATGCATAACCTACCAT
ATCTCTTTCTATCAAAAGAACTTTCTTTCCCTTCAAGGCTAGAGCCTTTCCAAGGGACAA
AGCTATTGTAGACTTTCCAACTCCTCCCTTAACACCTAGAATGCTAACTCTATATACCAT
CCAACGAGACCTTAAACATTGTTTAATTTACTACTATTTAAAATTTTTCTTAAATACGAT
AAAATAAGATTAAGTGATGAGTGGAGAGAAATTTACTTATTTATTTAAAAATTTTACGTT
TACTGGATAAAGCTCTTACCCTGTGAAAATACTATCGCTTAGATCAAGTAGTTACTATTT
GTTACTCTCGGATAGAACCTGTTAAGACCGTATACATTTCAAATCTATCGAATGAGATTA
AAAAAATTTCAGCTTACAAAATTTTTTTGGTTAGATATCTTTTGATCACTTCAATCGTCT
TCAAATCTATAAGTAATACATGAATAATATTGGGATTAAGTTTTTCTTCAAAATATTTAT
AAATGCTGTGCCTTGAGGGATTTTTAGGTATGAAAAAATCAGTTTATTTGATACTCTACC
TCCTAACCTGCGCACTTTGCGTTCACTTCTCAGCTGTCCCAATTGGAATATCAAGCTATC
AGGGGACTATACTTACCCCCTCTGTACTGGGTTATGCAAACATAAGTTCCTTGCTAGCTT
ATAGTAACTCGTCTCAAAATCCTTATGGAGCTTCCCTACAGCTTAATGTAATGCTACAAG
TGAATACTACCACATCAAAAACTTACTACTTTTGGTTGCAGAATGTTGCGTCATTTCTAA
CAAATGATAAAGTGGCTTATTTTTTAGATAATGTGTGGAATGTTACAACGCCATATACGC
AAATATCTAACGTCAAAGGAAACGGTCAAGTATACACAATATCTAACGGTCCTTATGGAC
AAAGTTTCTATGGTTATACTTCTAATTACCCGATTAGATACAACTATCCCTTCTCGTTTT
ACATGTTTATAAACACATCATACTCTGGATCTCTAGTTACAGTAGAGTTTGGATATGTAA
TTGTTCAAAATTCGACTGTTATTCCTCCTGTAGTTGAAACTTATGATGAAGTCCAACTGA
GAATTAATGGAGTTCAAGGTGCATCCATAATAGTTAATGACTCCTATACTCCCAGTGAGG
TTATAGAAAATGTGCCTTATCTAGGCATGCTGGAAGATTGTGAACTTGTCTGGGGAGGAC
TCTCTAACGGGGAAAAAACCAGCTTTGAAAACATGTCAAGCCTTCTGGCTATGTATTATT
TGTCAGATCAGCAGTGGAAACCATTCAAAAACATTTTTGACTATGGATTTGATACGGCTG
AAGGAGCTTACAATCTTAATGTCTCTCTGAGTAATCAGGGCTACGCATTAGTGAGAGTTG
GCTCAGAGAACTTCCAGCTACTTGATACTAACTTTACTCCTCCACAGCCTTCCTTCACGT
ATGTTCGTATAACGAGTAAAGTGCCACTGGTGATTAACAATAAATTATTAAACAATTACA
CGAGTTACATTAACTCACCTTTGTCGATAACAATGTTTAATGACTTCTCCATAAATAAAA
CAGCTATCGCGATGCTGAAAACCAATAATAATACACTCACAATATTTCCTTCATCTTGGT
TCAAAAATGTAACGTTAGTGCCGGACTATGAGTTCCTATATTTTGTAACAGTTAACTCTC
AAATACCGCTGAGCGCTCAGGTGAATGGGATAAATACCACTCTAAATACAGGTTTATATC
CAGGAGATACTCAAGTTGTAATACAGAATCTCACATATTATGAATCTAATGATATGAGAA
TAGTAATATTAAAGGTACAACCATCCTTAAACTTTACCATAAATAGTCCTTTAAACGTAT
CAGTAAGTACTAAGGTTCAATATTTAGTTACAATAAATGGGATTAGTAAATGGGTTGATA
ATGGTTCAAAAATAGAACTTAACCAGACAATACCATTCTACTATTCAGGTGTTTATTTTG
GGACATTTAAACTTTACCCAGGGGAGAGTATAGTTGTTACACAACCTATAAACGAGAGTT
TAAAATTATATCCTAATTACGGTAACATAGGAATAATCGTGAGTTTAATCGCAGTTATGC
TGATCCTATATCTTGTGATAAGAAGAAAGTGAGATTTATTTAACGCCTCCACCAGGTCTC
ATTGCCTTTTCTAATTTCTATCACCCTATGAAGTGGAATTATAGTATCATCCTTAAGGTA
AATGTAATTGTTATCTACACTCGATATATCGGGAAATGGAACCTCTATTGATCCCTTTTT
TCTGTCTCTTAAGATGAGTGTAAACTTGTCTAGGGAACTACTCTCCGTCCAAAAAACCTT
ATTTATCGCGTCCTTAATTCTCATTTCAGTCTTCTTTATAGTACTATATAGCAATATATA
AACTCAATATAGTAAATGACAATATATAGCTAGTCTATATTCATATTTTCCCACCAAAAA
GATTAAAATATTGGTTTCCTATCATCTTTTATTATGGATGATTATAATAATATCAACAAA
ATTGCGTTTATCACTAAGGACAAGAAATTCATAATAGATGGAGGAAAGATAAAAGAAGCT
AAAAAAATTCCAGAAGGATACAAAATTAATTTTGCAAAACCTATGTTGGTCTTTAGACTA
GACGGAGTGGATCTATCATATTTTATTGAGAGCTGTGGAAGTTTACTCGTAGGTAGTCTA
ACCATAAAAGGACTGGTGAAGAAAATTGACTATGAGGATTTTCTCCTTTATGTTGACCAT
AATAGAAAGGACATAATCGTTTTCATAAATGGAGAGATTTACAAGTTATCGTATAGTAAA
TTGCCTTTTTTAAGGTATGTATTGGGTAGTTTGCATTCAGGTATATTACTAGAAAGTGCA
AGTTTTGATGAGATTCAAATGTATGCATGTTAACCTATGTAATTAGAACATAGTGGATTT
ATACGTAAAACAGGAGAATCCTATTCAATGTTTTATCTGAAAGTGGGAAACTCAAAAACA
TTATTATTTAGTCTTAATAAGGAACGAATAATGAGAAAGCTTTCGCTCGAAGAATATCTA
CTCAGATATTTGCCTAAGCTTGAAGTGGATGAAACCTATTTATTTTACCTTATATCTCGG
GAGAGGGGTATCAAGGAAAAATTAGGTGTAAATATAGATAAGGTCTTGTTCAGGCTAAAG
ACTAAGGATCCGCTGAAGACTGTGAGTATTTTATCCGCAATACGGGATAACATTGAATTT
CAAGTAAGGGGAGTTAGGATAGATAAGAATTGGATAAAAATAATGCATGTACTCAATCCC
ATAAATATGAAGAAAGCGTCAAGAAATGCAGTTAGTAGATATGTAAGCAATTGTGACAAA
GAGGTAGATATAGAGAAAATATACTACTCAGAGTTAGCTAAGAACGTTGATTTTAGAATG
TTTATGCTAGATGTTGACTCTAAAAATCCATCAATAATTCAACAGCTTTCAGGGATAAAG
GCTAGATTGGTATTAGTGACTAAAAGGGGATTCCATATTCACGTATGGAAAGATGACTTA
TCTAATCCTAAAATACTGTTTACATTAAAGGACGTGGAGATTAAGACCAGAAATTCATTA
GAATACGTACCGTTCATAAGTCAAGGAACCTTCACCCCTGAGGCTTATGAGCTAAACGAC
ATAATGGAGATTTTAAATTTGATTTAGAGAACCAAGTTCGAAGTTTGAAATAATATGTAC
TACACTTACACAAGCGTAGACAATGGTATTACGTTAATCTTTGCGTCTTTGACATTTTTA
AATAATCCCGGGATGACGTTGGGTTAGTGGTTTGAAACGAAAGCAAATTTTACAAAAAAG
TTATTACCCCATCATATACATTTTCGAATTTTTTACGAATTTACGATAGTTAACTCCTTA
TAATATTTTCTACACCTATTTAATTATGAAAGTAGAAGTCACATTAAACCTTGATGAGGA
GGTAGAAAGAAAGGTTGAAATATATGCATTAAGTGAGGGGATCAGCTTTGATGAGGCTAT
GGAGGAGTTAATAAGAACTTTGCTATACGATGAAATAGTGGAAAAAATAACTTCGTCTTC
ACATTCCTGAAAGTAAAATTTTACAGCTCACTTATGGGCTCAATTAGTTAATTTTAGATC
TACCACCCTCTGTGATAAAATCTAATTCTCTGGTTCTAGTCTCAGGTACGAAGAACATGA
CTATCAAACTTGAAATTAATGCAACAGAAGCGTATATTCCCACCATGACACCTAATCCCT
GTCTCTTATACACATCTNAGTCTCAGGTACGAAGAACATGACTATCAAACTTGAAATTAA
TGCAACAGAAGCGTATATTCCCACCATGACACCTAATCCTACTATGTTAACCAGGGATGG
AAACAATGATATTACTGTAGCAGAGGCAGCCCTGTCCACAGCGACGCTTATTGCTTGAGA
TGTTGCCCTCACTTTTGTAAAGGACAGTTCTGGGGCTATCATACCAGAGCCGATTATTGA
CGCAGGTCCCATTGCTGAAAACAGATAATTTAGCATATAAAAGGAAAAACCTAAAACAGC
ACCTGTTCCCTCCAATGTGCTCGTCTTAGGCAGACCAAATATAAATGGGTTAATCAGTAA
AAGTGAGTACATCACTAACCATAACGCCACTCCGGCATAGCCTAAAACTATGAGCTTCCT
TCTCCCTATTCTATCCACCAGGAAGATACAGATTAATTGTCCGGGTATTCCTGCAAAGAA
TTGGGCAACATACGTGAACATAATTGGCGACAAGCCTAAATTATGAGCTATTGTAATCGG
ACCGTATATGGCAAAAGTTGATGAGTAAATGTCATATAATACCCAAAGAATTGCTGCAAT
TATTATGAATCTCATTGACTTTATCAGTCTAATTAGAAAGGAGGATTCATCAACATTTAC
CTTCAGATCAACTCCGTCACTTTTCAATTTATTTAACTCCTTAATATCTGGTTTCACCTT
TGAAAGAAAAAGTAAAGTCTCACTCAGTTTTCTTCTAGCCAAGATAACGCTAAGGGCAGG
GATAGCTCCTAAACCCAATACCATTCTCCAGCCTAAAGAGGCAGGCAAGAAATAAGAGAT
TTGAGTGACAAAAGCAGCAACCACTGCCCCTAAACCCCACATTACGGCAAATGTTATGAC
CATTGCCTTTCCCCTTTTGTCCTTATCAGCATTTTCAGCTACTATAACAGGAGATAATAC
GTAATCTGCTCCAATTCCCATTCCTAATAACAACCTTGAAAAGAACAACTCTCCATAATT
CTGGGAAAATGCCTGAAGAAAAGCGCCTATGGTCATTAAAGTCACATCTATTCCATACAT
TCTTTTTCTTCCTTGAAAGTCTGAAATTAGCCCAAATATCAATGCAGATATGGCTGCACC
GAAATAGCTCCCTGCAACGAGTAAACCTGACGTGACATTGTTTAGTCTAATGAAATTTGA
TATGGAATATATTACCAAGGAAAGTGAGTAAAGATTATAACCATCAGTGAATACACCCAT
ACCGGCTATTAAAACACTACGCCAAGTGAGCTTCATAACAATTAGTAAATACTCATAGTT
TAAAACTTTAATCTCTAAAAATCTAAACCATAGAATCAACAGGATTATTAATTTGCATCA
TAAAAATTACCTGTGCTAATCAAAAAGCCAGTTAGAATGATCTCAGGAGTTACAATAGTG
TCAGTAATGACACACCCTCACAGATGCCCTCATGGAAAATGTATATTCTGCCCAGGAGGT
GTTGAGTATGGTACACCGCAGAGCTATTACGGAAATGAACCTACACTAATGAGGGCTATA
GAAAATAATTATGAACCATTCTACCAAGTCCAATCTCGCCTCAGACAGTATGAGGCTAAT
GGTCATAATCCGAGTAAGATCGAGCTTATAATCATGGGGGGAACATTTCTCGCTACTCCC
TTAGATTATCAAGATTGGTTTGTTACTCAAGCCCTAGAAGCTATGAATAGATATCCCTCT
AACCAGAAACCTGGTTTCATACTCTTAGAGGACGCACAACTGAGAAACGAGACTGCGTCA
ATTAGATGTGTTGGATTAACCGTAGAAACAAAACCGGACTGGAGTAAAGAAGTTCATGCT
AAGCAAATGCTTAGACTTGGAGTGACAAAAGTTGAACTGGGAGTTCAAACAGTGTTTGAT
GATCTGTTGACGAAAAGTAACAGGGGTCATACGGTTAAAGACTCAATAGAAGCTACTAAA
ATTCTAAAAGATAATGGATTTAAAGTAGTATATCACATGATGCTTGGCTTGCCCGGCAGC
GACCCTGATAAGGATCTGGAGTCATTTGAGAGAATATTTTCTGATCCTGATTTTTCACCA
GATATGTTGAAAATATATCCAACACTAGTAGTAGAAACAGCACCATTAGCTGAACTGTGG
AAAAAGGGTCTTTACAAACCATATGATACTGAAACACTAGTTGAACTTATTTCAGAAATC
TACAAACTGATACCACCTTGGGTGAGAGTAATGAGAGTTCAAAGAGATATACCTGCGACA
ATCATTATTGATGGTAACAAGAAAGGAAACCTCAGAGAACTAGTCGAGAACAGGGCAAAA
CAGAAGGGCATTAAAATCAACGAAATTAGACACAGAGAAGTAGGAATAAAGTGGATACAT
ACGGGAAAGTTACCTACTGGTGAACCAAAATTAAAGAGATATGATTATGAAGCCAGTGGA
GGGACAGAGGTGTTCTTATCTTACGAATATGACGACGATACACTGGTGGGCTATCTCAGG
TTAAGAAAGCCAAGTAATAAAGATGACGTCACTATAGTGAGGGAGTTACATATCTACGGA
CCAGAAACTCCAGTAGGACTTTGGGATGATTTTTCCTTCCAACATAAGGGATATGGAGGA
AGATTATTATCAGAGGCTGAAAGAATATCAGTAGAGGAATTTGATGCGAAAAAGATTCTA
GTGCTTTCAGGGATTGGTGTTAGAGAATATTACAGAAAGAAGGGATATCACAATGAATAT
CCTTACGTTGCAAAGGATTTAAAATGAGTGAAGTAAAGCTTTTTTCCACTGCTATTAAGC
TCATAATTGAAAGAAAGACGTCTCCTGAAAAGGCTTTCGATATAGCCGTAAAAAGTCTAA
ACCATAAGGTAAATAGGAGGAAACTATTTAACAAGTTCTTAAGAGTTCTGTGGAACTACT
ATTATGCTACATTTCTATACCCTGAAAGGGATATTGAAGACATCATAAATGTCTCCTTGA
ATTCAGACTTTCCATTTAAGCCTCCAAAATGGGCTGAGGAAAGACTACAATCAATAATGG
GGGACTTAAATGTAAAGACGCGACAGCAGTGGATAAGGGTAAATACACTTAAGGCTGATG
TCGAAGATGTGAGGAGGAAACTGGAGAGGAAGGGGGTTGTACTCCAAAGAGATTCGTTCG
AATTTTTATTTAGAGTGATAAAGGCAAAAAGTAGGATTTCAGATCTAGAGGAGTTCAAAA
ACGGAGAAATTGTAATTCAGGACAAAGCTAGTGTTTACAGTGTTGTCTTTCTAGATCCGA
AACCTAATGAAAAAATACTTGAGATAGGATGCGCCCCTGGTATGAAGACGTCGTTAATAC
AACAAATTACCAATAATAAGTCTTTGGTGATAGGGATTGACATATCGTCAAAGAGGATAA
AGATTCAGCAAGATCTAATGAATAAACTAGGTGTCGAGAATGTTGAATTAGTTGTGAGTG
ACGGTTCAAATGTTCCAATTACTAAGGCAGACAAAGTTCTCATAGATGCACCATGTACTA
ATAGTGGAACGTTTGTTGCAGATCCCTCAATTTTCTTGCGAATAACCAAAAAGGATTTGA
TGCGATTAAGCAGACTCCAAAGAAGTATTCTAAGGAGTATAAGGAAATTCAAGGTTCCTA
CAGTCTTCTCCACTTGTTCATTATTTCCGGAAGAAGGTGAAAAGATAGCTGAAAAATATG
AGGCTTTTCTGACGCCCATATCCATAGATACAACTAATTACGGCTATAAGAGGAGTAAGG
TGTGGAAAAGAGTAGTCAGATTTTATCCTAACATTCATGGTACGGAGGGCTTTTTCATTG
CAAAATTTAATTTCTCTAAAAACATAACATTAGATGATCAGAATTGAACAGGAGATTACT
AGTAAGTAGTGCAATAACTCTGGTAATACTCCCTATATTCTATTATGAGTTAAAATTTTC
TCCAGCTTATGTAGGAATAATAGCGTTGGGAATTATATTATCCTTTATCTCAGCCTTTAT
AAAAAGGGTCTCAATAATTGCCGGAATTTTCATAGTAGCAATATCACTTGTTTTCAGTGT
TCAAGGTCAAACTGGTAATTACTCGTTGTTCAATATACCTTATTTAGGATTAGTATTACC
CTTCCTGTTAGGGTTACCTGGAATAGCCATACCCGAAGTATGGGGAATAGTCTGTATTAT
TGGTGGATTTATATCCTCGTTAGTATTTCCAACAATACAATTACCCATTTACCTTGCTAC
GTTAACGAGCTTAGCCTACTTTAACTTATCAGGAAGAGGGTATCCAACTACAATAGTGGT
CAAGGGTTTACCAAAAGGAGCAGAATGGAGCATAGAAATTAACGGAACTCTTCAGAAAGA
GAGAGGAAATAAGGTAACTATAAAGGAAAAATCTGCTGATTACCTCTTGTGTCCGCAATT
AGTTGAAAACACTTATTACTTGCCAGATGTAGTCAGTGGAAAAATTAGAAAGGGACAGAC
AGTTGTAATAAAATTCAAGAAGAGCGACAATATACCCTTTGACAAATACCCCCACTGTAT
AAGTGTGTTCAGAATATCAGGTCTACCGACAGGGATAAACTCTAAACTTAATGTTAATGG
GCAGGAGTATGATATAACTGAGGGACAACAGCTAGTGGTACCAGCACTAAATGAACAGTA
TCTAAAGTGGAAAGTTGAAGAAGTTACAGTGGGGGATGTTATTTTTAAACCAGTTACAGA
TAGTGGGATAGTTAAGAGAGGCTCTACGGTCACTATAAATTTCAAGAGCCTATATAAGCC
TACACCTAAGCAAAAGGTCTCTTTACCTTCACTTAATAATTGGGATCCAAAGATATGGAT
AAACAAAGAAATTTATGGGTATAAAGTTATAGATGTCGTAGGACAGGGAGGAAATGGATA
TGTAGTGAAAGCAGAAAGAGAAAGTAAATATTACGCTATTAAGATTTTAAGTCCTGAAAA
TCTATCTAAATCCTCTTTTGACACATTATTTAAGGAATCTGAGAATTTAAAGGAACTATC
TAAGAATGATAAGATAGTTAGTATTTATGGCATATATGCTGATAGTAATTATATCAATTC
AATTATCAAAGGAAATGCTGAAGCTTATTTCAATTATCCACCAGCTATAATAATGGAATT
CATGGATGGGGGAACTATAGCTGACCTTATAAATGAGATAAGAAGTAGTCCATATTTTCA
GTATATAGTTAAAGCAATAATAAGAGAAGTTGGATTAGCCTTAAAGTATTTACACAAGAG
GGGATATGTTCATTTAGATGTTAAGCCAAGAAACATATTTCTGTCTGTAATACCTCCAAA
AGATGAGAAGTTGTTGCTAGACCAAATAAGTAGTCGTGGAATTATAAAGCTAGGGGACTT
AGGTAGTGCAGTAAGAGTAGGAGAGAAGATAACACAAGCAACACCAGCCTATTCACCACC
AGAGCAAATAGAGGCGGTGATAACAGGTAAGGGGGCACAACCCTCAATGGATAATTATGC
ATTAGGCGTTACCGCATATTACTTGCTCACCGGAAATGTAAGCCCCATTACAAAATATGT
AGAGAGAGCAGTAGATCTTTACCTTCAAAATAAATTCAATGATGCGCTTGAGGAGATAGA
TAATTCTAAGAAGGTTTTAGAAGGTTTCAAACCTTCTCTGCCAATAAATACTCTTCCCGA
GCTCAACAGAGTAATACAGGGAACAATACTAAGCGACCCAACTAAGAGGTTGACTAGTGA
CGATATAGTTCAGATTCTTTCATGAGCTAACTTAACATTAGTTGTTTATGATTGATTATG
AGTTATCTCCTAAAATTGCCATAATTTCCTTTATGGTCTTTTCTAATTCTTCACTACTGA
TTTTCCTTGCCTCGATCTTCCCATCCTTTACTATTGTCAAGGAACCTGTTCCAATGGAAT
CAATGTACAAGCTTATACTATAATCTTTTTTATTTATGTAGAGTTCCTCTTTTTCTACGT
AGTTATCCCGGGAATATTTTTGTATGATTTCAAAACCGTTTCTCACTCCCCTAACCTCAT
GAGACTCGATATAGATATCGTCAAGAATAGATCTAACTCTTTCATGTAGACCTTTAATAC
TTACCATTTAACTTCTCCACGTGTACTAACTCGTAAAAGAGTTAAAAATTTCTTTCCTCA
GCTTTTGAACGAAATTTGATACCTCTTCAACACTCTTGACAGGCAAGCTCAACTCCTCAT
TGACAGACCTTATTTGAAAAACATCTTGATTTAGCTTTCCTTCAACAACACCTGGCAGAA
CCAAATCACTTTTAGCCTTCCCTAGTAAGTTCACAAGTCCCTCAATGGAGAAAACTAACT
CTTCTATCAATTCTCGAGGTGAAAGAAGTAGATAATGGGAAACAGTGGAGTAGTTTATTT
TAGATGAGTATATTATATTTCCGTTGAAGAGTAAGATAACTGTACCGTATTCCTTGGAGA
CATTTATTATAATTCTGAAGTTTTTAAAGTCCTCCACCCTAGGTAACATACTACCAAATT
TCTTCAAAAATTCTTTATACACTTCATCTTCGAATTCAAATGGTTTTTTCTCTATTATAT
CTTTAATAACCTTTATAGGTAATGAGTATTTCAGGGAAAGAGCGTTAAAGTCAACTGGAA
ATATCTTCATCTCTGACAATCTGTTAAAGAGGGACTTCACGTCATTTATTATAATTCCCC
ATGCCCTTAGCTTTACCTTATCATTCTCCGCCTCAACTATGTAACCAAGCTTTACGTTTA
ATGGTGGGCTCACGAAAAGGGATTTTATAATATCATGAGCTTCCTGAACTTTTGAGGGTA
ACTTCTCTGTTTTCCCCTCAAACTCAGCTTTCAAACCTTGTGGTATTTCTATTTTTCCCC
TTACAACATTTTTCTCGAATATTGCCGTATAATTGCCTGTAAACACGATAGCTTTGTCCT
CATGGTTAATAATGTATGTACCACTAGCCATGGTTTTATCATGAACTGCTTATAATTAAA
TTTATCATTTGATTGCAGATAAGATTTTATTTGAGTTTATAATATACACTCTAGTGGGAT
AGAATTAAAGAAATTTTAATTTCTCTATTTCGTTTAATAAATTTATAAGATTCTATTTGT
TAGATAGTAGTATTTTGATTATTTAAATTTAATCAGAAACCTTTAATTAGTAACATTTAT
AGCTACTAAACGATTTATTATTTTGATCCAGTAATGAAAAAAACCGGTAAACGCTCTAGG
AAAGCAATTTCAAGAACTGTAATAGCAGTAATAGTAGTGGTTGTAATAATTATAGCTGCA
GTAGCTGCCTATTTCCTCTTAATGAATAGATCCTCTTCTTCAATACAGGCGGTAGCACTT
GCCCCGACATCTTTTGTTATACTTCAAGGTACAGCAGAAAATTTCACAGTTTATAATACA
CAGCCAAACGCAATTCTCACAGTTAATTTTGGAGACGGAGTAATCAAAAACTTCACAGCT
ACTGGGACTTCTACTTCATTTTCATATACATATCAATATCCTGGACACTACCTAGTACTC
ATTAACGAGTATGTTAACAATAAACTTGTATCATCTACAAACTCATCATTACTTCCCATT
ACTGTTGAAGCAAATATTCCATCTAACGAGTCCTCTGTTGCATCAGTACCTTTAATAACA
TTCAACACAACCAAGAATCCCACTGCACCCTTCTTTAGAGCAGGAGAAACTGCATACTTC
TATGCAGGATTTTTACAGCCACCAACAGGTCAAAACATGAGAATCGAGTCTTATACCTGG
AACTTTGGAAATGGTCAGACTCAAACTGTAAAAGCTAACAATAGCACATTACTTCCAACA
GTTAATCCAGTTAACACTACATATAGCTCTCCTGGTATTTACGTAGTTAAACTAACTTTA
ACCACTCTAAATGAAAGTTCAGGTAAAACATATAACTTCTCCACATTATATACTATTGCA
GTAGGATCTTATGCTGAGTTTAAGTTCACAGGAAACATACCAAACCCAGGTACTATAACA
GTGGCTGAAAATGTCCCTGGTGGACCTTACTCATTCGATCCGGATATTGATTATGAGAGC
GTAGGTTTCGAGGTAATTAGTAACATCATAGGTACATTATTAATATACAACGGTTCAAGC
ACGACAAGCTTTATTCCATTTATAGCGGCACAAATACCAACTGTTCAGAATGGAGGTATC
AATACTAATTACACAACTTACACATTTAAGATAAGGTCTGGACTGTACTTCGCGGATGGA
AGTCCAATAACAGCATATGATGTCTGGTATTCAATGGTAAGAGCCTTGTTAACCGTAGGT
GGTACTCCCGGTACAGGTACATGGATATTGGCACAATACTTGATACCCAACTCTACCGCT
GGCGTACCAGTTGTATCGAGCTCTGATCCAAATCAAGGTTTCCAGGAGATCATGAATGCT
GTGACATATAATAACACAACGGATACAGTAACATTCCATCTCTATAAGCCTACTCCTCCT
AACCTATTCTTCACTGCAATTGCGGATCCATTGACTGCTGGTATACTGAGTGCGAAATGG
TTAGAGAGTGTAGGTGATGGAATAACATTTACCCCTCAAGGCTTCTTAACTTACGAGAAT
ACTGCAAACGAGGGACACTATAACACTCAAGTTGAGAACGATCCATTAGCATCTGGTCCT
TACATGATAAAGCAATATGTTCCAGGGCAGTATGTTGTATTGACTCCAAATCCCTACTTC
CCAGGAGTTCCTGGTATTCCTAAACCAAATGACACTGTTGTCATAGAATGGGTAAAGGAT
CCACAAACCGCTTATAACCTTTTCACAAGCGGACAAGCTGATATTGTTACTGGTCTACCC
ACAAACTATTTTGCCTCATTAAAGCCTTTAGTTGCACAAGGACAAGCCTCTATATACCAG
TTCCCAACTCTGTCAGAGTTCTTCTTCGTATTCAACCTCAATATATCTACAAGTGGATTA
AAACAGTTAGGTCCAAACTATAATATACCTCCGAACTACTTCGCTAACCTGTACGTCAGA
GAAGCGTTTGCATATGCCTTTAACTACACAAACTATATAGAGAACATTTTAGGAAATGCT
AAATACGGTTTTGACTTCGGAGAGCCTTATGCAGGAGCTATTATCAAAGGATTGCCCTAT
TACACCCCACCATCAGAATTTACAGGTGTCCCCACATTTAACTTAACATATGCCAAACAG
CTTCTGATTAAATCAGGAGTATATAACGAATCTGTATACTTCCCTATAATTGTGCCCTCA
GGAGATACAGTTGATTATGCAGCTGTGCAAATGTTTGCTCAAACCATGCAACAGATAGAC
CCTAACATAAAGATAGAGCCATTATATGAGCCATTCTCGACCATTATAGGACTACAAGTT
CCTGGACAGAATCCAATGCCCATGTATTATCTTGGATGGATTGCAGATTATCCGTATCCA
TCTGACTTTGTTAATGCCATGTATAAAGAGAATGGAACCTATCCTGCTCCAAACGGCTGG
TCTATATCTTACTTACAACAATTAGGCTATACCAATGAGGCTCAAATGTATCAGCAACTT
AACAACTTGATAATTCAAGCTGATAGTGCTACAAATGCAACGCAAGCTGCATTATTATAC
AAACAGGTAGAACAGCAGGCAATTAATCTGTATATGTATATATACTTAGATCAGCCCAAT
GCATTCTGGGTTGTAAAACCATATATGAATGGCTACAATGGTCAAATATCGTATGAGGAG
AATCCACAGATAGGTGGCGCTGGAGATTCACTTTACTTCTGGTGGGTAAAAGGTTAAGCA
AAAAAGGGTATTTAATTGAAAGATATAAATTAATTTTTTAATCTTCTACTTAAGGTAATC
TCATATGAAATTATGGTTATTTATAGCCAAGAGAATTGTTTTCGCTTTTATAGCCATAAT
TGGATTGACTTTTATAGTTTTCATATTGCTACACACTGCAGGTAATAACTTATTACTCTC
TGAATATATTAATCCAAGATTGACAGGACCGGCAAGAGAACAAGTTATTCATGAACTTAC
CCTAAAGTTTCACCTCAACGATCCCATATATGTACAATACTTTTATTGGTTAGTAGCAAT
ATTTTCAGGTGATTTAGGGTATACGAACACTCCTATTTACAGCGGTCCGGTATCCGGTGC
TATAGCATTGTTTTTACCTAACACCATTTTACTTACAATTATTGCATCCATATTAATCTG
GATAATTGGAGTTCCAATAGGTGTAAGGTCTGCTGTAAAACGTGATAGCGCATTTGATCA
AAGCGTAAGAGTAGTCTCATTTGCCCTATACTCAATGCCAATCTATCTAGTTGCGTTTTT
ATTAATTCTAGTTTTTGGCGTTTATCTAAAAATACTGCCTTTTGCATTCTCTCTAAGTCC
TACATTAGCCTCGAATCTCAGCTGGTATGTTAACGGTGTATCATATCCTACACATATTGT
AATTATCGATGCTCTAATACACGGAAATCTAACTGCTTTTGCAAACGCAATTCTACACNG
GTATAATGAGAATACTCAGAGCCTCTATGTTAGAGGTGTTAGATCAAGATTACGTAAGGC
TCGCTAGAGCTAAGGGAGTTCCTGAAAAAGTGGTGATTAACTTACATGCTAGAAGAAATG
CATTAATACCAGTTTTGACTCTTTACGGATACACTGTAGCATCGCTATTAGGTGGAGCAG
TTGTAATTGAGGATATATTTAGCTATCCAGGCATGGGATATTGGACTACCCAGGCTCTTC
TAAATAATGACGTGGGAGGAATTATGGCTTCGACCCTTATATTTGGAATAGTATTCGTGA
TCGCCTCGCTACTGCTAGATATAATCTACGCACTAATTGATCCTAGAATAAGATATTAGG
GTGAAGTAAATGGAAAAGAGAAGTAGTCAACTTAAACTCAGCCTGAAAATATTCTTTTCA
AATCCTACTGCAGTTATTGGGCTTATAATTTTCTTAGCATATGTTATTGACGCTATTATC
GTTGAAGTCAGCCCTGGATTATTAGGTATACAGAATCCTAATCAATTACAAATGAATTTC
ATTAATCCAGTCCCTCAGCCTCCATCTCCTCATCACCCTCTAGGTACAACGTATCCAGGA
ATTGATCTGCTAAAGGGAATCTTAGCTGCCATAAGAATCGACTTATACTATTCCGTAGTT
ATCGTCATTGGAGGTGCGATAATAGGTTCCGTCATAGGAATTATCGCCGGATACAGAGGT
GGAATCATAGATGACATATTAATGAGAATAACTGATATATTCTTTGCAATTCCTTACTTA
GTTCTTGCATTAGCTATTGGCTTTGTCTTAGGCAGAACTACTGAAAGTATGTCGATTGCC
TTAATTATTGTTTGGTGGCCCCTATATGCTAGATACGCAAGAGCACAGACACTTTCAATT
AAAAGGATGCCATTTATAGACGCTGCGAAAGTCTCTAACGTAGGTTCACTAAAGATTATG
TTTAAACATGTCCTCCCCAATGTGCTTCCACCCATATTTGTTCAGATATCATTAGATTTA
GGCTCAATAATGGTGATATTCTCCGTGTTATCTTTCATAGGTTTAATTACTAACCCCAAC
TTACCAGAGTTAGGTTATCTTACAAGTCTAGGATTGCAATACATTCAGACCGCTCCTTGG
ACTGTAATATTTCCAGGATTAGCCATAACTATATTTGCATTAGCTGTTAACTTAATGGGA
GACGGGTTAAGAGACCTGTTAGACCCGAGAAGGAGGAGTAGCATATGACAAACGTGTTAA
CTATAAGGGAATTGTATTTAAGTTTCGTGACGAGAATAGGGGTATACAACGCATTAAATG
GGGTCGACTTAGACGTTAAGGAAGGGGAAGTTCTTGGTGTAGCTGGTGAAAGCGGTTCAG
GAAAATCAACATTAGCCCTAACAATTGCCGGCGTATTACCACCAAATGCGTGGATAAAGA
AAGGGGAAGTAAGGTTTAAGGATATAGACCTTGTCAGAGAGCTAAGGGAGGTAGGTGACA
AAGGTTTTAATAAGAAGAAGAACCAGAGGGCTTTTAAAGAGCTAAATAACAGACTTCAGG
CCTTTAGGGGGTCTAAGATAGCAATAGTGTTCCAAGACCCTATGACCTCTCTTAATCCTG
TTTTGCAAATTGGTTACCAAATTGGAGAAACGATATACTATCACAACCCAGCCCTACTAG
CCAAGAGAATATTAGCTAGAAGCAAAGTTACAAAGGATGAGCTAAGAGAGATAATAAGAT
TACTTGAACAAAACAAGGAAACTTACGTAGAAAAGCTAAATGAATTTGTTAAATCTAAAG
GACTAGAGGGACTAGAGGATCAGATCCTGTTCATATGGGAGAGAAATGACATTCATAAGG
CTAAGAAACAAAAACTGATCTTATCCTTAGAAGGTGAAAAACTCTCAGGTTTTGTACGTA
ATTTCCTTGAGAACGTAGCGGAGACAAATAGGGTAAGGAATATAAGTAGAATTCCTATAA
TATCCAGGAGACTTAAATCCACTCTAATCAAGGAGGGATATAGAAAGGCTGTAGAGATAC
TCACAATGTTGAATGTGCCTAATCCTGAAAAGGTAGTATATATGTATCCACACGAACTAT
CTGGAGGAATGAGACAAAGGGTAGCAATTGCAATTGCAATAGTCAACAACCCTGAATTGA
TTATAATGGACGAGCCGACAAGCGCATTAGACGTAACAGTACAAGCCCAGGTTTTAGAGC
TTGTTAGGTCTCTCAAGAAGAAATATAACTCAACCTTTATATTTATATCACACGACTTAT
CAGTACTGTATGAAATTTCAGATAGGATAGCTGTGATGTACGCTGGTAGGGTAGTTGAAG
TAGGGAATGTGGAAGATGTGGTAACCAATCCTCTACATCCTTATACGCAGTCCCTACTTA
GGGCTGTCCCAACTATTGATTCGCAAGAGGTATCTCCTATACCTGGAGAAGTACCAGATA
TGAGAACTCCTCCATCTGGATGCATGTTCCACCCAAGATGTCCATTTGTAATGGATAAAT
GTAAGAACTCTGTTCCCCTAATGTATCAAGTTAGGAATGGCCATAAGGTAGCATGTTTCC
TTTATGGTGGTGATAATAAGTGATCATAGCTGGTTATGATATTACAAAACATTTCGTCTC
GGGAGGAATGTTTGAAAGGAATAAGGCCGTAGTTAAAGCAGTTCAGGATGTTTACATAAA
AATCAAAGAAGAGGAAGTCATAGCATTAGTGGGGGAGAGCGGATCCGGTAAGACCACATT
AGGTAGAATGTTAGTAGGTCTGGAGAGCCCTACGGGCGGTAAAATTCTCTTTAACGTTGA
AGATAAGGTGTTAGAAGAATATGAGACAACTGATAACCAGTCGAGAAAAGCAGAGATAGA
GAGTATTCATGACATATTTAAAGGCAAAATAGCCAAGGAATTTAGAAGACATGTAAATAT
GGTTTTCCAAGACCCTTACGCCTCCCTTGACCCTAGGATGAAGGTTATTGATATTATAAA
GGAACCTATGATTTCCACAGGATATTTGAGGGGAGAGGAAGCTAATAAGAGGGTCCGGGA
GTTATTAGAGGCTGTAGGTTTACCTAAGAGTTTTGCCGACAGATATCCCCATGAACTGTC
AGGTGGACAAAGGCAGAGAGTAGCAGTTGCCAGAGCAATATCCACTGATCCAAAGTTTGT
GGTTTTAGATGAGCCCACCAGTGCCTTAGATGTATCTACTCAAGCTCAGATACTTAATCT
CCTGCGAAAATTGAAAAGAGAGCTAAAAATATCCATGTTACTGATCACTCACAATATTGC
AGTTGCCTCATATCTTAGCGACAGAATATATGTGATGTATGCGGGACATATTGTCGAAAC
AGGTACAAAGGAACAGATAATGAAAACACCTAAGCATCCTTACACAGTTTCCCTGCTATC
TGCTGTTCCTAAGGTTGGTAGTAAGATGAATAGGATTGTACTTAGAGGGGAGCCACCAAA
TCTAGTTGACCTACCTAAGGGGTGTAACTTCCACCCAAGGTGTCCTTATGCTTTCGGCGA
CTGTGGATGGACTGCTGAGGAGGTGGCGATAGACCTAAAGTATCTTATAGAAAGTAAATA
CTACGATCTAACAGAAGGTGAAATTGTAATCGATGTGTTAAGTGATAAGGAAATGAAAGT
AAGAGGAATAAGTGACGAGAAGTTGAAGATGATAACTTCAAAAGAAAATGAAATTAAGAG
CTTTAGCTCCATCAAAAGTATAAGTGCTGACGGTTCAGGAGATGTTCATGTGGTATTGAG
AGACTATGAGGAACCTAAACTGTATAATATGAGTGATGGAAGACTTGTGAAGTGTCTCCT
ATTTAAAGGTAAGAATTGAAAGGATTAATAAAGAGAGAGAAGTTTTTAAGTAATTTTTTA
CATCTTGATTTTGCTTTGGCTTTAAAATATCATAATTTTTACTTCTAAACATTTAAAAGT
TATGACTGGATTCATAAATTATGGTGTTTCCTTTAAAGTCTCTTGAGGATCTAAAGTTAG
AAATATCTCAGGATCATGAAATCTTAAGACAGACCATAAGGGAATTCGCTGAAAAAGAGG
TTTCAGGCTATGTAGATAAAGGTGAAAGTGAAAGAGATGTACCTAAAGTGTTAAAAGAGA
GAGCTAAAGAATTAGGGCTTTATGGACCTGACGTTCCCACTGAACTAGGAGGTCAAGGAA
GTGATTACTTATCCTTACTTGTTATTTCCGAAGAATTATCAAGAGTTTGGACATCTTTCT
CCACCTTACTCCTTGTTCATTGGATGTTAAATAGAGCAATATATAAGTACGGTAAGGAAG
AGGTGAAGAAAAAATATTTACCTCTTACAGCTTCAGGAGAGAAAATAGGTGCATTCGCAA
ACACTGAACCAGAGGCTGGGACAGATGTAGCAGGTATAAGATCTACAGCAAAAAAAGTAA
ATGATCACTACATAATCAATGCGAGGAAAATCTTCATAACAAATGGAGATATAGCGGACT
ATTTCGTCTTAACTGCTAGGACGTCTCCCCCTTCTAATAATGCAAGGTGGAAGGGGATAA
CTATGTTCCTTGTGGAGAAGGAATGGGGAGTTAAGACAGTGAGCAGAATAGAGACAACAG
GGCTAAAGGCTTCCCACACTACTGAAATAATACTTGAGGACGTAAAAGTGCCTGCTGAAA
ACGTTATAGGAGAAGAAGGGATGGGTTTCAAATATGCAGTGGAGTCCTTTGATTATGCTA
GGACAATAGTGTCAGCCCAGGCTGTTGGAATTGGACAAAGTGCCTTTGAGAAACTTGTTA
ATTACTCCCTTCAGAGGAAGGCATTCGATAAACCTATAGCTGAGTTTCAGATAGTTCAAC
AAAAAGTAAGCGAATCATTTGCAGATCTACTAACATCCAGGTTCCTAACCTATTGGGCAG
GATCATTGTATAATAAAGGTAAGACTGATGAATATATTGTAGCAGCATCATTAGCAAAAT
TCTATGCCACAGAAGCTGCAGAGAAAATAGTGATGAGAGCAATGACTGCTCATGGTGGAT
ACGGTGTATCAAATTCAATAGGACTAGAAAGAATGTTGAGAGATTTACAGATTCTGAAAA
CGTATGAGGGAACTAATGACATTCAAAGAGTATCTGCGGCAAGGCAATTCTTCTACAGGT
TTATGGGAATTAAAATTTAGCTGAGCAGAGAGAAGAGTAATAAACTTTGGTTTTCAAATC
TAGTTTTTTAGCCCTTATCGTCTAAAATTTTTTCCGTAACAAAGTTTAACAAAACACAAT
ATTTAAATTTTTAAGCTAGCTCTCGATTTATCTCGTAAATGTGTGTTTTTTGTAAAATCG
TGAATGGGGAAGAAGAAGGTTATATAGTTTATAGAGATAATTACTATACAGCATTTTTAG
ATAAGTATCCCATTGCACCTGGTCATACGCTACTAGTGACAAATGCCCACTTCGAAAATA
TATTAGACACTAGCGAGACTCACCTTAATGACTTAGGAAAAACAATAAAGATGTTAGCAA
ACTCGATAAAGAGAGCTGTAAAAGCAGATGGAATCAGAGTAGTAAGTAATGCAGGAAGGA
GCGCAATGCAAATAGTCTTCCACTTTCATGTACACATAATTCCCACATGGGAAAACGGAT
ATCCAGAGGACTTTGCTGACTTTAAACCTAGAACATTACTTCCGAGAGAATATTATGAAA
AGGCACGAACATTAATATATAATGAGGTAAATAGGAGCAACCACAATAGTTATCTAATCG
AGTGACACGATACTTTTTGTCCTAGCTTTATTATAAAAAAGCAGATATGATGAGACGCCT
GGATAAACGATAGATGAGTTTAACTTGAGTCCTGCACTGAATCCACTATTCTTTTGAGAG
CATTCCTAGCTCCCTGTTCAAAATGATCTCTTATCCATCGCTCAAACAATAAATACGGAA
AGTTGAGTTTCACATTCCAGTTAGAACATAATTTTGTTTCATTAATCGAAATTTCCTGCG
TACCCTTCATAGGTCCAGAAAGGTAAACTAATCTAACTAGTGAGTTCTCGATTTCTATCC
TAATTTTCCCTGATGCAGGAAATGCAAAATGCACAGACCCCTCATAGAAATCTCCATTTT
TCACCACATTAAGTTCCTTAATTCCTCTCCAAAACTCTGTCATTCTTTTAACATCACTTG
CAATCTGCCACACCTGGTTTTTGATATGTGATGGAAAATCTTTACATACCGTAAATCTGA
TCATTTGACAAACACCAACCCATAATGATACCTTGAAGGAAAGAACTTATCAGTTAATTT
AAATGTTTTAAAATACCTGACATAATCTTCCTCTGAAAATCTAATGTTAACAGGAGGTCC
TATTTCTGTTTTCTCCTTTTTCCAGTCCACTACTAAGACTCTCCCGTCGTCTTTAAGTAT
CCTCCAAATCTCCCTCACCACTTCTTCCTTATTATCCATGTCATGAAATGAATTAGCGAG
TAACACGACGTCTATCTCTGCATCAGGTATTGAGGTTTTATCAGCTGATTCACACAAAAA
TACTGCCTTAGTGTTAAGTGATAACTTTGCGTCTTCAAGCGCTTCACAGTCTATATCGAC
GCAATAGACTTTCTTAGCTAGTTTAACTAGTTTTTTACAGTAGAACCCGCTTCCGCAACC
TAATTCAGCTACTATATCGTTTTGACTAATATACTTAGGTAGAAAGTCCTCTTCGTCAGG
AGGATGATAAGTATGCCTCATATCTATTACACATGATATATTTTACGTTGTATAGGTATA
AAATCTCTTTTTAGATTAGAAAACACCAACAAAAATATTATCACACCTAAAGGCTTATCT
AATTGTCGAATTCAAACACGCTTAATCTTTTTTCCAATTCCTCCAATCGCCAAACTTAGA
GTCGTATTCAGGGCATCCCCTTCTGTAATTAAAACCGTCAATCCAGTCTACATTAACAAA
TTTCTCAAAGAACCATTTTTCCTCAGGTTCTCCTCTGACGTATTGCCTCAGCTGTGATAT
GGCTTCTCTCATCTCCTCTTCAGTAGAGAAATATAATATTATTACCCCCTTCGATAAGAG
GCTAATGGGAAAAGAGAACAAAGAGTATTTACCCACGTAGTTCTTCTCATCTAAAATTTG
AAGAAACTGCTTCAAATCTACCTTGAGTGACTTTATCGGAATTCCTAGTTTAAAGCAATT
TAAGGAGTTTCTATGCTGAACATTATTCTGATAAGCCAACCAACACTCTCTGCATTTATC
CCAGCCATTACCAAACCCACTCCATCTTATCAACCTCTCACCCTGTTTATTGCCGTTTTT
AACTTTGATAATCCGATTTTTGCCTCCTCTTCACTAATAACTAAAGGAGGAATTATTCTA
ATTGAACTTTTCCCTGCTGATATCACTATTAAACCTTCTTTGAATCTGTCTCTTATACAC
ATCTCCGANCTAATAACTAAAGGAGGAATTATTCTAATTGAACTTTTCCCTGCTGATATC
ACTATTAAACCTTCTTTGAATGCCTCTGTCACCACTCTATCCCTAACTTTAGGATCTGGT
GTCTTATCGCTTTTTACAAACTCAATTCCCCACGCTAACCCTAGACCTCTACAGTCATCA
ACCTTCATTTGGCATAACTCCTCTCCGAAAATTTTGCCTATTTCATTTACGTGTGGCATT
AACTCCTTAATCAGCTCAACGACCTTGAGACCAATAGACATGGAAAGAGCATTACCTCCG
AAAGTATTACTATGTATGCCTTTTTTCTTAAAATCTAAATCGGAACGGAATATTGTTGCA
CCTACAGGAACTAACCCCCCACCTAATGCCTTTGCCAGGGTTATAATATCAGGCTCTATG
TTAAAGTGTTCTATGGCGAACATTTTACCTGTTCTACCTAGTCCCATCTGCACCTCATCA
TCTATCAAGGGAATATTATACTTCTGGGCTAATTTCCTCAGCTCTGCGAAAAAGTTATGG
GGAGGAACAACATATCCTCCCTCTCCCTGTATTGGTTCGAATATAATTCCTGCAACTTCC
TCAGGGTCTACAACGTGCTGAAATAGCCAAAAATCAATGTATTCTATTACTGCATTGATT
AGTTCATCAGGCTTCTCGTATCCATTAATTTTCCAAGGGTTCCTGAATGGATTAGGATAG
GGAACATGAAAAACTCCTATTGAAAAAGGACCTGCGGAATACCTTTGCACGGGCTTGCTA
GCAGTGAGAGCTAAGGAACCTAAAGTCCTACCATGAAATGAACCTAAGAAAGCTATAAGA
TATTTCCTGCCCGTGCCCTTGACTAATTTTATTGAGGCTTCAACGGACTCTGTCCCACTA
TTAGAAAAGAATACCTTTTTAGAGAAATTACCTGGAGATAGTTGAACTAGTCTCTTAGCT
AATTCCATCTGTGGTATATTGTAGAAATCATTAGCAGCCGCATGGGCTAATCTTGTCATT
TGAATCTGGGCAACCTTTATAACATCTGGATGAGAAGGCCAACCTAAATTGTTTACCCCT
ATACCCGATGTGAAATCTAGATATTTGTTTCCTTCAATATCATAGACCCAAACGCCTTCT
CCCCTATCAATTACTAAAGGTTGTGATTCAGGATCTCTTGTTGTATTAGCCAGGTATTTT
TCACTTTCTTCTATTACCCATCTAATCTTTTCCATACTTTTTACTTGTCTCCCAAGCTTA
AATTAATAGTTTTAATTTTTTTCGACGAATTTACTACGATGTTAGATTTCAAAAAACGAA
ATTTTTGAGGTTGCAAGAATCCCCTTCATGTGAAGTTATAAGGGATAAATGTTTGAAGAT
GAAACTATTTTACTTAATTTTATATGAAGAAAATTCTTCATTTCAATCTATTCTTTAACC
TGAATTGTTTATAAAATATTGACATTTTAAAAATATTCAGGATTACTTTCTACCTTTTTA
AGTTCCTTGATTATAAAGACCTATTATCTTAAAGAATATCTCTTCCAAGTTATTGCTTAC
CTTTCCAATTTCATTAACCCCGTAAGGTGCTAGATCAGAAAACAGATTCTGCATGTCTCC
CTTGAAATCAGATATATACAGCGTGTTTCCTTCCATTCTAGGTATACCATACTTTTCAAC
TACCTTTATTACAGTCTCGTTAGGTTTCTGTAATACGACCCTGACAGTACTTGAGCCCGC
ATAATTTCTAATTTCATCTATTCTCATCTCTTTCATTATCCTGCCTTTATGAATAAAAAT
AACCCTATCTGCTATATTCTCTATTTCGGTTAATATATGGGATGAGAATAGAACACCTTT
TCCTTCTTTCTTAAAACGTATGGCTAAATCTCTAAAAAATGCAATACCCTGTGGGTCAAG
ACCATTTAAGACTTCATCAAATAAAAAGTTCTTAGGATCTGATAACATAGACACGGCAAG
AGCAAACCTCTTTTTCATACCCTGGGAGTAATTCTTCAATTTATCCTTTTCCCTCCCCTC
TAACCCTACCATGCTAAACAATTCCTGCGCCTTTTTCCTTGCATCTTCAGTACTAATACC
GTAAAACCCTGCTAAGTAAATGAAGTAATCTAAAGCTTTTGCATCCTGCTCAAAAATGGG
TAATTCGGGAACCCATCCTAAATTTTTTGAGGCAACCCTCTTTTCCTTTACGATACTATG
TCCATCAATTTCCACATCTCCTTGGTCAGGAGACCTCACACCTGATATAATCTCAATGGT
CGTTGTCTTACCAGCACCGTTTAAACCTACGTATCCCACAATTTCTCCATCTCTTACCTC
AAAGGAAACGTCTTGTAAGGCTGTAATCTTACCATATTTTTTCGAAATATTTATAACCTT
GATTGTCATTTTGCACAATGATACTAAAGAATATCGTGTATTTATGTTTATTCATTTAGT
GGTCCAAAAATTACCAATCTGAGGGTAGAGTTGATAAAATAACGTAACAGGAGGGGAGAA
AATTATTTGTAAAATATTTTTAAATAAATCATGAAGGCTTCATTTTTTAGACCTATACTC
ATAAATGACTTAAATAATTGTTATGTCTAAATTCTATCATGCATAGATATACTGTTATAG
GAATAGGGATAATAATACTAGCTATCGTAACGTATCTACTAGTACCAGGACTACTATTTT
CCAGCTTAACTACAACACAACAGGGGAAAGTAGTTGTTTTACCTGGAAACGAGTTTAATT
TAACATATCCGCAGAACCTTTTTGTATCTGTTTACTATTCTGCCACCCCTCCGGTGAAGG
TAACTATACCATCAAATGCCACTGAGCAATCTAATGTGATAGCAATTGTAAAAAGTGGAC
CAGAACCCATAATGTTCTACAATAACAATAGCGTGAACGCCACAATCAACTATACCCTAG
TCTATGGATCTTTTACAGTAGTATTTGCAGTAGCCATAATAGGTGGCTTACTACCTATAG
CATTAGGAGTTATAGGAATTGTACTAATTGTCTTAGGTGTTATAAGAGGTAGGAGAAAAG
CAACATAATTTTAACATGGTTACTGTCTAAAACAGAAATCAGAGTGTTGGAAGAAGAAAG
AAGCATTTTCTTTGACTTTTACATGGGCTTATGCTTTCAGCATTTGCTCAATTTTCTTTA
TAGGTCCTGTACTTTCTATTTGAACAGATAAAAATGATATCCAACTGCCCAATAGCCAAC
CTGCAATTACGTCTAATGGCCAATGCACTCCCACATAAACTCTAGAATAAGAAACAAGTA
CTGCTTCTATTATACCAAGTATCCACATCCATTTTGGGGATGTTAGGAGTAGTGTGACTG
CACCTGTACTAACTATTAGAGCGTGTCCTGATGGATAACTGTAATCTGTAGGCTTAGGTT
CAAGGAGATATGTTGGGTTTACAAAATTAAATGGTCTCAATTGTGCCATGACATATTTAC
TTACTTCCCCTAAAACTATAGCGATTACAAAGGATATTACCAGTGTGATTCCAATTTTTC
TAGTCCTCTTGAATATGAGTAGTAATGCAGTAACTGGAATCCAGACATACTCTCTACCGT
ATTTACTTAAGAACACCATGAGACCATTAAGTGTAGCTATTTGATTGTAGTTAATGAGTT
TGAACAATTCTACGTTAAACCCTATGTTCTGCTCTCCCCCAATTAGTTTAATGTATATTG
AAAGAATTAGAAATAGAAGTAATAAAATCCAATAATAATATTTGCGCATCAAACCTCTAA
TAAAATAAAGGATATAAAAATCTTTAGGAAATCCCACCATGAATTCGGTTCATGAGAGTT
CCATAGGTTCAATGCTCATTTTAAGCTTATTTTTCCCCCTATAAACTCCCAGTTCTACTT
GATCTAATCCCTTCTCCTCGATACCGGCAATAATATCCAACTGGCTCTTTACCTTCTTAC
TATTTATCTCGTAAATTACATCTCCTCTCCTAATTCCAGCCTGATAGGCAGGACTTCTTG
GATCAACGTCTATTACTATTACTCCCTCATCTACAGGCAAATTAAAATAGACTGCCATAG
CTCTATTCAACTTTATTATCCTAACACCAATGTAGGGTCTAACATACCTCCCGTTTTTCT
TTATATTTTCGATGAAACTCATTACAAGTCTAGAAGGTATTGCAAATCCTATTCCCTGAG
CATATGGTATCATAGCAGTTATAACTCCAACTACCTCTCCCTTGGTGTTGACCAGAGGAC
CCCCACTATTCCCAGGATTTACTGCAGCATCAGTTTGTATAACATACAAGCTACTTCCAA
TTGGTGACTGAATAGTCCTATCCACACTACTAACTATACCAAATGTTGTACTATCTAGCC
CCAAGGGGCTTCCTACTGCCAAAACGCCTTGACCTACCTTTACGTCATCAGTTAGTTTCA
GAGGTTTTAAGTCAAGGTCAGTCTTTATGAGGGCTAGGTCGTTGAATGGGTTTACGGCAA
TAATTTCAGCCTCGCCCCTGAAACCATCTCTCGTAACTATCATACTACTACTAGCCTGAC
CAATAACATGGTAAGATGTCACTATGAGACCTTTACCTATGGAAAATCCTGATCCAAGTC
CTTGTGCAACTGAGGGTTGAAGAAAATCATCTAAAGTTATTTGCTTAGTCAGAATGGTAA
CAACAGATTTTGATACATCGTCTACAACTGCCGAGAAATCCATAGGAAGAATTTACGCCT
TCAATCCTATTAAAACTATTTGAGGCGAATTTAAGTTGGTAAGAAATCTAGTTATTAACA
TGGTAAATATTAAATGCTCAAGGTGTGGAAAGGAAAGAGAAAGTTTACATGAAATAAAAT
GTAAAAAATGCGGTGGAGTATTTGAGGTAGAGATTGATTTTGAGTTCAGAAAGGAAAATC
TCAAGGATAACTTCCCCTACATAAGGGAATGGGTAACTTTAGGAGAAGGCAATACTCCAC
TTATTAGAAGGGGAAAAGTCTGGTTCAAACTAGATTTCTTAAACCCTACAGGCTCCTATA
AGGACAGAGGAAGTGTCACGCTAATCTCTTACTTGGCTTCTAATGGAATAAAGGATATAG
CAGAGGACTCCTCAGGAAATGCAGGAGCATCAATTGCAGCTTACGGAAAGGCTGCAGGCA
TGAATGTAACTATTTTTGTCCCTGAGACAGCCAGGGGAAATAAGGTTAAACAGATAGAAG
CTTATGGAGCAAAATTGATGAAAGTGAGCGGAACAAGAGATGACGTAACTAAGGCAGCAG
AAAAATCAGGATATTATTATGCCTCCCACGTATTTCAGCCCCATTTCAGAGATGGAATCA
GGAGTCTAGCTTATGAAATAGTCAGGGATTTAAATTGGAAAATTCCTGAGAAAGTATTCA
TACCGGTCTCTGCTGGTACACTCTTAATGGGAGTCTACTCTGGTTTCAAACATCTCATGG
AAAGTGGTGTCATAGAAAAGATTCCTACCATAGTAGCTGTCCAGACCAAACAAGTCATGC
CAGTTTGCGCTAAACTTAACAATTTAAGCTATGCACCACCAGCCAAAGTGACTTCAATAG
CAGACGCGTTAGTCTCCACTAATCCAGCACTATTACAGGAAATGACAGATGTGTTACAGA
ATTATGGTGAGTGCAGAGTAGTAGATGATAACCAAATAACGGAAGCGTGGAAGGAGCTTA
CTAAGATAGGCTTACTTGTTGAATATAGTTCCGCTACAGTTTATGCGTCCTTAAGAAAAG
ATGACGAAAATTCTGTCTTAGTACTCACAGGAAACGGGTTAAAGGTTTTATAAAGTCAAA
ACGCTATATCAGCATAATCATCTAGTAAGTTTGAATTTTATTTTAGAGGTAAACAACACT
AGATCAGCTATATATTCTGGGGAGAAAAGTTATTATCACGTAGTACGCAAGCAGAAATTT
AAATGTAATACATGACACTCCATTTTGGTTTACATAATTTTTGCACATAACTAATAATTT
CTGTTTCATTATTCTTCACATAATCTAGTATCTCGTTATCATCAAAACCTAATAAACGTA
AATATTCTACTAAAAGCACACTTGAAACGCAGTCCCTTATTTTATAAGGGTCACCTTGAA
ATCCTTCTATAAAAATAGGATTTATGTAGATTGTATGTCCTTTTGTTTCTACCACTTTAT
TCTTATTGTTTATCCTAAATGACGCTTTTACTGCAGATAGCTCCTTACCTGTCTTATTCC
TCACCTTTTCCTTAATTTCATTTAATATCTCATCTATCATCCCTGTTCACTTAGTGCCTT
GGGTATGAAGAAACATTTATCTTCAATTTTACCCTGTAAAGCGTCATCAACGAATTTATA
TGGATTCTTGACTTCTCTCAAGTGCTTAAGACTTCCACCGCGTAGTACTAACATGATTTC
TGCTAGAATGCTTAATGCGATTTCCTCTGCGGTTTTTGAGCCAATATCAATCCCTACAGG
TGCATATAGCCTATCCTTAAAGTCCTCCACTTTTAATCCTCTTTTTATTATCTCTGCTAT
TATCAATGCACCTCTTTTCGCGCTAGATAAAACACCTACATATTTGGCACCTTTTTTAAG
GGCAATGTATGTAGCATAAGCGTCGTATGGTTTTCCTCCCTCATTTGCAACAATAACCAT
TGAATTACTGTCAACTATCTGTTCCAATGTCTCTATTTGATTTGAAATAAATGAGGTGAA
TGACTCAAATTCCTTCTCAGGCAAATCACCATTACCAACTACAGCGACATAATAGCCCAT
AGCACTCCCTAACTTAGCCAAAGACTTGGCAATCATTCCTGATCCAACTATTATTACTCC
TGGTCTAGGTTCAATGGGCTCAATCACCACTCTGCCATAATTAGTGTTCACATCCACTTT
AACATACTTCTCTAAAGACTCGTTGGCAAGTTCACTTATTTCGGTAGGTAGGTTACCAAG
TAACGGTTTCCCATCAACAAATATTGTTCTCTCCACCTTGTCTTGTTTAAAAATACTTAC
CAGAGCAAAACGTTTTCCTTCTGCTCCAAGTTTTGCCATTAAAGGGAAGATCTCACATGA
ACTCATACTATAAAGTTTGCTCTCTAACAATAAAAATATTAATACCAATCTCTAGATATG
CAACTTAATTATCAATTATGATTGTTCTCAAAATACTAGCCGTATCATAAGGAAAAAATA
TCATAATTTAAGGGGGACGCCAATGGTTCACTGTTGACACAGGCAACTAATTTACACTTA
TCACCCTCACATTCGTACAGACCATATCCTGAAGTGCAAGTAAACGTTTTTCTGACAGTA
TATGTTTTCCTAGGCATAAATAATGATAAAACTTTACCATTATATATATTTTTTATTAAA
ATAAAAAACTCATACTTTAATCATACTGGAATATTTTAAATTTTTAATTTGAAATTTTAA
CATAGGTCTGAGAACGATATAGGAGTACCATTAAATCTTTTTTTCAATAACTTTTCAAGA
GCTATAAATACGCTGGCTAAGGCTCCAGTGGTCCCCTCTTCCCCTACTCCTCTTGCCTTA
CTATCGTAAACTGTTGGGGTTTCAATTACTTCCAGGAACACCTTATAGTCGGCATCAAGT
GACGTAGGGACTCCTGCTTCAGCTATGGATGAATATACAGGATTACCGTTTTCGTCGAAA
GGTGCCCCCTCTAGATATATCTGCGATAAACCTTGTAGAATTCCACCAACTATCTGACCT
TCAACCTCACTAGGAATTATAGCCCTACCAACATCGTCTATAGCGTAGTACTCAAGAACT
TTTGGCTTACATATTTCTCTGTCAAAGTCTACAACTGCAATGTGAACACCGGGAGAGTAG
ATATCTTCAGCCTTCGCAAATACCTCGTACTCTGTATAACCCTCTGAATTGATTGCGTCG
TTCAAACTCATATTCCTTTTCTTTAGATCAGAAAGTAATTCTTTGCACGCCCTTATCACA
GCCAGTCCCCCAGCCGAGGCAGACCTACTTCCAAAGCTACCAACTCCCTCCTTCAAAGAT
AGAGTATCGTTAACTTTCACCTCAATCACGTCTGGCGAAATACCTAAAGTCTCTGAGGCT
AAAATCGAAAACGTAGTTTTATGAGCTTGACCATGTGGACCAGTCCCAACAAAAATCTCT
ACTTTTCCCTTTCCTACTCTAACTTTAGCGCCCTCACCAGGGGAGTCCCTCACTACAGTT
GAGAAAAATACTAGAGCTACTCCCTTGTCCTTATATTTATTTTTGACCATATTATAGGTC
TCCTTTCCCTTGAGAAATAGTTCCTTATATCCTGCCTTGTCAATTTTATAACCTAAAGGC
GTAGTGTAATTACCCTCTATCAAGTTCATCTCCCTGATTTCTATAGAATCCTTCCCTATT
TTTTCAGCAAACTCTTCAATGAGAGTCTCAGTAATTAATACAGCTTCTGGTCTACCAGCT
CCCCTATAGGGACCTGTAGGAGGTTTATTCGTATAGACAGCCAGAGCTCTAAATTTGGAG
AATCTAGTCCTGTAAACATTGCCTATGAGACCTGCAATAAATGATGGAGTGGTGGTATTT
ATTGAATACGCATACGCTCCAAGATCCACAGCTATCTCTCCTTCAAATCCCAGTATTGTA
CCGTCTCTTTTCCCATAGAGTCTGACTTTAGATTTGACTCCTCTGCCTTGAGTGGGATTT
GTTAAATGATCCCTCCTAGTCTCTATCCATTTAACAGGTTTTTTAAGAATGATTGAAGCA
ATTGAGGCTAAAACATATTCTGCGTGTGCAGGAACCTTGTTTCCGAATCCACCACCCACG
TTAGGAGCTGACCTCACAACAATGTTCTCAGGCTGTAAACCAATCGCCTCCTGTAAATCA
CTTTTCACTCTAAAGGATGACTGGAAACTACCTATGAGATTGAGAGTGCTTCCGTCATAG
TATGCAATTAAGCCTTTAGGTTCCATGGGATTAGCTACTAATCTGTCCTGGTTTAATTCC
CTCTCGATAACAACATCAGCATTCAATTTCTGTTCTACATCTCCTCCCGCAATTTCAGTG
TCTAAAGCAATATTTCCATCGGGATGAATTTTCACCTCGTTTCTCAATGCGTCTTCTATA
GACAAAACGGGAGTCAGCGGGTCGTAATCTATGGAAACCTCTTCAATCTTGTCCTCGATC
TCATACCTGTCCTTTACCACAAAGGCGATTATTGGCTGACCTACAAAGTTAACCACACCA
TTTGCCAGAACGGGCATTTTCACTATATTCTTAGCCCTTCTATCAGGTCTGGCAGGAATA
AATGATTTCACCCTATCCTGAGTAAGAAATAATTCCACCCCTGAGGGCTCTGTGATTCCC
TTAATAATCCCTCTTGCATACGTGGACCTTACCACACCAAGGTAGACCATATTGTTAAAG
ACTAAATCGTCAATATATCTTGAATTGCCACTTATGATCTCATGGTGTTCCTTTAGTCGC
ATGAAAAATCTTCTACGTCCTACTTATTTAAACTTGTATTAAAACCTAATAGAGAGAAAT
CCTAAACTGGCTAAATATAATATAACTGAGTAAATGCATATTGATAAAGCCTGCACGAGA
AAGGCAATTCTTTTCTTAAATCCTATTAGGAACATGAAAATTGAAGTTGCGTAAACGCCT
ATTATAGGGGTTAACAACAGAAAGATGGTAATTCCAAATGACTTAATGTACTTCTCATAT
GTCTTACCCTTACTAGCAATCCAGTTAAAGAACTTGGGAAATCTATTAGAGATATACTCA
GCAAAACTTAGAAGTATAGGTATCGGTAAAAGATTAAACGCGGAGCACGTTATTATGGCT
ATTAATGGATCTAGTCCAATAGCTAAACCAATGGGATAAGCAACAAGTAGTTCACCCACC
GGAGACGCAGCTGTCAGTCCCACGATCAGTAGCTTCAATAGTTCCATATCATGTATTTGT
AAAGCCTCCTAAAAACATATACTGATAGACAAAGATTTCTAAGAGGAGAGCAAGTTTTCA
CCACACACAGCACATATATACACAACGATATAATACTTCATTATCATGATAAAAAGAAAA
AATATTCATGAGAGGAGTACAGCCAAGGTCTTTCAGTGATTTACGGAGTGAAAAACTCTT
ATTTGGAACTGCTTATGTTTACATTTTCCACTAAAATGAAGGGGGAATATGTGGGAAGTG
TGGCATCCCACCATCTTATACCGTATTTCTCCTTAGACAGCGCTTGAACATTTCTTAATA
TATTAGGTAATGTATCAGAGATTCTTATCCTATCTGCAACTCCAATAGGCTTCCCGTCTT
TATACACAACTACCGCATCCCTACCTACTGTGGAGAAACTTCCCTCGTAGTAGTTCTGGA
ATCTTGTATACCACACGTTATTAAGAAGTATCACGTTTCCTGAAGTCATACTTTCAACTC
CCATATTTCCTTCCTGCAAGTCTATTGCAAAAGCATTTGGACTGATTATCCCTGCATTAC
CCGTGCTCTTTTGACCCATGAGCTGACCTAACTCATTATTAAATAGAAGGGACTGGAATA
TGCCTGAATCTATAATCTTCTTATCCCTTGTAAATTCAGCTTCATCATCAAATGATCTAA
TTCCTGCTTTTATTGGTATATCTGAAATAGTGAGTAGATCACTGGCAATCCTGTCGCCTA
CTTTAAATTTAGCTAAGAATGATGAACCTGTTATCACACTAAAGGCTGAAGCAAAATCCG
CAAAGAACCCCATTAGATTTGCTACAACTAAAGGTGACATAACAACATTGTATTTTCCGT
CGTCTAACTTCACTCTATTAGTTATTGAGGCGAATTCTACAGCTTTCTTTATAGTGTCTT
TTATATCATTAGGGGATTCGGAGAAAAATGCCCATTGACCTGAATATTCTTTATTAAACG
CCCTTACGTACCCATCAATTTTATATCGTCTTTCTGAACCGTTGAAGCCATATGAAGTAA
CCAGATTTGTAGTGGTTTCATAGATACTAATTACCCCTGATATAGGCAGTTCTGCCTTTC
CTATCTCAGAAATGATACCATCTATCCTCTCTTTTTCCACAATTTCTCTCAAATTTTCGT
TGTTTTGATCTATCACAAACTCCCTGTCGTTCCTAGATAAAATTGGGTACAATTGGGCTC
CTGATGAGACTTCAAAACCATTCTTAGCCTCTTCGACGTCTAAGTTTGTGCCTGAGTACA
TGAAATACCTATTTCCTTTTCTCACCATAATTCCGTAATTTACGTCAATTAGTTTTTGAA
TAGTTGCAACTTCACTATTCACGAATTTTATCAATAGCCTCGTAACCTTATTCTCTCCTA
CTTCGACCTCGTCAAATCCTCTAAGTTTATTAAGAACTGAGATTAAGTTTTCATTCACTT
CCTCTCACCTTAATAACAGCATTTCTTATTCTCATATTGGGACCTCCTAACCATACAGGA
ATACCCTGATCAGGGTCACCTTTACCACATGTACCTCCGAAAAATTCAAGAGATTTATCA
ACTGCATCTATTGACATCAGCACATCAAATGTTCTTCCCTCAAAGACAGGGAACAGAACT
GGTTCACCGATTTCTCCATTCCTTATCTCATAAGTCTCCAATCCTACATATCTCTGACCT
ATCCTTAAATCGTCTATATTCCACTCCATGTACGATTTGAAATATATTCCGTCTTTTATG
TCCTCAATCAACTCTTCAAATGAGTAATCACCTGGCTTAAAGTAAGTATTAGACATCCTC
ACTAAAGGTTCCCTGTTGAACGCTGATGCCCTAGCTGATCCATTGCTCTCCACACCAAAC
TTATGTGCCGAAAATCTATCCTGTAAGAGTTCATTTATAATTCCGTTTTTAATCAGGTGT
TTTGGTCGAGCCTTCACTCCCTCATCGTCTATTCTATAGTATCCTAAACCACCGTCAACC
AGAGGATTGTCCATAACATTAACCGCCTCACTGCCTATTCGTTCTCCTATCTTTCTACCT
ACAAGGTAGCTTAGTCCTGCCTGTGCTGACTCTCTACCTAATATCCTGTCAGCCTCAAAA
GGATGCCCTACAGATTCATGAGCCATAATTCCTGACAATTCATTACTGAAAACCACGTCC
TTCCTTCCTGGAGTTACCGATTTGCCCTTTACCAATACGTTGTCTACTGACTTTAATTTA
TTTTCTAAATGACCATATGGATCTTTTTCTTTGATTAGCTCGTAACCACCACTTCCACCG
ACTGCCTCTGAGAATACTGTAGCAGATCTGTTCTCATATGTCAAGGTTATTGAATAAAAT
AGTCTAACTCGCGGAATCTTACTGTTTATCTCTGTACCGTCTTCAAAAACTATCTCCTTA
TCTTCAATGCCCTCCATGTAGTAGATGGTAGAAGATACTATCTTAGACCTAAGATCCAAA
GAGTATATGCTCTTAGCTAACTCACTTAACTCCTTCATTTTATCTTGAACAGGAATATCC
AACAGATTGATCTTTTGAGTAACTTCATACCTACCTCCTTCCCTCTTCTCCTCACTAACA
CCTTTTTCCCAACCCTTTACCTTCAGCTTACTGGCAGTTAAGTCCTCTGGTTTATCTGAT
GATAAAAAGTAAAGGTAGTTTTCATCAAACACCCTTGCCGAATATCCCTCATTAACACTT
TTAATATATCCCACAGGACTACCATTCAAAATTATTATTTGGGAATGAGAATTTCTCTGT
TTTCTTAATTCAACATACTTGAAAGATGAAAACCGTTTTAGTAGATTAGAAAGCATGGAT
AATTATCCTTTAATTAGAATTTATATTTTCCAGTAATCTCTTAGTATCCTTCTTGCTTGG
TACAAAGTATCCCTAAATTTACTCCTTACTGAATCACTGCTAGGATTCTTCTGGTAAGTA
ACGTTTTCGTTCTCAAGACCATTTACAAAAGCTCTTGAACCTCTCTCGAGCCCTACGGTA
TATCCACCTTCTAACACTGCAAATCTTTTATATCCTCTACTCAAGAGCCCAAGGTTGTAA
TAAGTCCATTCTGTTGCCCTTAAATTTGCTAAACCGTCATCTTCAAATCCATCAAAACCT
GCAGAATACACGATGTAACTGGGTTTGTAGTCATCGATAACTGATTGTATAATTGGAATT
AGTTCCTCATAAAGATCGTCACCACCTAAAGGAGGAATAATGAGGTTTATTTTAGTTCCC
CTAGCCTCTCCCCCTCCAATCATATCGGGAAAACCCGTACCAGGGTACAATGTTCTAGGA
TCTTGATGAATGTCAATGTGGACTACATCTGGATTTTCCCAAAATATTTCCTGGGTACCA
TTACCGTAATGAACGTCAAAATCTATAATTAAAACCTTCTTCAATTTCAGTTTTACAATC
GGATATGCAACGTTGTTAAATATGCAGAAACCTAATGTAGGTGCTCCCATAGCTCTCCCT
GATATACCTGCGTGATGACCAGGAGGTCTTACCAAAGCAAATGCGTCGTTCTGAAATGCA
ACATAAGAGCCACCTAATGCCAATAACGCTGAAGACCACGTAAACTCATTGGTGTACGTA
TCAGCGTCTAATGGCTCTCCCATTTGTGATGCCACTTTTACCAGCTTAACATAATCCTCA
TTATGGATTAGTTTTACATCTTCCTCATCAACTGGTTTAGGTTTAATGATTGTCCTACCC
TCTAATGCCTTAAGAACTATTTTTAGTCTTTCAGGGTTCTCGACATGATACGTTGATGAT
CTATGCTTTAAATATGTTTCATCATAAATGAGTGATATCATGATGTAACCATTTATATAC
TCTTGTTCAATATAAAATTTCTATGAGGAGCAAATTAGAGCGGGTCAAGGAAGAGCTAAG
AGCTAGAAATATAGACTATCTTATACTTGCCCCAGGTAGTAACATGTTGTATTTAACGGG
CTTCGATGAGGAGCAAATGGAGAGACCTCTATTCTACATTGTGACACAAAATGAGGAGTT
CTTTGTTGTACCTAAGTTATATGAGGAGCAATTAAGCAACCATAATTTGATAGTTTACAC
TGACGGAGAGAATCCCTTTAAGAAGATCCCTATACAAAAGGGTAGAGTTGTAGCTATCGA
TGACACAATGTGGTCCTCTTTCACAATAGATATCCTAAACTATTTCTCGCCTGTCTCTTA
TACACATCNGAGGCGTTCTTAGAGACAATTAACTTAATTAGAGAGGGGATGAAGGAAGTT
GAGATCTCCAACTTGTTAATTCAGAAATTTTCAGAGAGAGGTGTAAAACCGTCTTTTGAG
CCAATTATAACCTCTGGTCCTAATACGTCGATGCCTCATCTAAGAGCGACAAATAGAAAG
GTCGCTAGGAATGAAGTGATAATATTTGATTTTGGGATTAGATATAAGGGGTATGCGACC
GATACCACAAGAGTAGTGAGTATAGGAAAGCCGAATGAGGATGTGTTAAAAATCCATGAA
ATAGTTAGGGAAGCACAGGAGAGAGCTGAAGAGTATGTAAGTGAAAAAGTTGAGACTTCA
GAAGTAGATAAGATAGCCAGACAGACTATTTCTAAGTACGGCTTTGGGGCTTATTTTATA
CATAGAACTGGACATGGAATAGGTATTGATGTACATGAAGACCCATATATTTCGTCAGAC
TATAAGAGACCGATCAAGAATAACATGACATTCACCATTGAGCCCGGAATATATTTGCCT
GGAAAATTTGGAATAAGAATAGAAGATATGGTGTTTGTTAACGATAAGGGAATATCAATG
AACAAACTTGATAAAAATATTTTCACACTCTAATCCATGCGTCTCTTAGTCTTTTAACAC
CTTCCTTTATCTGTTCCTCAGTAGCCACAGAAATGCTGAGTCTAGCCATAGTTTCACCCC
CTCTAAGGTAAAAGGGCTTTGCAGGAACAAAGCTTAAACCTAGTTTCACTGCTTCATTGA
AGACTTTCCAACTGTCCTTTTTCAAGTCTAGCAGTAGGAAAAATCCGCATTGTGGTTCAT
TGAAGTCCTTAAAACCTTTATCGTGTAAGGAGTCTATGAGAGTTTTCATCTTCTCCTTAT
AATAAGAGTGAAGATTTTTCATTCTCTCCCTTACAATACCTTTCTTCAGTAATCTGGCTA
TAACAAACTGATTAATTGTAGATGTGGAGAAGTCCATTTGCTCTATTAAGGAGATCTTAT
TACTCACTTCCTCAGAGGACGATACTATAAACCCTACCCTTAAACCTGGTGCTATGATCT
TACTAAAAGAGCTTATGTATATCACTCTTCCGTTTCTATCTAAACTCTTAATAGTCATAG
GAGTCACGCCCGCAATGGGCTTATATGGATCGTCCTCCAGTATGCAGAAATCGTATTTAT
CAGCTAATTCCACTAAGATCTTTCTCCTTTCCTCACACATAGTTACACCAGCAGGATTGT
GGCAATTAGGGATAACGTACAGTAGCCTTATCTTACCCACTTTTAATAAGAGTTCTAATT
CGTCAATCTTGATTCCACCCTCGTCTAGGGATACTGGTAAGACTACGTTACTTCTCAACT
TTAATGGGGTGAACGTCTCTATGAATGTAGGATTTTCCACTGCTATGGTATCGTCCTCAA
GAAAATATTTAGCTAACAACTCAACTGCATGTTGCGCTCCACTGGTAACTACAACATTTC
CCTTGATACCTGAGTCAATATATGGGAGAAAATTGTTTTCTATTTCCTTTTTTAGCTCTT
CTTGACCTCCTGCACCAGGGTAAAATAAGACTTTGGACCCAAATTCCTCTAAAACTTCGT
CATAAGCTTGCCTTATCTCCTTAATGGGCATTAACCTAGGGTCTGGAGTTCCGCTGGCTA
AATTTATCTCAACTTTCTTTGCTATTTGCGAACCCATCTCTACAGGTGATAATTCTATTT
CCTTTCCAATTCTTGAGACCATTTTCCCCTAAGATCTATTTCAACTCCTAACCCATATTT
CTTTGCTTTTTCATAAAGTAATTTCATAGTAGCTACATCTTCAAGTCCAATTCCAGTAGA
TTTGAAAATTGTTATCTCGTCATCACTTTTTCTACCCACTTTTCCGTTGATCACGTCTGA
AATTAAAACCACCTTATTCCAATCGAGCATTTTCATCTTCTCAGCTAATATTAGATCCCC
TGCCTCCTCTTTAGCCTGTTCTAAATCCTCCACCGCAATTAATGATGAAGCTTTTATGAC
TTCGGGAAAGAGTTCCGCCCTTTCAGGGAGATTTGAACCTAAAGCGTTGATATGGGTACC
GTGGTTTAAGAATTCAAGTTTCAAGAAGGGATCTTTAGAGCTGGTAATAGTCACAATAAC
CTCTGATGTGGAGCATAATTCCTTATAGTCCTTTGCTGGAATAACGTTTAACCCTTGTGA
TTGTAGCCTCTTAATGTTTTTATCAGTTTTCTCCTTACTGATTGCCCTAATCGTAACCCC
TTTCTTCAGTTCATTAAACGACTTTACCTGAAATTCTCCCTGTTTACCTAGACCAATAAT
ACCAACTGAAGTGTAATTTTTCTTTGCTAAATAGTCACTGACTAAAACTGAAAGTATTCC
AGTTCTAATCCTACTCAAGAGGTCTGCCTCTACAACAAGGACAATATCGCCGTCTAAACT
ATATAATACGCCTAAATATGTGCCCTTTACAAATACTTTGAATCCAAGGTAATTGTCAAA
AGCTCCAGCCTGATAAGTCATAACACTGCCATGAAATATAGTCCTAATCCTTTTCGTGTT
AGAGGCGTTCTTGTTAGATAAGTATTTAAAAGCCCTTTCTAGCGAATCATATATATCTTT
GAAGTTCACTAGCTTCTCTACGTCAACTTCTCGCAATAATATAGCCAACTTCTCCCCTAT
AAATTATGCCTTATGGCTTAAAAGCAAATTTTCTAAAAAGACAGTACATATGGAACTTAC
CCCAAGATTGCAGGACATAATTTCAATACTCAAAGAAAAGGGAGGTAGCGTCAACATAAG
GGATTTAGCACTACAACTGAAAATTTCACCAAAGACTGCAAAAGGGTACGCAAGGGAACT
TTACCGGTTGGGATATATTGAAATGGATGAAAACGAGAACATGATATTGAAGAGAGAAAA
CCCAGAGAACATTACTGATCTTAAGAAGACCGTTGAGACCCACACAGCTGAAATTGAAGC
TCTAAAGAAAGAGGTGGAATTCCTTAAAGAAGAACTGAGTAGATTTAGAGGGACTAAGAA
AGTGAAAGTTTAAGGACATAAGTAAACCACTTGAAAATTTTTTGAGAATCCAATTTACTT
TTCCCCCTCTCCCTATCATGAAAACTTATTGGAACCTCAGCAATTTGTAACCTTGATTTA
AATATATGATAAACAGAACATATTTGAAACTCATAGCCGTCTGCGCTCTTGCAAGGAGAT
ATTGCCTCAACGGCTCTAGGAGTGTAAGCTCTATACCCAGATGTTGCGTCTCTCACATTA
AATCTAAGCAGAAGTCTCGCTATCGAATTTGCCCCTGAACTGATTAGTCTCCTTTGTAGA
GGCCAGTTCTCAATAGCCCCTCCCTTTACATATCGGGAACCTATTACCAGGTCAGCATCT
TTAGATATTAGAGCCGGTATATACTTAGGGTCATGACTCAAATCTGCATCCATTGTTATT
AGTCTCTTAAAACCCATCTTAACCCCTTGCTCTAAACCAAATTTCAGGGCACTCCCTATA
CCTCTCTCATCCTTTCTGACGAAAACTATTGCCCCTAACTGCTTTGCTATTCCGGAAGTG
TTATCAGGACTATTATCGTCAACTATTATTATATTTATGTCCTTGTCTACCTCCTTAATT
CTGGGAATTAACTCACGAATGTTTTCAGCTTCGTTGTAAGTTGGGATTACCACGCCCAGC
ATTGCACATCTCCCATATATTATCAGACACGTAGTGCAAATTTACACCAAACTTACCTTT
TTTATCTTGAATAGCTTTATCTTTATTAAGAATGACTTTTATTATAGCTATTGGTAAGTT
GGTTTTTGTCTTAACTAAGACCACGTCCCCTTCTTTACATTCACAATTATAACTTACTAT
GCCTGGTACAAATAAATCCGCGCCGTCTGTCACTCTCTTAACAGCCCCCTCATCGACTAC
AACATATGGTAAATCGAGTTTATACTTTTGAACAAAACATAAAGTGGGAATGATTTCTTC
TGAGAAGAATGAGAGTAGACCATTCACAAAGTAATACAACTCTTTCTTTTCCTTTCCTAC
CTCTATCTGACCCTCTAACTCAATATTATATTTTTGTTTAACTTTTGATAAAAAATCCCT
TTTATCTTTATCAGAAAGAAGATGTCTATTCAATTCAACTCACCAGATCCTCAAATCTTA
CAGGCATCTTCAAAATCCTCTTCTTCACACATTGCTCTACTGCGTTAATCACAGCAGGTG
TAGCTGCTATAGCACCAGCCTCACCTATACCTTTACTTCCTGTGGGATGAGACGATTTTC
CATATATTACATTGTGCCATTCCACATCCGGAGACTCAACAGCAGTAGGTATAGCATAGT
CCTGGAAATTAGAAGTGAGTAGTTGACCTTGATCATTAAAGACAGTACCCTCTAGTAGTC
CTTGCGATAATCCCTGAAGAGCACCTCCTATTACCTGACCTTCAGCCAACAAAGGATTGA
TAACTACACCCACGTCATCAATTGCAACATACTTTTTAACGACAACCTTCCCTGTCTCGT
CAACGTCTACTAAAGCTAAATGAACGCCGTATGGGGTAGTAGGTGGTAGATCGACTTTAT
ATACACTAGTCACGTCAAGGCTCTCCCCAAAGGAAAAAGCCTTGCGCGCTATCCTGTTCA
AGTCCACTGATTCTCCAGTCTTCTTATGAATAACCTTTCCTTGTTTGTACTCAACCTCCT
CTACATCAGCTTTTAGTAACTTAGCACCAACCTCAATTAATTTCTTCTTTAATTGCTGAG
TTGCTAAAACTACTGCAGATCCGCCTATGGTAACTGTCCTACTGCCCCATGTTCCAATAC
CGTCCTCAATAATTTCAGTGTCTCCCCATCTCACCTCAATATTTTCTATTGGTATCTCGA
GAATATCTGCGGCAATTTGAGCAAATGCCGTCGCATCACCTTGACCGTGGGGACCTGTAC
CTGTGACTAAAGTTATTTTTCCGTCATATTTTATGAATATTCTTGCCGTCTCCCAAGGTC
CAAAACCTGAAATTTCAGTATATGAAGAGACTCCCACACAACCCTGGGATTTTAGGCTTT
CATAGAACTTTCTACCATATTCAAGTAATCCCTTCACATTTCCTGAGTCATACTTTATAC
CCAACGGATTTGTGTAAGGTAATGAATCAATAGCATTTTTCACTCTTATCTCATATTGGT
CAATTCCTAGTTCATCTGCCACTATATTCATTATTCTCTCAATAAAGTATGTCGCCTCTG
GTCTCCCTGCACCCCTATATGACTGAGTGGGAGGAACATTGGTATTTACTGCTATGGCTT
CGATCTCAATACCCTTTATCTTGTATATGCCTGGTAACATTTTTGTTGCACTTTGAACAT
TTCCCAACTCATCATCATTCGCATCTGGATAGGGTGCGCCCAAATTACCCACTAGTCTTC
CTCTAATTCCTAATACATTACCCTCTCTGTCTACTGCTGTCTCGAACTCCAAGAATTTGT
CCCTTCCATGACCCGCAGACAGAAACTCCTCTGTTCTTGTCGGTATCCACTTTAGCGGTT
TTCTAGTTAGTATCGACAACTTAGCTAATGCGTATTCCTCAGGATGAGCTATTATCTTAC
TTCCAAATGCTCCTCCCACATCAGGTTGAATCACACGAATATCCTGAAAGCCAAGAAACT
CTGCTAAATTCCTCCTCAAATAGTGAGCAGATTGTGTTGAGGAGTAAAAAGTCAACTTAC
CTCCGTCATAGAAGGCTAATGCGCCCCTAGTCTCAAGAGGAGATGCGACTATACGTTGGT
TGTAGAGTTTGCCCTTAATTACCTTGTAGGCACTATTGAAGATTTTCTCCACATCTCCCC
CTTTGAATACCTCCCTGTAAACTATGTTGCTCTGACTTTTGCTGTAAACTTTTATCTCAT
CCTTTAAGGCAACTTCAGGATCTGTTACAAAGTCTAATGGCTCATATTCCACTTCAATGT
TTTCCAGTAGGTCATATGCCTCATATCTGTCCTTAGCTATAACCATTGCAATGGGCTGAC
CTACATAAGTTACCTCTTCTGTTGCGATTGGAAAATCTTTTCCAGGATTAATCTCATTAC
CAGTAAAGACACCATCAGTCTTTTTCAACTTAATTTTCGCATGAGGATATTGACTTCTTA
AAAAAGCCACAAAGTGTGTTCCAGGTATTTGTATATCATCAACATAGGAACCTTTTCCTG
TTATTAACCTCACATCTTCGATTCTCTTGACAGGCTTGCCTACATACATAATCATAGATA
GGGTTAGAAAGTTTAAAAAATCAGCACACGTGCCTTTACATCACCATTCATTCCCGGTCA
AGCTCATCATGAACTTAGGTATTTCCAGGATAGGGTTATTCCTATAATCGAAAGTATTAA
TGCAAATACTACTAAATATATGAAGTCGATAGCTAAATTCCCTGGAACGCCTAATAGTAA
ATTCCTTATTATGGAGTTTGAGTGTGTCAGTGGGTTGACCTCAGCAACAGGTTTTAACCA
CCAGGGCATAGAATCGACAGGGTAGAAAGCGTTACTAGTAAACAGTAGGGGTAAATTGAG
AAGGTTCATTATAGCCATTTGAGACTGCCACGTTGTAGCCCTTATTGCCACCATCATAAA
CAAAGACGATAAACCAAATGACATTAGAAATAATGCAGCATAAGACCCTAGAAAGTCTAA
AGGCGAGATACCCACTCTGAAACTCATGCCCAATAGGACTGCGATAGCTAGTACTATACT
TGACTGAACTAAAGACCTAATAACCGATGAAAATACCTTAGCCATCAATATATTGGCTCT
TGAAACAGGAGTAGTTAGCAACCTATCTAAAACACCCAATCTCCTATCCCACACTATAGA
CATACCACTTTGCATTGAGGTGAATAGGGCAATGAAAGATAACATGCCCGCAGCTAAAAA
TGAAAAGTAATCTGATGTTCCAAATGTCTGCGCTAACGCCTGTTGAGCAATTTGGTCTAG
AACTTGCTTAGGAATATCTAAGCCAGGGATATTGAATGAAGTACCGCTAAATATGTTGGC
TAGGTTCATAGCTTTCCCAAATAGTCCTATCCAGAGGATGGGTTGTATTATAGATAACAA
CAAGACTACAATGTCCTTATACCACTTTTTCAGTTCTCTGTTTAATAAGGTGAATAGACC
GTGCAATGGAGACATGTTTACCCTTTCTTCATTACGTTCTAGTGTCTTCATCCTCTCGCC
CTCCTTAAAGTTCTTCTTAACGCAAACATCTCTCCTTCACCTGCTTCTTGATCTCTCATT
TTCCTCCCAGTATATTCCATATAGACCTCATCTAAAGTTGGTTCAGTAATGTATAATTTA
CCGACCTTTATTCCTTTCTTTATTAACTCCTCCATAATTTTAGGTGCTATCTCCTCTCCT
CTTTCCACCTTTACCCTTATCATACCATCCATGACTTTCAGCTCCTTTACGCCCTCAACC
ACTTTTATATACTGCTGGGCTAACTCATTATTACTTGTACTTAGACTGATGATATCACCG
CCTATTTTGTCCTTGAGCTCTTTAGGACTTCCAATTGCTACAATTTTTCCGTGATCAATA
ATGGCTATCCTGTCAGCGTAATTGTCAGCTTCCTCTAAATAGTGGGTGGTAACAAATATC
GTCATACCTTGTTCTTTTTTAAGTTCTAGAATGTACTTCCAAATAGATACCCTTGTTTGG
GCATCTAAACCGATTGTAGGCTCATCTAAAAATAGGATTTTAGGTCTACTAATTAGTGAC
ATGGCTATCTCTAATCTCCTCCTCATTCCTCCTGAGTAAGTCTCAACTTTTCTATTGGCA
GCGTTGGTAAGTTCAACTAGTTCCAATAATTCCTTACCTCTCTCATTCGCTACGTCCTTT
GGAATACCGTATAAACCAGCCATCATCATGATATTCTCCCAACCTGTCAAATCTTCATCA
GCTGTGAACTCTTGAGGTACAACTCCTATAGATCTCCTCACCAATGAAGGCTGTTTAACG
ATATCATACCCATTTACTATTCCAGTGCCTTCTGAGGGCTTAAGGACAGTGGTAAGCATC
TTTACTGTAGTAGACTTGCCAGCGCCGTTAGGTCCTAAAAAACCAAATATTTCTCCCTCA
ACAACCTTAAAGCTAACATGGTCTACTGCGGTGAATTTTCCAAACCTTTTGGTTAAGTCG
ATCGCTTCAATTATGTTCTCACGCGTTTCTTACCACCTCTTCTATTTTCTTTAGTATATC
TAGAATATTCTCCTTATGGAGCGCCAACTCCTCCCTATTTATTTCCTTAAAGAAATCAAG
TAAACCTCGTAGTTCCTCAACAGCATCCTCAGTTTTACTTCTGTTTCTAACAAGTATGAA
ATGCTCTATTTCCTTTATACCTTTATCTGTTATCTGATATTTATCCCCACCTTCTTTTCT
TACCGCTCCTTCCTCCAGAAGCTTATTCAATAATGGATAGACAGAACCGGGAGATGGTCT
CCACATACCCCAACTCATTTTATATATATCGTCAATGATATCTATCCCTCTTTTAGGGGA
CTGATATAAGAGCCAAAGAATTAGGAGTCTTAATCTACCTCTCTGTCTTGCCAGTAACTC
GCTCATAATATCGAAATCGATATCCTAAAATATAAATCTATCGAAATCGAAAAATAATTG
AAAGAACACACACTGATAGAGAATTCTATCCACGACAGCAACTTAGATTAAGTCTAAGTA
CTAACAGCAGTATAACTTATGAAAAAGGAGAAATAGAAAAAAATTATCTTGAGTTAAAAA
TAAAAATGGTGGTTCACATTATTTCTTTTGTCCACCTGATTGTTGACCAGACTGCTGTTG
CTCCTTCTTCTTCTTTGCCATATAGGTCTATTTTTATTTGTGAAATAACAAGTTATTAAG
CCATACTCACATAAAAATTGATAAATATTTACGCAAAGTCCATGGTAAATAATTGAATAA
TATATAATTTTAGGATCAAGTAGCCACAAAAGAGTGAATCAACCATCGTAGAAAAAATGA
AAAGAATTTGTATTCATGCAGTATTACCCCTTAAGTGTTACCATATATCTCCTTCGCCCA
AGGTTATTCTTTATTTATAGAAGAATTTCAATCACTTGATAATAATTTTTTGTAAATTCA
CATTAAAGTTAGATAATATTGGTTACAATTAATTCTTTTTTACCCTCAGAATCCATATTC
CTTCTTCATCATCCTTATTTTTTTCTACTATTTTATACCCTTTAAACATATAAGAAACGT
CAAGTTTGCTTAACAAAATTAACTCATCGTTAACTCTTAACTTTTTCAATATATTGGACA
ATTTTTCTTTGTTATTTTCAATTTCTCCCTCAGTTAAAGTGACTACTATTAAGTGATTCA
TATGCCAAAATTTGACACTACCTTATAAGACTTTTCCAACTTTTATCTGACAACTAATTT
AAATCGACGTGAATTTGAGCAGGAAAATTTTGAAAAATATTCACTTTAGACTATTATTCT
TCAAACACTTGATTCTAACAAAAACCATTACTGTAATTTTGTTTTCTAAGATTTCAAAGT
AGATTTAAACTTATACGATAACAGATTTAAATTTTCTTAGGAATGTCTAAGCAGACTAGG
AAGAGAAAAATGGAGGCATACAAAATAGCAATTACTTCTATAATCGGCTACGTTATACCA
GCCTATTTGATAGTGTCCTCAGCTTACGTTGTAGATCAATTCTCTCTACCTACATGGTTA
TCCTACGTACTTGTTTCCATCCCATTTCTCGGAAGGCTAATTGGGGCTTTGATCTACCAA
AGAATAATTCGCATAGTAAAATCGGATATGATATTTTCACTCTCCCTAACAATCCTTGGG
ATAGTTTCTTTGCTTCTAAGTGTAACTAATGTGAATTATATCCTTATAATGTGGCTAAGA
TTTACATTAGGGATTATTTTTGGAATAATAGCTTCATTGTCCATAGATCAAGCTGTCAGA
TCAGGTAATAGAATAGTTATTGGTCTAGCATTGAGCGGATGGGCAATAGGATGGATATTT
GCACAGGCGTCTTATAGTTTATTAGATAATTGGCGCTCGATATATGCTGTCGGAGTCATA
AGCTTACCATTAGCCCTTCTAGGAAAATATACTCTCAAATTCAAGGCTGAAGATCATATC
ATACTAGATAACCACATATCATTGTACACGATTATGATATTTCTCTTAACACTTGAACCT
AGTTTTATATTAACATTAGCACCACAGATACTTGAAAGACAGGGAGAGTTGGAACTACTC
CTATTAGCTTATGTTCTCTCACTTCCAATGTACATCGTTAATTCAGTGATCAACTACAAA
GTAGCGTTCACCCTTTCAGGCATATCAGCAGGTATATTTGGGTTTTTGTTCTTCCTTACA
GGGAGCCCAATTTTAATAATACCTCTTGTAATGTTTGGAATAACCATTACGAGTGTTGTA
CCTAAAGTATTCAACTCTAAGAACACAGGTGCATCAATAAATATTGCGTCCATAGAAGGT
GCAGTAGTCCCGGTTGTAGGTACAGTCAGCGATTATGTTGCAGGCGGAATGACATTATTT
TCAATGATTACGTTAGTTGCCATGTATTTTGGTGAGAAGAAGATTTTAGGTAACAAGAGT
AGGGCTGCAGTATAAACTGGCAGTACAAACTGGCTAAAGCTATAATTTACTTTTTATCGA
CAGACCGTAATCAGCCTAGAACTTACTACTTTTTACTCCTTCTTAATACCCAAAATATCA
AGAAAAAGATACCTACAAGAGCTATCGGGATGACATAGATGATCACACTCCCGGTCATAT
TGTTCTTCCCTGTTGAAGGATTAGGGACTATTATTATTGTATTCTGTCCCTGTCTTAAAT
TGGCGAGGAAATAGATAACATTGAAAGATCGTGCATACTTAACATATTGCCCGTTTACGA
GTATGTTAAATCTATCATATATCGTGTGGAAGTAAAGTGTTGTAGAGTTGTCACTATGCA
TATATATGTCAATTATAAGTGCAGTCCCGTTCCACTGCATGTTCGTCATGTAGTTGAAGT
TGCCTAGATTCGAGATGTAATATGGGTACAACGTATCATTAATTGCTGATAGGGACTCAA
TTGTAGCTACTCCCCAAGGCTGAGTCTCTGAATTTATCTGAAAGTCAGATCGCTGATTGT
TCCCCACGTAAAAGGCTAAGAAACCTGAGTAATTGCAGACGGTCCTCCACCACACATCAG
TGAGAGCTAGGGAGGCTACAGTATAGTTGCCCACAGCCAGAGCAAATTCTGCCGTTAATT
CGCTCTTGTACGTATAAGCATCAGCATCGACAGTTGAGTAGCTAGCATAGACCCATAACC
TATTTGCTTGGAAAGTGTTTATTCCTAACACCTGGTACCCTGATTCTGGCACAGGTCCAT
AGTGGATTGAGTTCATTACCAGTTGTGCCCTCTGCATATATGTTGTGTTTCCAGTAGTTT
TGTAGAGAGTCACCAGTGCTAATCCGGAAAGAGCTCCTGCATCCAATAAGTAAGGCTGTG
GGTAGTTCTTCACTGCAGGGTTAGGATTTTCTATTTCAGGTAACGTAAACTCACCGTAGA
ACGGGTTCTTCCATGAGAGGGGGATAGTTACGTTCGATGGTCCATTCGTCGAGTCCACTA
ATACGTATACTGTGTTAGTGCCCTTGATGTTTAACCCTACTATGAGGGTGCTATTAGGAG
GGGCGTTTATTGTCGTAAGCACTGGGAACTTGAGTGTTACGGGGTAGAACGGCGGGGAGC
CTGCCCCTCCTCCTAACTGCACATTGGTCAGTGTGCCGGACCCAATAGTTTGCAACACGT
TACCGTTATTAGCGATCTGAACTGTTACAGTGATGTTAGCTAGAGTACCTGCAGTCTGCG
CGTTCATCCATAGTGTTGTAGTAAAGGTCCCTGAGACGTTTAACGTATTTTGATAAGTGA
ATGGGAGGGTACCCTTATCCAGCAAGTAAATAGCATAGCTGGTGTTAAGCGGGATATCCT
CAAAGAAGTTCACCCTTATTTGGGTTCCGCTCATTACATAACCTACTCCCATATTGCTAC
TCTGATTGATAATAAGCCCGTAACTATTGAATCCATTTACGTCTAAGCCTGTGTTTATTT
TATGGTACCACATTGGAAAATAATAGTAGGCATATCTACTTACATTTTGATATTGTAACA
GCCATGAGCCTAATTGGTCAAGAGCTGAAGAGTACTCTGGGCTTCCTGTGACCTGATATA
ACACTTCCGTGGCTAAGATAAAGAGGGCTAACGAGGATGTGTAAGTCTGTCCGTTGTACT
TTTGTAATAACGAATAGTATGCACTCCATGCTTGTTCCGCCATTTGTAAAGCCTGAGAAT
TCCCGTACTCCCCAAGTAATGCTAAAGCGTAAATTATCTCGCCCTCGTAGTAGTTCATTC
CTAAGTCTGCATATTCATAGTACGTTGGTACGTTCAACAGTAAATTAACGACGTTATTCG
GGTCTGGGATGTAGTCGACGCTGGGATAAAGGTCAAATGTAAAGTACCAAGAACTGTTAG
GCGCTCTGTAGGCTACCTGAACCCACTGATACATCCCTGGTGGGGTACTAAATGTCGAGT
TAAAGTAAAGCGTGTTTCTAACCTGGTATGGATCTCCTCCGTACGCTGAATGTCCTAGTA
CATTGATGTACTGACTACTGGTAGAGGCGCCTGGGAACACGAACAGTAGCTGTAACTCCC
CGATCCAATTAGGTGCATAGTTAGTAGAAAGCAACATCCATTTGCCTATATTGACGTTTG
TGAAATAAGACCACGAAACGTTACTGATGTCCTGGTAGTTTTTAATGAGTCCTTGGTTCT
GTGTAACTAGTTCCGTGTAACCAGTACTTAACGTCGAGAGTTGATTGAAGGGGACATATA
TTGTGGAGTTAGCTAATGGAATATAACCTAGACCAATGAGTGCATTGCTGTCATTTAAGA
TCCATGCATACCAGAAAGTAACACCATAGTAGTCACTTTTCCAAGATTCGTTATATACCA
CCGAATTGTCCTCTTGGGTGATGGAAAATTGAGGACTATAGGTTGTTGGTACATTGGTTG
ATAAATCCGCAATATAGACCACGCTGGGTTTAGTTCTAGATGGGAAAGTCCCACTTACTG
AAGTCCCGGCGCTTGAGACAATGAAGCCTACCCCTACTAAAAATATTGGTAGAGTTGTAG
CTACCACTTCTGGAACTTCTTGTTGTAAGATAGGTATCGTAATTTGGGTCCATGTATTCG
AGTTAACATAAACAGGTACGAATGATGCATATAATGTATTGCCAGGATATCCATGGACAT
TGGGAGCCCAAATAAATGTGAAATAGAAGAATCCATGTCCTTGAACAAGGATTGTGAAAT
TGATTGGAACAAATTTTTGCTGGTAGTTATACTGCCCTCCTAGCCCGTTCATGAATTGTA
TAGGGTATGGGGATTGAAGGCGATTGATTATGGGGAAATTGACGTAAAGGTTCTCGCTGG
GAGTCCCGAAAAATGTTGGTCCTGTTAGGTTCAGGTAAGTCTTTGCACTCTTAATAAGTG
TAACAATAGAACCGTTTGCAACAGTACCATTAAAAGATATCCATGGAGGATTTTGACCCC
CAGACCCACCAAATCCTCCGTCAATAACTATATTTTCCATGTCCTGATTGACGTTAACAA
GAACGCCATCGGGCAACTGGATTATTATAGGCGATAGGAACGCAAGGGGTAAGGTGGGAT
TATAATAAGTTGAAACAGAGAAGTTTTCAGATAAGGGGTTACCCCTAAGGATTTCAAACC
CATTAGTCCACGTATCTGTGCCAAGGTTCTGAAGACTCGGATACTCGAATCTCTTTATAA
ACAATCCATTAATATCACCTTGCTGTAGAAACTGCAATATTGGGCTAACGTAAGTGGAAT
ACGACTGCCAATAAGGAGCGATGCTCTGTAGGAACTTAGCTTGATCATCTAACCAGAAAC
TATTATTTGCTGTTTGTGCCTCCTTGAATGCGTAAAGTCCAGTAGGGGATTTTGCCCACA
GTTGATTTATCTGAGTATTTACAGCTTGCGCTAACCACTCTGGCGGAGGGTTTAATGAGG
AGCCTGTCGTGAGGACTGGAGCAATAGTCCCTATTAATATATGCAATATTAGGAATATAG
AGACGAACTTCATTCTTCCCCACCCTCACCCAGAAGGATCTTAATTATTGGTTTCACCCG
CAATGCTATGATGAATAATATTGCAGATAAGTTGGATTCCAGTTCCTATTTGTAATCTCT
GCGTTACTTGAGATATTATTGTTATCATGACGGAGCTAGCTGTTAGAGTTAATAGAGATA
GATTAACGACAACGATAAATATATCTGGTGTTAGAACCCACTTCACTATCATTACGTTAA
TAGAAAAACTTAGAATTTTAAATGAAGCTAGTCAATTTATAGGTGCTTTCTTTGGGTAGT
CCAAGACTCACTAAATACTAAACCGCTTTTTGTAAGCAGATCATTTAGTCTCATTATACG
TACATCTCATATGTTCTATACAAGTCGTATATGAATCGAATACGCCAATCAAAATTCCAC
GAATATATCGTGACATGGATTTTGTAGCGATCAATTTGTACAAAAAAGACGAAGGATCGT
TTATCAATAGTTTTGCAATTGCTTTGATTAGGCGTTTCTCTATGACAAGAACAATGTCTC
TCGTGTTCTTCCAAGCTAAAATGAAACTTTAAAACGTATACTTTCTGTTAAATTTTGATA
ACAGAAACTCATCACAGCTGATCGTTGAATGCTTTCTCGACTAACTAAGTCTTTCATTTA
AGTATATATTTTTCTATCTCATTTCTCTTTTTATACTTACAGTTAAGCCTGAATTAACTC
TACAGTTTGTTGAATAAAAATTCTATTGATAATTACATCTAGTAAAACAAATAATATTAC
TAATGAGGAATTTTATCATTTACTTTCAAGTCTAGGATTAATTAGGGTATTTGCCCCATG
TGCTAAAGCTTTTATGACGAAAAACGTCTGAATTAACATATGGCTTATACGACTTTCGTT
GCCGGGCAATATAAAATACGTCAGAGAGGGAATAAGTATTATGTTTACCTTGTAGAGAAG
GGTCAAGACAGTAAGGTAAAGGAACATTACGTTGGTCCTTTAGACAAGATAGTTGAATTT
TACGTAAAGTATGGGGGACTTAGGGTGTCCCCCACCATGCGGGGGGTGGGACTTGAACCC
ACGCAGGCCTACACCAGCGGAGCCTCAGTCCGCCCCCTTTGACCTTGCTCGGGCACCCCC
GCACTACCATTAATTATTGAATATGGTACTAAAAATGTTTTCCGCGATTACGATTCAGTC
AATCTTATTAGTTAATGAAGGTGTAGATAAAAATGATAAGGGATGAGTCTTTGACAGATA
CGAGATAAACAGATTAGAATTAAAGGCACTAATAAGAGAATTAAAGAAATGGAGTGCCCC
TGCAACAGTATTATTATCGTTGTACATACCACCAGGTAGACCCATTCCTGATATACTTAA
TCTATTGAGGCAAGAAGCTTCCATAGCTCAGAACATAAAACTGAAAAGGACAAGAGATGC
TGTAACCACTGCCATTCAAGCTGCTATTGATAGGCTAACACAAATTCCTAAGGTAGATGG
TAATGGTTTAGTGATATTTTGTGGTGAGAACTTTAATAATGAGGACTTTAAGTGTTTTAT
GTTCTCTCCACCAGAGAAAGTACCGCTATTCTTCTACAGGACAGACAAATTCTTCCATGT
GGAGTTCTTAGAAGACATGGTTGAGGAGAATGAGGTTTTCGGGCTAGTAATAGTGGAAAG
AGATTACGCTACAATAGGTGTTCTTAAGGGAACTAAGGTAGAAGTCCTTGATGAGTTCGA
GGGATTTGTTCCAGGGAAACACATGATGGGAGGACAGTCACAGAGACGTATTGAAAGAAT
AATAGAGGAAATGTACCATAACTTCCTTAAAGAGGTAGGTGAAAAGGTAAACCAATACTT
CCTGCCCTATATAGAAATGAAGAAAATGAAGGGGATATTGATTGGCGGACCAGGATTTGC
AAAGAAAGACCTATATGAATCTGATTTACTAGATTACAGGGTTAAAAAACTAGTATTACA
ACCTCTGTTTGATATTCCAGATCAAGGAGAGCCAGGGTTAAAAGAGCTAATCATGAAAGC
GCAAGATATTCTTAAGAACCAGAAGTATATTGAAGTGGAGAACCTTATGGAAGAGATTAA
GTATCATTTAGCTAAGGATGATGGTATGGTAGTGTATGGCTTAGAGGAGATTAGAAAAGC
ATTACAGTTAGGTGCTATTGACGCTCTTATAGTGTATGAAGAACCAGGGAGCGAACTTGA
AAAGTTGAGCCAAGAAGCTGAAAATTATGGAACTAAGGTTTATGTTATAGGAGATGAATT
ACCTGACGGAGAATGGGTTAAAAAGACATTTGGAGGAGCAATCGGTAAGCTAAGATTTAA
GATATACTAAAGAAAAGTCTATATCATTTTTCTCCTCTTCATTTCGTCCATTATCTTAAT
CAAAGGTATAGGAGGCACTATGCCATAGCTCTCTTCAAATTTTCTCTCAATGTCTTTCAC
ATCAGACCCTCCATTACTCAGAATCTTCCTCACTAGGTTAATCTCGTCTTCCCAGTAATT
CCAAGGATACATGAACCATTTCCATTCTGTTACCACCATGCCCACATAATCTGGTTTATA
TTTTGAAACTGACTGAATATATTGCATAGTCGCAGTTTTCACTTCTCGTGGAAGAAAATT
ATCCTCAACAAACTTTTTGGCTAAAACTACGCTATCACCTGTGTCCGCAATATCGTCAAC
TAAAAGTACCCTTTTGCCCTTGAGATCAAGCTTATAAGGGTATTTTACCTTTGCCTCAGG
AGTCTGGGAAGCTGTTTCCACCCAATGTTCAACCTTTATAGATAACATATCTAGAACCCC
TAATACGTCAGCTACAATCCTAGCAGGGACTAAACCTCCTCTGGCAATTGCAATTATAAT
ATCCGGCTGATATCCCTCCTCCTTTATGGAATCCCCCAGTTTAGTGGACCATTCCACTAC
CTCCTCCCATGTTACCACTTTCACAGGAATTTTTACCAATTTTAAACTCCCATGACAACT
ATAAGTTAAGATTTATCAATTTTATGGTTTTTATACCCGGTGATTTTAAGAGATGATTGA
TGATCACAACAAAAGATAAAGCAAAAATAGGAATAATAGGTGGTTCAGGTCTATATGATC
CAAAGATTCTTGAAAACACTAGAGAGATTAAGATCTATACCCCCTATGGAGAACCAAGTG
ACTACATACTTTTAGGAGAACTGGAAGGTAAGAGTGTGGCTTTCCTCCCTAGACACGGAA
GGGGTCACAGGATACCACCGCATAAGATTAACTACAGAGCTAACATATGGGCTCTCAAAG
AACTAGGAGTAAAATGGCTAATATCAGTCTCAGCAGTAGGGAGCTTGAGAATGGACTATA
AGCCAGGTGACTTTGTGATTCCGGACCAATTTATTGATATGACAAAGGGTAGAGACTACA
CATTTTTTGACGGACCTGTGGTGGCACATGTAAGTATGGCAGATCCCTTCTGTAACAGTC
TAAGAAAAATAATTCTAGATATTGTCAGAGAGATGAAAATTCAAACCCATGAGAGAGGAA
CATATATTTGTATTGAAGGACCTAGGTTTTCCACTAGGGCTGAGAGTAGAGTATGGAAGG
AAGTATTTAAGGCGGATATAATAGGCATGACACTAGTTCCTGAGGTTAATTTAGCATGTG
AGGCTCAGATGTGTTATTCAACTATAGCCATGATCACAGACTATGATGTATTTGCAGAAT
TACCTGTTACCGCTGAGGAAGTGACAAAAGTTATGGCTGAGAACACTGAGAAGGCGCGAA
AATTACTTTATGAAGTTATAAAGAGATTACCAGAAGAACCAGATGAAAGAGAGTGTAGCT
GTTGTCACTCCCTGAAAACAGCTTTACTTTAAAAAATAAAGTAAAATTTTACGATCCAGA
GGTAAGCTTAACTGGTAATGTTAGTCTGGTCTATTCAGAGAACTCGGAATTGGAAGCCTA
CACGGTACATAGGGCTCTATCCTCCTTAACAGGGAGGACTATAAGGCTCGTTAACCTATA
CGATTTTCTCTTTTTCGAGAGCCCTTATGTGGATAGTAGGGACTATATCTTAGGAATTAT
CCATGACAGGAATCAAATAACAGAATTTTTAGACACGGCTTGGGCTCTAGAGAATCATGG
GGCACTAATAACATGTCTAAGTAACGTGAAATCAAAGGGGATGATTCAACTTTTTAACTA
TAATGACGAGTTATGCGAAATCAACATTGCCCTCTCCCTCTTAAGGAAGATTTCTGAACT
CTCTAATGACAAGAGGAGTAGAGAGATTAGTAAGGAACTTGAGGAAATAAATTCATTGGA
AGATTGGCTCAAAGAAAAGATAAAGGAGACTAAGCTGGGAAGAGAAATAATTCTCTCCCC
TGTATTCGCCCCAGCAAGGCATTTAATTAATAAATTCTTAAGTGTAAACGTTTGGCTCTA
CAACGATGAGCATATACCTAATCAACAAAAAGAAGTTCAGTTCATAACAACTTCCGCCGA
TATTTTAGTTACTAGGAGGAAGGAGAATGAGCTTCGGAGTAACGGAATAAACGTTAAAGA
AACGTTATTAGACGTAGATCCAATTTTGGCGCCAATATATTTAACCCTTCTAACATACTT
ATTTAAGGAAGTTAAAGGAGGTTTATAGAGTGGACTTCATAGAGTATTGGATTAAAACTA
AGCAACTCATTGACGATGTTATTCAGAAATATCTATCACAAATCAAGGATCTTGACATGT
TAGAGGTTAGCAAATACATACTGAAAGACGGAAAGAGATACAGAGCAGTGCTAAATATGT
TTTTTACTGAAGCTTTAGGTGGTGAACTGAGTAATTCACTAGACGCCGCCTTAGCTATAG
AAATACTACACTCTTCCTCCCTGGCATTAGATGATATAGTGGATTATGATACCACAAGAA
GGGGTAAATTATCTGCTTGGGCTTTATACACAAATAGGAGGGTTGTTTTCATAACAAATT
ATCTCATTCCATCTGCACTGAATATTATCTCTAGGTATGGAGAAAATGCGCTTAAGGTTA
GTCTAGAGTTATGGAAAGACACTGCAGTAGGTGCAATCAAAGACATGTTTGGTCCTGCTA
CTTCATATCTGAGCACCATTGAACTAAAGACATCAAGTCTGTTTAAGTTGTCCACAGCTT
TGGCTGCATTTACAGCGGATAGGGAGAAGGACTTAGACTTACTTTTAGATATGGGGAAAT
ACCTTGGAATCATGTATCAACTTATTGACGATTATATTGATTGTATTAATTTTGAAAGTG
GTAAAACTAAGGAGCTTGTAGGTAGTGCAAAACAACTGTATGAGTTATACGGGAAGAAGT
ATGGGGAATTTGTTAAAAGCGAATACAACAACGCATCAGCTCAGTACATATCTCTTCTTT
CGAAACTGGATGTCAGAGAGAAGTTTAATGAGATAGCTATATCAATACCCGACACACTTT
CGATGGGTTTACTTACCGAGGCAGGTATTAAAAAACTATAAAAACATTATTTTCGAGTCA
AATCTTGGTGATATGATATTAATATTGCTGTCATTCATGAGTCTCAGAAAGTTACAGAGG
CTGCTAAGCAGTTATTACTTGAAATAAAAAATGCGGGACACACAGCAATCTATCTAAGAA
TATCGAGGCTAAATACCATAATAACTAAAGACGGAGTAGAATATGGTTATGCTGGTAATA
CATTAGAAATTGATGGTGGTTTAATAAGAAACCTGGGGTTTATTTCATCAACTGAACAAT
TGATAAGAAGATATGATACACTAAGAAGTATGGAAAAAAGTGGGATAACACTGATCAATA
GACCTGATGCTATGTTCGTAGCTAGAGATAAATTTTACAGTCTCGTTAAGCTGAAAAATG
CAGGAATTCCTGTTCCTGAGACAGCTGTAGTTGAAGATCCATTTGAGGCTATGAGACTTG
TCATGAAATGGAAGGATGTAGTAATAAAGCCCGTTGTGGGTAGTTTGGGTTTGGGCTCAA
TAAGAGCTGAAGATCCTGATATAGTTTTTAGGGTGTCAAAATCTCTACTATCAATAAATC
AGCCCATTTACATTCAGAAATATATTAACAAACCGCAGAGAGATATTAGAATATTTGCAG
TTGGGGACAGAATATTAGGAGGAATTTACAGGATAAATAAATCTTCGTGGAAAACTAATG
TAGCTCAAGGGTCTCTCACCCAGGTAATTACTGTAAATCAGGATCTTGAAGAGATCACAC
TTAAATCAATGAAAGTTTTAGGGTTAGACTACGCTGGTATCGACATTGTTGAAGATGAAA
GTGGGGATTACAAGATCCTTGAAGTGAATGGTTCTCCCCTGTGGGGAGGATTTTATGAGG
CTACAAAGATAAATCCAGCAAAGTATATTGTCGAGCATCTTATTAAAAAGATGAAGAAAT
GAAGACTAAAAAACCGGCTGAGATAAGTGATGACGAGCTCTCGCACTGATCAGTCAAAAT
CTATAGTTTTAGCCTCTTTTATTGTCCTTAAAACAAACATGGTATAGGTGGAGGTCACTC
CCTCCATATTCCCTATTTCATCAAGAATTTTAGCCAATTCTTCCCTACTTTTTACCCTAA
CTTTTAGTATTGAATAATATTCGCCTGTAATATCAAAAACCTCAAATATACTTTTGAAAG
ACGCTATCTTCTTCAGAATCTGTTCATATCGTTTAGGATCTGCCTTAATCATTATGAAGG
CAACTACATTTAAGCCTATAGCTTCAGGGCTTATATCGACGTAAAAACCTTTAATAACGC
CTTTCTCCTTCAATCTCCTAATTCTCATATGTATAGTTGATTCACTAAGATTCAGCATTT
TGGCTATCTTAGAGAAAGGAGTCCTTGCGTCTTCCTGGAGAATAGATAGTATTTTTTTGT
CTATATCATCTAGAATGTATGTCATGGTAAAAGTGACCTCCCAAATATTTTAATAAGGTC
AAGTTTTCCAAAATCACCTATAGCTATCTTGAGAACTAGATCAGGATCAGTTTTAGTTAA
CATCTTGGATAAAACATCAGTTCCAATCACTTTCTTCTTTACTCCCTCAATTATCTTGGC
TTGAGATTGAATAGTGAAGTAGAGTTTTGATGATTTAAACTCAGCCTTAAACTCTTTTCC
CTTCAAGAGGGAATCTGCAAGTATCTTAGAACTGAGTATCGAAGGTCTTATGCCCTCACC
TGTCAAAGGGTAAACTGCACCTATTGCCTCACCAACATATTTACCGTTAAGTCTGTCGTC
AAGAATTCCTATATCCGCTACCCTAGCACCATGAAAGAATAATGTCTTACCCTTAATCAC
TGAGGAAAGTCTTTGTCTTAGAAAGTCTACACTAGCCCATCCGCCTATACCTATCTTACT
TCCATATCTATCTGGGAACACCCAAGCATATCCTAAAAGGTCTGAGTAAAAATAGAATTC
CACTATATCAGAGTCTATCTTATAATCCGTAATGTATTGAATGGCTGGAATGGTTTGATC
AAAGGACAGTGAGTAATGCCCTGTGGAATTTATTACCATATCACTCTCTAATTTCTGGTT
ACCGTTTACGAGATACTCGCCTTTCCTTTCAATCACCTTTGAATTATACTGAACGTTTAC
CTTTTCTGCTATATCCCTGAGGAACAAGGGCTTATCGACTATGTATCCAAGTCTCCTCTT
TGACTCTATATCGTGCACTATTTTTCCGTTTAGATATATTCTAAATCTCTTTATTTCTCC
TATAATGGCTTCTTTTGATATCGGAACTAGCTCCTCAACACCAGTTATTAGTCCCCAAGC
GCAGGGCTTATAACCCACATTGTCTAGACCCTCGTAGACTGTTGCATTATATTTTGTTCC
CTTAAGAAACCAGGCCAAAGATAAACCCGCTGGACCTCCACCTATAATACTTACATCCAT
TAATCTTCACTTCCTAAAGTATAAGAAAACTAATAGTGCAACTACTATAGTCCCACTGTA
AAGTATTATTAACGAGTAAAATGAAGTTAACATCCTTCCCACTAATGCACCTATTATAAT
CACTATAAGCATTGGTAAGTATCCATTGCTGAAGTAGATGAGATCCTTGTTAACCAGTTT
AGGCAATATGTCCTTAGCCAGCAGGATAAACTGTACTATAAAGGGAAGTACAAATACCAA
CCCTGCTATGGCAAATTCTCTAGTTGCAGAATATAATTCCAGGAACTCGCCCAAAACTAC
ACCTGTTGCAAATACTCCGCTAAAGTACGTACCTACTACCTTGTTTTTGGTATCTGTCCA
TGTTTTGTTAGAGATCATAATGTAAATTACTATTATAAAACCAATTGCAGATGAAATTAC
AAAGGCTAAGAAGTTTAGTAAGTAAGCGGGGATTAATGGTAGTAATATTAAAACTATTGA
AAGTAACGCGACTGTTCTCGTATTCAATTTTACTCATTATTATTGCGTATAGTGAATTAT
AAAATTCTAACGCTAGCTTATTCAACGAAAGTATAAAAACTGCCTGATTGTTATAATACA
AGATTGAGGAATATTGAAAATATTGGTGATGGGAAACATTAGATTTCCAGAGCCCCATAT
AGAGAGCGCTCTTTCAATGATAATAAAGAGGGAAGAGCCAGAGACTATCGTACTTAATGG
GGATACTACACAGTGTTATTGGGACTATGAGTGTCCAAGAGTTATTGATGTATTATACGT
TATAAGAAGCATAGCACCCTGGGCTCAAATAGTTTATATTCAGGGTGATATGGATCCCCA
TGCAATAAAGTGTATTATGGCAGAACCTAGATACAGAGAAGAGATATTGGCTACAACAAT
GTACATAGCTGAAGTTTCCTCTGTAAAATACTTCATAGTACATGGACATCAGAACGACAT
AGACCAATTAAGGAGAAGTATGGGGGCAGGTCCCTGGGATTGGATTGTGTTGGGGCAGTA
TAAAAGGTTAGAGGTAGATAAGCTAGCGAGAGTAATATACATAGGCGGAATCACTAGGGA
GTTTCCATCAGATTCTAGAGGTTATTTAGTTATAACGGACTCTAATCACTACCTAAAGCA
ACTCAGGAACTGATACCAATATAACTTTCCCTAATTAACTCGTATATCTTAACATCATAA
ACGGCATCTCTTATATCTTCACTCTCATCATCTCTCCAGACAAGGTACGAATTTATAAAT
ATAAGATTCCTCTCTCCTTTTACTAAAATTACTTCAATACCCATTCTTTTAAGAACCCTT
ATTTTACTTAGAATATTTTCATCAAATCTATTATAATAGACCTGGGCAATCACATATCAA
TTATTGGACGAAATACTATAAAGAGGATATATCGGGAAAATTAGTAATTTTAAATGCTAG
CGAAAAACACTAATACCACATTTATGATGGCTAATTTAATGCCTTATTCATTAATAGCTT
CCATTGTAAATGTCACATCTGAGAACCTAGATAATTTTTTCAGAAGAGTCCTCACTGATG
TTAGGAAACTCGGAAGCAAAAAGGTTGTTGTAAACATTATTACAGACTTAAAGTTCCACG
AGGTCGTAGGATACATTAGGGAAGCTATGCTAGACAATATAGACATAGGTTATGAACTTC
ACTTATGGAAAAGAGATGAAGTGAACAAGATGTTGGACAAATTACTTGAATATAACATAG
ATGGTATTCTCATTTATTGTGATGAAGAAACAAGACCTATCATGATAAAGATATATGATG
CTTTTCCTAATAAAATAAAGGCGATGATAACAAAGAACTATTGTGTACAACCATAAGACT
CTATATAAAGCTTTAAATAATGATTTTAAGATAAGTTATAGCGTGATAATGGTTGAAGGA
ACTTAAATATGACGTTCTGATAATCGGAGGAGGTTTTGCTGGTTCTTCAGCTGCTTACCA
ATTATCACGAAGAGGTCTTAAAATATTATTAGTAGATAGCAAACCGTGGAACAGGATAGG
AGACAAACCTTGTGGAGATGCAGTAAGTAAGGCTCATTTTGATAAGTTAGGTATGCCTTA
TCCTAAAGGTGAAGAGTTAGAAAATAAAATAAATGGAATAAAGCTTTACAGCCCTGATAT
GCAGACAGTATGGACAGTAAATGGAGAGGGTTTTGAACTAAATGCCCCACTATATAATCA
AAGAGTTCTTAAAGAGGCACAGGATAGAGGAGTCGAAATATGGGATTTGACAACAGCAAT
GAAACCCATATTTGAAGATGGTTATGTAAAAGGAGCAGTCCTCTTTAATAGAAGAACCAA
TGAGGAACTTACAGTATACTCTAAGGTAGTTGTTGAGGCTACAGGATATTCAAGAAGTTT
CAGAAGTAAACTACCACCTGAATTACCCATAACCGAAGATCTAGATGATAAGGATGCAGA
CGTAGCGTACAGAGAGGTTCTACTAACTAAGGAAGATATAGAGGACCATGACTACTTGAG
AATATTCATAGATCAAGAGACATCTCCAGGCGGTTATTGGTGGTACTTCCCTAAAGGGAA
GAACAAAGTCAATGTCGGTCTTGGAATTCAGGGCGGTATGGGATACCCAAGCATTCATGA
GTATTATAAAAAATATCTAGATAAGTATGCACCTGATGTGGATAAAAGTAAATTATTGGT
TAAAGGAGGTGCATTGGTTCCCACCAGAAGACCGTTATATACAATGGCATGGAACGGTAT
AATAGTTATAGGAGATTCAGGGTTTACTGTAAATCCTGTTCATGGCGGAGGAAAAGGTTC
AGCCATGATATCTGGATATTGTGCAGCGAAAGCTATACTTTCAGCTTTTGAGACAGGAGA
TTTCTCAGCTTCAGGATTATGGGACATGAACATTTGCTATGTAAATGAGTATGGAGCAAA
ACAAGCCAGCCTAGACATATTTAGGAGGTTCCTTCAGAAACTTAGTAATGACGACATAAA
CTATGGAATGAAGAAGAAGATTATAAAAGAAGAGGATCTGCTGGAAGCAAGTGAAAAAGG
AGATCTTCACTTGTCTGTTGCTGATAAGGCAATGAGAGTAATCTCTGGTTTAGGCAGACC
CTCTTTATTATTCAAGCTAAAGGCGGTTGCAGAGTCTATGAAGAAAATAAAGGAATTATA
TCTGAATTATCCAAGATCCCCCTCATCTTTAGGTAGTTGGAGAAGAGAAGTTGACAATGT
TCTAACAGAGTTTAACAAAAGTTTAAGTTAGTACTATAAAAATAATTGCAAGAAATAGTG
GTAAGACTAAAGGTATCCAGAATGTTTTCATAACATAACCTCCTATTTCCTCCAGTGCGA
CTACAAAAGACGAAATTATTTTACCTATTACTTTTACCCCTTTTAAGTCAAGCCTATTGA
AGCCAACCTCACAATCCTGGAGTTTATTTAAAGCGTCATTCAAAGTTTTCTCGGCTAACG
ATGGTAACTCAGGAGAGAATTGGGCTGGAGTATAAAGATTTCCCAGCTCAGAGCCTGTGC
ATGAATGATCATCTGGAGTTATAAGTAGGGGAATATTTACGTATTTTCCTAAACTCTCTC
TTAAAGATTTTGTAAGCGAGGGGTCAGCATTGTTAGCATATAAGTAAACAATACCCACAG
TTGTATTTCCATCAGATAGAGCAGCAACTTTAATTTTATTGCTACAGAGACCTTCAGGAT
TACTTATGGTTCTCTCTTCAATTGCAATTTTTAATGCTCTCTCTACTCTTCTCTCCCTTA
GAACATTTTTAGCGTAATTAATCCCTTGCATTATACATTCCCTTGAATTTAACGGCAGTT
CCTCCTGAAGATATTCATTATGACAATCTATTATGTAGTCATTATACTTTACTGAGTTCT
CCCATAACTTCACAGGGAGGTCATCAATTCCCAGACCTGGTCTCTCCAGGAAAGTCAATG
TGGAATCTGAGAACACTAAAGTGACTCCCCTGAAACCACAATTATACCATACATGAATCC
CATAAAACTTCTGAGATAACCACTTGCCATCCTTAATTTCATTTCCAATAAAATCTGCTA
CTCTTCTTGACTCAGAGGAGGTAACTAGATCTAGTTCGTGGTCACCAGGTCCATGGAAAA
CAATAACATTTGGAATTATAGATTCAAGTTGATAGATAAATTTGGAACTTCCTATCTCAC
CATTTAGACCGTAGTGGATTTTGGGTATTATAAAATGATGATTACCTATTTTGAACATAC
CTACATTGGTTACGATCTTAGTACCTACACCATCAAGGAATTTTTCCACCAGTTTATTAT
CATTCCTCATTACTGACATTAGAAAAGGGCGTAATAGGGTTAGAGATTTGAACCCTGTAA
TCCTCTCTCCTTTCACATTAACTATGTGAATATAAAAATGAAAAACAACTGCGATTATAA
GTGAGTATAATAACACGTAGTAATTTAGCCCACTAATAAGGGATGGAAGAAAGGAGGTCA
CAAAGACTGAGAGAGTAGATTTCAATTCAGATAATTTTCCCAGCATGAGATATCCGAAGA
AAGGAGCGAGAATACCGAATGCAAATACTGTCTGGGAAGTAAATAATGAAAATATGAGAT
AAACAAACTCAGTTAATAGCCCAAGAAATATTGAAAGTTTTATCTCTCTAACAATCAAAA
GTACGCAAAGTAGGTAAATTAAAAACGGTATTATATACAGTATTCCAAACTCTAAACTTC
TAACCAAAAGTAAGGCAAACTCTATTGCAAATATACTGAAAACTATCCTAAAGCTAGGTA
GCCTTTTTAACTTAGAGTAGTACTTTCTAGCAGTAGTTTCAGAATTCACACTCTCTTACG
CCAGCGGGTGAAATTTAAATGTTGCTATCAAAAGATGATATAGGTGTCGATAGGCTCGTT
AGACATAAAATTAATGATTGTGAAGTCTACATAGCTGAGAAGAAAGGTAAAGTGATTATA
ATAGCTTTGTATAGAGGAATACATTCACTTTATTTCAAGGTTGCACCATCTTATGCCGGT
TCGTGGGACTGTGAGGAACTGGAATATTATCCATTTGGATACTATGGATTTATAAGAGAT
GAGAAAGAGCTAGTACCAAAACTCATAGAAAAAATTAGTGAGCTAGAGAAAAATGAGCTT
ATATAACTATGATCTAATTATAAGCGACATAGATGGCGTCATACTGAGAGAAGGAGAACC
AATATGGCCAAACTTTTTAGCAATCAAGAAACTATCCGAAGCCGGTAAGAAGGTACTTTT
ATTAACTAATAATTCAGGCTTCAGTAGAGTCTTACTATCACGGCAATTAAGCTATTTAGG
CTTGAAGATAAGTCCAGAATATATTGTTACTAGTGGTACAGCAACTGCAATATACATGAA
GGAGCAATCAAACATTAAGACAGTTTTCGTGGTTGGCGAAGAAGGATTAATTGAGGAATT
GAAAAACTTTGGATTTGAAGTACTGGGTATAAGAGAAGCTAATGAGGAGACACCTGATGC
AGTAGTTATTGGTCTTGATAGGTTAAGCACTTATGAAAAATTGTCTACAGCAATGAGATC
AGTATATAAAGGGTCTAAGTTTATAGTCACTAACATGGATAGATTATGGCCGTCTAAGGA
TGGGCTTAAATTAGGAGCAGGCGCAATAGCCTCAACAATAATTTATGCGTTAAAGAGAAA
TCCTGACTTTATAGCAGGAAAACCCAACATCTGGATGATAAAAGTAGCATTCAAGATTGC
TGGATTGAAGGATTTTTCTAGAGCAATAATGATTGGAGATCAGTTAGAAACTGATATAAA
AATGGGATTAAATGCTAATATAGACACTGTGTTAGTTTTAACTGGTATAAACACAAGGAA
GGACTTGGAGGCATCGGATATAAAACCAAAATTTGTGGTTAATACATTAACAGAGTTACT
ATAACAAATACTTTTTATCTTTTAACTAGTTTAAATCAAATATGGAAAAGCTAAGTTATG
ACGCCGTGATTATAGGAGCTGGTCTAGCCGGTCTAATGGCTGCACATGAGATATCTAAGG
CTGGCTATTCTGCTGCAGTAATATCTAAAGTATTTCCTACTAGATCTCATTCAGCTGCCG
CAGAAGGAGGTATAGCAGCCTACGTAAATGGTAACTCAGATCCTAATGATAGCCCCGACT
ATATGGCATATGATACAATAAAGGGAGGCGATTATTTAGTAGATCAGGATGCTGCTGAAC
TGCTAGCTTATAAATCAGGTGAAATTGTAGAGTTGCTAGAAAAGTGGGGAGCATTATTTA
ACAGACAGCCAGATGGAAGGATAGCCTTAAGATACTTCGGTGGTCAGACCTACCCAAGAA
CTAGATTCGTTGGAGACAAAACAGGTATGGCATTACTTCATACTTTATACGAGAGAACCT
CAGGATCTGGAAAAGTAGACTTCTATTTTGAATGGTTTGCTTGGGAGTTAATTAGAGATG
AGAGTAGGGTAAGAGGAGTAGTAGCTTTTGACATGAGAAACATGGTACCATTCTTCTTTA
AGGCTAAGGCAGTTGTCATAGCCGCTGGAGGTATGGGAATGCTGTATAGACACACCACAA
ATAGCTATATCGGAACAGGTGACGGTTATGCAATGGCTCTAAGAGCTAGAGTAGCACTGA
AGGATCCTGAGTTTGTCCAATTCCATCCCACAGCGTTATATCCATCTGATATACTAATAA
GTGAGGCAGCTAGAGGTGAAGGTGCGGTTTTAAAGAACGCTAAAGGAGAAAGATTTATGA
CTAGGTATGCTCCAAAGAAGTTAGACTTAGCACCAAGAGATATAGTTTCAAGAGCTATAA
TAACTGAGATTAAGGAAGGACGCGGTTTTCCAGGTGGATATGTAGGGTTAGATATATCGC
ATTTAGGTGAAGAGTACATTAAAGAAAGATTAGCCTTAGCTTATGAGGCAGCAAAGACAT
TCTCTGGAGTTGATGCAACTAAAGAGTTGATTCCCATAAGACCAGCTCATCATTACTATA
TGGGAGGAATAGATGTTGATATTACAGGTAAGAACCCAGATGTAATAGGGTTATTTGCAG
CCGGAGAAGCAGCCTGTGTATCCGTACACGGAGCTAATAGACTGGGGTCTAATTCTCTTC
TAGAAACATTAGTTTTTGGAAGAGAGACAGGAAATGAAGTAGTTAAATTCTTACAGTCCT
TTACAGAGCCCTCATCAGATATAGACAAAGAGGCTGAAAAGGCTGAACAAAGTGCATATG
ATATTGTGAAGAAAGAATCTGGTGTTCATTTCGGTGATATATTAGAAAAATTGAGAGATT
ACATGTGGGAGTTCGTAGGAATATACAGGGACGAAAATGGGTTAAAGAACGCTGTCTCAG
AAATCCTAAAGTTAAGGGAACAAATGAAGAATATGTACGTATTGGACAAAAGTAAAGTTT
ACAATACAGAGTTTTATAACGCCCTAGAACTTAAGAATATGATTGACCTAGGTTTGGTAA
TCGCAAGTACTGCCTTAAACAGGAAGGAATCAAGAGGAGCCCATTACAGAACAGACTATC
CAAAGAGAGATGACCAAAACTGGCTCAAACACACTATAGCATATCTATCAGGAAACACTG
TAGAAATAACTTATAAGCCAGTTAAAATGACCAAATGGAAGCCTGAAGAAAGGGTGTATT
AAGATGTCCCTGAAGAATGAAGAAGCAGAGGTTATAATAAAAGTAAAGAGATACACACAG
GAAAAGGGGTTCTATTGGCAAGAATATAAGCTAAAGGTCGATAGGTTTACTCAATTTACT
GAAGCACTAAGGAGGATAAAAAGCGAGCAGGATCCCACTTTAGCATATAGAGCTTCATGT
CACATGGCGGTTTGTGGAAGCTGTGGGATGAAAATAAATGGTGAACCTAAATTAGCATGT
AAGACTCTAGTGCTTGATGTCATAAAGAAATATGGTAGTAACGTTATAACCATTGAGCCC
ATGGATTATTTCAAACCTGTTAAAGATTTAGTGGTAGATTTGGATGACTTTTATAATAGG
ATGCACAAGGTAAAGCCTAGATTATATCCAAGTAATGAAGTATTAGAAGGTAAGGCTGAA
CATAGACTAAAACCAGAAGATCAAAAAGTATTATGGAAATTTGCCCAGTGTATATGGTGT
GGATTATGTGTATCAGCATGTCCAGCAGTTCAAGAGGACCCTGAGTTCTTAGGTCCAGCA
GCTCATGCTAAAGGTTTCAGATTCCTAGCAGATCCCAGAGATACAATAACAGAGGAAAGA
TTGAAGATACTTATAGACAGTGCTTGGAGATGCACTTACTGTTATATGTGCTACAACGTA
TGTCCTAGAGATATAGAGCCTGTTACAGCAATAAAGAAGACTAGAGCATTTAGTAGGCTT
GCAAAGGATAAGACTGAGGTTATAAAGACAGGTGAGAAACACACTGAGGCAGTCCATAGC
TCAATATTTGACTCAGGCAAGATAATGGGTTCCAGAGTTTACCTATCCACGTATGGTCTA
TTAGGCTCTATGAAAGAAATGATATTCCTTATGCAATCAGGAAAACTTAAATATGCTCTA
GTCAAAGAGAAGGCAGTGGAAAACATCCAAGAAGTAAGAAAATTATTAAGGGGATAAGTT
ATGGCGTACGCATATTATCCAGGTTGTACGGCACATGGTTTATCAAAAGATATAGATATA
GCTACAAAAAAAGTATTCGAAACGTTAGGACTTAAATTAGATGAGGTAAAGGACTGGAAC
TGCTGTGGCGGAGGATTTTATGATGAATATGATGAAGTAGGACATGTAGCATTAAACCTG
AGAAACCTCTCAATCGTCGAAAAGATGGGCTATCAAAAGATGGTTACTCCATGCAGTGTT
TGTCTACAAAGTCATAGATTAGCCACACATAAGTATAAGGAAAACAAGGACTTGAAAAAG
GAAGTAGATGACAGGATAAAAGGAACCAGTGTAAGTTATTCTGGTAGTGCTCAAGCAGAA
CACATAGTTTGGGTATTAGTAAGAGATGTAGGGTTACAAAAGATAAAGGAAAGGATAAAG
AGACAACTCACAGGTCTTAAAGTAGGAGCTTACTACGGATGCCAAATGCTCAGACCAGAA
GAAATAATGGGTTTCGAGCCTGCATTTAACCCCCATAGTATGGAAGACCTTATCAGAGTG
ACAGGAGCAACACCAGTGTCATTTAAAGCAGCAAAGTCATGCTGTGGTTTTCCACTAATG
GGTAGCAATCCCAAAGTTGGTTTAAGGTTAGCCTATGGCGTACTTAAGAGTGCAAAGGAG
GAGCAGGCAGATATAATAATTCATCCTTGTTCCCTATGTCATTTACAGCTGGACAACTTA
CAGCTGAGAATAAAAGCTGAATTCAATGTGAATTGGGTGGTTCCAGCAATATATGTAACC
CAGTTATTAGGATTAGCATTTGGATTTAGCCCCGAAGAACTAGGAATATCTAAACTAGCC
CAAGAGGTTCTTGCATCAAGGGGTATAGTATAATGAGTGTTGAAGAAAATATATCAAATG
TAATCACAAAAATTGGCGGAGATGTGAAGAGGAACTGGTACCCAGTAAGTGAAAGACCTG
GTAAAGAACCTTTTGCAAAAGAAATTGAATATACAGTTGGAGATCTATATTCAGGAAAGA
TACACCTCAGAAATGAGGGCGATATTTACGTCTTCGTCGTTTCTAAATATGTTTTTAATT
GGAAAGAAAAAACTAAGGACTTAAAAATAAAGGGTGAACTTATAGACGCTGCAGGAGGAT
TAATGTGGATTAAAGAAGAAAATGAAAAAAGCTTAGAGGAAGATATGAAGTTTTTACGAG
ATTACGTTAATTCAGCAAAAAGTTCTTCATCACAACACTGACTCAGTGTTCGGATCGTTC
AACATCAATAAATTTTTATCCTATCCCTTTATAAAAATATTATTAACGGCCATACTCAGT
TGACACCGTATTAACGGAGAATGATACTGAGGCCTCCTCTAATTTTTTAAGTTTCAACAA
CTCTCAATAAATCATCATGATCAAGTTTGTAAACTACTAGATATTTATCTGCAATCCTAC
GTAAGTCAGCATTATCTCCCCTGATCATAACGCTTATTAAAACAGAGTTAGCCTCTCTTA
ATGACCTTCTAACTGTGGTCTCAGCTATCTTATCTTCACCGTCTGTTAGTAATATCACCT
CGCTAACACCCTTAACATGACCTTCTTTTATGTCCTCACATGCTGAAATTATGGATCTAC
TTATATCAGTACCTCCCCCACCTCTTATTTTGCCTATATATTCAATCATTTTTATTACAT
CCTTGCTCTTAGCGTTCTTCATAACTTTTATCAATGGATATGGTATATTATCAAAAAACC
TGATGTAAAAATCTCTATTCTCCCTCCTTGCCCTATTATATAAGGATAGGGCAACGGCTT
TTGCCCAAATGATCTTCTCACCATCCATACTTCCAGATTTATCCAGAAGTAAATATATAG
GACCTAACGCTTCCTTAATCTTCTTCTGATATAATAGTAAGTCCGAGTCAGCGAATTTCA
CATAAAATAACTCGTCAGGTAACGCTAACTCTGAATAAACGATCCTTTCTAAATCGGAAC
CCTTCTCATAACCGTGCAATTCTCCTCTAGCATATCTTACAGTCCTCTTCTTAGTGTAGC
TACCTAACCTTGGCATTCCATTCAGGAACTCCAATATCTTCTTAATCTCGGTGTTTCTGG
CTAGTCTTAAGACCTCGTGAATCTCTCCTTCAAAGTTAAGTATAGAACCAGTACCTGCAC
CATTTCCTCCTACTATTCTTTGCATGTTCTTTACTGCCTCAGCATCTTCTACCGCTTTGC
TCAATGCTTTTTCATGTACTTGTTTCATTAGTCTCTCCATCTTTTGATTCTCTTCATTAT
TTTTGGTATTGCTCTCTTTTCCGCCACTCCCCTTCATTAGACCGTTTAATATTTGTTCTG
CCATTTCCCTCTCTTCTTGTGATTGGGATGTTCTTTTGATTCTCTCTAGCTCCTCAATCA
AATTTTGAATGTAACTTACAGATAGAGCCATACTAACTGCTGAGTTAGCAATGGAGTAGT
TTCTATTCTTTATAACCAACTCAGAATCCAACATCATGTTAATGAAGTTATACATTACCT
CTTTTCCTTTGTTTACTTCCTCTTTCGTAACTGGAATTGGCATAGGTAAATAGTGAATGT
AATAAGTATCTACTAAAAATCCGTCTTCTAGTTGAAGATCTTTACCGGTGAGTTTCTTAA
GAGTGTAACCTAACCTTTCTCCTCTATATTTAACTAAGGGATCTAAATAATCGACTCCTC
TTAAAAAACCATCCTCGCTCAAGGATATATCCCCAGCTTTCTTGCAACTTTTTCTAATAA
CTTATCTATTTCATTTATTACGTCTTTCGAGAATTCCTCCACTTTCTCATCTCCGCTTTC
CTTACCTAAAGCGATTACTCTATCCCTCGTAGCTCTTAAGCTTCTTATTAACTCCACTAA
CCTGGGATCAGACTCATTAGCAGCATCCACATATTTTGTTGCCTCTTTTATGTTAGAGTA
GATTTCATTAAGTTCTTTCATGTACTTAATTGGTGTTTTTAATTCCTCTGATAATAGGGC
GGACACCTTTTCAAAATCATCAATCTCTTTGGGTGCAATATACTTCAGAACAATCAAGTC
CTCTTCTATAGCCTTCAACCTACCATTCAGTAAAGCGTGAGATGCAGCTATCTTCAAAAC
TTTCCCCTTCCTTCTATCCGTTAAATGTATACCTTTTTCCTCTAACATTGCGTAAAGCTT
TAGTAGTTTCGATTTTACAGCGGACAGATCTACTTGAGGTATTAGAGAGTATAACTCGTC
TAATTGAGATACGGTCATGATTGTTTGACTTATATGCCATTTGTCTGAAAACTCATAGTC
CCATGCTGAATTTATAAGGTCCTTCCACTGGTCTTCACTTACTGGTCTTGCGTAGTGCCT
TAACAACAATCTATCATACAATGCGTCTAATTCTGGCTCATCTGGAACCCTGTTACTTGC
GCTTATTAGTGTTCGTAGAGGAACTTTTATAACGTTATAACCGTCATATATAACTCTCTC
ATTTAATAAGGATAACAGCGCGTTTAATATAGCAGAATTTGCATTAAAAATCTCATCGAG
GAAGGCAATTTCTGATTCTGGTAATCTGTCCTTGGTAATCCTTTTGTATATGCCTTGCTT
CAGTGCATTTACATCTAATGCTCCGAATAATTCTGCAGGCTCGGTATACTTGGTTAACAA
ATACATGAAGAATTTTGCACTCATTAGATCTGCAGCTCTTCTAGCTAAAGCTGATTTGGC
AGTTCCTGGCTCACCAATTAGTATTACGTGCTCTTTGGAGAGTAATGCTAACGTTAATAC
TCTTGCTTCCTCTTCTCTGCCTACAAATGGGGCAGATAACATTTCTAAAAATTTCTTTGG
ATAATCTAATAGATGATTGGCATTAACATTATTACTCACAGACTATCCCAATTTAATCTT
ATAATCTACTAGCTTAAAAACAAATGTTAGTAACTCTCAATAGGATTATAACACAGATTT
TTATACCTGAATAGAGAGATATTATTTACAAAATTCGTGAGTCGAGAATAAATGGTAGAC
AAGGTAAATAGTTTAAAACCTGGAATGGAAAACGTAAATATAACTGTTAGAGTAATAGAA
GCAAGCGAGCCAAGAGTTATACAAACAAAGAATGGGACAAGAACCATAAGCGAAGCAGTT
GTTGGAGATGAAACAGGTAGAATAAAACTAACTTTATGGGGAAATCTTGCTGGAACTATT
AAATCTGGTTCTGTGATAAAAATTGCAAATGCATGGACTACGGCTTATAAGGGTAAAGTA
CAGTTAAATGCGGGAAGCAAATCTAATGTTTCTGAGGCTGAGGATAACAATATACCCGAA
GCTGAATCCATACCTGAAACAACACCTTCTGCAGGAGAATACAGAGGAGGAGGAAGAGGA
GGCAGAAGATTCGGAGGAAGAAGAGGTGGATTTAGGCCGAGGAGAGAGAGCGAAGGAGAG
GAAGATGAATGAATTTTGATGAAGTAAAAGATCTTAAGCCGCAAAAGGTAGGAGAACTGA
TTGATGTAACTAAAAGTGGAGAAGAAGAAGGTTACGTGATAAAGTTATCCGAAGAAAAGG
TTTATGAGCTTGCACCTATAGCTTATTATGTTTGGGAATTATGTGATGGTAATCGAACTG
TGACCGAGATTGTTGACAGAGCGAGTAATGATACAAATCTTCCGTCTGATCAAGTTCGAG
AGCCAATTTTAACTGTATTGGACGAGTTGAAAAAAGCCGCATTAATCGTTATGTAAGTAA
AGATATTATGTAGTTTTTTGAATATATTTTTATGAGAGCGATTCTTAAGGATTCAGAACT
ACTCTATCCTCAGGATGCTCTAGCTAAATTCCTAAACGAATTTGGAGTAAAGCAATTAGA
AGTGGAAAGGATAAATCTTGAAGACTCGTTAAACAGGATTGTAGCTGAGGACATAATATC
TGACATACCTTTACCCCCTTTCTCTCGATCCACAGTTGATGGCTTTGCGATAAAGCATGA
CCTTTGTCCTGGAGAATTTACAGTAATAGATAAGATTAGAATTGGCGAATTTAAGGAGAT
TAGGATAGGCAATGGAGAAGCAGTTGAAGTGGACACTGGTTCACCGATTCCTGAAGGGGC
AACAGCAGTCGTTAAGGTTGAAAATACAGTAATTGAGGGGAATAAGGTAAAGGTAAGTAA
GAAATTAAGTTTTGGTGAAAACATAGGTTGGATCGGCACAGACATACCTAAAGGAACATT
GGTGGTAAGAAGAGGTGAGAGATTAAACCCTTATAAGATAGCCCTTTTGGCATCAATCGG
AATAAGGCAAGTTTTAGTTTACAAAAGACCAAGGATATACATTATTATTACTGGAGATGA
ATTAGTAGAACCAGGTAAAGACCTTGATCCAGGAAAGATTTATGAGAGTAACTCGTACTA
CTTGCAAGCTTATTATTTATCTAAAGGCTACGATGTTATAAAAAGGACTCATGTAAACGA
TGATAAGGAATTAATTAGAAGAGAGATACTGGAAGGCATAGAAAAAGCAGACATCGTGAT
AGTAACAGGGGGGTCAAGTGCAGGAGAAAAAGATTATGTACATCAAGTGATCAAAGAGGA
AGGTAAAATTATAGTTCATGGCTTAAAAATAAAACCGGGAAAGCCTGCAATACTGGCAGA
AATTAAGGGTAAACCGGTTTTCGGATTACCAGGAAACATAACATCTACAATGGTGATAAA
TGAAGAAGTAGTTGATAAATACATAGATATAATGTATAACATTTCTTCTTATAGATATAC
CATAAAGGCAACTATAACAAATGAAGTAAAAGCAGATTATAATAGGACCACATATATTCC
AGTCTATTTAATTAAAAAGGATGGAAAATATTACGCTATAGGGATGCCTTTTGACAGCTA
CATGATAGGAGTCTTTTCAACTGCAGACGGTTACATTATTATAAACCCAGGAGAAAATAT
AGAAGAGGGAAGTGAGGTAAGTGTTTACCTTAGATCACTAGATGAGAGACCCGTTTACAT
AGGTGAAGAAGAGCCTACGCTATATCCAAGAGGATTTAGAGTGCTACCCTTTGGATCTTA
TATAGGACTTAAGGCAATCAAATACGGTATAGGGGATGTTATCGTAATAAGTAATTTATA
TGATTCTAACTTTAAGGGAGATTTAAGTAAGGAGAGAAACGTTATAGAGACAGGTGAAGG
TAGTGAGTATGTGGGGTACCTGGAGTGGGTAGGATTAAGTAAATTAGTAAAAGACCCTGT
AGTCAAATTAAGATACCCCTCAGTTGCCCTGCAATTAATGGATAAGGCGAAAATTATTAT
CCCAGATACGTTCCATAAGGACGGTAAAGTAATAGGTAAGGAAAAATTAGAAATTATTGT
AAGGAATCCAGATATTAAGAAATATTTTAGGGGTTAAACATTTTTAATCTGAAAAGACAG
AATCATCAACATGTTAATTAAAGCATACTCCTCTTCAGCTAATCTTGGAGCAGGATTCGA
CATATTGGCATTAGCACATAACGCCTTTGAAGACAGTGTTGAAATGGAAGCGATTCCAAA
CTCAACTTTGCAGGTTCTCGTCACTGGTGATGGTGTTCCCAATGAGGTAGATAAGAACTC
AGCTTCTTATGCAGTATACAGGTTATTGAGCGAACTTGATGTAAAAGTCAAAGTTAAAAT
GAAAGTTATTAAAGGAATACCTGCAGGCTTAGGGTTAGGAAGCAGTGGAGCTTCTGCTGT
CGCAGCTGTAGTTGGTGTAAATAATTTGCTTAAATTAGGTTTAGATAAGCAAGAGTTGGT
TAGAGCCTCAATGATCGGAGAAATAGCATCCTCAGGCTCTGCTCACCCTGATAATGTGGC
AGCAAGTGTCTATGGAGGGGTAGTAGCTGTATTAAACACTGAACCAGTTACAGTTTCTCC
CATTCCGGTTAACTTAAATTTCTCCTTATTACTATTCATTCCAGTTTTACAGCTTAAGGA
TAAAACTAAGAAGGCACGTGAAATGCTTCCCCGTAATGTGGAATTAGGTAAGATGGTTAG
AAATTCAAGATATCTTTCCTCTACAATTTTAGGACTTGTTAAAGGTGATAGGGAATTATT
GAGATTGGGTTTGAATGACGAGATAGTAGAAGTAGCGAGGAGTCCACTTTTCCCACATTA
TGAAAAACTTAAGAAAATTTCCATAGAAAATAACGCAATTGGTGCGTGTGTAAGTGGGGC
TGGTCCTACAATTGCAGTGTTCGTTGATGAATATAGTGATAAAAACAAAATTAAAAAGGA
GGGACTTGAAATCTGTGAAACATACTCACAGAAGTGTTTAGTCAAGGAAGCTAAGATAGC
AGGGGGTGCATGGGTTGAGAGATGGAACTAAAGCTACATTTGAAGGAACAGACGAGAAAA
CTGGCGCTATTACTACACCAATATATCAGACTACATCCTTTGAATTTCCTATCGGGGAGA
AATTCAGGTATACAAGAGAGGCAAACCCGACTGTACTAAAGTTGGCAGAGATGATTGCTA
GTTTAGAAGAAGCAGAAATGGGTGTGGTATTTTCCTCAGGTATGGGAGCGATATCTACTG
TAGCTTTTACCCTTTTAAAGCCAAATTCATCAGTCCTCATCCATAGGGACATGTTTGGTA
GATCATACAAATTCTTCACTGAATTTATGAAAAATTGGGGTGTAAGAGCTGAAGTTGCTG
AACCTGGAGAGGTCATAGAGAAGGCTAAGGAGAAAAAATACGACATGGTATTTGTGGAGA
GTATTTCAAACCCCACATTAAGAGTTGTAGATTTACCTGAGTTGGCTAAAATATGTAAAG
AAAATAATGTGCTATTGGTTGTAGACGGAACATTCGCTACGCCAATTAACCAGAAACCTA
TTGTCCAAGGAGCAAATATTGTAGTACATAGTGGATCAAAGTTCATTGCAGGACATAATG
ATGTAATAATTGGAGTGGCTTGTGGTAACAACGAATTAATGAATAAAATTGATCTTACTA
GAAGGAGTTTAGGTACATCTGCAGATCCACACGCGTCATATCTTACTATACGAGGAATGA
AGACACTGAAGGTAAGAATGGATGTTATAAATTCTAATGCACAAAAGATAGCGGAGTTTC
TCCAAGAGCATCCAAAAATATCCAGAGTATATTATCCCGGAATAAAGGTGCATCCTGATT
ATAATACAGCCAGGAGAGTTTTGAAGGCAAACGGGGGAGTTGTAAGCTTCGAGATCAAAG
GTTCTCAAGAAGACTCCATAAAATTAATGAATAGACTTAATGTAATACTTTCTGCCCAAA
CATTAGGGGGTGTGAACTCCACTATATCCCATCCTGCAACAATGAGCCATAGGAGTTTAA
CACCAGAAGAAAGGAAATTGGCTGGGATTACACCTAATATGTTGAGACTTTCTGTAGGTA
TAGAGGAAATAGAAGATTTAATCGAAGACCTAGATAGAGCACTATCAAACCTATAAGATA
GCCTTTATCTCATGTTTTAATTCATCTTCTATCAAGGCTTTAATCTCATCTTTATGAAGA
CGAAGTAAGTGTAAATAGAGACCCTTCTTGGTAAATGGACCCTTGTTACACAATTTACAG
TAAAGTAAATTACCCCTTTCTTCCACTAGCCAAAAAGACACCCTTTGTACTGAGGTTTTT
GCAATATTCCTCATTGAAATTCCTACAAGTCTCTCTATCTCCTCGTCCTTAACAGAGATC
TTACTAGCATACTTTGTGGTTACCTCAACTAACTTTTCCGCTGTTATTGATATTCCGCTA
TCCATTTCTGATCCCAAATACTTGCTATCCCTATAGCTAACACAAATATTGAGATAAGCC
TCAATAATCGTTTATTGAGATCTCCAGTTATAAATTTTTGAATGTAAGATAAATCTACAC
CAAGAGCACGTAGGACTTTTTCGGTCCTTACTTCCACCTCCTGATAATTGAAAGGTACTT
CACCCTCTTCCAGTTTCCTTTTAGCCTCTATAACAATTTCAAATGTTTCTCCCAGCTCGT
CTTCAGATATGTCTGGAAATATCTTAGTCAGTTTCTTATTAATCTTACTCCCTACGACCT
CAGCCATGCCGGGGACATAATCTAATGGTGCTACTGCCACTATCCACGCATCAGTATATT
TTCTCACTGTCTCTTTTACTTCCTCACTCTCTCCCTCAAGCTCTTCAACTATTGAGGCCG
CTGCTACGATATGTGCCAACGCTTCTCCTATTTTTAGGTCAGGTTCATAGGTATAGTAAC
TTGATACTTCATTTGAATTTAAATCAATTACATCGCTCATTGTATATACGCTATGTACTA
CATAAAGATTAAAAGTAAGCATCAGATAATACACGAAAAGTAAATCTATTACTATGCTAA
CTTCTCATTAGCTATACCAAAGTATAAAATGGGATAAGAGTTAAAAATCATGTGAAAGCC
TTTATCTTCGGTCTGGGAGGAGGGGGAGATGTAGTATCAGCGTATATCGCTTATGAGTAT
TACAAACGCCTGGGTTACGATACTATACTCGGGGCAGTTACGTGGGAAAGGTATGTTGAG
GATCCCTTACCTGGACCTATATGCGAGTTCATGAACGCAGATAACTTAAATGATGTAATT
ACTAAATTGAACAAGGAATCTTATTCTATAAGAAATGGTAGAGTAGTTATCCCTCAGATC
GTGAAAGTACTCAAAGTCCTAAATATAAGTGAGGGGTACTCAATTTGTATTCGTGAAGGT
ATTAGAAAGATAGCTCGAATGATTGATGAATTCGCGTTGAAGGAAGGAATTGATGTAATA
GTAGGAGTAGATGCGGGAGGAGATGTACTTGCAAAAGGATGTGAGGAAACGTTAGGAAGT
CCATTGATTGATTTCATCATGCTTAATGTTTTGACAGAAACTAAAACCAAATCTGTTTTA
GCCACAATTGGTGCTGGTAGTGATGGTGAACTACAACAAGATTATATCCTAAGGCGGATA
GCAGAGATAGCAACTAAGGGTGGTTTAAAGGATATAAAGGGAATAGACGAGGCAATATCA
CGAAAGCTAGACGAGATATTAAGCGTTGTTACAACTGAAGCTTCTAAGATACCCTTGGAA
GCTTTTAGAGGACTATACGGGGAAGTTAGCATAAGAAACAATACTAGACGAGTCTTTGTT
ACACCCATCTCCGCAGTGATGTTTTTCATGGAACCCAAAATAGTTTATGAGACTTCTCCT
ATAGCTAAAGTCATCAAAGATTCTGAATCACTGGAGGATGCTAATGAAAAACTAAATAAA
ATGGGAGTTTACACTGAATATAATTTTGAACTTGATTTGTTCTCGAGGTTCGGAAATGAT
GCGACAAATGTTAAAGGCGATGAAATATCTAAAATTAGATCTGAAGGAAAAAGAAAACTA
GGAGAGACTAAAATAAAATGCTAATACTAAAACTTTTAAATGATTATTAAAAATGTATCA
TGTGAGAATATTAGAAGAGCTAAGACAAGAATATGATTTGACTGATGATGAAATTGAGTA
CGCGATTGATAAGGCGAGGGGAATAATTCTCGGGTTCGCTATGGAAATGAAAGCGATGAA
AGTTTTACAGGATATGAATTTTATGAATGTCAAGTATGTTGATCTACCAACACATGACAT
TGAAGCAGAAAAAGATGGAAGCAAATATTATGTGGAAGTAAAGGCGACAAAAAAATCACC
CACTAGAGAATATAGCGCACATAAGATAGCGATGATAGCTAGATTGGACGGAACCCACTT
GACATTGGTCATGACTCCGAGCCCCCATTTGTTTAATACGGAAGAGGTCTTGAGCGAACC
TAAAAGATTACTGTTTAATGTTTTTAGGTATATTTACAGTAACAATGTAGAAAAACTAAA
GGAAATAACTTCTGATGACAAATACAAGACAATTCTTAGCAGTTATGAAAAAGTGATAAA
AATCTACACTACAAGATATAACAAGGATGCACTAAGCCTTTTAGAGACCTTCCTTTAAAT
TTCTATTAACGTTAGATAACATAGCGTATCTTTCTGCCTTATCCAGGTACTTGTATACAG
TGTTGTGCTCTTTACCCTCAATAAGTAATTCGATAGCCCTTTTAGCGATACTTAATTGCT
CTATGTTTCCCAAAAGTCCGATCTCATGATCCTTTACTAGGACTATAACACCTGTGTATT
CTTCTATTGTCCTCTTAGTTTTACCTTTTTCACCTATCACCCTACCTTTTATCCTCCTCA
AAGAATTTACCGAATTAGTGAATTCCTTTAAGTTTATGATTTCAAGTCCATAATCATCAC
TCATAAGTCTCATGGCATCATTTGGTTCAAAACCAAAACCTAAGGCGTTTATTACCGATA
TGACTTTCATGGCATTATATGAATTATTATCCTTTGGAATAACTCTGATCTGTTTAGTCA
CCTCGTCAAAATTAATGGTAGTATTACTTATTTCCTCAATACGTTTTGATAAAGTTTTAA
TTAAATCAAGCCTCTCATCTGGTACAGTCACATACATCATAGTTACTCATATTAAATTTT
AATAAAACGAGTTAATATTTCCGTCTCGCTCATCACATTTATACCATTATTCATAAAGAA
AGAATTAATATTTCGAATATCTCTGACTAAAAATTCCCTCGCGTTCGGATGAGTCAGATC
TATGGCTTGGCTAACATCTATTATATACGGTTTACCATCAAAAACCATAATGTTATATTC
ACTTAAATCCCCGTGAACTAATTCTGCTTTATTCGCCATTATGACAACTTGATCTATTAT
AGTTTTATACAAGTCCTCATTGACGTCTTCAGAACGTAATTCCTTTAGTAGTGGTGCTCT
AATACCGTTATCACCTATGAATTCCATAATTAATATGTTCTTGTGAACGTATATCGGCTT
AGGTACTGAGACACCTGAATCATACATTTTAGAGAGATTTTTGAACTCTTTTTTAGCCCA
CACTTCTATAAGTTTTAGTGTGTTTGAAGCCCTTACACCCTCAAACCTTGGATCGCCAAA
GGTATACCTCTCTATCGCTCTTTTGCTTGACGCAGTAGAAACGTAATAAATTTTTACTGC
ATACCACTCCTCACTCTCAGTTAGGGCTGGATATATCTTTGCCTCTTTACCAGCTGAAAC
TGCCCCATAAATAGTTTTTATATTTAATTTTCTTGAAATATAATATAAATCGGAATAAGT
TCTTGTATCTAGAGTGGAGTCAACCACTTTAAATAAATCAGCATCTTTGATTCTTTTTTC
CTCTTTTCTCCTTTTGTTTCGTGACAAAGAATTATCCTCTGAGCTGTTCTATCACATCCT
GGCTGATGACCTTGTCTTCCACTAGTCTTCTTACTTCACTTTCCGTATACCTATACACTA
TGTCGCACTTATTAGGCTGAAAGTCCCAAGGGGCAGCCAAAACCACATCTCCTTCTCTTA
TCCAGACTTTCTTCTTGAGTTTGCCTGGAATTCTGCCTAGTCTCTCTTTTCCATCAGTAC
ATATGACCTGTACATGTTCTCCTCCAAAAAGCTTCTTTACAACACATATTACCTCGCCTT
CTATAGGCTTGACAACCTCTCTTGTAGGTTGCTCTGTATTCGACTTTTTCTTTGCCAAAC
TAGTCTACCACCAATCATAATTAAAACACAAAACCTAAAAAGCTATAGTAGTTCTACTGC
TATTGCTGTGGAACCACCTATTCCGTGACATATACTCGCAATACCGTATTTTCCATTCAT
TTTCCTCAGAACGTTCAGTAATGTCACAAGTATTCTTGACCCGCTGGCACCTATAGGGTG
ACCCAATGCTATTGCTCCCCCATAAACGTTTAACCTATCATAAGATACACCTAGATATCT
ATTAAACAACACATTATTCACTGCAAAGGCTTCATTGTTTTCAAAATAATCAAATTTTGA
TAATGGAATGTTGATTTTATCCAGGAGCTTCTTAACTGAATATATAGGTGCCTCAGGGAA
TTTCCAGCTCTCAATACCTATCCAACTATATCCCAATACTCTGGCTATCGGCTCTAACTT
GAATTTCCTGACCGCACTTTCACTCACGAAAACCAGAGCAGCAGCACCATCACTTATTTG
TGACGAGTTACCGGCTGTATGAAGTCCGTCAGAACCAAAAGCAGGCTTAAGTTGAAGAAG
CTTTTCTAGTGTAGTGTCTGCCCTAATCCCTTCATCCTTATCTACAACACGACCATCCAC
ATTAAGGGGCACTATTTCGTCTTTAAAGTATCCCTTTTCTGTAGCTATAGTTGCCCTCCT
GTGACTCTCATAAGCGACCTCATCGAGTTCTCTTCTGGTTATTTCATGTTCCCTTGCCAC
CATATCAGCCTCTTGTCCCATAACCTTGAAATTAAAAGGGTCAGTAAGACCGTCTATTAT
CATTGTATCGATAATGTCTAATGACTTGTTCATGAGCATTTTCGTTCCCCATCTTATTTC
ACTACCTATTGCGAATGAAGCTCTACTCATACTTTCCATTCCGCCCGCAACAACGATGTC
CGCATCCTCACTTTTTATCATTTGCACCGCATTTATGGTACTTATCATACCTGATGAACA
AACCATATCTACACAATAAGCGTCTGTTTTTGCAGGTATACCGGCTTTTATAGATGCTTG
CCTGGCTAAATCTTGACCGTGACCAGCTCTAAGAACATTCCCCATTATAACTATATCAAT
TAGTTTAGGATCGACTTTAGCCCTATTAACAGCCTCTCGAATTACAACAGACCCTAATTC
TGATGGAGAAATATCCTTAAGTGATCCTCCAAATTTTCCCAAAGGAGTTCTAACTGCAGA
TACTATATATACATTGTCCATGTGATGTAGTTTATTTCAATAGTTTAAAATCTTTTAAGA
AATAGGTTCGCCTCTTAAATCGTAGAAGGAAGCTTCATTTATTCTCACATTAATTCTTTT
TCCTAATTCAACATTTTGCCTTATGACTACAGGGATGTAATTCAGTGTTCTACCAATCAC
AGAACCCTTTCTTCCATACTCTGTTGTAATAACTGAGGCTATGGAATTTAAGTAGTCTGA
GTGTATTTCATACGCCAATTCCTCATAAAGCTTATTTGCAATTTGGATTCTCTCTTTTTT
CACTGGATCAGGAACTTGTTTCATGGAAGCACTTCTAGTATTAGGGCGTATAGAATACAT
TGCTAAATGAATACGTTCAAATTTAATATCTCTCATTAGCTCTAAAGTGTTTCTAAAAGC
GTTCTCGTCTTCACCAGGATGTCCAATGATAATATCTGTGGTTATGTTTACAATGGGTAC
TTTTTTACGTATTTCCTTAACTAAGTCCTTGTACTCATCTACTGTGTACTTTCTATTCAT
AAGTTTTAAGACATTGTCGTCTCCACTCTGAACAGGCAAATGAATGAACTTGTACACCTT
AGTTTCTCTCAACACCTCTATAATTCCATCTATATCTCTCATAGCCTGTTCAGGTGTCAT
CATACCAATCCTAATCATGAAGTCTCCTTCTACCTCAGTTACTTTCCTCACTAAATCTGA
AAGTTTAATCTGACCCAGATCTAGCCCGTAAGCTGCGGTGTCTTGACCAGATAGTTCTAT
CTCAACTGCTCCTTTCCTAACTGCATCTCTCACACTTTCAACTATCAAATGTGGTGGATA
ACTCCTTAACTTTCTCCTTGCCAACTTTGTTATGCAGAAGTTACAATCCCCTGCGCAACC
ATCAGCTATAGGTAATATAGCAATCTTACCGTCAAATACCTTGGGTGTAATAAGTGGCTT
ATCCTCGTTCAAATAGACTTGACGTTGTTTACTGTTTTCCACTACATCTACTATCTTTTG
CACGCTTTGTGGTCCTATAACAGATGCCTCAGGAGCTAAGCTCACTACGACAGCAGGTTC
AGCACTTGCTAAACAGCCTGCCACAACTAGTCTTTTGTCATTATATTTTTTCAACTCTTT
GATTCGTTGTTTCATTCTCTCCTCAGTCTCTAACCTCACAGCACAAGTGTTTATTACCAA
AATTTCAGCATCTTGTATATTGTCAACTATCTCGTGCCCCTTGTCCCTAAGCAAAGTCAT
CATGATGTAGCTGTCTCCTTTGTTTAGAGCACACCCATAAGTTTCAATGTACACTCGCAT
AGATTAAGTATTTTAAACTTCAAACTCTTAAGATTAGTTGTGACAGTCAAAGTCGATAAG
AATTACGAGCAGTTGTTAGATAGATTGTATGATAGGCTACCAGACAAGGCACAAAAATCA
GGACAGCAAAACCTACCTAACCTAATCGTACTACAAGTGGGAAATACAACGATAATCAGA
AACTTCAGCGAATATTGTGACAGAATAAGGAGAGAGGATAAATTATGTATGAGATATTTA
CTTAAGGAATTAGCTGCACCAGGGAGCTTAGGGGAAAATGGTCAACTTGTAATTCAAGGA
AAATTCTCATCCCAGGTAGTGACTATGCTTATGGAGAGGTTTTTGAAAATGTATGTGCAG
TGTAGTACATGCAGAAGTTTTGATACTATATTAAAGAGAGATAAGAAGGTTTGGATTATA
TCTTGCTTAGCCTGTGGAGCTCAAACACCGGTGAAACAGTTTTGAACGATAGAGTAATAC
TGAACGTCATAAAGAGAGACAACTATACTCTTGTTAACATCTGTGAAAGAGAGACCTTAG
GTAAGACATTTGAGGAGAACAATCTTAGACTAGTGGTTAATGAGGAGTTCTTTGGTGGTC
AAGAAGTAGGGTTAGAGTATGCTTTTTCCCTGATAAATAGCGCTACAGCTGTAAGTATAG
TGGGTAATAAAGTTGTGGAGGAAGCTATAAAAAGGGGATTTGTGGCAAAGGAAGGAGTTA
TTGAAGTGAAAGGAATTAAATTTGCGCAAATATATAACTTAGAATCGTGAGTAGACACTT
TTGTGTGTCATGCGGAAAAGAAAACGTGGAATTAATTGACAGATTATGCATAGACTGTTA
CATGAAAATCAAGGAATTAATAACAGTACCAACTGAAATTCAAGGAAAATACTGTAAGGT
ATGTGGATCTGAATGGGTCTCAGGGAAGTGGATAAAAAGTGCAGATCAAGACCCTTTAAC
TTCCATAGTTTATCGTGAAATCGATAGGAATATCAAAACAGATCCCAATGTAACTGATGT
GGAATATACAATAGTGAAACAATGGTTAGATTATAATGACCATCCATTCATAGATGTAGA
CATACGAGGAAAAATAGGTAATAGAGATTTTAGACTTACAAGAACCATAAGTTTAAAGGT
TGAGAGAGTTTTATGCCCTTCATGCCTCAGAAGGAAGTCACGATATTATGAGGCTATAAT
ACAACTGAGAACTAAAACTGGGGAATTCACACAAAGTAAGAGGACTGTGTTTGAATCCTT
TTTCAATGAGGAAGTCATTAATAATCTGTCAGATGTGATTGAAGGTAGAGAGGGAATAGA
TTACTATTTCATAAATAAAGGAGTTGCAAAACGACTAGTGTCATCTTTAATGTCTACAAT
AAAGGACATTAAGATTACAGAGAGTTTTCAAGATGAAAGGATGAAAAATGGAAAAAAGAG
TGCTAAATTAGTAATATCAGTAAGAATATGATTTTAGTCGGAATCGATGAGGCGGGAAGA
GGATCCCTTATAGGACCTATGGTTGTAGCTGGTGTCGCAATAGATAGTAATTTTCTAAAA
TTTCTGAGTGAAATAGGTGTAAAAGATAGTAAAAAATTAACCAGGAAGAAAAGGGAATAT
CTTTTCGGTGTAATTTTAGAGTACAGTTATGCTATTTCCCTGGTGAAAGCATATCCAGAA
GAGATAGATTCCGAAAATCTCAATGAAATTACATATAGGGCTATGATACAGATAATACAC
TCCATGTCTGTTTACAATCCTTCCATAGTGACTGTCGATAAAGTTGGTAATGCTAGTGCT
GTGGAAAGAGAGATCATTAATATCAATTCTTCCCCTAGAGTGGAAAATAACGCTGATGTA
AAATATGTAGAGGTAAGTGCAGCGAGTATAATAGCAAAAGTAGTAAGAGACAATATAATA
AATGAGCTAAAGAAGACGTATGGTGACTTCGGAAGCGGATATCCTGGGGACAAAAAAACA
GTAGAATGGATTAAAGACCTATATTCGAGACAACCCACATATGCTTTACCCATAATAAGG
AGGAGTTGGAAAATTTTACAAGACATTGCACCTAATTATTATATTAGAAAAAGAGATGGT
AACTAACTTACCAGCTGAGGCTAAGGCTAAATGGATAAAATATATGGACGCTAAAACCCC
AGAGGAGAAAATCAGGGCTCTTCAAGAGTTCCTTAGTGCAATACCTAAACATAAAGGGAC
AGAAAACCTAGTTTACTGGGCGAAAAGAAGACTAGCAGAGCTCAAGGATGAGGCTGAATT
AGAGAGGAGGAAGAGTTCCTCGGTAAAAAGGGGTCTCCAATTCTTCATTGAAAAAGAGGG
AGCAGGACAAGTTGTGTTATTGGGAGATCACGAGCTTAAAAATAGGTTAATGAGAGAACT
CACAAATGTAAAAATAGATCCTCGGGATTTACCCGTACCTGGTATGATGAAGTACCTTGA
TGTGCAAATTCAATTGGTAAATACCCCTCCACTAATATTTGAGGCAAAAAGTCTAATAGG
AAGAGTTCTAGGACTGACAAAAAATAGCGATGGAATACTAATAGTTGTTAAGGACAAGGA
AGAATACAAATCAATAAGAGACAACCTAGAAAACAACGGTATTTTTCTTAGAAAACCAAA
GGGGAAGGTAATCATAGATAGAACTAGGTATGGGAGATTAGGGATAAGAATAGTTAATAT
GGGTAAATTAGTTAACACTAACGAGGACGACGTAAGAAGGTATTTAGAGGGCTTTGGTAT
TAGAAATGCGTTAGTGAAAATAATAGGCGAGGTAACTCTTGATGATATTGAAAGAGAAGT
TTTCGGCACCAGCCTATATAAACCCGCAATAATCGTATCTAACGAAGAATTTACCACTGA
AGAGGGGATACTCGTAATAAGAATAAACGATACAGATAGATTAAGAGAGGCAATATTCAA
AATACTTGATGTAATAAGGGTTTACACTAAAGAACCGAAGGATAAACCCTCCATGGAACC
CTTAATAGTAAAGAGGGGAACCACAGTTGTTGAGGTTGCCAGAAAACTTCACAATGAATT
AGCTGAAGGATTTGGGTATGCAAGAGTTTGGGGAAAATCGGTGAAATTCCCTGGTCAGAA
AGTAGGTGCAGATCACGTTTTGGAAGACGGAGATATAGTTGAAATTCATTCAGCATGACT
AGAAAGATTCAATTAGTGCAACTAGTAGAATTACTATACTTGAAAGTACAAAACCCATAG
ATGCATCGAAAAAGGATATTAAATAAAACGGTATACTTATCAACGGAATATTGTTATCTT
CGATTAATCTACCCCCTTTATCTAATATTTTTGGAGTTACTCTCCACTTATACTTTAAAC
CGAACAGTCCTTTAAGATATCCAGTTATGGAAGCGTCTAGTATAGTCTTCAGTATTTTAA
TATCGACCCTTTTCTGGTTTAGTACCTGAGAGTAAAAAACAACAGAGATACCATATATAA
GGATGAGGAGCAGGAGGTATGTCTGAGTTATATTAAACACAGGTGTGAGTATTCCGTAAA
CACCAAGAACTGTGAAAAACAGAGGATAAATTACCCACTGTTGGGAATATAGTAAGCCTT
CAAATCCTTTGATACCTTTTTTCAGAAGTTTCAATGATGATTTGAGAAGTTGTGAGGAAC
CATATGACCATCTTTGTATTTGATTATAAAGATCCATTAGTGTATAGGGCGACTTCAAGA
ATACGACAACATCGTCATAAAATAGGTTCTTAAGGTCATTCAGATACATTCTTATTCCAA
GTTCAAGATCTTCAGCTATCGCGTTTTCCTTCCATCCTCCTATACTTAATAGAGTGTCCC
TCCTGATAGAGAAGGCTGAGCCATTTGGAAATATGGGTAGACCTAATTTACTACGCCCTT
TAAACATCATATCCATAACCTTCTCCGTAAATTCCGCATAATATGACTGAATACTGGTGG
ATGTATCATAAATTATTATTTTTAAAGAACATGCAACGTAGTCTTTATTATTCAAACGCT
GAAGAAAATCTTCATTAACTCTTGCATCTGCGTCCATAAACACTAGGTAATCTCCTTTAG
ATATTCTTGAGGCAAAATTAAGTGCACCAGCTTTACCTCCGCTATTACTCTCTCTCCTTA
TTAATCTAAAGTTTTCTGGAAATTTAATCTCCAGATACTCCCTGAATTTTGACTCATCGT
CATCAGAAACTATTATAACCTCATATCTTTCATAGTTAATTCTCTTTAAATTTTCCACTA
AAGACTCTATAACTTGTTTACTTTCATCCTTTATAGCGACTATGATACTAAACGTTTTTT
TATGTTTATTAAAGGTTGTTTTATGATCATCCTTCTGTGATTTGCCCAACAAATAGTATA
TACCTTGCAAAAAATTCCATAAGGATAATATCCCTACGATTACTAACCCAGGGATAAGTA
AAAAAAATGTATTCATTGTCCTCCTGAAACTCTCTTTATTGCTAATTGTATACGATTCTT
AGCCTCGGTAGCTGATCCCCATCCAGATATCTTAACGTACTTTCCAGGTTCAAGTTCTTT
ATAATGCTCGAAGAAGTGGACAATCTTATTCTTAGTAGCCTGTGGTAGGTCATTAATATC
CTTAATGTTTGAAAAGCTTGGGTCTGTCTTATCTTTAGGCACTGCAACAATCTTAGCGTC
CTCTCCCTCTTCATCTTTCATATATAAAATACCTATGGGTCTTACCTCAATTACGCTTCC
TGGATATAACTGATAGTTTGTTATCACTAATACGTCTAGTGGATCGCCGTCTTCCTCTAG
CGTACCTGGGATAAATCCGTAATTGAAAGGATAATTCATGGAAGTGTACAGTACTCGATC
GACCTTTATAACTCCTTCCTCATCGTCGTATTCGTACTTTATATTAGAACCCTGAGGAAT
TTCAACTAGAACGTTGACCACATCTGGAGCATTTTTACCTGGTGAAAGCTTCATAATTAT
CGCATTTAATATGACTAACGCTAAATTAAATTATTTACTATAGCGTAAATATGATCTTTA
ACAATTTTGAATGGTTCCTCATTAACTATTCTCTCTAGCTCAGTCTTGTAATTTTCTACG
ATTTCTTTGACATTATATCCCTGCTTAGAGTATCTCAGTGCTTGGAGATAAGTTGAAAGC
TTATCACACAATTTAGCTAATCTGCCTTCTATCGTAGTAGAATTATATTCATTAAAGAGT
TCCTCACCTATTCCAAGGATTCTGATAGCTTCACTCTCTAACTCTTTCTTATTTCCTATT
TTTTCAGTAGCCCATTTTGGCAGATCTCCAAGCAAGGTTTCACCAATATCATGAAATACA
GCTATAGTTACTGCTTTTTCGGCATTCACATACACTCCATTTTCCTTAAGTTTGGTGGCA
ATGTAGTATGCTAGTACACCTGCCTCCCAACTGTGTTGGGAGATAGTTTCACCAACTCCT
CCAGGAACTCCCCTTTGCATCCAACCAGTTCTCACTAGATTCTTTCCTCCTGAAAGAACT
CTCTCTAAATCCATATCTCATAAATTTTTGGCGAGATATTTTAATGTATCAATCATCTCA
TCAATCGATGATGTCCAAAATCTGATCATTGCCTCCTTACCCTTAACACCTCTATCGAAA
ATTACGTTTGGTATTCTCCCATAATTTTCGTGGATATAAGATGCTATCCACTGCATGCTT
TTTCCCTCTACATTACTCATTGGCTCCAATTCTCTGTTTATCTCCAACGTATTATACCCT
ACCTCTTTGAGAAGGTTTACTATCTTATCTTCAAATCTTATGTTCATTAAAACTGATGCC
TTGGTCTCATAAGGTAAAATTGATAACAATAACCTAGCAGTATGCGTAGGTTTTCCAAAA
ACTGCAGGCAAGCCAACTTTAACTCGGTTATCCCAATTCTTAACAATTCTATCCCTAAAT
GTTGCAATATCCTCTAATCCACGTACATATTGTGAAGGTATGGAGTGAGCCAAATTAGAC
TGGACTTCAGGAATTAATTTGTAAAACCCGTCAACTGACTCTACCTCCTGTGAAAACCTA
GTCATCTCTTGAATAACATCAAACTTCATACTTTTCTTCATGAAAGGAACTACGGGATCT
ATCGGACCTATACCATGACCGATTTCAAGACCGTAATATATTGAGTCTTGTAATAATGAT
CTAGCATGCCTCAATGCGGTAAGAATATCGTTACCCTTTGATAATTCTGCTGAGACTGCA
GTAGCAAATACGCTTCCTGTACCATGCGTATGCCTCTGGTTTAATCTCATATATCCTATA
CCGTAATATAAATCCCTGTTAGAATCATATAATACATCAATACTGTAATCGTCCTCAGCA
TGACCGCCCTTTACTACAACATATGGTATATTAAAGTCCTTAGATATTGTCTTACATGCC
AATTTCACTTCTTCTATGGATGATATTTTCAGACCGGAGAGATATGAAGCCTCTGGAATG
TTAGGTGTCAGTACAGTCGTATTACGGAGAATATTTCTTTTGTACTCTTCTAAATCCTTT
ATAAGCTGAGTTCCATCTTTAGCAAAAAGTACAGGATCAGTAACTACTCTTTTATCCCTT
AAATAGTCTTTAACTACAGCAAATTGGTCGTTATTATAGATCATACCTATCTTTACATCC
TTTATTTCAAAATCATCAAATAGAGTATCTAGTTGTGTTTTCAGGAATTCAGGTGGAGTG
GGTAAAACAGCTCTTATTCCTGTAGTCGATTGGGCAGTTAACGCTGTAACTGCAATAACT
CCGTGAACCCCTAAAATTTCATATACTTTTAGATCACTTTCAGCACCAGCTCCATTACCA
GTATCAATCCCTGCAATACTAAGAGCTACCGGCTTTCTCATCCCTTTTCACCCTAGTGTT
TCCTGCAACTACCCAATATTCTCCATCGTCTCTGATCTCTAGCTTCCAGATACCTGTTGT
ATGTTTAACTAACTCCACAGCCTCTTCAACTGCCTTAAGCGTGTCTCCCCTCCCACGTCC
TAAAGCCATAACCAAGAAAACATCATCGCCAGGTTTAAGATCATCTACAACATGTAGAAT
TTTCATCTTGACTAAATCCTTATATTTGGTCCGCAAATTCTCTATTATCTCCTTTAACCT
CTTCTCTGTATACTCTTTATATGCCTCGTATCTTAGCTCATAGACTTTATGCTCCTCAAT
TGCTCCTTTAACTATTCCTAGGTATATAACCATAGATCCCACTTCTTCTGTTGCCTCTGC
CCTAAATTTTCTAATCTCCTCTAATAGATTAAAGCGGGAATTCATGAATAATTCCCCACC
TGCTGGAGGTGGCAAAAGGGCAACTTCATCACCCTCTCTTATTTCGTTGTCGACCTTACC
ATTAACTAATATTACAATCCTAACTGGACCAAAACCCTCTCTAACCACCCTGCCAAACTC
TTTTCCATATACTTTTTCGAGCTGGCTTACAAGGCATGCGACATCTTTACACTCAGTTTC
AATAATTTCCTCATTCTTTTTAGTGTAGTCTCTCAGGAGAGCAAAGTATCTCACTTTAAT
TTTCATTTACCTCTTCCTCCGTTATAACTCAATAAGAGTAATATGGATGATGACTTTTTA
AGTTATTTACTAGCAGGTGAAAATAAGGTAGCAAGAAGATACGCTACGAACGATGATTTA
ATCCTGAAACGATTAGACGAAATTGAAAGACTAATCAGAGGCTTAAATACGTCAAAAACA
CCTCAAAAACAGAGTCTTTGCGAACAAATTCTTGAGAAGGGTTATATAGTGACAGACCAG
CATATTAGATCAAATACCCATCCTCAACTATTCGTCCTTCCAGTAGGTGACAATAGTTCC
CTTATTACGTTTAGGGATACTATGGATTTACTCTTGGTGCACTTTAGATTGTACAAGAAC
GAGGTGGACAATAAACTTTCTAAAAGGTTACTGAACATTTATTCCTTTCTCAAGAAAAAT
GGTTTAATATACCTCGACCACGAGGACATGATGTATAAATTAATATAATATTCCAATCCT
TTTTATAGCGTGGATGTAGAGGTATTAGTCCCGCTAAACATCTCTGGTGTCTGGTATCCA
GTGTACACTAATAATCCTTTAACTACAGGTTCTATCGGCATAGGTTTAGTGGTTGAACCT
AGGATAATGGTTAGAGGAAAGAGATCAAACAAAGCTGAGGTGGAGTTTAACGGAAAAATA
ATTGAATTCCCAAATCTAGCAATTCTCAAGAGACTTGGTGAACTAAAAATTTCGGTTCAG
AGTCAAGTTCCATTGGGCTTTGGATATGGTCTAAGTGGTTCAATCAGTTTAGCCTATTCT
TACCTGGCGTATGAACTAGGACTAACAAGTTTGAAGGAAGCACTTTATACCGCTCATGAA
AGTGAGGTTGTCAACAAGAATGGTCTAGGAGATGTAATTGCCGAATACATTGGAGGAGGG
ATAGTATATAGGAAAGTTCCAGGAGCACCAGGGATAGGTAAAGCGGAAAAAATCAATGTA
TCGTGGAGTGAACAAGTGTGTAGTAAACCAGAGATGGCATTACCCACTACAGTTTTATTG
AAGAAAAATGAGAACGCATTAACATACATTGAGGAATTTCTTAAGAATCCTGATCTAACT
AAGTTTTTCGAAGTCTCTAGGAAGTTTACAGAAGAATTAGGTTTTGTTTCAAACATACCG
AACTCATTTAGGAAGAAAGGCTTAATAATCAAGCATGGTGATTGTAACAAGGAATGGATA
CAACACACTCCAGCGACAAATGGAGTGTTAATTCATTGATACCAGAGAATCATCCCAGAA
GAGAGTCACTTATTATCAGAGAGAAAGTTGTAAAGGCGTTGGAAGATGGTTACCTAGCAC
CACAGGGTCTAATAGCACACGGACGAGGAGAGTGTTTCGACTATTTGATTGGAGAGAAAA
CCCAAGAATTTGCTATGAAGGCTATGAAAGCTGCAATAGCCATGCTCTTACTTGCTAAGA
ATCCAGTTATATCCGTGAACGGAAATATGGCAGCATTGGTACCAGATGATATAGTGAGAT
TAGCAGAAGAGATAAACGCCAAAATTGAGGTAAATCTATTCTATAGAACACTAGATAGGG
AGAAGAAAATCGAGGAAGTTTTAAAGAGAGCAGGGGCTAAAGAGGTGTTGGGAGTAGGAG
ATGATGCTTCTGCAGTTATTCCTGAACTATTCAGTGAACGGAGAAGGGTAAGCAAAAAGG
GAATTTACATAGCAGACGTTGTTCTAGTTGGGCTAGAGGATGGAGATAGAACTGAAGCGT
TAGTTAAGATGGGAAAGAAAGTTATAGCTATAGATATTAATCCGCTCTCAAGAACCTCAC
AAATGGCGTCATTGACAATAGTAGACAATATAATCAGAGTCTTTCCTAAAATGATTAGTT
TAGCTAAAGAGATGAAAAAGAGCGATAAAGATGAACTTCAAAAGATAATAAATCAATATA
ATAATAAGGAAATTTTAAAAGAATCCCTAAGATTCATATCGGAAAGAATGAATCAACTTT
CCCTCTCCTTATAATTTTCTCCCTGCGGAAACTTACTCTCCCTTACTTCTTCAACATATT
TATTAACAGCCTTTTGGATTTCCTCTTTCAAATTAACATATGCTTTAGCAAAATATGGTG
TAAACTCGCTCAGTCCCAGAACGTCATGAATAACTAATATCTGACCATCACAATAGGGAC
CTGCTCCAATGCAAATAGTTGGTACTTTAAGCTTTTCAGTAATCTTCTTTGCTACGTCTG
CATAAGTGTTTTCTATAACCAAAGAAAAGATACCTGCCTCCTCTAGTACCTCAGCATCCC
TCAAGAGTTGCTCTTCCTCATGTTTACTTTTTCCTAAAACCCTAAATCCGCCGATCCTCA
AAAACCTTTGAGGAGTAAGCCCTATATGTCCCATGACTGGAATCCCCGCCCTCACAATCT
TTCTCACTACATCTGCCATCTCTTCTCCCCCCTCAAGTTTTACAGAATCCGCCCCATGCC
TTACAAACAATCCCGCATTCTTAACTGCTGTATTAGCCGAAACCTCATAGGATAGAAATG
GCATATCAGCGACTACTAACTGTCTAGGTTTCGCCCTGACCACAGAATCCAAGTGAACTA
GCATTTCTTTCATAGAAACCTTTAGAGTATTTTCATACCCTAAAACGACCATCGATAAGG
AATCGCCAACCAGGATTCCATCAAGATTCGTCATTGACATTATTTTTGCCGTTGGGTAAT
CGTAGGCTGTAAGCATAGTTATTTTCTCTTTCCCCTTCTTTTTCAGAAAGTCCCTTATTG
ATACCTTCCCTGCTGACATATATTTTTCTACCGATAGTATATGCCAAAGTTAATATTTTT
TGAATTCGTTTAGCTACCTCTTGAGTCTCTTCATACTGTAGAGCGTCTTCGTATAACTCG
GTTAGTTGTGAAATTTGGTCAAATATTAATGTCCTAAACATTTTCTTATCTACATCACTG
AGTTTAACTTTCCTGTTAATGAACTCTAGTTTCTTTTCTATTTCTTTTGGATCCAAGGAA
TAAAATTTAAGAAATATAAGTCTAATTTTTGGATCCTCTACCTCCTCTTGATCCTTCACT
ACTTCTAAAACCTGATCTTTATCAATAAACCTCCACCAATGCTGATTGGTACTTTTGTAA
CTGGTCTCAATAATTCCGTACTCCTTTTCTAAGCTTCTTAGAATCATCTTTGGATCAAAG
TAAAACCCCTTAGATTGTAGCCTCTCTACTAGAGCTTTATAGCTGAAATCGCCAAGCTCT
AAATTCTCGTTCTCTTCCGTTATCTCTATCGCATTTGAGATTACCAATCTGCCCTTGTCA
GCAAACTTCAGTAGGAACTCGATAGTTCTATCTCTAACACTCCCTGTTACCACAACTGTA
TATCTGAAAACTATTTAATATAACATCCCAAAAAGAATCATGGTATAATGACTGACGAAA
TAGCTGTCAGTGTTACTAACCTTGTTAAGAAGTATAAAAACGTAGAAGTTCTAAATGGGA
TCTCTCTGCAGGTGTATAAAGGAGAAGTATTTGGGTTAATTGGACCCAACGGGGCAGGAA
AGACAACTACCTTAAGAGCTATTTCAGGAATTCTGAAAAAATACGAAGGTGACATAAGTA
TATTCGGATACACCCCTGAAGAAGCTAAAAAACTAGGATATATTTCTTATATGCCAGAGG
ATGCATTTCCATATGAGAAATTATCGGGAATAGAAAATTTAGAGGTGTTTGCACAGATAT
ATGCGAGAGGAGATAAGGAACTGGAGAAAGAATTCTTAGAGTTAGGAGTGAAAATAGCTG
ATTTAGGAAATAAGATATATGAACAGACCTCAATTTACAGTAGAGGAATGAAAAGGAGGC
TCATGATAGCAAGAGCTCTCATGGTGAAACCAAGGTTAGCCATTCTCGATGAGCCAACAA
CTGGGCTCGATGTCGAGTCCACAGTCAGAGTAAGGAGAATTATAAGAGAACTCCCCCGCT
CAATCAATACCACAATACTCTTCTCCTCACATAATATGTTGGAGGTAGACTTTATGTGTG
ATAGAATAGCCTTAATAAACAAAGGAAAGATTGTGGAGATTGGAATGCCCAAACAAATAG
CAGAGAAGTATAACTCAAAAAACTTAGAGGAGGCTTTTCTGAAGGCGATAGGGAATGATA
AGAGTATTTCTTAGAAAGGAACTAATGGAAATCAGAAGGGATAAGAGGTTACTGGTTTCA
ATCATAATATTACCGTTTATCCTCTTGCCAATAATTGGATTGATTTTATTTGCCACACTA
GGTGCTCAACAACCTGTTATCGAAATAATAAATCAAAATCCAAAAAATATTCCTTACGTA
AATTTCGTGGAGAAGAATATTGAATCTAGTGGTGCAACTGTTGTAATGAATTCGAGTTCC
GGGACTACTCCTAACGCAATAATAGTTTTCCCTAAGGACTTCTACGATAATGTGACCAAC
ATAAGTAGACAGGCATATGTGGTACTGTACGTTGTAATATCCTCGAATCAGCAAGCAGTA
AACATTGTGAATAATGCTCTATATAATCTTCTGGTCAATATTTCGAGTCAAAGGATAGCT
CAACTTGAGAAACTTGCCAACACGTCAGTTTCAGTGGATGATATAAGGAATCCAATATAC
TTAGTTTTAGGTTATAAGACGTCATCTGGTTCAACCACAACATCGTCAGCAAATCAACTA
GCCCAATTAAGTAGACTGGTAGCTTTAATACTATTCCCCAGCGTGACACCAGTAGTTTTC
TACTTGCTAGAGGGAATAACAGGAGAAAGAGAGAGAAGAACCTTAGAGGCTTTACTATCT
ACCCCTCTGACTGTACGTTCTTTCATAGTATCCAAACTTCTGACTGCCTCATTACTGGGC
TTTTTGTCTTCCATTGGTGATGTTTTAGGAACGATTATCTTCGTTTCGGTAAGTGGTATT
GGTTTGGCTATAAATCTTACAGAGATGATCCAACTACTAGCCCTTATAGTCATAACTTAT
TTAATTTCCATACTTCTAACAGGCTCATTAAGCTTAGCTCTTCTATATATATTTGGTGGA
TCCATACGAAATATCCAGATAATTAACTTCTTAATATTGTCTTTTGGAATGGCTTCCTCC
TTCATATCATTATTTATAAACACTGCACAACTGTCCTTTCCTCTGTCTCTAATATACATC
ATACCTTATGTTCAATTGAGTCTTGGGTTTCTCTCATATGTATTCGGATCAATACAAGAA
TCCATATTCTCTTTATTAGTAACAACAATTATATCTGTAGTTCTAATAATACTTGTTATT
AGATCTTTCGATTCAGAGAGACTTCTCTTGAAATAAAAAAGATTTTATATTCTTATGATA
TAAAATTATACTATGCCAGTAAAGGCGTATGTTCTTCTCGTAACCGCTGTTGGAAAAGAA
GTGGATGTCTCTAATGAACTAAGAAAAATAAACGGAGTAAAAGAAGCGAACCCGGTATAT
GGAGAGTATGATGTAGTTGCTGAAATCGTAGCAGATAATCTAGATGAATTAAATAAAGTA
ATATTTCAGGTAAGAAGGAATACCTCTATTTTGAGAACCGTAACTTTAATCGTTATGTAA
TTCAGTACGAGGAATCAAGTCATCATAATATAGTTTTTCAGTTCGTCCCTGTAACATCAT
TATTATAATAATCAAATTTTTCCTAAAATTAGGACCCTCCTGCGCTCATAAGCCCTCGGA
ACACGAGGACATTTCACGCAGGCCCAATATAATTATTTCTTAATATCCCTATTTATAATT
TCCACTTCCTCTTCTTCATCCTCTTCTTCAAATTTTTTGATCAGCTCGCCCACTAAAGTT
TCCAGCTGTGCCATTCTCGCTTCTAAATAAATGATATTTTCCTCTAGTTTAGCATACTTA
TCATCTTTCTTCTCTTCTTCTTCACCCTGTTTACCCTCAAAAGATCCCTCTATACCCATC
TTTATAAAGAATTTTACAAGGTCAGTAATCTGCACACCCATATCATCAGCTTTCCTCTTA
AGCTCCTCATATATCCATTCCGGTAGTGATAAGTGTATAGTGGGCAATATGTATTCTCCT
CATGATAAAAATATATGAAAGGGAATATATTAATCTTCATCATAATAGATTCCTCTTTAA
AATAAGAGACTGAAATACCACTCCAGAAAATACTTAAACCATACAAATGAGAAGTATAAT
ATCGGGATAACAAAGATGAGAGTAGTTACATTTAAGGTGGAAGAAGATTTGTTAGAATTG
TTGGACAGATATGCAATAAAAACAGGTTTAAACAGATCAGAAGCAATAAGGAAAGCAATT
GAAAAACTAGTTAGGGATGAGATAAGCAAGGAGACAGTGCCGGTTGCCAGGGTAGAAAAA
GTCAAACTTTAAAGATAATTACAGTGTTTTCTTGTAAGGTATTTTCGTCAAATTCTTTTT
CGTCTAGTTCCACTATTTTTCTGCTATCCTTAATGATCCCAAGAAATTCCTCTAGAGGAT
TAAGAGGCATGTAATGACCCTTAACCCAATAGTGCATAGGGATAACAATTCTAGGACGTA
AAATGTTGACTATGTCGGTAGCCTCCTTAGCATTTACAGTTATGACGCCTCCTACTGGTA
ATAATAAAACATCTGAATTCTTTATTTCCTCAATATTCTCTGGTACATGACCAATATCTC
CCAAATGAACTATGGAGTTACCGTTTGGAGTTATAATTTTATATATCGCAGTTTCTCCTC
TTCTCCTGCCTTTTTCTTTATCGTGATAAGCTCTGAACCCTTTTATAGTATAGTTTCTGA
ACGTAAATTCTCCATACTCCTTTAGCTTAACTGTCTCGTGAGGTATTATCTCATATGCAT
TGTGATCATAATGATCATGAGTAATAAGTACTAAAGGGGCTTTAGTCTCAGGTTTAGGTA
GACCAATACTTGCACCATCGTGTGGATCTATTAGAATTAACTTATCTATAAGAAAACATG
AGTGTAAGAAAAATCTAATCATGCGGTTATCTTTTTATTAATTACTTTAATAGCTATCGC
TTTGGCATCAGCTGATGTTACTTTGTTACCAGCTTCTGCTAAACTTTTTATCTCTTTTAG
AACCTCTCTCAATTGAGTATCGTCTAGAAATATCCCTTGTTCCTCCAGTAATCTCTTCAA
TCCATGTATCCCACTATGCTTCCCTAATGCGATCCTTCTGAAGTTCCCTACCTCTTCTGG
GGAGATTGGCTCATATGTCATAGGATTTTCAATAACTCCATGAACATGTATTCCTGCCTC
ATGTCCAAATGCGTTCTCACCTACTATAGCCTTAAAGTAAGGCACTGGAACACCTGTAAG
CTCTGCAACATATCTGCTCACTTCGTATAGCAAGTAAGTTCTTACGCCCACATCATAACC
TAAGAGTTTCTTCAGTGACATTACGACTTCTTCCAACGAGGCATTTCCCGCTCTTTCACC
AATTCCGTTTACTGTAACATGGACTTGCCGAGCTCCAGCCATAACACCTGCTATAGAATT
CGCAGTAGCCAAACCGAAATCGTTATGGCAATGAACACTGACTATCTTATCTCCAGTTAC
CTTAACTATCTTACTTATCAGATCATAAAACTTGAAGGGGTGCATTACACCTACTGTATC
TGGAATGTTAATCCTATCCGCTCCAGCATCTATTGCCGTTTTAACTGCCTTCAATAAGAA
CTCTTCATCACTTCTAGTCGCGTCTTCAGGTGAATATTCAACTATTAATCCGTGATCCTT
AGCATATCTCACTGACTCATAAATTCTATTTAAGACCTCTTCTCTTGTCATTTTTAATTT
ATATTTCAGATGGATATCTGATGTAGCTATGAAGATATGAATACTTGATAACCCTGTATC
AATCGTTCTATCTATATCCTGTTTTACAGACCTTGATAACCCAGTTACTTCTACTTGATC
TCCTATCTCAGATAAGATTTTTTTAGTTGCTTCAAATTCTCCGTCAGAAGATGCTGGAAA
ACCAGCCTCTATGACATCAACTCCTAGCTCAGCTAATCTCTTTGCGACCCTTATTTTTTG
ATCAACTGTCAAGTCTATTCCTGGAGCTTGCTCTCCATCTCTTAGAGTTGTATCAAATAT
CCTGACTTTTTTCGAATTAACCGAGAATAGACATCCCACAATAAAGTTAACTGAGAACTT
AAAAATCTTTACTTAAAAATTTTTCGATTATCCACTTAGCTATTTTTAATTTTTTTTGTT
TAACCCAACTAGAATATATATTGTTTTTATAGTAGGGTTTAGAATACTTTCCTACAATAC
CTGAATCGAAGTCCATACCGTATAGAGTAACAGATTTTGCGTTGAAAAGCTTGGCTAAGA
CTACTGCTCTATCACCATCAGTAAATCCCCCGAATAACCTTAGTCTTCCAAAGGGCATAA
CTTGACAGGTGCCAATTAGTCTTTTCATCCTTTTGGCTTTATATAACAGTTTTATGTTGT
CACCGTGAGCTAAAACCACATATAGAGAATCAGGGAACACTGTAATGCCGTCTAAGTCTG
TGACTACTATATCAGGAGTTATGCCTTTACTCACTAGATAGTTTGTGGCACCATCAGCAC
TAATAATAACATCTTCCTCAATCTCTGTGACTTCTTCTAAGTTTGGTCCTGCTCCGACCA
CAGCAACTTTTCTACCTCTTATTAAGCTATTTAGTTCCTCGATATAGTCATCACTGTTAA
TCATGATATTTAGTATACTTGCTGAGACATAATCATCTCTTTCGCTAAAACCGAAGATCC
TTCTCAACATAGAGTAAAAGTTTAACCAATAGAACGTATTCTGAAGTATATTTTATTCCC
CTCTTCTCTTATTATCTCGATCTTATACTTTTCCATAACCGATTTGAAATACGGGTTTTT
TCTGCTTATTCTGTAGATTATATCCATTGAGTAATATCCTAGTGCCTCTATTATATCACT
ACTACATGTTGCGTTGTCAAGATCAACTATGGAACTCATCAAAAACTGTATTAGCTAGCT
CAAATAAATCTTCAACTTTTTTAATGAGCGCCTTTACATCTATGTTTCTTGCTAATATGG
AGTACATTTTCAGTGAGGACTCTTCTACCAAGAGGAGGGCATAAAGTCTTTGCTCCAACA
ATTCTAACTCATCAATTAGTTTATTCTCCTTTTCACTGGCTTTACCTCTTAAGAGCTCAA
GAAATTGAGCCTTATGAGATCCTTTGTAGTAAAAGCCATATAATACTAACATGCTAAAGC
TAATATTTTCTACTAATTCGTACATTCGTCTCAGAGAACCTAGTAAATCTCCTTCTTCAA
AAGCCTTCTTACAATCTGATAGATCCCTAAATGACCTGGTAAGAAATTCCGATGCTAACG
AACTGTTGTTCATAGATCAACCACCTTACCCTTATCTATGTCTTCAACTTTCATTACACT
CTTTCCAATTATACTAATTTTTTCAGGAAGTAAATTCTTTATCTTATTATCTGTATCTAA
TAATATCTTACCTCTTGTCATAGCATACAATACTATCGGCATATTATAGTCTAGCTCATC
AGGATCAACCAGTATTGAGTAGATCAATGGTCTATGACCATAAGATAGTATATACTCTTT
ATATAGTGGATTATTTTTCAACTTGTTTATAAAATACTCTATTATCTCTTGCCTAGCCAA
AAACGACACTCTTCTCAATTTACTTATCACCACTATAATGTAAATCTCTAAATCCTCATC
CATCTTTTCTAATGCGTCTCCCGCAATAAGTATGCCTTTGACATCCTTTCCATAATGGTC
AATTATACTTGAACAAAAATCTCTAACCAGACTTAAGAGTGAGTTCATACTTATTACTTG
CATGACTTATTATTACATATGAATAATATAATTAGCGACTATCTTAATGCTCAACCAAAA
GAGAAGTTAAAAATAGTAGAAATAGATATACCTTGCGGGACTGAGTGCATTAAAAACTCC
AAATACAGTAATCTTCTGAACATAGAATCTTTTAAAGAACAGATTGAAATATTGGATTCC
CTCAAGTCCTTAATTGAAGAGAAGATTGACACATTGGAAAGGGAGATACATGATAAGGTA
AATAGCTTTAATGTTAACATAGAAGAACTAACTTATTCAATATATAATTCTATAGAAAAT
GGTAAAGATTATATTATTGGTCATGATTCACTAAAATTTGAAGATAAAGTTTTAGCAACA
GGAAAGTTTCAAGAAATTATTTCACTATCTCAGGTCATAGATAGTATAAAGAAAGATAAG
AACATAATATCTTTATGCGACGAGATCAGATATTTAAGTGAATCTTTATGGGAACATTTT
AATAAAAACATTAGGAGGGTCTTAAATGAAAGTAGTAATAGGAGTTGAAGGCTTTTCATT
CGACTCTGCGCATTACACACTTTCATCGAAAGGTAATGATCAAATTCATGGGCATACATA
TAAACTATCAGTAGAGATTGAAGGACAGGATGTAGATAAAAATTCAGGATTTGTAATAGA
CTTTATGATTCTGACCAAAATAATTCATGAAGTAATTAGGGAATGGGATCATAAACTCAT
TATCCCCTCTAGAGATGCTAGGAAGATAGAGTTAAAGGGACCTTTTAAAGTGGAATACAA
GATCATAGAGGAAGATTTCCCCACAGTGGAATACATTGGCTCAGAAATTGCTAAAGATAT
TTATGAAAAATTAGAGAAAAAATTCAAGGTAAGAGTAAAGATTTACGAGGGAGAAAATAG
CTACGCACTAATAGAATACCCCTAATCAATAATATATCTTAAACCAATATTATCTATAAA
CCTAGAGGAACCAAATGGTTTAGATAACGAGAAACATAATACATCCTCGTTAAAGGCGTA
GCATGAGTATGGATTCTGCAAAAACTTATTCAAAGTAAATACATCCCCATTACTACCATT
GCTAACAAAACCCTCAACTGTAATGTGAGTAAATTCCCCGTTCTCGAACTCAACAACAAT
ACCACCATATACCATACAATAACACATTGCTTTAGAATAACCCCTACATGCATCCTGAAT
ATCCATTGAACTACTTAGTTTTTGAATAATCTCCCCATGAGTAATTAAAGGGGGAATGAC
CGCAATATATACAACATAATTGTCAGTGTTTCTTTTTATTACTGTAGGCATTGATATAAG
CATGTTTAAATAAGGGTTTATCCTGAATATAATTTTTACCTAAGTTCAAGGCTATCTCCG
CTTTAGCTAGCTCATAGCCTATGTATAAGGCGTGCTCAGTGTTGACATTAGCTTTTTCAA
TAAATTTTCTTCCTATACTTAAGCCACTAGTTCCGACTACGCTGAATTTTTCTTTGCCGT
AATAGGTTAGTACTATCTCTTCATCATTCTTATCTATCTTTACATATCCTTTATCCATAT
TCTTTGGTTCTAAATATTCATAAACCCTAATGATTTCCCCAGAATTCTCATTCAAACTTG
TAGATATTTTTTTCTTGTCCTTTAAAATTAGTAAATCTAACCCCAAGTCTTTAGGATTTT
TACGTTTGTTAAGTGCTATAGATATCATCTTAGTAGCAGTGTTAATTTCATACGAAGACC
CTCTAGTTTTTCCTCTCTCCATCGTTAGAAGATTAGCGACACCTAACTCTCCTGCAATTG
ATGTTAAAATCCCATTTATTCCAACACTATCAGCATCTATAAGTTCTGTAACATTAAGTA
AGCCCATGAGCATAGGCTCATTGGAGTTTTCTCTTACCGTTTTATATTCGCATAGACTTT
CCACTAATCCAGTTATGGGAGGTGAAAGGATAGGATCAAGGATTAACTTATCAAATCCTA
GTTGCTTTGCCTTATCTCTAATTTTCAATGTTGTAGTAGCTTTATTTTCCACGCTAAAGG
GAGCTACAATAAATACCGCATCCCTCTTGATGTCTAAGAGATCAGATATATTTTCTTCAT
TTAGATTGAATACAAAACTTGCTCCAGCCTTTACTCCCTCTATTAACTCTTTAGGGGAGC
CAGAATCAATCGCAGTAAGCTTCATAGACGAAAGCTTACTTACCTTATTTTTTACTTCAC
TTATATCCTCATGACCAGACGGGAACCCGATAACTATGACATCCACTAGTTTATCCACCC
TCTCTATCTCGTTTTCCAACAACTCCAGGGATTTCGTCCCATCGATCTCAAGAAATATCC
TAAATGGTGGCGGTCTTCTGGGAATCTTTAGTCCATTTACCTCAAATGCGTAATCACCGT
TCTCTTCTAATCTCCTTAATTCCAAAGACACCTCTTTTTCTCTCTCTATGCTGATTAATT
TGTCCGCTGGGATAGTTGTGGAAAAGCTAAGACCATTTTTTAAAGCTTGAATCATAAGTG
GTAAATCGTTTATGTCCTCAGTTCCCTTATAGGTCTTTATACCTGTAACTTCCTCTATTT
TTTTAGCATCTCCATTTACCAGCCCAGGAATTATTATGTAGTCGTATTTGCCCAGCTTAA
GACTCTTTAAATTTTCTACTATATAATCAACTGTCATTAGTGAAGCTATTGGATAATTGA
GCATTAGTATATCCGTGTCTACACCTAATGAGGAGGATACTGCTTTTACATTGTTATAGG
CTAATTTAGCGGTTATCAATAATACTCGCATTGATTCTTAATCTTGCCAGGTAGAATAAA
AATCAAATCTAGGAAAACTTAAAATTCATTAGAAGTAGATTATACATATGAGTCTATTAC
CAAAGGTATTTAACGTTAAAGAAGGCGAAAAGTACGATACCATAATTATAGGTTTAGGAC
CTGCTGCTTATAGCGCTGCATTATATGCTGCTAGATTTATGTTAAAAACACTTGTTATAG
GAGAAACTCCAGGTGGACAATTGACAGAAGCTGGTGAGGTAGACGATTATCTAGGCTTGA
TAGGAATAAACGCGCAAGATATGATAAAAGTATTCAACAAACATATTGAGAAATACGAGG
TACCAGTACTTTTAGATATCGTGGAGGGTTTTAAGAGAGAAGGAGACGAATTCGTGGTTA
AGACAAAGAGAAAAGGAGAATATAAAGCAGATACTTTAATTTTAGCAATAGGAGTCAAAA
GAAGAAAATTAAATGTACCTGGAGAAAATGAATTTGCAGGCAGAGGAGTGTCTTATTGCT
CAATATGTGACGCACCGTTGTTTAAAAACAGGACTACGGTAATCGTGGGTGGAGGAGATT
CTGCGCTTGAGGGCGCTGAAATACTTTCAAGATACTCCAATAAGGTTTATCTAGTCCATA
GGAGAGATCAATTTAAAGCACAACCTATTTATGTTGAATTGGTTAAGAAAAAACCGAACG
TCGAAATAATTCTAAACTCCGTAGTAAAGGAAATTAAGGGAGAGAAATTAGTAAAATCAG
TTGTAATACAGAATATAAACACTGGAGAGACTAGAGAGATACAAACTAATGGTATATTCG
TGGAAATAGGTTTTGAACCACCTACCGATTTCGCCAGAGCACATGGAATAGAAGTAGATA
ACAACGGATATATTAAAGTCGACGAGTGGATGAGAACTAACGTAGAGGGAGTATTTGCAG
CAGGAGATTGTACGGGAATGTGGCTTGGCTTTAGACAAATTATTACCGCGACAGCTCAGG
GTGCAGTTGCTGCTCATGCAGCATTTAATTATCTAAACCAGAGGAAGAAGAAAAAATGAA
AAGAGAAGATGTAGAGAAGGTAGCTAGCGAAGCTTCTAAATATATATATGAAGAGAGAGA
AAACAAGGACGTCGACAGAGTAATTAATGTACATGGTAATGACGTGACTAGAATTATAGA
TAAGAGATCTGAAGACTTTATTGTGGACAGGTTAAAAAGTCTAGGATATAATATACTCAT
AGTTACAGAAGAATCAGGTGTAATTGACAGTTATGGGAAAAATTACGATTACATTGCAAT
TGTAGATCCACTGGATGGAAGTACAAATTTTGTATCAGGAATACCATGGTCTTCAGTATC
TATTGCTATATACAATAGGGACGAAGAAGATATACTCAGTTCAAATGTAGGTGCTGTAAG
CAGTATTTTCACTCCTTACACATTTTCCTACGATGAAGGAAGCGCTTACGTAAATGGCGT
AAAGATAGCAGAGATAAAAAAGCCTGAAAAAATACTATTATTAGCCTATTTCTCCAGGTC
AAAGCTACCTAATCTGAAATTATTTTTTGAGAAGATTGGTCAGGGTTATAAAATAAGAAG
TTTAGGAAGTGCATCCTTAGATATGATATTAGTGTGTACAGGCAGGGCAACAATGTTTTT
TGATATAAGGGGAAAACTGAGAAATGTGGATATTGCAGCCTCATCTAACTTCTGTTCCAG
ATTAGGGGTAATTCCATACGACATAGGTTTAAGAAAAATTAAAAGTAGTTTGACGGAAGT
AAGTGTTGTAAAAGATTTAGTTATAAGTCTTGACGAAAGTCTTCTAAGATCTTTCTCTCT
TGCTTTACAGACGGTTTAATTTTACTAGCTGCCTCAATTAAATCCTCATAACTCAACTTT
CTATCCACATTTCCTCTTATTATCTCCCTTAGAACCTTTAACTTAGCCTCTCTAGCTATA
GCTGCAAGATCAGCACCGCTATAGCCTTCAGTGACTTTTGCAATTTGATCACATTTAACC
ATTTTACACTCCTCAAGTCCAATATACTTTTGGAGAATATCTTCCCTCTCCTCAGAATTA
GGCAGAGGCATGTACACTATTCTATCAAATCTACCCGGTCTTTTTAGTGCAGGATCTACA
TCCTCCATTCTGTTTGTCGTTGCAATAACCACTACCTCCTTTAAGCTCCTTATACCATCC
ATTTCTGTTAGCAACTGATTTACCACCTTAGAGGAGTCGGTTTTCTGATTTTCTCTTCTA
GGTGCTATTGCATCTATCTCATCCAGTAAAACAATAGCAGGCTTATTCTCCCTTGCCCTA
TTGAAGACTTCTTTGATTGTACTAACTGCACCTTCATATCCCTTGTATAGGATCTCTGCC
CCACTAATCATTATAAACTTAACACCTAGTGTCTTAGACAATGCTTTTGCCATCATAGTC
TTCCCTACACCTGGTGGACCATGTAATAGAATTCCCCTTATTGGGGGTATCTTCATTTGC
TCCATCAGTTTGGAATAACGAAGTTGTATTTCTAATAGCTCATATAACTCCTTCTTTATT
GAATTATACCCACCTATGTCATCTAAGGTTATTTTTTCATTATCAGAACTTGTGATTTCT
GGACCCCTGAACTTCCTCTCATAATCTAACCTAAACTTTTCATATTCTTCCAACATTTGA
AGTGTTACGCTGGGCTTATATCTCTTTATAACATCGTTAAAATCTTGCATACTTATTTTT
CTCTCTACATTTCTTTCTAAGGCTTCTATTGCTGCCCTTCTTGCTACTTCCTGGCATAAG
TTAGCCAAATCTGCACCAGTAAACCTCTCAGTCATTTCAGCGAGTTTATCAAAATCTACA
TCGCTCTCTAATGGTTTAGCTTTACAATGTATTTCCAGTATTTCTCTTCTTGATCTCTTG
TCAGGTAACCCTATGTAAATCAATTTATCGAATCTTCCTGCTCTCAATAGGGCTTTATCT
AATAAATGGGGTATGTTTGTGGAACCTACTAAAATTATACCATCATTCCCTTGCAAACCG
TCTATTTCAGATAACATGAGGGATAGTAGTCTAGGAGTAACAGAATCTCCCGTATGACTT
TCTCTTCTAACCCCTATTGTATCAATTTCATCAAAGAAAAGTATACATGGGGAATTCTTT
CTTGCATTTGCGAAAAGTTCTCTAAGTCTAGCCTCGCTTTCACCATACCATTTACTCATA
ATATCGCTGACGTTCACATAAATGAAGTTAATTTTAGCTTCATTTGCTAATGCTCTCATC
ATTAGTGTTTTTCCACACCCTGGTGGTCCAAATAATAGAATACCTTTTGGAGGTTTAATA
CCATATTTCCTTGATAACTCCTTATACTTTAATGGGAATTCTATGTACTCCTTAATTTCC
TTCTTAACATCCTCATATCCACCTATCATTTCCCAATTAATCCTATCAAGGATATCATTT
TTACGTTGATTTTTTTGTTGAATTTGTGTCGCTTTATCTGAAACAATGAATTTTTGTGTC
TGTTTTTTAAACAACAGGGATAAGATAACTACTATAAATATGATTACCCCCAAGAGTGAT
ATGATTATCGGTACTTCATCAATGGTCATAACTAATCTGAATATCTATTTCCCGATATTT
AAGTCATTGTAATACACCAGTGTCCTTGAGAATCTGAACCGCAGAATTATAGCCAGGAGC
TCCAGTTACACCGCCACCTGGATGAGTACCAGAGCCACAAAGGTATAGGTTCTTTATTGG
CGTCTTATATCTGGAGTAACCTATAGCAGGTCTAAAAACATATAATTGGTCAGGTGTCAT
GTCCAAATGAAATATATTCCCACCCATCATACCGAATCTGGCTTCTATGTCCTTAGGTGT
TAAAAACTCCAGTTGTATAGGCTTAAAGTTAGGTGCAAATTCTCTCAGAGAATCTAAGAC
ATTCTGCAATAGTTCCTGTTTTTTAGCTTCATCGTCGTAACCATAAACAATGTATTGCCC
AAATATGTTAAAGACATATTTTCCAGATGGAGCTAATGTTGGGTCTAAGGTTGAAGGAAT
GTTAAGGGATAGCCATGGTCTTTTGGAATAGCCTATAGATCTTGCATCAGTATATGCTTT
TTCGATATAGTCAATGGACGGCATAATCAATTGAGACGCAACATGTATAGGTTTAAAGTC
CTTTCCAGATCCATAATCTGGAAGCTCTTCTGTGTACCCGTTTATCTTGAACGAGACTCC
CGTTGATTTTAGCGCCTTTATCTTACGCAGAAAATCTTCGTCCAATTCAGCATCCCTTAG
TAGTTTAAGAAAAGTGGTTTTAGGATCGGCATTAGAGACCACAATCTTAGAATTAATAAT
TTTACCATCTTTCAGCTCAATGCCAGTTGCAACACCATCCTTAACAAGTATTTTATCGAC
CTGAGAGTTCATGTAAATTTCGACTCCATGATCTATTGCGTATTTTGCTATGGCTTTACT
TATAGCTCCCATTCCTCCTTCAACATATCCCCATGCCCCCTTTATACCATTAACTTCCCC
TATATTATGATGCAGAAGGACATATGCTGTTCCTGGGGTTGAAGGAGATGCAAAAGTACC
TACAACAGCATCTTCGATAAGAGCAGCTTTCAACTCCTCACTTTCGAAAAACTCATCCAA
GAAAGACTTTCCATCTTGGAAAAACATTCTGGCTAGGGTTAAGGCATCATTTTCGTTGAT
GTTAAATGACTTCACAAGCTTGAGCAGCTCTTCTATTTCTGTTATTTCAGGAGGTGGACT
GAGCATTACAAGATCTATAATTTCACTCATATTATCTAAGAGTTTAACAAACTTCTCATA
ATTTATAGAATCTTTCTTAGAAAATTTTTCTATTTCTTTCATTGTTCTCTTTAAGCTTAG
CCATATTGTTATACTCTTTCCGTTTTCAAATGGTACAAATAAACCAGGATCTTTCAGATA
GACTTTCAGTCCATATCGTTCTAACTCTAGATCTTTAATGATTTTCTTCCTTAATAGACT
CAAAACATAAGAACCAGTCGAGACCCTTATACCTGGCCATAGTTCTTCAGTAGCTGCAGC
ACCACCTATAATATTCCTTCTCTCAAATACTGCTACCTTAAGACCATATTTAGCTAAATA
GGAGGCGGTAACTAAACCATTATGTCCTCCGCCTATGATTACAACGTCATACATTACTAA
GTTTTTCTTAACCTAAATATTAAAGCTAAGACAGCTCCTATTGCAGACAGACCGATACCG
ACATAAACTAGCATTGAAACTAAACTACTATAAGATTCAGGATTTCCGTTAGCACTAGCC
GTTGCTGCATACACAATAAGATCTAAAATCATACCATCTCTTCTTATTAACTTAAATAAA
ACTTTATTGGTATGGAATTTGTATATCCTGATTACTACTCAAATAGCGTTTATAATTTAG
CCTGTGCGATTGCTGATTTTTTAGGAGTAAATAGGGAATGCAAAGGCAAGAAACTAGAGA
TAAGCGGTAGGAGGATTGCTTTAACACTCCTGGATGGTCTTGGTTACACAATGCTAAGTG
ATGCAGGCTTTACTGTAGACAGAACTATAACAACAGTTTTTCCTTCAACTACTGCTACAA
CTTTAACCACCTTATTTACTGCTCAATTACCAGCTGAGCATGGTATATTAGGTTATACCA
CTTACTCAAAAAGACTTGGAGGAATAATCAACACTCTCAAGTACACTTACCCTTTAGTGG
ATACTAGGGACATTATTTCAGAGGAAGGTATCGAATATGAGAAAGCGTTCCCGGATGTAA
AAAATTATCTAAAAGAAGTTAGAGACAAAAAGACAGCAGAAGTGACTCCTAAGGGATTAG
AAAATACACAGTTTACTAAGTTAACACACGGTAGGACGAACATCACGAAGACTTATATAA
ATTATTGGGACGCTTTCACAGAAGCTTCAAATATCCTTCAGATGAAAGAGTATGATTTCG
TATATATCTACATTCCTGATGTTGATAGTTTGGCACATAAACATGGTCCAAACCACCCAG
TAGTAAAAGAATGTATACGAGATCTTTATAACGGTCTAATGAAACTGGCTGAGAGATTCA
AGGATTACACTTTTGTGATTACAGCAGATCACGGACATGTTCAGGTTAATGAACATATTG
CCCTTAACCACGATTCAGAGTTATTAAAACTTCTAGATGTTGTTCCTTATGGAGACTCTA
GGGCTGTGTTCTTACACAGTAGATATGATCTAAAGACGTATCTAAAAACAAAATATCCCA
ACCTTGAAGTTTTTGGTAGAAATGAGTTTGAAAAATTAATAGGTGGTAATACCTCTTATG
CGGACTATATAGCTGTTCCTACCGACTCCAATGCGTATGTATACCTATTTAAGGAAGAGG
GAAACGAATACAATAAACTTAAAGGTCATCACGGAGGCTTATCACTTAATGAGATGAAAG
TACCCTTGGTGATCTGGAATGGTTGAATACTATGTGCCGAGTTGGAATGAGATAGAAGAA
GGCGTGCTAACGATAGCTGAAAAAATGTTAGACGATAATTTTGTTCCTGATATGATAGTG
AGTATTTTAACCGGAGGCGTGATACCAGCAAAACTCATATCAGATGCTCTGGGGATAAAG
AATCTGAAGTACGTAGATATTAGGTTTTATAAGGGAGTAAAGGATAGAGAGAATAAACCT
ATAGTAAGAGCTATTTATGTGAACGACGTAGAGGCTAAGAAGGTATTAGTAATAGACGAC
GTATCAGATACCGGAGAAACATTAGATTTTGCAGGTAACATTATTGCAATGTTTAATCCA
TTAGTTGTAAGAACAGCCACATTGTTTGTTAAACCTTGGTCAAGAAAATATCCAGATTAT
TACTATAAGATAATTGATAAATGGATCATATTTCCATGGGATAAGTGGGAGATAGTTAGA
GAAAATAATGAAGTTGAAGTTGAGAAAAAAGAGAGATTTTTGGAAATATTGAAGAAATTA
AAGGTACAAAAACAAGATTAAAATAAAGAAGGTTCTTTATATTCACCCCATAATTCTCTC
AAAACTGAGCTCACTTCTCCCACAGTAGCTCCTGATTTTATTGCATCGAGAATATAAGGA
AATATATTTACGTTCTCCTTGTCTGCAGCATTTCTTAATCTTGAAAGGGAACCCTCGACC
TTAGAGTTATCTCTCTCCTTTTTGTATTTTGCAAGCCTTTGCAATATCCTATCCCTAACC
AACGGATTAACCTTAAAAACCTCTGTTGTGCCTATCCAGTCAGGCTCATAATACATGTTT
ACGCCCACCCTCACCAAATCATTTTGCTCTAATCTCTTTTGAATCCTGTACGAACTCTCT
GCAATCTGTGCCTGTGGATATCCTACCTCTATTGCTTTCATCATTCCGCCCATTCTTTCA
ATGTCATAAAGAATTTTCCAAGCATGTTCCTCAATCTCGTCAGTTAACCACTCAACATAG
TACGAACCTGCAATTGGGTCTATTGTATCAGTAGCTCCACTTTCATGGGCAATAACCTGT
TGAACCCTGATGGCTATTTTAGCTGCTTTCTCAGTAGGTAAACCTAATGCTTCATCATAA
GAATTTACATGAAGACTTTGAGTACCACCTAATATTGCAGCTAAAGCTTGTAACGTAGTT
CTTATGATATTTATTTCAGGTTGTTGAGCAGTAAGTTCAGCCCCACCAGTTTGGGTATGA
AACCTAAGCATCATCGACTCAGGCTTTTTAGCATTGAACATTTCTTTCATAATCTTTGCC
CACATTCTTCTCGCCGCCCTAAATTTTGCTATTTCCTCAAATATGTTGGTGTAAGCTGCA
AAGAAGAAGGATAATTTAGGTGCAAAATCGTCAACTGATATACCTCTCTCAATGGTTTTC
CTGACATACTCAATACCGTCAGCTAGGGTAAAAGCCACCTCTAGGATCGCATCAGCTCCA
GCCTCTCGTATGTGATAACCACTGATGCTAATTGGATGCCAATTTGGGATGTTTTTAGAT
GAATACTCAATTAGATCAACTGCATATCTTATTCCAAATTCTGGTGGATAAATGTAATTT
TTTCTAGCTATGTATTCTTTTAATATATCATTTTGCACAGTACCATCTAACTCTGAGGTA
GATATACCACGTGACTCAGCAGTGGCTATATACATGGAAAGTAATTCAATTGCCGTAGCG
TTTATAGTCATCGATGTGGTCACTTTCTGAATAGGTATATCCGACATTACCAAATCCATT
TCCTTCCAATGAAAAAGAGATACACCAACAACTCCTACTTCGGTAAAAGCTAACTTGTGA
TCGGGGTCAAGACCTAACTGAGTTGGCAAGTCAAAAGCCATGCTTAATCCTGTTTGACCA
GCTTCCAGAAGCTTTCTAAACCTATAATTTGTATCTTCAGCAGAACCGTATCCAGCATAT
TGCCTTATAGTCCACAGTCTTCCTCTATACATGTTAGGATATATACCGCGGGTATATGGA
TACTCTCCTGGAAAGCCTAGTTTACTTAGATAGTCCCCCTTCTGATCTAAAGGAGTGTAG
AGTCTTTTAACTAATATACCAGATGGCGTGAGAAAATTGTTCTTCCTTTCTGGTCTCTTA
CTAATCCATGGCTTAAGGACTTTCTCTTCCCATTCCTTTGATTTCTCCAAAATCTTATCG
TCAGTGTCCATTGTCATCTGATATATATTTGCTTAAACAGTTTAAAATCCTTTCTTTTTA
ATCAAACTTATAAACTAAATAGAAAAAATATACTTAATGATAACAGATGCAATAGACCAT
ATCGGTATAGCAGTAGAAAATCTAGATAATTCAATAGACCTCTACACAAATAAGCTTGGA
TTTAGAGTTGTGCATAGAGAAACACTACCAGACAGGGGTATAAAAGTAGTTTTTCTAGCT
GGAAGTAGCGGAGAGACTACCATAGAGTTAATGGAACCAATAAATCATGATGATGAAACT
AACACAGTTGTTAAATTTTTAAAAAACAGAGGTCCAGGACTTCATCATTTAGCCATAAAA
GTAAGTGACATAAAACAGTCTCTCAGCGAATTAAATATCCTAGGTATTCAGCTAGTAGAT
AAGACACCAAGGGTAGGTGCTAGAGGACATTTGGTTGCATTCATTCATCCTAAAAGTACA
ATTGGGGTTTTAATAGAATTGGTTCAAGTTAAGGATAGTTGATTTTTTATTTTTGAATGC
AAAAATCTTACCGGTGACCAACGAATGTCAAGAAGATATAGAGATCCATTTGACCTTTTT
GATGAACTAATAAAAGAGATTGAGGAAGAATTTGAAAGATTTGAGAGGGAATTTGAAAGA
TATGGACCTGAAGAAGGAGGAAAGAGATTTGGACCTTATATTTACGGATTTAGAGTAACT
GTAGGTCCTGATGGAAAACCAATAATAGAGCAATTCGGAAATGTGAAGTCGTATAAAGGA
AAACCACTTATAAGTGAAGAAAGGGAACCATTAATTGATGTTATAGAGAGAGGCGAAGAA
GTTAGAGTTATAGCGGAGCTACCAGGAGTTGACAAGAATAATATAAAGGTAAAAATAATA
GAAGGAGGAAAGAAACTAATTATACAAGCCAGCGGAGAAGATAGAAAATACTATAAAGAA
ATAGATCTACCCACTGAAGTTGATGATAAAAGTGCAAAAGCCTCATATAATAATGGCGTA
CTCCAAGTAGTACTCAAGAAACTTAAAGGTAAGGAAGAGAAGGGTACTGAAATTAAAGTT
GAGTGACACTAGCTTTTTTAGATTCCACGTAGCTTAGCCCACTTTGATCTTCTATAATTA
GAGTGAAAGGAAGCTCACCTTTTTTAGCCTTTTCAATATCTTGACAACCGTTATTTTCAC
ATAATTCCCCCATATTGTCAAGCAATATTTCAAGTAATCCTTCAACTGTAGTTATTACGC
CTTGATATGCTTCTTTAGATAGAGCCTCCACTCCCAGTTCCGGAATTATTACATTTGCAT
AAGGTGAACGGTATAGAATAGACCTTAAATCTTCTTCATTTTCTACCTTTAATATAATCT
TAATAGGCTTACCCTCCTCAAATGGTTTTACATCTCTAATTCTGTATCCACAACTCTCGC
ACTCAAAGACCATGAGCAATAATACTCCAGCCTTTGGAGCTTCATATGAGTATTGTCTTA
TCCACATTGAGTTATTGGAACATACAGGGCATATGTGCTTGCCTTCGTATAATAGTTTAA
GATCTGAAGTCACATGTAAAAATATAACGCCCAAGAAAAAATAATTATTTGGAAATAGTG
GTGAAATGAAATATCCTAAGGAGAGTGAAACTGGAAAGATAGAATACAAACTGTTAATAC
TAAATGATGACGAAACAAGACTACAGAGTCTAGCAACTCAAATGAAATATAGATTAGAGG
AAGGTGGAGGAGAAGCATTCTATATAATAGGTGTAGGAGACAATGGAGAGATTATAGGTA
TCGAAAGGGATCAGTTAGACAAAAGTATAGCTACAATAGAGAAAATAGCGTCTACAATAA
ACGCTAAGATCGTTCATAAAAGGATAGTTGAAGTAAAAAGCAGGAAATTCATTGCGGAAC
TGTTAATTAGGATATTCAAAGAGAGAATGCCAGTTCAAGTTAACATAGCTGTAATGGGAC
ATGTAAATGCAGGTAAGAGCACACTCACAGGTGCACTAATCCTAGGGAAACTGGATGATG
GAAATGGTACCCTAAGAGCTTTAATAGCACGTCATATGCATGAAATTCTCTCTGGGCGGA
CTTCTTCAGTAACACTAAGACTGTTAGGTCTCGATAGTAATGGTAATATAATAAATTGGA
CCTTGAGGGATCCTTTGGATGAGGCTGAGATAACTCTCAAAAGTTCCAAAATAATAAGGC
TTATAGATCTAGGAGGACATGAAAGATATTTGAGAACTACACTGAAAGGACTTTTAGGAT
ATGAGGTCGATTATGTTATGCTCGTTGTAGGTGCTGATGACGGACTATCTGCAATGGGAA
AAGAACATCTGGCAGTAGCTTCGATTTTGAAATTTCCCATTTTTATAGTAGTCACAAAGG
TCGATAAATATAGCAAAGAGAAGACTAATGGAATAGTGAATGATATCAGAAACATCCTAA
AGATACCCGGAATAAATAGATTGGTAATAGAAGTAGAGAATGAGGAAGATTTATTAAATT
CTATACTAGCAATGAAAACTAAAAGAGTAGTACCTATTTTTAAAGTTTCTAATGTAACAG
GAGAAGGACTTGACCTACTTATGAAGTTCTTAAACATGTTGCCACCCAAAAAGATCGATA
AGAGGGATGAAAATGAAGAGCCACTTGTATATATAGATGAAATATATAACGTATCAGGAG
TAGGTACAGTAGTATTGGGATCTGTTGTAAGAGGAATGATTACCACGAATAGAAATTACT
ACATAGGTCCGACGAGGCTAGGAGACTTTAAGGAAGTTAAAGTGAAGAGTATTCAAGTGA
ACAAAATATTCGTGGACAAGGTATCTTCTGGAACCATAGCAACATTCGCCATACAGGGAC
TGGATAAGGATATACTTAGAAAAGGCATGGTTCTCACTAATCATAATAGTAAAGTCAGAT
CTTCAAGGAAGTTTAAGGCTAAAGTTATGGTGTTGCACCATCCCACAACGATAAAAGAGG
GTTATGTTGCGACACTACATTTATATACAATACGACAAGCGATTAGATTTGAAAACATTT
CTACTAAATATTTGAGGAGCGGTGATGCTGCAGAAGTCACATTATCCTTCTTATATAGAC
CAGAATATATAGAAAAAGATCAAATATTTGTATTCAGAGAGGGTAGAACAAGAGGACTTG
GGATAGTAATTGATTTACTTGATTGAAGATCCTTAGTTTGCTGCCTTCAGTTTTATACAT
TCGAAAAGGTCGTTAAGTAGCTTATTTACTGCTGAATCCATTAGCCTAGCTCCTATTGAT
GCTAGCACTCCGCTAACTTTTACGTCAGCAGAGTACTTTAGCCTTACAGGAGATTCTAAA
AGCTGTACTAATGCTGTGATATCCAGGTTACTATTAAGTCCAGTACCTTTTGCAACTAAA
TTCAGGCTTTTTGAACTCTGATCTATATTCGATAGTTGTACGTTAGCCTTATACTCACCC
TTAATAAAACCTATGCCAGCTGTCCCTACCACTGCATACGTGTTTTCACCGGTCTTTGTA
ATGCTTTTTAGACCAGGAAAGCAAGATGCTACTTTTTCTACGTCTGTAATAAAACCCCAT
AGCTTATCTGATGAGAATGGAACTTGAAGTTCGCCTTCAAACTTCATAAGAATGATATAC
TAAATACTAGTATATATGAAAATCGGTGCTATCATCCTAGCCGCAGGAGAGGGAAAGAGA
TTTGGAGGAAATAAATTATTAGCAACAATTGATAATACACCATTAATACTAAAGACCATT
AACTCGGTAAAGTTTCTCGATAGAGTAGTCATAGTGGGTAAATATTACAGGGAACTCCTG
GAGGTATTGTTAGATGAAATTGTAATTTATAACCCTAATTGGAGAGAAGGGATATCGTCA
TCAATTAGGCTCGGTGTGAGATTCTTTTCCAATTTCGACGGAGTCTTAGTACTACTAGGT
GATATGCCACTCATTACGGAAAATACTGTTAAAAAAATAATATCTGAATTCAAGGAAAAC
TGTTATGCCGTAATTCCTGTTCATAAAGGATCTAGAGGGAATCCAGTTCTACTTAGTAGG
GTGCTCTATGAGAAAATAATGAATTTACATGGAGATGTCGGAGCTCGCATGATTTTAGGA
GAGTTAAAAAAGGAGAATATATGCGAGGTTGAGTGTGGAAGAGAAGTGCTTATAGACGTT
GATACGCCTGCTGATTTAACCTTGCTGCAGCGTCCTTAATTGCCTTTATGATGTTCTGAT
AGCCTGTACACCTGCATAAATTACCAGATATACCTTCCCTTATCTCTTCTTCTGTAGGAT
TAGGTTTCTCCTTAAGTAACCAGTAAGATTCCATTATCATTCCAGGAGTACAATAACCAC
ATTGTAAAGCATGGTTTTCCCAGAAGGCTTCTTGTATTGGATGAAGCTTACCGTCTTTAC
TTAGACCTTCAACTGTAGTTATTTCACTTCCATTTGCTTCTATTCCAAGGACTGTACATG
ATTTCACCGATCTACCATTCATTATTACAGTACAGGCACCACAATTAGACGTATCACATC
CAACATGAACACTGGTATATCCCAATTCTCTTAGAACATGAACTAGTAATCTCCTTGGTT
CTACCTCTACTTCATGGGTTTCTCCATTTATCCTTAAAGTTATTTTAGCCTTCTGATCTT
TATCAACTATGATCATATCTTACCACCTATTGCATTTATAATTGCTCTCTTTGTCATAAC
TTTAACCATCTTTTTTTTATATTCAGCTGAGCCTCTTATGTCAGAGCTCGGGTTTGCACG
CTCCACTGCCCTGCTAGAGGCTTTCTCAATTAACTCTTGAGATAGCCTCTTACCGATAAG
CTCTTCTTCAGCTTCTTTAGCTCTTACAGCTACATTATTTACAGCAGTTAGACCTATTCT
AACATCGTCAACAACATCTCCACTTAACTTTAGTAGAACTGCTACGCCAACTATGGCAAA
ATCCCCAGCCCTTCTCTCTAACTTCTCATAAGAATACTTGTAATTTCTTAGATCAGGTAA
CTGTACTTCTACAACCAATTCTCCAGGATTCAAATCTGGTGTAAACATATCTTTTGCAAA
ATCCTTAAAACTCACAGTCCTCTCTCCCTTCTTACTTTTAATTTTAACCTCTGCATCTGC
TGCAATTAATGAGGCTGGATAATCAGCTGCAGGGTCAAGGTGAGATATACTTCCCCCTAT
TGTTCCCATATTTCTTACCTGTGGATCTGCTATCTTAGTTGCTGCCTGACTAAGTAAAGG
AACACCAGCTTTAGAAATATCATAATGGGTTGTAAGTGCGCCTATTCTGTACTTACCACC
TTCAAATTTAACATAATTTAGCTCCTTAAAACGTCGGATTTCCACTAGATAGGACGGACG
AATTATCCTTAATTTCAATGCCGGTATGAGACTATGACCTCCTGCTAATGGTCGAGCGTC
TTCATGATCCTCTAGAAAGTCAAACGTTTCGTCAATATTTTCTGGAATTACATAACCTAT
TTTAGGCGGATACATAGATTTGAATACCTTTAGTGACTTAAATACTTTACGTGAAATTGT
TAATGCTGAATATATTTTTCTGGCCTTTTCTTAAATTCAGCCATACACAAGGGGCTACAA
AAATAGTACGTCTTTCCCTTGTAACTTAATTTATATTTAGTATCTTCATTAACTTCCATC
CCACACACTGGATCATTTTGCATAATTAAATCTCGATTTCAACATTTTTGAAGTTTATTT
CTCAACAAAACCACATCTCCTATAACTATAATTGCGGGAGCTTTTACTTCATTTTCCTTA
ACAATCTTTATCAGCTCTTCCAGTTTTCCTAAAAAGACCCGTTGATCTTTCAGTGTTCCC
TTTTCAATAACTGCCACAGGTTCGTCTTTATTTCTGACCGACAACAGTATTCCGTATAGC
TCCTCTATCACATGTATACCCATCAATATAACTAAAGTTCCCTTTTTTGGAATATAATCA
GAAGTAATGAGCTCGCCATTAGATCTGGTAGCGGTTATAATGGTCACAGATGGCGAAGCT
AATCTAGATGTCACTGGAATTTTTGCAGTTTCTGGAACTGCAATTGCACTAGTAACTCCA
GGAATTATTTCACATTCTATCCCGTTCTCCACCACATATATACATTCCTCTTCTCCGCGA
CCAAAAATTGTAGGATCTCCTCCCTTCAACCTAACCACGGTTTTACCTTCTCTAGCTTTC
TCGACAAGGAGATGATTTATCTTTTCCTGTAAGTATGCGTCTCCTATTTCTTTACCAACA
TATATTAACTCACACTTCAAACCAGTCAGTATCGATTCAGGAACTAGCCTATCATATAAC
ACAACGTCTGCACTTTTCAGTATGTTTAATGCCTTTATAGTTATGAGCTCAGGGTCTCCA
GGACCAGCACCGACTATATACACTCTCCCATTCATAGGATTTCACTATAGTATGTCACTA
TTTTAATACAATCAATTTTAGCGTAAAGTATTGAATGTATACTAAAAAATGTTATGAGGG
CACATCAAAGTAAAATCTTTTCGTGTGACCAAAATTTTTTGAGGATTTTGAATTTTTATC
ATTTTTCCCTTAAGCTATATAGAATCTTAGTTATCTCACCTACAATTCTGTCCTCATCTT
TAGATCGTGACTCAGCGTAAATTAAATCGTCCATAACTACTAGAAATCCGTTCGTGAGTT
CAGCATATCTATAACCCTTACATCTTTCGCATGTTCCCTTAAGAATTAGTTTTTCCTCCA
TATTTATGAGACTATATTTCAGAATTTCGTTCTTTTTCACCTTACTTGGACCTGAGAATA
TAGCAGCTCTCCTTGCAAGTTCATACATTGATATTTTTAGTATATCCTCAGTACTTACAC
CTTTGTCTCTTAGAGCCTTAGGAAGAAGAAAATCAGCTTGGACTTGTTGCTTAATCTCTT
TAATATTTTTCCTGATCTTATCAACATCGCCCCTTAGAGAACTTAGGCACTCCTTAGCCA
TATCTTCAGCTTCTTTTGAGTCTCCAACCCATAGGTCAATTAGTATTTTATAGATATTAT
TACAGTCCATCATTACCACCTTTAAGGTATAATGAATACAAAGGAATCAGTTAATTCCCC
CTTGTCTAACGTAACTATGGATATTAGCCCGAAGCTATCCGGATATCTGACAGTTTCTAT
GTTTATGAGACTTTTTCTTATTTTATCTATGATTTGATAACTCTTAGGATTCATTGATGA
TCTTATATTGATAAATAGAAGTCCAGAATCACTTCCAACTTCTTTAGCCAATTTCTCCTC
CCTAGACAGGTCAACGACAGCATCAGCTATTATCCCTAGATATTTTACTGTTCTGAAAGG
AATTATATTACGTAACTTAACACTATATATCGTATGGAGTGCAGTGTATGTTATGGCTTC
ACTAATTGATATAGAAATATCTCCAGACAAATATTTAGCTCCTTTTAGCATTTGCATGTA
ATGATAAATATTTTCCAGCAACCCCTCTACCATTTTGCTTTGTAAGAAAGAAGAAAGTGG
AATTATCTTTTCATCTAAATTCACTTTTGATGCTTGTGAGTGTAATATGCTTTCATAAAT
ATATCCAGCAATTTCATTAAATTGATCAATCTCGTCTTCTGAATGAGGTAGTAAATCAGA
GGGTATCTTTAATACATTAAACTTAATCTCCACATAGAAAAATATTAACTTCCAGAATTT
ATGGTTTCAGCAGAACTTTACCTATCTTATTACGATCTTTAATCATCCTATAGCCTTCAT
CAATATTGTCTAAGTTTACATGACCTGCTACAACTGCACTTATGTTTCCTCCTTCAGTGA
GTTTAAGGGTCTGTTCAGCATCGTATTTAGTAGCTGATGCGTGACCTACTAATAAAATAT
CCTTTAAAATCAAATAACCTAACCTTAAACTATATATCTGAGAAGGATCTACATTGCCAA
TTTGAACAAGTTTACCTCCCATTCTCAGCGATCTAAGACTCTCCTCAATAGTAGGCGTCC
CAACAGTGTCTATTACTAAACTTATATCTCCGATCTTTCTTGCCTCATCTGAAAACTTAC
TTCCCACTATAACGTGATCTGCATATTTTCTAATTACTTTAGCTTTATCTTCAGAGGTGG
TAACACCTATTGTTCTTGCCCCTAATGCTTTTGCGACCTGTATTGCGTGAATACCAACAC
CTCCGCTTGCTCCTGTAACTAGAGCGTATTCATTCTTATTGATTCCTCCAGCTCTCCTTA
TACCCCTATATATCATGCCAGTGACACATGGAACAATCACCGCTGCATCATCACTCACAG
ATTGTGGAACTTTCACAATACTTGTAACCTTAACTTTAGCTCTTTCAGCAAAAAAGCCAT
CTAGCTCCTCTGAATAGCCTAGTCTTCTTTTGCAGTAAGCCTCCTCGCCTACTTTACAAT
ATTCACAACTTCCGTCTGGTGCATAAAGTAGGGAAATCACTCGATCTCCTATCTTAAAGC
CACTAACGTTATCCCCTACTTCCTCTATTTCTCCTACAACCTCATGTCCTAAAACTACCG
GATATTTCATTCTGGGATAGTAACCCTGGAGTTGTAACAGATCTCTGTAGCATAATCCAG
CTCTAACTACTCTTATAACAACTTCATCACTGTTTGGTTTAGGATCTTTAACCTCTTGCA
ATGAGTAATTTTGTTTGGGAGCAGGAACCACTATAGCTTTCATTTTATTCAATATATATT
AATACTCATAAATAAAAATTTATCACTTGAAATGAAACATTAGATTAGCTCAAAATACAT
ATAAATAAAATCTATGAAAGATATAGTTATAAAGTTTAAATCAATCAATTATAAATATAA
TAAGTTGAGTTACAATAAAGTTCTTGAACAGTTCTAAAATTCTACTTAACGATACGGATA
GAATATTCTCATAATATATACAATACTACTAGATAATAGTCAGTTTAAAGTATTAACTTT
AATATATTTTATGAGCATAACAAATAATAAGATGAGTTTAGAAGAGTTAGTAGCGGAAAA
GAAAGTTAAACCACTCTTTTGTGTGAATAAGGATGTCATTAGAAGAATTAAACTCGAGGT
ACAATATATTCACCAGACTGGTGAATATAAAAAAGAGAGATAAAGGTAGGCTTTCAAATC
TGAAATTTTCGATTAAAGACATTATAGACATTAAAGGCGTGCCAACAACTGCAGGATCTA
GAATCCTTAATGACTATATACCTGACACCAATGCATATGTAGTGGAAAAGATACTTGAGG
AGGGCGGAGAAATTATCGGAAAGACAAATACGCATGAATTTGCAATGGGCGCTACTAATA
CGTCGTCAATTTTTGGTCCTGCGAAGAATCCCTATGATATTGAAAGGATCTCAGGGGGGT
CCAGTGGTGGTGCTGCTGTTTCAGTAGCATTAGGTTTAGTCGACGTAGGTGTAGGTACAG
ATACCGGTGGTTCTGTAAGAATACCAGCAGCACTATGTGGTGTTATAGGATTTAAACCTA
GCATAGGATTGATCCCAACAGATGGAATCATTCCTTTTAGTTGGAGTATAGATACAGTTG
GGTTCATAGTTAAGGATATGCAAACTTTAAACAGAGTCCTTGAAGTAACGTTAACTGATA
AAACTGTTTTAGTGTCCCAGATTAGGAGAAGACCCAGAGTGGGTCTATTTTTATTTGGTG
ATGACGAGGTATCTAGGGCTCTGAAACCTGTAGTTGACACACTCAATAATTATTTCGATA
TTAAAGAAATTCATAACGAAATTCTTGAGAAATATTCAGGTGATATAAGAAGGAAGATAG
TTTTGCCTGAAGCCTATAGCTACCATAGGAAGTGGTTTAAAGAGAGGAAAGATGATTACT
TTCCAGATGTTAGAAGACTGCTTGAAAATGGATCTAAAATATTGGGATATGAGTACGTTG
ATGCGTTGAGATCAAGACATGTGTTAATTAGAGAGTACATGAAAATATTTAGTGATGTTG
ATGTTCTAATATCACCTACTACAAAAGTTGTAGCGCCTAAAATTTCTGAAGTTATTGGTA
ATGAGCTAACATTTAGGGAAAAATTAGTGTCAAACACCGAGATATTTAATGTAACAGGAG
CACCCTCAATTTCTATTCCAGTTGCACAGTTAAACGGACTACCAGTAGGTTTAATGGTGA
GCGGAGAGTTATATCAGGATGGGACTGTATTAGATATAGCTAAAAGGATATTAGATATTG
TTGGATTTATTAGTAAGTAAAATACATGTATCTTGATTTCTAATGAATCTTCAAAATAAA
ATTCTGAAGGGAACAACGACCGTAGGGATTAAGGTCAAGGATGGAGTAGTATTAGCCGCT
GATAGAAGAGCCAGCGCAGGTTATTATGTTGCTCATAAGTACGTTAGAAAGGTCTTATAT
GTCACCGATAATATAGGGATTACGACTGCAGGTAGCGTTGCTGATTTACAATTTATATAT
GAAGCTTTAAAATATATATATCATCGTAATTCTATAACTGGCGAAGGTCCCATAACTGTT
AAAGGCATAGCCACATGGCTAGCTAATGTACTTTCTTCATCTAAATACTTCCCGTATCTA
GTCCAAATACTAATAGGTGGAGTAGATGATCAGCCACGACTCTACAATTTAGATTATCTG
GGGGATATAACTGAAGAGGAGTATACTGCAACAGGCTCAGGATCACCGGAAGCTCTTGGA
GTACTTGAGGATAACTACAAGCCAGAAATGTCACTAGATGAGGCTGCAGAATTAGCTAAG
AGGGCTATATTCTCCTCTATAAAGAGGGACTCCTTCACAGGCACAGGAGTAATAGTCACT
AAAATTACCAAGAATGGGCATGAAGAGAAAGAATATTATATCACTAAGAGATAGGTTTTT
TATTGAGCCTTACATCTTTTTCTTGTGAACGTAAGATCTAACTCCTTTAAAAATGAAGAC
TATATACCGGATAAATATACATGTGATGGTTCTGATATTTCTCCGGAACTTGAATGGGAT
CAAATTCCAAATGTAAAGTCATATGCAATAATTGTTGAGGACCCCGATGCACCTGGAGGT
ACTTTTATACACTGGGTTATTTACAATATAAAGCAGAACAAATTAGAGGAAAACGTGAAG
AAGATAGAGAAAGCCGGGGTAGGTATTCAAGGTGTAAATGATTTTGGAAGGGTTGGTTAT
AATGGACCTTGTCCACCTAGAAGTCACCAGGCTCATAGATACTTCTTTTATGTATATGCC
TTGAGCTCAGAGTTACCAGTAAAATCTGGTGTTACGGCAGAGGAGCTCAAGAGAATGATG
GAAGGATATATGATTGACAAAGGATTCATTATGGGTAAGTATAAAAGAAAGGGTTGAAAA
ATGGAAGAAGAGATATTATGGGCAGAAAAATATAGACCTAAATCACTAGACGAAATAGTT
AATCAGAAGGAAATAGTAGAAAGATTAAAGAAGTTTGTTAAAGAAAAGAATATGCCACAT
TTGCTTTTTGCAGGTCCCCCTGGTACAGGAAAGACAACTGCAGCATTGGCACTTGTCAGA
GATCTTTATGGGAACAATTATAGACAGTACTTTTTGGAACTTAATGCAAGCGATGAAAGA
GGTATTGATGTTATACGAAATAAGGTAAAAGAATTTGCCAGAACAGTCGCATCAAATAAT
GTGCCCTTTAAAGTCATATTACTCGATGAGGCTGATAATATGACAGCTGACGCTCAACAA
GCTCTAAGAAGAACAATGGAGTTGTATACTGAGACGACGAGATTCATATTAGCATGCAAT
TATTTGAGTAAAATCATTGAACCAATACAATCAAGAACTGCATTATTCAGGTTTTATCCT
CTAAAGAAGGAAGACGTAGTAAACAGATTAATTCAGATTGCAAAGAACGAAAAGGTTGAG
TTTGATCCAAAAGGAATCGAAACAATTTTTGATATAACACAAGGTGATATGAGAAAAGCT
ATAAATGTAATTCAAGCAGCTTCAGCTTACGGAAAGATCACCGTAGAAACTGTTTATAAA
GTTCTGGGTTTAGCCCAACCCAAAGAGATAAGAGAAATGCTACATTTAGCCCTTAGTGGT
AAGTTTTTACAAGCCAGAGATAAGTTACGAGAACTACTCATAAATTACGGATTATCTGGA
GAGGACATAATCAAACAAGTACATAAAGAACTCACGGGAAATGAGATAAGTATACCAGAT
GACCTAAAGGTAATATTAGTTGATTATGCAGGAGAGGTAGAATTCAGAATTATGGAAGGA
GCAGACGATGAAATACAGTTGTCGGCTTTTTTAGCGAAATTAGCGTTACATGCAGAAAAA
TATTCTGGAGGGAAGTAATTGCCATTACAATGGTTCCTGAAGTATAGACCAAAAAGTCTA
CAAGAGGTTGAAAACCAAGATGAAGTCAAAGAAGAACTTAAAAAATGGATAGAAAGTTGG
CTTAATGGAGAACCAACAGCTAAAGCTGTCCTATTATATGGACCACCAGGTGTAGGCAAA
ACAACTCTAGCTGAAGCATTAGCTAGAGACTATAAATTAGAATTATTAGAGATGAATGCT
AGTGATTCAAGAAATTTAAGGGATATAAAGGATGTTGCTGAAAGGGCATCTATTTCAGGC
TCCTTATTTGGAATTAAGGGAAAAATAATATTACTAGATGAAATAGACGGAATTTATTCA
AGGGCTGATGCCGGTGCTATACCTGCAATCTTAGAATTAATAGAAAAAACAAAATATCCA
GTAATTCTCACTGCTAATGATCCATGGGATCCGTCTCTAAGAAGCTTAAGAAACGCAGTG
AAAATGATAGAGTTAAAAAGATTAGGAAAATATCCGTTGAAGAGATTATTGAAGAGGATA
TGTGAGAAGGAGAAAATAGTTTGCATTGATGAGGCACTAGACCATATTATAGAGCAAAGC
GAAGGTGATGCACGATATTGTATAAATATGCTTCAAGGTATAGCGGAGGGATATGGGAAA
GTCACATTAGATAACGTAAAAGAGTTAGTAAGGAGAAAGGATAGGGAATTAGATCCCTTC
GAAACCCTTAGAGACGTATTTTGGGCTAAGTATTATTGGCAGGCTAAAAATGCAGTCACA
AATAGCCAGGTTGATTATGAGTTATTAATGAGATGGTTTGATGAGAATATCCCATTACAA
TACACGTCCATGGAAGATGTTTGGAGAGCTTACGAGGCTCTATCTAGAGCTTCTGTTTTC
CTGACAAGAGCTAAACAAGTAGGATGGGATTTATTATCATATGTGTTTGATTTAATGGGA
CCAGGTATTGCATTTGCGTCATTAGAGAAAAAGAAACCAGGTTATAAGGCAAGATGGGTA
AAGTATCAATTTCCACAATATATTCAAGCCTTAGCTAGGACTAAAGAAAAACGTGATAGT
ATCGAGACCCTTCTTAAAAAAATAGGTGAAAAAACTCATACCTCAAAAAGAAAGGTATTA
AATGACACTTTACCATTCCTTGCGTCTTATTATACTAGACATGCAGAAGCAGTAGAAAAT
TATCTCCAACTGACCGAAGGGGAGAAAGAAATTTTAAACGTTTTTACACAGGCTAGTAAG
CCAACTAGTGAAGAAAAGGCAGAAAAAAGTAAAAAATATTATCCGAAGAGATCTTCTAGC
CGTAAGACTTAATTTTACTAACAACTCTAATTTTACTGATCTCTGTCAATGGGTATTGTC
CTTCTTCATCTTTTTCGTACTTCTTTACCATATCCCAAATAGTCAAAAGGGCTATACTAG
TAGCAGTAAGAGCTTCCATTTCGACTCCAGTTCTGTAATGAGCTCTAACTGTTGAGACTA
CTTTTAACCCATCATTTTCAATCTCAATTTCTACGTTAATATATTCTAAAGGAATTGGAT
GACACATTGGTAATAACTCATGAGTCTTTTTTGCAGCTAAAATTCCAGCAACTTTTGCGG
TAGCGATCACATCTCCTTTTTCTATTTCTCTCTTTGTTATTTTTTCTATTGTATCTTTCT
TAAGTTTTATAAATCCTTCAGCTATTGCTTCTCTTAGCACTATATCTTTTCCTGAAATAT
CAATCATTCGAATTTCAGTCATATACTCTCAAGTTCATCAAACAGGTTTTTTAGTATTAT
TACTTTAGGGTTAGAATAATTGATCCTTATTAGTTTAGTCTTATCTCCCTCATAGATCTC
TATTATATTTTTCCTCTCTAGCGTCTCTAAAGCTTTTTCTAGCTTTTTGTAATTAACATG
AGATTCTCTAGCCAGTCTGGTTATATTTATTTCTCCTTCTCTCAAGAGAATTCGAAGTAC
TTTTAAAATAACGGAGTTTATGAGATCCTCGATTGTTCTAACCTCTTTCTAATTTCTGTA
TTTATTAAGTCTTTAAATTCCATAGAAATAGGTATAGGTAAAGATACTAGCGTTGTTCTT
CCTCTCATCCCTCTACCACTTTGCCTTGTGTTTATAAGACCCATTAGCTTCATTCGCCTA
ACGTATTCAAATATTTGAGTATGTCTCCTAGGCTCTTCACCAAAATTCTTACTTAATTCG
ACGTATCTTTGTTCTATTTTTCCTATTGGAAAGAAGTCTATTCCTTCTTGATCATGTAAT
AATACGAGAGCCTTTAGAAATATTAGTTGATGAAGATCAAGTTCTTTAATACTATCAATT
AATGCACTTAATTCAGGGTTAATTTTTGAGTTAGCTTTCTTCGCATGTTCTAACGTAACA
ATTGGTGAATTCTCACTGTCTGCAATTTTTCCCGCAAGTTCAAGAGTTTCTATTGATATT
CTTGCATTTCCGCTACCCCCTTTATCAAATCCATGAACTTCAGCTATAAACCTTAATACG
TCTTCCGATACAGAATTCTCCTTAAACGCCTTCTCGTTATAGACTCTATCTGCAAGAATA
TCATATAGTTCTGTCGATTTATAAGGTGGAAAATCTATGATGTTCTTGATTATATGATCT
TTAATACTCTTATCTAAACCTGAAAGACTAGTTATTTCCCTAACAATGAAAATATAATGT
AGTCTCTTGGTAGTTACATTTAGCTCGTCGTAAACTCTCACTAAGAAATATATATCTTCC
AGTGGTGCTGTACTCACAAAATAGTCAAATTCGTCAAGAGTAATAACAAGATGAATATTC
CTTTTCTCTAAATAATCATATATTATTCTAAATGTTTCCTGTGAAGATAAACCCCTATTA
GGCAATTGTAACCGTAGACCTTGAGAAATCTCTTGCAAAATAAGGTATAAGGTTCGCTGT
CTATGGCAATTCACATGAACGTATTCTAACCTCAAATTTCTCTCATGAGCTATTTCTCTG
AGTTTTAATCCGAACTTCTTTGTTGTTACAGATTTGCCTGTTCCAGTTCTTCCTATTATT
ACCAATCTTATGGAAGAACTTCCAGGATTCAATATAAGATCTCTAAAGGAAACTGTCATC
TCTTTGATCTGATTCTCTCTATGAGGAAGATTCGAAGGTATATATTCTGGATTTAAAATT
TTAGTATTGTTAAATACAGTGTCACCTCCTAATAGATCTTCAATGAGATTCTTTATGTCG
TCCAAAACTTTCACCTAATCCTATTTTTAGATGTAATACTATATATTTTGACCCAGAGAC
TTGACCGAAACTTTCTCTCTACCCTTTTTTAAAAACGAGATGTAAGACTTGTCCCTTACC
ACATTTACAAAAACTATTAACTCAGGTGATTTGAAATCGACCTTAGCAATTCCCCTAAGA
CCTATGCCTATGCCTATTTCAATTTCTCTACAATTGACCCTTACTCCCCTCGAGTAACAT
TGAACATAAAAAGTATTCTTTAACATATTTTTACACAGATCAATAGATTTTCTAATTACC
TCAGCCTCAGAAATGCTATCTATCACACCATGTATAGGAAATATTTTAGCAACACATGAT
GGAGGTCCAGATATTAATAGTCCATAAGCTTCCATTGGATTTAAATTAGAATACAGAATA
ATCACGTTCTTCACTATCTCGACAGCTGTAGCGTTTATATCCTTTATCAGGATCCTGTTA
AGTATTTCCATCAAGCAGATGTTATCTTTGTTCTTTTTAGCAGTTAGGAGAAGTGTTGGT
CTTTCCATGAGTAATGTCGTATTTATACTTTTACCTTAAAGCTTATATAAACAGTCATGT
CGATATCCCTTAAAATTAAGGCTCTTACAATTTTGAATAAAACGTCCAAGAGGAAGGTTA
TGGTTCTAGAAGATTGGGGACCATTTGATAACGGGATAGAAGAGTCTATCCTGAATAAAG
GTACTGAAGATGAAATAGAGTTGTGGCTGGCTAATATTCTGCGAGAGAGAGGGATAGTTA
AAATGATAGACATGGTGACAATAGATGAACTGGGTAGAATATTGTTCCAGGAAAAACAGA
CTGCAAGTGTTCCTGCATCTTTAGTTAAGCTTCCCAAAGATTTTTACTTTAAAGTCAGAA
TTCTATTCAACGAGCTTAAAAAGAAGAATGATGTTGCAACATATGAAAATATAAAGAAAG
CTTACCAAATGTTAAGTGAAATAATGTCCATTAGAATAAGAAAAATTATACAGTTAGCTT
ATCTTAACGTAGAAGATGAAAATCTAATGGACAGAATGACTACTGAGGAAATACTAGTAT
ACAAAAACATAAAATATGCTATAGAAAAAGGTCCAGGTGATATTATTGGAAACCCCTTCT
CAGCTTGATTATGGTGAATTATTTCTAGAGTTTATATCAACTTTTCATGATGACAAAGGT
AGATTAGTATATCAAAATCTTATAAATGAATTAATAGCTTATAGAAAGAAAAGCATTTAC
ATAGACTTCTCTGATTTATACTCATTCAACCAAAAATTTGCTACTAAACTTATAGATTCA
CCTAAGGAAATCATTCCATTAATCGAAAAGAAACTTTATGATTATGTAACTGAGAGAGAT
CCGTCATACCAAGACGAAATACGAGAATTACATGTGAGAATATTAAATGTACCTAGAGTT
GTAGAACTTAGAAAACTAAGAAGTAACTATGCTGGAAGGCTAATTTCAGTTGAAGGAATA
TTGGTAAAAGCAACCCCTCCTAAAGAAAGATTAAGAAAAGCCATATTTCAACATATGAAC
CCTGATTGTATGCATGAGTTTGTATGGCCTCCAGAAGGAGATATGGGAGAGGTCATTGAA
GCACCATCTGTATGTCCTGCATGTAACAAACCTGGACAATTCAAATTCATAGAGGACAAG
TCAGAGTTTATCGATTGGCAAAAAGCTGTAATACAAGAAAGACCTGAGGAAATTCCTCCA
GGTCAGCTTCCTCGTCAAGTGGAGATTGTATTTGAAGACGATTTAGTTGATATCTCGAGA
CCTGGCGATAGAGTTAAGGTAGTCGGAATTTTGGAGATAAAGAAAGATACGTACATAAGA
AGAGGTAGTAAAGCAATATTTGATATTTATTTAAAGGTTAATAGTATTGAAATATCCCAG
AAGGTACTTGATGAGGTAAATATATCGGAAGAGGACGAGAAAAAAATCAGGGAACTTTCA
AAAGATTCTTTTATTAGAGAAAAAATAATTTCCTCAATAGCACCATCAATTTATGGACAC
TGGGAAATTAAAGAAGCCATAGCATTATCCTTGTTCGGAGGCTCTCCTAAGCTACTACCT
GATGGAACACGAGTTAGAGGAGATATTCACATCCTCATAATAGGCGATCCCGGAACAGCA
AAATCACAAATGTTACAATTTGCAGCCAGAGTTGCACCAAGAGCAGTCTATACGACAGGA
AAAGGTTCTACTGCAGCAGGACTTACTGCAACTGTAACCAGAGATAAAAATAGTGGTGAT
TATTACCTGGAAGCAGGAGCATTAGTATTAGCCGATGGTGGAATTGCAGTAATAGATGAG
ATTGATAAGATGAGAGAGGAGGATAGAGTTGCAATTCATGAGGCAATGGAACAGCAGACT
GTATCTATTGCAAAAGCTGGAATAGTAGCAAAACTAAACGCTAGAGCTACTGTCATAGCT
GCGGGAAATCCCAAGCTAGGCAGATACATCGCAGAGAGGACACTTATTGAGAACATAAAT
CTACCACCTACGATATTATCGCGTTTTGATTTGATATTCATATTAGTAGATAAACCAGGA
AAAGAAGATGAGTTACTTGCTTCACACATTTTGAATGTTCATGCGTCTAAAAACATTGTC
CAGCAAAATACTATAGATACTGAATTACTTAAGAAATATATTGCTTACTCAAGAAAAAAT
GTAAGTCCAAAACTTGGTGATGAAGCCAAAAAATTGCTTCTAGATTTCTTCGTAGAAATG
AGGAAAAAGAGTTCAGAGAGTCCAGACTCACCAATAATTATTACACCAAGACAGCTTGAG
GCATTAATAAGAATATCAGAGGCATATGCAAGAATGGCTCTAAAAGAGGAAGTTTCAAGA
GAAGATGCGGAAAGAGCAATAAATATAATGAGAATATTTCTAGAAAGAGTAGGAATAGAT
GTGGAATCAGGCAAAATAGATATTGATACAATAATGACAGGTAAACCGAAGAGTGCCAGA
GAAAAAATGTCAAAGATATTGGAGATAATAGATACCATATCCTCTTCTGAGGGATGTGTA
AAAATCAAGGATCTTGCAAAGGAGGCTGAAAACGCTGGTATAGAAAAATCCTCTTTTGAT
AAACTTATAAGCGATATGAGAAAACAAGGTCTTATATACGAATCTAGACCCGATTGCTAT
AGAAAAGTATAGAAATTATATTGGCAGATTTTCTTATTGTACCTGCTTACTATATATAGA
TACAGGAGTCCACATGACATATGAGGGAATTTGTTTTACTAGCTCATAAGCTTCTTCCCA
GCTTGTTAAACCTAGTCTTCTTGCGAGTTGCTCCAATGTCATTTGAGTTCTCACGTATTC
ATTTAATACCCTTATTGCATTTTCATCAACAATTACTTCTCTACCTGTGGATAATTTTAC
CCTAATAGGTTCCATACTTATTACCCCGACATATTAAATATAAATTTAATCGCCGCTGAA
CCGTAAGCTAACCAAACATAAATGACAATTATAACCAGCATTAAGATAAGAATCGGAGTG
CCTATATCATAATTTTTATTCTCGACAAAGTAAACGCCTAATATTAAGCCTAATATTATG
AGAGCTGCAAGGACAGCTATACCACCAGCTTGAGCTGTCCCCCCATTAGAATAGGTTATT
GGTGATATATAATATGGAAACGCTATAGCGCCTAATATAGTTATACCCATTACCAAAACT
AATATTATAATAACGTACACGTTATTGACGACGCTATAAGTTTTTCTTACTTCATCGCCT
TTCTTTTTTGGCATATAGTATATTACCATGGAACACTTTTTATTTTTAATCGATACGCCA
CATAGTTGGTAAACATATGAAGAGCTATAACTAGTACACAAACAAATACGACCTGATAGA
TATTTAGATTAACATTGAAACTAATAAGAACTACAGTTGCACCTAAAATAAAGTCTAACT
GATCTAATATAGGAGCTCTGGCACCTCTCTCTAATCCTATTCTTCTCTTTATAAAAGCAC
CTAACATATCCCCCAGCATAGCTCCTAAACTTTCTACAAAACCGATAATTATCCATTCTA
TTCCTAAAAACCTTGAAATTATAGCTCCAACTGTGGTACCAAATGTTAGAGATAATAATA
ATCCTTCAAATGTTTTTCCATCTCCCAATACTCTCCTTCCATCGTTCAGCTTTCTCTTAA
AGTCTATAGGTGTGCCGCTCTTTATAAAAGGTGCACTTCCGTTAGCCACCAACGCTGGAA
TGTAATATATCAATCCAAGTAATAACCCAATCACAAACATCCTATCACGCCATTATCATT
TATCTTGAACTTGCAATATCTCGAGTACCCTATTATTATTCCTTTGCTTAATCTCATTAT
ATCGTCCGAAAAATTTCTCATAAATTTTTCGCCACTAACTCTATTATTTCCTGACATTTG
CCACAACATAACCACTTTTACTCCCGCATCTGCAATAGATTTTAGAAGGATTAAGGGAAG
TTCAATATCCTTTTTATTTCTATATAATTTGTAGAATTTATTTACTGTATCTACAACTAT
CAGTTTCACATGTAAATCAGTTGTTTTTGATAATGCATATAACAATTCAAAAACATTGGA
AGATTCTATGAAGAGTATATCTTTCTTCAACCTTAATTTCTCAACCCTACTAGAGTAGGA
TTTACCTTCAGTAGATATAAATAAACTGGGTTGTATCTCTTGACATAATTCCAACCCGAT
ATTTGTTTTTCCAGTACCTGAAGCTCCATAAATTGAAATGATGTTCCCTTTCTCGAAAAT
AAACTCCATTAATCTCAATCTTTATATCCTCAAAAAGAAATTTGAATATGTGGTAAAAAA
AGTAGCAATTGATGTCAACGATCTTAAATTGTACCACAAGCTAATTTTACGCCTTAGGCA
AAGAAACATAAACTTAGAGGAAAATCCACAGAATGCTGAAATTATTATAACAGAAGATTT
AGTTAAAAAACTAGGAATAGATAAAACGATAGGATATTTAGTCTGTAAACTTAGAGGAAA
AGAGTACTTTAATGAACTTCTGATTGGCATAGACGCAAATGTTCCAAATAAACTTTCAGT
TGCTGTCCTTGGTGATGGTGAACTAGTAGAATCAAATACAATCGACTTAAAAAATATAAA
AAATTATTTAAACGAAATAATCAAGATTTATCCCCATAAAACCTTCAAGATAGGAATAGG
AAACGGGAATCTCATAGGTAAAAAATTGTATGAGTCTTTAAGGGGAGAGTACACTAATCT
GAAATTAGTTGACGAGAACAGAAGTAGTCTAAAAAATCCTTTCATTATCGTGAAAGACAG
AGATATACGAGCTGCATATATTATTGCACTTAGGGCAGCAATATGATTAAGTTAGATAGA
GATACCGATCTTGTCATAAAAGGTCCATGTGTAATTAGAATAAATAGCGGCAAGATATCT
GTAAATGGAATAGTGCTGATAGAAGGACAGTTGGATATACATGAGAATGATACATTCACC
CTTACTTCCATGGATGTAAGTTCTCTAGACAGTAATTGTGAAATATTATCAAAATATCCC
ACCTTAGGCTGGCATAAAATTATCAATGACTTGGACGGAAGGATAATTATTTTGGGTAAG
CAGAACTCAGGGAAGACCTATCTCTCTAATATGTTACTTAACATGCATGGAGGCAAAATA
ATAGATGCAGATGTAGGTCAATCTTCATTATTTTTACCAACATTTGTGTCTATTTCGTCT
AGACAAGTTGAGAAAAAATTGAAACTATCGGAAAGAGCATATGAAAGTATAGAATTTTTT
GGTGACATAACTCCATTAACTAATCCTAGGCTTCACATATCACTGATAGATAAGTTATAT
AACATGAATAAAGACGAAAAGAACCTGGTTATTGATGCTGACGGATGGATAAATGGATTT
TCAGCTCTTAAACACAAACTTGAACTGATCTATAGATTGGATCCTGATTACATTTTAGTA
TTCAATGAAAAAATACTAAGTGATTTACCTATAGAAATAAGGAGAAAAGTAAAAATAATA
AAACCATTTCCACTGGATGTAAACAGAAACATAAAAACACGAAAAATGTATAGAAAAAAT
AAATATAGGAGTTATTTCTCGAAATCCCTTCTAGTGGATGTGGACATAAGAGAAATTTTA
GGTTCACCATTATCCAAGAATTTATTGTTTGCTTGGGGAGAGGAAGTTCAATTAATAGAT
GAACAACCATGCCAAGGTTACTACATCGAGAGAGAGGAGATCATAGGATTAATTGTCGGT
CTCTTACATAAGGGAAAAATTGCAGGTGCAGGCTTAATAAAACAGGTCGATGAAGTTAAT
CAAAAAGTCACCATTCAATCGCCTATTACCGCATTTNAGAGTGAAGATAAAGAGATGTTT
ATAATATCATTTGAAGGAATAGATGGATCAGGAAAGACAACTATATCTAAAATAATCTAT
GAAAAACTCTTGATAGAAATTGGAAGTAATAAAAAAATCATATTAACTTCAGAGCCTTTC
AGTCAGGAAATTATTAAGTTAATTGAGGAAATAGGATGGAAAGATCCTATATCATTAGCA
TTGTTGTTTACAGCAGACAGAGCATATCACCTAAATCTACTGTTTAAACAAAATCCTGAA
ATCATTATCATGGACAGATATATTGATTCTACAATAGCATATCAGAGTTCTCTGGGAATT
GATGAAAATTGGATAAGGAATCTAAACAAGTATTTCCCAGAGCCTGACTTAACCATACTA
CTTGATCTAAAGCCTGAAACTGCTATTGCAAGAATAAAAAATAAGGTGGACAAATTCAAT
TTTGATGAGAAAATTTCTACATTATCAAAGGTTAGAGAGAAATATCTGGAACTAGCTAAA
AGAAATAATAAAATAAGAATAGTGAACGCTGAGAAATCCATTGACGAGATTGTAGAGGAA
ACGTGGTCTATTGTTTATTCTTTTCTAAACCATTTCTAATTCTCATGATTCTCTCTATAG
CTTCGAGGTACCTAATTATTTGAGTTATTGACTCGGTATCCATAGGATCTTGCTTTATTT
TCTCCGCGACTTTCTCTACATTATTAACCAGTATACTCTCCAAGCTATCCATAAGAAAGT
TAGTCTGAATCCTTTTCTGCTCAGCCTCATCCTTAACTATATATACCTTACCATGAGTAG
GGCAAATAACTTCTCCACTTTTTAGCCTAAACAATGGCATATTACAAACCGGGCAAGGTA
TATCTAACATTGTAGCACCTTGCCTAAGCAATTCCGCAGCTTTCTTCACTGAGTCTGTGG
TACTCATGAAATCCCACAATAAACTAAAAAAGTGCTATAGTAAAATATCTTTGGGTGATT
TACAATGTCTGCTCTTTATGACAATGAGGCAAAAATTAGACAGGCTGTGGGGATGCTACA
AAAAATAGTGAATGATACTAGTGTTCCTAGAAATATTAGAAGAGCAGCAACAGACGCTAT
TAGAAATCTTCAGGATCAAACTTTGAGTCCAGCAGTAAGAGCAGCAAATGCCATTGGGAT
TTTAGAGGAAATAAGTCAAGACCCGAATATGCCCATGCATACCAGAATAGCCATATGGAA
TGTTGTCTCAATGCTAGAGACAGTTAAAGATTAAAGTTTTTTACCATAAAAGTAGATTTG
TGTCTTGCGGGGGTGCCCGAGCAAGGTCAAAGGGGTCGGGCTTAGGACCCCAAACGGGTA
AGATCCCCGATGGTGTAGGCCTGCGTGGGTTCAAATCCCACCCCCCGCATTCTTGATCAT
AGTTTGCAGATTTTGATGTAATATAATTTGATAAATGATTGGCATAATTATGCTCAAGTT
ACCTAAGGAATAAACTTTATATTGCAACTACTTTACAGTATATAATGGAAGACCCGCCGT
AGCTCAGCCCGGTTCTAGAGCGCCCGGCTGTAGGTTAGGAGGGCAGTTACCGGGTGGTCC
GGGGTTCAAGTCCCCGCGGCGGGATTCCTATTACATGTGCCCGTACTTCTTTAAGATAGT
TTAAAGATGATATCGTAGAGAATTCTCAAAATATACTAGATAAGATAAAATGGTCTACTT
TATGACTAGAATTTAACAATTTCAAAACCTAAAAACTTGTACTTACCAATGTATATATCC
AAATCAACCTAGTGTTAGCGAAAAGCTACGACTAAACTTTTCTACACCTTTAGTATAGTT
CTTAGATTAAAATATTGTCAATGAGTGATAGAAGTTCCTTCTTCCTGGCAGAAAATTTTC
CCCTCTCATATGCTATTTTACCATCAATTATAACCTTACTAACGTTTTCTCCCACTGCAT
TATAAACTATATTTGAGACTATACGATCTTTCTTTAGTGGATATAATTGATCACTATCTA
AAAGAACTAGATCTGCCATATATCCTTCTTTTATTTTTCCACCCTTTATTCCCATTAATT
TGTATCCTTCTTCTGTAGCAGATTTAAGAGCATGAAGAGCTTTTATTCTAGTGTCCCAAT
AGGAGTGTCTCTGTAGTAATACTGTATTTTTCATTTCCCTAAACATATCCAGTGAATTAT
TAGTCGACGGTCCGTCAGTACCTATGGTAACATTCTTACCTTTCTCGATCATATCTATAA
ATGGGAAAAAACCTGCAGTGGCTAGTTTCATATTAGATGTAGGACAGTGTGTAGCCATCT
CTACATATTCTAATTCCCAATTTGCGACCCACCCTAAATGAACCAATTGAGAAATTTCGA
CAATATTTAATTCATGTAGAAACTCTACAGGAAATTTCCCGTATTTTTTCTTAGACTGAA
AAATTTCATTCCTAGTTTCAGCCACATGAATATGAATACGCGTTTCCGTCTCTTCAGCCA
[truncated: 1,857,738 more chars]
