# Supplementary material for: Regions Enriched with Reverse Complement Triplets in Bacterial Genomes
Source: Int J Mol Sci. 2026 Feb 28;27(5):2301. doi: 10.3390/ijms27052301 (PMC12985086; doi:10.3390/ijms27052301)
Supplement: Supplementary file 1 [file ijms-27-02301-s001.zip › for_send/45/Thermomicrobia/class/mirror.txt]

SMAX=  818.00     KMAX=     234   
NOM=     1     3     8    13    14    15    17    18    19    20
NOM=    21    22    23    24    25    31    33    34    35    37
NOM=    40    41    42    44    45    46    48    50    51    53
NOM=    54    55    56    57    61    62    64    65    66    73
NOM=    74    75    76    77    78    80    82    84    85    94
NOM=    96    97    99   104   106   108   110   111   113   114
NOM=   115   116   117   118   120   121   123   124   127   129
NOM=   131   132   133   135   136   137   139   140   141   142
NOM=   143   145   146   149   150   151   152   153   159   161
NOM=   166   171   172   173   176   179   180   184   186   190
NOM=   192   196   198   199   200   201   202   203   204   205
NOM=   209   210   213   215   219   220   221   222   223   224
NOM=   226   228   229   230   231   232   234   235   239   241
NOM=   242   243   248   249   250   251   253   257   260   261
NOM=   263   264   265   275   278   280   281   285   288   289
NOM=   295   298   299   300   301   304   307   308   310   311
NOM=   312   313   314   315   318   323   325   326   327   328
NOM=   329   330   331   333   334   335   337   338   340   342
NOM=   343   345   346   347   348   349   352   353   354   359
NOM=   360   361   362   363   364   368   369   370   371   374
NOM=   375   376   377   382   383   386   387   388   389   391
NOM=   392   393   394   396   398   399   400   403   406   408
NOM=   410   411   412   413   414   416   421   422   423   425
NOM=   426   427   428   429   431   432   433   434   439   440
NOM=   441   443   444   446   448   449   450   452   453   454
NOM=   457   461   464   465   466   467   469   470   471   475
NOM=   476   477   478   480   484   485   488   491   494   495
NOM=   496   497   501   502   504   505   507   513   515   517
NOM=   521   522   524   531   532   533   535   537   541   543
NOM=   544   545   546   547   548   549   550   555   558   560
NOM=   565   568   569   570   572   573   574   575   578   579
NOM=   580   582   583   584   586   588   589   590   592   593
NOM=   596   598   599   600   601   603   604   608   609   610
NOM=   611   612   614   620   622   625   628   630   632   635
NOM=   639   640   641   644   645   649   650   653   654   656
NOM=   657   659   662   670   673   674   675   676   677   678
NOM=   680   681   682   683   684   685   686   690   693   694
NOM=   695   696   697   701   703   704   705   707   708   709
NOM=   710   711   714   715   717   719   720   723   725   726
NOM=   727   728   731   732   733   734   735   739   740   742
NOM=   744   746   747   748   750   751   753   757   759   760
NOM=   761   763   764   768   769   772   775   778   779   782
NOM=   783   784   785   787   789   790   791   795   796   799
NOM=   800   801   802   804   805   807   811   812   814   818
NOM=   819   820   821   822   823   827   828   835   836   838
NOM=   839   840   841   843   847   849   851   853   854   856
NOM=   858   859   860   862   863   864   865   868   872   874
NOM=   875   877   879   880   881   882   883   888   890   891
NOM=   895   896   899   900   901   905   907   911   913   914
NOM=   915   917   918   919   920   921   922   923   924   925
NOM=   926   927   928   929   931   936   937   940   942   945
NOM=   946   947   949   950   951   953   954   958   959   960
NOM=   962   963   964   965   967   968   970   971   972   975
NOM=   976   978   980   981   982   984   985   987   989   990
NOM=   992   993   995   996   997   998  1003  1004  1006  1007
NOM=  1008  1010  1014  1015  1016  1017  1019  1022  1025  1027
NOM=  1029  1030  1031  1032  1034  1037  1039  1041  1043  1044
NOM=  1045  1046  1047  1048  1049  1050  1051  1052  1053  1054
NOM=  1055  1059  1060  1062  1070  1072  1076  1078  1079  1082
NOM=  1083  1084  1087  1090  1093  1095  1096  1097  1098  1100
NOM=  1101  1102  1103  1107  1108  1110  1111  1115  1116  1117
NOM=  1122  1123  1125  1126  1130  1131  1132  1134  1136  1138
NOM=  1139  1140  1142  1143  1144  1145  1151  1153  1156  1159
NOM=  1160  1161  1162  1163  1165  1166  1167  1168  1169  1170
NOM=  1171  1172  1173  1174  1176  1179  1180  1182  1183  1184
NOM=  1186  1189  1191  1193  1194  1196  1198  1199  1201  1202
NOM=  1206  1208  1209  1212  1213  1214  1216  1220  1225  1226
NOM=  1228  1231  1232  1233  1234  1236  1238  1239  1240  1242
NOM=  1244  1245  1247  1248  1249  1250  1251  1256  1259  1260
NOM=  1261  1262  1265  1266  1268  1270  1271  1275  1277  1281
NOM=  1283  1284  1286  1288  1290  1292  1296  1299  1300  1302
NOM=  1308  1310  1312  1313  1314  1316  1317  1321  1322  1323
NOM=  1324  1325  1327  1333  1338  1339  1343  1346  1347  1352
NOM=  1353  1354  1359  1360  1362  1363  1367  1368  1370  1371
NOM=  1374  1376  1380  1381  1382  1383  1387  1388  1392  1394
NOM=  1395  1396  1397  1398  1399  1400  1402  1405  1406  1407
NOM=  1410  1418  1419  1420  1421  1422  1423  1424  1425  1427
NOM=  1429  1431  1432  1433  1436  1439  1444  1445  1446  1449
NOM=  1452  1453  1455  1456  1460  1462  1463  1465  1467  1469
NOM=  1471  1472  1473  1475  1476  1478  1479  1481  1482  1483
NOM=  1484  1487  1488  1489  1490  1491  1492  1494  1496  1497
NOM=  1498  1499  1502  1503  1504  1505  1506  1511            
KK=  589081  LL=  589410  Z=    5.15  JJ=  588541  DL=   330    
AGCGCGTGCGCGCGATCGCCGAGACAGGAGTGGATGCGATTTCGGTCGGCGCGCTGACGCACTCAGCGTCTGCACTCGACATCTCCCTGGAGGTCGTGGCTGTCGACGGACGCTGAAGGAGGGTCAGTCGAGCTGATGGAACAGCAGGAACTCGTTCGAGAGATTCTCCGACTCAAGGAGGAGCGTCGTGCGGTCATCCTGGCACATAGCTACCAACGGCCAGAGGTGCAGGATATCGCTGACTTCGTCGGTGATTCGCTCGGGTTGTCGCGCGAAGCGACGCGGACGGATGCCGACGTCATCGTTTTCTGTGGCGTGCATTTCATGGCC                                                                                                                                                                                                                                                                                                                                                                                                                                                                                                                                                                                                                                                                                                                                                                                                                                                                                                                                                                                                                                                                                                                                                                                                                                                                                                                                                                                                                                                                                                                                                                                                                                                                                                                                      
A===      323      123      223      314      413      234      343      224      233      231      243      244      334      333      313        0      214      213      124      121      114      1
B===      414      412      411      324      423      341      434      311      441      241      431      331      344      444      424        0      321      421      312      212      322      4
RRR=   9665.6   8047.8   4883.8   1457.6   1051.7    919.9    397.0      2.8      0.0      0.0      0.0      0.0      0.0      0.0      0.0      0.0      0.0      0.0      0.0      0.0      0.0      0
M=    36745.    53720.    33391.        
M=    34757.    54266.    36300.        
M=    77015.    62576.    84359.        
M=    83943.    61898.    78410.        
J=   1     -23.0  63.1 -40.1            
J=   2     -35.4  63.0 -27.6            
J=   3       9.2 -46.8  37.6            
J=   4      35.6 -49.8  14.2            
SMAX=  546.00     KMAX=     185   
NOM=     2     4     5     6     7     9    10    11    12    16
NOM=    26    27    28    29    30    32    36    38    39    43
NOM=    47    49    52    59    60    63    67    68    69    72
NOM=    83    86    87    88    91    92    95    98   100   101
NOM=   102   103   105   107   109   119   122   125   126   128
NOM=   134   138   144   147   148   154   155   156   157   158
NOM=   160   162   163   164   165   167   168   169   170   174
NOM=   177   178   182   183   185   188   189   191   194   197
NOM=   207   208   211   214   216   218   225   227   236   237
NOM=   244   245   246   247   252   254   255   256   258   259
NOM=   266   267   268   269   270   271   272   273   274   276
NOM=   277   282   284   286   287   290   292   293   296   302
NOM=   303   305   306   309   316   317   319   320   321   322
NOM=   324   332   336   339   341   344   351   355   357   358
NOM=   365   372   373   378   379   380   381   384   385   397
NOM=   401   404   405   407   417   418   419   420   424   435
NOM=   436   437   438   442   445   447   451   456   458   459
NOM=   460   462   463   468   472   473   474   479   481   482
NOM=   483   486   487   489   490   492   493   499   500   503
NOM=   509   511   512   514   518   519   520   523   526   527
NOM=   529   530   534   536   539   540   542   551   552   554
NOM=   556   557   559   562   563   576   581   585   587   591
NOM=   594   595   597   605   606   607   613   615   616   617
NOM=   618   619   621   623   624   626   627   629   631   633
NOM=   634   636   637   638   643   646   647   648   651   652
NOM=   658   661   667   668   669   671   672   687   688   689
NOM=   692   699   700   702   706   712   713   716   718   724
NOM=   729   730   736   737   738   745   749   755   756   758
NOM=   767   771   774   776   777   780   781   786   792   793
NOM=   794   797   798   806   808   809   810   815   817   824
NOM=   825   826   829   830   831   832   833   834   837   842
NOM=   845   846   848   852   857   861   866   867   869   870
NOM=   871   873   876   878   884   885   886   887   889   892
NOM=   893   894   903   904   910   916   933   934   938   939
NOM=   943   944   955   956   957   961   966   969   973   979
NOM=   986   988   994  1002  1005  1009  1012  1020  1021  1023
NOM=  1024  1026  1028  1035  1036  1042  1056  1057  1058  1061
NOM=  1063  1064  1065  1066  1067  1068  1069  1071  1073  1074
NOM=  1077  1080  1081  1085  1086  1091  1092  1094  1099  1104
NOM=  1105  1114  1119  1120  1121  1124  1127  1128  1129  1133
NOM=  1135  1137  1141  1146  1147  1148  1149  1154  1155  1157
NOM=  1158  1164  1175  1177  1178  1181  1187  1188  1190  1192
NOM=  1200  1203  1204  1205  1207  1210  1211  1215  1217  1218
NOM=  1219  1221  1223  1224  1227  1229  1230  1235  1246  1252
NOM=  1253  1254  1255  1257  1263  1264  1267  1269  1272  1273
NOM=  1274  1278  1279  1280  1282  1285  1287  1289  1293  1294
NOM=  1295  1298  1301  1303  1304  1306  1307  1309  1311  1315
NOM=  1318  1320  1326  1329  1330  1331  1335  1336  1337  1340
NOM=  1342  1344  1345  1348  1349  1350  1351  1357  1361  1364
NOM=  1366  1369  1372  1373  1375  1377  1378  1379  1384  1385
NOM=  1386  1389  1390  1391  1393  1401  1403  1404  1408  1409
NOM=  1411  1413  1415  1416  1417  1428  1430  1434  1435  1437
NOM=  1438  1440  1441  1442  1443  1447  1448  1450  1457  1458
NOM=  1459  1464  1466  1468  1470  1474  1477  1480  1485  1486
NOM=  1495  1500  1501  1507  1508  1509                        
KK=  302583  LL=  303002  Z=    9.05  JJ=  302043  DL=   420    
GTTGGCCGAAACGCTCGACGACCTGTGCGATCAAGCGATCGACCTGAGCCGAGTTGGCCACATCGGCCGGAAATGCCTCGACTGCATCGTAGCCGGCAGCTCGCAGCTCAGCGACTGTCTCTCGTGCCCGTTCGGGAGTCCGATCGTTGATCGCGATCCTCGAACCCGACTCGGCGAGTGCCCGGGCGATGAGCGGGCCGAGTCCACCGCGCGAGCCACCGCCAGCGCCGGTCACCAGTGCGACCATGCCGTTCAGATCGAAACGCTGCTGTCGTTGCATCCGTTCCTCCTGCTCCATCGTCGGCGTGCAGAGACCACTGATTGGCTAGGAGGGCATCGAGACCATCGTGCTGGTCGTGCTCGTCGATGCTGTTCGCTTGTGCGAAGCTCGCATCGGGATCGCTCGCAAAATCGGTATCC                                                                                                                                                                                                                                                                                                                                                                                                                                                                                                                                                                                                                                                                                                                                                                                                                                                                                                                                                                                                                                                                                                                                                                                                                                                                                                                                                                                                                                                                                                                                                                                                                                            
A===      234      231      141      143      233      123      243      244      343      113        0      313      413      334      333      323      314      224      223      131      124      1
B===      341      241      232      432      441      412      431      331      434      422        0      424      423      344      444      414      324      311      411      242      312      2
RRR=  15625.2   1262.5    290.7    212.7    211.7    175.2    142.5     49.7     30.2      3.8      0.0      0.0      0.0      0.0      0.0      0.0      0.0      0.0      0.0      0.0      0.0      0
M=    27277.    22553.    36014.        
M=    34242.    21956.    27859.        
M=    51607.    55806.    42838.        
M=    43874.    56685.    50289.        
J=   1      -8.2 -37.0  45.1            
J=   2      38.3 -37.3  -1.0            
J=   3       7.2  27.0 -34.2            
J=   4     -30.2  30.2   0.0            
SMAX=   86.00     KMAX=     294   
NOM=    58    79    81    89    90   112   130   181   193   217
NOM=   240   262   283   291   294   297   395   402   430   455
NOM=   498   506   508   538   553   561   566   567   571   577
NOM=   602   642   655   664   665   679   691   698   721   722
NOM=   741   743   752   754   762   766   770   773   816   850
NOM=   855   932   935   941   948   952   974   977   983   991
NOM=  1001  1011  1018  1033  1075  1088  1089  1106  1118  1152
NOM=  1195  1237  1243  1258  1276  1291  1334  1356  1358  1414
NOM=  1426  1451  1454  1493  1512  1513                        
KK=  562682  LL=  563251  Z=   10.58  JJ=  562622  DL=   570    
CTGATCGATCCGACTCGCTTGTGGGCGAGCGCTGCTCGTATCTATGGCGATCGTATGGAACTCTTGTGGGGGTCGATTCGCCCATGTGCTGCCGAGCGAGTCGTGGTCGTCGAGGATGGGGAGGCGATCGACCTGGGTGATGGGCGCCGATTGCGGGCATTGGCGACGCCAGGACATGCCTCGCACCATCATGCCTGGCTGGATACCGCCACTGGTTCCGTCTTCGCTGGCGACATCGCTGGTATCCGGATCAGCGCGCTCCCCTTTGTCTTTCCACCGACCCCGCCACCGGATATCGATCTCGGACAGTGGCGCCGGAGTATCGAGCGCCTGCGCCGTCTCCAACCGAGTCGCCTCTATCTTGGTCACTTCGGACCAGTCGAGGATATCGATTGGCACCTGGACGATCTCTTGGCGAGGCTCTTCCTCTGGGCAGGATGGATCGGGGCGTTGCTGGAGCAGGGCCTGGATGCGGAGACGATCGCCGGGCGATTGCAGGAGCTGACGGACGGAGAGTTCCATCGTCTCCTGGGTGAGCGTGCGCCGGTTATTGCGTACCAGTGGGCGTCC                                                                                                                                                                                                                                                                                                                                                                                                                                                                                                                                                                                                                                                                                                                                                                                                                                                                                                                                                                                                                                                                                                                                                                                                                                                                                                                                                                                                                                                                                      
A===      123      323      223      413      343      314      133      224      143      134      234      231      233      243      244      334      333      313        0      214      121      1
B===      412      414      411      423      434      324      442      311      432      342      341      241      441      431      331      344      444      424        0      321      212      3
RRR=   1734.6    461.2    157.6     92.1     40.3     24.2     15.8      7.7      3.0      2.2      1.5      0.0      0.0      0.0      0.0      0.0      0.0      0.0      0.0      0.0      0.0      0
M=     4005.     5130.     3052.        
M=     3247.     5433.     4169.        
M=     7555.     6450.     8772.        
M=     8433.     6227.     7247.        
J=   1      -0.9  17.3 -16.3            
J=   2     -16.3  18.1  -1.8            
J=   3      -0.5 -13.9  14.3            
J=   4      14.0 -13.3  -0.7            
