# Supplementary material for: Regions Enriched with Reverse Complement Triplets in Bacterial Genomes
Source: Int J Mol Sci. 2026 Feb 28;27(5):2301. doi: 10.3390/ijms27052301 (PMC12985086; doi:10.3390/ijms27052301)
Supplement: Supplementary file 1 [file ijms-27-02301-s001.zip › for_send/45/Thermomicrobia/class/selection.txt]

KOK=         1
KK=    3961  LL=    4380  Z=    7.23  JJ=    3781  DL=   420
A===      111      112      113      114      121      123      124      131      132      133      134      141      143      144      211      213      214      223      224      231      233      234      243      244      313      314      323      333      334      343      413      433
B===      222      122      422      322      212      412      312      242      142      442      342      232      432      332      221      421      321      411      311      241      441      341      431      331      424      324      414      444      344      434      423      443
RRR=    0.109   -0.166   -0.062   -0.459   -0.166   -0.798   -0.780    0.425   -0.798    2.245   -0.078   -0.459    2.230    3.349    0.109    0.507    0.912    3.229   -0.137    0.118    2.325   81.099    5.842   -0.190    5.730   -0.240    1.646    0.875    0.260    1.401   -0.078    0.077
X1==   -0.219   -0.275   -0.488    0.519   -0.275   -0.611   -0.603   -0.488   -0.611    1.857   -0.066    0.519    1.885    2.896   -0.275    0.389    0.397    2.233    0.244    0.389    1.423   10.182    2.324   -0.281    2.826   -0.066    2.290    1.046   -0.247    1.737   -0.066    0.415
X2==   -0.499    0.602    0.128   -0.884    0.602    1.305    1.295   -0.872    1.305    1.209    1.183   -0.884    1.183    1.156   -0.398    1.305    2.295    1.446   -0.562    0.305    1.633    7.965    2.514    0.676    2.028    3.621    0.719    0.836   -1.053    0.807    1.183    0.187
CD1=        0        0        0        1        0        0        0        0        0        3        1        1        3        4        0        1        1        3        1        1        3       13        4        1        4        1        4        4        2        5        1        3
CD2=        0        1        1        0        1        2        2        0        2        3        3        0        3        3        0        2        3        2        0        1        3       10        4        2        4        6        2        4        1        4        3        3
GTGCGACCTCCGGGCTGCTCGGCAGGGGATCGATCGGGTCGAGGACGATCGCGAAGGCTCGTCGCTCGACTGCACCATTTCCGATCGGGTATTGGAGCGCGACGTACGGTGAGGGACTCGCCCAGGCTGACCGTGCGCTCCGCTCGACGACATGCGCCATGCTCCGCTCCTCTCGCCGTTGCACACTCCCCCTCGCTAGGACACACCGTCCCCGGGGCGTGGGCCCCTCCGTGCCCACGCTCGCTCGGGCTGTGACCCAGCCGTGCCTGCCTGGCACTGCGCAGTCTAGCACAGGAAGTGTACGTACGTCTAGAGGAACACGCGTTCGTACGCAGATTCTAGAGGAAGTCGTATGGCGAGGTCTCGCGGCGCGGTGGGTTGAGCGGCGATTCACTGACCAGTTCGTCGCTCAGCTCGTCG
KOK=         2
KK=    6181  LL=    7380  Z=    5.35  JJ=    6181  DL=  1200
A===      111      112      113      114      121      123      124      131      132      133      134      141      143      144      211      213      214      223      224      231      233      234      243      244      313      314      323      333      334      343      413      433
B===      222      122      422      322      212      412      312      242      142      442      342      232      432      332      221      421      321      411      311      241      441      341      431      331      424      324      414      444      344      434      423      443
RRR=    0.178    0.981   -2.036    0.416   -0.095    0.336    0.544   -0.391   -0.025   -0.454    3.588    6.284    6.346   16.520    0.943    0.982   -0.733   -0.018    0.034   33.943    3.341  155.455   32.191    0.920    0.459    2.151   -0.254   -1.451   12.552   10.410    0.001   -0.170
X1==    0.096    1.092   -0.586    0.208    0.092    0.161    0.201   -0.586    0.913   -0.807    1.425    4.793    2.521    4.828   -0.908   -1.343    0.963    0.904   -0.567    6.929    0.803    9.608    5.783    0.377    0.814    1.425    0.264    1.608    3.281    5.252   -0.217    0.127
X2==    1.858    0.899    3.476    2.003   -1.038    2.084    2.709    0.668   -0.027    0.564    2.517    1.311    2.517    3.422   -1.038   -0.731   -0.761   -0.020   -0.060    4.899    4.161   16.180    5.566    2.443    0.564    1.509   -0.963   -0.902    3.826    1.982   -0.004   -1.336
CD1=        1        2        1        2        1        2        2        1        3        2        6        8        8       12        0        0        3        3        1       11        5       21       14        4        5        6        4       11       15       20        3        7
CD2=        3        2        7        5        0        5        6        3        2        5        9        4        9       11        0        1        1        2        2        9       12       36       15        9        5        7        2        5       18       13        4        4
AGGCGGTTCAAGAGGAGCGCGTGCTCCGGATAGTCGAGGCGAGCACGCGTGGCTTCGTCGAGCACTTCCCATAGATCGCCGTCGGCCAGTCGGGCCACGGTCGCGGGCTGCTCAGCGAGGGCATAGGCTTGCTCGAGCGTCAGGCGGCCCTGGACGACGTCGGCCGCGATGCGATAGAGCGGATTGCGTTCGATACCCTGACGACGACGGAGCCAGCGGCCGAACTGCTCGAAGACGCTCATCGTCCCACCTCGGTCGCCTGTTCGCTGGCTGCCGCTCCGGCGAGTTCCCAGGCCCAGCGCAAGGTCTCCAGGGTCACGTTGCCGCCGCTGACGACGAGGACGACCGTCTTGCCGGCCAATCGGTCGCGGATCCGGTGCGCCGCAGCGAGCGCGGCTGCCCCTGCCCCCTCGGCGACGATGCGGGTCTCGAGCAGCTCGATCATCGCGCGTGCGATCTCCTCGTCCGACACCAGGACAATGTCGTCGACGCGTTCCCGGATGATGCGCAGCGGGAGCTCGAAGGCAACGCGGGTCGCGATCCCTTCTGCGAACGTGTACCCGTCAGCCAATTCCAAGAGCTGACCTTTCCGCCAGGACTCGTAGACGACCGGCATGCCAGCTGCTTGGACGCCGATCACCTGGATCGCGGGATCGACGGTTTTCATCACGATGCCGGTGCCACAGACGCCGCTTCCTGCCCCGATCGGCACGATGATCGCATCGAGGTCCGGTACGCTTTCCAGGATTTCCAGCGCATAGGTTCCTACACCGGCGATGAGATCCGGTTCGTTCGCCGAATGGATGTAGCGCAGCCCGTCAGCTGCCGCGCGGGCCTCGCAGGCCAGGCGCGCTTCGTCGAAATCGCGCCCGGTCAGCACGACCTCGGCGCCGAGCCGGCGCATCGCCGCGACTTTGAGGGGATTGGCTCCCTCCGGTGCATAGATGATCGCCCGAACGCCGAAGAGACGAGCAGCATAGGCGATCGACTGACCATGGTTGCCGGTCGATGCCGTGACGACCCCACGTGCGCGTTCCTCGGGAGAAAGCTTGCTCATCAGATAGATGCCACCACGCACCTTGAACGCCCCGATCGGCTGCAGCTGTTCGCATTTCAGGTAGACCTGGCAGCCGAGTCGTTCGCTCAGGAGTGGCGAGTGCAGCAGCGGCGTGGGCGGCAGATACCGCTGAACGACCGCTC
KOK=         3
KK=   10201  LL=   11160  Z=    7.54  JJ=   10201  DL=   960
A===      111      112      113      114      121      123      124      131      132      133      134      141      143      144      211      213      214      223      224      231      233      234      243      244      313      314      323      333      334      343      413      433
B===      222      122      422      322      212      412      312      242      142      442      342      232      432      332      221      421      321      411      311      241      441      341      431      331      424      324      414      444      344      434      423      443
RRR=    0.195    0.195    1.533   -0.493    0.195   51.966   -2.045   -0.039   -1.252    0.851    2.081    1.080    9.085    0.216    0.195    8.295    1.130    5.647    0.349    1.085   -0.450    0.371   -3.387    5.534   -0.140   26.046   78.333    0.067    3.018   20.543    7.624    1.039
X1==   -0.571   -0.444    1.660    0.538   -0.444    9.071    1.877    0.741    1.071    0.321    0.673   -1.177    2.462   -0.725   -0.444    2.071   -1.037    2.278   -0.831   -0.929    0.764    0.517    3.890    0.902    0.960    8.424    7.268   -0.099    1.666    4.168    3.058    0.415
X2==   -0.341   -0.438    0.924   -0.917   -0.438    5.729   -1.089   -0.053   -1.169    2.649    3.092   -0.917    3.691   -0.298   -0.438    4.004   -1.089    2.479   -0.421   -1.169   -0.589    0.717   -0.871    6.138   -0.146    3.092   10.778   -0.675    1.812    4.929    2.493    2.505
CD1=        0        0        3        2        0       10        3        2        2        3        4        0        7        2        0        3        0        3        0        0        3        3        8        4        4       17       12        5       10       16        8        7
CD2=        0        0        2        0        0        8        0        1        0        8        8        0        9        2        0        6        0        5        1        0        3        5        2       14        3        8       26        8       14       23        7       16
GCGCTCCAGGTACTCTGCCTCGCGTTCGTAGGCATGCCGGACCGGCGTTTCCCGGATCAGGAGCGTCGTCGCATCGAGCCAGGCGAGTGGCCGGCGGTTCGTCTGGCGGTCCCAGCGGTAGCGAGCGAGACGCGTGCCGTCCCAGCGCAGGATATCCAACCAGCGCGGCTCGCGCGGTGGATCGGGTGTCCAAGCGGCGATCAGCTGGCCATCGGGACCGAGCAGTCGGAACCCTCCGGCATCGGCCGGCAGGCGACTGGTCACGGCGAGCCAGCGACGCTGGCCGAGATCGAAGGCGAGCGCGTACGGACCGGCCGAGCCGAACCAAACGTACGGTCCGCTCGCCGACGGTGCAGCGGTCTCGCCGGGCGGCCCGAGCGCGCGGTTTCCCGGGAGCCTCCAGCTGGCGAAGACGAGAAGCAGCGCGAGCGCGACCAGCACGACGATGCTCGGATGCCGGCGCTGACGGGGAGCAGGGGGAACTGGTACGGTGCTGGCACGCTCGAGTACCTGCTCATCGACCTCGCGGCTCGTCGCCAGCGCCGTCCGGCAAGCGGAGCAGGTGCGGGTATGGAGCAGGAGCGCGAGCCAGGCATCGCGGTCTGCCAGGCGATCGCGCCAGGATGCGACCCCCTCCCGCCCCTCCGGACAGGGGTCGCTCCAGTGGTCACTCAGCTGGGCGCGCACCGCGAGCAGTGCGTCGCTGATGCGCGATTCCTCCGCGCCGGTCACTACGGCGAGTCGAGCGGTGGATGCGCCGGCCAGGTGAAGCGCGTAGAGGAGCCCCGCTCGATCACCGCGCCGGTGCGGGGGCGAGAGGCGCAGGACGAGCGAACAGACCTGGCTCCGCCACCAGATCGCCGGCAGCGCTGCGTCCAGTGGCGTCCGCTGGGCAGGTGCAGCGATCCACCGCGCGATGCGGGGCGGGAAAACGCTCTCGAGGAGGGTGGCGAGCCTGAG
KOK=         4
KK=   38701  LL=   39810  Z=    6.11  JJ=   38641  DL=  1110
A===      111      112      113      114      121      123      124      131      132      133      134      141      143      144      211      213      214      223      224      231      233      234      243      244      313      314      323      333      334      343      413      433
B===      222      122      422      322      212      412      312      242      142      442      342      232      432      332      221      421      321      411      311      241      441      341      431      331      424      324      414      444      344      434      423      443
RRR=   -1.793   -0.015   -0.187    9.341   -2.298    5.469   -0.132    1.992   -3.336    1.130    3.832    4.493   17.155    9.547    0.821    0.332    0.329    2.533    1.107   17.560    7.896   70.039    8.727    7.886    5.806    4.788   -0.890    0.935    7.647   12.950   -2.983    0.366
X1==    1.444    0.210   -0.202    1.481    2.210    1.724    0.101    0.705    2.486   -1.039    2.442    1.481    3.036    3.390   -0.790   -0.562   -0.635    1.620   -1.019    5.534    2.672    9.438    4.445    3.673    2.031    1.849   -1.460   -2.473    3.493    5.915    3.036    0.263
X2==   -1.241   -0.072    0.927    6.305   -1.040    3.173   -1.296    2.824   -1.342   -1.088    1.569    3.033    5.651    2.816   -1.040   -0.590   -0.517    1.564   -1.086    3.173    2.955    7.421    1.963    2.147    2.858    2.589    0.610   -0.378    2.189    2.189   -0.983    1.391
CD1=        2        1        1        3        3        4        2        2        5        1        7        3        8        9        0        1        1        5        1        9        9       23       13       12        6        6        1        0       15       21        8        7
CD2=        0        1        4       12        0        6        0        7        0        2        7        7       15        9        0        1        1        3        0        6        8       15        6        6       10        9        4        6       12       12        2       10
GCGAGCCGATCAGCGCCAAGCTCCTGGCGAACTTGCTCACCACCGCTGGTGCCGATCGCGTGTTGACGATCGACCTGCACGCGCCAGCGATCGAGGGATTCTTCGATATCCCGGTCGATCATCTGCGCGCTACGCCGATTCTGGCCGCGCATTTTCGGCGTCTGGGTCTCACGGACTTCGTCGTGGTCAGCCCGGATGCTGGTGCTGTGGTGCGGGCTGACGAATTTCGCCGGCGTGCTGGTGGGAGCTTGGCCATCATCTCCAAGAAGCGACCCGGACCGGAGGTCGCCGAGGTGCTGGAAATGGTCGGTGACGTCGCCGGCCGGGATGCGGTGATCGTCGACGACATCATCGCGACCGGTGGGACGCTCCTCCAGGCTGCCGAACTCTTGCGGGAGCGCGGGGCACGGCGGATCTTCGCAGCTGCCGTGCACGGCGTGTTCGCTGGGCAGGCACTGGAGCGGATCCAGGCGTCACCGATCGAGAAAGTGTTCGTGACGGATACGATTCCTTTACCAGAAGGGATGTGCACGGACAAGGTGGAGGTGCTGACCGTCGCGCCGCTGCTCGCCGAAGCGATCATGCGGATTCATAAGGATCTGAGCATCAGTGCACTCTTCACCTGACCGCTCGCCGCCTCGGGCGGGGCCATCCCGGGAGTGTGTGCTTGAGTAGTCCCTGGACAGAAGCGATCCTCTTCGTGGTTCTCGCTGCCCTCTTCTTCGCAGCGGCACTCGCTGACCTGGCGAGTTGTCTGCCGGCTCGCCGCTCGCTGCGGGAGTTCCTTGCCGAGTTGGCCGAGACGCAGAACGGGAATGGCGAGAACACGCTCGAGCAACTGCGTGTCGCTCGTCCCGCGATCCGGCTCGTGCAAGCGACCACGTTCCTCGGCTTGACCGTGCTCGCCTTACGGATCGGCCATCGGTGGTGGCCAAAGCACGAGCTCGCGGTGGCTGTGCTGATCGCCTTCGTCGCCTTGCTCGTGCTCGCCAGCGCTGCGCCGATGGCGCTGCTGGAGCGACGGTATCCCTTGACGAGCGCGCGCTTCCGCTTGCTCGCTGGCCTGCTCAGTCGGTTGGGCGCGCCGCTGCGCGTGCTCAGCGAACTCCT
KOK=         5
KK=   44941  LL=   45840  Z=    9.63  JJ=   44881  DL=   900
A===      111      112      113      114      121      123      124      131      132      133      134      141      143      144      211      213      214      223      224      231      233      234      243      244      313      314      323      333      334      343      413      433
B===      222      122      422      322      212      412      312      242      142      442      342      232      432      332      221      421      321      411      311      241      441      341      431      331      424      324      414      444      344      434      423      443
RRR=    0.417    0.417    5.249    2.007    0.510    2.246    3.463   -0.021    1.000   -1.620    3.704    0.895    3.116    3.080    0.417   -0.162    0.216    2.110    0.053    4.278    7.689  135.240    0.585   -0.154    1.586    0.019   -1.208    1.105    1.820   23.808   -0.671   -0.545
X1==   -0.577   -0.614    2.826    3.075    0.386    0.801    2.084   -0.075    2.677   -0.718    1.506    1.371    4.638    2.571   -0.614   -0.137   -1.222    0.711   -0.459    3.615    4.038   13.516    3.185    2.381    0.702    0.254   -1.473   -0.916    0.535    7.928   -0.999   -0.390
X2==   -0.723   -0.680    1.857    0.653    1.320    2.804    1.662    0.286    0.373    2.257    2.459    0.653    0.672    1.198   -0.680    1.184   -0.177    2.967   -0.115    1.184    1.904   10.006    0.184   -0.065    2.257    0.076    0.820   -1.205    3.404    3.003    0.672    1.400
CD1=        0        0        4        5        1        2        4        1        4        1        5        3       10        8        0        1        0        2        1        5        8       25        8        8        3        3        0        2        6       22        1        4
CD2=        0        0        4        2        2        5        3        2        2        8        7        2        4        4        0        3        1        5        1        3        7       19        3        2        8        3        5        5       15       14        4       10
TCGTCATTCCCTATCGGGGAAAGCAGCCGCAACTCGCGCCGGATGTCTTCGTCGCGCCCACGGCGGTCGTGATCGGCGATGTCGTCGTGGGGTCGAGGTCGAGTCTCTGGTTCGGCGTCGTGCTGCGCGGCGATATCGGGCCGATCCGTATCGGCCAGCGCGTCAACTTGCAGGAAGGGGTCATCGTCCATCTCGACGAAGGGTTTCCGGTGGTGATCGAGGACGATGTCACGATCGGCCATGGTGCGATCGTGCACGGCGCGCAGATCGCCGCTGGTGCCCAGATCGGCATGGGAGCGATCCTGCTCACCGGTTCGCGTGTCGGTGCGGGGGCGATCGTGGCGGCAGGAGCGTTGGTGCCGGAAGGGATGGAAGTCCCGGCGGGAACGGTCGCGGTCGGAATCCCGGCGCGTATCCGGCGCGAGGTGACCACCGAAGAACGAGCCGAACTCCTGGAGCGTGCGCAGCGGTACGCGCAGCGTGGCGAGGAGTTCCGTCGTCTGCTCGCTGGCGGAGGTGAGGCATGAGCGTGCGTGTCGAGCGGGAGGGGGCGATCACCCTCGTCACGGTCGAGCGCCCGGAACGACTGAACGCGCTCGATACCGCGACGTTGCGTGCCTTACTCGCGGCAGTGCAGGAACTGGCAACGGAGGAGGCGATCGCTGTCGTCGTCCTCACCGGGGCAGGCGATCGCGCGTTCATCGCCGGAGCCGATATCAGCGAGATGGTAGAGAAGTCGCCAGCCGAGGCGCTCGCCTTCGCCGAGTTGGGACACGCCGTTTGCCGGGCGATCGAGGAAGCGCCGCAACCGTACATCGCAGCGGTCAATGGCTACGCGCTAGGAGGCGGCTGCGAGATCGCGCTGGCGTGCGATATCCGCCTCGCCAGCGAGCGCGCCGT
KOK=         6
KK=   58651  LL=   59490  Z=    9.18  JJ=   58321  DL=   840
A===      111      112      113      114      121      123      124      131      132      133      134      141      143      144      211      213      214      223      224      231      233      234      243      244      313      314      323      333      334      343      413      433
B===      222      122      422      322      212      412      312      242      142      442      342      232      432      332      221      421      321      411      311      241      441      341      431      331      424      324      414      444      344      434      423      443
RRR=   -1.384   -0.157    3.930   12.977   -0.660    0.201    0.480    3.930    0.201    0.194   -0.314    7.123    8.869    7.509    0.346    1.241   -0.891    0.004    0.013   17.766   -1.206  119.975    2.059    2.023    0.121    0.315   -0.823   -0.269    4.729   12.675   -0.006    0.982
X1==    1.599   -0.503    2.050    3.073   -0.503   -0.178    0.778    2.050   -0.178   -0.170   -0.135    2.073    1.905    2.654   -0.503   -1.097    0.778   -0.410   -0.385    5.339   -1.100   11.090    1.969    2.035    3.189    0.545    3.706   -1.035    1.691    3.925    1.225    0.351
X2==   -0.865    0.311    1.917    4.223    1.311   -1.131    0.616    1.917   -1.131   -1.141    2.325    3.436    4.655    2.829   -0.689   -1.131   -1.145   -0.010   -0.035    3.328    1.097   10.818    1.046    0.994    0.038    0.577   -0.222    0.260    2.796    3.230   -0.005    2.796
CD1=        2        0        3        4        0        1        2        3        1        2        2        3        5        6        0        0        2        1        1        7        1       21        6        6        7        3        9        3        9       14        4        6
CD2=        0        1        4        7        2        0        2        4        0        1        7        6       11        8        0        0        0        1        1        5        4       19        4        4        3        4        2        6       12       13        3       12
TCGATCTCGTCGCGGCCGACGTGACGAGCGCACGCGCCTGGCGGCGCCGCGAGGCCCGGGCGCGGATCGAGCGCCTGCGCGCTCACATTCGCCGACTCGAAGAAGAAGCTGCGCTGGCGCAGATCAAGAGCCCGCTCGATGGGCACGAACTCATGGCGATCTTCGGCTTGCCACCGGGTCGCTGGATCGCCGAGGTCAAAAATTACTTGCGTGACCTCGTCATCGAGGGGCAGCTAGCTCCCGGCGACAAGGAGACGGCCCGGGTGCTCGCCGAGCGCTGGGTCGCTGAGCACCCGGAAATCATCGAACGAGGACAGCAGGCGCGGCGCTGACAACTGGTCGTGTCGCGCTCGACTCCGTTCCCGTGCTCTCCTCGAGCGGGCGGAACGCGCGGGCCACGCTGGCCAGTTGCGCGGCGTTTGCGCGGACCGAGGCGGCCGTCAGCCGTCAGGCGGACGCGCTCGGCCTCTTCGCCCAGTTGCTCGACGAGCGAGGCGAGTGCTTCGGCTGCCGCACTGGTATCCCGGCTCACCGTAGCGACGTCGCGCACCTGCTGGGTGACGGTGGTGAGCGTCGATGCGATCTCCTCGGTCGCGGCCGTATGCCCGTCGACGACCTGCGCAACACGCTCCAGTTCTCCGACGAGTTCGTCCTTCGCTCGGGACATCGCTTCGCTGGCTCGTCCGATCGCACTGATCTTGTCACCGATCTGCCGTGCGTTCTCGGTGAGTCGGTGCAGCGCGGCTTCTGCCTCGCTCGCCAGGGCGACTCCTTCTTCGACCTCGCGCATGCCCGAAGTCGCTTCAGCGACCATGTCATCGAGCGTGTGCAGGATCTCAT
KOK=         7
KK=   61591  LL=   62760  Z=    8.19  JJ=   61561  DL=  1170
A===      111      112      113      114      121      123      124      131      132      133      134      141      143      144      211      213      214      223      224      231      233      234      243      244      313      314      323      333      334      343      413      433
B===      222      122      422      322      212      412      312      242      142      442      342      232      432      332      221      421      321      411      311      241      441      341      431      331      424      324      414      444      344      434      423      443
RRR=    0.317   -0.016   -0.301    4.301    0.170    8.119    0.368    3.301    4.603   -1.273    1.232    0.391   19.902    7.657    1.005    1.957    3.337   -0.381    0.282    0.106   21.235   91.268    1.262    0.316   -0.076   -0.265   -0.073    1.070    4.328   20.140    8.179   -0.756
X1==    1.275   -0.187   -0.261    3.493   -0.187    3.590    2.757    1.687    5.735   -0.479    0.442    0.950    2.933    3.274   -1.101   -1.413    2.057    1.868    0.234    1.446    3.780    9.655    0.337    0.252    0.538    3.929   -0.137   -0.988    1.663    4.794    2.435    1.272
X2==    0.249    0.087    1.154    1.231   -0.913    2.261    0.133    1.957    0.803    2.656    2.788    0.411    6.786    2.339   -0.913   -1.385    1.623   -0.204    1.209    0.073    5.617    9.453    3.743    1.255   -0.141   -0.067    0.533   -1.084    2.602    4.201    3.359   -0.594
CD1=        3        1        2        8        1        7        6        5       10        3        5        4       10       11        0        0        5        4        2        4       10       21        4        4        5       12        3        4       11       19        9       10
CD2=        1        1        3        3        0        5        2        4        3        8        8        2       15        7        0        0        4        2        4        2       15       22       11        6        3        3        5        4       13       17        9        5
CGTCTTCGCTCATCCCGATGGTCGTCCGGTGTCACCCCAAGAGCTCGCGGAGACGATCGGTTGGCTGCTGGACGAGGCAGCCCCCGAACTAGCCACCGATCACCGGGACGACGACCGGCTCCTGACACTCAGCGAGGTGGCGCAGCGACTGGGACTTCCCGAAACGACGATCCGCTACTACCGTGATCGCTTCGCTCCCTATCTCCCGACCGTCGGTCGCGGTCGATCGCGCCGCTATTCACCGCAAGCGGTCGAGCGACTCCGTTGGATCATCGAACAACTCCACGCCGGCGTCTCTCCGGTGGAGATCGAAGCGCAACTCGGCGGAAAGACGAACGCGTTCGCGTCCACGGAGGACGAGCATCGCCTCATCGAGTCTGTCGAACGCCTCAGCCAACGGATCGCCGAATTGACGGTGAGTTTGCAGCTCGTCGCCAAGGCGCTCCTGCAGCAGGAGGGATGGTCTCCCCGCGAGCCAGGGACGGACTGAACGCTGCGCCAGGTGTCTCGGACATGCCTGCTGCGCGAGGATTCGGTTTCCTCCGGTAGCAGGAAGCGGTTCGAGCAGTGCGGAAGCGTCGCCGTGGCCAGCCGAGTGCAGCTCAGGCGTGGCGCGTGCGGGCTGCCCAGATACTGTCGGGAAAGCGGACACGAAGGTGTTCCCAGACTCCATCGAGCTGTTCGCGAGAGTGCGTCGCCAGGTAGACGGCGACTCCCCACCAATAGATGGCTTCAGCTGCCCAAGCACTGGAGGACTGTCGCGTGGCGACACGCTGGAAAAGCGCGATGGCGTCGCGGAAGCGCGCCCAGTGCAAGGCCACGTGCCCCTCGCCGAGGTCGAGGAGGTCGAGGAAGAGATCGGCTGGCAAAAAGTCCGGACTCTGGTAGCGGACAGCGCCGCGCCGGTCGAGGAAGAGGATCGTCGGGGTCCAGATGACTCCGAGTGGGCGAATCCAGTCCCGCGGATCGCGCAGGAGATCGAGCGAGAGCGGAACGAATCGCTCAGCGATCGCTGCCTGAACCGTTGGATCGGCAAAGGTCGCGGCTTCCAGCCGCGCGCAGCCTCTTCACCCTTCTTTCCAGACATAGGCGAGGATCGGTCGTCGCTCGCGACCAGCCAGTTCGAGCGCCTCGGGAAGAGAGCGTTGCCAAGCGATCATCGCCATGCAC
KOK=         8
KK=   62761  LL=   63450  Z=    4.99  JJ=   62761  DL=   690
A===      111      112      113      114      121      123      124      131      132      133      134      141      143      144      211      213      214      223      224      231      233      234      243      244      313      314      323      333      334      343      413      433
B===      222      122      422      322      212      412      312      242      142      442      342      232      432      332      221      421      321      411      311      241      441      341      431      331      424      324      414      444      344      434      423      443
RRR=   -0.158    0.176   -0.060   -0.006   -0.202    2.195    0.483    0.459   -1.252    0.498   10.143    0.001   10.965   -0.083    0.176   -0.204    0.878    9.378    8.138    0.070    8.727   26.606   11.741   -1.398    0.089   -3.937   17.647    2.697    6.129   10.277   -0.623    1.591
X1==   -0.335   -0.378    0.287   -0.884   -0.378    1.194    4.001    0.287    1.194    0.393    2.291    0.116    4.497   -0.882   -0.378    0.194   -0.999    3.089    3.663   -0.806    2.526    4.758    3.373    2.719    1.210    4.497    3.295   -1.826    3.047    3.556   -1.384    1.012
X2==    0.473   -0.466   -0.210    0.006    0.534    1.838    0.121    1.602   -1.049    1.267    4.427    0.006    2.438    0.094   -0.466   -1.049   -0.879    3.036    2.222   -0.086    3.455    5.592    3.481   -0.514    0.073   -0.876    5.356   -1.477    2.012    2.891    0.450    1.572
CD1=        0        0        1        0        0        2        5        1        2        2        5        1        8        1        0        1        0        4        5        0        5        9        7        7        3        8        6        0       10       11        0        6
CD2=        1        0        1        1        1        3        1        3        0        5        9        1        6        2        0        0        0        4        3        1        8       10        7        1        3        1       11        3       10       12        3        9
CTCCGTTGCCGCCCGCAGTATCCACGAGATGGCGAGGTCCAGCAAGCGTTTCCGGCGCGACAGGAGGGCTCCTCGACCAGCGAACGAGCGATGCTGTCGCGGTCGACGTGTTGCGAGCGCACCGGGTGGCAGCGGGGTCGTTGTGGTGGAGCCGTGTCCTGGATGGTCGCTCGTCCGGAACGGCGCCGGGCAACGCTCGGTCGCAGGTTGGTGCGTCGGCGAACGGATCGCGCTGCCCGAGTGCCGGCCAGCTGGTCGGAGCCTTTCGCGGCGCGTGCTTCCCGCCGCACGACTGGCCATTTCGGCCAGTCGCTCCTTGCGGAGCCTGGCGCAGCCTGCTGGTGACGGGAGCGAGGGGCCGGTCGAGTTCGCTGGAGCGTCGCGCACAACGAGGCCTGTCTCCACAGCCGTGAGCGGTTGTCGCCGGCTCGCCGGGCAGGCGGATGCCAGTCGGCAGGATTGCGGAGCAGAGCGGCGTTGCGCCGTGGAGCACGGCTCATGAGCGAGCGTTGCGCACCGTGCGGCTGGTCTGCGCAACAGTGGGGCATCGGGACGTCGAGCGGTGAACCGGGAATGGGCGGAGAGCGCTCCCAACGAGCTGGATGCCTCGATCGAGCTTTCCCGGCAGCGTTCAGCCAGGCGATGATCCGTCCGTACACTCCGTCCGGACACCGATCGGAGTTGACAGAA
KOK=         9
KK=   63541  LL=   64710  Z=    6.64  JJ=   63541  DL=  1170
A===      111      112      113      114      121      123      124      131      132      133      134      141      143      144      211      213      214      223      224      231      233      234      243      244      313      314      323      333      334      343      413      433
B===      222      122      422      322      212      412      312      242      142      442      342      232      432      332      221      421      321      411      311      241      441      341      431      331      424      324      414      444      344      434      423      443
RRR=   -2.350    0.768    7.772    2.498   -0.035    4.182    2.916    1.287    0.027    2.899    0.419   -1.047    7.604   14.992    0.768   -2.372    0.791    4.082    0.859    2.815    2.612   90.525    4.724   15.368    0.997    2.366   -1.188   -0.027    4.792   15.718   -2.023    0.353
X1==   -0.659   -0.802    2.863    1.301   -0.802    0.870    3.217    2.045    0.127    2.492    0.395    1.301    4.843    2.747   -0.802   -1.359   -1.331    1.869    1.969    1.612    2.390    8.582    3.028    4.202    0.857    1.507    1.895   -0.297    3.165    3.165    2.063    0.186
X2==    3.565   -0.957    2.714    1.919    0.043    4.809    0.906    0.630    0.214    1.163    1.060   -0.804    1.570    5.457   -0.957    1.746   -0.595    2.184    0.436    1.746    1.093   10.548    1.560    3.657    1.163    1.570   -0.627    0.090    1.514    4.967   -0.981    1.898
CD1=        0        0        5        3        0        3        6        4        2        8        4        3       12        8        0        0        0        5        5        4        9       21       10       12        5        6        8        7       16       16        7        8
CD2=        5        0        6        5        1        8        3        3        2        6        6        1        7       15        0        4        1        4        2        4        5       22        6       10        6        7        2        7       11       20        2       12
GGGCAACTGTTCCCCCGCAGGCCTGACGAACGAGGGCAGAGCGGTGTTCCTTGGCCGTTTCACCCATGCGATCGACGACAAGGGGCGGTTGGCTATCCCCGCCCGGTTTCGCGAAGCCTTCCGCGGCCAAGGTGTCCTGACGCGCGGGATCGATCGGTGCCTGACCTTGTACCCGATGGACTCCTGGCAGCCGCTCGCCGAGAAGGTCTCCTCCCTCTCCATCAGCGATCCGGATGCCCGCGCCTTCCGACGCATGGTCTTTGCCGAGGCGACGGTGGTCGAGTTCGATCGTCAAGGTCGCATCCTCCTGCCACCCGAACTCCGCGCGTACGCTGGCCTGGAGCGGGAAGCGATCGTCGTCGGTGTGCATTCCTACGTCGAGATCTGGAGTCCGGAGAATTGGGCTGCGCAAGCCGAGCTCCTGGCTGCCGAGGGGCCGTCGATCGCCCAACGCCTGGCGACGCTGATCTGAGAAAGGAGGCGGGCCGGGCATGAGCGAACGCGCACGACTCGCGCTGGAAGACCCACTGTCGACCACACACGAGCCGGTCCTGCTGAGCGCTGCGCTGACCTTTCTGGCTCCTCGCGATGGCGGCCGCTACATCGATGCGACCTTCGGCGGTGGTGGGCACAGCCGCGCCATCCTGGAGGCCAGCGCACCGAGCGGGCAGGTGCTTGCCATCGATGCCGACCCGGCTGCAGTCGCTCGTGCCCGCGCGCTGGCTGAGCGCTACCCGGGACGGCTCCTGCCCTGCCATGGTAACTTCCGCGATCTGGCGCGTCTTGCCCAGTCGTACGGATTCGTTCCGGTCGATGGCATCCTTTTCGATCTCGGCTTGAGTTCCGACCAACTGGCCGACCCAGCTCGTGGTTTTTCCTTTCAGCTGGCCGGGCCGCTGGACATGCGCTTCGACCCCACCAGCGGTGAACCAGCGGCCGTCATCGTCAACACGTGGTCAGCCGAGGAGCTGGCCGAACTTTTCTGGCAGTATGGGGAAGAGCCGCGGGCGTGGGCCATTGCCCAGACGATCGTTGCCGAGCGCGCGCGCCAGCCGATCGAGACGACGACCCAACTCGCGGCTTTGGTCGCGCGCGTCGCCGGTAGCCGGCGCGAGCGAATCCATCCCGCGACGCGCGTTTTCCAGGCCTTGCGCATCGCGGTCAACCAGG
KOK=        10
KK=   75061  LL=   76110  Z=    5.93  JJ=   75061  DL=  1050
A===      111      112      113      114      121      123      124      131      132      133      134      141      143      144      211      213      214      223      224      231      233      234      243      244      313      314      323      333      334      343      413      433
B===      222      122      422      322      212      412      312      242      142      442      342      232      432      332      221      421      321      411      311      241      441      341      431      331      424      324      414      444      344      434      423      443
RRR=   -1.700    0.854   12.282    0.068   -1.219    4.111    0.310    3.671    3.482    1.571   12.521    1.750   12.788   10.888    0.854   -0.558   -0.356    0.424   -0.742   17.563    4.487   93.662   -0.390   12.751   -0.172    0.943    0.241    0.120    3.622    9.928   -0.853   -0.150
X1==   -0.696   -0.824    3.298    2.828    1.176    2.842   -0.602    1.524    1.210    0.421    2.526    1.201    5.536    4.790   -0.824    0.394   -1.350    1.655   -1.471    6.105    2.541   10.910   -0.732    4.609    1.077   -1.087    1.334   -0.165    1.269    3.057    2.526   -0.073
X2==    2.441   -1.037    3.724    0.024   -1.037    1.447   -0.516    2.409    2.877    3.732    4.958    1.458    2.310    2.273   -1.037   -1.414    0.264    0.256    0.505    2.877    1.766    8.585    0.533    2.767   -0.160   -0.867    0.181   -0.725    2.855    3.248   -0.338    2.070
CD1=        0        0        5        5        2        5        1        3        3        3        7        3       12       12        0        2        0        4        0        9        7       23        2       13        4        1        5        4        8       12        7        5
CD2=        4        0        8        2        0        4        1        6        6       12       13        4        8        7        0        0        2        2        2        6        7       18        4        7        4        2        4        6       14       15        3       12
TCGCGAGCGTGGGACTCGAGCAGGCTCGCTGGATCGCTTTCACCTGGCACGAGTGGCAGTGCCAGCACCAGACGCTCCTCGCGCGGATCGAACGGGAACTCGGTTATCCCTGCTTCGTCAAGCCGGCTAATCTCGGCTCCAGTGTCGGCGTGAGCAAAGCGCGCAGGCGCGAGGAGCTTCTGGCCGCGATCGAGTTGGCGAGCCGTTACGATCGTCGCATCGTCGTGGAAGAAGCGATCGATGCACGGGAACTGGAGGTGAGCGTCCTCGGCAACGAGGAACCGGTCGCCTCGATCGTGGGAGAGATCGTCCCGAGTCGCGAGTTTTACGACTACGAGGCGAAGTACATCGACCCCCACTCTCAGCTCCTCATTCCGGCACCGATCAGTGAGGAGCAGGCGGCAACGGTCCGACGGATGGCGTTGGAAGCGTTTCGGGTGATCGACGGTGCGGGAATGGCTCGCGTGGACTTCTTCCTGGAACGCTCGACTGGCCGGATTTTGATCAACGAGGTCAATACGATACCCGGGTTCACCGCGATCTCCATGTATCCCAAGCTCTGGGAGGCATCGGGACTGTGCTTTCGGGATCTGATCACGCGGTTGATCGAGCTCGCCCTGGAGCGGCACCAGGCGCAGCAGCGGCGACGAGCTCAGGCGACCCAGCCGTTCTCCGGTTGAGTCGCCGGCGCCGCGCCCGGCGCGCGGTCGTCCGCGGCGTCGTGACCGGCCAGTTCCTGGCTGCGTTGCTCGTCGTCGCTGGTGCTGTCCTGCTCGTCGGTTTCCTCGGGGGGCCCCAATATCAGGTGCGCACCGTGGTGGTGCGAGGGAACCAGTTGGCGTTCGCCGAGGAGGTGGCGCGCGAAAGCGGTGTGCTCGGTCGGTCGGTTTTCCTGATCGATACACAAGACGTCGCGCGGCGGATCGTCTCCCACCCGGCGATCGCACAGGCGACTGTGCGGGCCTTCTATCCGGACACGGTGGTGATCGATGTGGTCGAGCGAGTGCCCGCCAGCGTGTGGGCCAACGAGAGCGGGACCTGGTTGGTGGA
KOK=        11
KK=   76261  LL=   76830  Z=    4.97  JJ=   75841  DL=   570
A===      111      112      113      114      121      123      124      131      132      133      134      141      143      144      211      213      214      223      224      231      233      234      243      244      313      314      323      333      334      343      413      433
B===      222      122      422      322      212      412      312      242      142      442      342      232      432      332      221      421      321      411      311      241      441      341      431      331      424      324      414      444      344      434      423      443
RRR=   -0.828    3.578   -0.173   -0.017    0.311    0.780   -0.949    0.885    4.167    2.522    0.357    0.133    2.328    1.228    0.311    0.824   -1.051   -0.165    0.872   20.393    5.094   70.651    1.898   -0.644    1.966   -0.037    1.723    0.398    1.207    4.074   -0.037   -0.022
X1==   -0.380    1.552    0.393    0.157   -0.448    1.284    1.006    2.393    1.284    2.028    0.565    0.157    0.565    3.051   -0.448   -0.716   -0.994    0.156   -1.090    6.284    1.745    9.136    1.129    2.587    3.028    0.565    1.745    0.360    0.580    1.960    0.565   -0.799
X2==    2.181    2.305   -0.441   -0.107   -0.695    0.607   -0.943    0.370    3.245    1.244    0.632    0.847    4.120    0.402   -0.695   -1.151    1.057   -1.059   -0.800    3.245    2.920    7.733    1.682   -0.249    0.649   -0.066    0.988    1.106    2.079    2.079   -0.066    0.027
CD1=        0        2        1        1        0        2        2        3        2        3        2        1        2        6        0        0        0        1        0        7        3       13        3        6        4        2        3        2        3        5        2        1
CD2=        3        3        1        1        0        2        0        2        5        5        3        2        8        2        0        0        2        0        0        5        7       12        4        1        4        2        4        8        8        8        2        4
CGGTGGACTCGCCTATCGGCCCGGCGACGGTTTGGTGCTGGTTTTCGTCGGGGGCGAGCGAATCCTGCTCGGCGATGCCGAGCGGCTCGCCGAGCAGTTGGCTGTGCTCGATGCCCTGCTGGCTGAGGGGCGGGGATTCTTGCATCTCGATCTTCGCGACCCCGATCGTCCGGTACTCTGGCAGATCGCACCATGACAGGTGGTGGCAGTATGCTACACTGGAACAGTGACGACTGGCACAGCGAGCAGGTGGTCGCTTCCCCGCTCGTCGGGAGGGTGTTCGATTTTCTCGAGTGGGCTGCTGGAGCGAATCGATCGGAGGGGCTGCGTCGGCGCGGAGGAGGGTGAGCGGGATGGCCATGTTCGAGAATCACCACGAGGACCTCGAGTATTCGTTCGCACGGATCAAGGTGATCGGCGTCGGGGGCGGTGGCGGGAACGCGATCAATCGCATGATCGAGGCAGGAGTGCAGGGGGTCGAGTTCATCGCCGTCAACACCGATTCCCAAGCACTCCTCAAGTCGCTGGCTCCGGTGACGGTCAGGATCGGTGACAAGCTCACGAAGGGGC
KOK=        12
KK=   77821  LL=   78720  Z=    7.78  JJ=   77581  DL=   900
A===      111      112      113      114      121      123      124      131      132      133      134      141      143      144      211      213      214      223      224      231      233      234      243      244      313      314      323      333      334      343      413      433
B===      222      122      422      322      212      412      312      242      142      442      342      232      432      332      221      421      321      411      311      241      441      341      431      331      424      324      414      444      344      434      423      443
RRR=   -1.488    0.487    6.823   -4.914    0.487    2.971   -0.583   -0.540    0.779    2.926   -0.232   15.109   18.273    2.411    0.487    1.401   -0.117    0.271   -2.034    4.943    2.693  109.312    8.173    4.045   -3.099   -1.878    0.172    0.024    2.869    6.711    0.746    3.021
X1==   -0.494   -0.595    2.842   -1.046   -0.595    2.398    1.488    0.902    0.629    1.112    1.741    4.737    3.714    2.362   -0.595   -1.141   -0.270   -1.253   -1.262    2.398    1.936    9.704    2.501    4.848    2.435   -0.889    0.124   -0.014    2.211    1.760    1.741    1.760
X2==    3.014   -0.819    2.401    4.699   -0.819    1.239   -0.392   -0.599    1.239    2.632   -0.133    3.190    4.920    1.020   -0.819   -1.228    0.436   -0.216    1.612    2.061    1.391   11.264    3.268    0.834   -1.272    2.113    1.391   -1.660    1.297    3.813    0.428    1.717
CD1=        0        0        4        0        0        4        3        2        2        4        5        6        8        6        0        0        1        0        0        4        6       19        7       11        6        1        3        5       10        9        5        9
CD2=        4        0        5        8        0        3        1        1        3        8        3        6       12        5        0        0        2        1        3        4        5       21        8        4        1        7        5        2        9       15        4       10
TCCGTCGTCGACGCGAGTGCATCGCCTGTGGCCGCCGCTTCACGACCTACGAGCGCGTCGAGCCGATCTGGCTGATGGTGGTCAAGCGCGATGGGCGGCGCGAGCCGTTCGATGTCGGCAAGTTGCGGGAGGGGTTGCGACTCGCGCTCAAGAAGCGGCCGGTCTCGCCGGACGAGATCGACCGCATCGTGGCGACCGTAGAGCGCGAACTGCAGTCGCTCGGGACGAGCGAGGTGCCGAGCACGCTGATCGGCGAGATCGTGCTCCGCGAACTCAAGCAACTGGACGATGTGGCTTACATCCGCTTCGCGTCGGTCTATCGGCGCTTCGCTGACCTGGAGGACCTGCGCCGAGAGATGGAGGCGCTCGGGTGGCGTCCTCGAGCCGCGGTGACGGTGGACGAGACCAGCTGAGCCTCACGCTCCTCTCCCCGAGCGGTGAGCCGCTGGCCACGCTCCGCTACACCAACGATGGGAGCGACCGTTTCCGCTGGATCCCCGATCGCTTCCGTCTTCTGGTGACCAGCGAAGGAGACGCGGAAACCGAGTTCTCATCACTCGAACTCGACCTTCCACGGCACTGGCGATCCTTGCCGATCCAGGAGGGCGAGCAGCGTGGCTGGCTCGTCTTCCCGGAAGGGCCGCCATCCTTCCCGGTCGAGCTCCGGGTGGTCGAGCACACCGGCAAGACGCAGCGAGCTTTGGCCGCGTTCGCGCTACCGGTTCGCTTCTGCGGGCGCAATCGTTTCGATCCACAGCGCGATCGTTTGCCCTGGGCGAACCGGATCGACGAGTTCGGTCCGGCCGAGCCGTCCTGGGACACCTTCCGGCGCACGTTCCGGCTGACCATCGCCCCGCGTGCGTTCTTTCGTGGTCTCTATCGCGAGGTTGTCCAGCTCCA
KOK=        13
KK=   91681  LL=   92520  Z=    5.07  JJ=   91501  DL=   840
A===      111      112      113      114      121      123      124      131      132      133      134      141      143      144      211      213      214      223      224      231      233      234      243      244      313      314      323      333      334      343      413      433
B===      222      122      422      322      212      412      312      242      142      442      342      232      432      332      221      421      321      411      311      241      441      341      431      331      424      324      414      444      344      434      423      443
RRR=    1.728   -1.679    1.238    0.272   -0.186    1.760   -0.208    0.897    0.082    5.889   11.196    0.900    2.273    0.058   -0.186    2.113    1.343   -2.748   -2.630   -0.135    0.980   26.221    3.099    0.254   -1.687   18.318   28.653   -2.242    0.039   18.014   14.757    0.045
X1==    1.270   -0.715    0.504   -1.193    0.285    0.535   -0.326    1.352   -0.322    1.410    3.853    1.345    1.402    0.170    0.285    1.391   -1.181   -1.166    2.288    0.535    3.321    3.309    3.309    0.825   -1.046    6.305    3.941    1.251   -0.097    4.807    5.079    0.794
X2==    1.362    2.348    2.455   -0.228   -0.652    3.292    0.638    0.664   -0.253    4.176    2.905    0.669    1.622    0.344   -0.652    1.519   -1.137    2.356   -1.149   -0.253    0.295    7.924    0.936    0.308    1.613    2.905    7.270   -1.793   -0.404    3.747    2.905    0.057
CD1=        2        0        2        0        1        2        1        3        1        5        9        3        5        3        1        3        0        0        4        2        8        8        8        4        1       13        9        8        5       16       11        7
CD2=        2        3        4        1        0        5        2        2        1        9        7        2        5        3        0        3        0        4        0        1        3       15        4        3        5        7       14        1        4       13        7        5
GGCACGTCGACCATTCGTTGCACACCTCCACCCGTTGTCCGCTCGGTCCGCCGAGTCGGTCTCAAACGAGACCGAGAGGCGAGCCAGACGGATCGACCGACCCGTCGTGGTCTCGCCTCTCGGTCTCGCTCGGCCGAGGGTGTTCCCTGTGCTGACGACCGAGCGCCCCAGCGCAGTCAGCTGGGAGGCTACTCCCCACGAGCGCCCGCAGTATAATCCACGGTTCCATCCCGCGCAAGCACGCGATCAGGTGCTGACCGAACGCGCTGCCCCCGAACGGCGTTGTGGGCTCGCCGAACAGTCTCCCCTGGTTCCGTTGCACGAGACTGCGTGCGGCAGGGACTGACCGACACTCCTTCGCTTTCCTCGAACTGGGTGAGGTTTGCCAGGGACACCTGCTCCCCCGCGTGCCTGCTGGGCCGTTGTCTGCTCCTGCGCTGGAGAAGCGGGTCGCCGAGATACCCGAGCCGAAGAGGTCGCGCAGAGAAAAACGAGGAATACCTCATTTTGTTTTGCTCAATGCGCCGCGAGCGCGACGATACACCCCTCATTCGGTCGCAGGTGCAGGCTGCCGGAGACCATCTCGCCCGCACGGTCCAGGTGGGTCGAGAGGAGGATCCGTCCGTGCAGGGTGAAGCGCGTCGTCGTGAACACTTGCTCGCGGCCGCCGAAGTCGAGTGCGACCAGCAGGCGTCGACCAGCTGCCTCGCGGAGGTAGGCGAGGAGGTCACGGGTCGCTGAGACAGGGCGGTAGCTCCCGATCGCCAGCGCTGGCTCGGCGCGACGCAGGATCAGGAGTTGGCGATAGAGCGAGAGCATCGACCGCGGATCATCGCGCTG
KOK=        14
KK=   92851  LL=   93810  Z=    5.10  JJ=   92701  DL=   960
A===      111      112      113      114      121      123      124      131      132      133      134      141      143      144      211      213      214      223      224      231      233      234      243      244      313      314      323      333      334      343      413      433
B===      222      122      422      322      212      412      312      242      142      442      342      232      432      332      221      421      321      411      311      241      441      341      431      331      424      324      414      444      344      434      423      443
RRR=    0.559   -3.423   -0.807    0.378   -4.310  126.192    2.552   -0.990   -1.115    4.233   -0.946    1.853   -1.809   -1.057    1.191   -6.183    1.852   42.212    0.536    0.245   -0.128   -0.473    0.192   -5.733    1.462   14.589   25.026   -0.553    2.647    9.438   41.969    0.657
X1==    0.644   -1.045   -0.549   -0.676    3.781   12.131    1.855   -1.318    1.290    3.123    1.506   -1.401    1.506    0.633   -1.045   -1.212   -1.288    6.123    0.520   -1.212    2.197    0.542   -0.137   -0.950    1.793    6.520    5.081    1.098    0.821    1.906    5.267    0.278
X2==    0.868    3.277    1.471   -0.560   -1.140   10.402    1.376    0.752   -0.865    1.355   -0.628   -1.323   -1.201   -1.669   -1.140    5.100   -1.438    6.894    1.031   -0.202   -0.058   -0.872   -1.401    6.034    0.815    2.237    4.925   -0.503    3.225    4.952    7.969    2.361
CD1=        2        0        1        1        5       16        4        0        3        7        5        0        5        4        0        0        0        8        2        0        5        3        2        1        5       13        9        5        5        7       11        4
CD2=        2        5        4        1        0       18        4        3        1        6        2        0        1        0        0       10        0       14        4        2        4        2        1       14        5        7       14        5       13       17       17       11
CGGACCGAGCAACGCCTCGTAGGTATCGATGGCGGCAGCGATTCGTTGCGCTTCCCAGGGCACCAGCATCAGCTGGAAATTGAAGGGGAGATGAAGCTCGCGACGGTGCCGGCATCCGTAGTACGTGACCAAGCGACCGATCGGGAGATAGATCTCGCCGATCAGCAGGCGTTCTCCGAATGCGTCGGCCACCTGGCGCATGCGAGCCAGGATATCGTGGACCTCCGGCCGGTCGCTGGTGTAGACAGGCAAGAGTTCCCGGTAGGCAGGTTGATCCGGTGTGTAATCCGGGTCGACCGGATTGTCGCGCAGTTCAGCGTCTTTGATCAGGAACCAGATCGCATCCAGTCGGAAGCCATCGACCCCCCGCGCGAACCAGAAGCGCAGGACGTCGAGCATCGCTGCCTGCACCTCCGGGTTGCGCCAGTTCAAGTCCGGCTGCTCCTCGAGGAAGGTGTGGAGATAGTACTGTCCGGTCGCTGTGTCGAATTTCCAGGCCGAACCCCCAAAAACACTGCGCCAGTTGTTCGGTGGTCCGCCATCGGGAGCCGGATCGGCCCAGATGTACCAGTCGCGGCGCGGATTGTCACGATGACTGCGTGACTCGATGAACCAGGGATGCTGGTCGGAGGTGTGATTGGGGACGAAGTCGAGGATGACACGGATCCCGCGGGCATGGGCATCGGCGATCAGCCGGTCGAGGTCTTCGAGTGTACCGAAAGTAGGATCGACATCCAGATAGTCACTGATATCGTACCCAAAGTCGGCCATCGGGGAACGGAAGATAGGTGAGAGCCAGAGAGCATCGACACCCAGCCAGGTCAGGTAATCGAGCTTGCGGCGGATCCCTTCGAGATCACCCACGCCGTCACCATTGGAATCGGCGAACGAGCGCGGATAGATGTGATAGATGACCGCACGCTGCCACCAGGACCAGCGTCGCTCTTCTTCCACCGTTCC
KOK=        15
KK=   95191  LL=   96000  Z=    6.07  JJ=   94861  DL=   810
A===      111      112      113      114      121      123      124      131      132      133      134      141      143      144      211      213      214      223      224      231      233      234      243      244      313      314      323      333      334      343      413      433
B===      222      122      422      322      212      412      312      242      142      442      342      232      432      332      221      421      321      411      311      241      441      341      431      331      424      324      414      444      344      434      423      443
RRR=   -0.172   -0.253   -0.084    0.001   -1.304   27.995   -0.126    1.159    0.005    0.394    7.992    1.158   -0.110    0.702    0.285   -0.631    1.159   14.075   11.621    1.159   -1.950   -0.647   -5.687   -0.248    1.014   45.560  135.337    0.190    4.983    5.986    3.492    0.515
X1==   -0.457    0.470   -0.111   -0.005   -0.530    9.450   -0.154   -1.061   -0.260    0.776    3.565   -1.005    0.348   -1.499   -0.530    0.622   -1.084    4.511    5.745   -1.143   -0.663   -0.509   -1.705    0.273    1.998    6.781   12.407   -1.457    2.495    1.245    0.992    4.162
X2==    0.377   -0.537    0.755   -0.275    2.463    2.962    0.818   -1.093   -0.020    0.508    2.242   -1.152   -0.316   -0.468   -0.537   -1.014   -1.069    3.120    2.023   -1.014    2.942    1.272    3.335   -0.907    0.508    6.718   10.908   -0.130    1.997    4.808    3.521    0.124
CD1=        0        1        1        1        0       12        1        0        1        4        8        0        3        0        0        2        0        7        8        0        2        2        0        3        6       13       25        3       12        9        4       16
CD2=        1        0        2        1        3        4        2        0        1        3        6        0        2        2        0        0        0        4        3        0        6        4        7        1        3       13       17        4        9       15        8        5
AATCCGGAGTGGGAGCCGGCCGAGGCCGAGTTGCTCCAGGCCGGGCGCATCGTTCCCGTCTACCCGCTCACGCAGGGGCTGTATCAGCGCCAGGTGCGCCAGCTGACGCGGGCGGCGCTCGACCTGGCGCTTCCGCGCCTCGAGGACCCTCTGCCGCCCGCGTTGCGGGAGCGGAACCGGCTCCCCTCGCTCGCCTGGGCACTCGAGCAGCTGCACTATCCGGAGACGCTCGCGGCAGCCGAGCGAGCTCGCCGCCGCTTGGCCTTCGACGAGTTCCTCGTCTTGCAACTCGGACTCGTTCAACGTCGACTCGCCTGGCATGCCCAAGCGGGCATCGCGATCCCGATCGACCGGGCCTTCCTGGAAACGTTCCTCGCGTCCCTCCCGTTCCAGCTGACCGGAGCGCAGCGACGCGCGCTCGAGGAAATCCTGGCGGATCTCGCCGAGCCGCACCCGATGAGTCGGCTCCTGCAGGGTGATGTCGGCTCCGGTAAGACGGTGGTCGCAGCGGCAGCAGCCTTGCTGGTCCACCGTGCCGGCTATCAGGCAGCCATCCTGGCCCCGACCGAGATCTTGGCCGAACAGCACTTTCGAACCTTGACCCGTCTCTACCATGGCTTGCCTGGCGGAGAACGGCCACTCGTCGCGCTGCTCACTGGAAGCACGCCGGAGCGCGATCGTGGATCGATCCTCGCAGGACTCGCCAGCGGGACGATCAGCATCATCGTCGGGACGCACGCGCTCCTCGAGGAGCGTGTCCAGTTCCGGCGGCTCGCGCTGGCTGTGATCGATGAGCAGCACCGTTTCGGT
KOK=        16
KK=   97321  LL=   98220  Z=    6.83  JJ=   97021  DL=   900
A===      111      112      113      114      121      123      124      131      132      133      134      141      143      144      211      213      214      223      224      231      233      234      243      244      313      314      323      333      334      343      413      433
B===      222      122      422      322      212      412      312      242      142      442      342      232      432      332      221      421      321      411      311      241      441      341      431      331      424      324      414      444      344      434      423      443
RRR=   -0.285   -1.957    5.751    2.908    0.656    6.243    0.579   -1.981   -0.035    0.046    1.081    3.602    0.415   -0.368    0.656   -0.035    1.502    0.521    0.144   33.151   -0.628   80.571    3.292    7.296    1.647    5.670    0.152    0.013    3.988   13.420    0.185    1.578
X1==    1.459   -0.653    2.950    0.783   -0.653    1.590    0.508   -1.016   -0.215    0.041    0.544    4.513    1.224   -0.313   -0.653   -0.215   -1.190    0.414   -0.537    6.104   -0.229   10.127    4.550    1.745    0.764    3.944   -0.229    0.167    2.404    5.389    0.544    1.906
X2==   -0.195    2.995    1.949    3.713   -1.005    3.926    1.139    1.949    0.162    1.123    1.987    0.798    0.339    1.174   -1.005    0.162   -1.261    1.259   -0.268    5.431    2.740    7.956    0.724    4.181    2.157    1.438   -0.663    0.079    1.659    2.490    0.339    0.828
CD1=        2        0        4        2        0        3        2        0        1        2        3        6        4        2        0        1        0        2        1        8        2       19       10        6        3        8        2        4        9       15        3        8
CD2=        1        4        5        7        0        7        3        5        2        6        7        3        4        5        0        2        0        3        1        9        8       16        4        9        8        6        2        7       10       12        4        8
TCGGCCCACTCGGCGAGCGCTCCCACGATCTGGGACGTGCCTGGTTCGTCCTGACTGGCCAACCATTCGTGAGTCACCTGCTGGTCGTTGCGCCAGAGCTGCCGAGTGACGTCCTGCGTCCTGTCGCCAGCCTGTTGCAGGTGCTTCCCGAGCAACTCGCTGGCCGTGCAGCCGAGATCGCGGCTGAACTCGTCGCTGCTCGGCCACTCGATGCAGGGCGACTGCGGGTCGTTCTGACCGAGGCGCTCAGCGTCGTGACGCCCAAAGTGCGGAAAGCGGTCGACGAGTTGGTGCGGCGCAGCGGAAGTGGCTTGCGCTTACCACCAGGGGAGATCTATCGGCCGCTCGCTTCGTGATCCTCCGCTTCGGTTTCCTCTTCGTCGGGTAGCCGCGCGCGATAAACGCGAGCCAGGGCGGCGTACCATTCTCCGCCAACATGATGGGCGAGCGGGGCTTCTTCCAGGTGGAGCCAACGGTCGCCGAAAAGTTCGCTGTCCGCTGCGACAGCCAGGACTTCGCCGACGAAGAGATCGTGGTCGCCGAGGCTCAGTCGCGCCGCGAGCCCGCATTCGATCTGTGCGATCGCTTCCTCCAGCACAGGAACGTCGGTCTCGAGCGCATCGGTCGGATGGAGCTGTGCCCGGGTGAATTTGTCCGTGTCGCGGCCGGAGAGGAGGCCGCAGAGGTGGAGAGCAGGCAGATACTCGATCGTCACGATGTTCAGGGTGAAGAATTCGCCCTTGGTGAGGAGTTCGTGCGTCAAGCGGCTGGGGTGGACGGCCAGCCCGATGCGCGGCGGTTCGAGACTCAGCGGTATGACCCATGCCGCGGTCATCACGTTCGGTTGTGCCCGATAGTGCGTGGTGACCAGAACGACCGGTCCAGGTTCCAGCAATCGTG
KOK=        17
KK=  100921  LL=  101850  Z=    5.38  JJ=  100801  DL=   930
A===      111      112      113      114      121      123      124      131      132      133      134      141      143      144      211      213      214      223      224      231      233      234      243      244      313      314      323      333      334      343      413      433
B===      222      122      422      322      212      412      312      242      142      442      342      232      432      332      221      421      321      411      311      241      441      341      431      331      424      324      414      444      344      434      423      443
RRR=   -1.615    0.168   -0.993    1.245    0.730   20.997   -3.149    3.955    0.505    4.524   -1.629    0.703    0.640    1.663    0.574    1.605    0.558    9.075    0.625    0.505   -0.931    1.645    0.154    4.689    0.678   17.328   95.108   -0.347    3.731    7.188    9.301    3.481
X1==    2.918    0.125    0.902    1.532    2.125    4.476    2.698    2.402   -0.421    1.651   -0.719   -0.657    0.394   -1.886   -0.875    1.212   -0.478    5.083    0.561   -0.421    1.477    1.347    3.769    2.396    2.795    5.962    8.321   -0.611    1.831    1.405    2.621    1.405
X2==   -0.553    1.344   -1.101    0.812    0.344    4.691   -1.167    1.647   -1.200    2.740    2.265   -1.071    1.623   -0.882   -0.656    1.325   -1.167    1.785    1.113   -1.200   -0.630    1.221    0.041    1.957    0.243    2.906   11.430    0.568    2.038    5.116    3.548    2.477
CD1=        4        1        3        4        3        7        5        5        1        6        2        1        4        0        0        3        1        7        2        1        5        5        9        7        8       14       16        4       10        9        8        9
CD2=        0        2        0        2        1        7        0        3        0        7        6        0        5        1        0        3        0        4        3        0        2        5        3        6        3        7       23        7       10       17        8       11
CTGAACGGTGTCCCGAAGCGTATGCGCATCTGCACACGCTGCCTCCGAACACTCTACAAAGAGGCTCGCGAGGCGTAGCCCCTGCCTCGGCAGGCTGCCCGATCAGGTTGGATCGGGCAGCTCGATGGTGAGGTAGCGAGACAAGCCAGCGAGGTCGCGTCGTATCGCGATCTTTCCGTGTGGAAAGAGGGAGCGGGCTGTCGAAAGCGCCCGCTCTGCTTGTGCTGGATCGATCTCGACGATGCAACCACCACCGGACCGCAGCAGCGTGGCAACTTGCGGGAGCAGGCGAGCATACCAGCCGAATCCCTCGTCCGGGGCGAAGAGTGCTTCCGCGGGTTCCCAAGCGAGACCGGGGTGCCACTGGTCTGGGCGAAGATACGGGAGATTGGCGACCACCAAATCGAGCGGTCCCCGACACCAGCTCAAGAGATCGCCACACACGAGATGCACGCGCCCGGGCGCCAGTCGCTCGCGATTTACGCGAGCCACCTGGAGGGCTGCCAGCGAGCGGTCGCTTCCAACGAGCACTGCTGGATGCTGCTTCCCCAGCGTCACGGCGAGCGAGACGATGATCGCCCCGCAACCGGTTCCGACGTCGACACAGCGGGGCTCGTCGTGCCGTGCGCGCAGTCGTTCGGCTGCCCAGGTGACGAGGAACTCTGTCTCTGGACGGGGGATCAGCGTCTCCGGTGTGACGAGAAAATCGAGGCCGTAGAACTCGCGATGGCCGGTCAGGTAGGCTACCGGCTCGCCGCGTTCCCGCCGGGCGACGAGTTCCCAAAACCGCTCCAGCGTACCCGGTGGCTGCTCCGGAAGTCGGCGATAGAGTTCGGCACGGTCAATGCCGAGCACATGGCAGAGGAGCACTTCGGCATCCAGCCGCGGCGTGGGACTGCCGCTCTGGCGCAGCCGCTCGGTCGCTCGGCG
KOK=        18
KK=  103471  LL=  103890  Z=    5.59  JJ=  102721  DL=   420
A===      111      112      113      114      121      123      124      131      132      133      134      141      143      144      211      213      214      223      224      231      233      234      243      244      313      314      323      333      334      343      413      433
B===      222      122      422      322      212      412      312      242      142      442      342      232      432      332      221      421      321      411      311      241      441      341      431      331      424      324      414      444      344      434      423      443
RRR=    0.376    0.436    0.427    0.579   -0.177    1.809   -1.416    0.427    0.427    3.715    9.846    0.427    5.331    0.514    0.112   -0.188    0.427    7.817   -1.124   -0.268   -1.010   -2.243    1.301   -0.433   -0.135   17.168   72.908   -1.153    6.994    2.586    8.139    0.366
X1==    0.479    0.612   -0.826    1.066    0.612    1.386    2.305   -0.826   -0.614    1.492    2.093   -0.934    2.924   -0.527   -0.388   -0.614   -0.695    1.543   -0.517    0.386   -0.974    1.824   -1.058    1.586    0.609    4.585    9.026    0.651    1.761    1.761    2.924   -0.894
X2==    0.786    0.712   -0.517    0.543   -0.288    1.305   -0.614   -0.517   -0.695    2.491    4.705   -0.457    1.824   -0.974   -0.288    0.305   -0.614    5.066    2.174   -0.695    1.037   -1.230   -1.230   -0.273   -0.222    3.744    8.078   -1.771    3.971    1.468    2.784   -0.409
CD1=        1        1        0        2        1        2        3        0        0        3        4        0        5        1        0        0        0        2        0        1        0        3        0        3        2        7       10        3        5        5        5        1
CD2=        1        1        0        1        0        2        0        0        0        4        6        0        3        0        0        1        0        6        3        0        3        0        0        1        1        5       12        0        9        5        4        2
CTGATTTCATCGGAGCAGGAACTCCTCAATGATGGTGTAGCGAGGCCCGGAACGGAAGAGCTCGCTCCGATACAACGTCAGCCGGTCGACGGTGAACGGGAGCGGCGGCAATCGAGCGAGTCGCTCGAGTTCCTGCGGCAGGGCACGCAGCGTCGCCAAGTCCTCCGGCCGGACGCGGGCAAGCGTGAGATGCGGATGGAATGGCCGCTCGTCGGTCTTTTCAGCAAAGGAACCAGCGGAACGCTCGACCTGCTCGACGAGCTGAGCGAGCGGCGCCGTCTCCCCATCGATGCCGAGCCAGAGGACCCGCGGGCGCAGTGGGTGTGGGAACGCCCCCGCACCATGCACCTGGAGCTCGAAGCGAGCAAGACCGGTCACGCTTTTACGCAGCGCGCGCGTGAGGTCCGGCAGGCTATCCGT
KOK=        19
KK=  104071  LL=  104910  Z=    6.84  JJ=  103801  DL=   840
A===      111      112      113      114      121      123      124      131      132      133      134      141      143      144      211      213      214      223      224      231      233      234      243      244      313      314      323      333      334      343      413      433
B===      222      122      422      322      212      412      312      242      142      442      342      232      432      332      221      421      321      411      311      241      441      341      431      331      424      324      414      444      344      434      423      443
RRR=    0.140    0.671   -0.075   -0.109   -0.013    3.991    0.630    1.339    4.558    0.687    5.684   -0.037    0.680   -0.005    0.671    0.555    1.460   14.147    6.766   -0.400    0.376    2.167    1.190    0.127    0.326    7.663   77.489    0.217    5.735    3.574    2.208    2.494
X1==   -0.512   -0.684   -0.035   -0.050   -0.684    9.926    0.505    0.951    2.236    1.326    1.986   -0.050    0.603    1.263   -0.684    1.381   -1.191    3.075    3.767   -0.328    0.121    1.894    2.493    0.069    0.630    2.677    7.973   -0.611    2.302    2.302    1.295    2.302
X2==   -0.273   -0.981    2.117    2.154    0.019    0.402    1.248    1.408    2.039    0.518    2.863    0.725    1.127   -0.004   -0.981    0.402   -1.225    4.601    1.796    1.221    3.099    1.144    0.477    1.847    0.518    2.863    9.719   -0.355    2.492    1.553    1.706    1.084
CD1=        0        0        1        1        0       13        2        2        4        4        5        1        3        4        0        3        0        6        7        1        3        6        7        3        3        6       16        3        9        9        4        9
CD2=        1        0        5        5        1        2        3        4        4        4        8        3        5        3        0        2        0        6        3        3        7        4        3        5        4        8       17        4       10        8        6        7
CCTCATCGTTCTCGTTTTTCAGTATACCAATCGCAGCTTTGTGGTGCCTGAGCATGCTGGGGTAGGCGCTGGCTCTCGGCTGGCGCTCGCAGTGAGTCGCGAGTTCCCCTCGTTTCCCGTCACATCGTTCCGACTCCGCGACGTACCATCATCAGTAGGGAGGACGCCGGCACTGTGGAGAGCAGAGAACCGATCGATTGCTGGCAAGAACTCGGGCTTCCTTTCCCGCCGGAGCGTCTCCGCGGGCGTCTCGTTCCCTGTCCACAGTGCGGTGCCCCGCTCGCGCTCATGCGCCGGCGTCGTTTCTACGCGCTCTGCGCGACAGTCGAGGAGACGTCGCAGGGAGCAGTCTTGATCTGCCGGCAGTGCGGAGCCAGGCAGCCAGTACGCGAGCTTCTCCTGAGCGGACGGCGAGCGCGGACCGGCTGATTGAGTATCCTGTCCGGCGGGGACGAGCGAGGCGGCGGGAGGACGTGAGGCGTGCGGCTCGCCTATCTGGGACCACCAGGAACCTTCACTGAAGAGGCAGCGTTGCGCTACGCGGAGCGGGAGTCGGCGGAACTGATCCCGTTCAGTTCCATGCCTGCCCTCGTTTCGGCTGTCGAGACGGGATTGGCCGACCGGGCCATCCTTCCCATCGAAAACTCTTTGGAGGGAACAGTCAGCACCACGGTCGATCTTCTCATCCACGAGACTGACCTCAAGATCTGTGCTGAACTGATCTTGCCGGTGCGGCACTTCCTGCTCGCTCATCCGGGTACGCGGCTGGAGGAGATCCGCGTCGTGCTCTCTCATCCACAGGCGTTGGCCCAATGCCGGCGCTTCCTCGAGCGCTGTCTG
KOK=        20
KK=  105391  LL=  106050  Z=    6.97  JJ=  105121  DL=   660
A===      111      112      113      114      121      123      124      131      132      133      134      141      143      144      211      213      214      223      224      231      233      234      243      244      313      314      323      333      334      343      413      433
B===      222      122      422      322      212      412      312      242      142      442      342      232      432      332      221      421      321      411      311      241      441      341      431      331      424      324      414      444      344      434      423      443
RRR=   -0.322    0.744   -0.673   -0.017    0.744   68.932    9.695    0.147    1.794    0.083   -0.339    0.060    0.900   -0.085    0.265   -0.087    1.016   15.566   -0.014    0.034   -0.363    2.966    0.015    0.513    0.739    0.099   20.769   -0.132   11.699   16.505    4.750    1.418
X1==    0.548    0.510   -0.886    0.016    0.510    9.039    4.797   -0.886    2.039    0.200    3.681   -0.984    1.502   -1.479   -0.490    1.039   -1.038    3.893   -0.148    0.039   -0.651    2.027    0.631   -0.879    0.200    0.050    5.225   -0.227    2.725    5.862    3.681    1.679
X2==   -0.587    1.459    0.760   -1.036    1.459    7.626    2.021   -0.166    0.880    0.414   -0.092   -0.061    0.599    0.058   -0.541   -0.084   -0.979    3.998    0.098    0.880    0.558    1.463    0.024   -0.584    3.698    1.982    3.975    0.581    4.294    2.816    1.290    0.845
CD1=        1        1        0        1        1       10        6        0        3        2        7        0        4        0        0        2        0        5        1        1        1        5        3        1        2        2        9        3        9       15        7        7
CD2=        0        2        2        0        2        9        3        1        2        3        2        1        3        2        0        1        0        5        1        2        3        4        2        1        8        5        8        6       13       10        4        6
ACGCGCGGATCGCGCTGACGGGAGACGAGCATGCGGGTGATCGGCGGAAGTGCCCGGGGGCGTCGGCTCAAAGCCCCGCGCGGGTTGCGCACGCGCCCGATGGCGGACAAGATCCGCGAGGCGCTGTTCAGCATGCTGGACTCGCTCGGCATCCGCCCGCAGCGGGTGCTCGATCTCTATGCCGGGAGTGGAGCGATCGGCATCGAAACGCTCTCGCGCGGTGCGCGCTGGGTCGACTTCGTGGACCGGAGCGCGGCGGCCTGCGCGGTGATCCGCGACAATCTGACTGCGACTGGCTTCGCTGATCGAGGGGCAGTGCATTGCACGACTGTTCAAGCCTTCCTGCGCCGGCCGCCCCGCGAGCCCTACGATTTCGTGATCATGGATCCTCCGTATGCCGATCCGACGATCCACGAGACGATGCTCGCTGTCGCGCGGTCCCCTCATGTTCGGGATGGGACCATCCTCGTGGTCGGCCACTCGCCGCGCGTACCGATGCCCGAACGGCTCGATGGTCTGGAGCAGCTCCGGGATCGCTGTCATGGCGACAGCTGCGTGGCGATTTACGTCATTCGGCGAGGTGAGCGAGCTGAAGCAGAAGACGAGGGGGATCCGTGAGCCATAGAGCGCTCTATCCGGGAACGTTCGACCCGATCACCA
KOK=        21
KK=  109921  LL=  110910  Z=    6.49  JJ=  109921  DL=   990
A===      111      112      113      114      121      123      124      131      132      133      134      141      143      144      211      213      214      223      224      231      233      234      243      244      313      314      323      333      334      343      413      433
B===      222      122      422      322      212      412      312      242      142      442      342      232      432      332      221      421      321      411      311      241      441      341      431      331      424      324      414      444      344      434      423      443
RRR=   -1.239    0.216   -0.097   -0.006    1.472   14.552    2.746   -1.866    0.645    1.271    7.625    0.424    2.875    0.108    0.763    0.526    1.646   53.873    0.070   -0.136   -2.706    3.367   -0.383   -0.326    8.155   -1.550   80.551    0.204    4.986    8.112   18.562    1.823
X1==   -0.688    0.209   -1.191   -0.300    0.209    3.466    2.790    1.350   -1.278    1.266    3.800   -0.300    1.976   -0.394   -0.791    1.885   -1.250    7.487    0.168   -0.487   -0.724    2.749   -0.092   -0.596    1.861   -1.065   10.954    0.895    2.738    4.456    4.408    1.880
X2==    1.801    1.035    0.081    0.019    7.035    4.198    0.984   -1.382   -0.505    1.004    2.006   -1.413    1.455   -0.274   -0.965    0.279   -1.317    7.195    0.416    0.279    3.737    1.225    4.175    0.547    4.382    1.455    7.354    0.228    1.821    1.821    4.211    0.970
CD1=        0        1        0        1        1        6        5        3        0        5        9        1        6        2        0        4        0       12        2        1        2        8        3        2        6        1       23        8       12       16       10       10
CD2=        3        2        2        2        8        7        3        0        1        5        7        0        6        3        0        2        0       10        2        2        9        5       10        4       11        6       15        6       10       10       11        8
CGAACGGAGCGAGTACGTCCGGCACGGGGCGCAGCGAGCCGGTGGGTGGTGCGAGACCGGTGCTCGCGGCTGGACGGAATGGATCCGGGAGTCGCGCCCCGAACGCCTCGGGCAAGTAGGCGGCGCCGGAGGCTCCACCGTTATCCGGAGCTCGGTATCGGATCGCACAGCGATCCCGTACCGGTCGAGGTGGGATGCCTTCTCGATGGCATCCAACCAGGGTGGCACCGCGGAGCCTGACCCCTCCGTCCCTGACGGGACGGAGGGTTTTTCTTTGGGAATCCATCCACCGGAGGCGAATCGATGACGAGAACGGATGCAGCTCTTCGCTCGCCAGCTCGCCGCTATCACCCCTCACTCGAAGAGGTGGCAGTCCTCGCGCGCGAAGCGACAGTGATCCCGATTTATCGCGAACTCGACGCTGACTTGGAGACACCTGTGTCGGCGTTCCTCAAGGTGGCCAGCGAGCCCTACGCTTTCCTCCTGGAAAGCGTCGAAGGTGGGGAGCGTCTCGCTCGCTATTCCTTCATCGGGACCGATCCGTTTCTGCTCGTCGAACTCGACCGCGGCTGCGCCCGTCTGCGCCGTACCGGCACCCGAACGGCCTTCGCCGCACCAGCCCTCGCCTCGTTCGGCGGTGCGGACTATTATGAGCCTCCCACGGCGGAGCAGGTGACGACCTTCAGCGATCCGCTCCGCTTCCTCGAGCGCTTGCTCGCACGTTATCGGACAGTCCACCTGCCGGGCATGCCGCGCTTCCTGGGTGGGGCGGTCGGCTACCTCGGTTACGAGGCCATTCGCTATTTCGAGCCGCGCGTTCCCGCAGCACCGCGCGACACGCTCGGAATGCCGGAAGCGGTCTTCCTCCTCGTCGACTCGATGCTCGTCTTCGATCATCTCGAGCATACGATCGCCGTGGTTAGCCACGTGCATGTGGAAGAGGGAATATCGCTCGCCCAAGCATACGCTGACGCGGTCGAACGGATCGAG
KOK=        22
KK=  111511  LL=  112680  Z=    6.33  JJ=  111481  DL=  1170
A===      111      112      113      114      121      123      124      131      132      133      134      141      143      144      211      213      214      223      224      231      233      234      243      244      313      314      323      333      334      343      413      433
B===      222      122      422      322      212      412      312      242      142      442      342      232      432      332      221      421      321      411      311      241      441      341      431      331      424      324      414      444      344      434      423      443
RRR=    0.040    0.059   -0.013    0.224    0.059   25.501   10.521   -0.110    1.458    8.079    3.219   -0.541    8.465    2.597    0.219   -0.202    0.604   18.356   -0.105    7.825   12.548   50.574   13.776    1.342   -0.342    2.324   -0.073   -0.314    1.109    9.937    0.579    1.649
X1==   -0.404   -0.316    0.510    1.571   -0.316    5.570    2.439   -0.162    2.766    3.646    2.185   -0.331    2.704    4.279   -1.174    1.363   -0.868    3.743   -0.083    4.168    2.818    8.404    3.533    3.113   -0.202    1.148   -0.050    0.424    0.557    3.535    0.629    1.408
X2==   -0.100   -0.187   -0.025    0.143   -0.187    4.578    4.313    0.680    0.527    2.216    1.473    1.637    3.131    0.607   -0.187   -0.148   -0.696    4.903    1.268    1.877    4.454    6.018    3.900    0.431    1.694    2.026    1.454   -0.741    1.991    2.812    0.920    1.171
CD1=        1        1        3        5        1       10        6        2        6       10        8        2        9       13        0        4        1        7        2        8        8       19       10       10        3        6        3        6        7       14        5        9
CD2=        1        1        2        2        1        9        8        3        3        8        6        4        9        4        1        2        1       10        4        5       13       15       11        4        7        7        7        5       11       13        5        9
GCGCTGCGTAGCTGTTTCCCGGCCGGAACGGTCAGCGGTGCGCCGAAGGTTCGCGCCATGGAGATCATCGCTGAACTGGAACCAGAACAACGCGGTCCCTATGCGGGAGCCGTCGGCTACGTCGACTTCAGCGGCAACTTGGATACCGCGATTACGCTCCGAACGATCGTGATGCGAGGCCAACGGGCCTTTCTCCAAGCAGGAGCGGGGATCGTCGCTGATAGCGTGCCGGAATTCGAACACAAGGAATGCCATCACAAGATGCGGGCACTGGTGCGCGCCATCGAGCAGGCCGAACGATTGGAAACCGAACAGCGAGGAGGTCGTGCATGATCCTCGTGATCGATAACTACGACTCGTTTACCTTCAACCTGGTCCAGTATCTGGCTGAGTTGGGTGCCGACCTCGTAGTGTTCCGCAACGATGCAGTGACCGTCGAGGAGATCGAGGATCTCGCGCCTGCTGGCATCGTCGTCTCGCCGGGGCCCTGCACACCGCGTGAGGCGGGGATCTCGGTACCGGTCATCCAGCGTTTTCGTGGTCGCGTGCCGATCCTCGGTGTCTGCCTCGGACACCAGGCGATCGGGGCAGCCTACGGAGCGCGCATCGTTCGGGCTCCCCGACTCATGCACGGCAAGACGAGCTGGATCACGCATGACGGGAAGGGAGTGTTCGCTGGCTTGCCGAACCCGTTCCTGGCTACCCGCTATCACTCGCTCATGGTGGAGGAGGAAAGCCTGCCGGAGGACCTCGTGGTCACAGCCCGGAGCGAGGATGGCGTGATCATGGGAGTACGCGATCGGACAGGGCTCGTCGAGGGAGTGCAGTTCCACCCGGAATCGATTCTCACGGCGGTCGGTAAAGAACTGCTCCGCAACTTTCTGCACCAGGTCGACACGCACCAGCGCGAGCTCGTCTCTTCGAAAGGGGGTACCGCATGATCGGATCGGTGCTGCAGAAGGTCGTTGCAGGCCAGATCCTGGACATCGACGAGGCGATGGAGGCGATGAGCGCCATCATGACGGGGGAGGCTACCCCAGCACAGATCGCGGCGCTGGTGACCGCACTCCGCATGCGTGGCGAGCGTGAAACCGAGATCGCTGGCTTCGTCAAAGGGCTGCGAGCCCACATGATCCCGGTGGAACTCCAGCTTGCGCAGCCGGTCATCGA
KOK=        23
KK=  122581  LL=  123540  Z=    5.84  JJ=  122401  DL=   960
A===      111      112      113      114      121      123      124      131      132      133      134      141      143      144      211      213      214      223      224      231      233      234      243      244      313      314      323      333      334      343      413      433
B===      222      122      422      322      212      412      312      242      142      442      342      232      432      332      221      421      321      411      311      241      441      341      431      331      424      324      414      444      344      434      423      443
RRR=   -0.001    0.044   -0.019   -1.441   -0.934   25.522    1.056    0.556    1.258    1.707    4.451   -0.063    9.064   -1.286    0.966    0.556    1.711   16.684    0.155    0.965   -0.137    5.722    3.304    8.139    1.553   18.131   59.237    0.006    0.273    4.707    6.104   -0.534
X1==   -0.017    0.978    0.047   -0.462    0.978    2.939    0.338   -1.399    2.939    0.694    2.329   -0.462    2.911   -0.932   -1.011   -1.399   -1.262    3.662    1.138    0.770    0.694    1.164    4.659    2.289    3.328    5.824    7.017   -0.004    0.122    2.677    4.659   -0.304
X2==    0.045    0.045   -0.398    3.120   -0.955    8.683    3.120   -0.398    0.428    2.460    1.911    0.136    3.113    1.381   -0.955   -0.398   -1.356    4.556    0.136    1.254   -0.198    4.916    0.709    3.555    0.467    3.113    8.442   -1.374    2.244    1.759    1.310    1.759
CD1=        1        2        2        1        2        6        2        0        6        5        7        1        8        1        0        0        0        7        3        3        5        5       11        6       10       13       17        7        6       12       11        5
CD2=        1        1        1        6        0       12        6        1        2        6        6        2        8        6        0        1        0        7        2        3        2       11        4       10        3        8       15        1        9        8        5        8
CCAGGACCATGCACGTTTCGAGCAGGTTGAAGCCGAGACCCCCGTACTCTTTGGGAATCGTCATGCCGAAGTAGCCACGCTTGGCCACATCGGCGATGACCTCCGGGGGAAGGTAGTCTGTCCGCTCGATCTCGTCTTCGAGCGGCATCAGCTCCTCATAGACGTAGCGCTTGGTCTCCTCGACGAACTCGAGAACCTCTGCCCGGACGCCATCCATCACCCATCCCTCCTTTCCGGAGCACGCAGAACGATCAGACTGTCGACTGCCCACGCACCTCGTCCTTCCTCGAGCACGATGAGCGGATTCACTTCCGCGACCTCGATCAGGTCAGCCGCTGCCACGGCGAACCAGCTGAAACGAGCGATGGCCTCGGCCGCCGCACGGCGGTCACGTGGAGCCAGCCGTCGATGACCAGCCAGCAGGGCTGCGCCCCGCAGTTCGCTGAGCATCCGATCCGCCTCCTCTGGACTGACCGGGGCCTTGCGATAGACGACATCTCGCCAGATCTCCACGAACTCACCGCCGAGACCGACACTCACCACCATGCCGAACGTCGAATCGCGGAGGCATCCGAGGAGAAGCTCCAGCCCGTGCGGAATTTGTCGTTGAACCAGATAGCCGGTGACCTCCAGCGATGGTGTGGCCGCGAGGGTCTCGACCATCCCCTGCCATGCCTCGATCAGCGCCTGGCGATCACTGATACCGAGCCGGACCGCTCCGAGGTCGCTCTTGTGGAGCAAGTTCGGTCCCTGTGCCTTGAGCACGACCGGAAACCCGATCTCGTCGGCTGCCGCGAGTGCTTCCTCCAGGCAGGTCACCCAGCGTTCGCTCGGGATAGGCAAGCCGATACGTGCGAGGATCTGCTTCGCTTCGTACTCGGTCAGCGTCACCGGTTGATCGTGTGCTGACCGCGTGGCACGCTGATGCCAGCGCTCGATCTCCTGGCGAATCTCCCCGAG
KOK=        24
KK=  126121  LL=  127320  Z=    5.10  JJ=  126121  DL=  1200
A===      111      112      113      114      121      123      124      131      132      133      134      141      143      144      211      213      214      223      224      231      233      234      243      244      313      314      323      333      334      343      413      433
B===      222      122      422      322      212      412      312      242      142      442      342      232      432      332      221      421      321      411      311      241      441      341      431      331      424      324      414      444      344      434      423      443
RRR=   -0.906    0.244   -0.019    6.475   -4.189   80.464    0.888    0.381    0.318    8.334    3.641    0.565    1.685   -0.175    0.111   -1.846    0.021   17.617   -0.385    0.946    1.706   -1.612   -0.474    3.028   -0.716   21.250   28.294    0.732    4.368    3.918   21.671   14.854
X1==    0.816   -1.053    0.095    1.342    3.722   12.799    0.693    0.830    0.134    2.246    1.403   -0.752    3.039    0.619   -0.098   -0.611   -0.014    3.195    2.894   -0.611    2.326    3.132    0.921    0.682    1.098    4.130    4.072   -0.491    1.002    1.856    4.675    3.138
X2==   -1.110   -0.232   -0.203    4.825   -1.126    6.287    1.281    0.459    2.369    3.710    2.595   -0.751    0.554   -0.282   -1.126    3.022   -1.469    5.514   -0.133   -1.549    0.733   -0.515   -0.515    4.438   -0.652    5.146    6.949   -1.490    4.359    2.111    4.636    4.734
CD1=        2        0        2        4        5       19        3        3        2        7        6        1        9        5        1        1        2        6        6        1        7        9        5        5        5       11       10        4        8       10       12       13
CD2=        0        1        2        9        0       12        4        3        6       12        9        1        5        3        0        7        0       11        2        0        6        3        3       12        3       14       19        4       19       13       13       20
CGTGGAACCTTGCTCGATCAAGAACTGGATGCGGGCGATCCAGGCATCGGTGAGATAGACCTCGCCATCGGTGAGGAGTTGAGCCGGTTGGGCACCCGCCTCCCACCAGACAGTCACGTGTGGCTTGAGGCGGTCGAGTGCACGGAAGGCACGGTCGACATCCGGCGGGTAGAGTTGGTCGATCGGTACTCCGTCGGCCAGGAGGGCTGCCTCGAGCGGTCCCCACTGGATGTACTTCTGGAATGCACGCGGCCCAGGGAAACCTTGCACATCCCAGAAATCGGCCCAGCTCTGGGGCGGCTTGTCCGGGAACTTGTCCTTCCGGTAGGCGAGACACGTCGAGTAATAGAAGTAACCGACGCCGTGTTCGAGCACGAGTTCCGGAAAGATATCGGTCGTATCGATCTTGCTGTAGTCGAGTGGCTCCAGCAGGTTGAGGCGACCCATCGGGATGACCGATTCGGTCCCGACATCGACCACGTCCCACTCGACAGTGCCGGACTCGACCATGGTTCGCAGCTTGGCCTCGTCGGTCGTATCTTCGACGATCTGACAGCCGGTGAGACGCGAGAAGGGCTGGTAGATCGTCTTGCGCAGGGCATCCTGCAGAGCGCCGCCCCAGGAGGTGACGACGATACTGCGGCCCTTCCAGCGGTTGGGATCGTCATAGCCAGGAACCGCGAATTCACCCGCCGGCGCCTGGGCAGCAGGCGTCGGTGTCGCGGCTGGGGCCGGAGTCGGTGTCGGAGTGGCCGCCTGCCGGCAGGCAGCGAGCGTGCCGGCTGCCAGGAGGCCACCGAGTAGCTCGCGGCGGCGGAGGCGCTGCTGGCGCGCCAGGAACTGGAGCAGGGCATCGATCCGATCAGCCATGGTACACCTCCTCCTCGTCTGAGCCATGCACAGTGCTCTCAACGGGTCGGGAAAGGAAGCGCGATGGCATCGCGCACTTTGCCAGGTTCCTGGAAGCGGCTGAGCCGGATTTCCTCGTCGGGAAGGTCGCTCACGCGCTCGTCCAGGATCAGTTCGGCCATCTTCATACCGAGCGCTGGTCCCCACATCATGCCGTGTCCACCCGCGGCCAACACGTAGAAGCCGAAGCGTGGCTCATCGATGATAGGAAGATGGTCCGGCGTGTAATCGATCGAACCGGTCCAGGCTCGCCCGATCGGCAAGCCACGGAGTGCCGGTATCGTCGCTTCC
KOK=        25
KK=  155191  LL=  156030  Z=    6.20  JJ=  155161  DL=   840
A===      111      112      113      114      121      123      124      131      132      133      134      141      143      144      211      213      214      223      224      231      233      234      243      244      313      314      323      333      334      343      413      433
B===      222      122      422      322      212      412      312      242      142      442      342      232      432      332      221      421      321      411      311      241      441      341      431      331      424      324      414      444      344      434      423      443
RRR=   -0.127    0.535    1.764    0.387    0.417    3.477    0.066   -0.096   -0.201    4.411   15.567    0.191    5.412    0.211    0.417   -0.620    0.319   14.334    2.277    0.055    0.303    7.699    8.203   -1.888    4.416   42.790   14.411    0.129   -0.562    8.897    5.646    0.129
X1==    0.234    1.286    1.995   -0.355   -0.714    1.317   -0.283    1.185    1.317    1.100    3.076   -1.198    3.076    0.225   -0.714   -0.363   -0.283    5.800    1.599   -0.363    0.671    2.689    5.165   -0.937    1.676    8.456    1.862   -0.080    1.821    3.526    1.283    0.117
X2==   -0.544    0.416    0.884   -1.088   -0.584    2.641   -0.232   -0.081   -0.153    4.008    5.060   -0.160    1.759    0.936   -0.584    1.710   -1.127    2.471    1.424   -0.153    0.451    2.863    1.588    2.016    2.636    5.060    7.739   -1.619   -0.309    2.523    4.400    1.107
CD1=        1        2        4        1        0        3        1        3        3        5        8        0        8        3        0        1        1        8        3        1        4        7       11        1        6       17        6        6       10       14        5        6
CD2=        0        1        2        0        0        4        1        1        1        8       10        1        5        4        0        3        0        4        3        1        3        7        5        6        6       10       14        1        4       10        9        7
GGTGGAGGAGTAGGTCGAACAACACCAGGCGAATCTCGTAGGCGTACTCGTCGAGGAAGCCTGGATCGCGCCGTGCCTTGCGCAGTGGTTGATCCCAACTCGCACCGCACAGCGGACAGCGTACCGTCGCGATGGCGTACCCCGAGCGCTCGTGCCAGCTGAAGGCGAGTCGGTCGGCGTGCGCCTCCGCCAGGTGCACGTGAATTGTCGGCCGGTCACCCGCGAAATCGCAATACGGACAGCGCATGCTCACGACTGCGTGCTCCGTACCAGTTCCAACCACGCGCCGACCTGGTCCAGAGTGCATCGGATCAGTGTGTCCAGCCAGTCCCGGAGTGCATTCCCCAGCGCCGTGAGCCTGGCTGCTTCGCGCTCCAGCTCCAGCGCCACGAGTCCCGCCTGCGCGAGTTCGCCCAGGCGCACGTGGAGCGCGATCCGCTCGAGCGGGAGCTCCGCAGCGAGTTCTGCCAGCCCGGTGGCTTCCTCGACCGACAAGTGACGCAGCAGGGCCAAGTTCATGGGGTCGCTCGCTGCACGCAGTGCCTGGAGCACGAGTGCTTCGCTGGCATCCTGGAGAACGTGCGGTTGTTCGGTGAGCTGATCCAGCCAACCAACGAAGGCACGCTCCCCTTCCAGCCGGTCGAGCCGATCCAGCGCCCGCGCCAGGACACGAAAGCGCTGTGCGAATGCACTGGCCAGCTGGTCAGGGCACCCTGCACTCACGAGCGTTCCTCCGTAGCGGCGAACACCGGTGCTTCCTCGAAGCCAACCGCGCTGGCCACGAGCCGGGCGATGTCGGTGACGACCAGCCGCCCTTCGTAGCCCGTCGTCTTGACGGCG
KOK=        26
KK=  162571  LL=  163650  Z=    4.68  JJ=  162541  DL=  1080
A===      111      112      113      114      121      123      124      131      132      133      134      141      143      144      211      213      214      223      224      231      233      234      243      244      313      314      323      333      334      343      413      433
B===      222      122      422      322      212      412      312      242      142      442      342      232      432      332      221      421      321      411      311      241      441      341      431      331      424      324      414      444      344      434      423      443
RRR=   -1.090    0.022    7.271    5.502    0.022    2.095    3.717    0.133    1.943    0.870   -1.464    4.079    6.735    9.780    0.022    0.882    0.885    1.768    0.184   36.648    2.175   60.773    5.760    2.391    2.211   -0.430   -0.820   -0.077    4.717   13.343   -0.482    0.031
X1==    1.045   -0.022    2.422    2.415   -0.022    2.252    1.518    0.164    0.796    0.927    2.026    0.912    2.578    2.018   -0.022   -0.660   -0.663    0.676    0.671    5.891    0.773    6.646    3.439    4.496    1.481    2.578    1.308   -0.083    1.541    6.027   -0.185    0.318
X2==   -1.044   -1.009    3.002    2.278   -1.009    0.930    2.449    0.809    2.442    0.938   -0.723    4.474    2.612    4.847   -1.009   -1.337   -1.335    2.615    0.275    6.221    2.815    9.144    1.675    0.532    1.493   -0.167   -0.627    0.935    3.061    2.214    2.612    0.097
CD1=        2        1        5        5        1        5        4        2        3        5        7        3        8        7        1        1        1        3        3       10        5       16       10       12        6        8        6        6       10       21        3        7
CD2=        0        0        6        5        0        3        5        3        5        5        2        8        8       12        0        0        0        5        2       10        8       19        6        4        6        3        2        8       13       11        8        6
CGTCGGGCAGCTGTTCCTTGATCTCGATCGCTTGCTTGGAGGCGATACCGCAGCAGACTTTGGAGCAAAACTCGTTCCCGATCTGCCGGTCGCGGGATCCGACGCACTGGATGAAGGCCACTCGTTCCGGGGGTTGCCCATTGGAGGGGCGGACGACCTGGTGGGCCTTGAGCATCGCCTCCATGTCGCTCAAGGTCACGACATCAGGGAACGAGTAGTAGTTGTACAGTTGCGTCTCGCGCCCCGGATCGAAGTGTTGGAAGCCGGTGGCGACGATGATCGCGCTGACTCGAGCCTCTCGGCTGCCAGTGGGCGTGCTCACCGTCACTCGGAAATCGCCTGCCTCCCCCTCGCAGGCGGTGACCTCGCTCCGGGTCAGCACTTCGATGAGGGGGTGATCGGTGACCGCGGCGACGAGCTCGCCGATCGCCTCTTCGGCATCGCGAAAGTGGTGCGTCAGCTTGGCATACCGTTCGGCATCCGGTGTGCCACCCAGTCGACCTCGGCGCTCGACGAGGAGCACTGGATGACCGAGCGCTGCAACGGTGCGGGCGGCCTCGAGCCCACCGGGGCCGCCACCGATGACCAGAATGGGACGGGTCGTCTCCTGCACGGCTTCCCCCTCACCGCGTCACGATCGGCTGTTCAGCGTCTTGCCAGGTCAGACCCGGCTTCTCACCGCGCTCGATCGCAGCCAAGTCCTCTTCGAACTCGGTCCAGTAGCGCTCCCAGTCGATACCGAGCTTCTCGAGCAGCGGTCGCCAGTCAGTCGAATGCCAATGCAACTGGAGCACGCGGAACGGATGCGCCCCCATGGCGAGGGCGGCCACTTGCGAATCGGCTAAGACCGGGACACCGACGCGCCGCTGGTGGGCTCGCGCGGCGAACTGGCTCTTGTCCAGCGTCGTGACGCACCCCGTGTCGTGCGTCACCGTCATGTCTGGATTGGCTTCGTCTTTCATCACCTCGATCTTGCGCAGAACGGCGAAGGAACGAGTGAAGTCGCGCTGGACGAGGATGTGACGGAAACCGAAGCCGCAGCAGTCGAACCACGTGGAGTAATCAGCGACCGTGATGCCC
KOK=        27
KK=  166291  LL=  166800  Z=    6.60  JJ=  166141  DL=   510
A===      111      112      113      114      121      123      124      131      132      133      134      141      143      144      211      213      214      223      224      231      233      234      243      244      313      314      323      333      334      343      413      433
B===      222      122      422      322      212      412      312      242      142      442      342      232      432      332      221      421      321      411      311      241      441      341      431      331      424      324      414      444      344      434      423      443
RRR=   -0.243   -1.023   -0.126   -0.110    0.431   -2.578    0.070   -1.191   -0.297    0.745    0.589   23.902    0.150   28.151    0.111    0.187    0.070    0.613    0.166   15.357   -1.220   84.491    9.764    0.432    1.183   -0.322    0.016   -0.321    1.616    0.329    0.381    0.056
X1==   -0.674    1.407    1.120   -0.036   -0.593   -0.774   -0.912    1.120    1.226   -1.081    0.562    5.901    0.562    5.936    0.407   -0.774   -0.912    1.319   -0.802    2.226   -1.011    8.144    2.598    1.364    0.800   -0.306   -0.011    0.412    2.464    0.178    1.430    0.940
X2==    0.360   -0.727   -0.112    3.050   -0.727    3.329   -0.077   -1.063   -0.242   -0.689    1.049    4.050    0.267    4.743    0.273   -0.242   -0.077    0.465   -0.207    6.900    1.207   10.375    3.759    0.317    1.479    1.049   -1.507   -0.779    0.656    1.848    0.267    0.060
CD1=        0        2        2        1        0        0        0        2        2        0        2        7        2        9        1        0        0        2        0        3        0       10        4        3        2        1        1        2        5        2        3        3
CD2=        1        0        1        4        0        5        1        0        1        1        3        5        2        7        1        1        1        2        1        9        4       16        7        2        4        3        0        2        4        6        2        3
CTGCGAACTCTAAGAAGGTCGCGGCACCACCGACCGTGCACTCGGGGATGAAGTCCTCCTTCTTGAAGCCGAAGACGTCCATCGTCATCTGGCACGCGATGAGATTGACGCCCGCATCGATGCACAGTTGCCGCAGCTCGAGCAAGGAGGGAACCCCCTTTTCCTTGAAGGTCTGCTGCATCAAAGTCGTCGCGAGGTGTGAGAAGCCGGGTAGTGCCTCGACGAGCGCGGGGATCGGCCAGGAGATCTGGCGGAGTGCTGGTGGACCGAACGGCATCTTGAGCGGCATGGCAGGATTGCCGAGCGGACTGACTTTGGGATCGTAATTTCTCAGCAGCAAGGGAAGGCCGTAGAAGGTAAAGAAGATCGCGACTTCCCAACCCATCGCCGCTGCCGTGGAACCGAGGATGAAGGGCGGATAGGCAAAATCGAGCGTTCCTTTGCTCGCGATGATCGCGAGTCGCCGGGGCGCTTCCGGATCGCGACGGGACATCGTTACCTCCTCTCGTC
KOK=        28
KK=  169891  LL=  171060  Z=    5.67  JJ=  169861  DL=  1170
A===      111      112      113      114      121      123      124      131      132      133      134      141      143      144      211      213      214      223      224      231      233      234      243      244      313      314      323      333      334      343      413      433
B===      222      122      422      322      212      412      312      242      142      442      342      232      432      332      221      421      321      411      311      241      441      341      431      331      424      324      414      444      344      434      423      443
RRR=    6.281   -2.411    0.706    1.141    0.068    3.268    3.451   -0.232   -0.036    0.301    2.461    9.559   17.567   -0.145    1.017   -0.644   -0.064    6.627    0.787    3.176   22.400   76.277   10.043   10.029    2.373    1.974    0.069   -0.154   10.108   12.773   -0.020   -0.981
X1==    3.273    2.110    0.514    1.187    0.110    1.762    0.821    0.514    0.224    0.198    2.968    1.998    4.143   -0.136   -0.890   -0.545    0.088    4.108   -1.527    0.993    4.302    9.780    3.399    3.060    0.814    2.381   -0.156   -0.511    3.564    3.564    0.031    1.855
X2==    1.919   -1.143    1.373    0.961    0.618    1.855    4.202   -0.451   -0.161    1.521    0.829    4.784    4.240    1.069   -1.143    1.183   -0.729    1.613   -0.515    3.199    5.206    7.799    2.955    3.278    2.916    0.829   -0.443    0.301    2.836    3.584   -0.633   -0.529
CD1=        4        3        2        3        1        4        3        2        2        3        8        4       10        3        0        1        2        8        0        3       11       22       10       10        4        7        3        4       14       14        3       10
CD2=        4        0        5        4        2        5        8        2        2        8        6       10       13        6        0        4        1        4        1        7       14       18        9        9       11        6        3        9       15       17        3        6
CGCCAGCGGCTGGCTGCAGCGAGACGGCGTCGAAGCCAGCGATCTCCGCCAGGAACCCTTGCAGTTCATACATCAGGCGAAGAATGCCTTGCACGGTTCGCGGATCCTGGAGCGGATGGAGATGTGCGAAACCGGGAAAGCGAGCCACCAGCTCGTTGATCTTCGGGTTGTACTTCATGGTGCAGGAGCCCAGCGGGTAAAAGTCGATATCGACGGCATGGTTGAGCTGCGAGAGGCGGGTGAAGTGCCGCACGACATCGATCTCGCTGACTTCGGGGAGCGGCAAATCGTCCCGCACGTGTTCGACGGGCAGTGGTGCCTCCGGGACATCGAGATCCGGTACCGAGGTACCCGTCCGTCCCGGCTTGGAAAGCTCGAAAATGAGCGGTTCCACGCGCATCGCTGATCCTCCCAGGCGAGATCCCAGCCTCGACGGTAGCCTAGCATGTCGTTCCTCAGTTCAGCAATCGCGGACATGTTGGTCCACCGCAGTCGGTGGTAAAGGGGTCCCACGCCGGTGACCGAGTAGGTCACCTGGCTGCTCATCACCGCGCGTTCCCTCTCGCGCCGCGTGACTCGCCCGGCGAGTGCTAGAATCGGCGTCGAGGAGCGGGGCAGCACGGAGCGACGACGTGGCGGACGAGCGCACCATCTACGGCGGCCAAGCAGTCCTCGAAGGTGTCATGATGCGCGGCGTCCGCCATCTGGCGACGGCGGTTCGCTTGCCGGACGGCCGGATCGCCGTCTGGGAGCTGCCGCTCGCTTCCGAGCGCTGGGCAGCGCGGCTGCGCCATGTTCCCCTTCTGCGCGGTGTTTTGGCCTTATGGGAGACGCTCGTCCTCGGTGTGCGCGCGCTGGTTTTTTCCGCGCACGTCGCTGTCCGCTATGATCCGGAGCTCGAGCAGACAAAGCCTGGGACGAGTGCGAGCTCATGGGGTGGTCTCTTGTGGGGAACCGTCGCGCTCTCGCTCGCCCTTTCCGTGGGCCTCTTCTTTCTCCTCCCGCTCGGTGTCGCTAGCCTGCTCGACCGATGGGTCGGGTCGGGCTGGACGATCCATGCCTTGGAGGGGACGATCCGGCTCGGGATCCTTCTGGGCTACTTGGCCGTGATCGGACGGACGCCGGATATCGCTCGCGTCTTCGGGTACCACGGTGCTGAACACAAAACGA
KOK=        29
KK=  179911  LL=  180750  Z=    6.84  JJ=  179641  DL=   840
A===      111      112      113      114      121      123      124      131      132      133      134      141      143      144      211      213      214      223      224      231      233      234      243      244      313      314      323      333      334      343      413      433
B===      222      122      422      322      212      412      312      242      142      442      342      232      432      332      221      421      321      411      311      241      441      341      431      331      424      324      414      444      344      434      423      443
RRR=    0.378   -0.170   -3.047    1.330   -0.256    4.769   -0.134    0.079   26.446    3.304   13.661    0.345    0.740   -1.627    0.484    0.213   -0.134    7.392   -0.527    0.300   17.068   58.850    5.818   -1.501    0.031    4.332    4.401   -0.639    3.473    1.302   -1.340   -0.453
X1==    1.323   -0.654    2.511    0.577    0.346    1.671   -0.257   -0.208    7.203    1.870    4.262   -1.162    0.373   -0.396   -0.654   -0.173   -0.257    2.677   -1.122    0.749    3.328    9.666    3.072    0.921    2.545    1.669    1.954   -0.530    1.260    1.260    2.966   -0.195
X2==    0.286    0.261   -1.214    2.304   -0.739    2.854    0.520   -0.382    3.671    1.767    3.205   -0.297    1.986    4.113   -0.739   -1.235    0.520    2.762    0.470    0.400    5.128    6.088    1.894   -1.630    0.012    2.596    2.252    1.206    2.756    1.034   -0.452    2.326
CD1=        2        0        4        2        1        3        1        1        9        5        9        0        3        2        0        1        1        4        0        2        7       17        7        4        6        5        5        3        7        7        7        4
CD2=        1        1        0        4        0        5        2        1        6        6        8        1        6        9        0        0        2        5        2        2       12       13        6        0        3        7        7        9       12        8        2       11
TGGCAGCGATCGTCGATCTGGAGCGTGTCCCGGTACCGAACGCGATCAAGTGGGCGTTTCCGGACTGGGAAGAGGTGGCGCTCCGCGGAGGCGACGACTACGAACTGCTCTTCGCCGCTCCCCCGGCTGTGTTCGCACGCGTCGCACGCGCTTTCGCCCGTGCAGGGCTCCTTCCCCCGTGGAAAATCGGTCAACTCGTCGAAGCGGGATCGGCCGGGCCGATCGTCGAGTTGCGGGACGTGACCGGCCGCTGTCGGCCAGCCGATGCACGCGGCTTCGATCACTTCCGCACCGGCTGACCGTGCCGGCTCGACGTGCTAGCATGCCGGGGAGCCTGGTGAGCTGGAGGTGACTCGTGGACAGTGCACGGAGCGAACTCTGCTTCCTCTCGGCGACGGAACTTTTGGATCACTATCGCCGACGGGCCCTTTCACCCGTGGAAGTCGTCGACGCAGTCCTCACGCAGATCGAACGATTGGATCCACACCTGCACGCCTTCCTGACCGTGACCGCCGAGGAGGCACGGCGGCAAGCGCTCGAGGCGGAATACGCCTACGCGCACGGTGAGCACAGACCACTCCTCGGGGTACCAGTCTCGATCAAGGACGTAACACCGGTCGCCGGAGTTCGCTGGACGAGTGGCTCGCTCCTCTGGAAGGACCGGGTGGCGACCGAGGATGCACCGGTGGTCGAGCGACTGCGGGCAGCGGGTGCGATCATCCTGGGGAAAACGAACACGCCGGAACTCGGCTGGAAAGGCGATTCGGGAAATCGCTTGATCGGTCCCACCTCCAATCCCTGGAAGCTCGATCGGACGGCGGGGGGATCGAGCGGCGGTGC
KOK=        30
KK=  186361  LL=  187320  Z=    4.91  JJ=  186241  DL=   960
A===      111      112      113      114      121      123      124      131      132      133      134      141      143      144      211      213      214      223      224      231      233      234      243      244      313      314      323      333      334      343      413      433
B===      222      122      422      322      212      412      312      242      142      442      342      232      432      332      221      421      321      411      311      241      441      341      431      331      424      324      414      444      344      434      423      443
RRR=   -0.078    0.227    2.580   -0.509   -0.032    8.317    1.779    0.672    2.296    1.394    1.460    4.763    5.908    1.956    0.960    0.276    1.736    4.305   -0.068   10.756    1.583   74.213    5.581    9.538    1.734   -0.589    4.036    0.493    7.003    5.033   -0.329   -0.567
X1==   -0.586    0.144    1.837   -1.132    0.144    2.718    1.583    3.760    2.718    1.398    1.729    1.539    2.384    3.184   -0.856    0.327   -1.370    1.772    0.792    3.515    0.614   10.644    5.200    4.531    0.690   -0.238    2.963   -0.397    3.199    1.263    0.418   -0.673
X2==    0.132    1.573    1.404    0.449   -0.223    3.060    1.124    0.179    0.845    0.997    0.845    3.095    2.478    0.614   -1.122    0.845   -1.267    2.429   -0.086    3.060    2.577    6.972    1.073    2.105    2.512    2.478    1.362   -1.243    2.189    3.985   -0.788    0.842
CD1=        0        1        3        0        1        5        4        5        5        4        5        3        6        8        0        2        0        5        4        6        4       23       13       13        3        2        8        3       11        7        3        3
CD2=        2        3        5        3        1        6        3        3        3        6        5        7        8        4        0        3        0        4        1        6        7       13        4        5        9        8        5        3       10       14        2        7
GTTCTCGCTCTGGAGGGTGGTTACAATCTGAGCGCGCTCGCCTCGAGCGTTGCGGCAACCCTCGATGCGCTCGACACAGATGGTCGAGCTGAACGCTGATCGTGAGGCGTACCATGGTGATCGTCGTCGTCGATTATGGAGCCGGCAATCTCGCGAGTGTGGTCAATGCGCTGGAGCGGATCGGCGCACCGGTGATCGTCAGTCGCCATCCCGCACCGCTCGAGCGAGCAGACGGCGTCATCGTTCCGGGTGTGGGTGCTGCGGCGGACACGATGCGGCATCTCGAGGAACTTGGGCTCGTGCCGGCTCTCCGTGCCGCAATCGAACGTGGTATTCCCTTCCTCGGAATCTGCATGGGACTGCAGGTTTTGTTGGAGGTCAGTTACGAGGGAGGTGAGCACCGCTGCCTGGGGATCGTTCCCGGTGTGGTGCGTCGCTTGCCCGAGGGGATCACTGTTCCCCATATGGGTTGGAACGAGGTCTGGTTGCGCTCTTCTCACCCGCTCTTCGCTGGAATTCCCGATGGGACGGACTTTTACTTCGTGCACTCCTTCTATGCTGAGCCGAGCGATTCCTCATGGATATTGGGTGAGACCGATTACGGGGTGCGCTTTGCCAGCGTGCTCGCTCGAGACAACGTCATGGCCACCCAGTTCCATCCGGAGAAGAGCGGGTTCTGGGGGTTGCGGATGCTCGCGAACTTTGTCGATCTCGTCGAACGAACGCGTGGCGGTTTACCGTTGGAGGCACCGGTGTGATCGTCATCCCGGCGATCGATCTCCGCGAAGGGCGTTGCGTCCGCCTCTTCCGGGGTGACTTCGCCCGTGCGACTGTGTACAGTGACGATCCGATCGAGATGGCACAGCGCTGGGCCTCGGCTGGTGCGCGCTGGCTCCACGTCGTCGATCTCGACGGCGCGCGGCTCGGCCAACCAGTGCAACACGAACTCATCGAGCGAGT
KOK=        31
KK=  188251  LL=  189090  Z=    6.73  JJ=  188041  DL=   840
A===      111      112      113      114      121      123      124      131      132      133      134      141      143      144      211      213      214      223      224      231      233      234      243      244      313      314      323      333      334      343      413      433
B===      222      122      422      322      212      412      312      242      142      442      342      232      432      332      221      421      321      411      311      241      441      341      431      331      424      324      414      444      344      434      423      443
RRR=    0.711   -0.153   -1.072   -0.245   -0.153   54.190    1.047    1.483    0.172    0.012    0.230    1.483   -0.468    0.924   -0.153    0.139    0.405   32.782   17.238    0.927    0.298    3.268   -0.179    1.685    1.604   52.196   90.705    2.679    0.026    6.383    9.677   -3.631
X1==   -0.947   -0.864   -0.371    0.218   -0.864    9.352    1.956   -1.208    0.598    0.542    0.239   -1.318    1.487   -1.210   -0.864   -0.278   -1.259    5.311    4.685    3.224    0.704    2.358    0.400   -1.103    0.542    9.601    7.101   -1.303    0.005    4.577    3.360    4.069
X2==   -0.751    0.177    2.888   -1.125    0.177    5.795    0.535   -1.228    0.288    0.022    0.963   -1.125   -0.315   -0.763    0.177   -0.499   -0.321    6.172    3.679    0.288    0.423    1.386   -0.447   -1.528    2.958    5.436   12.774   -2.056    5.511    1.395    2.880   -0.892
CD1=        0        0        1        2        0       12        4        0        2        3        3        0        5        1        0        1        0        7        7        5        3        6        3        1        3       18       12        1        4       13        8       12
CD2=        0        1        5        0        1        9        2        0        2        3        4        0        2        1        1        1        1       10        6        2        4        5        2        0        8       11       26        1       17        8        7        3
CGTTATGATGAGCTGCGGATCTTGATCGAGCATCTGGCTGCCCATATCGAGCGCCTCTCAGCGACCGATCAGTCCCTGCGTGGCGGATTGGAGGCCGTCACGACCGAGGTCGAGCGGCTCGGTCGCGAAGTCACCCGTTTGCACGATGCCATCCGCATCGTCGAGCAGGACGTTCGGCGACGGGTCGCGGAAGCGATGCAAGTGATCGAGACGTTGCAGGTCCAGCTGAAGGAGGGTGCCTCGCGCGACAGCCAGTTAGCGGAGGAACTCGAGCGCGTGCAGGAGTTCCTCGCGGCGGTTCCCCAGCAGTTCGACGACCTCCGGTCAGTTGCCCAGCGGCTCGGGGCCGATATCGAGCGAGTACGGAGCCACAGTAGCGAGCGGGACGATCTGCTCCTGGAGCGAGTGGAAGAGATCCGGCAACAGTTCGATCAAGCCTTGCGGGATCTCGCCGCAGTGAGCGATCAGCGGGCCGAGCGGGTTCAGGCTGAATTCGAGACTCTGCAAGCAGTCGACCGCGAGTTGCGCTACCGGATCGATCTCATCGAGGTGCGGCTGGACGAGCTACGCGAAATTGACCGCCAGCTGCGTGCCGAACTGTGGCGCCTCCTCGAGCAACGAGTGCGCTTGCACTTCGAGCAAGCCCAGCAGGAACTCGAACAGTTCATCGAGCAGCGACAGCGGGCGGAGCGCGGAGAAGGACCGGTTTCCTGATGCTGAAGCGGCGGATCATCCCCTGCCTCGATGTCACCGCTGGGCGTGTCGTCAAGGGAGTGCAGTTTCTCGACTTGCGCGATGCCGGTGATCCGGTCGAACTCGCGGCGCGGTACGATGCCGAAG
KOK=        32
KK=  193201  LL=  193500  Z=    6.29  JJ=  192841  DL=   300
A===      111      112      113      114      121      123      124      131      132      133      134      141      143      144      211      213      214      223      224      231      233      234      243      244      313      314      323      333      334      343      413      433
B===      222      122      422      322      212      412      312      242      142      442      342      232      432      332      221      421      321      411      311      241      441      341      431      331      424      324      414      444      344      434      423      443
RRR=   -0.252   -0.221    3.572   -0.265   -0.210   -0.215   -0.200    0.711    0.286   -0.066   -1.024    2.145    0.007   -0.905    0.098   -0.284    0.286    0.197   -0.142    8.498    0.363   72.984   -0.064   -0.105   -1.865    2.253    0.833   -0.391    1.195   -0.674    2.284    3.939
X1==   -0.350    0.692    1.431   -0.552   -0.308   -0.502   -0.486    1.431   -0.502    0.074    1.103    1.448    0.103   -0.869   -0.308    0.498   -0.486    0.558   -0.428    3.498    0.184    6.209    1.209    1.234    2.074    2.103   -0.816   -1.248    0.454    1.295    1.103    2.136
X2==    0.719   -0.319    2.497    0.481    0.681    0.429    0.411    0.497   -0.571   -0.899   -0.929    1.481    0.071    1.042   -0.319   -0.571   -0.589    0.353    0.332    2.429    1.978   11.754   -0.053   -0.085   -0.899    1.071   -1.020    0.313    2.632   -0.521    2.071    1.844
CD1=        0        1        2        0        0        0        0        2        0        1        2        2        1        0        0        1        0        1        0        4        1        7        2        2        3        3        0        0        2        3        2        4
CD2=        1        0        3        1        1        1        1        1        0        0        0        2        1        2        0        0        0        1        1        3        3       13        1        1        0        2        0        2        5        1        3        4
AGCTGGCGACTTCGGGCGTGAGTCCGACGCGCCGAAGTTGCTCGCGGCTCTCGGCCAACGGGCGACCGAACAAGACGATCCGGCCCGCGGTGGGCCGGATCAAACCAGCGATCATCGACAACGTCGTCGTCTTGCCGGCACCATTCGGTCCGAGGAGACCAACGAGTTCGCCACGTCCGAGGGAGAAACTCAGATTATCGACTGCCGTGCGGCTACCGAACCGTTTCGTGAGCCCCTCGACGACGAGGATCGTTTCACTCGTCACTGAATCGGCCTTTCGCAGGGCAGCAGTGATGTGCC
KOK=        33
KK=  196111  LL=  196410  Z=    6.33  JJ=  195841  DL=   300
A===      111      112      113      114      121      123      124      131      132      133      134      141      143      144      211      213      214      223      224      231      233      234      243      244      313      314      323      333      334      343      413      433
B===      222      122      422      322      212      412      312      242      142      442      342      232      432      332      221      421      321      411      311      241      441      341      431      331      424      324      414      444      344      434      423      443
RRR=    0.059   -0.183    0.795   -0.557    0.059    2.308   -0.235   -0.687   -0.348    1.859   -0.989    0.220    0.098    0.785    0.059   -0.167    0.220    2.227    0.742    0.220    0.180   -0.078   -0.234    0.036    0.782    4.374   93.178    0.158   -0.764    0.929   12.735    0.605
X1==   -0.283   -0.242    1.546    1.433   -0.242    1.612    0.516   -0.454    0.612    2.274   -0.907   -0.567    1.093   -1.078   -0.242   -0.388   -0.484    1.669    1.586   -0.388   -0.620    1.225    0.225    0.031   -0.726    2.093    8.380   -0.151   -0.381    0.463    6.093    0.463
X2==   -0.208    0.757    0.514   -0.389   -0.243    1.431   -0.455    1.514   -0.569    0.817    1.090   -0.389    0.090   -0.728   -0.243    0.431   -0.455    1.335    0.468   -0.569   -0.291   -0.063   -1.042    1.148   -1.078    2.090   11.119   -1.045    2.007    2.007    2.090    1.308
CD1=        0        0        2        2        0        2        1        0        1        3        0        0        2        0        0        0        0        2        2        0        0        2        1        1        0        3        9        1        1        2        7        2
CD2=        0        1        1        0        0        2        0        2        0        2        2        0        1        0        0        1        0        2        1        0        1        1        0        2        0        3       14        1        5        5        3        4
GACCTCGAGGACGGTCTCGGCGCTCCACGGGTCGAGCTGCGAGGTCGGCTCGTCGAGGAGGAGCAATTGCGGCCGCAGCGCGAGAACACTGGCGAGTGTGAGTCGCTGTCGTTCACCGCCGGAAAGTGTCTCGATCGGGCGATTGCGGAGATGAGCGAGCCCGAGGAGATCGAGTGCTTCCTCGACGCGGGCAGCGACGACGCGCGGTGGGAAACCGAGGTTCTCCAGCGCGAAGGCGATCTCGTCCCAGACGCGATCCAGAAGCGTCTGCGTCTCGGGCTCTTGACCAACGTAGCCGAC
KOK=        34
KK=  198451  LL=  199170  Z=    9.88  JJ=  198421  DL=   720
A===      111      112      113      114      121      123      124      131      132      133      134      141      143      144      211      213      214      223      224      231      233      234      243      244      313      314      323      333      334      343      413      433
B===      222      122      422      322      212      412      312      242      142      442      342      232      432      332      221      421      321      411      311      241      441      341      431      331      424      324      414      444      344      434      423      443
RRR=    0.280   -0.256   -0.032   -0.144   -1.808    3.204    0.002    1.063   -0.573    4.542    7.646    1.010    6.834    1.313    0.280   -1.370    1.076   74.828   -0.292    0.065   -0.104    0.101   10.377    3.455    3.401    8.635   58.204    1.210    6.793    1.443    1.908    3.662
X1==   -0.708   -0.536   -1.095   -1.155    3.464    2.102    0.003   -1.095   -0.898    4.303    1.900   -1.155    2.581   -0.937   -0.536   -0.898   -0.997    6.320   -0.755    0.102    1.226    1.036    4.155    1.589    1.440    3.261    8.612   -0.743    2.276    0.688    3.261    1.747
X2==   -0.395    0.478    0.029    0.125   -0.522    1.525    0.789   -0.971    0.637    1.055    4.023   -0.875    2.648   -1.402   -0.522    1.525   -1.079   11.841    0.387    0.637   -0.085    0.098    2.497    2.174    2.362    2.648    6.758   -1.630    2.984    2.096    0.585    2.096
CD1=        0        0        0        0        4        3        1        0        0        8        5        0        6        1        0        0        0        7        0        1        3        3        7        4        4        7       12        2        8        5        7        7
CD2=        0        1        1        1        0        3        2        0        2        4        8        0        6        0        0        3        0       17        2        2        3        3        7        6        6        6       15        2       12       10        3       10
GGCCGTCGCCGTAGCGGATGACCAGTCCAGCGCCGTTCGGCTGCTCAGCGCGCGAGGACGTGCTGCCCGCGCCCGCCAACGCGAGCGCGAGCAGCAGCGTGAGGAGGAGGCGAAGCAGGCGAGACGTGCGAGTCACGAGCCTTCCTCGACGATGCGAGCGCCGAGCCGGGTCAGCAAGACATCGTGCCGCTCCGGCCAGCTACCGGGGTGCCATTCGAAGCGGGCACGCTCGAAATACTGCACGACCATCCCGTCTTCGACGAACTCCTCGCTGAGCGGGTAACCGAAGACGGCGAGACCACCGTACTGTTCCCAATAGGCGCGGAAACCATGGCAGAGGTTGTGCTGCGTCTCCACGAAGTACGTGCAGGCTGCCGGATCGCCTGGCTGAGCGGGGGCGAACGGTTCGCGTGGTGCTGCTGGGAGCCGCTCAGCACCGAGCCGGCCGAGCATCACGAGCGTGCTTCCGTCCGGCTTGAGGTGGAATTCGAAACGCGCGCGCTCCGTATACTGGACGAGCAGCCGGAGGTGCGGATCGAAGAATGGACCGGTGATCGGATAACCGAAATTGGCGACCCCTCCTCGCTGCTCCCACGTCTCCAGGAACGGGCCGCACAAGCTGTGTCCGGTCTCCGGGAACAGCCGGCAGCCTTCTGCAGTGGTCTCGAACGGCACGCGAGCTCGAGTCAGCGGGAGAGCGATGCCGCGGAGCGGGAAGGC
KOK=        35
KK=  200611  LL=  201030  Z=    5.60  JJ=  200281  DL=   420
A===      111      112      113      114      121      123      124      131      132      133      134      141      143      144      211      213      214      223      224      231      233      234      243      244      313      314      323      333      334      343      413      433
B===      222      122      422      322      212      412      312      242      142      442      342      232      432      332      221      421      321      411      311      241      441      341      431      331      424      324      414      444      344      434      423      443
RRR=   -0.152    0.108    0.555    0.424   -0.247   17.936   -1.565    0.555   -0.239    3.718    1.316   -0.324   -0.093   -0.209    0.108   -0.855    0.424    1.795    0.424    1.819    0.392    3.547    2.288   -0.307    0.174   25.653   24.981   -0.163    0.234    4.779    5.759    2.034
X1==   -0.259   -0.303    0.453   -0.567    0.697    3.361   -0.663    0.453    0.361    1.735   -1.102    0.433   -0.180    0.691   -0.303   -0.639   -0.663    1.252   -0.775    1.361    0.567    1.370    3.079    2.143   -0.143    5.357    5.786    0.373    0.951    2.235    2.589    0.951
X2==    0.585   -0.355    1.225   -0.748   -0.355    5.337    2.361    1.225   -0.663    2.143   -1.194   -0.748    0.515   -0.302   -0.355    1.337   -0.639    1.433   -0.547    1.337    0.691    2.589    0.743   -0.143   -1.216    4.789    4.317   -0.437    0.246    2.139    2.225    2.139
CD1=        0        0        1        0        1        4        0        1        1        3        0        1        1        2        0        0        0        2        0        2        2        3        5        4        1        7        8        3        4        6        4        4
CD2=        1        0        2        0        0        6        3        2        0        4        0        0        2        1        0        2        0        2        0        2        2        4        2        1        0        7        6        2        3        6        4        6
TCGATCGGAACCACCTGTCCTCGGCGCGAACCGATAAGGCGATCACGGTCGCTCCTGGTTCGAGCAGTCGGTGGTTCCATCGGAACAGCATGACTGAGGAGACCCGCCCAGCTCGATCGCTGGCTCCTGCCCCGATGACTGGACCGCCCGCGCTTTGGGCGATGCTCACCAGTACCGCATGGCCTCGCGGTAGATGGCGCGCAGTGCTCGCTCGTCGACTGGCCGTGGGCTGTTCACCAGGATGCGCTGCTGGGCCAGTGTTCCCTCGACGAGTGCGGGGATGTCGCTCTCGGTGAAGCCGAGTTCCGCGAGACCACTCGGCAGGCCGAGATCGCGCATGAGCTGGATGAGTGCATCGGCAACCGCTTCGGCAGCTGCGCGGACTGGCAGGCCGCGGGTGTCGATCCCCAGCATCTCGGC
KOK=        36
KK=  203431  LL=  204450  Z=    7.00  JJ=  203401  DL=  1020
A===      111      112      113      114      121      123      124      131      132      133      134      141      143      144      211      213      214      223      224      231      233      234      243      244      313      314      323      333      334      343      413      433
B===      222      122      422      322      212      412      312      242      142      442      342      232      432      332      221      421      321      411      311      241      441      341      431      331      424      324      414      444      344      434      423      443
RRR=    0.179    6.311    3.291    1.787    0.004    2.481    0.495   -0.521    0.590   -0.003   -1.309    0.043    1.763   23.058   -2.777    0.299    1.729   -0.131    0.659    7.174    1.854  115.327    1.708    5.953    2.654   -0.057    0.235   -0.391   20.457    5.363    1.266    0.082
X1==    0.044    2.044    1.008    1.635    0.044    2.552    1.635   -0.536    0.236   -0.002    2.135    0.141    3.261    6.307    3.044   -0.536   -1.353    0.236   -1.353    1.780    0.580   11.148    1.008    1.945    1.744    1.571    0.580    0.298    3.969    3.969    0.445    0.985
X2==    4.088    3.088    3.266    1.093    0.088    0.972    0.303    0.972    2.502    1.522   -0.613    0.303    0.540    3.656   -0.912   -0.557   -1.278   -0.557   -0.487    4.031    3.196   10.345    1.694    3.060    1.522   -0.036    0.405   -1.311    5.155    1.351    2.847    0.084
CD1=        1        3        3        4        1        5        4        1        2        3        7        2        9       15        4        1        0        2        0        4        4       23        5        7        6        6        4        6       15       15        4        8
CD2=        5        4        6        3        1        3        2        3        5        6        2        2        4        9        0        1        0        1        1        7        9       21        6        8        6        3        4        3       18        9        8        6
ACGACCGCGAAAGGATCGGGCAACTCGGCGAGCAGTCGGAGGCACTCGAGCAGGAGGTCGTAAAGCGCCGGTTGCGGATCCTCGTCGACGGTCGCTCGATCGGTCAGGTCGGCGAGGTAACCGGCCCAGCCTGCTCGCCAGGGTTCCCGGCGCAGTCCAGTGAACGGCTCCACCAGCTGCGCTTGTGTCACGATATCGAGTTCGCGCCCGCGGGCGAGCAGGACTTGGGTCCGAACGAAGAGGTCGAGATGGCCGGCCAGGCGACTCTGCGGCCGGCGTATTCCTTTTGCGATGACCCGGAGTTTTCCTGCTTTCGGAGTGAAGAGCGTCAGGATCCTGTCGGCCTCGCCGAGGTCGCGGCGGCGCAGGACGATCGCCTCGGTGCGGTACAGCCGGATGCGGTGGTTCGTCGTTTCGGCCATGCCTCGCTCGCCGATCACGATGCCGGAACGCCGATATCCGGGTGAGCGACCAGTTCCGCCCATTGGTGAGCGCGTTCCCGCAATCCAGCCCAGTCGCGGCGCGCAACCAGCGTGCGATCGATAAGGTGACTGCCGACCGCCACGGCGACGGCGCCGGCCGCCAGGAAAGCCGGTGCGGTCTCGAGTGTCACGCCACCCGAGGGGATCAGTTTCACCTGCGGCAGGGGAGCGAGCACGTCCTTGAAATAGCTCGGTCCCGCGAGACTGGCCGGGTTGACTTTGATGTAATCAGCGCCCCATTCCCACGCGCTGAGGATTTCGGTCGGGGTGAAAGCACCGATCACGCTGGGGATGGAATAGCGTCGGCAGATCTCGATCGTTTCTCGCCGGAGTGTCGGGGTAACGATGAATTGAGCCCCAGCCAACATCGCCTGACGCGCGGTTTCTGCATCCAGGACCGTCCCTGCTCCGACCAGGCAGGATCCATCGAAACGATGCCGCACCTGTTCGATGGCACGACCAGCTTCACGATTCGTGTAGGTGAACTCGAGCACGCGCACTCCGCCCTCGAGTAAGGCTTCGGCGAGTTCGACGGCAC
KOK=        37
KK=  205141  LL=  206220  Z=    6.74  JJ=  205021  DL=  1080
A===      111      112      113      114      121      123      124      131      132      133      134      141      143      144      211      213      214      223      224      231      233      234      243      244      313      314      323      333      334      343      413      433
B===      222      122      422      322      212      412      312      242      142      442      342      232      432      332      221      421      321      411      311      241      441      341      431      331      424      324      414      444      344      434      423      443
RRR=    0.759    0.758    0.253    0.086   -2.077   23.097    0.004    6.663   -0.149   -1.835    4.197   -0.063    5.387    0.028    0.039    1.295    0.884   29.468    4.517    0.422    0.210   17.333    1.452   -1.504    2.871   26.027   42.750    1.634   17.687   10.556    3.991    0.486
X1==    0.933    0.949    0.185    1.563    1.934    4.773    0.108    3.219    0.199   -0.556    2.198    0.093    2.198   -0.192   -0.036    0.961   -0.631    8.641    3.091   -0.563   -0.541    2.800    1.083   -0.729    2.383    5.046    5.367   -0.885    3.424    3.867    1.629    1.653
X2==    0.814    0.799    1.368    0.055   -1.074    4.839    0.041    2.070   -0.749    3.303    1.909   -0.669    2.450   -0.144   -1.074    1.347   -1.401    3.410    1.461   -0.749   -0.388    6.191    1.342    2.062    1.204    5.158    7.966   -1.846    5.166    2.730    2.450    0.294
CD1=        2        2        2        4        3        8        2        6        2        2        7        2        7        3        1        3        1       13        6        1        2        8        5        2        7       12       12        3       13       14        6        9
CD2=        2        2        4        2        0        9        2        5        1       10        7        1        8        3        0        4        0        7        4        1        3       15        6        7        6       13       19        2       19       13        8        7
GCCGTGACGCCGATCTGTCCGCACTCGCCGATCCGCATTGCGCTGGTCGTCCCGGAGCAGGCGACGATCGAGCAGGTGTACGTGAGCGACCGGGAAGCGCGCCTGATCATCGACGGAGAGCCGGTCGCGTCTTTGGAGCGGGGTGATCTCGTTCGGGTGCGACGGGGCAAGCAAGCGTTCCGTCTCGTGGTTCTGCCGGGTACGAACTTTTACGAGGCATTCCGCAGCAAGTTCAATTTCCAAATCCGACCGGAGGCACAGCCCAGCCGGCGAACCCGAAATGCCGACACGCCATCAGGCGCGCGGTAACTTGCTGGTATCCGGCTCGTTTTCCCGCATGCTCCGCGACCAGCCAGGTGGGAGCGTGGTCGCCTCGTTTTCCGGTAGGGTCTTCTCCGGTCGTCGTCCGCCCGGAGTGCGTCCGAGAGCACGCTGCACAGCCTCGAGCGGCGAGCGACGCTCCTGTACGGTCACGTCGCCTTCCTCGGTCGGCTGCTGGGTGCCACAGTACGGGCAGTGCGGCCAATCCAGGCTGAGGAGACGGCCACAGGCGATACAGAGTTGTTTCAACGGTGCTCGACAGTAGGGGCAAAATTGGAAGTCGTCCTGCACCGGTCGCTGACAATGCGGGCAGCGCCCGGCTGTTTCCAGGTCCTGGATCAGATATTCCTCCTCCAGCGCCCGCTCGTACTGCTCTTCCAATGTTTCGCGCGGGCGCATCAGGAGATAAAGCAGTGCGCCCGGGACGGAAAAGAGCACGACGAGCAGCGTCGCGAAGATTTGGGCGATGACGCTCCGGGTCCGCGTTTGGATGTCCTGGAACGTCCACACGATGAGCGCGAACCAGAGTGCCAGATAGTACGCACCGCCCAGGGCGATGAGAAGATGCGCTGCTTGAGCGATGAGCTGTTCCACCGCTGTGCTCCACCCCCTCGCTTCAGGGCAGGCGCTCGAAACGCTCGATCGGAACGACGAAGACGTTGGCGCCGCCGACCTCGACCTCGATCGGCTGCGGAACGAAGAACTCGCCCGATTCCACGATCGGGAACAAGGGGTTGACGTACTGGGTGCGCGTGTAGC
KOK=        38
KK=  211891  LL=  212940  Z=    5.98  JJ=  211741  DL=  1050
A===      111      112      113      114      121      123      124      131      132      133      134      141      143      144      211      213      214      223      224      231      233      234      243      244      313      314      323      333      334      343      413      433
B===      222      122      422      322      212      412      312      242      142      442      342      232      432      332      221      421      321      411      311      241      441      341      431      331      424      324      414      444      344      434      423      443
RRR=    8.260    0.341    9.444    0.891   -0.393   -2.492    0.067    1.607    0.189   -0.071    0.023   -0.308   11.717    0.124    0.341    0.034    1.366    1.030    0.870    1.585    8.771   91.448    4.625    3.841    8.686    8.984    0.470   -0.035    9.035    8.060    0.464    6.953
X1==    2.558   -0.465    3.986    0.867    0.535    1.888   -0.143    0.989    0.914   -0.204    0.954   -0.092    2.867    0.173   -0.465   -0.060   -1.078    3.688    0.718    0.914    2.961    6.447    2.093    1.279    3.778    3.504    1.018   -0.122    3.105    2.252   -0.959    3.105
X2==    3.229   -0.733    2.369    1.027   -0.733   -1.320   -0.472    1.625    0.207    0.347    0.025    3.354    4.087    0.718   -0.733   -0.557   -1.267    0.279    1.212    1.734    2.963   14.184    2.209    3.002    2.299    2.564    0.462    0.286    2.909    3.580   -0.483    2.239
CD1=        3        0        5        2        1        3        1        2        2        2        4        1        7        3        0        1        0        5        2        2        7       13        6        5        8        8        4        5       13       11        1       13
CD2=        4        0        5        3        0        0        1        4        2        5        4        6       12        5        0        1        0        2        3        4       10       31        8        9        9        9        5       11       18       20        3       16
CTGCAGCAGCCGGCGTGGCCGCGTTCGCTGCGACCGGTTCCGGCTCACCGGACGGGCGCTCTTGGACACGCTGCTGAGGGGAAACGGGCGTTCGGCGCCCACGCGAACGGCTCGCTGGTGTGTGGCGTGTCGCGATGACCGGTCGCGTCGTTTCGCGCTGGACGGTCTCGTCCGAGCGGCCGGACTCCGCTGGCGCTGGAGACGCGGGGAGGTCGACCGCGCGAGCGGACGATCTCCGCCGGACGATCTGCCCGGTTCGTCGCGCCGCCGTGAGGATCGTTCGCGCGAGCGTGCCGAGCTCGATACCAGCGACGAGCGTCGAGCCGGCCAGGCCGAGGGCCAGAGCGAGGAGCCCAAGACCGAGGTCACCCCCGATGAGCCGGAGGAGTGCTGCCACGCCGGCACCGATGTAACCTCCAGCCTCCTCGACCTGGTCAGCCGGGCGAGCGTCGAGCAGGGCGACGGCTGCGGAACCATACAGTGCGAGCCCCACGGCCCGGCGGACCGTGCCGGCTCGCGAGCGGGAGGCAACGAGTTCGAGGGCACCCCACCAGCAGGCGAGCGGCACCACGATCGCACCGCGGCCGAAGAGTTGCCGGCAGGTCTGGGCGAACCAGCCGGCAAGCCCAGTCTCGCGCTCGTGGCCGAAAAGCGCCAGGGTCAGGAGCACGCCGACCGTGGCGAGAAACAGCCCAGCGAGGTCACGCGGCAGGCGGCGCGGAACGAGTGCTGCCACCTGTGCCAGCCGGGTGACGATCGCGCGCAGGCGGCGTCTTTGGGAACCGGCGGCGAGCGGTGCTGTCTCCCCTCTGGTTCTCCGTTCTTTTGCTCGCTTCCGCGCCATCGTGTCCCCCTGCGTTCGTTCGCGTGTCCGTACGGAGTATAGCAGGGGGTCAGAACAAGCGCATCTGCTGTGCCTTTTCCTCGCTTTGCTGCGCCTCTACTGTGCGCGCTGCTTCAGCTCGGGCCTGGGCGATGATCTCGCGCAGTGCATCGAAATCCTTTTCGACGAGCTCCTTGAGCGCGGGCTGGTGCAAGGCAGCTGCGGGG
KOK=        39
KK=  217771  LL=  218880  Z=   10.19  JJ=  217681  DL=  1110
A===      111      112      113      114      121      123      124      131      132      133      134      141      143      144      211      213      214      223      224      231      233      234      243      244      313      314      323      333      334      343      413      433
B===      222      122      422      322      212      412      312      242      142      442      342      232      432      332      221      421      321      411      311      241      441      341      431      331      424      324      414      444      344      434      423      443
RRR=    3.947    0.169    2.225   -0.019   -0.492    7.411    0.345   -0.208    1.365    0.671   -4.134    2.927    2.767    1.954    0.838    0.026    0.356    0.961   -1.076    0.007    0.531  180.910   12.788    4.872    2.680    3.812    1.975    0.030    7.580   13.584   -2.238   -0.041
X1==    1.582    0.661    1.248    0.126    0.661    2.175    1.535    1.840    0.741    0.232    4.191    3.744    1.283    2.369   -1.126    0.024   -0.654    0.576   -1.139    0.024    2.839   12.328    4.712    1.877    1.660    1.768    1.113   -0.015    2.816    2.816   -0.656   -0.308
X2==    2.494    0.256    1.784   -0.149   -0.744    3.408    0.225   -0.113    1.842    2.894   -0.986    0.782    2.157    0.825   -0.744    1.059   -0.544    1.666    0.945    0.276    0.187   14.674    2.714    2.595    1.614    2.157    1.775   -1.946    2.692    4.824    3.414    0.133
CD1=        4        2        5        3        2        5        4        6        3        5       13        9        7        9        0        2        1        2        0        2        8       24       11        6        8        8        5        7       14       14        3        6
CD2=        3        1        3        1        0        6        2        1        4        7        1        2        6        4        0        3        1        5        4        2        4       32        9        9        5        6        7        1       12       17        8        6
GACTCGGTCGATCGATCGATGAGGACGGCAACCCCAACGATCTCGACTGGATGCTCGCCCACCGCGCGCAGCGTTTCGCGGAGCGAGCCACCGGTGGTCAACACATCGTCCACGACGAGGACGCGCGTGCCGGGTGAGAAACGGGTTCCGCGCCGAATCACTCGCCGGCTGCTCCCCTCGTGCTCGCGTTCCGCGTACGCTGCCTGGATGCCGAGTTGCCGGGCGCACTCGAAGGCCAGAAGGATGCCACCGGTCGTCGGTCCCACGACGGCGTCGATTCCTCGCCACGGTAGCCGCGCGAGGAGCTCGCGACACATCTCTTCCACGCGGCGCGGCCAGCGGAGCAGAGCGAACTTTTCGATATAGCGATCACTGTGACGGCCGGAGGCGAGGAGAAAATGCCCTGTCAACAGTGCGCCGACGTCGTGCAAGTCTCGCAGGAGTGTCTGGGCAGTCTGCTCGTCGGCGAGAACCTCGACCATCGCTCCCTCCTCCGATGGTGCCTGGCGGCTCGGACAATCGACTGGCTGCTCGCCCATGCTGCGCCGAAGGGTCGATCCGCTTCACCTATACTCGTCCAACCGGTGCGCGCTCCAAGCTCGAGGCGCGAATGAGAAACCGGGAGCTCCCGGTACGAAGACGTGTCGGGAACCCGAGTCGACACACGTGCCGACCGATACGGGTCAGACACGCAGACGGTGCCCTGGCCCGGTACTCGAAGAGCAGCGAGCATGGCAAGAAGGAACAGCCCACGGCCAGGCCAGCGTAAACCGCAGGCAGGATCACTCCTTCCAGCCAGTGCGAGCGCGATGAGTGTCGACACCAGCGCTGCGCCGAGCAGGGCGACGAGTTCAGAGACATCGAAGACGAGCGATAGCGGCCGGCTCGGCACGAGACGAGCGAAAACGAGAATGGACATCACGGCGAGCGCGATTTGCAAGGTCGATCCATAGCCGATTCCCAGACTGGAGTCCATGCGGTTCCGATGCGCCACCTGCACCGCGACGAAATGCTCCGCAACACTTTCGACGAGCAGTACCAGCACGACTCCGCCGAAGAACGCGAAGATGCCAGTCGCTGCGACGACCGGCTCGACTGCGCCGACGAGAA
KOK=        40
KK=  228061  LL=  228870  Z=    4.58  JJ=  227701  DL=   810
A===      111      112      113      114      121      123      124      131      132      133      134      141      143      144      211      213      214      223      224      231      233      234      243      244      313      314      323      333      334      343      413      433
B===      222      122      422      322      212      412      312      242      142      442      342      232      432      332      221      421      321      411      311      241      441      341      431      331      424      324      414      444      344      434      423      443
RRR=   -0.621   -0.862    0.435   -0.852    0.610   53.159   10.829   -1.401    0.110    9.760   -0.323   -0.406   -2.887    0.518   -0.126    4.954    1.404    8.441    0.147   -0.987   -0.371   -0.179    0.402   -0.013    3.921   14.767   33.395   -0.537   13.305    1.332   12.660    2.787
X1==   -0.615   -0.736    1.729    0.680   -0.736    8.241    4.543    2.664   -0.323    2.637   -0.218   -1.121    1.764   -0.329   -0.736    2.246   -1.226    4.981    0.167   -0.323    1.522    1.340    0.735    0.577    1.265    4.407    5.294   -0.524    4.202    1.770    2.425    2.256
X2==    1.009    1.171    0.252   -1.253   -0.829    6.451    2.384   -0.526   -0.342    3.700    1.481    0.362   -1.637   -1.574    0.171    2.206   -1.145    1.695    0.881    3.055   -0.244   -0.133    0.547   -0.023    3.100    3.351    6.308    1.024    3.166    0.752    5.221    1.235
CD1=        0        0        3        2        0       11        7        4        1        6        2        0        5        2        0        4        0        8        2        1        5        5        4        4        4        9       11        3       13        8        6        9
CD2=        2        2        2        0        0        9        4        1        1        9        5        2        0        0        1        4        0        3        2        5        2        2        3        2        8        8       12        7       11        6       11        7
GAGTGAGCGGCATCGCGATCCTGTCCGAGTCGCACCTGAGTATCCACACGTGGCCGGAGCTCGGGTATGCGGCGGTGGACGTCTTTACGTGCGGCGAGCACACCAATCCGGAAGCGGCGATCCCGGTCCTGCGGGAGCGGTTCCGGCCGCAGCGGATGGAAGTGATGCAGGTGAGTAGGGGGATGATCGTTGATTGACGGTGGGCTCTGGCATACCGATGATCCGGAAGTCCCGAGCCAGCGGGTCTTCCTGCAGGTGAGGGATGTTCTGTACCGCGGCACATCTCCGTTCCAAGAGATCGCGGTCATCGAGACCGTGCTCTTCGGCCGTGCCCTGGTACTCAACAACGTGCTCCAGACTGCGGAGCGCGACGAATTCTGCTACCACGAAATGCTCGTGCATCCGGTGATGATCGCCCACCCGGCACCGCGCCGGGTGCTGATCATCGGCGGGGGTGATGGTGGTGCCTTGCGGCGGGTACTCCAGCACCCCGTCGAGCAGGTCACGATGGTCGAGATCGACCAGCAAGTCGTCGAGGCCTGCCGCGAGCATCTCTGGAACATTCATCGCGGTGCCTTTGATGATCCCCGCGTGGAGCTCCGTTTCGAGGACGGTTTTGCCTACGTCGAGCGGCGTTCGGCGACCTTCGACATCATCATCGTCGATGGCCCCGATCCGCTCGGCCCGACACCGGGTATGGTTCTCTTCTCGCCGGATTTCTACCACGGGCTCGCCGACATGCTGGCCCCAGGGGGGCTGGTCGTGCAGCAGACCGAGTCACCGATGCTGCTGCCGATCCAGACCGCAGCC
KOK=        41
KK=  228931  LL=  229470  Z=    7.47  JJ=  228541  DL=   540
A===      111      112      113      114      121      123      124      131      132      133      134      141      143      144      211      213      214      223      224      231      233      234      243      244      313      314      323      333      334      343      413      433
B===      222      122      422      322      212      412      312      242      142      442      342      232      432      332      221      421      321      411      311      241      441      341      431      331      424      324      414      444      344      434      423      443
RRR=   -0.041    0.281    0.155   -0.386    0.281   57.001   -0.072   -0.293    0.024   -1.238    6.996   -0.958    7.115    0.833    0.209    4.281   -0.982   13.351    3.181   -1.093    1.659    4.178    0.208   -1.006    0.069    5.053    9.123   -1.048    3.265   10.861    9.249   -1.235
X1==   -0.322   -0.456   -0.691   -0.652   -0.456    7.022    0.077    1.309    0.022    2.082    3.067   -0.652    1.363   -1.157    0.544    2.022   -0.923    3.954    2.376   -0.978   -1.466    2.888   -0.704    0.837    0.427    2.215    2.723   -0.676    4.104    4.104    3.067    1.171
X2==    0.128   -0.617   -0.224    0.592   -0.617    8.118   -0.936   -0.224    1.118   -0.594    2.282    1.468    5.220   -0.720    0.383    2.118    1.064    3.376    1.339    1.118   -1.132    1.447   -0.295   -1.201    0.161    2.282    3.350    1.551    0.796    2.647    3.016   -1.055
CD1=        0        0        0        0        0        8        1        2        1        4        5        0        3        0        1        3        0        6        4        0        0        6        1        3        2        4        6        2       10       10        5        5
CD2=        1        0        1        2        0        9        0        1        2        1        5        3        9        1        1        3        2        4        2        2        0        3        1        0        2        5        5        5        4        7        6        1
TCGTACGATAGTTTCTGGAGTTTCACGGTCGCCTCGCGCGATGTCGATCCGGCCGCTCTCGACATCGAGACGGTCGCCGCTCGTCTTCGGGAGCGCGGCATCGACGATTGTCAGTACTACTCTCCGGAAATCCACTGGGCGGCTTTCCGTCTACCGCCGTTCCTGCGCCGCTTCATCGAGGACTCGATCGCTCTCGGGCGTCCGGCTGATTCTCACCCGTTGTTGCCGGAAGCTGCGGCCCGGCGAGCGACCGCGTGATTGTCGACCATCGCTTTCGACGGGGGTACGGTGCGACGCACCGTACCCCCGTTTCGTTTGCGCTCTGTTCTCCTTCCCGAAACTGATCTGGACCTGCTGCGCTGATCGCTCGCGGTCGCTCGGCAAGCAGCTCCTCTATGGCGCGTGAGCTTACGGATCGATGAAGTACGAGCGACACGCACGGTCGATCAGGTCGGGCGTCAGACGGGGCTCCTGGCCGAGGTACCGAGCTGCACCGATCAGCGCGCGTAAGAGATCTCGGGGATGACAAGCCCGCAACTC
KOK=        42
KK=  244171  LL=  244890  Z=    6.39  JJ=  243721  DL=   720
A===      111      112      113      114      121      123      124      131      132      133      134      141      143      144      211      213      214      223      224      231      233      234      243      244      313      314      323      333      334      343      413      433
B===      222      122      422      322      212      412      312      242      142      442      342      232      432      332      221      421      321      411      311      241      441      341      431      331      424      324      414      444      344      434      423      443
RRR=   -0.245    0.205   -0.016   -0.698   -0.813   42.112    2.116    0.537   -0.295   -0.001    2.346    0.324    1.197    1.026    0.678   -9.872    0.360   50.360    1.981    0.039    1.660    0.051   -2.488    0.454    0.002   18.772   24.132   -0.095    1.993   17.774    3.520   -0.798
X1==    0.265    2.255   -0.062   -1.167   -0.745    5.726    1.409   -1.037   -1.044    0.372    2.206   -1.167    2.929   -1.587   -0.745    7.660   -0.314    7.590    3.092   -0.077    0.351    0.017   -1.419    4.161   -1.250    5.098    6.794    0.519    0.710    3.726    1.483    0.710
X2==   -0.922    0.091    0.262    0.598    1.091    7.355    1.502   -0.518    0.283   -0.002    1.063   -0.277    0.409   -0.646   -0.909   -1.289   -1.145    6.635    0.641   -0.503    4.728    3.072    1.753    0.109   -0.002    3.682    3.552   -0.184    2.806    4.770    2.373   -1.123
CD1=        1        3        1        0        0        7        3        0        0        2        5        0        6        0        0        9        1        9        5        1        2        2        0        9        0        9       10        3        4        9        4        4
CD2=        0        1        2        2        2       11        3        1        2        3        4        1        3        1        0        0        0       10        2        1       11        7        5        2        3        8        9        5       10       14        6        2
ACCGATCAACTGATCGAATCCTTGGCGCGAGCGGCCACCGAACAGGGGAAACAGCTCCTGGTTGCCACGGAACAGGAGGAGCGGCGATCAGGTAGCTTCTACCAGCGGTTGGGTTTCGAGTTGATCGAAGAGATCCTCGTCTACGAAATGGTCCTCTATTCGACGCCGCCGGGTCCAGCCCGCTTGCGGTTCGAGCGCGTTGTGCTCGAAGACCCCTTCGCGATGGGAGAACTGTTGGATCTGGATCATGATGCCTTCGCGTGGCTTTGGTGGAATAGTGAGCAGGAGTTCGATGCGTACATGAGTGATCCCCGCGTCGATGTCTATCTCGGGCGGGAACGAGACGGCACGCCGGTCAGCTACGTGGGCATCACGCGTCTGCGCGGGTGGGGACATCTCGATCGGCTTGCGGTGGCGCCGGCATTCCAAGGACGTGGATACGGGTACGAGTCTCTGATCTGGGCAGCGCAGGTCCTGGCTGCTCGTGGAGCGCATCGCATCGCGCTCAGCACGCAGGCGAGCAATCAGCGGAGCCGGCAGCTCTACGAGCGGTTCGGATTCCGGCGCATTCCCGAACTCGATTACCGGCTCTACGGACGCTGGCTGGCTGATCCAATCGAAGCATGGGACCGACGCAGCTGGCGAGGAAACGGAGGAGCGTAGGGACGATGGGCAGCACGTTCGGACGATTGTTCCGCGTGACGACCTGGGGCGAATCGC
KOK=        43
KK=  252481  LL=  253560  Z=    9.17  JJ=  252481  DL=  1080
A===      111      112      113      114      121      123      124      131      132      133      134      141      143      144      211      213      214      223      224      231      233      234      243      244      313      314      323      333      334      343      413      433
B===      222      122      422      322      212      412      312      242      142      442      342      232      432      332      221      421      321      411      311      241      441      341      431      331      424      324      414      444      344      434      423      443
RRR=    0.725   -0.158    2.780    0.053    0.138   26.911    0.868    1.033    6.225   13.532   -0.239    0.314   13.412    1.451   -0.158   -0.631   -2.315    0.737   -2.566    1.002    6.495  129.553   -0.000   11.669    1.937   -1.238   -0.410   -0.051    9.782    8.931   -0.385    0.345
X1==   -0.872    0.179    1.172    0.153    1.179    4.612    3.332    1.172    2.116    3.802    1.025    0.904    4.418    1.211    0.179    0.452    1.786    0.539    1.920    0.452    2.765   10.486   -0.000    2.991    0.761    1.590    0.259    0.055    2.284    2.284   -1.237    1.856
X2==   -0.831   -0.883    2.372    0.347    0.117    5.835    0.260    0.881    2.943    3.559   -0.234    0.347    3.036    1.198   -0.883   -1.397   -1.296    1.367   -1.336    2.219    2.349   12.355    3.892    3.902    2.546   -0.779   -1.586   -0.936    4.283    3.911    0.311    0.186
CD1=        0        1        3        2        2        7        6        3        4        9        5        3       11        6        1        2        4        2        4        2        7       21        3        9        4        6        3        5       11       11        1       10
CD2=        0        0        5        2        1       10        2        3        6       11        3        2        9        5        0        0        0        4        0        5        9       27       11       10        9        2        1        6       19       18        4        8
GGTCGCCACTCGCGATGGGTGGCTTGGCCAAGTGGTCGACGACGAGCGTGAGATCCGGGAAGCGTTCGGCGAGGCGTGGAACATGGGGAAGATGCTCGACGCGAACCAGAAGGTCCAGGGTGAGGCCACGTTCGGCGACCGCAGCGATACCGCGTTGCACGGCGGGTGAAGCCAGCCAGTCCGGATCGGGGACGTTCTCGGCCGTCGCTCGGACGCCGCGGAAGGCAGGATGACTCGCCAGGCGGTCGAGCTGCTGATCGACCTCTGGCGCGGCGAGGTCGACCCAGCCGACGACGGCGACGATCCAGGGATACCGCTCGGCGAGCGAGAACCACCACTGGTGATCCCACTCGGAGCGCGCGGCCTGCACGATGACGATGCGATCGACACCGGCAGCCAGCCGCTGCGGATCGAGGTCATCCGGCGTGAAGCTCCGCCGCAATGGGCGGAGCTGCTCGACCAGGTCGGGTGTCATCCAGTAGAGATCGGACCGCTCGATGTCCCAGAAGTGGACGTGCGTGTCAGTGATCGGCACGCCGGCGATCGGCATCCTCGCTTCCTCCCTCTCCGGTCGCGACGAGCTGGCCTGTCTGTGGGTCGTAGGGAAGCGGTTCGACCTGGTTCAGTTCGTCCCACAAGGCATCCGGGATCGGCCAGGTGGCGAACTGGATCGTTTGGGTGACACGCTCCGGTCGGCTCATACCGACGATCGTGGCGCTGATGCGAGGATCGCGCAGCGAGAACTGCAGGGCCGCCGCGGCCAGCGGGACACCGTAATGGGCGCAGACCGCCTCGATCGTCCGCGCGCGCTCGATCTCGTCAGGCCGTGCCTCGCGATACGCATAGCGGGGGAACGCACTCGGTCCTTTGGCGAGGAGGCCGCTTCCATAGGGCGCGGCATTGACGACGGCGACTCCAAGTTCGTTCGCACGCTGGATCAGCGGCTCGGCCGTCCGGTTGAGGAGCGTGTATCGATTGTGGGTGATGACCACCTCGAATACGCCGGTTTCGATGTAGGCGATGAGCATATCGATCGGACCAGCGGCCACCCCGACATGCTCGATGACTCCCGCATCGCGG
KOK=        44
KK=  263521  LL=  264420  Z=    6.34  JJ=  263521  DL=   900
A===      111      112      113      114      121      123      124      131      132      133      134      141      143      144      211      213      214      223      224      231      233      234      243      244      313      314      323      333      334      343      413      433
B===      222      122      422      322      212      412      312      242      142      442      342      232      432      332      221      421      321      411      311      241      441      341      431      331      424      324      414      444      344      434      423      443
RRR=    0.190    0.266   -1.003    0.801   -0.337   12.836    0.494   -0.399    0.142   14.136   -1.482    1.089   -0.155    1.084    0.076    5.224    0.485   30.935   -1.517    1.287    1.865   15.064    2.549   -0.259    2.452    1.091   46.805    0.307    5.538    9.526   15.417   -0.038
X1==   -0.537    0.318    4.009   -1.074    0.318    2.454    0.456   -0.991    1.558    3.103   -0.772    0.804    0.615   -0.930   -0.682    3.349   -0.378    8.270   -0.628    1.558    1.768    2.660    3.277    1.093    1.614    1.309    6.399    0.340    3.133    3.647    2.696    0.050
X2==   -0.354    0.837   -0.250   -0.746   -1.061    5.231    1.084    0.402    0.091    4.556    1.919    1.355   -0.252   -1.166   -0.112    1.560   -1.281    3.741    2.416    0.826    1.055    5.663    0.778   -0.237    1.519    0.834    7.315    0.903    1.768    2.612    5.719   -0.765
CD1=        0        1        5        0        1        4        2        0        3        6        1        2        3        1        0        5        1       12        1        3        5        7        8        5        4        4       12        4       10       11        6        4
CD2=        1        2        2        1        0        9        3        3        2       13        7        4        3        1        1        4        0        6        4        3        5       12        4        2        7        5       16        9       10       12       14        4
CTGGAGCGGTCACCCCTCTTCGGTTCAGGTGAGACGGTCGACGAGAGCATCCTTGCGGAACAAGGTGAGGCCGGGCTGGGGTTCGTCAGTTCCTCGCACTAGGCGGTACTGTACGACTCGCCCGAAAACCGCCAACTCGTCCAGCGGTGCCACGAGCGCCTCGGTGTCGGGGCGAACCAGTTCGTCAATCAGGGTTACCTGACCGGTCGCGTGATGACCGAGGCGCTCCGTGCGGTCGATGGAGCAGTTGAGGAACGGGGGCGATTCCTCGCTGCACTCCGAGCAGTCGAGTTCACTGGTCCAACCGGTCGGTTCCGCTTCTACCCGGAATCCCAAGGTGCCGTGATCACCGTCTTCGTACGTCGTGTCGAGCGACTGCCGAACGGTGAGTTGGGCAACGTCATGCTCGACCGAGTCCGCGATGTCGACGATGTCTCGTTCTGACGCGGGTGCGAGCGGTTCGTGGGGCATCGACTCGGTTGCGGCGACACCTGTGATCCGGCTGTGCAGTGGCACCGTGACTTCCCCTGCCGGTCCGCACTCGTGCGCTTCTACTCTGTGGCGGCGGGTTACTCTCCCTGCGATCCGATCGAGGCGAGCATTGCGAGGGAGCGGGGGTGGAGCGTGCGCTGGCGATTAGGCGAATGCTGGTGTCTCCAAGGGTCGACCGGATCTGTCCACCCAGGAGAGCCGGTACCGATTGCGGCCTCAGGGGTTCCGTCGCATACTTGAGGCGAATCGGCGCGCCGGCTCGATCGGTTTCGCTGTGCCGGTGCGTGATCGAGAGAGGATTGCTCCCATGGACCGTGCAACGATCCGGAGCCGTCTCGTCGAGATCGTCGGCTCGGATGGAGTGCTCGACGATCCCGAAGAACTCCTCGTGTACGAATACGACGCATC
KOK=        45
KK=  270061  LL=  270990  Z=    9.78  JJ=  269941  DL=   930
A===      111      112      113      114      121      123      124      131      132      133      134      141      143      144      211      213      214      223      224      231      233      234      243      244      313      314      323      333      334      343      413      433
B===      222      122      422      322      212      412      312      242      142      442      342      232      432      332      221      421      321      411      311      241      441      341      431      331      424      324      414      444      344      434      423      443
RRR=    0.407   -0.976    0.483   -1.621    0.566   74.028    1.583   -0.402    0.199    5.988   -0.157    1.476    6.903    1.730    0.566   -0.598    1.476   13.745   -0.146    0.439    0.479   10.934   -1.541    8.843    0.587    2.470   61.693   -0.670    1.912   13.383   40.022   -0.860
X1==    0.369    1.266    2.522    1.319   -0.734    7.220    1.040    0.706    0.485    2.376    0.138   -1.201    3.774   -1.819   -0.734    0.485   -1.297    5.733    1.490   -0.356    0.753    3.808   -0.690    6.888    0.413    1.350    8.647   -1.227    3.347    3.347    5.591   -0.602
X2==    1.102   -0.771    0.192   -1.229   -0.771   10.253    1.522   -0.569    0.409    2.521   -1.131   -1.229    1.829   -0.952   -0.771   -1.232   -1.138    2.398   -0.098   -1.232    0.636    2.871    2.233    1.284    1.424    1.829    7.135    0.546    0.571    3.999    7.158    1.428
CD1=        1        2        4        3        0       10        3        2        2        6        3        0        9        0        0        2        0        9        4        1        4       10        2       17        3        5       17        2       13       13       12        4
CD2=        2        0        2        0        0       14        3        1        2        8        1        0        6        1        0        0        0        4        1        0        4        7        6        4        6        6       15        8        7       15       15        9
CAACAGGCAGAGGGCAAGGTCGATCCGGAAACCGACGTCGTCCGCTTGACGCGACTCCGCTACCGCTTCGATGGCCAGCGGGGTTTTCTCCACGAGCGACGGAGCCATATCTGGGTCGTCGACCTGCGAACAGGGACGCTGGAACGCGCGACCGATGGTGACTGGGACGATGACTGGCCAGCCTGGTCACCGGATGGCTCGCAGCTCGTCTTCACATCCAATCGCACTGAGGAGCGCGAGTGGAATGCTGCGAGCGAGCTCTGGCTCCTCCGCTTCGATGCGGCGGGCCGCACTGTCGATCTCTCCTGTGTCACCGGCGGACCATCGGCAGCGTTCGGGCGACCGAGTTGGTCGCCGGATGGGCGACTCATCGCTGCTGTCGGTCACTTCGAGTCCTGGGCGGGCTCGGCACGGCACAAGCGACTGTGGGTGATGACGCCGGACGGGAACGAGCGCTGGAACCTCTCCGCTGACTTCGACGCGACCCTCGAGGATAGCTTGCTCACCGACGCGTTCGGACCGTCGAAGCCGGGACTGCTCTGGTCGCCGGATGGTCGCTGGATCTTCACCCAGGTGAGCGAGCAGGGGGCGGTCCGCCTCTACCGGTTTCCGGTCAGTGGCGGTGCCCCGGAGTGCATCATCGGTGGTGCACGGCGCGTGCTCGACTTCAGCTTGAGCGCTGATGGGCGCTGGATCGCGGCGGTGATCGCGGGTCCGGTCGATCCGGGATCGGTTTGGCTGATGGCAGCAGACGGGAGCTCGAGCCGATGCCTGGCCGATCCCAACGCGGCCTGGAAAGAGGAGGTCGAAATCCTCGGCCCGGAGGAAATGTGGGTGTCGAGCCCAGTCGACGGGCGTCCCATCCATGCGTGGGTTCTCCGGCCTGCGAACGCTGGCGATGAGCGGGTGCCACTCGTCTTGTCGATCCAT
KOK=        46
KK=  271351  LL=  272460  Z=    7.52  JJ=  271321  DL=  1110
A===      111      112      113      114      121      123      124      131      132      133      134      141      143      144      211      213      214      223      224      231      233      234      243      244      313      314      323      333      334      343      413      433
B===      222      122      422      322      212      412      312      242      142      442      342      232      432      332      221      421      321      411      311      241      441      341      431      331      424      324      414      444      344      434      423      443
RRR=    1.175   -1.964    0.228    0.171    0.007   29.873    1.606   -0.084   -0.140    5.366    3.436    0.336    8.168    3.484    0.833    1.606    0.809   42.325    4.021    0.737   -0.355   -1.719   -2.501    1.116    2.935    1.234  151.847    0.844    9.635   29.365   28.298   -0.130
X1==    1.144    2.106    0.287    0.186    0.106    3.305    1.612   -1.284    0.227    1.646    4.220   -0.572    2.014   -1.915   -0.894    0.996   -0.617    7.701    1.521   -0.542    0.418   -1.887    1.354    2.217    4.501    0.911   12.724   -1.646    3.468    4.675    6.978   -0.156
X2==    1.028   -0.932    0.793    0.920    0.068    9.040    0.996    0.066   -0.617    3.261    0.814   -0.587    4.055   -1.820   -0.932    1.612   -1.312    5.496    2.645   -1.360   -0.849    0.911   -1.847    0.504    0.652    1.354   11.934   -0.513    2.779    6.281    4.055    0.833
CD1=        2        3        2        2        1        6        4        0        2        6       11        1        7        0        0        3        1       12        4        1        4        0        6        8       11        5       26        2       15       18       16        6
CD2=        2        0        3        3        1       14        3        2        1       10        5        1       11        0        0        4        0        9        5        0        2        5        0        4        5        6       26        6       14       23       11        9
TTCAGCGAATGGGAAATCGGTGCGACCCCGTGGGACGATCCGGAGCGGTACCGCCGTCTTTCTCCGCTCACGTACGCGCCGAATATCCGCACGCCGCTTCTGCTCCTGCACGCTGAGGAAGACTGGCGCTGCCCGATCGCGCAGGCTGAGCAACTCTTCACCTGGCTGCGCCGCTTGGGGCGCACGGTCGAACTCGTCCGCTTCCCGGGTGAAGGTCACAACCTGACTCGAAGCGGCCGGCCACGTCACCGGCTCGAGCACCTCGAGCACGAGTTGCGCTGGTTCCGGACGTATCTCTAGAGCGCTTCAGCGCGGCTCCGAGCTGCGACTCTCGACGCGCTCGATGATTTCCCGGCCGCGCTGGATGACGGCTTTGGCGAGTTGGTCCGAAAGACGATGCAGGTTGACCCAGCGCTCCAAGAGGCTCACCGGATCGTGACGGGAGGACCGTTCGAGTTCGACGCGGGGACGCGCGACGCGTTCGGTCTGTACCGTGATACCGGCGACGTGTGCGGCGCCCAACTCGCTGAGCCAGCGCCGCACCTCGAGGGGACGAATGGCTGCCGCGCGCTCTGGGGTCGTGGTGATGGTGACGCGGACGATCGCCTCCGGGATCAGCGTCGCGTGCCGCTCGAGTGCGCGGCGGATCTCGTCCATCGGTGTGTCGGTCAGAATGTCGAGACGGAATGTGCGCATCGGGCGGGTACGGAGCGGCCGAAACTCCCAGCTGACGTCGCGCGGGTATGGTCCAGCGGCGATCCGGACCGCGACGTAGCCTTTGTCCTCGCGCTCCTCTCCAAAATCGATCCGCTCGACGCTACCGGCATACACCACGGGTGGCCGCTCGTGGAGCACTTGATGCGAATGGAGATGGCCGAGCGCGACGTAATCGATGGGAGCGCTGTTCAACCCGAGCTCGTCGAGTCCGAAGAGCGGGTCGTTACCGAGGATCACGCTGCGTTCGCTCCCGAAGCGTCCGCCTTCCATCGAGAGGTGACCGAGGAAAACCGCCGGGGTCGCTGCGTCGAGTGCAGCGAGGAGGGGAGCCAGCGCAGACGCGATGACTTCCTTGTAGCGACGCTCCAATTCCGGAGTGCCGGCCTCGCGAAG
KOK=        47
KK=  274141  LL=  275130  Z=    8.04  JJ=  273961  DL=   990
A===      111      112      113      114      121      123      124      131      132      133      134      141      143      144      211      213      214      223      224      231      233      234      243      244      313      314      323      333      334      343      413      433
B===      222      122      422      322      212      412      312      242      142      442      342      232      432      332      221      421      321      411      311      241      441      341      431      331      424      324      414      444      344      434      423      443
RRR=    3.391    2.295    1.538    0.606   -0.143    2.483    3.270   -0.806   -1.107   -0.209   10.016    2.514    0.695    7.856    0.851   -0.225    0.722    0.558    0.826   41.095    7.263  100.363   17.670    0.642    0.755    1.863    1.974    0.206    3.908   14.227    3.490   -0.168
X1==    1.236    1.144    2.247   -0.450    0.144    2.799    1.713   -1.178   -1.247   -0.306    3.124    2.768    0.717    2.159   -0.856    0.371   -0.569    0.209   -0.689    7.655    1.952    8.454    7.316    2.372    0.334    1.920   -1.075   -0.702    1.328    6.748    1.319    0.425
X2==    2.743    2.006    0.684   -1.345   -0.994    0.887    1.909    0.684    0.887    0.683    3.206    0.908    0.970    3.639   -0.994   -0.607   -1.270    2.673   -1.199    5.368    3.722   11.872    2.415    0.271    2.260    0.970   -1.836   -0.293    2.943    2.108    2.647   -0.396
CD1=        2        2        4        1        1        5        4        0        0        2        8        5        4        7        0        2        1        2        1       11        6       18       16        8        3        6        1        3        8       20        5        6
CD2=        4        3        3        0        0        3        4        3        3        5        9        3        5        9        0        1        0        5        0        9       10       23        7        3        8        5        0        6       13       11        8        5
CGAGCGCGAAATCGTCCGCCGTGGCCTGACGCAAGCGTGCGAAGTGGGGCGGAATGCTGCGTGCAGGTTGTGGCTGGTCGCTTTCCGGCTCGAGAACGAGCGAGGGCCGAATCTCGGCGGTGGCATAGGCGTGTGTCCCGCGCACGATGCGACTGAGGAAGGGGGAGCGGATCGGTGGATCAGCCAGCAAGGCGGCATCGGTCGTGTCGAGCGAGAGATCGGTGATCATGCCGAAGTAGCGGCGCTCGATGCCCTCGATGACGACGAAACTACCCACGCGCAAACGCTCGACGGCAGCCGGGTCGAGGAGCCGGACGCGGAGTCCCTGACTGAATCGGCCATCGGTCACGACACCGAGGAACGCGTTGTCGCTGACGTGGTCGGTGACGTGGGCGTTGTGCTGGCCGTCGAGGCTCATGATCCTCGTCCGTTCGCGTTCTGACGCGCTCGCGCCCCGGATTGTACCATGGAAAAGAACTCGATCGGTGGAGACGAGCAGGATGCTGGATAACGAATGGGAAACGTTAGCTGAACTTCTCAAAGCGCCAGTCGATCCGAGTCGACGCGTCCTGGCTGGTCCCGTCGGCCGCCTGCAGGCACTGCATTGGATCACCCGTGCGGCGACGAGCAGTCTCGACCTCGACGAGATGCTCTCGACCGTCACGCGGGTTTTGCGCGAGACGATGCGTGTCGATTCCTGCGGTGTTTTCCTCTATGACGAGTCCTCTGGCACCTTGACCTTGCGCGCGGTCGATGGCGTGGCACCGGACCGTCCTGGCGGGTTCACGCTGCCGCTCGGGGTCGGTATCACCGGTCAGGCAGCGCTCACGCGCCGGCTGCAGATCGCCTTCGATGCGCCGCGTCATCCAGCCTATGTCGATTATCCGCACGTGGACGATCGACCGTTCGCCAGCCAGGTTTCCGTCCCGCTCATCGCCCGTCAGCCGGGAAGGTTGCTCGGCGTTCTCAACGTGCTGACGCTGGAACCGC
KOK=        48
KK=  279931  LL=  280680  Z=    4.78  JJ=  279541  DL=   750
A===      111      112      113      114      121      123      124      131      132      133      134      141      143      144      211      213      214      223      224      231      233      234      243      244      313      314      323      333      334      343      413      433
B===      222      122      422      322      212      412      312      242      142      442      342      232      432      332      221      421      321      411      311      241      441      341      431      331      424      324      414      444      344      434      423      443
RRR=   -0.434   -0.692   -1.111   -1.294    0.392  122.180   -3.628    0.446   -0.934    0.146    0.164    1.174    2.439    0.375    0.392    0.137    0.154    4.238    7.411    0.256    0.517    0.003   -2.303    0.065   -2.485   49.709   16.237   -1.852    1.260   10.286   18.714    4.025
X1==   -0.413   -0.542    2.141    1.049   -0.542   14.070    3.374   -0.859    0.825    3.174    0.732   -0.951    2.882   -1.494   -0.542   -0.121   -1.123    2.084    6.575   -1.067    0.431   -0.375   -1.629    0.074   -0.593    6.465    6.364   -1.431    1.946    2.949    3.598    1.946
X2==    1.051    1.277   -0.519   -1.234   -0.723    8.684   -1.075   -0.519   -1.132    0.046    0.224   -1.234    0.847   -0.251   -0.723   -1.132   -0.137    2.033    1.127   -0.240    1.199   -0.008    1.414    0.885    4.189    7.690    2.551    1.294    0.648    3.488    5.201    2.068
CD1=        0        0        3        2        0       16        5        0        2        6        3        0        6        0        0        1        0        4       10        0        3        2        0        3        1       11       12        1        8       10        7        8
CD2=        2        2        1        0        0       11        0        1        0        3        3        0        4        2        0        0        1        3        2        1        4        2        4        3       10       15        6        8        6       12       11        9
GATCCGCGGATCGGCTCGATGTGTGACCGCGTGATCCAGATGCGCGATGGGTTGATCATCGACGATGGACTCGCTTCCTTCCGCGCAGCTGCTGGCGGGGAGTGAGCGGCGATGAACGAGATTTTTGGAGTGTCCCTGGCACTCGTGTTGCGCATCCTCCTCGTCGCCTTCGGCGTGATCCTGGCGCTCACGCTCGGCCTCTGGATCTGGCGTCCCGTGCTGGGCCGGATGGCGCTGCGCAACATCCCGCGTCGGCCGATCCAGACCGCGTTGATCGTCATCGGTTTGATGCTCAGCACGCTCATCTTTTCCGCATCGCTGACTACCGGGACGACCTTGCAGCACAGCATCACCGGGCAAGTGCTGCGGCTGGCGGGCCCGGCAGACGAACTCGTGGTGCAGGCGAGCGGTGATGCCCGCTTCGCTGGACCACAGCCTGGGGTCTACCTGCCGAGCGAATTGGTCGACCGGTTGGATGCGCTGCAAGCGAGCGAGCCGCGGCTGCGTGCCGTCATTCCTGCGCTGTGGCAGCCGGTGGCCGTGATCGATCTGCGAACCAAGCAGAGCGAGCCAGCCTTGAACTTGATCGGCGTTCCACCGGATCGACTAGCCCAGGTCGGCGGCCTGACCGATCGCGACGGTCGCGCGGTCGACCTCGGAACTCTGGGGGATGACGAGGTCGTCCTCGGGCAGGAGGCGGCCAAGCGCCTGGATGCCGAAGTCGGGGATCGCTTGCAGGTCTTCATCCAG
KOK=        49
KK=  286591  LL=  287490  Z=    7.46  JJ=  286441  DL=   900
A===      111      112      113      114      121      123      124      131      132      133      134      141      143      144      211      213      214      223      224      231      233      234      243      244      313      314      323      333      334      343      413      433
B===      222      122      422      322      212      412      312      242      142      442      342      232      432      332      221      421      321      411      311      241      441      341      431      331      424      324      414      444      344      434      423      443
RRR=    0.448    0.014    2.347    2.063    1.248    5.201    7.755    0.519    0.177    0.152    2.545    4.576   13.221    2.427    0.779    1.567    1.567    1.061   -0.068   12.425   13.948   70.438    6.702    8.367    0.484    3.632   -0.080   -0.142    6.284    5.426    1.940   -0.294
X1==    1.996    0.123    1.237    0.882    1.123    3.247    2.722   -0.407    1.489   -0.828    0.794    3.121    5.091    2.068   -0.877   -1.148   -1.268    0.808   -0.331    3.247    2.929    9.600    3.041    2.458    0.523    2.635    0.040   -0.174    2.008    2.008    1.408   -0.520
X2==    0.224    0.112    1.897    2.340    1.112    1.602    2.849   -1.274    0.119   -0.183    3.207    1.466    2.597    1.173   -0.888   -1.364   -1.236    1.314    0.205    3.826    4.761    7.337    2.204    3.405    0.924    1.378   -1.976    0.816    3.130    2.703    1.378    0.566
CD1=        3        1        3        3        2        5        5        1        3        1        4        6       11        7        0        0        0        2        1        5        6       17        7        7        3        7        2        3        8        8        5        3
CD2=        1        1        4        4        2        4        5        0        2        3        8        3        7        4        0        0        0        4        2        7       13       16        7        8        5        5        0        9       13       12        5        7
GCACCGGTCCGTTCCATGATCCGTGGGAGGAGTTCGGAAATGGCCGTTTCGTCCAAATCGTGCCGGAGCAAGGCCAAGCGTGCGATCTGCCGGTCCAACATACCGGCCAGCGGAATGCCGTCGAGCGGAACGGGTTCACCGACGATCTCGTGCAGCGCTTCGCGCATGGCTTGGGCGTGGAGGGGATCCCCGGCGCGCAACAGCGTGCCGTCGATATCGAAGAGGACGAGCAGCGGCATCACCGGCTCCTGGATCGGGGTGCGCAGAAACGTGTGACGATTTCGAAGAGCGCACGGGTGGCAAAGCCGAGCGTGGAAACGGAAATGCGCTCGTCGTGGGCATGCGCCAGCTCGAACTCCTCTGGATGATCTCGCATCGGCATGAAGCCATACACCGTGATCCCGGGCAGGCACTTGGCATCGGTTCCCCCAGGGATCAAGTAGGGAACCACCCGCGCACCTGGGTCGAGCTCGGCCATCGTCTCAGAGATCGTGCGGAAGAGTGGGGAATCAGGATCTGCCTCCAGTCCTCGACCGCGCGTCGTCAATTCGACCTCGACGTGCGGGCCCACGAGTCGCTGGACTTCGGCGGCAAACGCTTCGGGTTCTTGGCCGGGGAGAATTCGTCCATCGACCTCGACCACGACTTCGGAGGGGATGACATTGATGCGGTGACCACCGCGCACGATGGTCGGGACAGCAGTATTGCGGGTCATCGCGTAGAGGAGACGGCGTTCGCCCGGGCCGAGCGGCAAGGCAGCCAGTCGTTCCCATGTCGGATCGGCGAGTGCTGACTCGATCTGCTGACGGACTGAGCCGCCCAGGGCGCGACCGATCTCGTGCAGAAAGCGGGTGACGGTTGGCGTGAGGACAGTCGGGAAGGTATGCGTCGAGAGGGTCA
KOK=        50
KK=  292591  LL=  293400  Z=    6.50  JJ=  292261  DL=   810
A===      111      112      113      114      121      123      124      131      132      133      134      141      143      144      211      213      214      223      224      231      233      234      243      244      313      314      323      333      334      343      413      433
B===      222      122      422      322      212      412      312      242      142      442      342      232      432      332      221      421      321      411      311      241      441      341      431      331      424      324      414      444      344      434      423      443
RRR=    0.082   -1.128   -0.607    0.410   -0.310   68.969   -0.466    0.410    1.334    0.147   -1.032    0.410   -0.066    0.045    0.507   -2.854    1.334   22.013   21.083    1.334   -2.683    0.772   -2.669    5.932   -0.089   -0.232   99.651    0.997    0.563   22.158   25.404    1.123
X1==    0.259   -0.818   -0.371   -0.371   -0.818    9.084    5.102   -0.371   -1.268    0.114    1.317   -0.371    0.715   -0.488   -0.818    2.713   -1.268    5.492    7.009   -1.268   -1.206    0.514   -1.779    3.954    0.114    2.520    9.114   -1.077    4.576    4.576    3.724    0.662
X2==    0.315    1.380    1.639   -1.105    0.380    7.592   -0.091   -1.105   -1.052    1.291   -0.784   -1.105   -0.092   -0.092   -0.620   -1.052   -1.052    4.008    3.008   -1.052    2.226    1.500    1.500    1.500   -0.784   -0.092   10.934   -0.926    0.123    4.843    6.822    1.696
CD1=        1        0        1        1        0       13        8        1        0        3        5        1        4        2        0        5        0        9       11        0        1        4        0       10        3        7       19        3       16       16        9        7
CD2=        1        2        3        0        1        9        1        0        0        4        1        0        2        2        0        0        0        5        4        0        5        4        4        4        1        2       17        2        4       13       12        7
GAGAGAAGCGTCATGATCGATTTCGGCAAGCTCGTCATGGCCGGACAAGCTGCACCGATGGCGATCTGGTTGCGCGATCGCGGAACGGAGCGACCGACCATGCTCGCGGAACTCTTCGCAGCAGCCGAGGACTGGCGCCACAGCGGGAAACGACTCGATCTCGGCCGCGCGCTCGCGCAGGTCGATCCCTCGCTCGTCGATCCGCTGACCGGCTTGCCGAGGGGAAGCCCTTTCGGGTTGTACCGAGAACTCTTGGGTATTCACTTCTTTCAAGACATCATCGACCAGTTGAGGCCGCTCTCGGAGACGCAAGGCGCGATCGCCTTGGCGAGCATGCTCGGTCTCGAGCCGTGGTACGTCTTCGCCACAGTCTATCCGCGCCGCGTGCGACGCGAGGAGCAGGATCCGACGGAGCTGGATGTTCCGGAGGAAGTCATCCAATGGATCGGAAACTGGGCGCTCGGTCTCCAGATGATCGACGTTGCCGGCCAGGCGGTTTTGCCCGAGTACATCGGACGCCCAGTCACGGCGGAGCCGATGGTCTGGCCTGCCTTGTTGGCGCTCCGCGAGCGCATTCCACACCCGTTGCTCATCGACGAGCCGGAGCGTACCGACTTCATCGCGGCGGTCGAGCAGTGGGATCGCCGCATCGACGAGCGGATGTTCCTCATCGAACGGGCGTCGTTGGCCTGGGTCGAGCGCTACGGCGAACCGCCACGCTCGTTCGCACGCCTCCGCTCCGGCCGGCCGTGGCGGCCGTGGCATTACCCGGACACGTTCGATCCAGCTGACGGTGTCCTCCCCCAGCTC
KOK=        51
KK=  293521  LL=  294450  Z=    8.79  JJ=  293461  DL=   930
A===      111      112      113      114      121      123      124      131      132      133      134      141      143      144      211      213      214      223      224      231      233      234      243      244      313      314      323      333      334      343      413      433
B===      222      122      422      322      212      412      312      242      142      442      342      232      432      332      221      421      321      411      311      241      441      341      431      331      424      324      414      444      344      434      423      443
RRR=   -1.117    0.603    0.033    1.488   -0.028   42.351    0.596   -0.956    1.682   -0.517    4.828   -1.104    0.678    1.840    0.603   -0.899    0.425   33.377   10.616    0.125   -0.033    5.292   -0.108   -6.123    0.489   17.849   67.885    1.199    3.233   26.321   18.515    0.213
X1==   -0.467   -0.630    0.077   -1.076   -0.630   10.572    1.171    1.077    0.678   -0.615    2.494    0.798    0.488   -1.096   -0.630    0.678   -1.252    4.896    2.719   -0.222    0.343    3.424   -0.039    4.248    0.129    3.831    9.334   -0.859    1.681    5.515    4.500    0.723
X2==    2.394   -0.956    0.426   -1.383    0.044    4.006    0.509   -0.888    2.482    0.840    1.936   -1.383    1.391   -1.679   -0.956   -1.327   -0.340    6.816    3.904   -0.565   -0.098    1.545    2.807   -1.441    3.778    4.659    7.273   -1.395    1.923    4.773    4.114    0.295
CD1=        0        0        1        0        0       13        3        2        2        1        6        2        3        1        0        2        0        8        6        1        3        9        3       12        2        8       17        2        8       16        9        6
CD2=        4        0        3        0        1        7        2        1        5        6        7        0        6        0        0        0        1        9        5        1        3        5        7        0       12       12       16        4       11       18       11        7
AGTGCCTATGCGCGCACGGTCGCGCGAGTGCTCGATATCGAGTGGGCGCTCCGTCCGTCGCGCACGAGCCAGTCCGTCTCCGACGACCTGGTGTGGCGACTCGTCTTGCTCGAGGCGATCCTGCGCGAGTCGGCAGGTGCGGTCCGCGCGCTCGTCGCGGAACCGCTCGAATGGATCGCCGAATACCGGGATGTGATGGAGCAGTTCGTCGAGTGGACAGCGAGATTCCTCCGGATCGGCACGCAAAGTGGTTGACTCGGCGTTCGTGGGTGCTGGACACGAAACCAAAGGATCCAAGGCGTGAGCGAGAGCGAGCGCACTTTCCAGATCGCACAACGGGTGCATCGGGCGTTCGTGGAGAGTACGATGGCGGATGCTCGCCGCGATCGGCTGATCGGTGAATACGCGAGAGCTGCTCGGGCATGGCAGGCGCGTGGCCAGTCGTTGGGACTGGAGGTCGCGATGCAGCGCTCGGGTCTCGATGCGCGGATCCGTGAGTCATGGCTGGACGCGGTCGCATTCGACTTCTTCCGAGCTGTGGTGACTGAACTGCAGCCGCTACTGGAGACGCAACTCGCACTGCGCTTGGCTGGTCTCGTCGGGATCGAGCCGTGGGTCGTGATCGCGCTCCGGGAACGCGAGGAGGGTGGGTTGCCCGGCACCCGGCGTGCGCGTGTTCCCTGGGAAGTGGTGCGCCGCTTTTCGCGCTGGAGTCTCGGATCGATCTCGGTCGCTCTCGCCGTTCTGGAGTTGGAAGACCACGTGCGTGGCCGGTGCGATGCGGACCGATTTTCGTTGGACTGGCCGCTGCTCTGGCACCTGCGCGATCGCATCCCGCATCCGTTTGGGCTCGACGGCCAGGCAACGGCCGAGTTTGCCTCCGCCTGTGCACGGAGTCGCGGAGAACTCCCGATCTCGGACTGCTTCCTG
KOK=        52
KK=  303631  LL=  304740  Z=    7.13  JJ=  303541  DL=  1110
A===      111      112      113      114      121      123      124      131      132      133      134      141      143      144      211      213      214      223      224      231      233      234      243      244      313      314      323      333      334      343      413      433
B===      222      122      422      322      212      412      312      242      142      442      342      232      432      332      221      421      321      411      311      241      441      341      431      331      424      324      414      444      344      434      423      443
RRR=    0.845   -0.025    0.851    2.929   -0.424    9.119    2.016    0.431   10.628   -0.647   -4.220    5.245   10.378   -1.357   -0.025    0.728    1.229    0.151   -0.015   12.720    6.288  104.007   25.028   -0.167   -1.220    2.546    0.133    1.991   13.097    0.077    1.531    0.941
X1==    1.100   -0.082    1.105    1.191    0.882    3.662    0.854    0.312    5.831    0.675   -1.058    2.814    2.601   -1.004   -0.082    1.493   -1.367    1.759   -0.827    5.108    1.928    8.738    5.956   -0.651   -1.112    2.601    0.297    1.296    3.731    0.055    3.211    0.974
X2==    0.769    0.312    0.770    2.459   -0.480    2.490    2.362    1.379    1.823   -0.957    3.990    1.864    3.990    1.351    0.312    0.488   -0.899    0.086    0.019    2.490    3.262   11.903    4.202    0.257    1.097    0.979    0.447    1.537    3.510    1.390    0.477    0.966
CD1=        2        1        3        3        2        7        3        2       10        4        1        5        7        1        1        4        0        5        1        9        7       19       14        2        1        7        4        8       13        5        8        7
CD2=        3        2        4        7        1        6        6        5        5        2       12        6       12        7        2        3        1        2        2        6        9       25       11        4        6        6        4        9       14        9        5        8
GGGAGTCGCGTTGCTCGACCTGAATCGTGCCCCGCACGAGGCCGACCGTTACCGTGCTTTCGTCTTGCGCAAAACCTCGCTCGACGTGCAGTGGCTCCCACGGACTCTCTTCTTCGTTCTCCGCGATGCAGAGACTGAACTTACCGGGTTGGCCGTGGGTGCTTTGATCGAACTCGTGTGGACGGATGCCGAGCGCATTCATGATCACGAGTCGGATCGCCCGCCCGATCGTCGCGTTCGGACGGTCTCCCGGGCTGAAGACGTTGTCCCTGGCGTTGAAACCGAGGCGATGTCGGATCGGTCCATTGACGACGACAAAAACCGCTTGGCCAGTCGTGCTCTGCAAGAGGCCGCGACTACCGGGCACTCGATCGAGGGCTTCCAGGGCCGCGAGAACGACAGGGAAATAGTCCGGTTTACAGCCAGCCATGACCGCATTTGCGGCAGCGAGACGTACCGTGCACTTGCGACCGAGATGCTCTTGCTCGATCACGACCTCTTCGGGATCACGGTCGGTCTGGGCGAGGAACTCGGCGACGAACTCCTCTGCCGGTGGCACGACAGGTAGTCCATCGGTCCAACCGCGTTCGTAGCAGTACTCTATCGCCTCCCGGGCGTGCCGTACGGCCTCGAGAGTCGGCTCAGCCATCTGATGCACGCTCATGTCGTCCCTCCGCGGCAGCGTCCTCGACTCCCAGCAGCCGAAGCAGTTCAGGAACTACTTGTTCAGCCCGTTGTCGGACTTCCTCCGGGCTGAGGCTGCTGACCGGATGCGGGATTACCGCGTACGGATAATCAGGCATCCCTTGCGCTTGCGCCATGGCATCCGCTGTGGTCCGGAAGGCCTCGGTGATGATCGCTGCTGAGGGGATCCCCTGCTCTTCGAAACGGATCGCATCGGCCACACTGGCCGCGCTGCATGACCCTCAGTCACCGATCGCGGCGATCGCAAAGTCGCATCGCTTCCGGAGCTCGGAGATGGCTGCTGGATCGACCGGCACCGAGATACTCTGCTTCCGGTATGTGATCAGTTCAGCGACACCATGCTGTTCCTGGAGAATTTCGCCGATATTCCGGAGCAAGAGATCGGCATTCTTCTTTCCGTTATCG
KOK=        53
KK=  315181  LL=  315840  Z=    8.04  JJ=  315121  DL=   660
A===      111      112      113      114      121      123      124      131      132      133      134      141      143      144      211      213      214      223      224      231      233      234      243      244      313      314      323      333      334      343      413      433
B===      222      122      422      322      212      412      312      242      142      442      342      232      432      332      221      421      321      411      311      241      441      341      431      331      424      324      414      444      344      434      423      443
RRR=   -0.895   -0.260   -0.127    0.129    0.375   20.297    1.500    0.008    0.008    1.651    1.519    1.126    2.973    0.972   -0.260   -1.019   -0.921   15.554    4.944   -1.019    1.022    5.957   -2.242    0.000    0.053    2.567   90.164    0.188   -0.447   24.079    2.567   -0.861
X1==    1.409    0.409   -0.049   -1.054   -0.591    7.798    1.821   -0.049   -0.049    3.053    0.753   -1.054    1.475    1.375    0.409    0.932    0.862    2.894    1.821    0.932    0.837    2.197    2.919   -0.035    0.099    0.753    8.961   -0.177   -0.806    4.647    0.753   -0.806
X2==   -0.635   -0.635    2.603   -0.122   -0.635    2.603    0.824   -0.169   -0.169    0.541    2.016   -1.068    2.016    0.707   -0.635   -1.093   -1.068    5.375    2.715   -1.093    1.221    2.712   -0.768   -0.005    0.541    3.407   10.062   -1.059    0.555    5.181    3.407    1.069
CD1=        2        1        1        0        0        9        3        1        1        6        3        0        4        4        1        2        2        4        3        2        3        5        6        2        2        3       14        3        2       12        3        2
CD2=        0        0        4        1        0        4        2        1        1        3        5        0        5        3        0        0        0        7        4        0        4        6        1        2        3        7       17        2        5       14        7        6
TCCGCGGTCGATACCGCGAGCGAGTTCAGCATCGCGCGCCTCCGCATCGGCGAGCGCCTGCTCGGGGAGCAGCAACTGAAAGGCGTTGAGTTCCTGATCGCGGCGAGTGATCTGCTCGAGCGCTCGCTCGACGAGCGCGCGACTGCTCGTCTCGCCGTTGCGCAATGCGCGGGCGAGTTCGAGGATCTCCGGTGCCGCCGAAGGGGACTCCTCTCCCGTCGCGGCCCACGATCGCGGCGCTGGTAGACGATCGGTCAGGAAATCTGGTAGGTCATCGACCTCGCTGTCTCGCTGCACCATTACCTGGAATACCTGCGCGGTGCTGAAGAAACCTGCTGCGTGGGCCTTCTCGAGATCCTCGTCGCTCACCGGAATGCCCAACGCCGCGAGGTTTTGCCTGGCGAGTGCGACCGATGCCGTATCGTCCATGAGCCTCTCCCTTCCCGCAGGGCGTGTCCCGAACGGTCATCGTAACGTGAAAGGAGCGGATCGACCAGCGTGCGTCGAGCGAAAGGGTCAGGTATGATGCCCGTCGAGGGAAGGGAACGGACCGAGGAGGGACGAGCGATGCCGCAAGCTCCACTCGCGCCCGAGGTGTTGCGAGCGCTCCAGACCTTGACGACACCGACGGTCGCGAACGCAATCGAGACCTTCGATGTT
KOK=        54
KK=  322051  LL=  322830  Z=    5.98  JJ=  321661  DL=   780
A===      111      112      113      114      121      123      124      131      132      133      134      141      143      144      211      213      214      223      224      231      233      234      243      244      313      314      323      333      334      343      413      433
B===      222      122      422      322      212      412      312      242      142      442      342      232      432      332      221      421      321      411      311      241      441      341      431      331      424      324      414      444      344      434      423      443
RRR=    0.993   -0.318    0.025   -0.470    0.485   -0.221    5.313    0.004    1.044   -0.184    2.286    5.356    0.014   11.617    0.485   -0.854    1.286    0.129   -0.432   17.015    3.116  102.761    0.702    3.541    0.086    2.005   19.452   -1.148   -2.348    4.221    4.605    0.126
X1==    0.586    0.396    1.177    0.983   -0.604    0.731    2.909    0.177    0.731    1.069    2.824    1.980   -0.013    3.531   -0.604    0.731   -1.223    1.705    0.575    3.479    1.699   12.398    5.920    2.858   -0.502    1.405    4.308   -1.829   -0.516    2.522    1.405   -0.516
X2==    1.694   -0.804    0.021   -0.478   -0.804   -0.303    1.826    0.021    1.429   -0.172    0.810    2.704   -1.041    3.290   -0.804   -1.168   -1.052    0.076   -0.751    4.891    1.834    8.288    0.119    1.239   -0.172    1.427    4.516    0.628    4.551    1.673    3.277   -0.245
CD1=        1        1        2        2        0        2        5        1        2        3        6        3        2        8        0        2        0        4        3        5        5       24       13        9        1        4        9        0        3        9        4        3
CD2=        3        0        2        1        0        1        3        2        3        3        4        5        1        7        0        0        0        1        0        7        5       13        2        3        3        5        9        7       14        8        8        4
AGGCAGCGGAAGGAGTCTCGACGACCTGGCGTCGGACGACGCTTTTGATCCTGGCGATCACGCTGCACAATGTCCCGGAGGGTCTGGCGGTCGGGGTCGCTTTTGGGGCAGCAGCACGGGTGACGGACCCTCTGCTCGCTCTTTCGCTCGCCAGTGGTGCGACTGCTCTTGCCATCGGGATCGCGCTGCAGAACGTGCCGGAGGGGCTGGCGATCGCGGTTCCATTACGACGCGAGGGATTCAGTCCGTTTCGCGCCTTCTGGTACGGGCAGCTCTCCGCGATCGTCGAACCGCTGGCCGCGTTGCTCGGGGCAGCGGCCGTACTCTTCGTCGAACCGCTCCTGCCGTATGCGCTCGCCTTCGCGGCTGGAGCGATGCTGTACGTCGTCGTCGAGGAGTTGATCCCGGAATCGCAGCGCGGCGATCACGGAGATCTGGCGACGAGCGGCACGATCATTGGCTTCACGGTGATGATGGTGCTGGATGTGGCGCTCGCCTGACTGGCTGAGAGGATGAAAGGGTGAGTCGCTGCGAGGGGTTACCCGGCTCGTCTCCTGCGTCGTTGGCAGTTCAGCGTGCTCGGACGAGCGTCTCGTGCTCAGGATGCCTGACGAGAAAGCGATGACTCTCGCGGCATCTTGCTCGCGGCTCGGGGTCGGGACGTGTGTCGCCTCGTCGGAGAGGACGTGCTGAACCAGGTTCGCCCGGCGATCGAGAGTCGGATGCGCCCTCTTCGGAGAAGAGCATCGGCTGCCTACTGAGAGTGGTCATCCTTTTCCA
KOK=        55
KK=  331531  LL=  331920  Z=    7.52  JJ=  331441  DL=   390
A===      111      112      113      114      121      123      124      131      132      133      134      141      143      144      211      213      214      223      224      231      233      234      243      244      313      314      323      333      334      343      413      433
B===      222      122      422      322      212      412      312      242      142      442      342      232      432      332      221      421      321      411      311      241      441      341      431      331      424      324      414      444      344      434      423      443
RRR=    1.070    0.129    0.116    0.972    0.129    0.542    0.426    0.426    1.790    0.881   -0.912    0.426    1.206    0.064    0.129   -0.140   -0.282    3.229    0.120    0.108    5.831   74.432    2.480    0.340    0.248   -0.452    8.050    1.381   -0.161   -0.031   -0.452    1.376
X1==    0.660   -0.360    0.290    0.432   -0.360    1.248   -0.602   -0.710    1.248    0.429    5.385   -0.568   -1.099    0.051   -0.360    0.248    0.398    2.203    0.362    0.248    2.767    8.771    0.669   -1.006    4.581   -0.173    1.960    1.106   -1.605   -0.310   -0.173    1.631
X2==    1.620   -0.359    0.400    2.250   -0.359    0.434   -0.707   -0.600    1.434    2.054   -0.169   -0.750   -1.098    1.267   -0.359   -0.566   -0.707    1.466    0.333    0.434    2.107    8.486    3.710   -0.338    0.054    2.616    4.107    1.249    0.100    0.100    2.616    0.844
CD1=        1        0        1        1        0        2        0        0        2        2        7        0        0        1        0        1        1        3        1        1        5       11        2        0        7        1        4        5        0        2        1        5
CD2=        2        0        1        3        0        1        0        0        2        3        1        0        0        3        0        0        0        2        1        1        3       10        5        1        1        4        5        3        2        2        4        3
GTCGAATCGTTTTCGACCGAGCACGACAAATCAAACGGTCTGCGCGCGGGCTTCTCGCGCGCATCGGGTCGATCGCTGCTGGCCGAGGAAAAGCCACCTCACTCCACCGTCGGGTGAGGCTAGGCAACTCCTCTGAGTCACCTCCTCACGCGATCCCGAACGGGATCGCGTCCCCCTCGACGACCCGCATCCAGTTCGGCCGGACTCGGCCACGGTCGAACTGCGATCGCCCTCCTTCGGCGATCGGCCCGATCGACGACGGGGACGCAAGTCCCCTTCGTCTTTTACCGGGGGGCAGTGGAGCACCACTGCCCCTCGTGCATCGAGCACGAGTTCTCCACGGATTCCCTTTCGAGGCAGCGACTTCCCGGAGCATTGGCCACGGTTCGA
KOK=        56
KK=  338911  LL=  339810  Z=    5.44  JJ=  338881  DL=   900
A===      111      112      113      114      121      123      124      131      132      133      134      141      143      144      211      213      214      223      224      231      233      234      243      244      313      314      323      333      334      343      413      433
B===      222      122      422      322      212      412      312      242      142      442      342      232      432      332      221      421      321      411      311      241      441      341      431      331      424      324      414      444      344      434      423      443
RRR=   -0.677    0.213   -1.053   -0.074   -0.757   35.513    1.809   -1.053   -0.378    1.592    3.214    1.579    0.847    2.785    0.791   -0.820    0.624   42.560   12.737   -0.820    0.166   -2.802   -0.184   -4.185   24.299   57.344   58.570    3.008    8.546   11.080    0.426    0.848
X1==   -0.747    0.220    1.556   -0.351   -0.780    6.731    0.433    1.556    0.599    1.985    3.012   -1.196    1.706   -1.654   -0.780    0.599   -1.222    3.968    3.612    0.599   -0.826    1.603   -0.315    2.540    4.749    5.624   10.000   -1.386    1.502    2.514    0.400    1.502
X2==    0.906    0.970   -0.677    0.210    0.970    5.276    4.180   -0.677   -0.631    0.802    1.067   -1.320    0.497   -1.684   -1.014   -1.369   -0.510   10.727    3.527   -1.369   -0.201   -1.747    0.584   -1.648    5.117   10.197    5.857   -2.170    5.688    4.407    1.067    0.564
CD1=        0        1        3        1        0        9        2        3        2        5        7        0        5        0        0        2        0        6        6        2        1        5        2        7        9       11       17        1        7        9        3        7
CD2=        2        2        1        2        2        9        7        1        1        5        5        0        4        0        0        0        1       16        6        0        3        0        4        0       13       21       14        1       19       16        5        7
CTGCGGCGCTGGTTTCTGCGGCAGCGTGAACCGTTCACGAGCCGGGCCGAAGCGCTCCTCGCAGCGAAGATCACCGCCTGGCTCGCGCAGACGGAAACAGGCGATCGTGCGGAACTGCACCTCTCAAACGAGGAACAGCTGGCATGGGCACAAGTGGCGGAGTCGGAAGGGGCCTGCCTACCGAGCCGTTGCCTCTTCCATCGGCGGAACCAATGTTTCCTCTACCGGGCGCGGGCCACAGCCGAAGGCGCGCACATCGTCATCGTGAATCATGCGCTGTTGCTGTCCGATCTGCTGGCCGAGAGCCGTGTGTTGCCGTCGTACCGGCACCTCATCATCGATGAAGCGCATCACCTGGTCGATGAGGCGACGCAGCAGTTCGGTTTTCAGATCGCTCATGAGGATATGCGTGAGCTGGTGCGGCGGGTGCTCGGACTCGATCATCTGGGTCGCTATACTGGTGTGCTCGGCGAACTCTGGTCAGTGCTCGCTCAACGGCCGGATGGATCGGCGCGGGCTGTCGCTCGCGAACTGGGTCAGCGGCTGACCGACCTGTGGCCGCGCGTGGAGACGCTGCACCAACACACCGAAATGCTGTTCCACCTCTTGGCGGAGGTGGCGCAACGCCATCCGGTGGAAAACGGAGGTTATGATCGGCAGATCCGCATCACTGGCGCACTGCGGCAGGAAACGATTTGGGGCACGGTCGAAGAGCTTGGCCAAACGGTGACCAGCCATCTCCGGACAGTTCTCTCGGCCCTCCAGTGGGTCAGTCACCGGCTGGAGGATCTTCCCGCGGCGATCCGCGACGAACTGAGCGAACTCGTGACCGAGTTGGACGTGCTGGAGCGGCGGGCGCGCGAGCTGCACGGCCGCTTGCAGGAGATTTTGTTCTCGCCG
KOK=        57
KK=  339841  LL=  340890  Z=    4.73  JJ=  339721  DL=  1050
A===      111      112      113      114      121      123      124      131      132      133      134      141      143      144      211      213      214      223      224      231      233      234      243      244      313      314      323      333      334      343      413      433
B===      222      122      422      322      212      412      312      242      142      442      342      232      432      332      221      421      321      411      311      241      441      341      431      331      424      324      414      444      344      434      423      443
RRR=   -0.587   -0.477    0.379   -0.067   -0.655   27.272    0.037    1.088   -0.265    1.413    4.828    0.844    0.745    2.212   -0.015    5.075   -0.031   42.084   26.708   -1.601   -5.161    2.547    3.654   -0.310   -1.473   19.449    0.523    0.566    3.348   33.411   19.206    0.510
X1==   -0.987    1.961    0.335    2.427   -1.015    3.426    1.596   -1.264   -0.501    0.931    3.675   -0.588    3.078   -1.810   -0.023    4.211   -1.366    5.635    5.157    1.069   -1.633    2.964    1.202   -0.181   -0.970    4.871    7.084   -1.536    4.482    5.907    2.480    0.682
X2==    0.594   -0.243    1.131   -0.028    0.646    7.962    0.023   -0.861    0.529    1.519    1.314   -1.436    0.242   -1.222    0.646    1.205    0.023    7.469    5.179   -1.497    3.161    0.859    3.041    1.711    1.519    3.993    0.074   -0.368    0.747    5.656    7.744    0.747
CD1=        0        3        2        5        0        6        4        0        1        4        9        1        8        0        1        7        0        9        9        3        0        8        5        3        1       11       14        1       14       17        7        6
CD2=        2        1        4        2        2       14        2        1        3        7        6        0        4        1        2        4        2       13        9        0       10        5        9        6        7       11        4        6        8       20       18        8
CGTGCGCAACCGTTGTCGGTCAGCCTGAATATGGCGCCGCTGGACGTCGCGCCGCTCCTTCAGGAAATGCTCTTCAGTCGAGTCGATACCCTGGTTCTGACGTCAGCGACCTTGACCGTGGATCGCTCGTTCGACTACATCCGACAACAACTCGGGTTAGCCGATGCGGACGAACTGGTCGTGGAATCGCCGTTCGACTACGCCAGTTCGACGCTACTCTGCCTGGCTGAGGACATGGCAGAACCGGGTGAGCCGGGGTACCAGCGACAAGTGAACGAAGCACTCTTGGCGTTGCTGCGCGTGACGCGCGGTCGTGCGCTGGTCCTTTTCACGTCGCACAGTGCCCTACAGGCAGCCTATCGGGCGATCAAGCGGCCGCTCGAACAAGAGGGAATCCTCGTGCTCGGACAACGGTTGGATGGCAGCCCGCGCCAGCTGGTCGAACGCCTCAAGGCGCGACCGGCGACGGTCGTCCTCGGGACCAATGCCGTCTGGGAGGGAGTCGATGTACCGGGTGAAGCATTGAGCGTCCTCGTGATCGCGAAGCTGCCGTTCGCGGTTCCGAGCGATCCGGTCTTTGCGGCGCGTTGCGAATCGTACAGCGATCCCTTTCAAGAATACGCCGTGCCGCAGGCTGTCCTCCGCTTCAAGCAAGGCTTCGGGCGACTCATCCGCAGCACGCGCGATTATGGTGTCTGTGTCGTCTTGGATCGGCGCGTCACGACGCGCCGCTACGGGCAGCTCTTCGTTCAGTCACTGCCACCATGCACGGTCAAGCGGGTACCAGTTGCACAGATCCCACGCTTGGCGCAGGACTGGTTAGTACGGCAGCAGGATCGCTTGGCAGCACGGGTACCAGCGGAAGGAGGATCGGGCGATGGATCAGCTGGATCGTAACCTGGCGATGGAACTCGTGCGTACAACGGAGGCCGCTGCATTGGCCGCGGCCCAATGGGTCGGGCGTGGAGACAAGAACGCAGCGGATGCCGCAGCGGTGCAGGCGATGCGGCGGATGCTTTCGACGGTGCACATGAAGGGAATCGTCGTCAT
KOK=        58
KK=  343711  LL=  344640  Z=    5.33  JJ=  343561  DL=   930
A===      111      112      113      114      121      123      124      131      132      133      134      141      143      144      211      213      214      223      224      231      233      234      243      244      313      314      323      333      334      343      413      433
B===      222      122      422      322      212      412      312      242      142      442      342      232      432      332      221      421      321      411      311      241      441      341      431      331      424      324      414      444      344      434      423      443
RRR=    0.197    2.657   -0.054   -0.547    0.028   22.696   12.649   -1.958    0.365    0.239   -1.081    0.176   43.840   -0.009   -1.122   -0.497    0.474   11.404   -0.077    0.293    0.195   -1.672    0.045    0.011    1.539    5.675   67.585    0.200    5.058    2.939    5.675    5.058
X1==    1.213    1.260   -0.277   -0.439    0.260    4.303    4.635    1.476    3.399    1.225   -0.991   -0.439    5.928   -0.011    1.260   -0.214   -0.375    2.642   -0.312   -0.214    2.758    2.320   -0.273    0.097    1.225    3.412    7.665    1.232    1.321    1.321    3.412    1.321
X2==    0.163    2.110    0.195    1.245    0.110    5.275    2.729   -1.327    0.107    0.195    1.090   -0.402    7.395    0.841   -0.890    2.322   -1.264    4.316    0.245   -1.369    0.071   -0.721   -0.165    0.113    1.256    1.663    8.818    0.162    3.830    2.225    1.663    3.830
CD1=        2        2        1        1        1        6        7        3        5        4        1        1       12        3        2        1        1        4        1        1        6        6        2        3        4        8       13        6        7        7        8        7
CD2=        1        3        2        3        1        9        5        0        2        4        5        1       16        4        0        5        0        8        2        0        4        2        3        3        6        6       21        8       16       12        6       16
GCCAGCACGTCTCCTCGGTGGGCTGGTGCTCCTGGCGCTCGCCATCCTGGCGCTCGGACAACTCGCCTTTTTCCTGGGCGGTCGGTTGCATCCCGGCGGAGCCTGAGCGCTTCAGCTGCTGGCTCGCTCGGCGCGCAGGAGAAAGTCGAGCAAGACGAGTCCAGCAATATGCGGGAGTAAGCGATGTGGGAAATGACCGGCGCGCGGCAGGAGACAGAGTTCTCCTGCCGGTAGCCGGCTGGCGATGTCGACGAGCCACGGCGCAGGGGCCACCGGATCATTGTCGCCGCTCATGAGTAACACCGGGCAAGTGAGCGACTCGACCCCAGCCTGCCACTCGCGCATCTCGGGCGGCTGCTCCTTGCTATCGCGAATGAAATTGGCGAGGAGTCGGTCGCGGGCGTGGTGCGGGCCATGCGCGCGGTGCAGGTGGGCGTACTCAGCTTCGTTGGAGGGAAACTGTTCCTCGATGATTTGCCGGGTGTAAGCGGCCGTGGAGGGAGCGGCGAAATTGGGCGGGCCGATGAGCACGAGAGACCGTGGATGGATGGCACCCTCGACAGCCAGGCGCGTCGCGACCATGGCGCCGAGGCTCGCTCCGACGAGATGCGCGGACTCGATCCCCAGCCGCCGCACGAGTTCAGCGATATCAGTCGTGAACCCGGGCAGCGTCAGGCGCCCACCGGGATCGCTGCTTCGTCCATGTGCTCGGAGGTCGGGGGCTATGACGTCGAAGGAGCGGCGCAGGGTATCGAAGATGGCAAGCCAACTCTCGCTGGTTCCGAAGTACTGGTGGAGGAGGATAACCGGAGGGCCCGTCCCAGCTCGACTGTAGTACAAGCGTACGTGGCTGAGATCACAGAACGGCATCTTCCCCTCCTCGCTGACAGGGCACTGCCGGAGCCGGCCAGCCGAACCACTATACTCACT
KOK=        59
KK=  360571  LL=  361650  Z=    5.04  JJ=  360481  DL=  1080
A===      111      112      113      114      121      123      124      131      132      133      134      141      143      144      211      213      214      223      224      231      233      234      243      244      313      314      323      333      334      343      413      433
B===      222      122      422      322      212      412      312      242      142      442      342      232      432      332      221      421      321      411      311      241      441      341      431      331      424      324      414      444      344      434      423      443
RRR=    0.163   -2.036    0.027    2.571    0.018    2.726   -0.363    3.092   -0.198   -2.188    2.309    5.705    4.941    1.897    0.912    0.028    0.673   16.058   -0.440   -0.141    2.046   93.564    6.671    3.559    2.148    8.447    0.667    0.473    6.842   11.867    1.435    0.909
X1==    0.800    2.072    0.118    0.727    1.072    2.066   -0.480    3.084    2.890   -0.560    1.597    5.016    1.597    0.859   -0.928   -0.403   -0.480    3.468   -1.145    2.066    1.700    9.064    1.523    1.349    1.202    2.730    0.397   -0.345    3.103    4.003    0.464    0.853
X2==    0.204   -0.983    0.232    3.535    0.017    1.319    0.757    1.002   -0.068    3.906    1.446    1.137    3.095    2.208   -0.983   -0.068   -1.403    4.630    0.385   -0.068    1.203   10.323    4.379    2.639    1.787    3.095    1.681   -1.372    2.205    2.965    3.095    1.066
CD1=        2        3        2        3        2        4        1        6        5        2        6        9        6        5        0        1        1        5        0        4        5       17        5        5        5        8        3        4       12       14        4        7
CD2=        1        0        2        6        1        4        3        3        2       11        6        3        9        7        0        2        0       10        3        2        7       25       13        9        7        9        8        4       13       15        9       10
CCATCGCGGAAGCGTTCCGGGGTCGCGTCGAGCGGTGCCGGCCCTGTACCGTTCACCGCCCAGACGGTCGAAGTCCCTGCCTCGTAGACAAGGGCGAAGAGATCACCGCCGATACCGGACATCTGCGGTTCGACCACGTTCAACGCCGCGGCGACAGCGACAGCGGCGTCGGCGGCACTGCCGCCGCGCTCCAGCACGCGGGCACCTGCCCAAGAGGCAAGGGAATGACCACTGGAGACTGCCCAACAACGGCCCATCAGAAGCGGTCGACCAGCACGCTCGGCGAAGGTGGCGATCGCTCGTGCTGTCATGCGCTGCCCTCCACGGGAGACTCGAGACACTGCTCGGTCCCTTTCGCTCGCTCCAGGGCTGCACGGTAGGCCTCGGGAGTGTTGGTATTGGCGAACGACAACAGTTCTGGGTCGATGGTGCGGAGGTGGCTCTCTGGAACCGGGACGACACGAACCTCAGCGAAAAAGCTCACGATCTTGAGGTTTCCGGCAGCGAGCTGTCGCTCGATCGCGCGCAGGCAGCGCTTCGAATAGACGGCGTGGAGTGTTTCATACGTCAACATGCCGCCTTGACCAGTCCGTTCTGCCCTGGTCGGCACGAGCACGTCATAGTCGCGCGGGACAGCGAGCAGGGCCGCCAGGAGATCTGGTGAGACGAAGGGAAGGTCGCAGGAGAGCACGAGGCAATACTCGTGGCGAGCAGCGAGCAGTGCCGAATAGATCCCACCGAGCGGTCCGCTTCCCGGGAGACGATCGGGTACGATCGGGACGCCGAACTGAGCATACGCTGGGCGATCGCTCGCGACGACGAAGAGGTCGTCGGTCAGGTGTCGAACGCGGCGCAAGACGCGAGCGAGAAGCGGCTCGCCACAAAAGTCCAGCAGTGCTTTGTCTTGCCCCATGCGTCGGCTCTGGCCACCGGCGAGCACAGCGATACTGGCTTCCATCGATACCCCCGTCGGAGTGTAACGTGATCTTCGCTCGAAGACGAGGTCCCGTCCTCTCGCTGCCTCGGCGGCTTCGCGGCAGCGAAGGGGTGCTCCCGGCGGAATCGCAGGCGGAATCGGAT
KOK=        60
KK=  361921  LL=  362760  Z=    5.91  JJ=  361741  DL=   840
A===      111      112      113      114      121      123      124      131      132      133      134      141      143      144      211      213      214      223      224      231      233      234      243      244      313      314      323      333      334      343      413      433
B===      222      122      422      322      212      412      312      242      142      442      342      232      432      332      221      421      321      411      311      241      441      341      431      331      424      324      414      444      344      434      423      443
RRR=   -1.774    0.202    5.634    0.835    0.818   22.327    0.142   -0.379   -0.461   -1.211   13.151    0.835    3.696   -0.287    0.818    0.180   -0.243   -1.552   -0.070   36.542    6.010   31.025   10.350   -0.459    0.413   -0.099    4.694    0.892    3.278    0.251   -1.518    2.198
X1==   -0.864    0.096    3.024    1.966   -0.904    3.730    0.291   -0.352   -0.398    1.107    2.803    1.966    0.910    1.318   -0.904   -0.398   -0.496   -1.252    0.228    5.381    2.954    6.374    4.522    2.981    3.752    0.279    2.308    0.615    0.894    0.894    1.541    2.877
X2==    2.053    2.095    1.863    0.425   -0.905    5.986    0.489    1.076    1.158   -1.094    4.691    0.425    4.060   -0.218   -0.905   -0.452    0.489    1.240   -0.309    6.791    2.034    4.867    2.289   -0.154    0.110   -0.354    2.034    1.450    3.665    0.281   -0.985    0.764
CD1=        0        1        5        4        0        6        2        1        1        4        7        4        4        5        0        1        1        0        2        8        7       13       10        8        8        3        6        5        6        6        5       10
CD2=        3        3        4        2        0        9        2        3        3        1       10        2        9        2        0        1        2        3        1       10        6       10        6        2        3        2        6        8       12        5        1        6
CGGAAGGGGGATGGATCATGAATTCGAGCCTCATCGGGAAGATCGAGAAGGCACGCCGCTATGCTGCGGAACCGGAACGAGTCCAGGTGCAATCCCTGCACGTCCGGTTCCGCGGTGAGCACGATGTGTACGACGTCCATTTTGCGGACGGGAGCTGGAGTTGCACGTGCCATTCCTTCGAGGCGCTCGGCCTGGGCACGTGCAGCCACATCATGGCCCTCGAACGCTTGCTGGGGCCGATCGCTCCACAAGCGGTGGGGCAGGCCGAGCGGGTGAGCTAACATCGAGGCGATCAGGCTCGGCGGGGATCGTTGCGCTCGAACCGAACACCGGTCGAAGACGCCGTCCGGGTGCGGGTGTGCTCGGCAGAGAACCAGCGCTGAGTGGGCCGGAGCATGGTCTGTTCTCTCGTGACGGCGCGACCGAGATCCTCGGATCGCCTGGTCGATCGCAGCGTGACGCGCTTGCCCCAACTAGTTGTCGAGTAGTCCGATCGGGGACGTTCGGCTACGCGAGCACTCGCCGCTCATCGAGGTGCTCGCGCACTGCCACTCGAAGGGGAGAACGGGCGATGACTTTCGACGTCACGTGGTACGCTCAGTCGGCCTTCCGGATCGACGTTGCTGGGCTGCGTCTCTATCATGACCCTTTCCAGATTCCGGACGGTGAGCCGACTGCTGATGTCATTTTGATCAGCCATGAGCACTTCGATCACTGCTCACCGCCCGACATCGCGAGGATCCGCGACGTTCACAAGACGTTCGTCGTAGCGAATCCCACTGCGGCGAATACTCGTGAACTCGAACCCCCCGTTCACGTGATCAGGCCGGGCGGTGAAGT
KOK=        61
KK=    1202  LL=    2251  Z=    4.77  JJ=    1202  DL=  1050
A===      111      112      113      114      121      123      124      131      132      133      134      141      143      144      211      213      214      223      224      231      233      234      243      244      313      314      323      333      334      343      413      433
B===      222      122      422      322      212      412      312      242      142      442      342      232      432      332      221      421      321      411      311      241      441      341      431      331      424      324      414      444      344      434      423      443
RRR=   -0.284   -0.152    0.639    0.576   -1.042   58.186    0.154    0.321   -0.223    8.640    0.079    1.491    3.645    1.267   -0.152   -0.220    1.491    4.233    0.486   -0.376    1.540    0.510   -0.399    0.467    0.953   20.150   98.114    1.004   -3.300   12.027   40.226    1.118
X1==    0.380   -0.617    0.658    0.485    1.383   10.523   -0.351    1.552   -1.125    3.413    0.060   -1.199    1.245   -0.709   -0.617   -0.229   -1.195    0.676    1.349    0.667    1.541    0.665   -1.713    0.982    0.269    2.431    9.738    1.672    4.236    3.816    7.173    1.719
X2==   -0.749    0.247    0.971    1.188   -0.753    5.529   -0.439    0.207    0.198    2.532    1.318   -1.244    2.927   -1.787    0.247    0.960   -1.247    6.264    0.360   -0.563    1.000    0.768    0.233    0.475    3.543    8.289   10.075    0.600   -0.779    3.151    5.608    0.650
CD1=        1        0        2        2        2       13        1        3        0        8        3        0        5        2        0        1        0        2        3        2        5        4        0        5        3        7       18        9       16       15       15       10
CD2=        0        1        3        3        0        9        1        2        2        9        6        0        9        0        1        3        0       10        2        1        6        5        4        4       11       19       24       11        6       17       14       10
GATGCCGTGCCATGGGTCGCGGTCCCCGGTCCGCTCGGGGAAGAAGCGGCTGCGTTCGCCGGTGACGAGACAGCGCTTCTCGGTTGGGAGGATGAGACGCTGCTGCCCGCTCGCCCGCTCGGAGCGGACGAGACAGCGCGCCTCGCGGTGCTGATCGCGGACGCGAGCGTGCTCGCAGGGCAGCTCGCCGGTCTGCTGCCGTGGCGTCTGGTCGGTCTCCGCCCGACCCTCGCTGGAGGACTGGTCATCGAGGTGATCGCCTCACCGGTCGACGAGCTGAGCGAACGCGAGGCGGAGCTGGCTCGCCTGCTCAGCCGACCGATCGCACTGGTGTCCGTCGGGGAACGTGCGCTCACCGGCAGTACCGGGCGACCAGCTTTGCCGATCGACCTGGAAGAGGCAGCGGTGAAGCGCTTACTGGCCGGAGCACCGGCTCGACCAGGGGGATTCCCGCGGATCGGCTCGCCGGTGCGCTCGCCCCACGGAAGCGGCGTCGTCTGGTCGGTGCGTACACGCGATCGCACCGTGCTCGTCCGGGTGGGGGACGAGACGGTGCGAGTTCCCCTCGCCGAACTCGTTACCGACGAGCCGGGGTCATGAGCCAGGCGGTGGTACAGGCAAGCGGACGAGGAACAATCCGCGCTCGGTCAGGACGTAGGCGAGCCCCTGCACGTCATCGACCGCGAGATCGAGGAGACCATCGAGCGAGGGAACTCCAGCCCCGCTGATGAACTGCTGGACGAGTGTCCCGTCCGCCTTCAGGCGAAGGATCCGGCCGCTCCGCGTGCCGACATACCGGTAGGGCCGATCCGGTTGCATGGCGAGCGCGACGGCGTCGGTAACGGGCGGCTCGACCGCGGGTGTCACGGTCGTCTCCAGCGCCCCACGGTAAAACGTGAGGATGCGTCCATCGGCGAGCAGGACATGGATGCGGCCATCGATCTCGAAATCAGTCGCCTGTCGGAGCTCCTTGTCGGCCAGTCCACCGGTCCAGTCTTGCGGGAGATTGGCATAGGCACCGTTCAGGAACCGGAGGATCTGCCCGCTCTG
KOK=        62
KK=    2492  LL=    3511  Z=    6.09  JJ=    2462  DL=  1020
A===      111      112      113      114      121      123      124      131      132      133      134      141      143      144      211      213      214      223      224      231      233      234      243      244      313      314      323      333      334      343      413      433
B===      222      122      422      322      212      412      312      242      142      442      342      232      432      332      221      421      321      411      311      241      441      341      431      331      424      324      414      444      344      434      423      443
RRR=   -0.106   -0.227    1.376    0.144   -1.789   44.950    0.571   -0.057   -1.264    2.505    1.543    1.542    0.463   -1.091   -0.227    0.593    1.542   22.088   12.246    1.542   -1.835   -0.117   -1.776   -0.364   -0.678   41.015  112.951    0.279    4.110   11.733   25.251   -0.111
X1==   -0.661    0.290    1.443    0.432    2.290    5.497   -0.468   -0.293   -0.366    1.404    0.589   -1.221    1.172    0.943    0.290   -1.204   -1.266    6.027    2.535   -1.204    2.418    3.259    1.006    0.778    2.016    7.589    9.513   -0.210    2.046    3.287    4.672   -0.024
X2==    0.161   -0.781    0.954    0.334   -0.781    8.177   -1.218    0.193    3.448    1.785    2.621   -1.263    0.395   -1.157   -0.781   -0.493   -1.218    3.665    4.830   -1.281   -0.759   -0.036   -1.766   -0.468   -0.336    5.404   11.873   -1.325    2.009    3.569    5.404    4.739
CD1=        0        1        3        2        3        8        1        1        1        5        4        0        5        5        1        0        0        9        5        0        7        9        5        5        6       16       19        5       11       14       11        6
CD2=        1        0        3        2        0       12        0        2        6        7        8        0        4        1        0        1        0        6        7        0        2        3        0        2        3       13       25        4       12       16       13       19
GCCAGCATCGAGCCGATATAACGCATCGGTCAAAAGGTAGAGCTGCCCGTTGCCGAAGAAGAGCCGTGGCGCGATGCCGGCAGGTGCGCTCGGAACGGCGCCGAGGACCTGGACAGTTGTGGCCGAGAGGCGCTCGACATGCAACAGGCGATCCAGCGTCCGCTCGATGGCGGCGCGCTCTTGGGCGAGCAGTTCCGGTTGCAGACCGAGGGAGGCGGCACGCTCCAGGCGCTGCGAGGCGGTGGCGAGATACGCGCGGGCGATCGTTGGATCCGTCGCTTGTTCGGCGAGTTGCCGCTCGGCAACGGCCGATTGATACAGGTGCGCGAACTCCTGCTTCCGCTCGCTGACTCGCCCGTTCTGGACGGAGACGACCAGCGTCGTGGTCAGCGCACCGATCAGACCGAGGGCGATGAGTCCAGTCAAGCGGCTCGCCGGCAGGCGAGGCAACTGCCGGCGCACCGGCGTGAAGTCAGGCAACCGGATACGGTCTTCGTGTCGCTCGAGGCGAGGGAGTCCGAAGGTGCCCTCGTCCTGGGGAAGGAGCGGGCGGCGTCGCCGGCGGAGGAGCTGCCAGATTCCTGCGAGTCCAGTCACTGTGGCGATGGCCAGTCCAGCGATCAGCTCGAACAGGGGGCGCCCCCCACCTCGTTTCGCCACTCGTGGTGGCTCGGTTTCTTCTGCGACCGCGTCGAGCGGCTGGGCGTGCCAGCCAGGAGCACCGGTGATCTGGTCCTCGATAGCGTCGACCGGCTCAGCGTCCGTGTCGGCCCGCTCGTCCGGTCGCTCCGCTCGTGCCTCCTTAGTCTGCCTATCCGGGAGCGTCCCGTCAATATCCCGCTCGTCCACTCGCCGCGCAGTACAACTGTCCTGGTTTCCGTCTTCCGGGAGCAAGAGACGGAGGAGTTCGCTCAGTCGGCGCACCGGCTGGCGGGTGAGGCGGATCGGCTCGGGAACACGCAGCGCGACCGCGGGGACTGGTTCAGTATCTCCTGCATCCACCGCGAGTTCCTCCAGCAA
KOK=        63
KK=   12362  LL=   13231  Z=   11.93  JJ=   12062  DL=   870
A===      111      112      113      114      121      123      124      131      132      133      134      141      143      144      211      213      214      223      224      231      233      234      243      244      313      314      323      333      334      343      413      433
B===      222      122      422      322      212      412      312      242      142      442      342      232      432      332      221      421      321      411      311      241      441      341      431      331      424      324      414      444      344      434      423      443
RRR=   -2.472    0.784    1.025    2.455    0.035    8.951   -0.506   -0.216    0.187   -0.546    0.683    3.299    8.926    5.454    0.784    0.187    1.550    0.541    0.520    4.244    6.927  168.941    6.894    0.663    0.642    1.073    2.943   -0.065    1.846    4.332    0.151   -0.145
X1==   -1.070   -0.971    1.607    1.646    0.029    4.359    1.182    0.865   -0.457    0.606    1.826    5.393    3.009    1.874   -0.971   -0.457   -1.248    0.572    3.224    1.148    2.194   11.190    1.604    1.002    0.606    0.643    2.194    0.095    1.541    2.009    0.051    0.604
X2==    2.310   -0.807    0.638    1.491    1.193    2.054   -0.428   -0.249   -0.410   -0.902    0.374    0.612    2.966    2.911   -0.807   -0.410   -1.242    0.947    0.161    3.696    3.157   15.097    4.299    0.662    1.060    1.670    1.341   -0.685    1.198    2.156    2.966   -0.239
CD1=        0        0        4        4        1        7        3        3        1        4        6        9        8        6        0        1        0        2        5        3        6       20        5        4        4        4        6        5        8        9        3        6
CD2=        3        0        2        3        2        4        1        1        1        1        3        2        7        7        0        1        0        3        2        6        8       28       10        4        4        5        5        3        7        9        7        4
TCGACGAAGGCGCGGGTGAAGGCCACCGCACGATCGTCGATCCGCAGGTTTTCCGGCGAGCCTCCGCCCGGGATAACGAGCGCATCGAACTCCTCGACGGTCACCTCGTCGATCGTCTTGTCCGGCTGCAGCACAGTTCCCTTCTTGCCGGTGATCGGCTGGCGATCGAGCCCGACGATCACCACTTCGGCACCGCGTGTCTCGAGATACTGCTTGGGATCGGTCGCTTCGCTGTCCTCGAAGTCCTTGGCGAGGAGCATCGCCACACGCTTTCCAGCAAGCTCGGCCATGGCAAACCCCCTCTCGTCGATCGTCCGCTGGCTCTCTCGCCTTCATCGTACCATGCTCGACGTGGATGGCTCGCCTTTCACGCGACAATATCGCGACGAGCGAAGGCGATTTGCGCGGCGACTGCGGCGGCGAGACCGACGAGCAGCTGAATCACCGGCTTATGCCAAGGGAGCTCACCGAGCATGGCTGCCTGTGGATCGTAGACCGTGAAGAGCGAGAAGTAGCGGAGCCAGCGAGCCTCTTCGGCCAATCCAGCGAGAACCCAGAGCAGATACATCAGGAGCGCGAGTCCGCCGACGATCCCGGCTGCTTTGGAGCGTTCGCTCGCCAGGGACGAGGCGAGCGTCGCCAAACCGCCGAAGGCGATGAGGAAACAGGTCAGGGCGACGGCGAGCTGGACGAGTCCTCGCGCAGTGATGTCCCCACCGAAGACGAATGCTCCAGCTGCGAGCGCGACCTCGCTCGTGAGGACGAAGACAAGGATGCCACTGAGCAGAGCGACCTGCTTGCTGACGAGCAGGTGAGCACGCGGAATTGGTACCGAGAGCCAGAGATCAGCCGTGCCTCGCTCGATCTCCT
KOK=        64
KK=   13262  LL=   14131  Z=    8.40  JJ=   13262  DL=   870
A===      111      112      113      114      121      123      124      131      132      133      134      141      143      144      211      213      214      223      224      231      233      234      243      244      313      314      323      333      334      343      413      433
B===      222      122      422      322      212      412      312      242      142      442      342      232      432      332      221      421      321      411      311      241      441      341      431      331      424      324      414      444      344      434      423      443
RRR=   -1.292   -0.209   -2.609   10.209    0.107   22.293   -1.041   -0.427   -1.672    0.460    2.219    1.895    4.175    0.054    1.069   -0.049    1.684   15.460    0.167    6.712   -0.259   11.233   -1.327   -0.282    0.217   18.457   90.803    0.656    3.745   -1.669    7.109    1.596
X1==    1.494   -0.105   -1.337    2.118   -0.105    3.683   -0.551    0.935    1.225   -0.908    1.387    3.537    2.609   -0.066   -1.058   -0.414   -1.319    3.296    2.107    2.864    1.383    3.749    2.427   -1.026    2.352    4.443    9.846   -1.260    1.211   -0.369    4.443    2.265
X2==   -0.865    1.978    1.951    4.820   -1.011    6.052    1.890   -0.457   -1.365   -0.506    1.600    0.536    1.600   -0.808   -1.011    0.118   -1.277    4.690    0.079    2.344   -0.187    2.996   -0.547    0.275    0.092    4.154    9.222   -0.521    3.091    4.524    1.600    0.704
CD1=        3        1        0        5        1        6        1        3        3        1        5        7        7        3        0        1        0        5        4        5        4        8        6        1        6       10       16        1        6        3       10        8
CD2=        0        3        4        7        0       10        4        1        0        2        5        2        5        1        0        2        0        9        2        5        3        8        2        3        3        9       20        4       11       14        5        6
CGAAGAGGAGGCCTGTCACTGGCCAGATGAAGCCGAACGTCTGCGCGTGCATGAAGCCAGCGAAAGTCGCAAACAGCGCTGCTTGGGTCGGGTCGATCCCGAAGATACGAAACAAGAATTCGGGATACTGTTGGAGCAGTTCCACGAACTGTTCCTGCTGGCGCTCGTGCGTCGGATAGAACGAGGTCATCAAAAAGATGAACAGAGCCATGCCGAAGGCATACCAGAACGTCGTCCAGCGAAGATCGCGGACAGCTTTTCGAACCATTGGCCAGCTCATCAGAGATCCTCCTCTCCCACTCGAGCGTGTTCCGGTTGGTAGTAGGCGAGGAAGACGCTCTCGAGATCCGGTGGTGCATAGGTGAGATCGATCACCGGAAGCTCGCTCAGTCGGCGCAGAAGCGCGGGGAGATTGTCCTGCACGCCGAGCTGGAAGCGCGTGCCACTGTTCTCGACGGCGAGGACGCGCACGCCCGGCAGGTCAGCGAACTGGCGCGGGTCGATCGGCTGTGCGAAGACGACCTCCATGGGACGTGTCCGTCGGCGCCGGAGTTCCTCGATGGGAAGTGCCGCGACCAGCCGGCCCTCGCGGATAATCCCGACCCGATCAGCGACGCGCTCCACCTCGGCCAACTCGTGCGATGAGAGGAAGATCGTCTTGCCGCGCTCACGCTCCTCCACGAGGAAGGCCAGAAATTCGTGCTTCATGAGCGGATCGAGTCCGCTCGTCGGTTCGTCGAGGATGAGGAGCGGAGGATCATGGAGCAGTGCTTGGACGAGTGCGAGCTTTTGTCGATTGCCGCGTGAAAGCTGCTTGATCGGTCTGTCCAGCTCGACGCGAAACCGCTCCAGGAGCATCTGCCGGCGCTT
KOK=        65
KK=   20282  LL=   21391  Z=    5.27  JJ=   20222  DL=  1110
A===      111      112      113      114      121      123      124      131      132      133      134      141      143      144      211      213      214      223      224      231      233      234      243      244      313      314      323      333      334      343      413      433
B===      222      122      422      322      212      412      312      242      142      442      342      232      432      332      221      421      321      411      311      241      441      341      431      331      424      324      414      444      344      434      423      443
RRR=    0.867   -0.734    0.111   -0.328   -0.008    3.655    4.784    0.463    6.947    0.651    0.745   -2.211   12.372    0.571    0.040    0.007   -0.129    1.066    1.937    3.535   15.261   96.143    0.453    1.909    0.699    7.879    6.288   -0.330    7.107    9.303    1.929   -1.374
X1==    2.277   -0.949   -0.364    0.378    0.051    4.483    2.825    0.475    1.552    1.289    1.132   -1.244    2.866    2.094    0.051    0.087   -0.718    2.263    0.842    2.285    3.802   10.628    5.064    2.315    0.692    2.866    2.756   -1.555    2.470    4.540    1.132   -0.840
X2==    0.381    0.774   -0.304   -0.869   -0.155    0.815    1.693    0.976    4.475    0.505    0.658    1.778    4.316    0.273    0.774    0.083    0.179    0.471    2.300    1.547    4.014    9.046    0.089    0.825    1.010    2.749    2.282    0.212    2.877    2.049    1.704    1.636
CD1=        3        0        1        2        1        8        6        2        4        5        5        0        8        7        1        2        1        6        4        5       11       25       14        9        4        8        9        2       12       17        5        4
CD2=        2        2        2        1        1        3        4        4        8        5        5        5       12        4        2        2        2        2        4        4       10       18        3        4        6        9        7        7       13       11        7       10
CCCGACCGTTCTGGCCAACGAAAACGAGGTTCGCGAAGTGATCGCTCGCAAGGAGCGTCCATTCGATCGAGTCGAGTTGCTCGACTCACCGCGCCGAGCGCTCGAGCGGGCCGCGGAACTGGTCGAGCAGGCCTACGCTTCGATCGGATGACCGTATGCGAGCGAGGAGCGACATGCTCGACGGAGCTGTCCGGATTCGCCTCACCGCACTGACTGCATCGTTCCGAGCACCGAGCTTCGTCGCCTATCAGTTGTCGCTGGCTGTGCCGCCCTTGGCGACGATCTTCGGCTTGCTCTCGGCGGCGCGTGGGCACTGGGTGATGCCGCACGAAGTGCCGTGGCTTGCCTATCGACTGACGTATGCAGCGCGGGCCATGGACTTGGAGGCAATCTACTCGGTCGAGCGAAAGGATGCGGCCGATACACCGCGCTTCAAGGAACGGAACATCGTGCAGCGAGAGTTCCTCGTTTCTCCCGAGCTGGACCTGTTTCTCCCTGCTGAGTGGCGCGATCCGTTCCTGCGCCCTCGGTACCAGCTCGTGCTGGGCAGGAGCCAGGATTTGGCGACCGTTAGCTCGATCGGGCCAGCATCGCTCGAGCCGGTATCGACTGGTCCGGTGACAGGGGTGTTGCTCCCGGCCGAGGTCGTAGCTCGCAACGGGGTAACGGCAGTTCTCCAAAATCTGCCAGTCGCCTTTACCCCCGATCCCGAGCGTGCGCCGGTGCGGGTCACGATGTTCGGTCTCATCGATGGGAAGCGTTCCACGCGTGGTCTGCAGTTCGTCACGATCGAGGATGGGGCGGGCTGGCTCGTGCGCGATCGTGAGTCCGGCGTCGTCGTTCCTCTCTACCGTCAGGAGTGGATCCTGGATGGTCGGTGAACCACTGGCGAAATCGGGTGATCCGCCGATCACGCTCCGGCAACATACGTTGGAGGTCCTAGCTTACGTGGAGCAGGTCATCCCAGCGTACCGCGCGCTCTGGTCGCGCGTACTCGACTCCCGGTCGGTGGACCACCTGGGACGCGCCTTGCCGTTGGCTGCTGCTGGGCATGACCTCGGCAAGGCTGCGCTTGGCTTTCAGCGCTCCCTGCAGGAGCGAGGATTCCGC
KOK=        66
KK=   21422  LL=   22081  Z=    7.49  JJ=   21182  DL=   660
A===      111      112      113      114      121      123      124      131      132      133      134      141      143      144      211      213      214      223      224      231      233      234      243      244      313      314      323      333      334      343      413      433
B===      222      122      422      322      212      412      312      242      142      442      342      232      432      332      221      421      321      411      311      241      441      341      431      331      424      324      414      444      344      434      423      443
RRR=    1.894   -0.206    0.067   -0.721    0.492   36.417   -3.702   -0.046    1.497   -0.091    0.061    0.006   -0.876    0.524   -0.206    0.695   -0.801   15.336    3.179    1.133   -0.014    5.934   -0.972    4.796   -0.030   27.941   41.777   -0.203   -1.142   19.268   -0.004   11.340
X1==    1.434   -0.591   -0.062   -1.019    1.409    6.576   -1.041   -0.062    0.850    2.145   -0.677   -0.028   -0.677   -0.642   -0.591    0.850   -1.041    5.460    1.786   -1.059   -0.758    2.121   -1.433    3.648    0.717    5.131    4.839   -0.920    1.266    5.005    0.049    5.005
X2==    1.321    0.349   -1.093    0.707    0.349    5.538    3.555    0.755    1.762   -0.042   -0.089   -0.202    1.294   -0.817    0.349    0.818    0.769    2.809    1.780   -1.070    0.018    2.797    0.678    1.315   -0.042    5.445    8.634    0.221   -0.902    3.850   -0.089    2.266
CD1=        2        0        1        0        2        8        0        1        2        5        1        1        1        1        0        2        0        7        3        0        1        5        0        7        3        9        9        2        6       13        2       13
CD2=        2        1        0        2        1        7        5        2        3        2        2        1        4        1        1        2        2        4        3        0        2        6        3        4        2       10       14        4        2       11        2        8
GCCCTCTTGCTGGCCTCGGGACACGCCACGGGCGATCCTGGCCAGCTCGCCATCGCGGCGGTGCTGACCCATCACCGTGATTTGACAGAGGAACGCCTGTGGCGCGATTGTGGTGTCCCGCAGCTGCCCCGCCCACAGTTCCTGGAAAAAGCACAGCGCCAGTTCCGCGAGCGAGCAGCCGAGTTGGGGCCGTTTTGGGAGTGGATCGTCCGCTTCTCGCAAGAGGTGGAGGTATTACGCACTGATCAGTGGCCGTGTTCTCCGCACGACCTCGAGCCACCAGCGGAGTTCCTGCGATCCCTTCAGGAGAGGGCTGATCGACTCCATGCTTTCCGCTCGGCGGAAGGCCTACTTCTCACTCTCAGTCGCGGATGGCTGCTCGCCGCCGATCATGCGGCCAGCGCTGGCATACCACGATTTGTATCGACCATACCGACCGAGTGGAGAGCGCGTCATGCCGAGCGACTAGCGCATTCGCGAGCCCAAGGGGATGGCCAGCTCCGCGCCTTCCAGCGGGCGCTCGGCGAGTACGAAGGGAGTGCACTGCTGATCGCGCCGACCGGCGCTGGCAAAACCGACGCCGCGATCCGCTGGATCGCCCGCAACCGGATCGGGGGTGAGCGCATCTTCTACATTCTGCCCTATCAAGCGAGTATCGAG
KOK=        67
KK=   27752  LL=   28921  Z=    4.68  JJ=   27722  DL=  1170
A===      111      112      113      114      121      123      124      131      132      133      134      141      143      144      211      213      214      223      224      231      233      234      243      244      313      314      323      333      334      343      413      433
B===      222      122      422      322      212      412      312      242      142      442      342      232      432      332      221      421      321      411      311      241      441      341      431      331      424      324      414      444      344      434      423      443
RRR=    0.264    0.028   -1.013    2.967    0.240   23.071    1.474    0.044    0.182   15.491    1.341    0.838    1.237    6.693    0.685   -0.320    1.741   -0.430   -3.078    4.014   11.646  112.115    4.975    5.335   -0.598   -0.839   -1.431    0.289    8.117    9.836   -1.298   -0.790
X1==    1.098    0.131   -0.571    1.481    1.131    7.193    4.496    0.187    1.013    4.150    4.270    2.202    0.634    2.373   -0.869    0.240   -1.375   -0.494    2.387    1.013    2.069   10.238    1.247    2.493   -0.222    0.634    0.956    0.546    2.128    3.631   -0.924    3.255
X2==    0.241    0.212    1.774    2.004    0.212    3.207    0.328    0.233    0.180    3.733    0.314    0.381    1.950    2.820   -0.788   -1.334   -1.266    0.871   -1.290    3.964    5.629   10.951    3.989    2.140    2.696   -1.322   -1.497    0.528    3.815    2.708    1.405   -0.243
CD1=        2        1        1        4        2       11        8        2        3       11       12        5        5        9        0        2        0        1        5        3        7       23        6        9        3        5        5        8       13       17        2       16
CD2=        1        1        4        4        1        6        2        2        2       11        4        2        7        8        0        0        0        3        0        7       15       24       11        7        9        1        1       10       18       15        6        7
ATCATCGCCGCACCCTCGGCGATCCGTCGGAGGGCTTCGCCGAGGTCGCGCGCACCGCAGACGAAGGGAACCCGGAAGACGTGCTTGTCGATATGGTACCGGTCGTCAGCCGGGGTGAGGACTTCGCTCTCGTCGATGAAGTCGACCCCGATCGCCTCCAGGATCTGGGCTTCGACGAAGTGGCCGATCCGCACCTTCGCCATGACCGGAATGGTGACCGCCTCCTTGATGCGGAGGATGCGGTCGGGATCGGCCATCCGGGCCACCCCTCCCTCGCGGCGGATATCGGCCGGTACCCGCTCGAGCGCCATCACGGCGACGGCGCCCGCTTCCTCGGCGATCTGGGCCTGCTCCGGTGTGACGACGTCCATGATGACGCCGCCCTTGAGCATCTGGGCAAGCCCCACCTTGGTTCGCCAGGTGGCCTGTTCGATTGTCCCGTTGGTCTGTTCCATCGTGCTCCTCCCTTCTGTCCGCTCGGTCACACGATCGGGCTGCTCGCCTGGGCGAGCAAGGCGCGGGCTTCGCGCAACGCGCTCAGCGCACGGCCGAGTCGCTTGGCTCCCTCGACGAGTGCGGCGGGAGCCGGGTAGGTGAAGTTGAGGCGGACGAACGACCGCCCTTGGGCAGGATCGACGAAGAAGCTTTCGCCGGGAACGATGGCGACACCCTGCCGGGCCGCTTCCGGCACGAGGTCGCGGGCGCGGATGCCATCGGCCAACTCGCACCACAAGTAGAGCCCTCCGGCGGGGACGCGACAATGGAGCGCGCCGTTCGCTTCGGCTGCCAATGACGCCAGCAGGAGATCGCGTCGATCGCGGTGGACACGCCGCAGTTCCTCGAGATGCGGGGGGAGAAGGCGGCGCTCGAGAAAGGCCCAAATCGCCCACTGCATGAGGGGATTCGTATCCAGGTCGACCAGTTGCTTGACCAGCGCGAGCTGGCGGATCACCGGCCAGGGGGCGATGATCCAGCCGATACGGAAACCCGGGAAGAGGATCTTGGAGACAGTGGTGAGCGAAATGACGGTGCCGGCCTGGTCGAGCGCCGCGAGCGGCGGTGGCGGTGGCGCATCGTACCAGAGTTCCCGGTACGGGTCGTCCTCGACGACCGGGATGCCGGCGCGGGCAGCCAGGTCGAGCAGATGCAGGCGACGGTCGAGTGCGAGCG
KOK=        68
KK=   29672  LL=   30841  Z=    4.61  JJ=   29642  DL=  1170
A===      111      112      113      114      121      123      124      131      132      133      134      141      143      144      211      213      214      223      224      231      233      234      243      244      313      314      323      333      334      343      413      433
B===      222      122      422      322      212      412      312      242      142      442      342      232      432      332      221      421      321      411      311      241      441      341      431      331      424      324      414      444      344      434      423      443
RRR=    0.378    0.031    1.266   -0.126   -0.069   11.999   -0.157    0.342    6.518    5.956   -0.033    4.489    1.738    2.330    0.623   -0.670    0.707   -0.860    0.016   -1.051    3.914   40.690    6.324   23.678    8.870   -0.119    4.695   -0.136   -0.328    4.558   24.697    8.489
X1==    0.391    0.307    2.450   -1.234   -0.693    5.509   -0.550    0.662    2.992    2.118   -0.071    2.851    0.500    1.177   -0.693    0.476   -0.550   -0.495    0.034   -0.363    1.193    6.669    3.454    6.737    2.118    3.924    3.536    0.266   -0.185    4.221    6.206    2.218
X2==    0.968    0.100    0.517    0.102    0.100    2.178    0.285    0.517    2.178    2.812    0.471    1.574    3.478    1.980   -0.900   -1.408   -1.285    1.738    0.469    2.895    3.282    6.101    1.831    3.515    4.188   -0.030    1.328   -0.509    1.767    1.080    3.979    3.828
CD1=        1        1        4        0        0        8        1        2        5        6        3        5        4        6        0        2        1        1        2        1        5       16       10       18        6       10        9        6        6       17       14       12
CD2=        2        1        3        2        1        5        2        3        5       11        5        4       11        7        0        0        0        4        2        6       11       15        7        9       14        4        7        9       14       12       12       20
GGAGCTGCTCAGCCAGCTGGCGGTAGAGCGGGACGCGACTGGTGCGATCGAGCCGGAGTTGCATGACACCTCCTCCAGGCGTCCACTCGATGACGAGCCTACCGAGGGAGATGACCCTCGCCAAGTGCCATTGTGCGCCTCGAACGCCATCCAAGCCAACCAATCAGGCGCGATTGGACTCCCTCTGCTGGCAACGGAAACGTCTCGTCGCTTCCCGAATGGACGGTCGACGACGAGGTCGGATGCTGGTGGTGTGTTGAGCCGGACGGTCTGGTGAGGGGCGGCTCTCGGGCGCGGAGTGTGGCTGGGGAGCGGGTCGTCGGGTCGTAGGCGATCGGGGTCGCGGTGCGTGAGCAGCCTCGCCGGACGGAGGCGCGATCCGGTTCGATCGACCAGGTGGTGCGGGCACCATGCCGATGCTGACGAGATCGGTGAGGGCGACGGCGCTCGGCCCCGGCAGACGCCGCTGGCAGATCGCGGCACGCGGGTGCTGGCTCCGTCGCACGCGATGGAGCGCACCGGTATCGTCTCGGCCCAAGTCCAGGAACCACCAACGCGGACTGTGCCTGGCTCGACCTCGGTTGGGCTGGCATCACCGGCAGACTCCACTGCGCGCGCGACGGTCAGCGCACCGTGAGCGCTTTGCCCGGCATCACCGGCGGGTGGCTGCAATCTGGCTCGTCGTCCGCACCGCGCTCGTGGTGCTGTGCCGCCAGGATCGCTCGTGGGAGGGCTTGGCCTCCGGGCGTGCCAGGCAGTATGGGTGTGCGCTGCTGCCGCGAAAGACAGCTGCCGCAGAACGAGTCGTCCGCACTTTGGACCGGCTGCCGCGCGCGACGGACAGTCGCCAATTGGACGGCCCGATTCATCGTCGGTGGGCCTTTGGAACTCGACGTCGGACCTCGCGAGCGACGCCAGCACGGGCCTGTTCGTGATCGGTGGGGCTGGCAGAAAGGTAGTGACCTGGACCGCTTTCCCGACGCGCCTGTGACAGGCGCCTGCATCAGGTTTGGCAGGCATGGAGTGACTGTGCAGTCGAGCCGCGGCGGTGCCGTGCCCTCGCGGTGGCGACGAGTGCTCACTCGTTCGGGCGTCCGGTCGGGTGCATCTGTCGGATACTGGCCACCGCACACTCGGAGCGGATGGGACTGGCGACCTCGATCGTCATGA
KOK=        69
KK=   31952  LL=   32701  Z=    6.29  JJ=   31922  DL=   750
A===      111      112      113      114      121      123      124      131      132      133      134      141      143      144      211      213      214      223      224      231      233      234      243      244      313      314      323      333      334      343      413      433
B===      222      122      422      322      212      412      312      242      142      442      342      232      432      332      221      421      321      411      311      241      441      341      431      331      424      324      414      444      344      434      423      443
RRR=    0.104    0.555   24.802   -2.225   -0.441   -0.005    5.061   10.907    7.505   -0.015   -2.164   -0.192   19.445   20.310    0.650    7.893    0.167    3.649    0.200    2.152    0.379   34.773   -0.018   -0.390   -1.316    0.427   -0.227    0.545   -0.140   -0.024    0.427    3.019
X1==    0.315   -0.427    5.552   -1.359   -0.427   -1.294    6.344    7.081    2.626    0.087    1.460   -1.359    3.616    4.176   -1.242    1.842    0.210    2.760    0.283    0.274    0.160    6.730    0.096   -0.690    1.557    0.741    0.914    0.679   -0.092   -0.092    0.741    1.981
X2==    0.329   -1.301    4.467    1.638    1.034    0.004    0.798    1.540    2.858   -0.175   -1.482    0.141    5.377    4.863   -0.523    4.285    0.798    1.322    0.706    7.852    2.368    5.167   -0.183    0.565   -0.845    0.576   -0.248    0.802    1.524    0.266    0.576    1.524
CD1=        2        1        9        0        1        0       10       11        5        2        4        0        7        8        0        4        2        5        2        2        2       11        2        1        4        3        3        3        2        2        3        5
CD2=        2        0        8        4        3        2        3        4        6        2        0        2       10        9        1        8        3        4        3       13        6       10        2        3        1        3        2        4        5        3        3        5
TGAGGGCTTGAAACACGGTACGTCGTTGCCAGCCACCACAACGATCCCATGAGTTTCGACAGTACCTATGAGGGCTTGAAACGAAGCGGAAGTGGAAGCACGACTCGAGCGCAAGGGTGTTTCGACAGTACCTATGAGGGCTTGAAACTGGATACTGACTCGCGGAACCTCAGTGTGGCACATCCGTTTCGACAGTACCTATGAGGGCTTGAAACTCGATCGCGATTACGAATGCACAGGCAGTTCCTCCGGTTTCGACAGTACCTATGAGGGCTTGAAACTTCTCGCCGAGTCAGCTCCACAACGGCGGTAGCTCGAGTTTCGACAGTACCTATGAGGGCTTGAAACAGTCTTCCTGGCTCAGCCCCGCCAGCGACACAACACGTTTCGACAGTACCTATGAGGGCTTGAAACTGTCATGGTATGCTATGGAGCGAAGGAGGATGTGCTGTTTCGACAGTACCTATGAGGGCTTGAAACAGCGCCTGATAGTACTCTGCCAGCAATCCTGCAACTGTTTCGACAGTACCTATGAGGGCTTGAAACATACCAGGACCACTGTAGCCCTTCTGCTTCGCCACGGTTTCGACAGTACCTATGAGGGCTTGAAACCATCAAGGCTGAGGAGGTCGGCTCTGCGCTCGGTCGGTTTCGACAGTACCTATGAGGGCTTGAAACTGACTGCGACCCACAACGGTCTCCTCACGCTGTTCGGTTTCGACAGTACCTATGAGGGCTTGAAACTATGGC
KOK=        70
KK=   33242  LL=   34081  Z=    4.58  JJ=   33182  DL=   840
A===      111      112      113      114      121      123      124      131      132      133      134      141      143      144      211      213      214      223      224      231      233      234      243      244      313      314      323      333      334      343      413      433
B===      222      122      422      322      212      412      312      242      142      442      342      232      432      332      221      421      321      411      311      241      441      341      431      331      424      324      414      444      344      434      423      443
RRR=    0.678    0.291   20.756   -1.075   -0.288   -1.465   -2.922   -5.383   -1.300   -0.088    3.309   -0.056   14.917   38.109    1.394    6.516   -0.152    5.248   -2.185    3.332   -0.684   28.778   -0.220    0.063    0.060   -1.925    0.366    0.135   -2.114   24.582   -4.216   -0.569
X1==    1.479   -0.236    4.406   -0.641   -0.236   -1.228    4.656    6.831   -0.404    0.874    1.218    0.095    3.256    5.163   -1.130    1.244   -1.351    2.156    3.267    0.420    0.944    7.531   -0.085   -0.355    0.129    1.898    0.944   -0.107   -1.004    5.261    2.577   -1.004
X2==    0.459   -1.234    4.710    1.676    1.222    1.193   -0.628   -0.788    3.215   -0.101    2.716   -0.587    4.581    7.381   -1.234    5.238    0.112    2.435   -0.669    7.936   -0.725    3.821    2.601   -0.178    0.466   -1.014    0.388   -1.266    2.106    4.672   -1.636    0.567
CD1=        3        1        7        1        1        0        8       10        1        3        4        2        7       11        0        3        0        4        6        2        3       13        2        2        2        5        3        2        1       11        6        1
CD2=        2        0        9        4        3        4        1        1        7        3        7        1       10       13        0       10        2        6        1       14        2        9        7        2        4        1        4        2        8       13        0        5
CGACCTCGCCGGGCGTCAGCGTTTCGACAGTACCTATGAGGGCTTGAAACACGGGATCGTCACGATACGTTGGTATGACGCATACGCGTTTCGACAGTACCTATGAGGGCTTGAAACTTCGACGCAGCGACGCAATCGCGTCGCTGCCGCTGGGTTTCGACAGTACCTATGAGGGCTTGAAACTGCGAACCAGCACGCCGGCGTAGCCGGGAGGCATGAGTTTCGACAGTACCTATGAGGGCTTGAAACCCGCGATGAGCATCCGCTCGGGCGGTTGCGGGTCGGCGTTTCGACAGTACCTATGAGGGCTTGAAACCTTCGTCGAAGAGAGCCTCCGCATGTACGAGCAGTTTGTTTCGACAGTACCTATGAGGGCTTGAAACAAGCAGCGTGGCGACGCGAAGTCGAAGGCGAGTACGTTTCGACAGTACCTATGAGGGCTTGAAACTTGGTCGTGCGTCGCGTCGCTGGGTGGTGCGGGATCAGGTTTCGACAGTACCTATGAGGGCTTGAAACTCCAGTTTGCGGTCAGCGCCTGCGGCGTGACAGGACGTTTCGACAGTACCTATGAGGGCTTGAAACCGCCTCGTGCAGGATCGCCTCGAAGCGCTGCGCAGTGGTTTCGACAGTACCTATGAGGGCTTGAAACCTGCGCGAACTGGATCGCATCCCAATAGCTCTTACGTTTCGACAGTACCTATGAGGGCTTGAAACCTTCTCGCTGCGCCTGGCGACGAAAGGCACCGACCAGTTTCGACAGTACCTATGAGGGCTTGAAACGCACCCGCAAGGAGCGGCGGAAGCCGCTGAAGAGAAGTTTCGACAGTACCTATGAGGGCT
KOK=        71
KK=   34652  LL=   35011  Z=    7.29  JJ=   34382  DL=   360
A===      111      112      113      114      121      123      124      131      132      133      134      141      143      144      211      213      214      223      224      231      233      234      243      244      313      314      323      333      334      343      413      433
B===      222      122      422      322      212      412      312      242      142      442      342      232      432      332      221      421      321      411      311      241      441      341      431      331      424      324      414      444      344      434      423      443
RRR=    0.086    0.673   12.880   -0.002    0.673    0.066    0.984    6.602    0.253   -0.546   -1.427    0.778   23.978   34.913   -0.300    4.853    0.012    0.325   -1.284    1.374   -1.429    9.313    0.051    4.350   -0.779   -0.024   -0.306   -0.661   -0.205    0.932    0.855    0.197
X1==   -0.581   -0.692    5.404   -0.780   -0.692   -0.709    6.072    4.404    0.291    1.389   -0.800   -0.780    3.200    4.889    0.308    1.291    0.072    0.156    1.823    0.291    1.273    3.049    0.049    3.404   -0.611    0.200    0.273   -0.626    0.180   -0.820   -0.800   -0.820
X2==   -0.147   -0.972    2.383    0.003   -0.972   -0.093    0.162    1.499    0.870   -0.393    1.784   -0.997    7.492    7.141   -0.972    3.759    0.162    2.078   -0.704    4.722   -1.123    3.055    1.055    1.278    1.275   -0.118   -1.123    1.054   -1.137   -1.137   -1.070   -0.240
CD1=        0        0        6        0        0        0        7        5        1        2        0        0        4        6        1        2        1        1        3        1        2        4        1        5        0        1        1        0        1        0        0        0
CD2=        1        0        4        1        0        1        1        3        2        1        3        0        9        8        0        5        1        3        0        6        0        4        2        2        3        1        0        3        0        0        0        1
TCGACAGTACCTATGAGGGCTTGAAACCCAGATCCAGCAGCTTGTAGGCTGCGTCCGGGTCGAGTTTCGACAGTACCTATGAGGGCTTGAAACGTGTGGTGGACCTTGCCTTCCGCAAGCGTGTGCGGGGTTTCGACAGTACCTATGAGGGCTTGAAACGAAACCCCTGCTGCTCGAAACGCTTGTAGTAGCCGAGTTTCGACAGTACCTATGAGGGCTTGAAACCGTGAACGTTGTAGCTAATCATGGATGAGCCTCCCTGTTTCCACAGTACCTATGAGGGCTTGAAACTTGTGGTACAGTCATGGCTGGTAGGGGTTCGTGATGTTTCGACAGTACCTATGAGGGCTTGAAACTTTG
KOK=        72
KK=   35222  LL=   36121  Z=    4.68  JJ=   35042  DL=   900
A===      111      112      113      114      121      123      124      131      132      133      134      141      143      144      211      213      214      223      224      231      233      234      243      244      313      314      323      333      334      343      413      433
B===      222      122      422      322      212      412      312      242      142      442      342      232      432      332      221      421      321      411      311      241      441      341      431      331      424      324      414      444      344      434      423      443
RRR=    4.651    1.555    7.868   -4.850    0.106    0.390   -3.045   -5.948    4.207    4.717   -0.106    2.009    4.964   22.017    0.667   21.388   -3.043    5.560    0.035   18.376   -0.441   70.696   -2.179   -0.854   -0.300   -2.798   -0.358   -0.358    1.389    0.651   -1.355    0.565
X1==    1.482   -1.169    2.812   -1.394    0.560   -1.266    4.318    6.058    4.330    1.653   -0.164   -1.394    1.182    4.349   -1.169    5.129   -1.416    1.864    0.680    2.731    1.587    7.750    4.434   -1.718    0.902    5.222   -1.371   -0.074    1.478    1.478    2.529   -1.014
X2==    3.139   -1.330    2.799    3.478    0.189   -0.308   -0.705   -0.982    0.972    2.854    0.648   -1.441    4.199    5.063   -0.570    4.170    2.149    2.983    0.052    6.728   -0.278    9.122   -0.491    0.497   -0.332   -0.536    0.261    4.868    0.940    0.441   -0.536   -0.557
CD1=        3        0        5        0        2        0        8        9        7        4        2        0        4       10        0        8        0        4        3        5        4       14        9        0        3       10        0        2        5        5        6        1
CD2=        6        0        7        7        2        2        1        1        4        9        4        0       10       10        1        9        5        7        2       13        3       18        2        3        3        2        4       16        6        5        2        3
TTGAGGTGAACCAGTGGTTGCGTTTCGACAGTACCTATGAGGGCTTGAAACACTATACCTCTTTTTTGCTCATCCCCGCCCTTCCACGTTTCGACAGTACCTATGAGGGCTTGAAACGATCGAGAACGCGCGGATGCTCGAGCAGGTGGGAGCGGTTTCGACAGTACCTATGAGGGCTTGAAACCGAAAGAGCAGACGGAAGGACCAAGCGCAATGGGACGGTTTCGACAGTACCTATGAGGGCTTGAAACTTCGGCGGTGGGTCTGGGTACTGGGTGCGTGGCTGGCAGGTTTCGACAGTACCTATGAGGGCTTGAAACCAGCGCTTCATCATGCTCGCGCTGCAGCCAGTCCAGGGTTTCGACAGTACCTATGAGGGCTTGAGACCTTCCTCCAACATGAGGATCGCCGCGATGCTTAGCGGTTTCGACAGTACCTATGAGGGCTTGAAACCTGCGCGTCTTCGTAGGTCAACATGTAGTCGGTATATGTTTCGACAGTACCTATGAGGGCTTGAAACAGGACGGTGGTCAGCCGCCCTCAGGGCGAGGGAGTGGGTTTCGACAGTACCTATGAGGGCTTGAAACTCACAGGCGATCACCGCCACCTCGATGCCGAGCTGGGTTTCGACAGTACCTATGAGGGCTTGAAACTCGTTCCTCGCGGTACGACCGACGGTACCGGGCCGGGTTTCGACAGTACCTATGAGGGCTTGAAACAGACATGACTCGTACTGCGTACTGCTCCCCTGGGTGCGTTTCGACAGTACCTATGAGGGCTTGAAACCAACGAGGGCGAGCGCGACGCGAGCGACGTCGCGTGGTTTCGACAGTACCTATGAGGGCTTGAAACCGGCGTACGGGGCACGGGTCGCAGCGATCGTCGCGGGTTTCGACAGTA
KOK=        73
KK=   37052  LL=   37831  Z=    5.01  JJ=   36902  DL=   780
A===      111      112      113      114      121      123      124      131      132      133      134      141      143      144      211      213      214      223      224      231      233      234      243      244      313      314      323      333      334      343      413      433
B===      222      122      422      322      212      412      312      242      142      442      342      232      432      332      221      421      321      411      311      241      441      341      431      331      424      324      414      444      344      434      423      443
RRR=    0.197    0.197   -0.104    0.894    0.197   88.600    0.001   -0.204    0.023   -0.069    3.727    0.093   -0.427    0.821    0.197   -0.112    1.037    0.882    0.258    1.037   -0.280    0.300   -1.741    1.835    5.200   21.051   67.303    0.039    0.500   19.963   19.054    1.242
X1==   -0.398   -0.430    1.041    1.038   -0.430   12.794   -0.038    2.041   -1.021   -0.204    3.768   -0.962    0.453   -0.877   -0.430    4.899   -1.023    0.838    4.626   -1.021    0.325   -1.597   -0.958    1.587    1.788    3.105    7.361    0.193    2.348    2.781    3.105    1.915
X2==   -0.494   -0.457   -0.100    0.861   -0.457    6.925   -0.019   -0.100   -0.023    0.339    0.989   -0.096   -0.941   -0.937   -0.457   -0.023   -1.014    1.052    0.056   -1.016   -0.860   -0.188    1.816    1.156    2.908    6.780    9.143    0.204    0.213    7.179    6.136    0.648
CD1=        0        0        2        2        0       14        1        3        0        2        8        0        3        1        0        6        0        2        6        0        3        0        1        5        5        7       14        6       11       12        7       10
CD2=        0        0        1        2        0        8        1        1        1        3        4        1        1        1        0        1        0        2        1        0        1        2        5        4        7       13       16        6        6       22       12        7
CGGATGCGCTCTCGCCTTCCCAAGGAGTTCCATCCGCTCGCCGGTCGACCTCTCCTCCGCTACGTCCTCGATGCCGTCGAGGCACTCCCGGTCGCCCAGCGTATCCTCGTGACGAGCCCAGCGAAGGCGGCGCTGTGCTCCCAGCTCGGCGCGGATTGGGAGATCGCGCTGCAGGAGGAGCCGTTGGGGACGGGGCACGCGCTGGGTTGTGCATTGCCGTTGTTGCGGCCCGACATCCGTTGGGTCCTGCTCGTCTTCGGCGATCACCCGCTGCTCAGGGGGGAAGACCTGGCGCGCTTGCTGAGCGCGGCCCTGCAACAGCGTCCCCTCGCGGCCGTGCTCACGACGCTGCTTCCCGACCCAGCAGCCTACGGGCGAATCCAGCGTGATCCGGACGGACGCGTCACAGGCGTCATCGAGGCGCGCGAGGATGCGAACCACTACGCCGGTCCGGTCGAGGTGGTAAGCGGCGCGACGATCTACTGGCGCGCGTGGCTCGAGGATGCGTTGCCACGGCTGCCCCGCAGTCCCTCCGGCGAGTACTACCACACGGCGCTCATCGGGCTGGCAGCGGCCGAGCGGTCCGGCGAGGCGGTGATCACAGTCGTCGCACCGCCGGAAACAGCGCTCGGGGTGAACGACCGCGTTGACCTGGCGCGGGCCGAGGCGATCCTGCGCGATCGCATCGTCCAGGCGCACCAGCGCGCTGGCGTGACCATCGTCGATCCAGCGACGACGTGGATCGAGCCGACCGTGGAGATCGAGCCGGACGCCCGGATC
KOK=        74
KK=   51872  LL=   52981  Z=    9.10  JJ=   51842  DL=  1110
A===      111      112      113      114      121      123      124      131      132      133      134      141      143      144      211      213      214      223      224      231      233      234      243      244      313      314      323      333      334      343      413      433
B===      222      122      422      322      212      412      312      242      142      442      342      232      432      332      221      421      321      411      311      241      441      341      431      331      424      324      414      444      344      434      423      443
RRR=    0.261    0.243    0.051    0.305    0.067   35.800   -0.399    0.836    0.032    1.905    1.986    1.722    7.668    2.371    0.727   -1.658    1.722   67.351   -0.211    0.806    0.058    0.036    0.386    3.354    0.121   36.582  165.786    0.842    4.637    9.861   11.236    4.912
X1==    0.255    0.230    1.233    0.381    1.230    6.018   -0.464   -1.229    0.365    1.737    0.530   -1.243    2.831   -1.221   -0.770   -0.442   -1.263    9.856   -1.284   -1.250   -0.064   -0.102    2.163    0.981    1.737    6.282   13.096   -0.852    2.788    1.969    5.132    1.560
X2==    1.023    1.055    0.041    0.801    0.055    5.948    0.859   -0.680    0.087    1.097    3.747   -1.385    2.709   -1.942   -0.945    3.750   -1.363    6.834    0.164   -0.645   -0.909   -0.349    0.179    3.421    0.069    5.823   12.660   -0.989    1.663    5.007    2.190    3.150
CD1=        1        1        3        2        2        9        1        0        2        6        4        0        8        1        0        1        0       14        0        0        3        3        7        5        6       14       26        4       13       11       12       10
CD2=        2        2        2        3        1       10        3        1        2        6       11        0        9        0        0        7        0       11        2        1        2        3        4       10        4       15       28        5       12       21        8       16
AGCGCGGTGACGGAGTTCTTCCGACTCCTGCCAGCGTTCCAGCGCCAGCGCTGCGAGCTGCGTGGCGAGCTCGAGCAGCCGTTCCTCGTTCGGCTGCGGGCCGCGTGGCTCGCTGGCGTACAGAGCAACCGTTCCGAGCACGTTCCCGCTCGTACCGCGGATCGGCGTGGACCAGCAAGCCCGCAAGCCAGCTTCCAGCGCGGCCTCCCGATAGTCGGCCCAACGGGGATCGCTGGCGATATCCTCGACGAAAATCGGTCGATCGAGGTAGGCGGCGGTGCCGCAACTTCCGGCCTGGGGACCGATCGGGAGGCCGTCGATCGCAGCGAGGTACCGTGGAGGCAGGCTGGGTGCCGCGCCGTGATAGAGTCGGTCATCGGACCCGAGCAGGAGGACCGAGCAGCGGAGGCCCGGAGCCTGCTGCTCGACGAGGCGGCAGAGGAGTTCGAGTATCTCGCTCAGGGGAGCCGCTTCCGCGATGAGGCGCAGCAGGGTCGTCTGGGCGAAGAGCAGTGCCTCAGCGCGCTTGCGCTCGGTCACGTCGATCAAGAGTCCGTGCCAGAAGAGTGGCTTGCCCTCGGCATTCCGCACCATGACGGCGCGATTCTCCAGCCAAACCCAGCGACCATCCTTGCGCTGGAACCGGTACGTCGCCTCGAACGGTTCGCCGGTTTCGTCCGTCCGCACGGCTTCGGCGAAGACGCGCGGCTGGTCATCCGGGTGCATGCGGCTGAACCAGAGGCCGGGAGTTGCCAGGAACTCCTCGCGGCTGAACCCCGTTACCTCCTCGATCCGCTGACTGAGGAAAGTCACTGGGTAATGGAGCGAACCATCCGGCAGGACGACCGGCTCGGCTGACGTAACGAGCACCGCTGCTGGGATCTGCTCGACGAGTGTGCGGTAGCGTTCCTCGGCCTCGCGGAGCGCTTCCTCGGCCTGTTTCCGCTCGGTGACATCGAGCATGACGCCCTGCCAGTAAAGCGGTTTCCCCTGATCGTCGCGGACGAGGCGTGCGGTGCTCTCGATCCAGCGGACTTCACCGTCACGACGAAGGATCCGAAACTCGCTCCGGAATCGACCCGTCGCCCATGCCTCCCGCGTTTCCTGCCG
KOK=        75
KK=   53612  LL=   54271  Z=    4.75  JJ=   53282  DL=   660
A===      111      112      113      114      121      123      124      131      132      133      134      141      143      144      211      213      214      223      224      231      233      234      243      244      313      314      323      333      334      343      413      433
B===      222      122      422      322      212      412      312      242      142      442      342      232      432      332      221      421      321      411      311      241      441      341      431      331      424      324      414      444      344      434      423      443
RRR=   -1.004   -2.052   -0.549   -1.201    0.380   22.045   -3.202   -0.269    1.174    1.386    1.277    1.147   -1.726    0.897    0.480   -1.346    1.188   16.446   -0.396   -0.506    2.829    1.654   -3.370   -5.342   -0.171   36.038   56.176    0.435    2.873    5.920   20.766   -0.251
X1==   -0.495    2.432    1.141   -0.942    2.432    3.013    2.821   -0.859   -0.987    0.419    3.442   -0.942    1.865   -0.598   -0.568   -0.987   -1.046    6.484   -0.220   -0.987    2.531    0.825    2.299   -1.451    0.419    5.808    7.925   -0.373    1.903    1.301    4.231   -0.506
X2==    2.030   -0.844   -0.481    1.275    0.156    7.317   -1.135    0.313   -1.189    3.309    0.371   -1.218   -0.925   -1.502   -0.844    1.363   -1.135    2.536    1.802    0.512    1.118    2.004   -1.466    3.682   -0.409    6.205    7.088   -1.168    1.510    4.552    4.908    0.496
CD1=        0        3        2        0        3        4        4        0        0        2        6        0        4        1        0        0        0        8        1        0        5        3        5        0        2        9       12        2        6        5        7        2
CD2=        3        0        1        3        1       10        0        2        0        8        3        0        1        0        0        3        0        4        3        2        4        5        0        7        2       12       13        2        7       13       10        5
CCGGAGCGCTTCTTCTGCCTGTTTGCGCGCGGTGATATCGGTCAGCAGGACCTGACGATAGAGCGGTTTACCGTCCTGATCATGGATGACCTTGGTCTGATGCCAGATCCAGATGAGCGTTCCGTCCTTGCGATAGAGGCGGTACTCCAGTTCGAGCGGCTCAGCTGCCGCTTCGGAAGCCAACACGGCCGCGAAGACACGGTCCCGGTCGTCCGGATGGATCTGACGCGTCCAGGTCCCAGGGACCAGCCACTCTTGGGAGGTGAATCCGGTGAGACGCTCGATTCCCGGGCTGACATAGTGGATGTCGAACTGACGCGAGCCGTCCTCGCGCAATTCCGAGGAGGCGGAGCGAATCAGAACGGCACCCGGCAACTGCTCGACGAGCGACCGGTAGCGTGCTTCTGCTTCCTGCAGTGCGAGCTCCGATTCCTTTCGCCGTGTGACATCGAGGAGCAGCACCTGGCGGAGCCGCGGTGTTCCGTTCGCGTCACGCAGGATCCGCGTTATGTGCCAGAGCCAAATGGTGCGTCCGTCTTTGCGAATGAATCGGTACTCGATGTCCAGCGGCGAGCCGGTGCGCTCTGACTCAGCCTGAGCGGCGAGAACGCGCTCGCGATCGGCGGGATGGATCTGTCGTGACCAGCGCCCGGGCTCCTG
KOK=        76
KK=   54542  LL=   55351  Z=    7.32  JJ=   54242  DL=   810
A===      111      112      113      114      121      123      124      131      132      133      134      141      143      144      211      213      214      223      224      231      233      234      243      244      313      314      323      333      334      343      413      433
B===      222      122      422      322      212      412      312      242      142      442      342      232      432      332      221      421      321      411      311      241      441      341      431      331      424      324      414      444      344      434      423      443
RRR=    0.027   -1.085   -0.362   -0.030   -3.510   19.760   -0.126   -1.222    0.090   -0.175    1.630    1.360    0.275    0.757   -0.277    0.321    1.359   30.022    0.080    1.359   -1.235   -0.643   -0.392    9.352    9.135   33.183  162.888    0.077    0.433   -1.126   17.295    0.352
X1==    0.433    1.343   -1.076   -0.103    4.343    4.072   -0.252   -1.076   -0.287   -0.212    0.511   -1.057    1.859   -1.484    0.343    0.585   -1.139    8.477   -0.403   -1.159    0.808   -0.375    0.252    2.224    4.426    5.901   11.284   -0.325    2.613   -0.255    4.553    0.223
X2==    0.063   -0.808    0.336    0.287   -0.808    4.853    0.499    1.137   -0.312    0.827    3.190   -1.286    0.148   -0.510   -0.808    0.548   -1.194    3.542   -0.197   -1.173   -1.529    1.715   -1.556    4.205    2.064    5.623   14.435   -0.236    0.166    4.412    3.798    1.581
CD1=        1        2        0        1        5        6        1        0        1        2        3        0        5        0        1        2        0       12        1        0        4        2        3        6        9       11       21        4       10        4        9        5
CD2=        1        0        2        2        0        7        2        3        1        4        8        0        3        2        0        2        0        5        1        0        0        5        0        9        6       12       24        4        5       14        9        8
CCAGACGACCGACCCGTCCTTGTGCAGGAGGCGGTACTCGAGGTCGAGCGACTCGCCTGTTCGGTCAGCCGTCGTGATGGCGGCCAGCACGCGCTCGCGATCGTCGGGGTGCAGCTGCGCGAGAAACCGCTCGGTCGTCCACTCCTCGGGCCTGAATCCGGTCAGGCGCTCGATCGCCGGGCTCACATAGATGTTGAGCATGCCCCGCTGGAAAGCTTCCCTGTCCGGCACGAGTGGACGAATGAGCACGACACTGGGGAGCTGCTCGACCAACGTGCGGTAGCGCAGCTCGGCTTCGCGCAGCTGCTCGAGGAGTTGGCGCTGTTCGGTCACATCGATCGTGACGAGAAGGAGATACCGTGGTCGGCCGCCCTGGTCGCGGACGAGTGCTCCTTCCTGGCGCAGCCACACCCAACGACCGTCCTTGTGCCGGAAGCGATACTCCAGTGGCTGCTGTGGTCCTACCCGATACCACCGCTCGGCTTCAGCGAGTACCCGTTCGCGGTCTTCGGGGTGAATGTTGCGCATCCAGACACCGAGCTCGCTCCACTCTTCCGCGGTATACCCCGTGAGATCGACGATGCGTGGGCTGACGAACAGTGTCCGCCAGCCGAGCGTCCCATCCGATAAGGCCACCGGCTCCGGTTCCACGATCGTCACGGCTCCTGGATGGTGCTCAGCGAGGAGCCGGAACCGCTCTTCCGACTCACGCTGTGCCGCCTCAGCCTCTTTTTCTGCAGTGATATCGAGGAGCAGCGACTGCCAGGCGAGCGGTTCCCCGTCCTGATCGAGCAGGAGTGTGGCCTCGTG
KOK=        77
KK=   55532  LL=   56461  Z=    5.17  JJ=   55382  DL=   930
A===      111      112      113      114      121      123      124      131      132      133      134      141      143      144      211      213      214      223      224      231      233      234      243      244      313      314      323      333      334      343      413      433
B===      222      122      422      322      212      412      312      242      142      442      342      232      432      332      221      421      321      411      311      241      441      341      431      331      424      324      414      444      344      434      423      443
RRR=   -1.228    0.680    0.181   -1.134    3.613   40.254   -1.062   -0.084    0.141   -1.633    0.914    0.656   -0.967    1.990    0.680   -7.440    1.552   14.098    3.985    0.552    0.454   -0.613   -1.490   -3.943    0.027   12.886  103.299    0.085    7.334    8.827   64.863   -0.398
X1==    1.287   -0.772   -0.341   -1.172    3.228    5.284   -0.393   -0.341    0.392   -0.462    0.814   -1.172    0.814   -1.627   -0.772   -1.239   -1.220    6.547    1.911   -1.239    0.590    1.243    3.021   -1.093    1.361    4.513   11.104    0.248    2.982    2.096   11.293   -0.564
X2==   -0.954   -0.881   -0.529    0.967    1.119    7.618    2.702    0.246    0.360    3.536    1.123   -0.560   -1.188   -1.223   -0.881    6.005   -1.271    2.153    2.086   -0.446    0.769   -0.493   -0.493    3.608    0.020    2.855    9.303    0.342    2.459    4.212    5.743    0.706
CD1=        2        0        1        0        4        8        1        1        2        2        4        0        4        0        0        0        0       10        4        0        4        5        8        1        5       10       22        6       12       10       21        4
CD2=        0        0        1        3        2       11        5        2        2        9        5        1        1        1        0        9        0        4        4        1        4        2        2        9        3        8       18        6       11       15       13        7
GATCTGCGGGCTGACGTAGATGAGGTCAAAGGCTGGCGTTCCGTCTGCTCTCCACCGGGGTTGTGCTGAGACGACGAGGAGCGCCCCCGGCAACTGCTCGACCAGTGTCCGGTAACGTTCCTCCGCATCGCGGAGTGCTCGCTCGGTCTCCTTTTGGGCGGTGACGTCGATGAGCAATCCTTGCCAGGCGAGCGGCTGCCCGGTCGCATCGCGCAGCTGGACTGCACGCTCGCGTATCCAGCGGACGGAACCGTCGCACCGCACGATCCGGTAATCGACGTCGCACAGTTGCCCAGTCTCGTCGGTGCGGAGCATTTCCGCTTCGTATCGTCCCCAGTCATCCGGGTGGATGAGCCGAGCGAAGAGCGTCGGATCGGCCAGAAACTGACTCGCGGGGTAACCGGTCAGCTCTGCGACTTCGTCGTTGAGATAGCGGAACGGATAGGAGAGCAGCCCATCGGGGAGCCTGATCGGTTCGGGCTCACGGACGTAGAGGACCGCGGGCATCGTCTCGACCAGCGCCCGCAACCGCGCCTCGACTTCCGCTCGAGCCCGCTCGGCCTCCTTGCGCTCGGTGATGTCGAGCATGACGCCGTGGATGAAGGTACACCCGGACTCGTCCGTCCGGACCCGTCCCCAATCCTGGACCCAGACGATCGAGCCGTCGCGGCGAACCATCCGGTACTCGAGCGAGAACTCCTTGCCCTCTCGCACTGCGCGCTCGATCGCTGCGGTTATCCAGGGCCGGTCCTCCGGATGGAGGTGGCGTCGCCACATGCCGCGTTCAGCCAGCCATTCCTCCGGCGTATACCCGAGCAGGCGTTCGATCTGCGGACTCACATAGGAAGTCTCCACGGTATCAGCGGCTGTTGCACGGTAGACGACGACCGGCACGAGTTCGACCAGGTCGCGGTAGCGCTGCTCGGCCAA
KOK=        78
KK=   56672  LL=   57031  Z=    4.57  JJ=   56222  DL=   360
A===      111      112      113      114      121      123      124      131      132      133      134      141      143      144      211      213      214      223      224      231      233      234      243      244      313      314      323      333      334      343      413      433
B===      222      122      422      322      212      412      312      242      142      442      342      232      432      332      221      421      321      411      311      241      441      341      431      331      424      324      414      444      344      434      423      443
RRR=    0.078   -0.165   -0.431   -0.591    0.078    1.003   -0.245    0.308    0.678    0.283    4.721    0.308    2.553    1.123    0.078   -0.288   -0.249    8.461    0.725    0.308   -0.913    3.311    0.733    0.124    0.607    6.293   48.492   -0.028    0.296    0.605   13.523   -0.491
X1==   -0.400    0.678   -0.740    1.314   -0.322    0.404   -0.553   -0.740    1.404   -0.319    1.552   -0.686    2.448   -1.096   -0.322   -0.596    0.447    2.520    0.554   -0.596    0.861    1.970    0.974    0.051    0.545    6.035    8.546   -0.342    0.432    0.432    3.345   -0.233
X2==   -0.196   -0.243    0.583   -0.450   -0.243    2.483    0.442   -0.417    0.483   -0.888    3.043   -0.450    1.043   -1.025   -0.243    0.483   -0.558    3.358    1.308   -0.517   -1.060    1.680    0.753    2.430    1.112    1.043    5.674    0.081    0.685    1.398    4.043    2.112
CD1=        0        1        0        2        0        1        0        0        2        1        3        0        4        0        0        0        1        3        1        0        2        3        2        1        2        8       10        2        3        3        5        2
CD2=        0        0        1        0        0        3        1        0        1        0        4        0        2        0        0        1        0        4        2        0        0        3        2        4        2        2        7        2        3        4        5        5
GAGCAGACGCTCGACCACGACCGACCACGGCGTCCCCAGCGGAAGCTCCGATTCTCGACTGGCCAAGAGCCGGACAGCGGGAGCGTTCCGGTACCGGAGCAACGCAGTGTGGTCGAAGACGAGCAGTCCGATCTCGATCTCGTGGATCAGGAAACGGCCCAGCCAGCGCTCGAGTTCTTCCTCGTCCTCGAACGACGGTAGCGCATCGTCTGCTCGCAGGCGCAGCAGCCAACTGCTCGTCCCGAACTCGCCGGGAATGCAGGCGGCGTCGCAGCGCTGAAGCGTGCTGTCTCGTTGGAGCGTCACTGCTCCCCAGGCTGGCTCACCGCGACGAGCAGCCTGGAGCATCGCCTCGACGGC
KOK=        79
KK=   59792  LL=   60211  Z=    4.52  JJ=   59642  DL=   420
A===      111      112      113      114      121      123      124      131      132      133      134      141      143      144      211      213      214      223      224      231      233      234      243      244      313      314      323      333      334      343      413      433
B===      222      122      422      322      212      412      312      242      142      442      342      232      432      332      221      421      321      411      311      241      441      341      431      331      424      324      414      444      344      434      423      443
RRR=   -0.053    0.069   -0.076    0.327    0.069    8.178   -0.255    0.032    0.150   -1.360    0.219    0.327   19.730    1.262    0.069    0.150    0.327    0.688   18.707    0.327   -0.098   -0.245   -1.550    1.200   -0.163   13.422   27.109    2.804    0.061    8.151   10.164   11.824
X1==   -0.123   -0.187    0.706   -0.368   -0.187    1.551    0.438   -0.294    0.551   -0.704    1.119   -0.368    4.119   -1.060   -0.187    0.551   -0.562    1.314    7.141   -0.449   -0.074   -0.302    1.441   -1.317    1.296    4.119    5.763   -1.317   -0.078    4.124    3.119    2.023
X2==    0.433   -0.371   -0.107   -0.888   -0.371    5.272   -0.581   -0.107    0.272    1.933    0.196   -0.888    4.790   -1.191   -0.371    0.272   -0.581    0.524    2.620   -0.728    1.327    0.810   -1.076   -0.912   -0.126    3.259    4.704   -2.129   -0.787    1.976    3.259    5.844
CD1=        0        0        1        0        0        2        1        0        1        0        2        0        5        0        0        1        0        2        8        0        1        1        3        0        2        5        7        0        2        8        4        5
CD2=        1        0        1        0        0        6        0        1        1        5        2        0        8        0        0        1        0        1        3        0        3        2        0        0        2        6        7        0        2        7        6       14
GGCGACGTTACGCTCGCTCGCAGCGATTCCGCCGCGTGCCGCGTCGGTGACAGCTTGGATACTGGCAGCCAGCGTCTGCGCCAGCTGGGCCAGGCGGTGCAATGCTTGCTGCTGGGCGCTGGCGCCGCGCGCGAGTTCGGTGATGGCACGCTGGACCTCGTCGATCGCCCGCTCGGCTGCGCTGAGGAGGTCGCTTTGGCGTACGGCGCCGCGGGAAACCGATTGCACGGCCTGGGTCGCTTCGGCAGCGGCATGGGACAAGTGCTCGCCGCTCTCGCTCAGTTGGTCGCTGATAGTGGCGGCCAGGGCAGCTGTGCGTTGGAGGCCGGTGATCGCTTGGCGCACCGCCTCTTTGAGCGGCCGGTACAAGTCGGAGAGATCGTCTTGCGGTCGCTCGGTCGTGACGCTCGAGAGATCGAA
KOK=        80
KK=   60512  LL=   61411  Z=    9.10  JJ=   60482  DL=   900
A===      111      112      113      114      121      123      124      131      132      133      134      141      143      144      211      213      214      223      224      231      233      234      243      244      313      314      323      333      334      343      413      433
B===      222      122      422      322      212      412      312      242      142      442      342      232      432      332      221      421      321      411      311      241      441      341      431      331      424      324      414      444      344      434      423      443
RRR=   -1.565   -0.056   -0.156   -1.497    3.092    0.143   -0.431    0.009    0.143   -0.297   10.677   -0.041    1.321   -0.057   -0.056    0.143    0.491   57.157    0.547    0.185    0.571    6.724   -4.489    0.404    0.137   16.388   74.796    0.307    1.948   20.085    5.774    2.440
X1==   -0.519    1.293   -0.080    1.862    3.293    0.434   -0.387   -0.080    0.434    1.836    5.216   -0.073    0.508   -0.155    1.293    0.434   -0.387    5.674    0.715   -0.394   -0.622    2.278    2.856    1.138   -0.845    2.526   10.897   -0.336    1.087    2.966    3.871    1.087
X2==    3.014   -0.043    1.942   -0.804    0.939    0.329    1.114   -0.112    0.329   -0.162    2.047    0.561    2.602    0.367   -0.043    0.329   -1.271   10.073    0.766   -0.469   -0.918    2.952   -1.572    0.355   -0.162    6.489    6.864   -0.911    1.792    6.773    1.492    2.245
CD1=        0        2        1        3        4        2        1        1        2        5       10        1        3        2        2        2        1       10        3        1        2        7        8        5        1        6       22        4        7       11        8        7
CD2=        5        1        5        1        2        2        3        2        2        3        7        3        8        4        1        2        0       12        2        1        1        7        0        3        3       15       13        3        9       20        6       10
CTCGAGCCGACGCCGTACCTCCTCGAGTGGTAACCCACGCGCCTGGGCATAGCGCTGGAAGAAGCGAAGAGTCGGCTCGAAGCTGAACTGGTAGTCATAGAACCGCTGGGCAATACGGTCGGCGACACGTTCTGCCCACGGGGCGAGCCGTTCCAGCTCCGCTCGCTCGGCCTCGTCGAGGCCGAGGAACTGGCGCCGCTGCTCGAGCCCTGCAGGTGTCAGGCGGATGGCTTCGGCCAGATCGCGACCTTTTGCCTGATATGCCGTCATGCGTCGTTCTCTCCTTTCGTTTGTCTCACCACTGCTTCTCAAGCCCGAGTTTTGGAATAATTTCGTTTTGAAAGCCCCGGCTGCCGGTGGTGCCGGCGACGCAATCGAGGTTTCTCCCGCTCGTGAATATCGTCAGAATGCTGCGTTGTTACGAGCTTTCCTTCCTAGGAAATGAGTGACATTCCGGCGGTACGTTCGGCCCGTAGACTGCTCGATGGGGCGACGGTGGAGGGAAACTTTTCGCTCACCAGGACGATCGACGAGTGGCTTGCCGGTCGACCAGCGGCTACCCGCCGTGCGTATGCCCATGACGTGCGGGAATTCCTCGCTGCGTTAGGGGGCGAGCTGGCGCAGCTCGACGAGACGGCGCTCCGGCGATGGCTGGCGACGTTCGAGCATCGTCGGCTGGCCCGAGCGACGGTCCGGCGCAAGCTCGCGGCTGTCCGCTCTTTCCTCCGCTATCTGGCTGAACGCGGCTACCTCGAGCGAGACCTCAGCTCGGTCGTTCCCGCGGCCTTCGGGAAGCCTCCTGACCAGACACCACGGGTGCACGCGACCGAGCGTGGTCGCCTGCTCGCGACTGCGCTCCAACTGGCTGACCCGCGCCTGCAGCTCTTGCTCTGGTTGGCT
KOK=        81
KK=   66692  LL=   67831  Z=    5.19  JJ=   66662  DL=  1140
A===      111      112      113      114      121      123      124      131      132      133      134      141      143      144      211      213      214      223      224      231      233      234      243      244      313      314      323      333      334      343      413      433
B===      222      122      422      322      212      412      312      242      142      442      342      232      432      332      221      421      321      411      311      241      441      341      431      331      424      324      414      444      344      434      423      443
RRR=    0.145   -0.118   -0.509    1.007   -0.027   99.259   -0.727    0.347   -2.326   28.472    1.604    0.484    7.683   -0.707    0.064   -0.395   -1.024    5.426    4.190    0.036    0.246    3.660   -0.453    6.064    5.514    4.602   13.376    0.437    0.931   12.052   17.785   -0.764
X1==   -0.606    1.298    1.624    0.529    0.298    8.117    1.114   -1.107   -1.192    6.168    1.959   -0.325    1.352    0.488   -0.702    0.501   -1.271    3.438    1.588   -0.346    0.105    2.139   -0.681    2.311    2.943    0.746    3.106    0.968    1.056    6.238    3.777    4.511
X2==   -0.238   -0.091   -0.313    1.903   -0.091   12.228   -0.653   -0.313    1.951    4.616    0.819   -1.489    5.681   -1.450   -0.091   -0.789    0.806    1.578    2.639   -0.104    2.342    1.711    0.666    2.624    1.874    6.167    4.306    0.451    0.881    1.932    4.709   -0.169
CD1=        0        2        3        2        1       11        3        0        0       12        6        1        5        4        0        2        0        6        4        1        3        7        2        8        7        4        8        7        8       20        9       16
CD2=        1        1        2        5        1       20        1        2        5       15        6        0       16        1        1        1        3        4        5        2        9        7        5        8        9       17       13       11       11       14       14        8
ACCGCTCCAGCTGGTCACGGCGGTAGCGGCGATCGCCAATGGTGGTGTGCTGATGCGACCGTACGTCGTCCAGGAGATTCGCCGAGGGGATCGTGTCCAAGTGGTCCAGCCTCAGCCGGTCCGACGGGTGATCAGCGAGGAGACGGCACGCACGCTCACCGCGATGCTCGCTGAGGTGATGGACAGCTACGCTGGGCGCTTCGCGGTTCCAGGCTACCGGATCGCAGCCAAGACGGGAACGGCTGAGATACCTGGTCCGCAGGGATACGAGCGCGGCGAAGGCGCGACGATCGCCTCGGTGGTCGGTTACGGACCGGTGGAAGACCCGCGCTACTGCGTGCTGGTCAAGATCGACCGGCCCAAGGGCTCGCCCTGGGGCGAGCGCGCCGCTGGCCCTGCCTTCGCCGAGCTGTTTCGCCAGCTGCTCTTGCTGAAGGGGATCCCCCCATCCCAACCGGTGACGAGCACCCCATCGGGAGGGAGCCAGCCATGATCAGCCTGCGTGATGTCCTGGACGGGACGGCCGGCATGCTGCGTGGCTCGGCGGCACCTGACCTGCTCTTCCGGCGCGTCTGGCATGATTCGCGGACGGTCGAGCCGGGTGATCTCTTCGTCGCACTGCGCGGTGAGCGACACGACGGGCACGATTTCGTCGCTGATGCGGTCCGCCGGGGTGCAGCGGGGGCACTGGTCGAGGCGCGCTGGGCTGAGGAGTTGGCCAATCTGGGAATTCCGTTGATCGTGGTGGATGACACCCTGGCCGCTCTGCTCCGTCTGGCCAGTTACTGGCGGCGCCTCTTCGCCGTCCCGGTGGCTGCCGTGACCGGAAGCGTGGGCAAGACCAGTACCAAGGAGGCGATCGCTTCGGTTCTGGCCCAGCGCTTTCAGGTCGTGCGGAGTCGGGCGAGTTTCAATACCGATGTCGGCATCGCGCTCGATCTCTTGACGATCGACCCGAACACCGATGTCGTCGTGCTGGAGTTCGGGGAGGCCTACCGCCTGGGAGAAGTGCGCGAACTGTGCGCGTTGGCTGAGCCACGGATCGGAGTGGTCACCAACGTCTCCTATGCGCACCTGGCCCGCATGGGGACGATCGAACGGATCGCCCAAAGCATCGCCGAGCTTCCCGAGTCGCTTCCC
KOK=        82
KK=   80852  LL=   81781  Z=    5.75  JJ=   80822  DL=   930
A===      111      112      113      114      121      123      124      131      132      133      134      141      143      144      211      213      214      223      224      231      233      234      243      244      313      314      323      333      334      343      413      433
B===      222      122      422      322      212      412      312      242      142      442      342      232      432      332      221      421      321      411      311      241      441      341      431      331      424      324      414      444      344      434      423      443
RRR=    0.010    9.722    9.411    2.209    0.776   39.657    1.041    0.198    6.984    2.428    4.572    0.567   -1.250    0.425   -0.145   -2.910    1.598    8.068    1.439    0.471   -0.501   -1.716    0.080   -2.531    0.512   -0.780   67.632   -0.059    3.685   17.781    5.919   12.503
X1==    0.177    3.157    3.941    1.887   -0.843    7.241    2.615   -0.328    2.178    1.763    3.845   -1.278   -1.052   -1.232    0.157    2.178   -1.293    4.625    3.326   -0.353   -0.252   -0.474    1.340    2.665    1.763   -0.440    6.273    0.041    1.627    4.476    2.009    3.526
X2==    0.057    3.079    2.388    1.171   -0.921    5.477    0.398   -0.604    3.206    1.377    1.189   -0.444    1.189   -0.345   -0.921   -1.336   -1.236    1.744    0.433   -1.336    1.988    3.616    0.060   -0.949    0.291    1.775   10.781   -1.443    2.265    3.972    2.946    3.546
CD1=        1        4        6        4        0       10        5        1        4        5        9        0        1        1        1        4        0        7        6        1        2        2        5        8        5        2       12        4        8       14        6       12
CD2=        1        4        5        3        0        9        2        1        6        6        5        1        5        2        0        0        0        4        2        0        7        9        3        1        4        6       23        3       11       15        8       14
ACTGCTGGTCGGGTTGCTCGAGCACGGTGGGGAGTGGTCGCAGGAGATCATCGAACAGGCGCTGCGTCTGGCTAATGCAGTGGGGGCACTCGTTTGCACGCGGCGTGGGGCGATTCCGGCGTTGCCGACACGTCAGCGAGTGAAGCAATTCCTGCGCGCTGCTGCCGAAACGTTTTGAAACACGTGGAAAGGAAGCGAGGAATGACGCGAGACTTGCGTGAGTTCGATCGCATCGTGCTCGGTGAGATCTGGACGAGTGACGAGGCCTGGCGCAACCTCGTCTTTCTCTGCGATGATCTCGGCCATCGTTTCGCTGGGACGGATCGCGAACGGCGAGCGGCCGAGTTCCTGGCCGAGCGGATGCGGGCCTACGGACTTCAGAACGTTCGCTTGGAGGAGTTCCCGATGGCGACCTGGGAGCGCGGTCCCTGTCACCTTTGGGTCACTGCTCCGCTCGAGCGTGAGCTCCCGGCGATCGCCATGCCGTACTGCCCGAGTGCCCGACTGGAGGCCGAGGTCATCGATGTCGGCGAAGGCGAGCTTCCCGACTTCGAGCGCTGGGCGAGCGAGATTCCGGGCAAGATCGTCCTCACTGATGCCGAGACGAATCGCCCGGGCGAGCGCAAGAGTCACCGGACGGACAAGTTCAATTGGGCGATCCAGCGCGGAGCGGTTGCGGTGCTCTTCATCAATCAAAACCCTGGACAACTCCACATCACCGGCTCGCTCACCGGTCGGACCCCAAACGGTACGCGGGCCGTCGATCGCGAGGCGCTGATTCCCGGTCTCGGCCTGAGTTACGAGACGGGGATGCTGCTGCGCCGGTTGGCCGAGCGAGGAGCGTTGCGTCTCCGCATCGCGACCGAGAACCGGACGTACGACTCCCGCTCGGCCAATGTCATCGGCGAGATTCCCGGCCGGGAGCGACCG
KOK=        83
KK=   84332  LL=   85171  Z=    9.15  JJ=   84122  DL=   840
A===      111      112      113      114      121      123      124      131      132      133      134      141      143      144      211      213      214      223      224      231      233      234      243      244      313      314      323      333      334      343      413      433
B===      222      122      422      322      212      412      312      242      142      442      342      232      432      332      221      421      321      411      311      241      441      341      431      331      424      324      414      444      344      434      423      443
RRR=   -0.039    0.383    7.720    0.157    0.383    5.887   -0.201   -0.109    1.485   -0.128    3.459    7.688    2.234    0.565   -0.021   -0.234    0.543    0.145    1.599    5.243    0.899  104.540    2.093    2.179   -0.076   -0.291    4.727    0.193    1.620    4.109    9.492    0.183
X1==    0.305    0.189    2.535   -0.289    0.189    2.177   -0.447   -1.108    1.334    3.364    1.102    2.322    3.083   -0.350   -0.811    0.490   -0.447    0.269    2.382    4.708    0.330   11.806    2.008    1.769    1.983   -0.219    2.251    0.144    0.462    1.969    3.744    0.964
X2==   -0.128    2.026    3.046   -0.543    2.026    2.704    0.449    0.099    1.113   -0.038    3.139    3.311    0.725   -1.613    0.026   -0.477   -1.215    0.540    0.672    1.113    2.722    8.855    1.042    1.232   -0.038    1.328    2.100    1.344    3.508    2.086    2.536    0.190
CD1=        1        1        4        1        1        4        1        0        3        7        4        4        7        2        0        2        1        2        5        7        3       22        6        6        5        2        6        4        5        8        8        6
CD2=        1        3        6        1        3        5        2        2        3        3        8        6        4        0        1        1        0        2        2        3        7       16        4        4        3        5        6        8       12        9        7        5
CGACGAGAGTCGCGCTCGCGAGCGGTGGTTCTTCGGCCAGCAGCATCGCCGCCGACTGTTGACCGGCCGAGTGGGTGCTCAGGGGCGGAAGACGATACCCTGTATTGACGTTCATCGATTTTGGCGTTACCATAGGGACTGGAGGGTGGACGATGGAACATCATTGCTGCCCGATCGACGACCGATCCCGTGTTGGACACGCGCTACCGACTCGACAGCTGGCGCAGCTCGCCCGGGCGCTGGCCGACGAGACACGCCTGGAGATTCTCACGTTGCTCGTCGAGCAGAACCAGCCGATCTGTGTCTGTCACCTCGTTGAGCGGGTGCCGGTCGGCCAACCGACGGTCTCTCATCACCTGCGCCTCTTGCGGCAGGCAGGACTGGTGACGGTCGAACGACGCGGTACGTGGGCGTACTATCAGGCGACACCACTTGCCCGTCTCTTGCTCGAGCGCCTCAGCGAAGCGATTCACTGGCCGGTCATGGCGTGAGGGGGACGGTCGAGATGGATATCGCATTTCGGCGCATTTGTATCGACGATCGTCGATACAAGGCCGCGAGGCTCACCTGGTCCAGGCGGCTCGGGGAGCATCCTCGCTCGTCCACACGGAAAAATCGAACGGACGCGATCGCTCATACCTGCCCGGCTCGTGAGAGCGGTGTGGCGTCTCGTCTCCACTCCGGAGATCGGCGAATGGGCATCTCCGGCGGGCTGGTGTTCCGTCCACCAGTGCACGTCGTCGGAGCGAGATCGATCTCGTTCGTGGATCGAGTCCATCCATGCTGGTTGACTGTTTTGTCGTCTCGCGAGTTCGACGAGGGGGAACCCAATCAGCGGCC
KOK=        84
KK=   85382  LL=   86041  Z=    5.11  JJ=   84902  DL=   660
A===      111      112      113      114      121      123      124      131      132      133      134      141      143      144      211      213      214      223      224      231      233      234      243      244      313      314      323      333      334      343      413      433
B===      222      122      422      322      212      412      312      242      142      442      342      232      432      332      221      421      321      411      311      241      441      341      431      331      424      324      414      444      344      434      423      443
RRR=   -0.058    0.238    0.237    0.405   -0.160   41.516    1.882   -0.096    1.942    0.877   -0.549   -0.111    7.712    1.239    0.243   -1.068    0.059   13.538    0.893    0.977   -0.299    5.255   -1.301    4.500    7.718    3.114   33.778    1.117   -0.868    4.301    7.712    1.479
X1==   -0.300    0.597   -0.713    0.306   -0.403    6.045    2.070    0.287    2.045    0.240    1.850    0.306    2.636   -1.275   -0.403    1.045   -0.930    4.196   -1.123   -0.955   -0.179    3.263   -1.501    1.968    2.566    1.064    7.208    2.540   -0.466    3.145    2.636    1.082
X2==    0.193    0.398   -0.333    1.323    0.398    6.868    0.909   -0.333    0.950    3.661   -0.297   -0.361    2.926   -0.972   -0.602   -1.023   -0.064    3.226   -0.795   -1.023    1.670    1.611    0.867    2.286    3.008    2.926    4.686    0.440    1.863    1.368    2.926    1.368
CD1=        0        1        0        1        0        7        3        1        3        2        4        1        5        0        0        2        0        6        0        0        2        7        0        5        5        3       13        9        3       10        5        6
CD2=        1        1        1        3        1        8        2        1        2        8        2        1        7        1        0        0        1        4        0        0        4        4        3        5        7        7        8        5        8        7        7        7
GTTCTCGAAGCTGGTCCGGACATCGCGACGTCGGTCCGTCGCTGGAGTCATGTGCGGATGTTCTCTCCTTGGCACTTCGATCTCGATCCCGTCGCGGTGAGCCTCCTGACGAGCGAGGGGTGGTCCTCGCCCGATCCCGAGAGCTACCCGACTGGTGGCGAGTTCATCGCTCGCTTTCTGGAACCACTGGCCAGACACCCACTTATCCGGCCCGCTCTCCGCTTCTCGCATCGGGTGACTGCGATCGGTCGCCTAGGGCGTGACAAGCTGTCCGGGCACGATCGAGCTGGCCGCCCCTTCGCCGTCCGGGTGATGACACCCACCGGTGAGCAGGAACTCCTCGCCCGGGCTGTCCTCGATGCCTCGGGAGCGATTCCCAATCCCCTCGGCGGGAGCGGTTGGCCAGCGATCGGCGAGCGAGCATGTACGGATTCGATCGACTACGGTATGCCGGACGTGCTTGGCCGCGATCGGGCGCGGTATGCCGGTGCACGAACGCTCGTCGTGGGCGCAGGACACTCGGCCTTCGGAACCCTTCTCGATCTCGTCAGTCTGGCTGAGCAGGAACCAGGCACTGTCGTGCACTGGGCGATCCGGCGCCGCTCGCTCGCTGGTCGCCTGGGAAGCCCCCAGGACGAGCTGCCAGAGCGAGGGCGCCTC
KOK=        85
KK=   86042  LL=   86851  Z=    7.92  JJ=   86042  DL=   810
A===      111      112      113      114      121      123      124      131      132      133      134      141      143      144      211      213      214      223      224      231      233      234      243      244      313      314      323      333      334      343      413      433
B===      222      122      422      322      212      412      312      242      142      442      342      232      432      332      221      421      321      411      311      241      441      341      431      331      424      324      414      444      344      434      423      443
RRR=   -1.160    0.311   -0.393    0.922   -1.092   18.741   -1.506    0.148   -1.125    6.516    0.831    1.148    7.284   -0.958    0.311    0.305    1.186   15.874    0.194    0.008   -0.338    1.637    4.512   -0.464   -0.030    7.435  118.955    0.007    2.209    2.949   24.431    0.916
X1==    1.577   -0.468   -0.929    2.054   -0.468    5.924   -1.027    0.071    0.966    2.801    1.349   -0.946    2.049   -1.467   -0.468   -1.017   -1.027    3.649   -1.080   -0.026   -0.169    1.139    3.141   -0.221   -0.026    4.151   11.946   -0.226    2.605    1.171    3.450    2.127
X2==   -0.735   -0.666    0.423    0.449    2.334    3.164    1.466    2.071   -1.165    2.326    0.616   -1.214    3.554    0.653   -0.666   -0.299   -1.155    4.350   -0.180   -0.299    2.006    1.437    1.437    2.102    1.161    1.791    9.958   -0.033    0.848    2.518    7.081    0.430
CD1=        2        0        0        3        0        7        0        1        2        6        4        0        5        0        0        0        0        5        0        1        2        4        7        2        2        8       20        4       10        7        7        9
CD2=        0        0        2        2        3        5        3        4        0        7        4        0        9        4        0        1        0        6        1        1        6        5        5        6        5        6       19        6        8       12       15        7
GGTCAGCGTCTCGCTGCAGCACTCGAGGCTGATCGGATCGTGCTCCACCGTGGTATCCTCGTCGATCGCCTGGAGCGCACGAGCCAGGGAATCGTCGTCTTCGCTGGCGAGCGAGCACTGCCTCCAGTTGACCGTATCGTCTGCGCCACAGGGTATCGGCCGGATCTCGGACTGCTCCGGGAACTCCGGCTGGCACTCGACACGGTCGTCGAGGCCCCGGTCGCGCTCGCTCCAGCGATCGATCCTGCTCTCCACAGCTGCGGAACCGTACCGCCCCATGGGGTCGAGGAACTCACCCATCCGCAAGAACCCGACTTCTTCGTCGTCGGACTCAAGAGCTATGGGCGGGCGCCGACCTTCCTCCTCCGGACTGGCTATGAGCAGGTCCGATCGATCGTCGCGGCGCTGGCCGGTGACTGGGAGGCTGCGCGCCGCGTCGAGCTGCGACTTCCTGCCACCGGCGTGTGTGGTGGGGAGAAAGGAGAAGCGTGCTGTTCGGAGCCAGGTGTGACGGAGAAGGAGACCGATCAGCCGACTGCCGTCGCCAAGCGGCCCCTTCTCCTCGTTGGTGGCCCTGAACGAGCTCGCCTCCGTCCGGCACTCGAAATCTCCGGGCCAGCGTGCCCATGGCCGCGCCCCTCGAAAGCCGAGCAGGGCGTGTGCTGTGCCGACCGAGCTGACGAGCCGGTGTGCACCTGCGAGAGCGAGTCGGCGGGGCAGACGTGTGGTGGCTGAGGAGTCTCAGCCAGCCGGCTCGCTCGCCATCCGGCGTCCTTCCTCGCGCAGGAGCCAGCGGGCCAGGAGGACGAG
KOK=        86
KK=   96392  LL=   97291  Z=    6.18  JJ=   96122  DL=   900
A===      111      112      113      114      121      123      124      131      132      133      134      141      143      144      211      213      214      223      224      231      233      234      243      244      313      314      323      333      334      343      413      433
B===      222      122      422      322      212      412      312      242      142      442      342      232      432      332      221      421      321      411      311      241      441      341      431      331      424      324      414      444      344      434      423      443
RRR=   -1.020   -0.103    0.050    0.737   -1.172    7.009    0.736    0.064    2.006   -0.232    1.276   12.976   21.934    4.594    0.471   -0.565    0.395    0.720   -0.042    0.720   16.457   67.042    7.977    2.544   -0.016    0.198    0.110    0.736    4.149    8.087    2.402    2.409
X1==   -0.395   -0.573    0.022    1.080    1.427    2.176    1.446    1.022    0.490    0.375    0.481    3.080    4.486    3.338   -0.573    0.490   -1.161    0.659    0.044    0.490    4.041    9.280    3.164    1.080    0.375    0.481   -1.357   -0.831    5.303    3.157    1.149    1.441
X2==    2.582    0.179    2.245    0.683   -0.821    3.221    0.509    0.063    4.095   -0.618    2.650    4.214    4.889    1.376   -0.821   -1.153   -0.340    1.092   -0.965    1.471    4.073    7.224    2.521    2.356   -0.042    0.412   -0.081   -0.885    0.782    2.561    2.091    1.672
CD1=        0        0        1        2        2        4        3        2        2        3        3        4        9        7        0        2        0        3        2        2       11       20        9        5        3        3        1        4       18       13        4        9
CD2=        4        1        5        3        0        5        2        2        6        2        8        8       12        6        0        0        1        2        0        3        8       13        6        6        3        4        2        3        7       11        7        9
GTTTCCGGGACGGTGAGCTCCATATCCTCGTTTCGACCGCTGTCGTGGAAGTCGGGATCGATATCCCCAACGCGACGGTCATCCTGATCGAGGGAGCCGAGCGCTTCGGGCTCGCGCAGTTGCACCAGTTCCGCGGTCGCGTCGGTCGCGGTTCCGCGCCGTCCTACTGTCTGCTCGTCTCCGATGCCAGCACGGAGACCGCGCGGCAGCGCTTGGAGGCGGTCGCCAGCACGACCGATGGTTTCCGGCTCGCCGAGATCGACCTCGAGCTGCGTGGTCCAGGCGAGTTCCTCGGGACCCGCCAGAGCGGTCTTCCCAATCTCCGCTTCGCCTCGCTGGCCGATCTGTCCACGCTTCAAGCCGCTCGCCGAACTGCCGAGGATCTTTTGCGCCAGGATCCGTTGCTCGCCGCACCCGAGCATGTTCCCTTGGCCGAGTTGGTCCGTGCGCTCTGGACACGCAGCGTCGCCGACGTGAGCTGAAAGGAACGACAGCGATGCCGTCGCCAGTTTTCTGGCTCGACGAGAGCCTTCTCGGGCGCGTGCTCGCGCCCTTTCTCCGCCCAGTGCTGGAGCAGATGGGTTGGGAACTCCGCCAACAGCGCGATCTTACCGCCATGACCCTGCGGCGTTTCCCAGGGCTGGCGCTCCTCGATACGATCGAGGCATTGGCGCTCGTCCCAGCCTACGCTCTCGCGACCGACTTGGCTCTCGTTGCGCAGCACGCCAGTGTCGTGGCGTTGGAGACTCCGGATCGGCCTGATCAGATCGGCGAAGCGGTCGTCGTGTCCGAGGGTTGTCGACCTGCCAGTCGCGCGCTGGCCCGTGCCACCATCGAGCCGTTCTTCGGTCTGCGGATCCGAGCCTGGGACGGCGAACAAGGCGCAGATGCGCTGCCGGT
KOK=        87
KK=  106682  LL=  107731  Z=    7.23  JJ=  106682  DL=  1050
A===      111      112      113      114      121      123      124      131      132      133      134      141      143      144      211      213      214      223      224      231      233      234      243      244      313      314      323      333      334      343      413      433
B===      222      122      422      322      212      412      312      242      142      442      342      232      432      332      221      421      321      411      311      241      441      341      431      331      424      324      414      444      344      434      423      443
RRR=   -0.010   -0.006    3.899   12.010    1.018    1.156   -0.462   -0.240   -0.553   -0.263   10.558   32.590   37.042    2.098    1.018   -0.550    0.868    0.505    0.179   31.717   13.912   35.306    3.745    8.909    2.747    1.202    0.313    0.696    1.498    3.923   -0.615   -1.096
X1==    0.010    0.045    1.910    3.867   -0.955    1.992   -0.571    0.320   -0.437    0.265    2.988    5.360    5.936    0.922   -0.955    0.373   -1.331    0.425    0.241    5.231    3.527    7.908    1.305    2.697    0.893    0.630    0.330    0.418    0.593    2.927    2.398    1.060
X2==   -1.047   -0.124    2.041    3.105   -1.067    0.580    0.808   -0.751    1.266   -0.992    3.533    6.081    6.240    2.276   -1.067   -1.476   -0.652    1.189    0.743    6.063    3.944    4.464    2.869    3.303    3.075    1.909    0.949    1.665    2.527    1.340   -0.257   -1.034
CD1=        1        1        4        7        0        4        1        2        1        3        8        9       13        5        0        2        0        2        2        8        8       16        5        8        4        4        3        5        6       11        7        7
CD2=        0        1        5        6        0        3        3        1        4        2       10       10       15        7        0        0        1        4        3       11       12       12        9        9       10        7        6       12       13       10        3        4
GACAGGCCTTTCCCCGTGAACTCCGCCAAGCGAGACGCGTCTTGCAGGACCGCCAGCAGATCATCGCGGAGGCGCAGCTCGAGGCCCAGCGGATCCTGGCCACCGCGCAAGAGCGTGCCCAGTACTTGATGAGTGAGCAAGGGATCATGAACGAGACCCGCGCGCGCTGTGAAGAGATGCTCCGCCAGGCTATGGAACGAAAACAGCGCATCATGAGCGAGACTGACGAGTACGTGCGCCAGATGCTGGAGCAGATCGAAGCGGCGGCCTTGAGCACGCTCCAGCACGTCCAGCGTGTCAAGACCGAACTCAAGCTCTGAGCGTGTCTCTGCCTCGGGGATCACGATCGATCGTCGAGTCATCGAAGGCGGAGGTGAGCGCGACGAGCGTTGAGTTGCGCGCGAGCGAAGCCCGGGAGGATCGTCGGCTTCGCTCGCGCGGTTCGGACGTGCTGAGCGCGGTCTGGCAGCAGAAGGGCAACACTCCTGAGTCCGGGTGTGAGTTTCTCGACCTCCTCGACCGAGCGCGGCTCCAGGGACATGGAGAGTGACGGCGTCTGACGCAATCACGGCTCTCCATGACCGTTCGTCCACCGGCTGGGGGCAGGCATCAGCGACCCGGTACGACTCGCTGCCACTGGAAGGGCAAGCCCGTCGCCCAGGGAGTGGACGGAGTCCACTGGGAGCAGGCGCCGACTGGAATCGGCTTGCGCGTGTGCAACCGGCTGATCGAGGAGGAAGCGCTCCGTCTCTCGGAGCAGCTGCTGGGCGAGCTGGAACAGGGCTTGCGCATTGTGAGCCACCTCTGAGAGTTCGTGGCTGATCTCTTCCATCGCGTTGCTCGCGTGCTCGCTTGCCTGGGCATTCTCTTCCCCGATCGCAGAAAGCTGGGAAGCGGTGGTACTGATGGTTGCCACGGAAGTCGCGAGTTCGGCAGTCCCAGCGCTCGTCTCCTCGACTGTCGATGCGGCTTGCTCGAGTTGTGCACGCAGATATTCGACACTCTTCAGGGCTTGCTCGGCCAGGGTGAGTGCACGCTCGCTCAACGTCG
KOK=        88
KK=  116822  LL=  117721  Z=    5.37  JJ=  116702  DL=   900
A===      111      112      113      114      121      123      124      131      132      133      134      141      143      144      211      213      214      223      224      231      233      234      243      244      313      314      323      333      334      343      413      433
B===      222      122      422      322      212      412      312      242      142      442      342      232      432      332      221      421      321      411      311      241      441      341      431      331      424      324      414      444      344      434      423      443
RRR=    0.182   -0.182    1.091    1.737   -0.182    9.662   -1.138   -0.062   -1.019    3.011    0.628    1.395    1.007   -0.535    0.646    0.151   -0.674   -0.649   -4.112    8.334    8.210  101.578    0.781    6.456    0.640    1.007   -0.844    0.036    9.590    6.988    0.082   -0.051
X1==    1.244    0.220    0.614    3.591    0.220    2.301    3.495   -0.266   -0.298    1.182    0.203    0.362    1.437    2.164   -0.780   -0.298   -1.272    1.375   -1.293    3.167    3.103   11.696    5.010    2.631    1.855    1.437   -0.871    0.070    3.030    3.030    0.820    0.188
X2==    0.146   -0.827    1.777    0.484   -0.827    4.199   -0.325    0.234    3.415    2.547    3.099    3.850    0.700   -0.247   -0.827   -0.505    0.530   -0.472    3.181    2.631    2.646    8.685    0.156    2.454    0.345    0.700    0.968    0.512    3.166    2.307    0.100   -0.270
CD1=        2        1        2        6        1        4        6        1        1        4        3        2        5        7        0        1        0        3        0        5        7       22       11        8        5        5        1        4       11       11        4        5
CD2=        1        0        4        2        0        7        1        2        6        8        8        6        4        2        0        1        2        1        5        5        8       17        3        6        4        4        5        8       13       11        3        5
TGACCGCTCTCCCGCTCGCGCTCGGTTTCGGTATCTCGCGACCGGAGCACGTGAGTCAGGCACGGGGGCTGGTCGATGCGGTCGTCGTCGGGAGTGCGCTGCTCGATCGCCTGGCTGGAGAGCCACCGGAGGGACAGGCTGCCGCGGCGGAGTCGTTCATCGCTTGGTTGCGGCAAGGAGCGGATGCGGTCGCACCAGTCGGGGAGGGGTCGTAAGCGACGATGGTCCAGTGTCGCGGGATCCGGGGGGCGACGACAGTCGAGGCCAACACCGCGGAAGCGATCGTCCAAGCGACCCGCGAGCTCTTGCTCGCGCTCGTCGAGGCCAATGGAGTGGAGCCGGACCAGATCGCGAGCATCATCTTCACGACGACGCGCGACCTCACCGCAACCTTTCCAGCCGTCGCCGCACGCGAACTCGGCTGGATCCATGTTCCGTTGCTCTGCGCCCACGAAATGGACGTTCCCGGTGCGCCGATGGGGGTGGTGCGGGTGTTGATGCATGTCAATACCGAGAAGTCGCCGCGCGAAATCCGGCATGTCTATCTGCGTGGCGCCCGTGTCTTGCGTCCCGAGTTCGGACAAGACCTGACTGTGCTGACCGAAGATCGCCGAGGAATGGGAGGGGCTGAGCAATGATCGTCGTCATGCAGCCAGGTGCGACCCAGGAGCAGATCCAGGCAGTGATCGATCGGGTCGCCGAGTTCGGTTTCCAAACCAAGCTCGCTCCCGGTGCCGAGCGGATGGTGATCGGGGTCGTCGGATCACCGTTGCCGGATACGCTCAAGGAGGCCCTCGAGCGCTTGCCGGGAGTCGAGGAGGTGATCCGTGTCAGCAAGCGCTACAAGCTGGTCAGTCGCGAGTTCTACCCACTGGACACCGTGATCCAGGTGCGCGACGT
KOK=        89
KK=  119882  LL=  120811  Z=    4.57  JJ=  119822  DL=   930
A===      111      112      113      114      121      123      124      131      132      133      134      141      143      144      211      213      214      223      224      231      233      234      243      244      313      314      323      333      334      343      413      433
B===      222      122      422      322      212      412      312      242      142      442      342      232      432      332      221      421      321      411      311      241      441      341      431      331      424      324      414      444      344      434      423      443
RRR=   -0.013    0.018    9.889   -0.854   -1.990   40.213    0.430   -1.182   -0.501    0.819    1.828    2.110    1.138    0.049    0.732   -0.501   -1.536    1.157    2.301   -0.546   -2.979    3.196    5.790    6.860    0.260   12.911   20.659    0.298    6.003   18.730    9.836   -0.125
X1==   -0.745    0.193    3.001   -0.344    2.193    4.407    0.390    2.160   -0.442    1.377    3.259    2.198    2.030   -1.023   -0.807   -0.442    1.205    2.584    1.844    1.174    1.779    2.413    3.004    1.866   -0.452    2.030    4.124   -0.558    1.266    3.951    5.717   -0.076
X2==    0.018    0.092    3.296    2.485   -0.908    9.125    1.103   -0.547    1.134    0.595    0.561    0.960    0.561   -0.048   -0.908    1.134   -1.275    0.448    1.248   -0.465   -1.675    1.325    1.927    3.677   -0.575    6.359    5.010   -0.534    4.740    4.740    1.720    1.643
CD1=        0        1        5        1        3        7        2        4        1        5        8        4        6        1        0        1        3        5        4        3        6        7        8        6        2        6       10        4        8       14       12        5
CD2=        1        1        6        5        0       13        3        1        3        4        4        3        4        3        0        3        0        2        3        1        0        5        6        9        2       14       11        4       16       16        6        9
CTGGATGGCGTCCGGATCATCGACCAACTGGCCCGCGATATAGCGGACGAGCGTCGCGAGCCGGTTCATCGCCAGGTCTGGGTCGATCGGTGGACGCTCGCGGCGCGGCGGACGTTGGGGTGGTCGTTGGCCGTCGCGGCGCTGCACGATTCACGCTCCTCATGCCTCGGGCTGCGCGGTTTCGGCAGTTTCGCGCTTGGCCTCGTTCTGCTGACGCGGTGGAAGGACGCCGGCACGAACCAAGAGAGCACGGACCGTATCAGTCGGCTGTGCCCCATGCTCGAGCCACCACCGCGCTCGCTCGACATTCACTTCGAGCGTATACGGATCGGTGCGGGGGTTGTAATACCCGATAACCTCGATGAACCGGCCATCGCGGGGCCAACGTGCCTCGGCCGCGACGATCCGGTAGTGCGGCTGCCTCTTCTTCCCCATGCGGCGTAGGCGCAGCTTGATCATCTTCTGCTCGCTCCACCCTCCGGCTTGTCCGACAGTCCATCGACAGCAACAGCAGGCGATCGGTGCAGACCACCGACCGGCACCAGGCAACTGTAGCAGGCAATGTGGGAAGGCGTCAATCGCTCGAGCCCTGTTGCGCGGTAGTCCTGTCCTGATACCCGGGCAGCGTGCAGACCGAGCACTCGAGAGCGCCTGTCGCGAAGCGTTGCTGCAGAGCGGCGCTGCTCCAACGTGTTGGACGCTCAGGAGTGCAACGAGAGCGAGACACGAGATACCCGCTCTGACTCCGCAACGCTGGTCTCAGTAGAGAGATCGGATGACCGGTGAACGCTGTGGGTTTACGCGAACCAGTCGCTCCCAACCATCCCACGCCGCGCCGGTCGGCTGGATCGAAGCACAGCGCGCGACCGATTCCAGGCTGACATCTCTGGTAGACCGCCACGGCGGGCGTTTTTCTCTCGTCTCTGCCCG
KOK=        90
KK=  121292  LL=  121891  Z=    7.64  JJ=  121262  DL=   600
A===      111      112      113      114      121      123      124      131      132      133      134      141      143      144      211      213      214      223      224      231      233      234      243      244      313      314      323      333      334      343      413      433
B===      222      122      422      322      212      412      312      242      142      442      342      232      432      332      221      421      321      411      311      241      441      341      431      331      424      324      414      444      344      434      423      443
RRR=    0.357    0.357   -0.733    0.303   -2.221   77.296   -1.829   -0.009    0.002    0.387    2.888   -0.202   -1.796   -0.009   -0.288   -0.093    1.054   18.393    0.093    0.034    0.147    0.161    7.450   -0.509    5.533   -0.787   23.484    0.854    1.129   18.136    7.187    1.011
X1==   -0.505   -0.554   -0.942    0.087    3.446    8.870   -1.001    0.058   -0.033   -0.577    1.002    1.087    2.548    0.274    0.446   -0.033   -1.001    3.656   -0.093   -0.033    0.781    0.098    4.532   -0.607    2.468   -0.544    5.875   -1.280    2.751    2.751    3.321    1.040
X2==   -0.706   -0.645    0.778    3.484   -0.645    8.714    1.827   -0.154   -0.061   -0.671    2.881   -0.186   -0.705   -0.032   -0.645    2.864   -1.053    5.030   -1.001   -1.036    0.188    1.644    1.644    0.837    2.242    1.447    3.997   -0.667    0.410    6.593    2.164    0.972
CD1=        0        0        0        1        4       10        0        1        1        1        3        2        5        2        1        1        0        5        1        1        3        2        8        1        5        1       10        1        8        8        6        5
CD2=        0        0        2        5        0       10        3        1        1        1        6        1        1        2        0        4        0        6        0        0        2        4        4        3        5        4        7        2        4       15        5        5
CCGTGCGAACTCATCGATGCCAGCCGTGCACCGTCGCACCGCAGAACGATCGCCGACCCGGTTCGTGTGGCGAGTCCTCGTCGATCCTCTTACCGAGTGAGGCGGGTCGTCATCTGCACAGGCCGTGAGAGCAGCGAACACGGGAGGCGCGATCAGCGATGCACGCCTCCCGTGCCATCCGGCGACGATTCGCTCGAAAGCGCACGGCGAGCGAGAACGCTCTCAGTCGTCAGCTGCCACCTCGTCAAGATACCGGAAGCCCCAATCCTGATAGGGGCGATCGACTGCTAACGCGCGCTCGAGCATGCGCTCGACGCGGATCGCGTGTTCGCGTGTCCGTTCATCTGGTGCGCGCTCCGGATCGTAGAGCTTGGACATCTGCTTCCAGATGATGCGCCGCTGGATCTCGCTGGTTCCTTCCACGATGCGGAGACTCCGATAGTTGCGGTAGATGCGCTCGAGCGGGTAATCCCGGCAATAGCCGCGCGCACCGAAGAGTTGCACTGCCGTATCGACGACGTGCTGGCACGCTTCCGTGGAGTAGAGCTTGGCCATCGCTGCTTCCTTGGCGGCGAACTCGCCGCGATCGATCTTGCGCGC
KOK=        91
KK=  124622  LL=  125521  Z=    7.65  JJ=  124442  DL=   900
A===      111      112      113      114      121      123      124      131      132      133      134      141      143      144      211      213      214      223      224      231      233      234      243      244      313      314      323      333      334      343      413      433
B===      222      122      422      322      212      412      312      242      142      442      342      232      432      332      221      421      321      411      311      241      441      341      431      331      424      324      414      444      344      434      423      443
RRR=   10.083    0.063    3.202   -0.276    0.976    8.836    2.709   -0.965   28.295    2.809    7.847    1.979    0.372    6.768   -0.077    0.649    1.680    0.246    0.239    2.758   14.356   66.447    8.420   -0.002   -1.588    1.714    2.672   -0.021    0.886    9.528    0.004   -1.750
X1==    2.396    0.860    1.440    0.770   -1.053    3.328    2.620   -0.704    4.874    1.704    3.526    1.494    1.184    2.428   -1.053   -1.309   -1.292   -0.372   -0.346    2.555    3.372    5.353    2.822    0.335    1.704    0.599    0.872    0.143    1.149    3.522    0.014    2.573
X2==    4.209    0.073    2.223   -0.358   -0.927    2.655    1.034    1.371    5.805    1.648    2.225    1.325    0.314    2.788    0.073   -0.496   -1.300   -0.663   -0.689    1.079    4.257   12.412    2.983   -0.007   -0.932    2.863    3.064   -0.145    0.771    2.705    0.314   -0.680
CD1=        4        2        4        3        0        6        5        1        8        6        9        4        5        7        0        0        0        1        1        5        8       11        7        3        6        4        4        5        7       12        3       10
CD2=        5        1        4        1        0        5        3        3        9        5        6        3        3        7        1        1        0        1        1        3       10       24        8        3        1        7        8        4        6       10        3        3
GAGGGACCCGCCTCGGCGAAACCGGAGCCGAGTAGAACCGCAGCCCGCACTCCTCGCTCAGCGAGTGCGCGAAACGCCTGCAGGGTATTTTCCGGTGAGAGGGCGATCACTGCGCAGTCAGGCGTTTCGGGGAGGTCCTCGACTGTGCGGAAGCAGGGGAACCCCTCGACCGCCTCACCACTGGGATGCAGTGCCCACACTGGACCGCGAAAGCCGAAGGTTCGCAAATTGGAGAGGACAGTCCGGGCCATGCGCCGCCGCGGGCTCGCGCCGACGACGACGATGCTGCGCGGTCGCAACAGCGGGGCCAGCATCTCCGATTGCACTGTTCTCTGCTCGTGCATCATGCACCCTCGAACGCCTCGATCTTTTCCCGGACGAAATCGGGCAATGGGCAGGACCGTCGAGACCGGCTGTCGTAGCAAACGAGCACGAGACGACCGTGAGCATGGACGCGCTCGCGCGCTGCGTCGACGACTGCAAAGTGCACCTCGAAACTGGATCGCCCACGCTTCGGGATGCGGATCCCGATCGAAACCAGGTCATCGAAGGCGACCGGCGCCCGATAGTCGATCTCGGCATGCGCGAACGCCCAGTCGAACGATCCCTCGTGGATCGTCTTGCCGATCGGGACACCGATTTGCCGAAAGTACTCCATGATCGCCTGCTCGACGTACTCGAAATAGACACTGAAGTAGACGATCCCTTGCATGTCGCAGTCACGGTAGCGCACTCGCCAGGGGTACCAGAAGCGGAACGATTCGAGTTCGGCCTGCATCATCATTTTCCCGTCAGACGCTCGAGCAGCTGATCCTGACCATGTTCGCGTGAACGGATGATCGGGAGCGCGTCACTTCCTTTGACTGGCCGTTACTGGCATCGTGTTGGCGATCCGATCGA
KOK=        92
KK=  127742  LL=  128491  Z=    9.99  JJ=  127622  DL=   750
A===      111      112      113      114      121      123      124      131      132      133      134      141      143      144      211      213      214      223      224      231      233      234      243      244      313      314      323      333      334      343      413      433
B===      222      122      422      322      212      412      312      242      142      442      342      232      432      332      221      421      321      411      311      241      441      341      431      331      424      324      414      444      344      434      423      443
RRR=    2.728    0.402    0.669   -0.157    0.290    1.096    0.378   -0.312   -4.218    2.064    4.537   -1.714   29.928    7.854    0.619    1.355    0.310    4.710   -0.230   -0.410    2.474  102.173    6.855    0.617    2.118    4.534    0.157    0.734   -0.268    2.615   -0.482   -0.114
X1==    2.161    0.179    0.401   -0.283    1.179    0.432   -1.144   -0.418   -1.223    2.625    3.671    1.463    4.979    2.726   -0.821   -1.223   -0.261    2.972    0.653    2.087    3.308    9.030    1.762    0.672    1.399    2.364    0.210   -0.412   -0.143    3.294   -0.251   -0.143
X2==    1.262    2.246    1.668    0.556    0.246    2.538   -0.330    0.747    3.449    0.786    1.236   -1.171    6.011    2.882   -0.754   -1.108   -1.184    1.585   -0.352   -0.197    0.748   11.315    3.890    0.918    1.514    1.918    0.748   -1.782    1.874    0.794    1.918    0.794
CD1=        3        1        2        1        2        2        0        1        0        7        8        3       10        6        0        0        1        5        2        4        8       16        5        3        5        6        3        4        4       11        2        4
CD2=        2        3        3        2        1        4        1        2        5        3        4        0       11        7        0        0        0        3        1        1        3       19        8        4        4        5        3        0        7        5        5        5
CGATGTGCGGGTAGACGAAGCCGTCGTTCGGTGTGTACGTCGCGCCCAGATAGCGGCTCCAGTCGACGAAGGGAAGGCGCTGAGCGAGCTCGCTCGGCTCGAGCCAGGTATTTTCGACCCCGCAGCGCTGGCGCAAGGTCACGAGTTCCTGAAAGGCTGCTCGTTCTTCCGGTGTCGAGGCGAGCACGTAGTAGCCGACTTCCACGAAGCCGCTTCCGAGTCCCAATTCGCGGCCCAATTCCTGATAGAGCTCGCGCGACCATTTCCCGAGTTTCACGGCGGTTTCTGAACCGCCCTGCTGGCGCACGATCCCAGCCGAGCGCGTGGTGGCACCGAACCCGGCCCAGTAGCGCTCGCAAACGGCGATTCGATGCAGACCGCGCTTCGCGAGAAAATACGCTGTCCACAGTCCGAGGTTTCCACCACCGATGATCAGCACATCGTAGGACGGCATCGCCCGTCGCTCCTTTCACCGCTTTCCTCTCGCTCGACTGCCTGCCTCAGGTCGATGAGTCAGTCGCGACGTCGCCGAGTTGCGTGAGTACCCAATCGTTGAAACGGCGGATATGCGCTTCGATCGGTGCGAAGACGCCTCCTTCCGCATAGACCCGCGAGCCGACGCCCAGCTGGCACCGCTCGCACATCGCCCAGTCCTGCCGGTTGACGAGATCCCAGAGCTCGACCGCATCGCTGGGATCGAAATCCGGAGTGGCCACGATAGCCGGATCGAACAGCCAGTCGCAGTGCACC
KOK=        93
KK=  133052  LL=  133501  Z=    5.80  JJ=  132482  DL=   450
A===      111      112      113      114      121      123      124      131      132      133      134      141      143      144      211      213      214      223      224      231      233      234      243      244      313      314      323      333      334      343      413      433
B===      222      122      422      322      212      412      312      242      142      442      342      232      432      332      221      421      321      411      311      241      441      341      431      331      424      324      414      444      344      434      423      443
RRR=    0.363    0.158    0.544   -0.771    0.158   13.943    1.559   -1.105    0.272   -0.112    1.773    2.917    0.746    0.867    0.158   -0.250    0.544    0.356   -0.674   -0.827    0.527    9.808   43.350   22.545    0.451    0.100   -0.846    2.234    1.381    0.702   -0.491    0.333
X1==    0.609   -0.406   -0.660    1.173   -0.406    3.315    1.141    1.340    1.315   -0.109    3.077    2.173    0.515    0.955   -0.406    0.315   -0.859    0.288    1.107   -0.685    1.726    2.974    6.326    7.637    1.800   -0.339    1.726    1.565    0.425   -1.559   -0.339    0.425
X2==    0.595   -0.389   -0.824   -0.657   -0.389    4.207    1.367   -0.824    0.207    1.031    0.576    1.343    1.448    0.908   -0.389   -0.793   -0.633    1.236   -0.609    1.207    0.305    3.298    6.853    2.952    0.250   -0.296   -0.490    1.428    3.253   -0.450    1.448    0.784
CD1=        1        0        0        2        0        4        2        2        2        1        5        3        2        3        0        1        0        1        2        0        3        5        9       12        3        1        3        4        3        0        1        3
CD2=        1        0        0        0        0        5        2        0        1        3        2        2        3        2        0        0        0        2        0        2        2        5        9        4        2        1        1        6        8        2        3        4
GGGTGGTGGCTCCCGTGCAAGCGTACGACGCCACCCACGGCACGGCACTCCTGCCATCGTTGCGCACCTTCCTCGCCTGCAACGGATCATGGAGCGAGACGGCCCGTCGGCTGAGCATCCATCGCCAGACACTGCTCTATCGCTTGCGACGGGTGGAAATGCTGACGGGATTGCGCGTCGACCGGTTGGATGATCTGGCCACCCTCTGGCTCGCGATGCGAGCGGCTCAGATTTTGGGTGCTGATGCCAGCAACTCAGCCCCACAGGGATCGGTGGTCGACTAGTGGAAAGGCACGGTTGTGGAGGCGAGAACGGGCCGGTGTCGATGATGGGCGAAGCGGGGTCGCAGCTGGTGGCGTGTTGTGCTTCATCTGGCTCCCACGGACACGAGCAGAACCGTGGCCGGCTGGGCGAGCCACGAGGTCGAGCGGGTGGTGGACAGGCTACGCA
KOK=        94
KK=  135212  LL=  135811  Z=    5.40  JJ=  134642  DL=   600
A===      111      112      113      114      121      123      124      131      132      133      134      141      143      144      211      213      214      223      224      231      233      234      243      244      313      314      323      333      334      343      413      433
B===      222      122      422      322      212      412      312      242      142      442      342      232      432      332      221      421      321      411      311      241      441      341      431      331      424      324      414      444      344      434      423      443
RRR=    1.181    0.312    0.438    0.411   -0.148   25.697    3.672    0.245    0.235    0.330    0.873    0.030    4.233   -2.368    0.159   -1.675    1.277   25.449    3.873    0.293    2.834    8.129   -1.212   -0.580    2.444   15.374   47.333    0.068   -0.240    3.707    9.657    0.878
X1==    0.990    2.038    0.634   -0.394   -0.962    4.338    1.353   -1.141   -0.205   -0.502    0.826   -0.394    2.298    1.958    1.038   -1.114   -1.194    6.357    2.313   -1.114    1.967    4.681    0.912   -1.448    1.073    4.507    6.000   -0.060   -0.257    2.360    5.243    0.398
X2==    1.193    0.153    0.690   -1.044    0.153    5.923    2.713   -0.214   -1.147   -0.657    1.057   -0.076    1.842   -1.209    0.153    1.504   -1.070    4.003    1.675   -0.263    1.441    1.737   -1.329    0.401    2.277    3.411    7.889   -1.136    0.934    1.571    1.842    2.207
CD1=        2        3        2        1        0        6        3        0        1        1        3        1        5        5        2        0        0        8        4        0        4        8        3        0        3        8        9        2        2        6        9        3
CD2=        2        1        2        0        1        8        4        1        0        1        3        1        4        0        1        3        0        6        3        1        4        4        0        2        5        6       13        1        4        5        4        6
AGGTTAACGGCCGTGACGAGGGAGATGGCCTCCTGTGAGAAAATTCCAAGCCCAGTCGAGGTGGGTGATCATAGCCATTTCCGCTGCATCCGGATCGCCCGTGGCGATGGCCTGGACAATCGCTCGATGCTCGATCGTACTGTCGAGCATCCGGGCAGGGCGTCTCGAAATGACAGACGCGATGATGCGATGGAGTCGATCGCTCAAGCGCTCCATCGAGGAGTACAGTTCGCTGTTCCCGAGCGAGTGCGCCAGGAAAAGGTGGAAATCCACATCGAGTTGTCGGTAGAGTCGGACGTTTTGTTCCTGCGCGGCTTTTTCCTGTTTCTCCAGTAACAGCTCGAGGTGGACGAAATCCACCTCCTGAGGTTCCAGAGCTAAGCGACGGACGACGTATGACTCCAGTGCAACGCGCAACTCGAAGAGGTCTCGGACCTCTTCGAGGGAGGGGCTCGCGACGATAATTCCCTGTTGCGGCACGATCAGCAGAAATCCTTCAGCAGCGAGCCGTTGTATTGCGGCTCGGATCGGGGCTCGCCCGAAACCGAACTGCTCGGAGAGCGTTCGTTCGGAGACAACCGATCCCGGAGGCAAGTCGCT
KOK=        95
KK=  159392  LL=  160381  Z=    5.74  JJ=  159182  DL=   990
A===      111      112      113      114      121      123      124      131      132      133      134      141      143      144      211      213      214      223      224      231      233      234      243      244      313      314      323      333      334      343      413      433
B===      222      122      422      322      212      412      312      242      142      442      342      232      432      332      221      421      321      411      311      241      441      341      431      331      424      324      414      444      344      434      423      443
RRR=   -2.198    0.056   -0.723   -0.096   -0.083    4.168   -0.426    5.684   22.158   -0.076    2.679   10.024   29.567    8.269    0.977    0.114    0.318    1.670   -2.437    4.168    6.671   80.423    5.051    0.151    1.868   -0.920    0.648   -0.159    0.058   14.980    1.090    1.926
X1==    2.084    0.063    1.104   -1.274    1.063    2.633   -0.504    1.897    4.201    0.109    0.710    2.690    4.917    3.114   -0.937    1.064   -0.504    1.024    1.800    2.633    2.448    8.989    1.854    0.070    1.912    1.311   -0.525   -0.889    0.025    4.138    0.710    1.853
X2==   -1.055    0.886   -0.655    0.076   -0.078    1.583    0.845    2.996    5.274   -0.702    3.775    3.726    6.013    2.656   -1.043    0.107   -0.631    1.631   -1.354    1.583    2.725    8.947    2.725    2.159    0.977   -0.702   -1.235    0.179    2.330    3.620    1.536    1.039
CD1=        3        1        3        0        2        5        1        4        7        3        4        5       11        8        0        3        1        3        4        5        7       18        6        3        6        5        2        3        5       14        4        9
CD2=        0        2        1        2        1        4        3        6        9        2       10        7       14        8        0        2        1        4        0        4        8       19        8        7        5        2        1        6       11       14        6        8
ATCTCGGCTGTCGCACGGGTACTCAGCCAGGTCTCTTCGAAATCACCGACCAGCTTGATCGCGCGCTTGGCCCCCTTGGCGAGCGCCGTGTACAGGGCTTGATCGAGTTCCCCAGTGGTATCGATACCGACGGCGATCACCTCGTCGCCGCTGGCTTCGGCCAGCAGCAACGCCTCTTCCAGTGCGTGGTCGTCGTACTCGTTCAACACGTAGGTTACGGTGTCGCGGTCGAGTTCGTTCCCCGAGGGGGCGATAGCGAGTTCCTCCACTACATCCGGCACTTGCTCCAGGATCACCGCGATCGTCATGCTGTTGCCTCCCCGATCATCCCCATCGCCTCGGCCAGAAGCTCAGCGATATCGCGGACACGCAAGCGTCCCTCGTTTCCGGTCGACTTCACGGCATCCTCGAAGCGGGAGACTTCGTACGGGCAGCACACGACTAAGGTGTCGGCACCGGTGCTGACCGCTTCGAGCACGCGCTCCTCAGAAAGGCGCCGGCGCTGATGGCCAGCCGCGAAGCTGTCCAGCCACATGCCACCTCCACCGCCGCCGCAGCAGTAGGAGTTCTCGCGACAACGCAGCATCTCGACGAACTCGATGCCGGGAATCGCCTGGATCAGCTGCCGTGGTGCGTCGTATTCGCCGTTGTGACGGCCGAGGTAGCAGGGATCGTGGAAGGTGACGCGGTAGGGCAGCGGGCGAACGAGGAGCGGCTGCAGGCGCGAGAGCTCGCGGGCGAGGAGCGTCGTGTAGTGCCAAACGTCGTATTGTCCGCCGAGCTTCGGATAGTGCTTGCGGAAGGCATTGAGGGCATGCGGATCGGTCACGACGATGTGCTGAAACTCGTACTTGGAGAGGGTACGGATGTTCTCCTCGGCCAGCATCTCGAACAGCCCGCGCTCACCAGCCAGTCGCTGCGAGTCGCCGGCACACTTCTCCTCGCGACCCAAGATGGCGAAATCGAGACCGAGCGCGTGGAAGATGCGGG
KOK=        96
KK=  164372  LL=  165421  Z=    5.29  JJ=  164342  DL=  1050
A===      111      112      113      114      121      123      124      131      132      133      134      141      143      144      211      213      214      223      224      231      233      234      243      244      313      314      323      333      334      343      413      433
B===      222      122      422      322      212      412      312      242      142      442      342      232      432      332      221      421      321      411      311      241      441      341      431      331      424      324      414      444      344      434      423      443
RRR=   -0.042    2.133    0.815   -0.944   -2.432   29.477   -2.275   -0.167    1.872    1.794    0.533   -1.187   10.707    0.057    1.201   -5.095    1.969   73.174   -0.690    0.447    2.095    0.940    5.246   -3.623   -1.289    5.545   16.889    0.110    0.016   31.283   24.836    0.077
X1==    0.089    1.008    0.353   -0.423    2.008    5.633   -0.511   -0.451    1.004    2.669    0.875   -1.239    4.002    1.566   -0.992   -1.311   -1.293   10.469    0.901   -0.540    2.420    0.701    1.301   -1.067    1.435    3.376    3.603    0.198    0.261    4.107    5.878    1.222
X2==   -0.467    2.116    2.307    2.233   -1.211    5.233    4.456    0.370    1.866    0.672    0.609    0.959    2.675    0.037   -1.211    3.886   -1.523    6.989   -0.766   -0.828    0.866    1.341    4.034    3.395   -0.899    1.642    4.687    0.557    0.063    7.616    4.225    0.063
CD1=        1        2        2        1        3        9        1        1        3        7        4        0        9        5        0        0        0       16        3        1        7        4        5        1        5        8        9        5        5       13       12        7
CD2=        1        4        6        6        0       10        9        3        5        5        5        4        9        4        0        8        0       12        1        1        5        6       11       10        2        7       12        7        6       24       12        6
TCTCGCGAATCTCGACGAGCGGAAGCATGTACTCGCTCATTCCACCGCCTCCAGTTCCTCTTCCATGATTTCGACCAGGAGTTCGTAGAGACCTTCGTCGACCTCGCGGATCACCTCCATGTTTCCAGTCTCGAACCAGATGGTGTAGAGCTCGCGCAGAGTCTTGTCGTCGGTCCGCCAGGCGGCATCGGTCACGTTGCGCAGCGTGTCGACGGGAATCGCCTTCCGCCAGGCTGTCATGTTGCGGCTGAATTCGCGCACCCATGGTCCCCAATCGGGGAAGAAATCGGGCTGGAGCATGTCGGGGGAAACCTGATTCCCCTTGAGCATGATCTTGTAGATGACCCGGCTGTACCCTTGGAGTGCCTGCTGAGCGCGCTCGAGCCCATGGCGGACAGCGACTTCGCGCATCAGGGTGACCAGCCCGCCCGGATTGTTGCCACGCGGGCAGCGCACGCAGGAGAAGCACTGGGCGCAATTCCAGATGTCTTCCATGAGGATTTCGTAGAAGCGCTCGACGTCCTCGCGGGCGAGCGCTTGCGCGATGACGCGAGGACTGAAGTCGTAAAAGCGAGCCGAGGGGCAAGCGGAGACGCAGATGCCGCATTCATAGCATCCATAGAGGAAATCCGGATAGCGGGGATCGCTCTTGACTTCTTCGAAGAGTTCCCGCTTGCGTTCTTCCGGAACGTCAGCGTAGCGTTGCCCGCTTTTCGTCGGGCTCCAGGTCGCGACGCTCATCGTCAGCCTCCTGTTCGGGTAGCGTGCTGCACCCGTGCGCGAAGTTCCTCGAGTGTCGGGACACCAGTGAGGCGCTCGCCGTCGATTAGGAGCGTCGGAACCACGACGACCCCTGCTTCCTGCGCTGCGGCGCGACCAGCGGCCGATGCCAGGCTGATCACTTCTACCTGAATCTCCGGCTCTTCGGCAGCCAGGCGCTGCACCAGCGCGAGCGCTTCCGCGCAACCAGAGCAGATCGGATGTGTGAAGAGCCTGATCCGCGTCACGGCAGTTCGTACCCCTCGCAATGAACGCAGTCATCGAGCCCGC
KOK=        97
KK=  171452  LL=  172411  Z=    6.18  JJ=  171362  DL=   960
A===      111      112      113      114      121      123      124      131      132      133      134      141      143      144      211      213      214      223      224      231      233      234      243      244      313      314      323      333      334      343      413      433
B===      222      122      422      322      212      412      312      242      142      442      342      232      432      332      221      421      321      411      311      241      441      341      431      331      424      324      414      444      344      434      423      443
RRR=   -0.162    0.952    0.092    1.780   -2.821   81.246   12.147    0.630   -0.366    0.168    5.340    0.608    2.172    1.905    0.048    0.304    1.740   20.774    1.235   -0.200   -0.454    0.895   -1.516    0.100    5.388   17.118   98.735   -0.100    1.211   16.560    9.909   -1.098
X1==    0.147    1.024    1.150    1.186   -0.976    8.412    4.731   -0.455   -1.347    0.071    3.108   -0.435    1.907   -1.072   -0.976   -0.596   -1.333    6.985    2.827    0.155   -0.165    0.432   -1.815   -0.095    3.044    3.708   10.963    0.313    0.809    3.486    1.907    3.039
X2==   -1.100    0.930    0.080    1.501    2.889    9.658    2.567   -1.384    0.272    2.355    1.718   -1.398    1.139   -1.778   -0.049   -0.510   -1.305    2.974    0.437   -1.292    2.752    2.074    0.835   -1.046    1.770    4.617    9.006   -0.321    1.498    4.751    5.196   -0.361
CD1=        1        2        3        3        0       13        8        1        0        3        8        1        6        1        0        1        0       12        6        2        3        4        0        3        8        9       23        6        7       13        6       12
CD2=        0        2        2        4        4       14        5        0        2        7        6        0        5        0        1        1        0        5        2        0        7        6        4        1        6       11       17        4        8       15       12        4
CCCGGTTATCGTGGTCGACGAAGCAGGGCAGGAGCAGGCGGTCTTCGCCCCGTCCGGCAAGCGAGAGGAACGAGCATGACGACACCAGCCAAATTGTGGGGAGGTCGTTTCCAGAAGCCGACGCACGAACTCGTCGATCAGCTCAATGCGTCCCTCCCCTTCGATCGACGGCTGGCGCGCCACGATATTTTGGGCTCGCTCGCGCACGTGACCATGCTCGCCCAGCGAGGAATCATCCCGCGGGAGGATGCGCAGACGATCGCTCGTGGACTCCGGACCATCCTTCGCGAGATCGAAGAGGAGCGCTTCGCGTTCCGGCTGGCGGACGAGGACATTCACCTGAGCGTAGAGCGGCGCCTCCACGAGCTCATCGGGCCGGTCGCGGGGCGACTCCATACGGCGCGCAGCCGCAACGATCAGGTGGCGCTCGACTTCCGTCTCTGGATGCGCGAAGCTCTGCTCGAGATCGCCGAGGGAATCGTCGAAACGAGTGGTGCGCTCCTCGATCTTGCCGAACTCCACCGCGATGTCGTGATGCCCGGGTACACGCACCTCCAGCGTGCCCAGCCGGTTCTCTTCGCTCATCATGTGCATGCCTATGTCGTCATGTTGACGCGGGATCTGGAGCGCCTGCGCCAGCTGTATCAGCGAGTCAATCGCTCACCGCTCGGCTCAGGAGCGCTGGCTGGTGTTCCCTATCCGATCGATCGGCACGTGGTCGCAGCGCTCCTGGCCATGGACGGGGTGCTCGAGAACAGCATCGACGCCGTCTCCGATCGCGATTTCGCCCTGGAGTTCTTAGCTGATCTCGCGATCCTGATGGCGCATCTTTCGCGTTTGGCCGAGGAGTTGGTCCTCTGGTCGAGCAGTGAGTTCGGCTTCATCGAGTTCGACGATGCCTTCGCAACCGGTTCCTCGATCATGCCCCAAAAGAAGAACCCGGATGTCGCCGAGCTCTTG
KOK=        98
KK=  178622  LL=  179461  Z=   11.86  JJ=  178382  DL=   840
A===      111      112      113      114      121      123      124      131      132      133      134      141      143      144      211      213      214      223      224      231      233      234      243      244      313      314      323      333      334      343      413      433
B===      222      122      422      322      212      412      312      242      142      442      342      232      432      332      221      421      321      411      311      241      441      341      431      331      424      324      414      444      344      434      423      443
RRR=    0.152   -0.646   10.177    0.717    0.666   16.815    3.987    2.409   -0.043    2.818    0.024   14.551   -0.150    1.503    0.010    0.248    0.469    2.662    1.367    0.723   -0.267  108.518    1.147    0.135    2.818    1.497    3.272    0.018    9.030    7.902   -0.443   -0.476
X1==   -0.493   -0.659    4.097    0.853   -0.659    3.469    2.913    2.097   -0.189    1.052   -0.019    2.762    2.104    0.972   -0.659   -0.189   -0.396    1.100    1.452    0.725   -0.143   11.232    2.635    2.048    1.052    1.396    2.570   -0.019    1.730    6.468    0.688   -1.429
X2==   -0.307    0.981    2.484    0.841   -1.011    4.847    1.369    1.149    0.227    2.678   -1.215    5.268   -0.071    1.547   -0.015   -1.314   -1.186    2.420    0.941    0.997    1.870    9.661    0.435    0.066    2.678    1.072    1.273   -0.980    5.220    1.222   -0.643    0.333
CD1=        0        0        5        2        0        5        5        3        1        3        2        4        5        4        0        1        1        3        4        2        2       21        7        7        3        4        6        3        7       16        3        1
CD2=        1        2        6        3        0        8        3        4        2        9        1        9        3        5        1        0        0        4        2        3        6       17        3        2        9        5        5        4       17        8        2        6
AGCACTTCCTTCTGTTTGTGGGAACGATTCAACCGCGGAAGAATGTGACCACGCTCATCGACGCCTTGGCGAAACTCGATGCAGCGATCGATTGGCCACTGTACATCGTCGGTGCTCCTGGTTGGCGGGAGACTCCGGTCTACCGGCGTGTGCAGGAACGAGGGTTGGCGCAGCGGGTCGTCTTCGTCGGTTACGTCTCGCCGGCGGAGTTGCGGTATTGGTACAGCGCGGCCACGCTCTTCGTCTACCCCTCGCTCTATGAAGGGTTCGGTCTTCCGGTCCTCGAGGCGATGGCCTGCGGAACGCCTGTCATTACGTCCGATCGTTCGGCTTTGCCGGAAGTCGCTGGTGATGCTGCTTGGCTAGTCGACCCGACCGATCCGGCTGCGCTCGCGACGGCGATCGCGACGCTCGCCCGTGATCCAGAACGGCGGATCGCACTCGCTCGTGCGGGGTTCGCTCGTGCGCAGGCATTCTCCTGGGAACGAACCGCGCGCGAGACGGCAGCAGTCTATCGTGCTCTCGGTGTTGGGTTGCTGGATGAGCGAGGAGGAGCGACGGCATGACCGGTGCTGGCCGGCCCCTGCGCGAAGTCGGTGAGGAAGAGTTGATCGAGCAGATCGCTCGTTTGGTCGGCGACCGCTCGAACCGTGTGTCGATCGGGATTGGCGATGACGCTGCTGCTTGGCGCCCGCGAGCAGGGCACGAGCTGGTGATCACGACCGATACGTTGATCGAGCGTGTGCACTTCCGGTTGGAGTGGACGGATTGGGAGGCGCTCGGACACAAATCGCTCGCGGTCAATCTGAGCGACATCGCAGCGATGGGCGCGATCCCGCG
KOK=        99
KK=  184832  LL=  185701  Z=    7.14  JJ=  184802  DL=   870
A===      111      112      113      114      121      123      124      131      132      133      134      141      143      144      211      213      214      223      224      231      233      234      243      244      313      314      323      333      334      343      413      433
B===      222      122      422      322      212      412      312      242      142      442      342      232      432      332      221      421      321      411      311      241      441      341      431      331      424      324      414      444      344      434      423      443
RRR=    3.918    0.972    2.160   -0.291    0.075   59.909    0.313   -0.025    0.068    1.169    0.127    1.653   14.543    1.632    0.119   -3.859    0.638   22.811   -0.535   -0.726    1.308   15.740    0.390   -0.133    2.002   14.543   23.305   -0.392    1.829    7.168    4.177    0.384
X1==    1.214   -0.908    3.264   -0.354    0.092    8.623    1.068    0.619    0.411    2.654    3.724   -1.198    3.065   -0.986   -0.908    2.875   -1.288    6.323    1.541    1.232    0.977    3.861    0.179    0.609    1.277    3.065    4.183   -0.291    1.611    1.611    1.748    0.581
X2==    3.227   -1.071    0.662    0.821    0.810    6.948    0.293   -0.040    0.165    0.441    0.034   -1.380    4.744   -1.655   -0.131   -1.343   -0.495    3.607   -0.347   -0.589    1.338    4.077    2.181   -0.217    1.568    4.744    5.571    1.345    1.135    4.449    2.389    0.662
CD1=        2        0        5        1        1       12        3        2        2        6        8        0        7        1        0        5        0       10        4        3        4        9        3        4        4        7        9        3        7        7        5        5
CD2=        5        0        3        3        2       11        2        2        2        4        3        0       11        0        1        0        1        6        1        1        5        9        6        2        6       11       12        8        7       14        7        6
GAAGTGGATATCGCCAGCGAACGACTGATCGTGGAAACGATCCAGGCAGCCTTCCCCGAGCACGCGTTCTTCACCGAGGAAGGAACGGGCAGTGCGTCGCTGGATGCGCCCGCGCTCTGGGTCATCGATCCCCTTGATGGGACGACCAACTATGCTCACGGGTACCCGATGTTTTGTGTCTCGATCGCGTTTCTCTGCGAGGGAGAGCCGGAGTTTGCGGTCGTGTACCAGCCAGTTCTGGACGAGCTGTTCATCGCTGAGCGAGGGGTGGGAGCATTTTTGAACGGGGAGCGGCTCCGCGTTTCCCAGCATGCGGATCTGCATAGCGCGCTCTTGGCGACTGGTTTCCCGTACGATCGCGAGCGACGACGCGAGGCCCTCGCTGCTTTCGCACGCTTCACGCTGACGGCTCGGGCAGTGCGGCGAGACGGGAGCGCAGCTTTGAACCTCGCCTACGTTGCTGCTGGCCGTTTCGATGGTTTTTGGGAGCAGGAACTTTCCCCGTGGGATACAGCAGCGGGAACGCTCCTGGTCACCGAAGCTGGCGGGCGCGTGACTGATTACGATGGGCAACCGTATCGACTGACCCAGGGCACCTGTGTCGCGTCGAACGGGCTCATCCACGACGCGATGTTGGACCTGATCCGTCGCGACGATCGAGGTGGTGCGTGACGACCGAGCCTACTGTCCTCATCACTTCACGCCGCTTTCTCGAACACGAAACCGGCGATCATCCTGAGCGTCCAGCTCGCTTGGAAGCCATTCTGCAGTTGCTCGAGCGGACAGGGCGGCTCGACAACCGTCCGGTTATCGAGCCGGATCCGGCGGACGAGGAAACGATCGCGCTCATCCATGATCGAGCGTATATCG
KOK=       100
KK=  196412  LL=  197311  Z=    8.43  JJ=  196382  DL=   900
A===      111      112      113      114      121      123      124      131      132      133      134      141      143      144      211      213      214      223      224      231      233      234      243      244      313      314      323      333      334      343      413      433
B===      222      122      422      322      212      412      312      242      142      442      342      232      432      332      221      421      321      411      311      241      441      341      431      331      424      324      414      444      344      434      423      443
RRR=    0.075    0.434    2.447    3.116    0.434    4.879    0.309    0.021    6.295    0.148    0.789    2.304    3.991    0.085    0.434   -0.362   -0.827    2.912    0.039    0.634    9.774  114.064    4.897   10.522    0.718    5.116    2.394    0.551    9.178    4.354   -0.322   -1.943
X1==   -0.213   -0.777    2.391    2.634   -0.777    1.755   -1.171    0.893    1.755    0.843    1.618    1.948    2.187    1.162   -0.777    0.813    3.140    1.285   -0.854    1.755    2.604   10.015    1.439    3.029    0.222    1.618    1.824   -0.962    3.967    1.601   -0.659    2.074
X2==   -0.352   -0.559    1.024    1.183   -0.559    2.781   -0.264    0.024    3.587    0.176    0.488    1.183    1.825    0.073   -0.559   -0.445   -0.264    2.266   -0.046    0.361    3.753   11.390    3.403    3.474    3.238    3.162    1.312   -0.573    2.314    2.720    0.488   -0.937
CD1=        1        0        5        6        0        3        0        3        3        4        6        5        7        6        0        2        5        2        0        3        5       16        4        7        3        6        4        2       13        8        2        9
CD2=        0        0        2        2        0        5        1        1        6        3        3        2        5        2        0        1        1        6        2        2       12       25       10        9        8        7        7        6       12       13        3        4
AGCCCAGCCAAATCGGCTGGGCGATGGTGGCGCGTGTCGCGTCCGCCGACGAGGACACGCCCGCCGAACCACCCACCATAGAAGTGGGGAACCAGGCTGACGAGACTGCGCAGCAAGGTCGTTTTCCCCGAACCGGTCTCGCCGGCCAAGAGCACGAACTCACCAGCTTCCACTGCCCAGTGCGGGGCGACCAGTGCTGGATACCGGCTCGTGGGGTAGCGGTAGCGGAGTGCCTCCACTTCGATCATCGCGCGGATCCTCGCAGAAAGAGTGCCGGTGAGGCGAGCAGGAGAAAGGCGAACCCGGCGAGCGGAGAGAAACCCGGCCAGCGCAAAGCCGGATAAGGCGAGTACGCCAGGTCGGCAGCGGAGTCGCGGAGCGACAGGACGAGGAGGGTCGAGGCTGCGAGCAAGAGCGACGCCGCCGCTCCGGTCGCGAGTGACCACTGCAGAGTGCGGAGATTGCGCCAGGTCGAGTGGACGATCAGCGCCGAACCGAGGGACAGCCCGGCAACGCCGACCAGAGCGAGGCTCGGTTTCCCAGCCAGGCTGCCTCCGATGACGGCGAAGCTAGCGAGGAGCATCGCGAGCGAACTGGCTTGCGTAGCGGGTCTCGCCCGGTGCCGCGCAGCGAAGCTCCGCGTCTCCAGTACCTCAGCTGTGGCGAGACTGTAGTCGATACCACGATAGAGGATCGCTGCTACGACGATCTGAAGCTGCCTCCAGCGTGGCAGTGCCAGGCCGCGCAGGCGCGACGCTTCGACCGCATCGCGTGCTGCTGTCGCGAAAGCAGGGAGCGCGTTCAGGGCAATCGCGAGAGTGGTCGCGAGCACACGCTGATTGGGAGGAATCGCGCGCAGAGCCTGGTGACGATCGATGACGGCGTGAAGGAGAGTCGTTC
KOK=       101
KK=  208292  LL=  209341  Z=    5.09  JJ=  208142  DL=  1050
A===      111      112      113      114      121      123      124      131      132      133      134      141      143      144      211      213      214      223      224      231      233      234      243      244      313      314      323      333      334      343      413      433
B===      222      122      422      322      212      412      312      242      142      442      342      232      432      332      221      421      321      411      311      241      441      341      431      331      424      324      414      444      344      434      423      443
RRR=    3.160   -0.100    0.326   -0.492    2.112    2.315    2.838    0.243    1.590    4.275   16.155    3.275   24.745    0.044   -0.100   -0.125   -2.396    0.154   -0.650   18.634    0.997   72.889   16.033    5.689   -0.057    0.966    0.888   -0.123    2.754   16.530    0.168   -2.220
X1==    1.172    0.097   -0.468    0.347    1.097    0.971    1.761    0.330    0.971    1.713    3.491    1.149    6.983    0.018    0.097    0.207    1.761    0.084   -0.636    4.029    2.046    7.660    4.870    2.674   -0.023    1.162   -0.728    0.075    0.952    3.073    0.580    2.649
X2==    2.697   -1.024   -0.696   -1.421    1.924    2.384    1.611    0.736    1.637    2.495    4.628    2.851    3.543    2.422   -1.024   -0.605   -1.360    1.824    1.023    4.625    0.487    9.515    3.292    2.127    2.495    0.832   -1.220   -1.647    2.893    5.380    0.289   -0.838
CD1=        2        1        1        2        2        3        4        2        3        6        9        3       15        3        1        2        4        2        1        7        7       17       12        8        3        5        2        6        8       13        4       12
CD2=        4        0        1        0        3        5        4        3        4        8       12        6       10        8        0        1        0        4        3        8        4       20        9        7        8        5        1        2       13       19        4        4
TTTCGCGCAACATGGTCGTCTTGCCGACACCGGGCCGACCCAAGAGCAAGATGCTTTCGCCCGACTCGATCAAGTCACGGATGATGGCGACCGTTCCATAAACTGCTCGACCGATGCGGCACGTCAGGCCGACGATCTCACCGGATCGCGAGCGAATCGCGGAAATGCGGTGCAGCGTGCGCTCGATACCTGCTCGGTTATCATCCCCGAAGCGACCGATCCGCGACGCGACGTAGGCGATGTCCTCGCGCGTGATCTCGCGATCCGCCAGATACACCTCGCGGTCCTCGAACCGTGCCTCGGGGCGCCGCCCCAGGTCGAGAACGATTTCGAGCAGCTTGGCCCGGTCCTCTGGGCTGTTGTACTCCCGGAGTGCCTCGACGATATCGGGTGGCAAGACTGCCAGCAGATCCTCGAGATTATCGGTGATCGTCTGTTCCGGCATTGCCGGAAGAATGGTAACAGGCTTCGTCACGGTGCGCGTCGTCGTCCTCCTCTTCGTTTCATGATCGTGTCGCGCGTTCCAGCACGGCGACCTTCGGTCGCTCGTGGTGGTAGAGCACGCGTGGTGCCTCAGCGAGTCCAGCCAGCCGGGCATGCTCGGCGATGGGAAATCCGGCGCGGATGCGTCGGATCGTATAGCGTGCGACCCAAAGCCGTGTCTCGAGCAGCGTGAGTCCCGCCTGCTCGAAGCGTGCGCGTGTGGCTCCTGCCTCATCGGGAAGCAGGAGCAGCACCTGATCGCGCGGGCGCGCGCAGCAAGCGAGCGCTGCTCCCACGATCGCGATAGCCTCGCTGGCGGCCTGGTCTTCCGCGACCAGTTCCACGATGTGCCAACCAGCGCGCGAGCGAACGCGGCAGTAGGCTCGTGTCTCACCGTCAGCTGTGAGCAAGTAGCCACGGATACGCCAGCCGGCTCGCTGCCCCACGTGCCAGGCCGCCCGGGTGCGTGCCTCGGCGAACTGAACTGGTCGTGGGGTGACGCGCTCGTACAGGCGCTGAACCTCCCATGCATCGAGCGCTTGCTGGTGACGAATGGTCAGCGACTGA
KOK=       102
KK=  213032  LL=  213931  Z=    7.32  JJ=  212882  DL=   900
A===      111      112      113      114      121      123      124      131      132      133      134      141      143      144      211      213      214      223      224      231      233      234      243      244      313      314      323      333      334      343      413      433
B===      222      122      422      322      212      412      312      242      142      442      342      232      432      332      221      421      321      411      311      241      441      341      431      331      424      324      414      444      344      434      423      443
RRR=    0.259    0.452   -0.861    1.108    0.036    0.961   -0.433    0.519    0.961    1.568   16.586    1.108   10.088    1.962    0.655    0.427    1.511    0.602    1.511   19.886   14.062   54.829    3.614   -0.654    0.152    8.182   -0.023    0.220    0.167   19.366    6.640   -1.256
X1==    0.224    2.173   -0.415    2.950    0.173    0.313    1.169    1.222    0.313    1.815    3.705    2.950    3.105    0.774   -0.827   -1.274   -1.252    0.992   -1.292    5.073    3.939    7.557    2.321    0.645    0.634    3.105   -0.067   -0.290    1.527    3.699    1.304    1.527
X2==    1.156    0.208    2.074    0.375    0.208    3.069   -0.371    0.425    3.069    0.864    4.476    0.375    3.249    2.534   -0.792   -0.335   -1.207    0.607   -1.169    3.920    3.570    7.255    1.557   -1.014    0.240    2.635    0.351   -0.760    0.109    5.235    5.090   -0.823
CD1=        1        3        1        5        1        2        3        3        2        6        9        5        8        4        0        0        0        3        0        8       10       16        7        4        4        8        3        5        9       14        5        9
CD2=        2        1        4        2        1        5        1        2        5        4       10        2        8        7        0        1        0        2        0        6        8       14        5        1        3        7        3        3        5       16       11        3
AATAGCGCCCGAGCGTCACGATGACGCTCGGACGAATCACCGCGATCTGCTCGTCGAGGTAGGGAGCACACGCAGCGATTTCGTCCGGGAGCGGATCCCGGTTCCCGGGTGGTCGGCACTTGACGACGTTCGTGATATAGACTTGTTCGCGTCGTAGTCCGGCTCGCCCGAGAAGCTCGTTCAAGAATTGTCCTGCTGCTCCGACGAACGGGCGACCCTGTCGATCTTCGTGGTACCCCGGTGCCTCCCCGATGAACATCACCTCAGCATGCGGATCCCCCTCACCTGGCACCGCCTGAGTGCGGGTCCGCCATAGATCGCAGCGCGTGCAGTGACGGACGCGCTCGGCGATGCTTTCCAGGAGTTCCCTCGCACTGCGTTCCTCGCTCACTGTCTGCTCCTCTCGTTCGTTTCGTCGTCCCGTTCTCGTCATCCACCGGGGCATGGACAGCGAAAGCCGACGCGGGCAGCGATCGACCGTTCCGCACCAGTGCGAGCCAGTCCACCGGATGCTCGAGGAAGAAGACGGTCGGGTCCTCCGCGTGCTCGGACAGCCAGCGCGCGATGATCACTGCGGCATCGAGCGAGTCCTGGTCGAGCGTCCAGGGAGCGGCCTGTTGGGCGCGTTCCCAGGCCGCTCCCAATCGGGCGGCCACGGCTGCATCGTGCTCGCGCGGATCGGCCACGACACGCGCCCAGAGTCGTCCGGCAACGATGAGGAGAAAGGCGCGATCGCCGGTCTCAGGACAGGGAGTGACGATGACGCACGGTCGTCCGCTGATCGTCTGGCGGACCAATCGATGACTGAACACGAGTTCCTCGCTGCGCCGCAGGAGATCGCGCAAGCGCGCTGCTCGTTCGAAGTCGAGTCGCTCCACCGCGTCAGCGAGAAGCTGTTGA
KOK=       103
KK=  215012  LL=  215941  Z=    6.89  JJ=  214862  DL=   930
A===      111      112      113      114      121      123      124      131      132      133      134      141      143      144      211      213      214      223      224      231      233      234      243      244      313      314      323      333      334      343      413      433
B===      222      122      422      322      212      412      312      242      142      442      342      232      432      332      221      421      321      411      311      241      441      341      431      331      424      324      414      444      344      434      423      443
RRR=    0.647   -2.369    1.423   -0.424   -0.107    1.016    2.465    0.320    2.487    4.604    2.446    1.527   28.078    0.931    0.035   -1.372   -0.175    0.141    1.033    0.176   15.618   86.605    1.679    3.251   -1.332    3.010    0.666   -0.551    2.386    2.225   -0.714    3.167
X1==   -1.002    3.142    0.992    1.667    0.142    2.935    2.009    0.223    1.275    1.229    1.709    2.420    4.023    1.031    0.142   -0.386   -0.430   -0.228    0.606   -0.386    4.145    8.985    3.366    1.392    1.229    1.130    0.319    0.463    1.249    0.802    1.709    2.141
X2==   -0.646   -0.754    1.436   -0.254   -0.754    0.346    1.227    1.436    1.951    3.745    1.431    0.631    6.979    0.903    0.246    3.556    0.407   -0.618    1.704   -0.456    3.768    9.638    0.499    2.336   -1.083    2.664    2.090   -1.190    1.911    2.773   -0.418    1.479
CD1=        0        4        3        4        1        5        4        2        3        5        6        5       10        5        1        1        1        1        2        1        9       17        8        5        5        5        3        6        8        7        6       10
CD2=        0        0        3        1        0        2        3        3        4        9        5        2       14        4        1        6        2        1        4        1       10       20        4        7        1        7        7        3       10       12        2        9
CGATGGGGGTTGACGAGGACCGAGAAGCGCTCGACGCAGCAGCCGTCCTCGTAACGCACTGCGCCGATCTCGATGATGCGGTGCCGTGCTGGGCGGAGACCGGTGGTTTCGACATCGAGCGCGACGAACGAGCGAGGCCACCCCCTGCTGGGTACCAGCGGGCGACGTCGGAGTGCCCAGGTCCCATCCGGTCGACGGACGATCTCCGCGTCGGTCTCCAGCAATTGAGCCAGGAATGGTGCCCACAGCCGGCGGTTGCCGAGCGAGCCAAAGAGCCCCTCGATCAGCTGCTCTTCGCTGGCGATCCCTCCTCGCGCCAACAAGAGCTGCCGAGCTCGACTGCGGAGACGATCGTAGGCTGGCTCCACGGGCTGGTCGCTCATCCCGCACTCCTCGTCCCGCACCCCTGGTATGGTACCCGACCCACGGTCGACGGCTCATCCTGCCGACCAGCTGCTGCACGGAGAGGGCGCTGGCGTATACTCGCCAGCGCGATGGAACGCCAGACGCGAGTCAATAGCGAGGGAGGAACAGGATGGCGGAGCAACCAGCGCTGCAGGCGGATCGTGTCCCGCCGGAGGTTCGTGCCCGGGTCGAAGAGCTGCGGCGGCTCATCCAGCGCTACAACTACGAGTATTATGTGCTCAATGCTCCGACCGTAAGCGATGCCGAGTACGATGCGCTGATGCTCGAACTTCGGCGCTGGGAAGAACAGTACCCGGAACTGGTGACTCCGGATTCGCCGACCCAGCGGGTAGGTGCACCGCCAGCCGAAGGGTTCGCCACAGTCCAGCACGAAATCCCCATGCTCTCGCTCGGCAACGTCTTCTCCGATGGGGAAATCCGGGCATGGGCGGAGCGAGTGTACCGGCTGAGCGGTCGGCAGGATGTCGAGTTCGTGACCGAGCCCAAGGTCGATGGTCTCGCAGT
KOK=       104
KK=  221042  LL=  221611  Z=    7.40  JJ=  221042  DL=   570
A===      111      112      113      114      121      123      124      131      132      133      134      141      143      144      211      213      214      223      224      231      233      234      243      244      313      314      323      333      334      343      413      433
B===      222      122      422      322      212      412      312      242      142      442      342      232      432      332      221      421      321      411      311      241      441      341      431      331      424      324      414      444      344      434      423      443
RRR=   -0.128    0.338   -0.250    0.207   -0.180   45.839   -0.935    0.174   -0.095    4.481    5.816   -1.206    0.153    0.706    0.338    0.246    1.000   39.938   -0.090    0.965    0.313   -0.288    0.752    0.387    0.927    5.997   59.617    0.104    0.534    3.051    6.543    0.353
X1==   -0.466   -0.518    1.180    0.119   -0.518    6.089   -0.979   -0.820    0.089    1.310    1.988    1.119    4.420   -0.519   -0.518    0.089   -0.979    7.987   -0.084   -0.911   -0.479    0.216    4.065    0.113   -1.210    1.177    6.700   -0.339    1.403    3.251    4.420    0.172
X2==    0.274   -0.653   -0.212    1.738    0.347    7.528    0.956   -0.212   -1.060    3.420    2.926   -1.078    0.035   -1.360   -0.653    2.757   -1.022    5.000    1.070   -1.060   -0.652   -1.337    0.185    3.442   -0.766    5.094    8.898   -0.305    0.380    0.939    1.480    2.055
CD1=        0        0        2        1        0        7        0        0        1        3        4        2        7        1        0        1        0        9        1        0        1        2        7        2        0        3       10        2        5        8        7        3
CD2=        1        0        1        3        1        9        2        1        0        7        6        0        2        0        0        4        0        6        2        0        1        0        2        6        1        9       14        3        4        5        4        7
GAACTCGATACCCTGACCGATGCGGATCGGTCCTGCGCCGATGACGACAGCCTTGGGAGAGTCGAGCGGGGGTGCTTCGTTTTCGTCTTCGTACGTGGCGTAGAAGTACGGGGTCTCGGCTGCGAACTCGGCCGCGCAGGTATCGACGAGCTTGTAAACAGGAGCGAGGCCGAGCGCGAGACGCTGAGCGCGGATCTCCTGCTCCGTCGTCGTCCGGAGGGCAGCGATCGTTCGATCAGCGAAGCCGAGACGCTTGGCTTCCCAGAGAAGTTCCGCCGTGAGTGGTTCACTCGCGAGCCGCTGTTCCATCTCGACGAGACGTTGGATGGCCCGGACGAACCAGGTGTCGATCCCGCTCAACGCGCTGACGTGTTCCGGTGTCCAACCGCGCCGCAGCGCTGCGGCAACTGCCCAGAGGCGCTGATCGGTGGGTATCCGGAGTGCCTGCTCCAAAGCGGATGGATCCTGCCAGCGAGAATCTTCCCAGGTGAGGTCGGTCTGATCGGTCTCCAGCCCACGTACCGCTTTCTGCAGTGCAGCCTCGAAGCATCGATCGATCGCCATGACCTC
KOK=       105
KK=  230312  LL=  231151  Z=    9.26  JJ=  230162  DL=   840
A===      111      112      113      114      121      123      124      131      132      133      134      141      143      144      211      213      214      223      224      231      233      234      243      244      313      314      323      333      334      343      413      433
B===      222      122      422      322      212      412      312      242      142      442      342      232      432      332      221      421      321      411      311      241      441      341      431      331      424      324      414      444      344      434      423      443
RRR=    0.271   -0.163    4.194   -0.618    0.754    1.337   -0.561    0.626   -2.103   -0.330    0.758    2.331    2.071   20.118    0.754   -0.604   -3.407   10.224    1.160    3.672    9.613  107.309    0.762    2.819    0.820    0.423   -0.445   -0.254    1.592    2.282    1.218    0.823
X1==    0.314    0.178    2.381   -0.248   -0.822    2.775   -0.433   -1.145   -0.448   -1.582    0.374    2.416    1.022    6.276   -0.822   -1.254    2.815    2.310    1.605    2.775    2.973    9.543    0.650    2.473    0.991    2.318    2.973    0.162    0.671    2.569    0.374    2.094
X2==    0.862   -0.917    1.761    2.492   -0.917    0.482    1.295   -0.547    4.689    0.209    2.026    0.965    2.026    3.206   -0.917    0.482   -1.210    4.426    0.723    1.323    3.233   11.245    1.172    1.140    0.828    0.182   -0.150   -1.569    2.374    0.888    3.255    0.393
CD1=        1        1        4        1        0        5        1        0        1        0        3        4        4       12        0        0        5        5        4        5        8       19        4        7        4        6        8        5        6       10        3        9
CD2=        2        0        4        5        0        2        3        1        7        3        6        3        6        8        0        2        0        6        2        3        7       19        4        4        4        3        2        1        9        6        8        5
GCTCGCTGGTGACCTTTGCTCGTCAAGGCATAGCGGTAGCCCAGTTCGCCGATCCCGTTGCTTCCGGTGATCTCGACGAGTTCCTCGCGCTTCGCTTGACTCAGGGCCCGTTCCAGGAGGCCAGCGAACGGCAGACACAATGCTTCGACGAGTTCGCGAGCGGTCTGGGTACCATGGGCGTAGAGGAACTTGAGGGCGAGTTCGAGGACGAGTTGCAGATCCAGCCCTGCCTCCTCCAGGCTCGTCGGTTGGGCTAGCACTGGAAGGCTGCTCGTTTCGATCTGGATCGCCATGGTGAACGATGCCTCGTCCTTCCGCGTCGACTTCCTCGATAGGAGTATCGGCGAGAGGAGATCGTTGCCGTAGAGGGACTCTCGTCCTGCCGTGGTCTCGTTCCGTTTTCTCAGTTGCCAGCAGGAAGGAGGACCTGTTCACCTTCGGCGAGTCCTGCCGCAATCTCGACGAGTCCACTGCTCCGCAGGCCGAGTGTCACCTCGCGTTCCTCCCGGCGCCCATTCGTCACCACGGTCACGAAGGCGCGTTCCCCAACAGTGCGGATGGCCCGCTCGGGGACGACGAGAACATCGTGGCGTACGATCGTGTCGAGGTGGATCGTGGCAGTCATTCCGGGCCGCAGGTCGCTCGCGGTCTCGGCGAGCCGGATGAGAAGCGGAAAGCCGACGATCCCAGCCTGCTGGGTAGCACTTTCTCCTCGTCCGACCACTTCCCCGCGACCCTGCCAGCCAGGCAGCGCGTCGACCGTCACGCGAACTGTCGTCGCTTCGGCGAAGAAACGAGCATCGACTTCGTCGATCGTCGCGGAAACGCCGAGAACGCTCG
KOK=       106
KK=  242372  LL=  243301  Z=    5.14  JJ=  242342  DL=   930
A===      111      112      113      114      121      123      124      131      132      133      134      141      143      144      211      213      214      223      224      231      233      234      243      244      313      314      323      333      334      343      413      433
B===      222      122      422      322      212      412      312      242      142      442      342      232      432      332      221      421      321      411      311      241      441      341      431      331      424      324      414      444      344      434      423      443
RRR=   -0.301   -0.369    0.246    0.173    0.300   76.646    0.217    1.149   -1.847    4.879    0.568    1.123   -0.705    1.263   -0.148   -5.644    1.249   23.184    0.134    0.264    0.422    0.670    2.021    1.636    2.106   24.026   46.610   -0.030   16.249   15.344   35.230   -0.296
X1==   -0.301    0.551    0.150    2.188   -0.449    7.785   -0.192   -0.850   -1.131    2.337    1.799   -0.812   -0.196   -1.490   -0.449    5.110   -1.105    4.469    0.895   -0.239    0.221   -0.778   -1.324    0.970    0.387    5.124    8.769    0.078    5.820    3.814    5.124    0.606
X2==    1.002   -0.669    1.643    0.079   -0.669    9.846   -1.131   -1.351    1.633    2.088    0.316   -1.384    3.595   -0.848    0.331   -1.105   -1.131    5.188    0.150   -1.105    1.912   -0.861   -1.526    1.687    5.444    4.689    5.315   -0.381    2.792    4.023    6.875   -0.489
CD1=        0        1        1        3        0       10        1        0        0        6        5        0        2        0        0        7        0        8        3        1        4        2        1        5        3       10       20        7       21       16       10        8
CD2=        2        0        4        2        0       12        0        0        3        7        4        0       10        2        1        0        0        6        1        0        5        1        0        5       13       12       10        5       13       16       16        5
CTGCCGGGAGCCGTTCTGACCGCGCCGCCAGTGCCCACGCCACCGTCCTCGAGTGCGGAGCAGGTGCTCATCCTGGCTGGCACGCCGGAGGGACCGCTGACGCTCGATCCGGCGCTCGTGCGGGACGTGGAATCAGCGTTCGTCGTCCAGCAGCTCTTCCGCGGTCTCGTCCGGTTCGATCGCGCGCTCGTCCCTGTCCCGGAGCTGGCCGAGCGGATCGAGATCGGGCCCGACGGGCGCTCCTACACGGTCCGTCTGCGTGCTGATGCGCGGTTTCACGATGGAGACCCGATCACCGCGGCGGACGTCAAGTACTCCCTCGAACGGGCCTGCGATCCCGCTCTCGCTGATGGCGATGGCCGCGCGTTACCAGCCTGGGGTTTCCTGCGCGATCTCGTCGGTGCGCAGGCGCGGATGCTCGGCCGCCGCAGTGATGTCCCCGGTATCGAGGTCGTGGACGAGCGAACGCTCCGCCTTCACCTCGTCGAGCCGAGCCCGACCTTTCTCCTTCGGTTGGCTCTCCCGGTGGCGAGTGTCGTGAAGCGCGATGCTGTCGAGCGCGGGCCGGACTGGTGGCGTCAGCCGGTGGGAAGCGGGCCCTTCCGGCTCGTGCGGTGGACCGACGAGGAAATCGTGCTGGGCCGTCACCCACAGTACCGGCCGGCGCCTGCCTACTTGCGCGAAGTCCGCATCCGGATCGGTCCGGCTGCCTTGTCCCCGCTCAACCAGTACGAACGGGGGCAGCTCGATGTCGCTGCTGTTCCCGTTTGGGCGGTCGATCGCCTGACCGCGCCCGAATCGCCGTACCGCGACCAACTGATCGCCCAGCCGCTCCTCGGTGGAACCTACGTGTTCTTCAATCCAGGTGTTCCGCCGCTGGACGACCTCGTGGTGCGGCGCGCTCTGATCCAGGCGTTCCCGCGCGCCAAG
KOK=       107
KK=  245282  LL=  246361  Z=    9.04  JJ=  245282  DL=  1080
A===      111      112      113      114      121      123      124      131      132      133      134      141      143      144      211      213      214      223      224      231      233      234      243      244      313      314      323      333      334      343      413      433
B===      222      122      422      322      212      412      312      242      142      442      342      232      432      332      221      421      321      411      311      241      441      341      431      331      424      324      414      444      344      434      423      443
RRR=   -0.001   -0.330    1.340    6.862   -1.668   19.625   10.181    0.063    1.340    3.331    9.921   -0.155    3.737    3.068    0.162   -0.593    0.869    8.724    2.549    0.373   20.782   90.227    1.736    0.152   -0.878    0.128   -0.357    0.090   16.493    1.633   -0.178    3.954
X1==    0.005    2.010    1.088    3.070   -0.990    2.679    6.792   -0.491    1.097    0.842    2.900    0.112    2.900    1.398   -0.990   -0.485   -0.623    2.692    0.869    0.306    7.069    8.745    2.333    0.318    0.842    0.574    0.230   -0.150    3.707    0.500    0.574    2.332
X2==   -0.159   -0.164    1.232    2.235    1.685    7.325    1.499   -0.128    1.222    3.957    3.422   -1.392    1.289    2.194   -0.164    1.222   -1.396    3.240    2.932    1.222    2.940   10.318    0.744    0.477   -1.043    0.222   -1.549   -0.601    4.449    3.269   -0.311    1.695
CD1=        1        3        3        6        0        5       11        1        3        4        8        2        8        6        0        1        1        5        3        2       14       18        7        4        4        4        3        4       13        6        4       10
CD2=        1        1        4        5        3       13        4        2        4       12       10        0        6        7        1        4        0        7        6        4       10       23        5        4        2        4        1        6       18       15        3       11
GGGCGTCGAGGTGTACGGCTTCGTCCGCGAACTCGGTGGAATCACGATCGAGACGTTCGATCGTGACGAGATCGACCGCAATCCGGTGCGCTGTCCGGATCCGGTCGCAGCGCAAAAGATGGTGGCAGCTATCCTCGAAGCGAAGGAGCAGAAAACGAGCGTCGGAGGAATCGTCGAGGTCCGGGCACGCAACGTGCCGCCCGGACTCGGTGAGCCGACGATGGACAAGCTCGATGCCTTGATCGGGTATGCGATGCTCAGTATCCCAGCTGTCAAAGGAGTCGAGATCGGCGACGGCTTTGCTGCCGCGCGCCTCCGTGGTCATGAGCACAACGATCCCTTCATCCTGGACAATGGTCGCGTGCGCACGTTGACGAACCATGCCGGCGGCATGCTGGGAGGGATTTCCACCGGCGAGGAGATCATCGTTCGCCTGGCGGTGAAGCCGACTTCCTCGATCGCTCGGCCGCAGCGAACGGTCGATATCCACGGGAACGAGCGCACGATCGTGGTGGAGGGGCGCCACGATCCGTCGATCTGCCCTCGTGTGGTTCCGGTGGCCGAGGCAATGCTCCTCTTGGTCCTGGCCGACTGTTATTTGATGAACCGCGCGGCTCGCGTCTGACGACTCAGCGGCGACCGAGCGCTGCCTCCAGTCTCTCGAAGAAGTCCGGGAAGGTCTTGGCCACGCATCCTGGGTCATCGATCTCCAAGCCGGGGACGGCGCAGCCGAGGATCGCGAAGCTCATCGCCATGCGGTGATCCCCATAGGTTCGGATCACGGCCGGCTGGACGGGACCGGGCTCGATGCGCAGTCCGTCGGGAAACTCCTCGACGGTGATTCCCAAGCGGCGGAGTTCGTTCGCGACCGCTGCGATGCGATCGGTTTCCTTGTACCGGATGTGCTGCACATTGCGAATGATGACCGGACCGTCGGCGAGCGGCGCGAGAGCGGCGAGCGTCGGAACCGTATCGGAAATCGCGTTCATGTCCGCCTCGATGCCGCGAAGCGGTCGTTTCCCGATGACCGTGAGAGCATCGGGCTCGCGAATGACGGTACAGCCCATGCGCTCCAGGAGG
KOK=       108
KK=  266672  LL=  267511  Z=    8.38  JJ=  266642  DL=   840
A===      111      112      113      114      121      123      124      131      132      133      134      141      143      144      211      213      214      223      224      231      233      234      243      244      313      314      323      333      334      343      413      433
B===      222      122      422      322      212      412      312      242      142      442      342      232      432      332      221      421      321      411      311      241      441      341      431      331      424      324      414      444      344      434      423      443
RRR=    0.533    0.070    0.174   -1.330   -0.154   22.494    9.680   -0.038   -0.548   -0.219    3.198    0.452    0.369    2.625    0.533   -0.857    0.314   44.449   -0.031   -0.219   -0.675   11.037    7.148   -2.492   -1.862    9.439  100.189    1.215    3.063    7.160    5.362    0.862
X1==   -0.598    0.314   -0.135    3.331   -0.686    5.865    2.957   -0.135   -1.151   -0.128    2.318   -1.131    2.318   -1.654   -0.686    2.357   -1.212    8.600    0.259    0.603   -0.324    2.557    1.952    1.684   -0.809    1.670    9.869   -1.083    3.482    5.372    1.670    0.647
X2==   -0.890    0.224   -1.290   -0.399    0.224    3.835    3.274    0.280    0.476    1.721    1.379   -0.399    0.159   -1.587   -0.776   -0.364   -0.259    5.168   -0.121   -0.364    2.082    4.316    3.663   -1.480    2.302    5.651   10.152   -1.122    0.880    1.333    3.210    1.333
CD1=        0        1        1        5        0        8        5        1        0        2        6        0        6        0        0        4        0       12        2        2        2        7        6        6        1        5       18        2       12       16        5        6
CD2=        0        1        0        1        1        6        5        2        2        6        5        1        3        0        0        1        1        7        1        1        6        9        8        0        7       12       19        3        7        8        8        8
CTCGATGACCGCAAGACGCTGGCCTTCTGGTCGTCGGTGCAGGGAGAACTGGAAGCGACGCCGTTCGATCGCGAACTTCGGGTGCGGATCGGCGAGTTGCCGTCCCGGCTCGGCGAACTGGCAGCGCAGCTCGAGCGCCGTTATGGCAGCGCACTGCGCAGCCTCGTCCTCGACAGCGGGAGCGGATTGGCCTACGTGACGGTCAGTGGAGAGCCGGTCGAGCTCCGTGCTTTCTGGGGTGAACTGCGCGAGCTGGGCCGACACGCGACGCTCCTAGGTGCGCCGATCGAGGTCAAGGCAGGAGAGGATGTCTTCGGGCGACATCCGGAGGGAATCCCGGTGATGCGCCGACTCAAGGAGACGTTCGACCCCGAGCGCATCCTCAACCGCGGGCGATTCATCGCCCATCTCTGAGCATGGAGCGAGGAGGCATCGATGACAACGGCATCGGCACCGGCGCGCCTGCGTGGTTTCAGTGGTCGGGATGCGCCGTCGTACGACGCGATCCGGAAGTGCGTCCATTGTGGTTTCTGCCTGCCGTCTTGCCCGACCTACCGGGTCACCTGGCGAGAGCGCTCCTCACCGCGCGGCCGGATCTGGCTCATGAAGTCGGTCGCCGAGGGACGACTGGATCTGCTCGATCCCGTGTTCGCTGAGGAAATGCAGCTGTGCCTCAATTGTCGAGCGTGCGAGGCCGTATGCCCGAGCGGCGTGCATTACGGCGAGATCCTCGAAGCATCGCGCGCCCAACTCGTGCAGCATCGCGAGCAGTCATGGCGCGAGCGACTCTTCCGTCTCGCTGGTTTCCGCATTCTCCTGGGCGACATGCGTCGCTTCCGA
KOK=       109
KK=  289682  LL=  290041  Z=    9.51  JJ=  289622  DL=   360
A===      111      112      113      114      121      123      124      131      132      133      134      141      143      144      211      213      214      223      224      231      233      234      243      244      313      314      323      333      334      343      413      433
B===      222      122      422      322      212      412      312      242      142      442      342      232      432      332      221      421      321      411      311      241      441      341      431      331      424      324      414      444      344      434      423      443
RRR=   -0.137   -0.292    0.540   -1.610   -0.548   -0.232   -0.175   -0.124   -0.232   -0.111    1.425    0.561    1.425    2.585    0.160    0.435    0.435    0.546    0.435    7.809   10.017  110.384    1.673    0.772    0.772    0.725   -0.013   -0.003    0.125    0.330   -2.281   -0.183
X1==   -0.296    0.646    2.441   -0.511   -0.354   -0.667   -0.610   -0.559   -0.667    0.928    2.035    0.489    2.035    1.118   -0.354   -0.667   -0.610    1.204   -0.728    2.333    2.469   11.152    1.740    0.931    0.928    1.035   -0.234    0.006    0.135    0.135    2.035    0.135
X2==    0.462   -0.451    0.221    3.149    1.549    0.348    0.287    0.221    0.348   -0.120    0.700    1.149    0.700    2.313   -0.451   -0.652   -0.713    0.453   -0.598    3.348    4.057    9.898    0.962    0.829    0.831    0.700    0.057   -0.499    0.928    2.449   -1.121   -1.354
CD1=        0        1        3        0        0        0        0        0        0        2        3        1        3        2        0        0        0        2        0        3        4       13        3        2        2        2        1        2        2        2        3        2
CD2=        1        0        1        4        2        1        1        1        1        1        2        2        2        4        0        0        0        1        0        4        5       11        2        2        2        2        1        1        3        5        0        0
TGGCAGCTTTCGTCCAGCTTTTGGCCGTGACGATCATCTTCGTCGCCGTGCTCGTTCTGCTCCTCGTCGCGAGCAGCGCGCTGACGACCCTCCTGCAGGGTTTGTCTTAATCGCTGATCGGCTCCCAGCGGAACGAACCGTTCTCTTGCCGGATCCGACCGGGGATCGTCGGAAAGTGACTCGCCATCACGAGCGCGTCCTCCTCATGGGCTCGACCGAGCACCTCGAAACGTGTCGCGATCGCTTGCGACCGGTCCATATCGAACGCGGAACACCAGGTCGGCTCGGTCACCTGAGCTGGATGCGTGAACGTATCAGCGACGAGCCAGAGCGAGCCTGGTGTTCCACGGAGGACGACAC
KOK=       110
KK=  294512  LL=  295411  Z=    7.94  JJ=  294242  DL=   900
A===      111      112      113      114      121      123      124      131      132      133      134      141      143      144      211      213      214      223      224      231      233      234      243      244      313      314      323      333      334      343      413      433
B===      222      122      422      322      212      412      312      242      142      442      342      232      432      332      221      421      321      411      311      241      441      341      431      331      424      324      414      444      344      434      423      443
RRR=   -0.695    0.331    0.063   -0.295   -0.261   18.046   -0.241    3.430    0.933    1.730    3.523   -0.817    0.495    1.099    0.331    0.161    0.369   18.095    0.011    8.134    4.866   69.751    0.055   10.177   -0.147    0.023    5.729    0.021    8.516   29.436   -0.409   -0.371
X1==   -0.513   -0.559   -0.051    1.504    0.441    4.551    2.190    0.927    1.738    0.576    2.686   -1.143    4.542    0.965   -0.559   -0.137   -0.348    4.271   -0.435    3.613    3.055    8.963    0.062    5.058    0.576    0.211    1.740   -1.172    2.854    5.906    0.830   -0.635
X2==    1.355   -0.592   -1.229   -0.196   -0.592    3.965   -0.110    3.701    0.537    3.004    1.312    0.715    0.109    1.139   -0.592   -1.178   -1.060    4.236   -0.025    2.251    1.593    7.782    0.885    2.012   -0.255    0.109    3.292   -0.018    2.984    4.984   -0.492    0.584
CD1=        0        0        1        3        1        6        4        2        3        3        7        0       10        5        0        1        1        6        1        5        7       18        3       13        3        3        5        2       12       19        4        4
CD2=        2        0        0        1        0        6        1        6        2        9        5        2        3        4        0        0        0        6        1        4        6       15        4        5        3        3        9        8       14       19        2        8
AGCGATCGCTCGCTGGCCGGTCGATGGCGCCGCGAGGCTCGACCGGTCAGCTGGACGACTATCCGCGCGACGAGGTGGCGAGCGCCGTCCTGACGGCCGCGGCTCTCGCCGCCTGGTTTGACTCGGACACGATCGCCGCCGAGTTGGCGGATCGCGTCGCGACGATGTTCGCCAAGCAGTCCGACGAGCCGCTCCCGCCCGTGTTTCACCTCCTGGGCATCGGCACGCAAGAGCGCTGGCACCAAGCGGCCGGTCCGCTGACGGCATTGCTCCCCACAACCTATGCCCGGACGTGTGCAGTGGGGCTCGGACTTCCTGGGGTCCCGGAACGAGATGCTGGATGGCTCGATGGGTCACTAGCGGTCGGGGGCAAGCTCCTGCTGTTCGAGGGCGTTCTACGCGAAGCCTGCGGCGCACTGTACGCCCTGGCCATCGATCCGCTCGATCATCTGGAGCGGACGCGCGACTACGCGCACGCGCTTCTGGGGTCGCTCGATCCGTTGTGATGGGCGAACCTCGTCCGAATCGCTCGAGTGGTTTCGGTCTTTTCGGCTCGCCGCGGGGTGGGGAGGGCGTCGTCGGACGTCGTGATCAGGTCGCGACCGACCACTCCCGGCGGACAGGGGCGGCTGGCGGCGAGGAGAGTTCGCGGAATGCGGGCACGCGGCTCGCGACGATCGCGCCCTTGCCGGCTCGTCAGCGTGGGAGCGACGAGTGATACGGGAGGATGCGGGTTTCCCGCGAGAAAGCTCGTGTCGCGGCGGTATGGGAACAGAGCCACGGGCGGTGGGGTCAGGCGGGTCACGCCCTCTCGGTGCGAGCCGATGAGGTGAAGCGGAGCGCAGGCAGGAAGCGGCGGAGAGGTCTGAAGCACGAAGCGGACGATCACAGGATCGTCCG
KOK=       111
KK=  295652  LL=  296641  Z=    6.57  JJ=  295442  DL=   990
A===      111      112      113      114      121      123      124      131      132      133      134      141      143      144      211      213      214      223      224      231      233      234      243      244      313      314      323      333      334      343      413      433
B===      222      122      422      322      212      412      312      242      142      442      342      232      432      332      221      421      321      411      311      241      441      341      431      331      424      324      414      444      344      434      423      443
RRR=    2.342   -0.971    4.824   -1.865   -1.004   37.394    0.246    0.268    0.660    3.090    1.289   -0.483    2.274   -0.795    0.788   -0.958   -0.271    4.493    0.223   -0.149    0.020   14.931   11.691   -0.734    0.023   -0.152   69.008   -0.170   15.358    3.136    3.205   -0.144
X1==    2.119    1.104    2.696   -0.534   -0.896    4.224    0.215    1.108   -1.283    3.002    2.258    1.012    3.984    1.546   -0.896    1.864    0.215    4.166    0.190    0.290    0.018    5.061    2.208    1.501    0.049   -0.044    9.388   -0.136    3.182    3.182    1.107   -0.257
X2==    1.105   -0.879    1.790    3.495    1.121    8.852    1.143    0.242   -0.514    1.029    0.571   -0.477    0.571   -0.514   -0.879   -0.514   -1.260    1.079    1.175   -0.514    1.069    2.950    5.294   -0.489    0.463    3.476    7.351    1.248    4.826    0.985    2.895    0.559
CD1=        3        2        5        1        0        7        2        3        0        8        7        3       10        6        0        4        2        7        2        2        3       12        7        6        3        3       19        5       13       13        5        5
CD2=        2        0        4        6        2       13        3        2        1        5        4        1        4        2        0        1        0        3        3        1        5        8       12        2        4        9       16        9       17        8        8        7
CACGACCCGGAGAGAGCGTTTCGCGGAGAAGCCCTCGAGCCCCTGGGCGCTTCGGCACTCGCGGCTGGCGATACGTCCCTTCGGGGCATCGAGTTCGCGTCAGTTGCAAGCGAGTTCGCTCCCGGCTCGACGCGGTCGGTGACCGGGCATCATCGCGATCGATGGGATGATAGGAGAAAAGTTGACGCGTCGCTGCGTGGTTGTGGGGATCCGGTCGAGAGCGTGTCTCTCATCGGAGCGTAGACCCGGCGCTACCTGCAAAACGCTGGGAAACTCCGCGGAGCAGCAACCTTGCTTGACAACAGGGTTTCCGGCTCGGTACACTTTCCGACGGCGAACATGGGGGCATAGCTCAGCTGGGAGAGCGCGACAATCGCACTGTCGAGGTCGGGGGTTCGAGTCCCCCTGCCTCCACCACTGTTCGATATCGATTCGACCACCCGCTACCGTTTCCCGTGCAGAGTCAATGCAGCGTCCTCGCTGCTCGTCGGAGAGGGGGCACCGATGAAGACACGGACATTCCAGCTGATCGGCCGACGCAGCAGCCAACCGGATGTCCTTCTCGTCCGTGACCAGGAGGGTCGGTATTATCTCCGGCCGGGTTGCAACGGGCGCCTTGTCCGGGTGACCGCACGCGATGCCGAGCGGCTCCTCCGCAACTACGAATACCGACCGATCCTCAGCGCAACGTGGCTCTCGTTCGAGGAACTCATCCGAACCGATTGCCCGCTTCCTGCCGAGTCGACGCCCTCGCTCACCAGTCATGAGCGCGCCTGACTCCAAGCACAGCGGAGGGGGCTCGGTGCAAGCCCCCTCCGCGAGCTGAATGATTGCCCGAAACGATCACGATGCAGGTTGGGGCTTGATGTGCGGCACTGGCGCTGCCGGCCGCGCTTCGGACGGCGAGTCAGGACGGGCTGTCTCCGGCGTTGCGATGAGAGCAGCTGGCCGGGTGAGCGGTGGGCCGACGAGCTCCGGCCGCGGACGCGG
KOK=       112
KK=  301472  LL=  302341  Z=    4.78  JJ=  301442  DL=   870
A===      111      112      113      114      121      123      124      131      132      133      134      141      143      144      211      213      214      223      224      231      233      234      243      244      313      314      323      333      334      343      413      433
B===      222      122      422      322      212      412      312      242      142      442      342      232      432      332      221      421      321      411      311      241      441      341      431      331      424      324      414      444      344      434      423      443
RRR=    0.845    0.083    3.178    0.373   -1.794   51.407    8.380   -0.561    0.500    6.665    3.087    0.600    4.993   -0.893    0.845   -1.798    0.632    1.861    0.513    0.683   16.199   10.807    1.099    0.674    0.051    0.043   21.865   -0.103   -4.718    5.729   15.273    1.380
X1==   -0.865    0.039    1.126    1.226    2.039    6.234    1.812   -0.469    0.935    1.822    1.966   -1.232    3.180    0.864   -0.961   -0.579   -0.522    0.747    0.845   -0.579    8.283    3.420    2.267    0.649    0.049    0.145    3.232   -0.157    3.127    2.224    4.394    1.322
X2==   -0.977    2.120    2.823    0.304   -0.880    8.246    4.625    1.196    0.534    3.658    1.570   -0.487    1.570   -1.033   -0.880    3.105   -1.213    2.493    0.607   -1.179    1.956    3.160    0.485    1.039    1.049    0.300    6.765    0.658   -1.509    2.576    3.475    1.044
CD1=        0        1        3        3        3       10        4        1        3        6        6        0        8        4        0        1        1        3        3        1       18        9        7        4        3        3        9        5       12       10       10        8
CD2=        0        3        5        2        0       11        7        3        2        8        5        1        5        1        0        5        0        4        2        0        5        7        3        4        4        3       12        5        1        9        8        6
GATGTTGTACGTATAGAACTCGGCAGCGAGCTGCCGGGTCAGACCGAGCAATCCTCGCTTGGACGAGGTATACCCTGCTCCCCCGTTGAGACTCGCCCGGAGGGCAGCGAGCGAAGCGATATTGATGATTCGGCCATATTCGCGCTGCATCATGTGGGGGATGGCTGCTCGGCTCATGTAGAAGGGTCCCGAGAGGTTGACCGCGATGTAGCTGTGCCACTCCTCGTCCGACATCCGCTCGACGGCGGGAGTCCGCCCCAAGCGCGCCGCGTCATTGACGAGGATGTCCAGTCGTCCACAGCGTGCGATGACCGACGAGACCAGCTCGTTCGCTTGCCGTGGATCGGAAACGTCGCCAGCGAGCGCGAAGGATTGTCCACCGTTCCGGGTGATCTGATCCACGGTCGCTCGCGCGTAGTCCTCATGAAGATCATTGACGGCGACGATCGCTCCCTCCCGAGCGAGAACGCGTGCGATCCCTGCGCCGCCACCTCCCATTTCTCCGCCCCCAGCTCCGGTCACGAGGGCGACGAGTCCTGTGAGTCGTCCCATCGCACCTGCTCCTCTCTTCACGCGAAGGCAGACGCTGGATCGGTACGGCCACCTGGTACGACGGAAACCGCACCATCGATCGGAATCGCCGCACCGGTGATGTAGCTCGCTTCATGGCTCGCCAGGAACACGACGAGTGCGGCCACTTCCTCCGGTGTCCCGGCTCGTCGAATCGGTATGGTCTCCGCGAGGCGTTGTACGCGTTCCTCCTCCCATCCGTGGAGCAGCTTCGGGGTCACGATGAAGCCGGGGAGGATCGCGTTGACCGTGATCCCATGTTGCGCGACTTCGATCGACAGGTGGCGTATCAATCCGTAC
KOK=       113
KK=  304802  LL=  306001  Z=    4.62  JJ=  304802  DL=  1200
A===      111      112      113      114      121      123      124      131      132      133      134      141      143      144      211      213      214      223      224      231      233      234      243      244      313      314      323      333      334      343      413      433
B===      222      122      422      322      212      412      312      242      142      442      342      232      432      332      221      421      321      411      311      241      441      341      431      331      424      324      414      444      344      434      423      443
RRR=    2.314    0.579    0.779   -1.055   -0.148   16.774   -1.299   -0.744   -1.350   -0.065    7.996    1.129   -0.080    0.099   -0.918   -0.786   -0.501   23.490   -0.997   11.147    2.439   68.611   11.499    4.256   11.322    4.306    8.456    0.156    6.631   16.156   11.655    1.547
X1==    1.787   -1.249    1.622   -0.280   -0.441    2.503   -0.828   -0.300   -0.843    0.208    2.377    1.010    0.236   -0.275    1.982    0.495    0.519    4.145   -0.733    3.172    0.941    7.120    3.767    2.130    3.929    3.447    5.381   -0.563    1.688    5.245    5.052   -0.979
X2==    1.295   -0.464    0.480    3.764    0.335    6.703    1.569    2.479    1.601   -0.313    3.365    1.118   -0.337   -0.362   -0.464   -1.587   -0.965    5.667    1.361    3.514    2.591    9.637    3.052    1.998    2.882    1.249    1.571   -0.277    3.928    3.080    2.307   -1.579
CD1=        4        0        5        2        1        6        1        2        1        4        8        4        4        3        4        3        3        8        1        7        5       16       10        7       11       10       13        4        9       17       13        3
CD2=        3        1        3        8        2       13        5        6        5        3       10        4        3        3        1        0        1       12        5        8        9       23       10        8        9        6        7        5       15       13        8        2
CGAGCCCGGTTTGTCCTGTCGGATCCACGAGAATTGGCATTATCGTCCCTCCTCTGGTAGTCGCTTTTCCAAACGGACCTCACGTAGCGCTGGATAAACGGGAGCGATCGCCTGTCGCAGCATCGCATCCAGCAGCTGGTCAGGAACGAGGCAGTCCAGGCACGCATCGGGTAATGCCTGGAGCACTAATTCGACGATACCCTCGTCCGTGACACGCTCGACGCGCAGCTCGAACCCGTCCGGTGCCAATCCCTCCCGGATCCGGTCGAGTGCGCGATCGATTGCTCGAAGCACCGTTGGTGACGCGCTCATCGTTCTTCCACGGCCTCCTTTCGCCTTATCGACCTCTGTCGTTCTGCACGAGCGATCAGACCGTCACCAGTTGGATACCGGCCAATTCAGCTGGAATGTCCATCGTCGGCACGCGAGACGGAATGGTCAGCGATGCACCGGTGCGCGCGGTAACGTCTTGGACCGTGACGCCCGGTGCGACTTCCTCGAGGAGGAGTTCGCCGCCCACGACGGAAAGAACAGCGAGATCCGTGTAGATTCGCTGGACACAACGCGGCGCAGTCAGCGGATAGGTGCACTCTTCAACGATCTTCGGCTCGCCGTGATCGGTGGTATGTGTCATCGCTACCCAGACACGTTGTGCTCCGACGGCGATGTCCATGGCGCCGCCGACCCCTGGAACACGAGCACCAGGGATGCGCCAGTTCGCCAGATCGCCCCGGCGCGAGACTTGAAGAGCACCGAGCACGGCATGCGTCAAGTGACCTCCTCGAACAATCGTGAACGACAGTGCATGGTCGAAAAGACTCGCACCCGGAACGAGCGTGACGAAGTCGCCGTTAGCGTTGACGAGATCAGGATCTTCTTGACCCGGGGGTGCCTTGGGGCCGGCACCGAGAATGCCGTTCTCGCTATGAATGAGCACGGTTTTCCCGAGTGGCAAAAAGTGCGTAACGAGTGACGGCATACCGAAGCCGAGGTTGACGAAGCTGCCGTCGGGGAGATCATGGGCGATACGGTAGGCAATTCCCTCGCGTGTCAGCGGCATCGAGTACCACCTCACCGTCGTTCAGCGGATGTTGCGTGTCGGAACCAGTCACGCGGCACCTCAACGACTCGGTCGACAAAAAGACACGGTGTTTCGATTTCCTCGGGTGAGAGGGAACCGACCGGAACGACTTCATCGAC
KOK=       114
KK=  306422  LL=  307411  Z=    4.57  JJ=  306302  DL=   990
A===      111      112      113      114      121      123      124      131      132      133      134      141      143      144      211      213      214      223      224      231      233      234      243      244      313      314      323      333      334      343      413      433
B===      222      122      422      322      212      412      312      242      142      442      342      232      432      332      221      421      321      411      311      241      441      341      431      331      424      324      414      444      344      434      423      443
RRR=    0.946    0.048    5.255    0.498   -2.621   43.156    6.094   -0.233   -0.048    2.087    2.822   -0.272   -0.100    2.002    0.048    0.279    1.768   14.580   -0.022   -0.267    9.128    0.194    0.318   -0.308    3.274    6.746   53.900    0.694   10.491    2.707   12.132    3.617
X1==    1.003    0.056    3.548    2.449   -0.944    6.186    2.590    0.342    1.244    2.892    1.340   -1.337    0.735   -1.787    0.056    0.421   -1.300    5.577   -0.465   -0.403    1.743    0.226    0.226   -0.563    0.972    4.364   10.292    0.555    3.200    2.231    3.760    1.262
X2==    0.944    0.862    1.481    0.203    2.776    6.977    2.353   -0.681   -0.039    0.722    2.106    0.203   -0.136   -1.120    0.862    0.663   -1.360    2.614    0.047    0.663    5.237    0.859    1.405    0.547    3.370    1.546    5.237    1.250    3.279    1.213    3.227    2.866
CD1=        2        1        6        5        0        9        5        2        3        7        5        0        4        0        1        2        0        8        1        1        5        3        3        2        4       10       18        5       11        9        9        7
CD2=        2        2        4        2        4       12        5        1        2        5        7        2        3        1        2        3        0        6        2        3       14        5        6        4       10        6       14       10       14        9        9       13
GATGAGGACGAGGTCGTGCAGCCCTCGCTGCCGAAGCGCCCGGACCAGGTTGACGGGAACTCCGGGCGGCCCAAAACCCCCGATCATGATCGATGCGCCGTTCGGGATATCGGCGACCGCTTCGTCACAACTCGCGACAACTCTGTCCATCGGTCCGACCATTTCCTTTAAGGATTAACTTGGCGACCATGTGGATGATACGATGTCCTCCGACAGGCTGTCAAGGCATGACCGGCCGAAGCGGGCGGGGAAACAGGTGGCGTGCGTCGCGGAATCGAAGATCACGCAGCGGGAAGCCGCTCTCGGGATCACCACCCGTTCGTGTACCAGCATTATCTCGTTTTCCTCGGTATCCTGATGGGGAACGCCGGATGACCCGGCAACCCAGGAGGATCGGCCGTACCCGGAGGAACGAGCATGCTCGAGGAGCGGGGGAATGCGCGTGGGGAACCGGGAAGCGAGGACCGTTCCGTAACCGGCGAGCCTGAGCGGGGCGGGCCATTCCAGATGGCGGGCGAGCGGCTTGTGCCGTTTTCCGGAATGGAACGGATCCTCATTGGCTTAGATGCGGATCAGTGCGTGGCGGTCACGACGACCGAGGGTCCGGTACTCGTGGTGGCTGGTCCAGGAAGTGGCAAGACGCGCGTGCTGACGCATCGCGTCGCATATCTCATCGGTAGCGGCCGGGCTCGACCGTGGCAGATCGTCGCCGTGACCTTCACCAACAAAGCAGCACGGGAGATCCGGGAGCGTCTCGGGGGCCTCCTCGGAACCGAATCAGCACAACTCGTGCAGGCGGGCACCTTTCACAGTCTGTGCGTTCGTATTCTCCGACGTGATGGGTATCGGATCGGGCTCGAGCCGGCGTTCACTATCTATGACGAGGAGGACCAACTGGCGCTCGTCAAGCAGGCCTTGCGCGATCTCGGCCTCGATCCGCAGCGGTTCTCCCCGCGCATGCTGCTCGGACGTCTCTCGCGGGCCAAGAAC
KOK=       115
KK=  307682  LL=  308641  Z=    5.45  JJ=  307682  DL=   960
A===      111      112      113      114      121      123      124      131      132      133      134      141      143      144      211      213      214      223      224      231      233      234      243      244      313      314      323      333      334      343      413      433
B===      222      122      422      322      212      412      312      242      142      442      342      232      432      332      221      421      321      411      311      241      441      341      431      331      424      324      414      444      344      434      423      443
RRR=   -1.038    6.300   -1.957    0.248    0.004   64.829   -0.604   -0.864   -0.815   -1.092    0.335    1.652   -1.781   -1.478    0.847   -3.533    1.652   23.074    8.852    1.652    0.779    0.461   -0.981   -0.897   -4.108   66.889   52.999   -0.050    2.755   25.201   19.508   -0.843
X1==    1.101    3.157    3.022   -0.532   -0.843   10.162    1.133    1.334   -1.159    1.185    0.209   -1.306    2.684   -1.799   -0.843    4.937   -1.265    4.270    5.376   -1.159   -0.766    0.321   -0.318    1.778   -1.509    7.015    6.185    0.250    0.890    5.347    2.684    0.890
X2==   -0.942    1.996   -0.648   -0.467   -0.004    6.380   -0.533   -0.648    0.703   -0.921    1.603   -1.265   -0.664    0.822   -1.004   -0.716   -1.306    5.403    1.647   -1.425   -1.018    1.439    3.086   -0.504    2.723    9.535    8.569   -0.200    3.096    4.713    7.269   -0.947
CD1=        2        4        5        1        0       13        3        3        0        4        3        0        7        0        0        7        0        6        8        0        1        3        2        6        0       14       11        4        6       15        7        6
CD2=        0        3        1        1        1       11        1        1        3        2        6        0        2        4        0        1        0       10        4        0        2        6        9        2        9       20       21        7       14       18       16        4
CGGAACCTCTGTGTCGTGGGTGATCCTGATCAATCGATCTACAGCTGGCGGCAGGCGGATATCCGTAACATTCTCGAGTTCCAGCGCGACTTCCCTGATGCGACCGTCATTCGTCTCGGACGCAATTACCGCTCGACGCCGCAAATCGTCGCGGCTGCCGATGCCGTAATTCGCGTCAATCGCCAGCGGATCGAGCGCCCACTGTGGACCGAGAATCCCCCTGGTCCGCCGATCCGCTTGCTGGCTTGCTGGGACGAGCAGCAGGAAGCGGAGATGGTGGTGAGCGAGATCGATCGCTTGGTGCGGACAGGGAACGCACGATATCGCGATATCGCAGTCTTGTACCGCATCAACGCCCAGAGTCGCTCCGTCGAGGAAGCGCTGGTTCGACGTCAGATCCCTTACCAGGTCATCGGCGGGGTCCGCTTCTACGAGCGGAAAGAGATCAAAGACGCGTTGGCATTGCTGCGCGTGCTGGTCAATCCGCGTGATTGGCTCAGCCTGCGGCGAGTCCTGAGCGAGACAGCGTTCGGACGGGGGATCGGGGAGAAGACGCTGCTGCAGCTGGAGCAATGGGGGCAACGCCAGCAGTGCTCGCCCGCGGACGTGCTGCTGCTCCTGGTCGAGGAACGGGAGGAAGCACCAGCACTGGCGGCCGCGACAGTCCGTCGACTCCGGGAACTCGGCGGCGAGCTTGTCCGATTGCGGGCAGCGATGGTCGAGCATCCGGCGAGCCAGCTCTTCGACCTCGCGCTGGAACGGAGCGGGTTGGCGGCACGTTACCGGGATGCGAGTGACCCCACCGAGCGGGAACGATGGGAAAACCTGGTCCAGCTGCGCAGCGTGCTCGAGCGGTACGATACGGTCCCCGCAGCAGAGGGGCTGCCGCTGTTCCTCGAGGAAGCGGCGCTGGTGGCCGCCATCGACGAAGCGGAGATGAGTGGCGATCAGGTGACCTTG
KOK=       116
KK=  309632  LL=  310111  Z=    4.81  JJ=  309182  DL=   480
A===      111      112      113      114      121      123      124      131      132      133      134      141      143      144      211      213      214      223      224      231      233      234      243      244      313      314      323      333      334      343      413      433
B===      222      122      422      322      212      412      312      242      142      442      342      232      432      332      221      421      321      411      311      241      441      341      431      331      424      324      414      444      344      434      423      443
RRR=   -0.671    4.174    7.706   -0.782   -0.963   41.376    0.955    0.954   -0.031    2.895   -2.515    0.967   -0.535    1.437    0.512   -2.085    0.982   37.761    0.663   -0.031    0.752   -0.351   -0.068    0.096   -0.120   15.185    9.238    0.536    4.116   14.691   -1.846   -0.447
X1==    1.134    1.263    3.647    0.856   -0.737    6.030    1.058   -1.075    0.030    1.241    2.131   -1.059   -0.380   -1.200   -0.737    2.030   -0.942    7.174    0.197    0.030    0.648   -1.122   -0.216   -0.187    0.416    3.806    3.327    0.746    2.994    2.994   -0.380   -0.668
X2==   -0.591    3.306    2.113   -0.913    1.306    6.861    0.903   -0.887   -1.027    2.332   -1.180   -0.913    1.405   -1.197   -0.694   -1.027   -1.042    5.264    3.361   -1.027    1.161    0.313    0.313   -0.514   -0.289    3.990    2.776    0.719    1.375    4.907    4.851    0.668
CD1=        2        2        5        2        0        7        2        0        1        3        4        0        1        0        0        3        0        8        1        1        2        0        1        1        2        6        5        3        6        6        1        1
CD2=        0        4        3        0        2        8        2        0        0        4        0        0        3        0        0        0        0        7        5        0        3        2        2        1        1        6        5        3        4        9        7        3
TGCTACCGCCGGCTGATTCAGATGTTCGGCAAAGTCGTGCTGGATATTCCCTCCGAACGCTTCGAGGATGCGCTCGACGAGCTCAAGCGCGAACTCGGAGTCATCCACGATTACGAAATTCCAGCGGAACATCTGCAGCGACTGGTTCAGGCTTACAAGGAGATCGTCCAGCAAGCGACGGGAACCCCCTTCCCCCAGGATCCGTTCGAGCAACTGCGACGGGCAATCCTGGCTGTCTTCGAGTCATGGAACAACCGGCGGGCGATCGATTATCGCAACGCACACGGGATCCCGCATGATCTCGGCACGGCGGCGAATGTTCAGGCGATGGTCTTCGGTAACCTCGGGCCGGATTCCGCGACTGGTGTCGCCTTCACGCGCAACCCGAGCACCGGTGAAAAAGGAATCTTCGGCGAATATTTGACGAATGCGCAAGGGGAAGATGTCGTTGCTGGTATCCGCACCCCGCAACCGATTCAA
KOK=       117
KK=  311222  LL=  311791  Z=    8.69  JJ=  310922  DL=   570
A===      111      112      113      114      121      123      124      131      132      133      134      141      143      144      211      213      214      223      224      231      233      234      243      244      313      314      323      333      334      343      413      433
B===      222      122      422      322      212      412      312      242      142      442      342      232      432      332      221      421      321      411      311      241      441      341      431      331      424      324      414      444      344      434      423      443
RRR=   -0.374   -0.784    0.108   -0.635   -0.784   95.421    3.241    0.228    1.574    3.510    1.600    1.065   -1.734    1.754    0.474   -3.111    1.101   31.611   -1.112    1.101   -1.333    1.747    1.691    0.689    0.930    0.165   39.914    0.180    0.210   12.458    0.534    0.458
X1==    0.441   -0.629    0.070   -0.946   -0.629   14.707    3.838   -0.930    1.922    1.179    1.952   -0.946   -0.461   -1.276   -0.629    2.905   -1.037    6.332   -1.101   -1.028   -1.332    1.693    0.934   -1.355    1.179    1.952    5.558    0.271    2.122    4.003    0.343    0.240
X2==   -0.848    1.247    1.538    0.671    1.247    6.488    0.844   -0.245    0.819    2.977    0.820   -1.127    3.762   -1.374   -0.753   -1.071   -1.061    4.993    1.010   -1.071    1.001    1.032    1.811   -0.509    0.789    0.084    7.182    0.666    0.099    3.112    1.555    1.907
CD1=        1        0        1        0        0       16        5        0        3        3        4        0        1        0        0        4        0        8        0        0        0        4        3        0        3        4        9        3        6        9        2        3
CD2=        0        2        3        2        2        8        2        1        2        6        3        0        7        0        0        0        0        6        2        0        3        3        4        1        3        2       11        4        3        8        4        6
GGTCATCGCGGTTGTCGTCTCGGGATCACTGCTCCGGAGATCACCGAGATGCAAGCACGCGCGATCTTCACTGCCGCGCTCCAGTGCGCTGCCGAAGGCATCGAGGTCCATCCGGAAATCATGGTGCCCCTGGTCTCGGACGTTCGCGAACTCATGGTGCAACGCGAGATCATCGATCGGGTGGCGCGACAGCTTTTCGCAGAGGCAGGACGAGAGATTCCGTACTCGATCGGAACGATGATCGAGGTTCCGCGTGCAGCGCTCACTGCGAGTGAGATCGCTCGGGAAGCGGAGTTCTTCAGTTTCGGTACCAACGACCTCACGCAGATGACGTACGGGATCTCGCGCGATGATGCTGGCCGCTTCCTTCCCTACTATCTGGAACACGGAATCTATCCGGCTGATCCGTTCCAGACGCTCGATCGCGCTGGCGTCGGTCGCCTCATCGAGATCGCTCGTGATGGCGGCCGAGCGACCCGGCCAGCGATCAAACTCGGCATCTGCGGTGAACACGGTGGGGATCCCGCCAGCATTCGCTTCTGCCACGAGGTTGGGCTCGATTACGTCTCG
KOK=       118
KK=  312602  LL=  313201  Z=    6.07  JJ=  312302  DL=   600
A===      111      112      113      114      121      123      124      131      132      133      134      141      143      144      211      213      214      223      224      231      233      234      243      244      313      314      323      333      334      343      413      433
B===      222      122      422      322      212      412      312      242      142      442      342      232      432      332      221      421      321      411      311      241      441      341      431      331      424      324      414      444      344      434      423      443
RRR=   -1.368   -0.695   -0.030    0.171    0.195   23.915    0.009    0.930    1.016   16.717    0.717   -0.242    0.738    0.376   -0.195    0.006   -0.010   21.445    0.370   -0.010    2.552    1.847   -2.539    0.159    0.726    2.866   41.435    0.128    4.603    7.470    0.552   -1.115
X1==   -0.418   -0.500    0.159   -0.828    0.500    5.994    0.010   -0.841   -1.006    3.343    1.044    1.172    0.262   -0.503   -0.500   -0.006    0.010    3.484    2.603    0.994    1.406    0.723   -1.425    0.750    1.016    4.171    6.380    0.332    3.144    3.700    0.262    1.476
X2==    3.270    1.390   -0.190   -0.206    0.390    3.990    0.967   -1.106   -1.010    5.000    0.687   -0.206    2.814   -0.748    0.390   -1.010   -1.018    6.155    0.142   -0.010    1.815    2.555    1.781    0.211    0.715    0.687    6.494    0.386    1.464    2.019    2.105   -0.755
CD1=        0        0        1        0        1        7        1        0        0        6        3        2        2        1        0        1        1        5        4        2        4        3        0        3        3        7       11        4        9       10        2        6
CD2=        4        2        1        1        1        5        2        0        0        9        3        1        6        1        1        0        0        7        1        1        4        5        4        2        3        3       10        4        6        7        5        2
TCGCTCGAGCCGACCGCACGTGTGTTGACGGAAGTGTTAGGATTTCGCCTTCGGCAGGAAGAACGCTCTCACGCACGAACCGCTCTCTTCGAGGTCGGGCCGGGTGGTCCGGGAGCACTGATCGTGGTCGAGGAACGCCCCGATCAGCCTCGGGCGCAGCTCGGAACCGGTGGTGTCCACCATGTCGCTTTTCGCGTTTCCGATGATGCTGCGCATCAGGCGTGGCGTGCCCGGATCGCCCAAGCTGGCATTCCGGTCACCCCGCAGATCGACCGATTCTACTTTCGTTCCCTGTATTTCCGCGAACCAGGAGGTATTCTCTTCGAGCTCGCCACGGATGGGCCCGGTTTTGCCATCGACGAGGATCTCGAGCACCTGGGTGAACGCTTGTCGCTCCCGCCGTTCCTCGAGCCGCGGCGGGCAGAGATCGAAGCGAACCTCCGACCACTCGAGCCGATCGAGGCTTGAGGGAGGGGTTGGGCGCGGATAGCGAGCGCCGGGAGATCCCCCGGCGCTCGCTCATCGATCCGAATGCTCAGCCGCGGTCAGCGCTTGAGACCCTCACGATAGCGCTGGGCCACCGCGTCCCAGTTGACCACG
KOK=       119
KK=  315902  LL=  316951  Z=    4.96  JJ=  315842  DL=  1050
A===      111      112      113      114      121      123      124      131      132      133      134      141      143      144      211      213      214      223      224      231      233      234      243      244      313      314      323      333      334      343      413      433
B===      222      122      422      322      212      412      312      242      142      442      342      232      432      332      221      421      321      411      311      241      441      341      431      331      424      324      414      444      344      434      423      443
RRR=    0.113    0.060   11.401    2.553   -0.857   -0.131   -1.985    1.349    0.171    4.779   -1.335   19.650    2.219    7.191   -0.857   -0.131    0.357   -0.909    0.850   20.448    5.710   63.951   10.217   14.638    3.355   -0.029   -0.097    0.049    5.543   20.512   -0.130    0.001
X1==   -0.885   -0.944    2.661    3.396   -0.944    0.205    3.208    1.872    0.205    3.516    1.717    3.396    1.138    2.819   -0.944    0.205   -0.578    1.594   -0.645    2.496    2.164   10.533    2.675    2.619    4.101   -0.020   -0.101   -1.074    1.909    4.494    0.559   -0.676
X2==   -0.127   -0.063    4.285    0.752    0.909   -0.638   -0.619    0.720    0.834    1.359   -0.778    5.786    1.950    2.551    0.909   -0.638   -0.619   -0.570   -1.318    8.191    2.638    6.071    3.820    5.589    0.818    1.404    0.965   -0.046    2.904    4.565   -0.232   -0.001
CD1=        0        0        5        6        0        2        6        4        2        9        6        6        5        8        0        2        1        4        1        5        7       22        8        8       10        3        3        3       10       16        4        4
CD2=        1        1        8        3        2        1        1        3        3        6        2       10        7        8        2        1        1        1        0       13        8       14       10       13        5        6        5        6       13       17        3        6
CGATGGTCGGGTATGCCGTCACGGCCAAGATCCGCGCCGCACAACCACCGCGACCAGGCGAGTCCGTGCCGCGCCGGGCCATGTGGGAGTACATCCTGACCATCCCCGAACCGCGGATCGTCGTCATCGAAGATCTGGATGACCCACCGATCGGGTCTTTCTGGGGCGAGGTGAATGCCAACATTCACCGAGCGCTCGGTTGCATCGGCACTGTGACCAACGGTGGCGTGCGTGACCTCGACGAGGTGGAGCGGCTCGGTTTCCACTTCTTCGCGAGTCAAGTACAGGTCTCGCATGCCTACGTGCACGTTGTCGAGTTCGGTACACCGGTTACAGTAGGCGGCCTGACCGTGCACCCCGGCGACCTCCTGCATGGGGACAAGCATGGGGTTATCCAGATTCCACTGGAGATCGCCCCGGAACTCTACCGAGCAGCCAAAGAAGTGGAAGCCCGCGAACGGCGCATCATCGAGGCATGTCAGGCCCCCGGTTTCACGATCGATCGGCTGGCTGAGCTCTACGGCTGAGCGTTACTGGAGGACCACTGCACGCTGAGTTCTGGCGGCTGACGGAGCGTATGGAAGATGACACAGAATTGCTCCGTTTTCTCGCGAAGGCTCGCCAGTTGCTCGGGTGTCGCGTCCGGTGCCTCGATATCGATGAAGAGGCGGATCGCTCCGAACCCGACCGGGACCTCACGTGACACGCCGAGCGTCCCGCGGAGGTCCAGGTCACCCTCGGCTGTCGCGCTCACTCGCGTGAGCGGGATGCCGAGCGCGGTCGCGACCATCTGGCAAGTGATCTGCGCGCACGCGGCTAAGGCGGCCAGGAGCAGGTCACCGGAGCAACTGGCGGTGCCTGGCCCGCCGACGCCGGGGTGAGCTTCGCTGACGATCGTTCCACCGGTCGTCTCGACCATGCACCGCAGCGGACTGTCCTGCTGACGGGCCACTGCTCGCAAGGTGATGAGCGCCTCCTCGGGCCGTTCGCGTTAGCGCTGCTTGAGCGGTCGTTGCAGAGCGCGCAGATCCAGCATGTTCTCTTCCTTTC
KOK=       120
KK=  320822  LL=  321961  Z=    4.95  JJ=  320822  DL=  1140
A===      111      112      113      114      121      123      124      131      132      133      134      141      143      144      211      213      214      223      224      231      233      234      243      244      313      314      323      333      334      343      413      433
B===      222      122      422      322      212      412      312      242      142      442      342      232      432      332      221      421      321      411      311      241      441      341      431      331      424      324      414      444      344      434      423      443
RRR=   -1.092    5.592    0.347    6.076   -2.209   55.421   -1.999   -0.040    1.075    0.028    2.905    2.021    5.519   -0.242   -1.368    0.098    1.016   40.937   -0.505    0.478    1.882    1.620   -0.083    1.622    7.662   25.097   16.085    0.276    0.047   20.897   10.683    2.615
X1==    2.177    4.018    0.487    2.566   -0.982    7.946    1.410   -0.355    2.547    0.349    3.008   -1.304    1.235   -0.788   -0.982    0.233   -0.717    6.341    0.389   -0.538    0.628    0.826   -0.257    2.435    1.634    3.599    3.573   -0.612    6.321    5.416    3.599    2.249
X2==   -0.502    1.392    0.713    2.367    2.248    6.975   -1.417    0.113    0.422    0.082    0.966   -1.550    4.470    0.307    1.392    0.422   -1.417    6.456   -1.296   -0.889    2.995    1.960    0.322    0.666    4.689    6.974    4.502   -0.451    0.007    3.858    2.968    1.163
CD1=        3        5        2        5        0       12        4        1        5        3        8        0        5        2        0        2        1       11        3        1        4        5        3        9        5        9        9        3       19       17        9       10
CD2=        1        3        4        6        4       13        0        3        3        5        6        0       13        4        3        3        0       11        0        1       10        7        4        4       15       18       13        7        7       17       10       10
GCGCACGGGCGTCTGCCGGTGCCAGCGCCAGCTACGGCGCTCTTGCTTGCGCAGGCGGGAGCTCCGCTCGTACCGCTGGACATCGAGGCCGAGCTGGTCACGCCAACAGGTGCGGCGTTACTGGTCGAACTGGCCCGCTTCGTCCGCCCGGCGTTCCTCCCGGAGCGGGTCGGCTACGGATTCGGTACGCGCGAGCTTCCCTGGCCGAATGCCCTGCGTCTCTGGATCGGGGAAGCGTTCGCCGTACCGAGTCGACTGGACGAAGCGGAACTTCTCCTGGAGGCCAATCTCGACGATATGAATCCGCAGTTCATCGAGCCGCTGGTGGATCAGCTTTTCGCGGCTGGAGCCCTTGACGTGTATCTGACGCCGATCGTGATGAAGCGCTCGCGCCCGGCGGTGATCGTGAGCGCCATCTGTCGGGCTAAGGATCGGCCGGTGCTCGAGCGTGTGCTCTTCGAGCACTCGACGACGTTCGGCGTGCGAGGGATTCCGATCGAGCGGACTAAGCTCGCGCGCCGCAGTGTCGCAGTCGCGACCCGCTGGGGTGAAGTGGCGGTCAAGCTGAAGATCGTGCAGGATCGCATCGTCGATGCCGTGCCGGAATATCGCGACTGCTTAGCTATTCACCAGCGAACCGGGTTGCCGATCCGGGAAATCTGGAACGAGGCAGCGCGACTGGCCGCGGTGTGGATCGGACAGCGGGTGGGCGAGGAAGACCAGGAGGCCACGCTGCCGGAATAGGGCTTCCCTCGCAAATTCTACGGTGCTTCCGCATCACGACAGAGCCCTCCGTTCGAAATTGGAGACCCAAAAAGGATGAATCGTGGCTCCACTTCCGGCTCGATGGTAAATTTAGACACCGCTAAATCGAACTCGTGTTGGAGCGATCTGGGAGGACGACGTGCTGGACTGGTTCTGGTCGCTCGACCCGATCCTGCAGGCGCTACTGGGAGGACTTTTGACGTGGGGTGCCACCGCGGCGGCGGCAGCGCTCGTGTTGTTGGGCCGGAGTATCCCCCGCTGGTTACTGGACGCGATGCTCGGCTTCGCTGCTGGAGTGATGATCGCAGCCAGTGTTTGGTCGCTCCTGATTCCCGCGATGGAGGTCACTGAACGGAATGGTGGTATCGCCTGGAT
KOK=       121
KK=  323612  LL=  324721  Z=    5.83  JJ=  323522  DL=  1110
A===      111      112      113      114      121      123      124      131      132      133      134      141      143      144      211      213      214      223      224      231      233      234      243      244      313      314      323      333      334      343      413      433
B===      222      122      422      322      212      412      312      242      142      442      342      232      432      332      221      421      321      411      311      241      441      341      431      331      424      324      414      444      344      434      423      443
RRR=    0.565   -0.463    0.802   -1.089   -0.054   13.168    8.731   -0.234   -0.790    0.505    0.039   11.922   -0.615    0.194    0.419    5.413    0.985    7.520   -0.046   11.561    1.442   89.935   -7.102   21.168   -0.429    3.438    7.859   -1.835    6.527    2.818    4.994   -0.119
X1==   -0.908   -1.067    1.289    4.623   -0.125    7.608    3.844   -0.377    0.887   -1.534    0.061    2.382   -0.531   -0.325   -1.067    3.127   -1.512    2.504    0.110    3.127    1.244   12.958    6.050    3.099   -0.214    5.391    1.836   -0.900    1.583    3.465    1.838   -0.299
X2==   -0.622    0.434    0.622   -0.236    0.434    1.731    2.271    0.622   -0.890   -0.329    0.638    5.005    1.158   -0.595   -0.393    1.731   -0.652    3.003   -0.421    3.697    1.159    6.941   -1.174    6.832    2.005    0.638    4.280    2.038    4.123    0.813    2.718    0.399
CD1=        0        0        3        8        1       12        8        1        3        0        3        5        2        3        0        6        0        6        3        6        5       28       15       11        2       12        6        2        8       12        6        4
CD2=        1        2        4        2        2        5        5        4        1        4        5       10        6        2        1        5        1        6        1        8        6       15        1       13        9        5       12       13       16        8        9        7
CACTGGATCCGCAAGGTCGGGCTGAGCGGATTCGAACGAGCCTATCCGCATCAGCTCTCGGGCGGAATGAAGCAGCGGGTCTCGATCGCGCGGGCTTTCGCGGTCGATCCTGATGTCCTTCTCATGGACGAGCCATTCTCGGCGCTGGACGAGCAGATGCGGACGATTCTGCAGCAGGAAGTCTCGAGTCTTTGCGAAGAGCAGCAAAAGACTGTCATCTTCGTGACGCATTCGATCGACGAGGCTCTCACACTCGGTGACGAGGTTTTAGTGATGACTCATCGACCAGGACGGGTCAAGCGGGTGATACCGGTTCCGTTTCCACGTCCCCGCGACGTGGTCGAGGTACGAGCTGATCCACGGTACGGTGAACTCTATGAAGAGATTTGGGGGTTGATCGCCGAAGAGGTACGGCGTGGACCACAGGAGCATCGATGATGGTCGAAGGTGGGGCATCAGTCGAACGGACGACCATGCAACGCGGGCGCTGGTTACCCCAGGCAGGGGTCAAGACCGAAGCGGCTATCCAGCTGCTCTCGCCTGTCGCGCTGCTTGCGCTCTGGGAAGCGGCGGCTCGGGCGGGATGGGTCGATCAACGTTTCTTCCCAGCGCCCAGTACGATCGTCGGTGCCTTCTGGGATGCGATCACGACAGGCGTGCTACTGCATCATCTCAAGATCACGTTGTGGCGGGTGCTGCTCGGTACGGTGATCGGTGGTGTACCCGCGGTACTGATCGGGCTCGCCATGGGCATGTGGCGCTGGCTGCGGTTGACGCTCGATCCGATCATCGCGGCGACGTATCCGCTGCCGAAGAGCGCACTCTTCCCGCTGTTGCTCCTGATCTTCGGTCTCGGGGAAGGTTCCAAGGTCTCGATGGTGGCGATCGGTGTGTTCTATCTCGCCGTGACCAACGCGATGGAGGGAGTTCTCGCCATCAATCCTGTCTACTTCGATGTTGCCAAGACGTTCGGAGCCAGGCGCTGGGATGTGATCCGGACCGTCGCGCTACCGGGGGCGATGCCGCTGGTCTTGGCCGGATTGCGCCTCGGCGTGGGTACAGGCCTGATTCTCGGAGTGCTCGCGGAGATGCTGGGGGCGCGCGATGGAC
KOK=       122
KK=  329852  LL=  330691  Z=    7.23  JJ=  329522  DL=   840
A===      111      112      113      114      121      123      124      131      132      133      134      141      143      144      211      213      214      223      224      231      233      234      243      244      313      314      323      333      334      343      413      433
B===      222      122      422      322      212      412      312      242      142      442      342      232      432      332      221      421      321      411      311      241      441      341      431      331      424      324      414      444      344      434      423      443
RRR=    0.626   -1.164    0.434   -0.373    5.577    6.838   -0.054    2.195    5.221   -0.119    3.760    6.817   -1.104   -0.427   -0.089    0.224    0.718    3.260    0.085   11.763    0.340   84.476    1.397   -1.566   -0.554    1.596    3.349   -1.748    8.010   -1.904    3.628    7.298
X1==    0.499   -1.075    0.923    2.565    2.678    2.139    0.152    1.678    2.139   -0.161    3.153    2.565    0.733   -0.257   -1.075    1.303   -0.599    1.696    0.449    2.976    0.136    8.532    1.833    1.912    0.513    1.338    2.375   -1.095    1.885    2.965    1.943    4.046
X2==    1.255    1.083    0.470   -0.145    2.083    3.196   -0.356    1.308    2.440    0.739    1.193    2.657   -1.506    1.660    0.083    0.172   -1.199    1.923    0.189    3.952    2.504    9.901    0.762   -0.819   -1.079    1.193    1.410    1.596    4.250   -0.642    1.868    1.804
CD1=        2        0        3        6        4        4        2        4        4        2        8        6        4        3        0        3        1        3        2        5        2       15        5        6        3        5        5        1        7        9        6       11
CD2=        2        2        2        1        3        6        1        3        5        4        4        4        0        4        1        2        0        5        2        7        8       19        4        1        1        4        6        9       13        3        5        8
CGATCGGCCACGCGACTCGCGCGATGGCGTCAGGAAACCGGCGACCGGCGAGCACGTCCTCGACCGTGAGCATGTACTCGCCGACGATGGTCCGCGTCTGCCGGATACCGGGGTAACCGAGTCGGCGCAAACGAGCTCGTCCGAACACTGCGGGATAGTGATCACGCAAGAGTTGGGCAGCCCGGGCGGCCTCGATGCGAGCGAGCCAAGTCACCTGCCAGAAGGCGACCGGGTATCGCCGAATCGGATGGCAGAGGGAAATCACCGGGAACTGGTGTACCGAGAGACTGATCGCGACTGATCTGCACGAGGTGCACGTGAACAGACAGAATATCAGGAACGATATCCGACTACACGCGACAGCGCTATTCGGCCGTCGGAACGACCCTGCGCTCAGGCGGCGAACTGCCGATGTATGAAACAGGGTGAGTCCAGCTCGCCAGTGAGGGGGACGGGAAAAGACGGCTCGGATGGTAGCGACTTCAGCGGCACCTCATTGGGAGGGGGAGCGAGGCGCAACGACCGCGTCCGAAGGGATTGACACCAACTGGATTCCATGGTATCGTCATATCGCGATATCGAGGAGGCCGGGCCAGCGACGTATGGGTGAGTTGCTGATTGGCCGGCCGGCGCTCAAACTCGAAGTCGCAATTTCGGTTCCGCTCGATTTGACCTCGGTTATTTCGCTGGTCTTTCGAGCGACGGATGCGCGCCGATTCGAGCGTTGGCTGGTCGAAGCGCGAAAAGCACTCGGAGCGGAGTGGGAGCACGATCTCGATACGCTGCTCGGATTCTCGGGCCGATTACTCTACTACGTCGAAGAGTTGTTGATGTCGTTCG
KOK=       123
KK=  336362  LL=  337021  Z=    5.00  JJ=  335942  DL=   660
A===      111      112      113      114      121      123      124      131      132      133      134      141      143      144      211      213      214      223      224      231      233      234      243      244      313      314      323      333      334      343      413      433
B===      222      122      422      322      212      412      312      242      142      442      342      232      432      332      221      421      321      411      311      241      441      341      431      331      424      324      414      444      344      434      423      443
RRR=   -0.344    1.423   -0.835    0.115   -2.347   25.619   -0.123   -0.154   -0.005    0.377    9.961    0.449    0.609   -0.075    0.593   -0.386    0.251   11.739   15.899   -1.193    1.904   22.209    0.084    0.335    7.226   -2.813   12.886    0.948    0.163    7.096    1.920    4.669
X1==    1.526    1.395    1.225    0.060    2.395    7.011   -0.183    0.225    0.011    0.657    2.819   -0.940    0.378    0.102   -0.605   -0.989   -1.102    3.348    5.268   -0.989    1.098    4.358    2.194    1.065    1.552   -1.249    3.478   -0.751    2.234    2.234    1.192    2.873
X2==   -0.226    1.020   -0.681    1.908   -0.980    3.654    0.670   -0.681   -0.425    0.574    3.534   -0.478    1.611   -0.739   -0.980    0.391   -0.228    3.506    3.018    1.207    1.734    5.096    0.039    0.314    4.656    2.252    3.705   -1.263    0.073    3.177    1.611    1.625
CD1=        2        2        2        1        3        8        1        1        1        2        5        0        2        2        0        0        0        5        8        0        3        8        5        4        3        0        6        1        6        6        3        7
CD2=        1        2        1        4        0        6        2        1        1        4        8        1        5        1        0        2        1        5        4        3        5        9        2        2       11        6        8        2        4       10        5        7
AATCATGCCAGGTGGTGGTCGATAGCCTCGATAGGCGCTGATTCCACGCGTCGTCGCTGATCGCGACTCTTGCGCTCGCGTGACCGTCATTTGAAACCTCCATCCCTCGCGCGTCGGGACATCCTTCGAGCGTCCCACGTTTGCGCTATCGCTAGTGTACGAGGCATTCTGGCGTTGCAACAACGACCAATTCGACTCATCCAAGCCGGCAGCCGGTGAAGCGCGAGGACAGTGGTACACTGCGCTTGCTGACCGGTGCGACTTGGTGGATCGGGAGCCATGTTGCTGTCGAAAGAGGATTCGGTCATCCGCGAGGCGTGTGTGCGCACGATCAATGTGGCCTGCCAAATCGCTCTAGTCCCGGCACCGACCTTCGAGGAAGGAGAACGAGCCGAGCTGGTCTGCGAACTCTTTCGGGAGCGCGGTGCGTCTCCCTTCATAGACGATGTGGGGAACGTGGTCGTGCGTCGACGGGGAGAAGGTGAGAAGCGAGCGCTCCTGCTGGCAGCCCACTTGGATACCGTGTTCCCGCGCACGACTCCGTTGACGATCGAGCGTGGCGAGGGGTGGGTGCGTGGTCCGGGAATCGGCGATAACGCGTTGGGCGTGGCGGCGTTGCTTACGCTGTGGGATTTCCTCGAATCGTTCGGCGTCGTGCTT
KOK=       124
KK=  341432  LL=  342541  Z=    6.05  JJ=  341402  DL=  1110
A===      111      112      113      114      121      123      124      131      132      133      134      141      143      144      211      213      214      223      224      231      233      234      243      244      313      314      323      333      334      343      413      433
B===      222      122      422      322      212      412      312      242      142      442      342      232      432      332      221      421      321      411      311      241      441      341      431      331      424      324      414      444      344      434      423      443
RRR=   -0.771    1.912    2.441    9.142    0.230   22.347   -2.414    0.570   -0.111   10.870    0.719    0.007    0.223   -0.198    0.574    1.580    2.188   80.766    1.179   -0.050   -1.262   11.232   -1.716    0.051   -0.484   12.853   34.298    0.261    4.829   10.072   15.730   -0.975
X1==   -0.746    2.579    1.405    4.662   -1.300    6.660    3.599   -0.432    1.227    2.392    5.655    0.003   -0.468   -0.649   -0.524    1.227   -1.568    8.455    2.889    0.548   -1.112    2.729   -1.231   -0.816   -0.289    2.593    5.430    0.173    3.523    4.418    3.614    2.180
X2==    1.033    0.741    1.737    1.961   -0.177    3.355   -0.671   -1.321   -0.091    4.544    0.127    1.961   -0.477    0.305   -1.096    1.288   -1.395    9.552    0.408   -0.091    1.135    4.116    1.394   -0.062    1.672    4.956    6.317    1.507    1.371    2.280    4.353   -0.447
CD1=        1        5        5       11        0       12        8        2        4        8       15        3        3        3        1        4        0       13        6        3        1        8        1        2        3        9       12        5       13       15       11       10
CD2=        2        2        4        4        1        7        1        0        2       11        3        4        2        3        0        4        0       18        3        2        6       11        6        3        6       11       16        9        8       10       10        4
CGTGACGAAGAAGAACGCCAGCGCGCACGCGAACTCGGGCTCGAACTCGAGAAGGTTTTCACGGCTGACGACCTGGTGCGCTCGGACAACGTCTTCTTCGCCATGACCGGGATCACGACCGGGGATCTGGTGGAAGGAGTTCGCTTCACGCGGCACGGTGCCGAGACGCACTCGATCGTGATGCGATCTCGAACCGGGACGATCCGGCGGATCGCGGCCGAGCACCGGCTGGCGAAGGTACAGGAATACCAGACGATCGCGTTTGACACGGATGGTAGAGTCATGGTAGAGTAAAAGAGCGCGGGTTGACCCGCGTTGTCTCATGCCTCTCCATCGTGCCCCGGTCTCGAACCAGTCCTGTTGACGCTTCGAAGACCGGCATCTCTCACGGGAAATCGAAAGACGCGCACAAGAGGTTTCCGAGATTTGTCCGCACTGCGATCACCGTTTTCGCGCACGAAGCCAGCCTGGGCCGTTCCGACTCCTCCGCGGGGGTGATCGGGCGGTTCACCTGGTCTCCGTGCGGCGAGCGGTTCACCCGGAATGTTCGAGAGGACGAACCAAGTAGAGGAGAACGAACGCGTGGCAAAACGAACCGATTCGAGGAGGGCGGAACTTATGGATCCTGTTGCACCCACCACGACTACAGTCGAAGAGGTCAAGGAGACTCCGACGCTTACCGCAGCCGAGCTCCAGGACAAGAGTCTCGAGGAACTCCAAACGATCGCCCGGGACTTCGGCATCCCGAATGCGCAGCGGTTGCGCAAGATGGAACTCGTAAACAAGATCCTGCGCGCCCAGATCGAGCGCGAGGGGGGGATTTTCGGGGAAGGTGTCCTCGAAATCACCGAAGACGGATTCGGATTCCTCCGCGGTGAACGCTATTTGCCGGGTCCCAATGACGTCTACGTGTCGCAGTCGCAGATCCGACGCTTCGGCCTGCGCCAGGGAGACTGGGTCGCTGGGCAAGTGCGTCCGCCGAAGGAGAACGAGAAGTACTACAGCCTGCTTCGAGTCGATGCCGTCAATGGCATGGACCCGGAGTTGGCGCGGCGACGACCGAGTTTCGATACCCTGACTCCGATTTTCCCGATGGAACTGATCAATCTG
KOK=       125
KK=  346022  LL=  347221  Z=    5.15  JJ=  346022  DL=  1200
A===      111      112      113      114      121      123      124      131      132      133      134      141      143      144      211      213      214      223      224      231      233      234      243      244      313      314      323      333      334      343      413      433
B===      222      122      422      322      212      412      312      242      142      442      342      232      432      332      221      421      321      411      311      241      441      341      431      331      424      324      414      444      344      434      423      443
RRR=   -0.032   -0.001    8.274   -4.841   -0.017   16.222    4.481    3.011   -1.763    2.953   18.459    6.602   12.427    5.002    1.002   -1.623    0.446    1.182   -1.552    5.836   14.697  101.800    6.407   -1.977   -0.289    0.281    0.071   -0.200   -0.523   14.261   -5.667    6.985
X1==   -0.194   -0.033    3.569    3.797   -1.019    4.091    2.914    3.569   -0.537    1.525    6.378    2.467    4.294    1.789   -1.019   -1.308   -0.684   -1.207   -1.295    1.777    6.169    9.468    2.704    2.271   -0.149   -0.916    0.131    0.279    1.569    2.797   -1.958    2.387
X2==    0.162    0.017    2.318   -1.275    0.017    3.965    1.538    0.844    3.284    1.936    2.894    2.677    2.894    2.796   -0.983    1.241   -0.652   -0.979    1.199    3.284    2.382   10.752    2.369   -0.870    1.936   -0.307    0.541   -0.715   -0.334    5.099    2.894    2.926
CD1=        1        1        7        8        0        7        6        7        1        6       16        6       12        8        0        0        1        0        0        4       13       20        8        8        3        2        3        6       10       13        0       12
CD2=        1        1        5        0        1        8        4        3        7        8        9        5        9        8        0        4        1        1        4        7       10       26        9        2        8        3        6        7        7       22        9       16
TCCAGAAAGCATCGATCCGCGGCGACGGGAGCGAACGCGGATCAAGGCGCATGGCACCGAGGAAGTAACGTTCGGGTACGAGTCGATCGATCTTCGACATGTCGAGCAGCTGGTCGATCCTAGTCAAGTGCGCGCGATCGGGTTGGCGCTGGCCTATGCCGTCGAGCATGACATCATCGATGGGAAGCGGGCACTGTCGGCGATCCTCGATCTGGTGGACGAGATCGTTGACCGCGAGGGTCTGGATATCCTCTCACCGTACCGGGGCCACCCAGGCGATCTGGCACGCCCGCGACGGTACGAGCTGGCAGCCGCCCTCAACCGGCTGAGGAGCCTGGAGGTGCGGCAGGTTCGCCTGGCTCCCTGAACTGCGGACGAGTCGGACGCGTGCGTGCCTGGACGGCGGCAATGCCGCTGATCGCGGCGGTTTCCGCCCGGAGAATCAGCGGCCCCAGCGAGCGAAACTCCGCCCCGTGCCGTCGGAAGAGCGCGATTTCCTCGGCTGTCCACCCGCCTTCGGGGCCCACGGCGACAGTGACCGTCTGGTCTGGCGAGAACGAGGCGTGTGCGATCGCCTCCGCTTCGGGTGCTTCCCAAAAGACGAGCAAGCGAGCGGTGCGCACGGTGGCGAGTGCGCGGTCGAGCGTCGAGGGGGTGTCGATCTCAGGCAGCGTACCGCGCCCGCATTGCTCGCTGGCCTCCATGGCGATCCGCTGCCAACGCGCCAGACGTTGGGTCACATCGCGAAGGGCTAGATGAACAACAGTTCGTTGAGTGTGCAGGGGAACGATGCGAACGATGCCGAGTTCCGTCGCCTTTTCCACCACCAGGTCGAAGTGATCGTGACGCAGCAAGGCCTGCAGTAACACGATCGGTGGCGGGGGGAGGGGTCGTGCCGGCTGGGCATCGACGAGAACGGCGACCGTGCGCTCAGGATCGAGCTCGATGAGTTCGGCGACGAAATCGATCGCGCGACCATCGCAGAGGAGCACCCGATCGCCTGGGCGCAGCCGCAGGACACGGACAAGCTGATGGCTCACGCGCCGAGGTAGGGTGACGCGAGCACCGAGTTCGAGATGTTCGGTCACGAAGAAGCGATGGCCCCGCCGGCTCATGGCCGATTCCGCCGCAGGAGCAGGCTCACCCAATCACCGTCCTGCCGGCGCTCGACGAGTTCAGTGCCGAGATCGTGATAACGGC
KOK=       126
KK=  347402  LL=  348511  Z=    6.91  JJ=  347402  DL=  1110
A===      111      112      113      114      121      123      124      131      132      133      134      141      143      144      211      213      214      223      224      231      233      234      243      244      313      314      323      333      334      343      413      433
B===      222      122      422      322      212      412      312      242      142      442      342      232      432      332      221      421      321      411      311      241      441      341      431      331      424      324      414      444      344      434      423      443
RRR=    1.806   -0.060   -2.104   -1.448    0.064   13.294   11.278   -0.026    0.011    7.737   14.698   -0.233    2.602    4.784    0.064   -1.351   -0.047    2.089    0.638    5.169   19.155   97.508    1.120    0.281   -0.266   -2.223    1.324    0.101   26.812    0.213   -0.289   -0.883
X1==    1.685   -0.063   -0.680    2.706   -0.063    4.736    3.722    0.042   -0.573    2.705    5.716   -0.070    0.833    1.698   -0.063    0.944    0.074    1.127    0.985    2.461    4.210    7.337    1.636    0.885   -0.114    3.003    0.655   -0.124    6.501    0.122   -0.794    1.398
X2==    1.072    0.963    3.095   -0.535   -1.016    2.807    3.030   -0.617   -0.018    2.860    2.571    3.325    3.123    2.817   -1.016   -1.431   -0.641    1.853    0.648    2.100    4.550   13.290    0.685    0.318    2.329   -0.740    2.023   -0.814    4.125    1.747    0.364   -0.632
CD1=        3        1        1        6        1        8        7        2        1        8       14        2        5        7        1        3        2        3        3        5       10       16        6        5        3        9        4        5       21        6        2        9
CD2=        2        2        6        1        0        6        6        1        2        9        8        6        9        8        0        0        1        5        3        5       13       29        5        4        8        2        8        5       17       11        4        5
TCGCACGATCGGCGACGCCGTTCCGCTCCAGGTTCTCCCGCAGGACCTCGCCAGCAACCGGATCGATTTCCCATGCCGTGACCGACCGAGCACCGAGCGCGAGCGCAGCGATGGAAAGGATGCCCGACCCAGCTCCAGCATCGAGGACGCTCATGCCGGGGGTGACCAAGCGTTCCAACCAGAGGAGACAGTGCTGGGTAGTCGGGTGGAGCCCCGTTCCGAAGGCCATACCAGGATCGAGGTGAACGACGATCTCGTCGTCGCGTGATTCGTAAGGGATCCAGGAAGGCCGGATGACGATCCGGTGGCCGATGCGCGTCACCGGGAAATGGCTCTTCCATGCCTCGGCCCACTCCTCCTCGGCGAGTGTCCGCAGGCGAAGTTCACCGATACGCCCGAGTTGGCTCAGGTGCCAAAGCCCATGTCGGAGTCGTTCGACTGTGGCATCGACCTGCTCGTCGAGCGGCAGATAGGTCGCGATGAGAACCGGAGTCGCCGGATCGATGGTCGCGTTTTCTCCGTCGGGATCCTGTGCTACCGGGTGAAAGACGGCGGCTCCCTGCTGGTAGCCGAAGCGGGCGAACAGTTCGGCGACTGCATCGGCGACCTCAGCATCAGTCTCGACAGCGACTTCGAGCCAACGCGCAGGCATCAGCTCATGCTCCGTCTCGTCCGGAGAAGGTGATCTCCGAGGAATCGCCGACGTTCACGCGCACGAAGTCACCGAGTACCCGGGCGCGGCGACCGACGATTGAGCGGTGCAGCATAACGCCGTTGATGGTCGCCTCCTCGTCGATGATCGAGTCGGTGACGATCGCGTGGGAGACGACCGCGCCCGGACCGATGCTCACGTAAGGACCGATCACGGCGTGCTCGATGCGGGCAGTGGGATCGATCACGACCGGTGGAACGACGACGGCGGTCGGGAAGGACGGCTGTGGGCCGGCTTGACGGTCCAGGAGGAAACGATTGGTTTCGAGGAGCGCTTCGACCGTGCCGCAATCCTCCCAAACCGAGACAGGTTGCGCCACGATCGTGCGGCCGCGGTCGATGAGGATCTGGATCGCTTCTGCCAAGTAGTACTCGTTCCCGCGCTTGCGGCCCTCGGCG
KOK=       127
KK=  350912  LL=  352081  Z=    5.80  JJ=  350882  DL=  1170
A===      111      112      113      114      121      123      124      131      132      133      134      141      143      144      211      213      214      223      224      231      233      234      243      244      313      314      323      333      334      343      413      433
B===      222      122      422      322      212      412      312      242      142      442      342      232      432      332      221      421      321      411      311      241      441      341      431      331      424      324      414      444      344      434      423      443
RRR=    0.605    0.576    1.442   12.917   -0.038   27.397    1.000   -0.019    2.054   -0.270   10.774    1.495    5.958    0.237   -0.038    0.559   -0.401   14.954    3.149    4.715    7.562   53.870    0.015    0.044   -0.548    3.456   13.280   -0.489    5.071    3.488    0.989   -0.839
X1==   -1.066   -1.085    2.778    3.449   -0.157    4.270    1.963    0.360    3.478   -0.096    3.676    1.350    3.078    0.106   -0.157   -0.483   -0.787    4.930    1.202    2.686    2.560    7.077    0.028    3.608    2.657    3.676    3.913   -1.144    3.617    1.061    0.687   -0.472
X2==   -0.567   -0.531    0.519    3.746    0.242    6.416    0.509   -0.053    0.591    2.822    2.931    1.107    1.936    2.244    0.242   -1.157    0.509    3.033    2.620    1.756    2.954    7.612    0.522    0.012   -0.206    0.940    3.394    0.428    1.402    3.286    1.438    1.779
CD1=        0        0        5        7        1        7        5        2        6        2        9        4        8        4        1        1        1        8        4        5        6       15        3       11        6        9        8        1       11        6        4        3
CD2=        1        1        4        8        2       14        3        3        4       12       10        4        8        7        2        1        3        8        6        6       12       19        5        3        5        6       13       11       11       16        7       12
CGTCCTGGACTCCTCAAGGTCGGGTTCGCGGCGGAGACGGAGCGACTCCTCGAGCATGGCCACGAAAAGCTCGTCCAGAAGGGGATCGATCTTCTCGTCATCAACGATGCACGGCGGACGATGGGAGCGGAGACTGCGCGTGTCACGTTGTTGCGACGTGGTCGGGAACCTGAGGGGTTACCTGATCTTCCGAAGGAGGAGGTAGCTGAACGGATCTGGGATGCGATTCAGGAGCTGCTCGCTGAACGGGAGAGGGTTGCACAAGGATGAGTGATCGGCCACCACTGCGTGCCCGGCGTGTCCGACGGCGCGGGACAGTGGCAGTGCAGCTCGCCAACTGGATTCCCGTGCTCATCTCCGTGTACTGGTCGATCCTATTGGCGCGCTGGTTTGTGTGGGTTCTGGCGAACGCAGTCGGGGGGCAGTTTACGCAACTCCTGGTCCTCCACCGATGGCTCGCCTGGCCCTTCACCGACCTTCCCGGGGCGTCTCGCTGGCCGTTACTCGCCGATATCGCGGCTGTGGTTCTGAGCGGCGTCGCGGCACTCGGTCTTCTAGGTGTCGCGGCGGGATGGTGGCGGGAAGCCGAGCGACGACGCCCATCCTGAGATGACGAGCGCATGGCGACTGCACACGCGAATCGCCGCGAACGCTGCGATGCAGCGTGGTAGACTGCTGGATAGACAATGAGTGGGGAGGCCGGAGGGCTCGCGTGCGTGGCCAAAGGAGCAATCGGATGGTGCGCAACCTCGTCCGTGGGGTTCTCAATCTGGTGCTCGCCGCCGTGGCGACTTGGCTGGCGAACTATTTGGTCGAAAGACTCTTCGGTCCTGAAGAAGCGGTCAGCGAGCATTCCTGAACGATCGCGGATCGATCATCTGATCGACGGGTATGGGGAGGGTCGAGCGTGGAGATAACGCGTCGTGAAGTCGAAGGCTTGGGAGCACTGCGCAGCGACGAATGGCCGATCATCAGTCTCTACTTACGAGTCGATAAAGAGCATATCACGGACGATCACTATTCGATTCGGTTGAAGAACTTGCTCAAGGAGTTGGAGCGAGCGCGGGAACAGATTGGACTGAATCGAGCACAGTCCCAAGCGGTCGACGAGGATGTCGAACGGATCCGCGCCTTCTTCCGCGATCATGGCGACGAGTTCGGTCAGGGAGT
KOK=       128
KK=  354422  LL=  355321  Z=    6.90  JJ=  354122  DL=   900
A===      111      112      113      114      121      123      124      131      132      133      134      141      143      144      211      213      214      223      224      231      233      234      243      244      313      314      323      333      334      343      413      433
B===      222      122      422      322      212      412      312      242      142      442      342      232      432      332      221      421      321      411      311      241      441      341      431      331      424      324      414      444      344      434      423      443
RRR=   -0.153   -0.117    4.226    0.434   -1.043   -0.380   -0.449   -0.068    0.746    3.813    2.140    1.435   12.204    0.501    0.654   -0.197   -0.465   -0.018   -0.146   20.955    7.854   80.431   16.943    7.843    8.141    0.210    0.963    0.185    0.160    3.935   -0.482    0.369
X1==    0.189   -0.771    2.351    0.312    1.229   -0.225    1.199   -0.277    4.265    1.285    0.870    2.693    3.996    0.463   -0.771   -1.124    0.385   -0.174   -0.377    3.367    2.806    8.665    4.179    3.473    3.353    2.746    1.392    0.289    0.378    2.353   -0.380    0.872
X2==   -0.807    0.151    1.798    1.388   -0.849    1.687   -0.375    0.247    0.175    2.968    2.459    0.533    3.054    1.082   -0.849    0.175   -1.209    0.103    0.387    6.224    2.800    9.282    4.054    2.258    2.428    0.077    0.692    0.642    0.423    1.673    1.268    0.423
CD1=        1        0        4        2        2        1        3        1        6        4        4        5        9        4        0        0        2        1        1        5        6       16        9        9        7        7        4        4        5        9        2        6
CD2=        0        1        4        3        0        4        1        2        2        9        7        2        8        4        0        2        0        2        2       10        9       19       10        6        8        3        5        9        7       10        5        7
AGACGAGTGCGAACACGATCGCGGAGAGAGCGAGCATGAAGACGATCACAGCGAAGTTCGGTGCCCAGTGCATGAGCGGTTCTCGTACGGGCTGCACCGAGGGGACGACGCGGAATCCCATGCTGCGCTGACCATGCGCTTCCTCGAACTTGGCGAGGACCGTGACCGGATCGAGGCCCAGGTACTGGGCGTAGAGGCGGACGATGCCACGCGCGTAGGTCAGGGGTGGGAGCTGCTCGAACGCTTCCTGTTCGAGCGCAGCGAGATAACGCCGGTTGATGCGGGTCGCACGCTCGGCGTCGAGGAGCGTCACGCCACGGTACGCGCGTGCGTTCCGCAATAATTCCCCGAACTCACTCATGCCGTGCCCCTCAGGAGCTCGCTCGGCGCCGGCGTTCCTGCTGACGCATGCTCAGAAGCTGGCGCAGCAACTCGTCGACCAAGGGCGTCGGCTGGCCATGGTGAGAAATATCGACTTCCTGGAGCCACCAATCGTCGGTCGGTAGCCACCAGGAACCCAGCGTACTGTGGCAGCCCAACGTCTCCGCGGCGACGAGCGTTCGCTCGGGAAAGGCATAGCGATTGGCACACCAGCCGTGACGTCCATCCCCTACCGGCCGAAAATCGCGACAGGTGCGGCAAATGCGCGGGAGCGCAGCGAGCGAGGCATGGGCCGCCGGCTGTACGTCATCGAGCTGTGGTTCGATGAGGTGCGATGGTTCGGTCGGTTCTGGGGCTGCGTGCTCTTCGACTGTTGGGAACGGTTCCGTCTCGCCACTCTGACCGTTCGTGCGGTAGCTTTGGGACGCTGGTCTGGTGCGCTGATGGTGCACTGGCCCAGCAGATGCCGCGGAGACCGAGGGGGGACTGACCGGAGTGGCCTCGGGGTGAAGGGCAGGG
KOK=       129
KK=  364652  LL=  365311  Z=    6.67  JJ=  364142  DL=   660
A===      111      112      113      114      121      123      124      131      132      133      134      141      143      144      211      213      214      223      224      231      233      234      243      244      313      314      323      333      334      343      413      433
B===      222      122      422      322      212      412      312      242      142      442      342      232      432      332      221      421      321      411      311      241      441      341      431      331      424      324      414      444      344      434      423      443
RRR=   -0.364    0.302    1.329   -2.132   -0.138   98.551    1.260    0.019   -1.482    0.099    2.872    0.276   -1.527    0.513    0.490    0.053    1.197   -0.836    6.012   -1.091    0.444    0.016   -1.945    0.202    4.254    2.910   45.318   -0.035    0.290   19.604    0.591    0.002
X1==    0.426    1.372    1.044    1.859   -0.628   11.746    1.684    0.044   -1.028    0.324    2.409   -1.044   -0.601   -0.730   -0.628   -0.045   -1.093   -0.136    6.826    0.937    0.959    0.024   -0.696   -0.149    1.921    0.904    7.833    0.214    3.519    5.278    0.152    0.002
X2==   -0.853    0.220    1.274   -1.147    0.220    8.390    0.748    0.443    1.441    0.305    1.192   -0.265    2.543   -0.703   -0.780   -1.165   -1.096    6.152    0.881   -1.165    0.463    0.676    2.793   -1.356    2.215    3.219    5.785   -0.163    0.083    3.714    3.894    1.120
CD1=        1        2        2        3        0       13        3        1        0        2        5        0        1        1        0        1        0        1        9        2        3        2        1        2        4        3       12        3        9       12        2        3
CD2=        0        1        3        0        1       11        2        2        3        3        4        1        6        1        0        0        0        8        2        0        3        3        6        0        6        7       11        4        4       11        8        6
CTCGGCCACTTGCACGATTGCAAGGATCAGCTCGGCATCATGCGTGTGGTCACCAAATGGGCAGATCGTGCGCGCTCAGTGGAGGATGTCCCCCGACTCCTCCGCACAGCGTTCGCGGAAGCGATCAGTGGGCGACGACGCCCGACGCATCTGGAGGTTCCCTTGGATGTTCTCCATGGTTCTGGCGATATCGAGTTGGCTCACCTCGCACCGCTGTCGATGGAGCGCTCCCAACCGAGGCGGTCAGCCATCGAGCTGGCAGCTCGCATGATCGAGGAAGCGGAGCGCGTGGTTCTCTACTGTGGTGGGGGCGTGGTCGCTAGTGGCGCAACGGCTGAACTCAGTGCGTTGGCTGAACGCTTGGGAGCGGCGGTCATCACCTCCTTGCAGGGAAAGGGCGCGATTCCGGAGGATCACCCTCGTTGTCTCGGGAATCTCTGGGAACCCGAAAACGCGGTCGAGCGCGTCTTGCGCGAATCGGATCTGGTCATCGTGATCGGATCCAAGCTGGGTGCACAAGATACGGCGAATGGGCGTTTGCCGCTCCCGGACCGGCGCATCCGGATCGACATCGATGCCCAGGAGATCTTGCGCAACTATCCGCCGACGCTCCCGATCGTCGCTGATGCACGCGAAACGGTGCGGGCCCTGCTGAGCGAG
KOK=       130
KK=     663  LL=    1112  Z=    6.46  JJ=     603  DL=   450
A===      111      112      113      114      121      123      124      131      132      133      134      141      143      144      211      213      214      223      224      231      233      234      243      244      313      314      323      333      334      343      413      433
B===      222      122      422      322      212      412      312      242      142      442      342      232      432      332      221      421      321      411      311      241      441      341      431      331      424      324      414      444      344      434      423      443
RRR=   -0.060    0.047    0.096    0.765    0.047   15.330   -0.256   -0.322    0.203    0.777   -0.592    0.288    0.014    1.356    0.047   -0.333   -0.241    0.766    1.410    0.288    0.341   -1.329   -2.120   -0.213    0.266   -1.773  103.305    1.877    1.869   35.208    1.689   -2.811
X1==   -0.106   -0.162    1.695    0.652   -0.162    4.537    0.471   -0.305    0.537    1.126    1.003   -0.348    0.003   -1.076   -0.162    0.537   -0.529    1.296    2.197   -0.463   -1.164    1.220   -1.245    0.209    0.126    3.003   11.103   -1.612    0.690    5.524    1.003    1.898
X2==    0.562   -0.288    0.057    1.173   -0.288    3.379   -0.544    1.057    0.379    0.690   -0.590   -0.827    5.475   -1.261   -0.288   -0.621    0.456    0.591    0.642   -0.621   -0.293   -1.090    1.703   -1.019    2.112   -0.590    9.304   -1.165    2.709    6.374    1.684   -1.481
CD1=        0        0        2        1        0        5        1        0        1        2        2        0        1        0        0        1        0        2        3        0        0        3        0        2        1        4       14        0        4       12        2        6
CD2=        1        0        1        2        0        4        0        2        1        3        1        0        9        0        0        0        1        1        1        0        1        0        3        0        5        1       12        2        9       16        4        1
GTCGTCGCGCGCGCACTCGAGGTGCGGGGTGCGGCGCCGGAGTTGGCGAACCGGCTCGCGCGCGAGACTCGGGGACGGATCGCGCTCGCGTTTCGCTTGGTCAGCGACGAGGCTGCGCGGGTTCAACGCGAGAAGCGCGTGGCTGAGGTGATCGCCGCTATGACCGAGCCGCTCGCCGCCATCGGCTTCGCGCGGCGCTTGGCTGAGCAGTACCGGCGGGGGCGTCGCGCCGAGGTCCTCTCGTCGCTCCAGCTCGCACTCGAGCTGTGGCGCGATGCGCTCTGGCTCGCTGCTGATCCGAGTGCTCCGATCGTGCACGAAGATGCCCGCACGACGCTCGAGCGGTTCGCTCGCCGCTGTGGGATCGCCGGTGCGTGTGCTGGTCTTTCGGCGACCCTTCAGGCACTAGCGGACCTCGAGGCGAACGTGCAGGCGCGCCTCGCGCTCGAT
KOK=       131
KK=    4653  LL=    5312  Z=    5.69  JJ=    4203  DL=   660
A===      111      112      113      114      121      123      124      131      132      133      134      141      143      144      211      213      214      223      224      231      233      234      243      244      313      314      323      333      334      343      413      433
B===      222      122      422      322      212      412      312      242      142      442      342      232      432      332      221      421      321      411      311      241      441      341      431      331      424      324      414      444      344      434      423      443
RRR=    0.216    0.216    0.923   -0.181   -0.786   16.228    3.184    0.127   -0.000    0.082   -0.361    0.908   -0.011    2.066    0.216   -2.804    0.942   29.929   -0.345    0.006   -0.017    0.458   -3.606    0.886   -1.378   98.008   62.976    2.558   -3.259   17.795    2.144   10.201
X1==   -0.371   -0.431    1.194    2.134    1.569    4.063    2.994   -0.806    0.063    0.190   -0.648   -0.866    0.087   -1.435   -0.431   -0.937   -1.006    9.550   -0.157   -0.937   -0.024    0.557    2.607   -1.549   -0.572   10.383    6.346   -1.463    1.974    6.511    0.823    1.974
X2==   -0.582   -0.501    0.773   -0.085   -0.501    3.994    1.063   -0.157   -0.006    0.430    0.557   -1.048   -0.127   -1.440   -0.501    2.994   -0.937    3.134    2.194   -0.006    0.695    0.823   -1.383   -0.572    2.409    9.439    9.924   -1.749   -1.651    2.733    2.607    5.168
CD1=        0        0        2        3        2        5        4        0        1        2        1        0        2        0        0        0        0       11        1        0        2        3        6        0        1       16       11        1        8       17        3        8
CD2=        0        0        2        1        0        5        2        1        1        3        3        0        2        0        0        4        0        4        3        1        3        3        0        1        6       16       16        1        1       10        6       15
CCCGCGCAGAGCGCGTGCCTGGAGGGGAAGCGAATCGATCTCCTGAGCGAGCTGGGCGGCGGCACGATAATGTTCCTCTGCCTCCCGGAAATAATGCAGTGACTGGTAGAGCCGGGCGATGCGGCCGTGCAGTCGTGTGCGGAGTTCGTCGTTGCCGGTCGCTCGTGCCAGATCGAGCGCTTGGCGCAGGTAGCCGATCGCGTGATGCGGATCGGCCTCCTGAAGCTCGAGTTCCGCCAGGAGCAGCAACGCCCGTTCCTGCGTGACGAAGTCGTGGGCCCGTTCGGCCGCCTCGACCGCTTCGGACAGGCGCTCCATCGCTTCCTGGCGCAGACCCCGTGCCATGGCGATCGAACCCTGAAGAACGGCGAGCTGCGCTTCCAGGCGGGAATCGTCGCTCGCTCGAACCAGATCGGCCGCGTGCTTGGCGACGAGGAGTGCGTCCGCGAGTTCGCCGAACTGGAGGAGCACTTCTCCCGTGCCGATCAACCAGCGCGCCTGCTCGGCAGTGCTGCCCGTCGAACTCGCCAGCCGGAAGGCCTGGTACAGGTACTCCAGGGCCTCGCCCCGATGGTCGAGCGCCGCGTGCGCGAGTCCGGAGAGGCCCAGCAACCGCTGGCGCAGTGCGGTGTCTTCGTTGGTCTCGTGCTGCTGCTGGGC
KOK=       132
KK=    5373  LL=    6122  Z=    9.62  JJ=    5163  DL=   750
A===      111      112      113      114      121      123      124      131      132      133      134      141      143      144      211      213      214      223      224      231      233      234      243      244      313      314      323      333      334      343      413      433
B===      222      122      422      322      212      412      312      242      142      442      342      232      432      332      221      421      321      411      311      241      441      341      431      331      424      324      414      444      344      434      423      443
RRR=    0.245   -0.658   -2.112    0.195   -0.298  102.612   -0.052    0.228    0.003    0.156    0.068    1.031    3.200    2.346    0.245   -0.862    0.076   12.802   30.245    1.077    1.340   -0.116   -1.322    2.346   -0.158   52.129   81.188    1.766   -2.828   40.593    1.383    3.556
X1==   -0.388   -0.452   -0.882   -0.924    0.548    9.887    0.895   -0.882   -0.026    0.709   -0.070   -0.924    3.410   -1.497   -0.452   -1.017   -0.073    6.258    4.266   -1.017   -0.881    1.005    1.651   -1.617   -0.715    9.673    7.713   -0.743    2.906    5.707    0.626    0.572
X2==   -0.631    1.457    2.394   -0.211   -0.543   10.379   -0.058   -0.258   -0.105    0.221   -0.969   -1.116    0.939   -1.567   -0.543    0.848   -1.034    2.046    7.089   -1.058   -1.521   -0.116   -0.801   -1.450    0.221    5.389   10.526   -2.378   -0.973    7.113    2.210    6.214
CD1=        0        0        0        0        1       11        2        0        1        3        2        0        7        0        0        0        1        8        6        0        1        4        5        0        1       16       14        3       11       17        3        6
CD2=        0        2        4        1        0       12        1        1        1        3        1        0        4        0        0        2        0        3        8        0        0        2        1        0        3       11       18        0        3       21        6       19
ATCGAGCAGCGCGCGGATCCCTGCCCGCTGATTGCCGATCCGCAGTTCCAGATGGGCGAGTTGGTTCAGGTGATCAGCGGCGTCTCGGAAACGGCCGGCTTGCCGCTCGAGTTGGGCGAGCCCGATGAGGCACCGGCTCTCCAGCGCCAGGTCGTCCGCTGCGCGGGCTCGCTCCAAGGCGGTCAACAGGGCAGCGCGAGCCTTGCTGAACCGCCGCTGCTCGGCGAGCAGCGCACCGATCTGGATCGCGATCTCGGCCTGCAAGCGGCGATCGAGCAAGCGTTCGGCCGCTTCCTGCGCTTGCTGCAGCAGCGGATAGGCGGCATCGAGATCCCCCAATTCGCGCAGGATCGAGACCTGGCGCAGGAGCGCATCGACCATACCCACATTGTGACCGATGCGGCGGGCGCTGCGCGCCGCCCGGCTGTAGAACTCGCGTGCGGCAGCGAGGTTCGCCTCCTGCCGGGCGAGATCGCCTAGGAGGAGCGCGGTGTCGACATCCTCGATCGTGTCGGTGTCCTCGCGTCCCGACTCGAGTTGGCGCAGGAGCAATTCGCGTGCCCGCTCGTGCTCGCCGCGATCCCGGGCCAAGCGAGCCAAGCGGGCGAGAGCACGTCGCTGGCCAGTCGCGTTGGCGATGCGGCGCGCCGCTCGCAGCGCTTCTTGCAGATGGAGTTCCTGCTCGCGCTGGTATGTCGGGTTCGGTTCGCCACTCTCGATCGCCAGATCAGCGAGGATATCGGCTGCCCG
KOK=       133
KK=    7593  LL=    8582  Z=    6.76  JJ=    7503  DL=   990
A===      111      112      113      114      121      123      124      131      132      133      134      141      143      144      211      213      214      223      224      231      233      234      243      244      313      314      323      333      334      343      413      433
B===      222      122      422      322      212      412      312      242      142      442      342      232      432      332      221      421      321      411      311      241      441      341      431      331      424      324      414      444      344      434      423      443
RRR=   -0.376   -0.281    6.608   -0.173   -0.183   59.653   -1.746    0.506    0.382    2.636    3.969    0.558   18.433   -1.353    0.412    0.113   -0.694   18.346    1.287    0.113    1.226   10.755   -0.279   -0.636   11.606   18.433   37.759    0.383   10.944   11.198    1.873   -1.246
X1==    0.477    0.406    3.368   -0.165   -0.594    7.229    1.441   -1.122   -1.197    1.175    1.914   -1.089    4.919   -1.643   -0.594   -0.355    0.573    3.467    2.017   -0.355    0.879    4.401   -0.114   -1.173    2.927    4.919    7.459   -0.437    3.648    2.074    0.712    2.074
X2==   -0.787   -0.692    1.962    1.050    0.308    8.252   -1.212   -0.451   -0.319    2.243    2.074   -0.512    3.747    0.823   -0.692   -0.319   -1.212    5.292    0.638   -0.319    1.394    2.444    2.444    0.542    3.965    3.747    5.062   -0.876    3.000    5.400    2.632   -0.601
CD1=        1        1        5        1        0       10        3        0        0        5        6        0       11        0        0        1        2        6        4        1        5       11        3        1        8       11       17        6       16       12        4       12
CD2=        0        0        4        3        1       11        0        1        1        7        7        1       10        5        0        1        0        7        2        1        5        7        7        4       10       10       11        4       14       20        8        5
GTGGCGGAGCCGATCACCCCGTACGAACCCGCTCGCGCTGAGTCGCCGTTCTAGAAGCCCCTCGCACTGCGATCGCGTCACTAGCCCCGGCCAGCACAGTCGCCGGAAAGCTCGTCGCTCGATGAGAGCTGCACGCAACGACGCGTCATGGTTCGGGCTCTTTTCAGCGCAGCACCGAGCACGGTACTGAACGCGCGGATCACGGGGCAATGCGTGGTGCGACCGGCCAACGCATCCGCCCCTCCACCGTCATTCCACGCTGTTGCGCTCGATTCCGCGGCCGGTCGTCGGGCCGCCGGTTGCCAGACGCCGGTGCGGCCCACCCGGAGCGCGGCGGCGCTCCGCGACCGACCGGATCGCCCCATCCCTGCCGGCGAGCAGGCTCGATCCAGCGGACGCGATGCAGAAGACAACGGCCAGCCGATCAGCGCGGCGGCTCGGCGGGAGGAGCTGGGGCTCGCTCTCGCGTTGCGCCCGTTGGATCGCGCTCCCCTGCTGCAGGCCGTCGCCGATATCGTGCGCTCGCTCGCGCGTCGGTCCGGGCACATCGCGGTGTCCGTCGATGTGGAGCCTGGTTGTCCATTCGTCTCGGCAGACCCGCTCCGTCTCCGCCAGGTCCTGTTGAACCTCCTCCACAATGCGCTGCGCCACACCCCACAGGGAGGAATCGTGCGTCTGGCTGCCCGGCAGTCTCACGAGGAGGTCATCGTCAGCGTTGCCGATACCGGCAGTGGTCTTCCGCCTGACATGCACGAGCAGCTCTTCGATCGGTATCACGTGACCAGCGATCCGGAACGCGGTGGCGGTTTGGGACTCGCGCTCGTGCGTCAGCTCGTCGAAGCGCAGGGCGGACGTCTCTGGGTTGCGTCGGCGAGCACGGAGGGGACGGAAATCGCCTTCAGCCTGCCGATGGCCGCGCGGCTCGCGTCGGCGCCTCCGAAAGATCGATGATCGCGACGCGGTGAATCGCGGAACCTGCTTCGGATCGCT
KOK=       134
KK=   15273  LL=   15872  Z=    4.61  JJ=   14763  DL=   600
A===      111      112      113      114      121      123      124      131      132      133      134      141      143      144      211      213      214      223      224      231      233      234      243      244      313      314      323      333      334      343      413      433
B===      222      122      422      322      212      412      312      242      142      442      342      232      432      332      221      421      321      411      311      241      441      341      431      331      424      324      414      444      344      434      423      443
RRR=    0.066    0.066   -0.034   -0.131    0.066    5.987   -0.206    0.036    0.511   -0.468    4.925   -0.131    4.925    0.349    0.066   -0.336   -0.206   -0.898    0.083   -0.695   -0.098   27.439    6.583    8.437   22.361    0.938    5.922   -0.422   -0.228    6.698   14.518    2.784
X1==   -0.189   -0.221   -0.492   -0.589   -0.221    1.423    0.310    0.508    0.423    1.527    3.633   -0.589    3.633   -0.624   -0.221    0.423    0.310    1.325    0.192   -0.577    1.232    3.917    1.658    4.033    3.305   -1.250    4.522   -0.748    1.022    2.044    5.260    2.555
X2==   -0.349   -0.298    0.070    0.223   -0.298    4.206   -0.663    0.070    1.206   -0.306    1.356    0.223    1.356   -0.559   -0.298   -0.794   -0.663   -0.678    0.433    1.206   -0.080    7.005    3.970    2.092    6.766   -0.750    1.309    0.565   -0.223    3.277    2.760    1.090
CD1=        0        0        0        0        0        2        1        1        1        3        6        0        6        1        0        1        1        2        1        0        3        7        4        8        5        0        7        2        6        8        8        9
CD2=        0        0        1        1        0        5        0        1        2        2        4        1        4        1        0        0        0        0        1        2        2       11        7        4       13        1        4        8        5       13        6        8
[truncated: 4,113,442 more chars]
