# Supplementary material for: Regions Enriched with Reverse Complement Triplets in Bacterial Genomes
Source: Int J Mol Sci. 2026 Feb 28;27(5):2301. doi: 10.3390/ijms27052301 (PMC12985086; doi:10.3390/ijms27052301)
Supplement: Supplementary file 1 [file ijms-27-02301-s001.zip › for_send/45/Thermomicrobia/Thermomicrobium_roseum_dsm_5159_gca_000021685.ASM2168v1_.dna.toplevel.fa]

>Chromosome dna:primary_assembly primary_assembly:ASM2168v1_:Chromosome:1:2003006:1 REF
CTCAGCCAAGGCGAAATCGACGAGATCGTGGCCGCGCTCTCGCAAGGCGAACAGGTCGAA
GGACCGATCTCGCTGGCGACGCGCGTTCCTGCCAAGACGAAGTGAACGCGACGAACGACC
TCTCGCCATCTCGAGCGACACCCGGTTGGCCGATCATCGGGCACGAGGGAGCGGTCAGGA
CGCTCGCCCGGGCCATCGAAAGCGGCCAGGTGCATCATGCCTACCTCCTGGCTGGTCCGG
CCGGGATCGGGCGGACGACGCTCGCTTTCGTCTTCGCCCAAGCCTTGCTCTGCGAGGGAG
CAGCTGAGCAGCGGCCGTGCGGGACCTGCCGCTCCTGCCAGCGGATCGCGCGCCGCGTCC
ACCCCGACGTGACGCGTATCGGCCTGGATACCGGGGCAGAAGAGGCGAAGCAGGTCTCGA
TCGATCAGGTGCGCGAGCTCCGGGCGAGTCTCAGTCTGCGTCCCCTGGAAGGCGCGTGGC
GGGTCGCGATCGTCGACGATGCCGAGCGGCTTTCGCGCGAGGCCGCCGATGCCTTGCTGA
AGACCTTGGAGGAACCTCCGCCGTACGCTGTGCTCGTGCTCGTCGCCGAGGATGCCCAAG
CGTTGCCCGAGACCATCCGCTCCCGCTGCCAGACGATCGTGCTGCAGCCGCTGCCGATAT
CGGTCGTCGCGCGCGCACTCGAGGTGCGGGGTGCGGCGCCGGAGTTGGCGAACCGGCTCG
CGCGCGAGACTCGGGGACGGATCGCGCTCGCGTTTCGCTTGGTCAGCGACGAGGCTGCGC
GGGTTCAACGCGAGAAGCGCGTGGCTGAGGTGATCGCCGCTATGACCGAGCCGCTCGCCG
CCATCGGCTTCGCGCGGCGCTTGGCTGAGCAGTACCGGCGGGGGCGTCGCGCCGAGGTCC
TCTCGTCGCTCCAGCTCGCACTCGAGCTGTGGCGCGATGCGCTCTGGCTCGCTGCTGATC
CGAGTGCTCCGATCGTGCACGAAGATGCCCGCACGACGCTCGAGCGGTTCGCTCGCCGCT
GTGGGATCGCCGGTGCGTGTGCTGGTCTTTCGGCGACCCTTCAGGCACTAGCGGACCTCG
AGGCGAACGTGCAGGCGCGCCTCGCGCTCGATGCCGCGATGGTGACCTGGGCGGAGGTGA
GCCGGTGCGCATAGCGGTCCGGCGCGTGGGAAGCGCGCGACTGGAAATCGCTACGGTGGC
TGATGCCGTGCCATGGGTCGCGGTCCCCGGTCCGCTCGGGGAAGAAGCGGCTGCGTTCGC
CGGTGACGAGACAGCGCTTCTCGGTTGGGAGGATGAGACGCTGCTGCCCGCTCGCCCGCT
CGGAGCGGACGAGACAGCGCGCCTCGCGGTGCTGATCGCGGACGCGAGCGTGCTCGCAGG
GCAGCTCGCCGGTCTGCTGCCGTGGCGTCTGGTCGGTCTCCGCCCGACCCTCGCTGGAGG
ACTGGTCATCGAGGTGATCGCCTCACCGGTCGACGAGCTGAGCGAACGCGAGGCGGAGCT
GGCTCGCCTGCTCAGCCGACCGATCGCACTGGTGTCCGTCGGGGAACGTGCGCTCACCGG
CAGTACCGGGCGACCAGCTTTGCCGATCGACCTGGAAGAGGCAGCGGTGAAGCGCTTACT
GGCCGGAGCACCGGCTCGACCAGGGGGATTCCCGCGGATCGGCTCGCCGGTGCGCTCGCC
CCACGGAAGCGGCGTCGTCTGGTCGGTGCGTACACGCGATCGCACCGTGCTCGTCCGGGT
GGGGGACGAGACGGTGCGAGTTCCCCTCGCCGAACTCGTTACCGACGAGCCGGGGTCATG
AGCCAGGCGGTGGTACAGGCAAGCGGACGAGGAACAATCCGCGCTCGGTCAGGACGTAGG
CGAGCCCCTGCACGTCATCGACCGCGAGATCGAGGAGACCATCGAGCGAGGGAACTCCAG
CCCCGCTGATGAACTGCTGGACGAGTGTCCCGTCCGCCTTCAGGCGAAGGATCCGGCCGC
TCCGCGTGCCGACATACCGGTAGGGCCGATCCGGTTGCATGGCGAGCGCGACGGCGTCGG
TAACGGGCGGCTCGACCGCGGGTGTCACGGTCGTCTCCAGCGCCCCACGGTAAAACGTGA
GGATGCGTCCATCGGCGAGCAGGACATGGATGCGGCCATCGATCTCGAAATCAGTCGCCT
GTCGGAGCTCCTTGTCGGCCAGTCCACCGGTCCAGTCTTGCGGGAGATTGGCATAGGCAC
CGTTCAGGAACCGGAGGATCTGCCCGCTCTGTGGTACGAGGAGATAGAGATTACCGGCGA
AGCTACCGACAGCCGCTACGTTCTGGTAGGGAGCACCGAACGTGCCGACCGGTTGGGCGC
TCCAGCGGGCAGCGGCCGGATCGAACAGATACGCGGCGTTCCCATCGAAGGCGATCGGCG
CACCGTCGGCCCAGGCTGCTCCGACCAGTGTTCCCACGGTCCGGCCATCGACCGTATCAC
CAGGACCGATGAGGCGCACCAGACGCGTTCCGCCAGCATCGAGCCGATATAACGCATCGG
TCAAAAGGTAGAGCTGCCCGTTGCCGAAGAAGAGCCGTGGCGCGATGCCGGCAGGTGCGC
TCGGAACGGCGCCGAGGACCTGGACAGTTGTGGCCGAGAGGCGCTCGACATGCAACAGGC
GATCCAGCGTCCGCTCGATGGCGGCGCGCTCTTGGGCGAGCAGTTCCGGTTGCAGACCGA
GGGAGGCGGCACGCTCCAGGCGCTGCGAGGCGGTGGCGAGATACGCGCGGGCGATCGTTG
GATCCGTCGCTTGTTCGGCGAGTTGCCGCTCGGCAACGGCCGATTGATACAGGTGCGCGA
ACTCCTGCTTCCGCTCGCTGACTCGCCCGTTCTGGACGGAGACGACCAGCGTCGTGGTCA
GCGCACCGATCAGACCGAGGGCGATGAGTCCAGTCAAGCGGCTCGCCGGCAGGCGAGGCA
ACTGCCGGCGCACCGGCGTGAAGTCAGGCAACCGGATACGGTCTTCGTGTCGCTCGAGGC
GAGGGAGTCCGAAGGTGCCCTCGTCCTGGGGAAGGAGCGGGCGGCGTCGCCGGCGGAGGA
GCTGCCAGATTCCTGCGAGTCCAGTCACTGTGGCGATGGCCAGTCCAGCGATCAGCTCGA
ACAGGGGGCGCCCCCCACCTCGTTTCGCCACTCGTGGTGGCTCGGTTTCTTCTGCGACCG
CGTCGAGCGGCTGGGCGTGCCAGCCAGGAGCACCGGTGATCTGGTCCTCGATAGCGTCGA
CCGGCTCAGCGTCCGTGTCGGCCCGCTCGTCCGGTCGCTCCGCTCGTGCCTCCTTAGTCT
GCCTATCCGGGAGCGTCCCGTCAATATCCCGCTCGTCCACTCGCCGCGCAGTACAACTGT
CCTGGTTTCCGTCTTCCGGGAGCAAGAGACGGAGGAGTTCGCTCAGTCGGCGCACCGGCT
GGCGGGTGAGGCGGATCGGCTCGGGAACACGCAGCGCGACCGCGGGGACTGGTTCAGTAT
CTCCTGCATCCACCGCGAGTTCCTCCAGCAATTCCGCGAGTCGAGCCGGTGAGGCGCCCG
GGAGCGAGTCGGCGTACGCGGCGAGCAGGCGGGCTCCGTACTCGGCGTTGGTGAGGAGCA
TGACATCTCCGGGGGCACTGCGGGTGTAGTAGAGCGCTGGCTGGATCTGACGAGCATTTC
CCAAAGCAGTGGCGTAGCGGCTCGCTGCGTGATCCTCGGACGGGAAGCGATAGAGTTCGC
CGTCCTGTGCCACGAGCGCGCATCCGGGAGGTACCTGGGCGAGAACGAGGTCATGCCCGC
TCAAGAGAGCGCAGGTGGCACCGAAGCGGTGCCATTGCCGACTGGGTCGCCCGCTGTTCA
GCGTCGTGAGCCAGTGGTTGGCTCGCAGGAACGCTTCGGTCAGGGCCTCGCAGAGATCCT
CCACTGCCGGATGCTCGCCGAGCTGCCACACGGCGTGCTGCAGCAGCGTGATGATCCGTC
GTGCGACCTCCGGGCTGCTCGGCAGGGGATCGATCGGGTCGAGGACGATCGCGAAGGCTC
GTCGCTCGACTGCACCATTTCCGATCGGGTATTGGAGCGCGACGTACGGTGAGGGACTCG
CCCAGGCTGACCGTGCGCTCCGCTCGACGACATGCGCCATGCTCCGCTCCTCTCGCCGTT
GCACACTCCCCCTCGCTAGGACACACCGTCCCCGGGGCGTGGGCCCCTCCGTGCCCACGC
TCGCTCGGGCTGTGACCCAGCCGTGCCTGCCTGGCACTGCGCAGTCTAGCACAGGAAGTG
TACGTACGTCTAGAGGAACACGCGTTCGTACGCAGATTCTAGAGGAAGTCGTATGGCGAG
GTCTCGCGGCGCGGTGGGTTGAGCGGCGATTCACTGACCAGTTCGTCGCTCAGCTCGTCG
GGGAAGGAGGGCTCGGCCGGCTGCAGGCCGAGCAGGTCCCGCAAGTTCTGGGCGAGTTGG
GTCTCGCCGAGCGCAAGCGCGAGATCGTGCGCCAGCCGCAGGTGATACCGTGCCTCGCCG
TCGTTCCCGCGATCGAGCAGGAGCAGCGCAGCGTTGTAATGGAGGGCGAGCGCCGCACGC
CGGTCGCCCAATTGCTCCGCAAGCGCGATCGCTTGTTTGTAGGTCGCCAATGCTTCGTCA
GCTCGCCCGGACGCATCGAGGACGGTCGCTAGCCCGCGCAGAGCGCGTGCCTGGAGGGGA
AGCGAATCGATCTCCTGAGCGAGCTGGGCGGCGGCACGATAATGTTCCTCTGCCTCCCGG
AAATAATGCAGTGACTGGTAGAGCCGGGCGATGCGGCCGTGCAGTCGTGTGCGGAGTTCG
TCGTTGCCGGTCGCTCGTGCCAGATCGAGCGCTTGGCGCAGGTAGCCGATCGCGTGATGC
GGATCGGCCTCCTGAAGCTCGAGTTCCGCCAGGAGCAGCAACGCCCGTTCCTGCGTGACG
AAGTCGTGGGCCCGTTCGGCCGCCTCGACCGCTTCGGACAGGCGCTCCATCGCTTCCTGG
CGCAGACCCCGTGCCATGGCGATCGAACCCTGAAGAACGGCGAGCTGCGCTTCCAGGCGG
GAATCGTCGCTCGCTCGAACCAGATCGGCCGCGTGCTTGGCGACGAGGAGTGCGTCCGCG
AGTTCGCCGAACTGGAGGAGCACTTCTCCCGTGCCGATCAACCAGCGCGCCTGCTCGGCA
GTGCTGCCCGTCGAACTCGCCAGCCGGAAGGCCTGGTACAGGTACTCCAGGGCCTCGCCC
CGATGGTCGAGCGCCGCGTGCGCGAGTCCGGAGAGGCCCAGCAACCGCTGGCGCAGTGCG
GTGTCTTCGTTGGTCTCGTGCTGCTGCTGGGCCAATTGGAGAAGTTGAAGTGCCCGCTCT
GGCTGGTCTCCCTCGAGGGCGAGCTCCGCGGCATCGAGCAGCGCGCGGATCCCTGCCCGC
TGATTGCCGATCCGCAGTTCCAGATGGGCGAGTTGGTTCAGGTGATCAGCGGCGTCTCGG
AAACGGCCGGCTTGCCGCTCGAGTTGGGCGAGCCCGATGAGGCACCGGCTCTCCAGCGCC
AGGTCGTCCGCTGCGCGGGCTCGCTCCAAGGCGGTCAACAGGGCAGCGCGAGCCTTGCTG
AACCGCCGCTGCTCGGCGAGCAGCGCACCGATCTGGATCGCGATCTCGGCCTGCAAGCGG
CGATCGAGCAAGCGTTCGGCCGCTTCCTGCGCTTGCTGCAGCAGCGGATAGGCGGCATCG
AGATCCCCCAATTCGCGCAGGATCGAGACCTGGCGCAGGAGCGCATCGACCATACCCACA
TTGTGACCGATGCGGCGGGCGCTGCGCGCCGCCCGGCTGTAGAACTCGCGTGCGGCAGCG
AGGTTCGCCTCCTGCCGGGCGAGATCGCCTAGGAGGAGCGCGGTGTCGACATCCTCGATC
GTGTCGGTGTCCTCGCGTCCCGACTCGAGTTGGCGCAGGAGCAATTCGCGTGCCCGCTCG
TGCTCGCCGCGATCCCGGGCCAAGCGAGCCAAGCGGGCGAGAGCACGTCGCTGGCCAGTC
GCGTTGGCGATGCGGCGCGCCGCTCGCAGCGCTTCTTGCAGATGGAGTTCCTGCTCGCGC
TGGTATGTCGGGTTCGGTTCGCCACTCTCGATCGCCAGATCAGCGAGGATATCGGCTGCC
CGCAGGTTCGCCTCCATGAGGACGCGGTCGAACCCTTTTTGGCGGGCTGCCAGGATGACC
AGGCGGTTCAAGAGGAGCGCGTGCTCCGGATAGTCGAGGCGAGCACGCGTGGCTTCGTCG
AGCACTTCCCATAGATCGCCGTCGGCCAGTCGGGCCACGGTCGCGGGCTGCTCAGCGAGG
GCATAGGCTTGCTCGAGCGTCAGGCGGCCCTGGACGACGTCGGCCGCGATGCGATAGAGC
GGATTGCGTTCGATACCCTGACGACGACGGAGCCAGCGGCCGAACTGCTCGAAGACGCTC
ATCGTCCCACCTCGGTCGCCTGTTCGCTGGCTGCCGCTCCGGCGAGTTCCCAGGCCCAGC
GCAAGGTCTCCAGGGTCACGTTGCCGCCGCTGACGACGAGGACGACCGTCTTGCCGGCCA
ATCGGTCGCGGATCCGGTGCGCCGCAGCGAGCGCGGCTGCCCCTGCCCCCTCGGCGACGA
TGCGGGTCTCGAGCAGCTCGATCATCGCGCGTGCGATCTCCTCGTCCGACACCAGGACAA
TGTCGTCGACGCGTTCCCGGATGATGCGCAGCGGGAGCTCGAAGGCAACGCGGGTCGCGA
TCCCTTCTGCGAACGTGTACCCGTCAGCCAATTCCAAGAGCTGACCTTTCCGCCAGGACT
CGTAGACGACCGGCATGCCAGCTGCTTGGACGCCGATCACCTGGATCGCGGGATCGACGG
TTTTCATCACGATGCCGGTGCCACAGACGCCGCTTCCTGCCCCGATCGGCACGATGATCG
CATCGAGGTCCGGTACGCTTTCCAGGATTTCCAGCGCATAGGTTCCTACACCGGCGATGA
GATCCGGTTCGTTCGCCGAATGGATGTAGCGCAGCCCGTCAGCTGCCGCGCGGGCCTCGC
AGGCCAGGCGCGCTTCGTCGAAATCGCGCCCGGTCAGCACGACCTCGGCGCCGAGCCGGC
GCATCGCCGCGACTTTGAGGGGATTGGCTCCCTCCGGTGCATAGATGATCGCCCGAACGC
CGAAGAGACGAGCAGCATAGGCGATCGACTGACCATGGTTGCCGGTCGATGCCGTGACGA
CCCCACGTGCGCGTTCCTCGGGAGAAAGCTTGCTCATCAGATAGATGCCACCACGCACCT
TGAACGCCCCGATCGGCTGCAGCTGTTCGCATTTCAGGTAGACCTGGCAGCCGAGTCGTT
CGCTCAGGAGTGGCGAGTGCAGCAGCGGCGTGGGCGGCAGATACCGCTGAACGACCGCTC
GTGCTCGGAGAATATCGTGGAATGTCGGTGGCTCCAGCTGGTGACGTCGATCTGTGCCCC
CCACCGGTCCGTCCTCCGCCGGTCTCGCTCCTGCCCTCACGCACGCTCCAGCCTACGACG
CGCTGCGCGGCTTGTCCATCACCCGGCTGACCCAGCTCGCGGGTAGGACCTGCCGCCCCT
GAGTCTGCCACCAGGCCCGGACCACTGTCAGGGTGGCGGAGCCGATCACCCCGTACGAAC
CCGCTCGCGCTGAGTCGCCGTTCTAGAAGCCCCTCGCACTGCGATCGCGTCACTAGCCCC
GGCCAGCACAGTCGCCGGAAAGCTCGTCGCTCGATGAGAGCTGCACGCAACGACGCGTCA
TGGTTCGGGCTCTTTTCAGCGCAGCACCGAGCACGGTACTGAACGCGCGGATCACGGGGC
AATGCGTGGTGCGACCGGCCAACGCATCCGCCCCTCCACCGTCATTCCACGCTGTTGCGC
TCGATTCCGCGGCCGGTCGTCGGGCCGCCGGTTGCCAGACGCCGGTGCGGCCCACCCGGA
GCGCGGCGGCGCTCCGCGACCGACCGGATCGCCCCATCCCTGCCGGCGAGCAGGCTCGAT
CCAGCGGACGCGATGCAGAAGACAACGGCCAGCCGATCAGCGCGGCGGCTCGGCGGGAGG
AGCTGGGGCTCGCTCTCGCGTTGCGCCCGTTGGATCGCGCTCCCCTGCTGCAGGCCGTCG
CCGATATCGTGCGCTCGCTCGCGCGTCGGTCCGGGCACATCGCGGTGTCCGTCGATGTGG
AGCCTGGTTGTCCATTCGTCTCGGCAGACCCGCTCCGTCTCCGCCAGGTCCTGTTGAACC
TCCTCCACAATGCGCTGCGCCACACCCCACAGGGAGGAATCGTGCGTCTGGCTGCCCGGC
AGTCTCACGAGGAGGTCATCGTCAGCGTTGCCGATACCGGCAGTGGTCTTCCGCCTGACA
TGCACGAGCAGCTCTTCGATCGGTATCACGTGACCAGCGATCCGGAACGCGGTGGCGGTT
TGGGACTCGCGCTCGTGCGTCAGCTCGTCGAAGCGCAGGGCGGACGTCTCTGGGTTGCGT
CGGCGAGCACGGAGGGGACGGAAATCGCCTTCAGCCTGCCGATGGCCGCGCGGCTCGCGT
CGGCGCCTCCGAAAGATCGATGATCGCGACGCGGTGAATCGCGGAACCTGCTTCGGATCG
CTCCAAAACCCAGAGTTCTCGCGTATCCACCCACACGAGATCAGCGAGCCCCGCCGCGCG
CTGGTTCAGCACCTCTCGGCCGTTCCGGCCATGAACGACGAGCGCTCCGTCGAGCGGACC
AGCCAAGAGGGCGCCGTCCGGTGACCAGGCGAGCCCCCTGCTCGCTCTTCCCTCGGCGAG
GATCAGCGGTGAATCCGGCTCGGCGAGCCAGAGAAGAACGATGCGCTCGCGTTCCCTGGA
CCCCGCTCGGAGGGCGAGTGCTCCTCCGGACGGTTCGAGCGCCAGGGTGCACGTCTCGAC
GGCTGGTCCCCGGTCAGTGCGCAGGCGTGCCAGCGTGCGGACCGCGACCCTTCCCCTTTC
CTCGATCGTGATGGACGTCAGCAGCAGTTGTCCGCCGACCAACGGAGCGGCTACCAGCAA
GGTTCCGGTACGCAGCCACGCCATGCACGGCGTCCCGACCAGTTCTGGTCCACGCCAGCG
AGCCAGCTCGAGCGCCTGCGGCGGGAAGCCTGCCCAGAGAGCAAGCTCGCCACCATCGGT
TCGTGTCAAAAGCGCCAGCCGCCCGTCCGGCCCGACGGTGAGGTCCAGGGTATCGCCGCG
CGGGGCATCCAGCGCGAGCGGTACCGCTTGCCAGAATCCGTCCGGCGAGCGAGCGACGAG
CTGGAGTTCCCCCAGCTCGCCCAGGGCGACGAAGGCGAGTCCAGCCGGATGCCAGTGTGG
TTTCCGGAACGGCCACGGCTCGGTCAACTGGATACCGCTCGTCGCGTCCCAGATCGCAAC
GCGCCCGTCGGGGACAGGCGCCAGCAGCCAGTTCCGGCCAGGGGCGAGGGCGAGCGGACC
GGCTCCCAGCGGCCCAGTCGGCGGCACGAGTGGCGATGCGGCCGCTGATGGCGCAGTCGT
CGTTACCACGGCGAGGGGTTGCCCCCAGGCGTCGAATCCCCAGCGCCCCGGCACGGCAGC
GATCAGTTCCGGAGCATCTTCTCCGATCCGGTAGAGTTCGGTCACCTCGCTTTCCGGGCG
CAGCGGCGGCGATGCCGGCAGAGTGCGCACGGCGACGAGGAGCGGACTGTCCGGCTGCGG
AAGGATAGTGAGAAACCCGTTCAGCCGGTCCAGCTGCCCGAGCCGCCGTCGGACGCTGGT
CGCCAGGTCCAGTTCCCACAGCTCCCCTGGTTCGGCGTGCCCGGCGGGCAGCGCCAAGTA
GAACAGTCGCTGCTCGTCCAGCGCAAGGGGCCGAAGCACGGTTCCCGGCGAGCTCGGCAC
GACGATCGCGGTTTTGCCCTCCAGGGTGAAGCGCACCAGCTCCGTGGGGGTCGGCAGCTG
TGGTGGAGTGCCTGGCGGGCGGCGGGCGAAGAGGAGCGCTGAGCTATCCGGCAGCCACAG
CGGGTGGTCGAGTCCTGCCCCGACGTATCCATCAGCGACCGCGAGGACGCGCGTCCCGGA
CCGTTCGACGATCGCAATCTGTCGGCTGGTCGCGCCGGCGCCGAACGGCTCCATCGCTCG
CACGACGGCCACCGATCGGCCGTCGGGTGAAGGGATCGCGTCGGTCACGAGTTCGCGGAG
AAGCGTCGTCTCCGTGCCCTGCAGGACATCGAGTGCCAGCACCCGCGCGTCGCGCTGCAA
GCGCTCCAGGTACTCTGCCTCGCGTTCGTAGGCATGCCGGACCGGCGTTTCCCGGATCAG
GAGCGTCGTCGCATCGAGCCAGGCGAGTGGCCGGCGGTTCGTCTGGCGGTCCCAGCGGTA
GCGAGCGAGACGCGTGCCGTCCCAGCGCAGGATATCCAACCAGCGCGGCTCGCGCGGTGG
ATCGGGTGTCCAAGCGGCGATCAGCTGGCCATCGGGACCGAGCAGTCGGAACCCTCCGGC
ATCGGCCGGCAGGCGACTGGTCACGGCGAGCCAGCGACGCTGGCCGAGATCGAAGGCGAG
CGCGTACGGACCGGCCGAGCCGAACCAAACGTACGGTCCGCTCGCCGACGGTGCAGCGGT
CTCGCCGGGCGGCCCGAGCGCGCGGTTTCCCGGGAGCCTCCAGCTGGCGAAGACGAGAAG
CAGCGCGAGCGCGACCAGCACGACGATGCTCGGATGCCGGCGCTGACGGGGAGCAGGGGG
AACTGGTACGGTGCTGGCACGCTCGAGTACCTGCTCATCGACCTCGCGGCTCGTCGCCAG
CGCCGTCCGGCAAGCGGAGCAGGTGCGGGTATGGAGCAGGAGCGCGAGCCAGGCATCGCG
GTCTGCCAGGCGATCGCGCCAGGATGCGACCCCCTCCCGCCCCTCCGGACAGGGGTCGCT
CCAGTGGTCACTCAGCTGGGCGCGCACCGCGAGCAGTGCGTCGCTGATGCGCGATTCCTC
CGCGCCGGTCACTACGGCGAGTCGAGCGGTGGATGCGCCGGCCAGGTGAAGCGCGTAGAG
GAGCCCCGCTCGATCACCGCGCCGGTGCGGGGGCGAGAGGCGCAGGACGAGCGAACAGAC
CTGGCTCCGCCACCAGATCGCCGGCAGCGCTGCGTCCAGTGGCGTCCGCTGGGCAGGTGC
AGCGATCCACCGCGCGATGCGGGGCGGGAAAACGCTCTCGAGGAGGGTGGCGAGCCTGAG
TCCTGTCTCGTGCATCGACGCCGCTCCAGGCTGGCACTGCTATTCTATGGTGCGGTCGAA
GGGGGGCGCGGTGAGCTTCCGCGAGCGGCTCGAGCAGACGATCGCCCAGAACCACTCGCT
GCTGTGTATCGGTCTCGATCCCGACCTCGAGCGATTTCCCACGGGAATCCCGCGCGATCC
CGAGGGGATCGTGGTCTTCAACCGGGCGATCATCGAGGCGACAGCTGACCTCGTCTGCGC
GTACAAACCGAACCTCGCCTTCTATTTGCAGTACGGCGCAGCTGGCATCGCCGCGCTGGC
CACCACACGTCAACTCATCCCACCGCACATCCCGGTGATCTTGGATGCCAAGCTCGGGGA
CATCGCCAGCACGTCTGCCGCGTACGCCCGCGCGGTGTTCGAGACGCTCGGGTTCGATGC
GCTGACTGTCCATCCCTACCTCGGGAGCGAGGCTCTGGAGCCGTTCCTGTCGACTTCCGA
TCGCGGTGTCTTCGTCCTCGTGCGGACGTCGAATCCTGGCGCGAGCGAGATCCAGGATCT
ACCAGTGGGCGAGGCCGGTGAGCCGCTCTATTTGTGGCTCGCCGAGCGAGCGCGTGCGTG
GAACCAGCGCTCCGGCAACGTGGGTCTCGTGGTCGGTGCCACCTACCCGGTCGATCTGGC
CTTGGTGCGACAACGCTGCCCCGACTTGCCGATCCTGGCTCCCGGGATAGGGGCACAGGG
CGGGGACCTGGAGCGGGCGGTGTGCGCTGGCCTCACCGAGGCAACGGCGCCGCTCCTGGT
GACTGTCTCGCGCTCGATCCTCTATGCGGATGCGAGTGCACGCTTTGCGGAGTCGGCACG
GGCTGCCGCCCGCCGCGTGCGCGATACGATCGAGCGGATCAGGAAGGAGGTCGCCGGGCA
GGCTGGCCACCGCTGAATCGAGCGAGCCTGCCCGGCACGAGCCCGATCGGCTCAGTCTCC
GCGCGCTGGCACGCGAGCCAGCGCCTCGGCGATCGCCTGGTCGAAGAACGGGAGATCAGC
CGGGACGCGCGACGTGATGAGGTTTCCGTCGATCACGACCGCCTCATCGACGTAGATCGC
ACCGGCGTTCTTGACGTCATCGCGGATCTTCTTGACGCAGGTGACCGTGCGGCCCCGCAA
CACATCAGCCGAGATCAGCAGCTGCGGGCCGTGGCAGATCGCGGCGACCGGCTTCCCGCT
TTCGACGAAGGCGCGGGTGAAGGCCACCGCACGATCGTCGATCCGCAGGTTTTCCGGCGA
GCCTCCGCCCGGGATAACGAGCGCATCGAACTCCTCGACGGTCACCTCGTCGATCGTCTT
GTCCGGCTGCAGCACAGTTCCCTTCTTGCCGGTGATCGGCTGGCGATCGAGCCCGACGAT
CACCACTTCGGCACCGCGTGTCTCGAGATACTGCTTGGGATCGGTCGCTTCGCTGTCCTC
GAAGTCCTTGGCGAGGAGCATCGCCACACGCTTTCCAGCAAGCTCGGCCATGGCAAACCC
CCTCTCGTCGATCGTCCGCTGGCTCTCTCGCCTTCATCGTACCATGCTCGACGTGGATGG
CTCGCCTTTCACGCGACAATATCGCGACGAGCGAAGGCGATTTGCGCGGCGACTGCGGCG
GCGAGACCGACGAGCAGCTGAATCACCGGCTTATGCCAAGGGAGCTCACCGAGCATGGCT
GCCTGTGGATCGTAGACCGTGAAGAGCGAGAAGTAGCGGAGCCAGCGAGCCTCTTCGGCC
AATCCAGCGAGAACCCAGAGCAGATACATCAGGAGCGCGAGTCCGCCGACGATCCCGGCT
GCTTTGGAGCGTTCGCTCGCCAGGGACGAGGCGAGCGTCGCCAAACCGCCGAAGGCGATG
AGGAAACAGGTCAGGGCGACGGCGAGCTGGACGAGTCCTCGCGCAGTGATGTCCCCACCG
AAGACGAATGCTCCAGCTGCGAGCGCGACCTCGCTCGTGAGGACGAAGACAAGGATGCCA
CTGAGCAGAGCGACCTGCTTGCTGACGAGCAGGTGAGCACGCGGAATTGGTACCGAGAGC
CAGAGATCAGCCGTGCCTCGCTCGATCTCCTGGGCCACGACGGCCGTTCCGCTCAGAACG
ACGAAGAGGAGGCCTGTCACTGGCCAGATGAAGCCGAACGTCTGCGCGTGCATGAAGCCA
GCGAAAGTCGCAAACAGCGCTGCTTGGGTCGGGTCGATCCCGAAGATACGAAACAAGAAT
TCGGGATACTGTTGGAGCAGTTCCACGAACTGTTCCTGCTGGCGCTCGTGCGTCGGATAG
AACGAGGTCATCAAAAAGATGAACAGAGCCATGCCGAAGGCATACCAGAACGTCGTCCAG
CGAAGATCGCGGACAGCTTTTCGAACCATTGGCCAGCTCATCAGAGATCCTCCTCTCCCA
CTCGAGCGTGTTCCGGTTGGTAGTAGGCGAGGAAGACGCTCTCGAGATCCGGTGGTGCAT
AGGTGAGATCGATCACCGGAAGCTCGCTCAGTCGGCGCAGAAGCGCGGGGAGATTGTCCT
GCACGCCGAGCTGGAAGCGCGTGCCACTGTTCTCGACGGCGAGGACGCGCACGCCCGGCA
GGTCAGCGAACTGGCGCGGGTCGATCGGCTGTGCGAAGACGACCTCCATGGGACGTGTCC
GTCGGCGCCGGAGTTCCTCGATGGGAAGTGCCGCGACCAGCCGGCCCTCGCGGATAATCC
CGACCCGATCAGCGACGCGCTCCACCTCGGCCAACTCGTGCGATGAGAGGAAGATCGTCT
TGCCGCGCTCACGCTCCTCCACGAGGAAGGCCAGAAATTCGTGCTTCATGAGCGGATCGA
GTCCGCTCGTCGGTTCGTCGAGGATGAGGAGCGGAGGATCATGGAGCAGTGCTTGGACGA
GTGCGAGCTTTTGTCGATTGCCGCGTGAAAGCTGCTTGATCGGTCTGTCCAGCTCGACGC
GAAACCGCTCCAGGAGCATCTGCCGGCGCTTCGGATCGATCCTCGCCCGGAAGGCAGCCA
TGAAGTCGAGGAACTGCTCACCTGTCATGTTCTCCCAAAGCCGGACATCTCCTGGCACGT
AGCCGACCCGCTCTTTCACCTGGGTCGCGTCGCCCCAACAGTCGAGGCCGAAGATGCGGG
CTGAACCGCTCGTCGGCCGGAGGAACCCCATGAGCACGCGGATGGTGGTCGTCTTCCCCG
CACCGTTGGGCCCTAGAAAGCCGAAGATTTCGCCGGGCTGCACCTGGAACGTCAGATCGA
TTACCCCGCGGCGGGCGCCGTAGGAACGGGTCAAGCGTTCGACAGCGATCGCAGGATAAT
TCGCCATGACGTACCTCCTGGGCAGCGTGCTCTTCGGTTGGAGCGCGTGGCTGATCCCGC
AGAGCCTTGCCCGGTGCCAGTCGTCATTCGATCAGTTCCCTTGTCTACCTGTCCATCAGG
GAACCGACCAGCACACGACTGTGGTGGGTATAGCACAGGAACCCGATCCTGGTCATGGCC
GCTTTCGAGGCAGGTCGATCACTCGCTCGCGGCTGACGGATCGCTCGTCCGCAGTTCGAT
GGGCAGTGCTCGTCCCTCGCGCTCGAGCCAGCGCTGCAGTCGCTCCTCCAGTTCGATGGG
CGAAAGCTTCGGCCGCGCGTAGTGGCCGGCTAGGCGACGCTGGCGCAGCGCCTCGTACAG
CGAAACAGCGCAGGCGACGGAGATGTTGAGGCTGCGGACCATTCCCATCATCGGGATGAC
GAAATTGCCGTCGGCTCCTGCGACGGCTTCGTCGGAGACCCCGCGTTGCTCGTTGCCGAA
CACCAGCGCGACGGGCTTAGTGAGATCGAGGTCGTAGAGGTCGACGCTCCGTGCTGGGTC
GCCGAGATAGGTCGTGTAGATCGTGAAGCCCTGGGAGCGCAAGGTCCGGTAGCAGGCCTC
GATCGAGGGGTGGAACACGAGTTCGAGCCACTTGAGCGCGCTCCCGGAGACGTTCTCCGA
GAGCTCGGGGAACTCCTCGAGCGTGTAGACGAGGTGGACGCGGAGCAGCCCGACGGCATC
GCACGAGCGCAGAACCGCGCTGACGTTGTGCGGATCGTGCACGTTTTCCAAGACGACTGT
CAGATCGGGTTGTCGGCGGGCCAGGACCTCGCGCATCCGCGCGAGCCGTCGCTCGGTGAT
CGGGCGTCCCATCGCGCGTCCTCCTCCGGCACCGATTCTACGGGCCGTCTCCAGCGTGTG
TCTGGATCAGTGGGGTGGCAGAGCACCTTCGCTGGGTGGGTGCCGCCGTTTCGGTGTGGC
ACAGCTGCGTGCGAGCGGATCGAGCACACGGGGCGCGCCGTCCAGCGGCGACGGACCTCG
CCAGCCTGACGAGTCGAACGACGGCATTGCCGGACCTCGACCGATGGGACGTGGTGGCGC
GCTCGACCAGCGCCGTGGCGTCGGCATGGGATAGGCTCGCTGGCCGCGGAGCGGCGCCGT
TCAGCTGGTGGGGCGACGCCGTGCGTCGTCCGGAGGTCGCTCGGCGCGGGCGACCGCTCG
AGCAAACGACTGCAGTGCCGACGATCCCCGTGACACGGTGGTGCGTGCGCGGTGACTGCG
GGTCGGTCCGACGGGCCGAGGGGGCAGGCAGCAGCTGACTCCGATGCGATGGGGGCGATA
CCACCGACCGTGGCGTGCGAATGTCCGACCGCGGAGATTCCGGCCACCCTGTGTAGGGGC
GAGGCGCTGCCTCGCCCGCCGCGCCAGCGGCGCGGCAACGCACCGTCGGGAACGGGCACG
TCGTGATCGGAATGGTACGCTGGTAAACGCCGACGGTCGGGATGGTCGGCCTGGGCGGGC
CGACGGTTCAGGCACGGCCGGACCCCTACGGGGATGCCGCCGGCAGCGCCGGTCGTGGTG
CGTGGGTGCTCTTTCGGGGATGCACTGTCCACCTTGTAGGGGCGAGGCAGCGCCGCGCCA
GGGGCGCAGCAGCCGGCGTGGTACCGCGGCTGTATGGTGTTCTCGGGCACAGGGTAACGA
TCGCTTCCCTGCCGTGCCGACCGGCCCGTCCGGACCGACCGGTCAGAGGGTGGCTCCTCC
CCGTGAAACGTGGCCTCCGGCAGGGGAAAACCTCGCGGCGCCTGCGACATCGTGCGGTCG
GGCGACCATCTCGCGGCTCCTTCCGCACCACCAGGAGGCTCTTCCGAGAGCGGAGCGCTG
CGTACGATCCTGCTGGTTAGGGAACTCGGCGTGCATCCGACCGCACTGCGCGCCGCCTAC
CGGCGGACTGGGGTTCAGCGAGCCCACGCGACTCGCAGTCCTCCACGTGCGGGGTAGCAC
GCGCACCGAAGCAGTAGCCATGCACGGCCCCGGGCTGGGGTGACGCGACGGAGGGTGCAG
GGCGTCTTTCGACCGTCCACTGCCTGCCGTGCCCCGTTCCACTGTACCCGCGACGCCGCG
TCCGAGGGAACGGGAACACCAGTGTTCCCGTTCCTCTTCGAAACTGGAAACGAGGGCTCG
AGCGGGACTCCTCACCGGCCGATGATTCTGGAAGGGTCGCTTGACAGGGAGTCGAACCGG
CCATTATGGTAGGGCACACCAGCGACGCAGTCGTTCCAGCGTTTGGGGGCAGCAGTGCGA
CTGGAAGTCCGGTTGGAGCCGGAGCGGAGCGGGGTCCTGCCGCTGGGATATCGCGAGGCC
TTGCAGGCGATGATCTACCGGCACCTGCCGAAGGAGATCGGTCAGCCGCTGCACGACGGG
CTGTACTGGCAGGCGGAGCGACCGCTCAAGCTGTTCGTCTTCTCGCAGCTTCACGGCGCG
GTCCGGTACCGACCGGGCGAAGGGGTAGAGGTGAGCGGTCCGGTCTGGTTCCGCTTCGCC
TCGCCGGACCGGCAGCTCGCGCTCGGGTTGGCTGCGGGGCTGCTCCAGTTCGGACGGGCG
CGCATCGCCAACCTGGAGTTCGCCGTGCGGGAGATCGCCACATTGGCGCTCCCCTCGCTC
GGCGAGCGCGTGGTGGTCCGCACGCTTTCGCCGATCACCGTGTACCGCACGATCGCGATC
GATGGGCGCCGCCGGACGCAGTACTACAACCCGCTCAACGAAGAGTTCGCCGAATTGGTG
GTGGCCAACTTGCTCCGGAAGGCGCACGTGCTGGGCTGGTCGGTGCCCGGAGCCGGGGAG
GACGGATCAGCGGAGGCCGTTGCGGAGGGTGCGGCCCGCGCTGGGGAGTCGCTGGCAGTG
GGCGAGCGTCCGATCCGGATCCGGGCGCTCGGGGTGAATCCGCGGGCCAAGCGGCTGGAG
CGCTACAAGGGCACCTGGATCGAGGGGTGGACTGGACGCTTCCTCCTGGAAGGGCCAGCG
GACCTTTTGCGGCTGGCGCTGGAGGCGGGCCTCGGCGCCAAGAACAGCCAGGGGTTCGGG
TACGTGGAGGAGGTGGATGAGCGCTCACTCAGCCTTTTGAGCCGTCAGGAACAGACGCGA
GAGGAGGGAGGCGCGTGAGTCTTCACTGGACAGGGCAACCGTTCGTCGATGCTGGGCTGG
CTGCTCTGTTGGCAGCTTCGGGGGCGAGTAGGCTTTCGGATGTGACGGCAACGCATCTGG
ATATTGCTGTCCGCGAACTCGAGAGGATTCTCTTGAGCGATCAAGCCCTCGGCATTGGGC
TCGAGAAGTCCTTTGCCAAAGGCACACTCTCCCAAGTGTTTCCGAACAGTGAGTTAGTAA
ATCCTTCGAACTGGAGTAAGGGTCCGGAGGGGGTGCGAGCGAAGTACCGAACCGCGCTGA
AGGAGGATCTGGCTCGAGCCAAGGAGGCTCTTCACGCTGAGCGAGGGGATCGCTTGTGTG
GCATTTGCGGGGAGCTGCGGCCTTCCGCTGGATTCGTGATGCTGCGACGGGATCGGTTCC
CTCTCCTTTCCGGTGCCGTCAATTTCTATCCCGGTTTCCTCTCTGGCGTCGCACTCTGTG
GACTGTGTGCCTTGGCCCTCCGGTTCTCCGTCGCCTCTCTCTTGCGGGTGGGTGAGCGCG
GGCGGCTGTGGTTTCTGCACTGCCCCTCGGATATCGTCGCAGCGCGCATCGCACAGGAGT
ATGGTTGGGGCCATTTCCGACGTCTTATCGCCGCGAATCAGCCGCTCGACTTTTACGGTG
ACTGGCGAACGTCCGGGAACAGTGGGGCAATTTTGTGCTTACTCTGTCAGCTGTTACGGA
AGTTTGCTAATCAGCTACGTACAATCTATCAACATGGTATCCCGACTGTGGCATATGTGT
TTTCAAATGATAATCGAGGCGGCTATGTTGAGGGCATACCTGTTCCTACATCTATTCTGG
ACTTTTTGCAGAGTCTGTATCTCGAGTCGGTCGATGCGTTCGACCAGTTCGAGCGGGAAC
TCTTGCGAGTCGACACTGGCAGGGACAAGCGTGAGGAGGCTCAGCGTGCCCGTTTCGTCG
CCACTATCGCGGATCGCATCGTGCGCGCCGAGCCGATCGTGGGTGCTTCCCTCGTCGAGC
AGAGGCTCCTTGGCGGGTGGATCGCGCATCGTACCTATTTGCGGGAGGTCAACGGGATGA
ACGAGGCCGTTCTCGCGCTCTTGGAGCGGACCGGGATCGCGCTCGCCCAGCACGAGCGCG
GCAAGAAGCTGATCGGGAGGCTCGAGCGTGCACCAGCTCGCGATGTTCGTGCGGTGCTGC
TCGACCTCGTCCGCGAGGGTGTGCTGAGTGGCCGGGAGTTGGCAGCACTGCTGCCGCCCA
ATGAGCCGACCAGTGCCCAAATCGTACGCGATGTACTGCTCGCAGTGGTCTACGAATACC
AGCGGTGCAATGAAGTAGGAGAGTCTTTCCCGAGGTTAGTAGGGGGCTGGGCAATACCCG
AGCCGGACGAGGTCGTTCGCCGACTCGAGCGAATCGCAGCCGACCTCATCAGGACCCTTC
CCAACCGGCGGCAATGGATCGCCGATCTCATGACTGCACGCAAGACCGCACAAATCCGAG
CCACGTACTTGCGAGCGTTACGGTCGGGAGCCATGTCACTGGTCGACTTCCTGTTTCTCG
TACCGCTCGGTGACGTCACGCAAGCGTGGGTGCTGCGGGATTACCTCTTGGCGTTTCTGT
TCGAGCTGGGCCGCGAAGCAGTGCCGACCGACATCGAGTTGGTCGAGGGAGAGGAGGGCG
CAACCGATGAGGTAAGCGTGCTAGCTGAGTAGTCGAATCGGCAACGAGCTGCCCCAGCTC
ACTCGGTAAAGAGGAAGGGATAGTCAGGAAGGAGAGTCAGTGCGATGGCAGGACGAGCCA
CGTATCCAGTGGTGACCGGGACCGTTCTCATCGAAGCGAGTGGGGCCGCGCTCAACAATG
CTGGTCAGGATGAGGGACGTCGCACCGATAATGCGATCGTCGTGAAGCAGCTGCAAATCG
GTCGCCTGCGCTATCCCTATGTGTCGGGTCAGGCCTGGCGACGCTGGTGGCGGGAAGTCC
TCTACACCGATTTCGGCTGGACACCAAGCCCGGTTACCCGTGAGGCCAAGAGCGCGTACA
CTGAGGGCAACCCGATCGACTACGCCGAAGACGATCTCTTCGGCTACATGGCAGCGCGCA
AGCGCGGAAAGGACTCCGATACCTACCGGCGCGTCTCGCCGCTCCGGGCGAGCCTGCTCG
TCTCGGTTCTCCCGAACGTCATCGTCAGCGACTTTGGACACTTCTCGCGAAATCTGCCTC
CCGGTAGTGACATCATTCCGTTCGAATCAGAAGTCTATTCGACCTACCTGCAGGGAGTTT
TCAGTATCGTCCTGAGCGAGGTCGGGCGATTCGCGGTCGGAGCGATGGCCGACATCTCTG
CAGAGCTGGCTCAGAAGAACGGTAGCCGCCTTCGCAAGGCTGCGGTCAACCCCAACCAGG
CCGAGATCTACGAACTCCCGGTTAGGGATCGTGTCCAGCGCGTATGCGAGGCATTGCAAG
CGCTGGCACGGTTACGCGGTGGGGCCCGTCTGGCGCGCAACTTGTCGGATGTCACCCCCG
TTGCCGTGATCGTTGGCTTCCTCGATGGAGGGAACGCGCCATTCCAGAATCTGTTCGTGA
GTGATCCAGTGAATGCGGAGCAAGTGCTGTTGAATCTCGAGCGTTTCCGTTCTGTGTTGA
GTGACTACACTGACCGCTTCCTCAAGGTCAATAACGATAAGGCGGTTCTGCTCGGCTTGC
GCCCGACCGTTCTGGCCAACGAAAACGAGGTTCGCGAAGTGATCGCTCGCAAGGAGCGTC
CATTCGATCGAGTCGAGTTGCTCGACTCACCGCGCCGAGCGCTCGAGCGGGCCGCGGAAC
TGGTCGAGCAGGCCTACGCTTCGATCGGATGACCGTATGCGAGCGAGGAGCGACATGCTC
GACGGAGCTGTCCGGATTCGCCTCACCGCACTGACTGCATCGTTCCGAGCACCGAGCTTC
GTCGCCTATCAGTTGTCGCTGGCTGTGCCGCCCTTGGCGACGATCTTCGGCTTGCTCTCG
GCGGCGCGTGGGCACTGGGTGATGCCGCACGAAGTGCCGTGGCTTGCCTATCGACTGACG
TATGCAGCGCGGGCCATGGACTTGGAGGCAATCTACTCGGTCGAGCGAAAGGATGCGGCC
GATACACCGCGCTTCAAGGAACGGAACATCGTGCAGCGAGAGTTCCTCGTTTCTCCCGAG
CTGGACCTGTTTCTCCCTGCTGAGTGGCGCGATCCGTTCCTGCGCCCTCGGTACCAGCTC
GTGCTGGGCAGGAGCCAGGATTTGGCGACCGTTAGCTCGATCGGGCCAGCATCGCTCGAG
CCGGTATCGACTGGTCCGGTGACAGGGGTGTTGCTCCCGGCCGAGGTCGTAGCTCGCAAC
GGGGTAACGGCAGTTCTCCAAAATCTGCCAGTCGCCTTTACCCCCGATCCCGAGCGTGCG
CCGGTGCGGGTCACGATGTTCGGTCTCATCGATGGGAAGCGTTCCACGCGTGGTCTGCAG
TTCGTCACGATCGAGGATGGGGCGGGCTGGCTCGTGCGCGATCGTGAGTCCGGCGTCGTC
GTTCCTCTCTACCGTCAGGAGTGGATCCTGGATGGTCGGTGAACCACTGGCGAAATCGGG
TGATCCGCCGATCACGCTCCGGCAACATACGTTGGAGGTCCTAGCTTACGTGGAGCAGGT
CATCCCAGCGTACCGCGCGCTCTGGTCGCGCGTACTCGACTCCCGGTCGGTGGACCACCT
GGGACGCGCCTTGCCGTTGGCTGCTGCTGGGCATGACCTCGGCAAGGCTGCGCTTGGCTT
TCAGCGCTCCCTGCAGGAGCGAGGATTCCGCTGGGAGTTTCGGCACGAGGTCCTTTCAGC
AGCCCTCTTGCTGGCCTCGGGACACGCCACGGGCGATCCTGGCCAGCTCGCCATCGCGGC
GGTGCTGACCCATCACCGTGATTTGACAGAGGAACGCCTGTGGCGCGATTGTGGTGTCCC
GCAGCTGCCCCGCCCACAGTTCCTGGAAAAAGCACAGCGCCAGTTCCGCGAGCGAGCAGC
CGAGTTGGGGCCGTTTTGGGAGTGGATCGTCCGCTTCTCGCAAGAGGTGGAGGTATTACG
CACTGATCAGTGGCCGTGTTCTCCGCACGACCTCGAGCCACCAGCGGAGTTCCTGCGATC
CCTTCAGGAGAGGGCTGATCGACTCCATGCTTTCCGCTCGGCGGAAGGCCTACTTCTCAC
TCTCAGTCGCGGATGGCTGCTCGCCGCCGATCATGCGGCCAGCGCTGGCATACCACGATT
TGTATCGACCATACCGACCGAGTGGAGAGCGCGTCATGCCGAGCGACTAGCGCATTCGCG
AGCCCAAGGGGATGGCCAGCTCCGCGCCTTCCAGCGGGCGCTCGGCGAGTACGAAGGGAG
TGCACTGCTGATCGCGCCGACCGGCGCTGGCAAAACCGACGCCGCGATCCGCTGGATCGC
CCGCAACCGGATCGGGGGTGAGCGCATCTTCTACATTCTGCCCTATCAAGCGAGTATCGA
GGCAATGGGGCAGACATTGGAGCGCCTATTCGGCCGGGAGACGGTCGGGACACTGCACGC
GCGGACACTCGAGGTTGCATTCCAGCGGTACTTCAGCGGCGACGACTATGAGGAAGCGTA
CCAAGCTGCTCGCCAGGATGCGGAGTTGAACCGCTTGGTCCACAAGCCAATCAAGGTGAC
GACCCCGTTCCAGCTCATCAAGTGGCTCTTTGGGCTGCCGCGCTTCGAGGTCGGACTGGC
GGAGATGGTCGGAGCGCTCGTGATCTTCGATGAGATCCATGCCTATGATGCGCACGTGAC
GGCGCTGATTTTGGAACTCGTGCGTGTCCTGCGCGAACTCGGCGCTCGCTGCCTGTTCAT
GTCGGCCACTTTCCCAGACTTTTTGCGGCAGTACATCGAAGATGCTTATGCTCAGCCGCT
CCGACTGTTTCGCCTCGATCAGCCGCCGGCACACGACACGTGGGCGGAACGGTTCCTCGC
TCAGGCTCGTCATCGAGTCGAGTGGACCGCTGATCCACTCGAGGAGTTGGTCGACCTCGT
CGTGGAAGCTGCCCAAAACGGCGAGCGGGTGCTCGTCGTCGCCAATCGGGTGCAACAGGC
GCAAGCGCTGTACCAGCGGTTGGTCGAATGCGTGCCTGACGGGCTTCAGCTCTTGCATGC
ACGGCTGATGCGTCGGGATCGCGTCGCGCGCGAACAGCGGATTCTCGCCGCCCTCAGGGG
GGAGTCGCCGGAACCTGTTCGTGTACTCGTCGCGACGCAGGTCGTCGAAGTTTCGCTCGA
CATCAGTTTCGATCGGCTCGTGACCGAAGTGGCACCGGTCGACGATCTTCTCCAACGGTT
TGGACGCGTCAATCGGTATTACGAGCACAACTCGCCGCGGCCGATCGTGATCAGCCGCAC
GTACGGGGATGCACTGTACTACGTGTATGACCGCGAGCGCCTCGAGCGCACGCTGGAGGA
AGCTCCGCCACACGGTCACGCGCTCGATGCGTTCGATGCCGAGCAGTGGGTCGAACGTGT
CTACCGCGAGGGCTGGACGACGAACGAGGGACGACGCTTCGAGCAAGCGCTCGCGTCCTT
TCGCGCGGTCATCGAAGGCTTACGCCCGCTCCAACATGCGGACATGGCATACGAAGACTT
CTACCGGCTGTTCCAGGGTGCCGAGGTGCTCCCCTCACCGTTCCAGGAGGAGTACTTGCG
CTACCAGATCGAGGGGAAGCACTTGCTTGCCCAGCAACTCTTGGTTCCTGTGCCGTACGG
TACATTTTGGAAGCTGCACCGTGCTGGTCGCATCTCGCAACTCAAAGACGGGACACTCGT
CGCATCGGTCCAATATGATCCTGACCTTGGGCTCCTTCCTGAGGTCGCTGATCTCGATGC
GGTCATCGTGTAGGAGAAGGTTTCCCTATGGACCAGATCGTCACTGGCACCTTGATGTCT
TATGTCGGAATCTGCGATCGCAAGATTTGGCTTGCGGGCCATGCGATCGAAGGCTACCGT
GACCACGAACTGTTGGCTCTGGGGCGACTGCTGGCCGAGTCAGCCTATCCCCGCGAACGC
AAGGAGTTAGCCTTGCCCGGAATGAAAGTCGACGTGCTGCGACGTCGTCCCGCCGATGCC
GACGAGGACGAGGCCTTGGTGATCGGGGAGGTCAAGCGTTCGCCGCGTGCCCAGCACGCG
CAGCGTCTCCAACTCGGCTACTATCTCTTGCGACTCCGCGAAGCTGGACTGCACGTGCGG
GGCGAGCTGCGCTACCCAGAACAGCGTCGCGTCGAACCAGTGGAGTTGACTCCCGAACTG
GAGCAGGCGGTCCGCAGCGCGATCGCACGCGTCGAGGAACTCCTGGCTCAACCACAACCA
CCCCCACCGGTCCGCATCGCCGCCTGCGCCAACTGCGCCTACTTCGAGTTCTGCTGGGTT
TCCGAGGAGCCCGCCACTGCTGATTCACCACGACGCCGGACCCGCAGCGCAGCCAGCGCG
GATGGGAAGCGATGACCAAACCGATCTACGTTTTTTCTTCCGGCCGACTCGCTCGTCATC
AGAACACGATCGTCCTGGAAACGGAAGAAGGCAAGCGCTTCTTGCCGGTCGAGCAGGTGA
GCGAACTCTATGTCTTCGGCGAGGTCGACTTGAACAAGCGCTTTCTCGAGTTCATTGCCC
GCGAGGGAGTGTTGCTCCACTTCTTCAACCGATACGGCTTCTATACAGGAACCTTCTATC
CGCGCGAATATCTCTCGAGCGGTGCCTTGATCCTCCGCCAGGTGGAGCACTACCTCGATC
AGGCTAAGCGGCTGACACTGGCACGAGCGTTCGTCCATGGCGCCCTGCGCAACATCCGCA
CTGTCCTCCTCTATTACCGCCGGCGCGGGGTGGATGTGCAGGCAGCTGTCGAGATCATCG
AGCGGGCACGCGCTGGGATCGAGGAGGCAGGAACGACCGCCGAACTGATGGCGCTCGAAG
GACAGGCACGCGAGGCCTACTACGCAGTCTGGCCAGCCATCATCGAGGCAGAATTTCCTT
TTGGTCCGCGGACGCGTCGCCCACCCCGCGACGAAACGAATGCCCTCATCTCTTTCGGCA
ACAGCTTGCTCTACACCGCGGTGCTCGCTCAGATTTACCAGACACACCTGGATCCCCGTA
TCGGCTATCTTCACGAAACGAACTTCCGGCGCCACACGCTCAACCTCGATGTCGCCGAAA
TCTTCAAGCCGGTTCTGGTCGACCGGCTGATCTTCCGCCTCGTCAATCGCGGTCAATTGC
AACGCCGGCACTTCGTGACCGGTGCCGAGGGGGTCTTTCTCGACGATGATGGGCGCAAGC
TGGTCGTCGAGGCCTGGGAACAAACGCTCCAGGAAACCTACCGGCACCCCTCGCTCAATC
GCTCGGTCTCCTACCGGACGACCCTGCGGCTGGAGCTCTACAAACTCGAGAAGCATCTCC
TGGGTGAGCAAGCGTACGTTCCCTTCGCCCTGCGCGGTTGAACGTTCGCTGCATCCTGCC
GAGTATCCTTGAGGGGCAAACGGCAACCAGCGCTGCGGGGGTGGGATGTACGTCATCGTC
GCCTACGACGTCGGAGTGGAGCGAGTCGCGCGGGTTCTCAAGATCTGCCGCCGCTACCTG
ACGTGGGTCCAGAACTCCCTCTTGGAAGGTGAACTCACTCCCGCCCAGCTCCGCCGCTTG
CAGCAGGAACTCGAGCGGACCATCGATCGAGAGAACGACAGTGTCCAGTTCTATATCCTG
CCCCAGGCATCGGTCGCCAAGCGGGTCACGCTGGGGCTGGTCAAGAACCAACCGTCGCAG
GTGATCTAGCTGCCCCGCTCCGCCTCCGCCATGGCGCGGCCGAAGGCGGCCCAGAACGGG
TCGACCCGCGGGTGCTCGAGCGGCCGTTCTTTCCCGTCCACCACGAGCGTCAATCCTCGC
TCCGGCGGTACCACCTCGCCGACGACGCTCGCCGCGATTCCTTTGGCTCCCAGCGCAGCG
AGCAGGGCATCGACCTTGTGCGGACGGACCGTGATGATGAGCGTCCCCTCGCTGATCGCC
GCATAGGGATCCATGCCGAAGAGCTGGCAGATCTTGGCCACGTCCTCGCGCAGGATGATC
CGCTCCTGCTCGATGCGTAGGCCCACCCCAGAGGCTTCCGCCACTTCCACCAGCCCGCCG
TAGACGCCGCACTCGGTGGCGTCGTGCATCGCGGTCACTCCGTCGTCGCGCACCCCGATG
CTCACGGCGGTCAGCGCGTCGGCGACCACGCTCATCTGCCAGAACAACTCCTGCGCCCGA
TCAGCGAACTCGCGCCCATAGGCGGCCGCGATCCGCTCCGGAAAGCTCACGGCAAACAGC
CCCGCCGCCTCGATCGCCGCTCCCTTGGTCACCACGACCAGATCGCCGACACGGGCCATC
TTGGGTGTAACGTAGCGATCCGCCGGACCGATGGCCATGACGGCTGCGCCGCCGACCATC
GGGTAGTGGCACCCTTCGTAGCGTGCAGTGTGCCCGGCGATGATGGCGATGCCGAGCTCG
GCGCAAACTCGGTGCATCGTCGTCCAGAGGATGCTCAATTCCTCGGCCGTGATCGCGAGC
GGCAGGTTGAGGTCGATCGCTAGGAAGGCCGGCGCGAGCCCGCTCGTCGCCGCATCGGAG
GCGAGGATGTGGATCGCGAACCAGGCGGCCCGCTCCCAGCCGTAGGCCGGGACCACGAAG
ACCGGGTCGGTGGTGACGGCCATCACGAGACCGTTACCCAGGTCGACGATCCCGACATCG
ACGCCATGCTGTGGGGGCACCAGAACCTGCGGCGAGGGAGCGCCGAGATGCGGCAGGATG
ATCTGGTCGAAGACCTCCCCCGAGATCTTCCCGAGCGTCGGGAGTTCCAGCCCCATGCCA
TCCTCCTTCCTCGTCGCTCACGATGATAGCGTCCGGCTGCGCGCTGCGACGTGGAGCTCT
CGGCAGGCGACGCGCCGCGACTACCAGACCAGCTGGTCCGAGCGACGCTGCGCTCCGGGC
GCAGGCTCGCTCGCTGCGTGGGGCGGCGCCGATCGAGCGGATCGGACAAGAAAAGTTTGC
TCCCGGGGGAACGAGTCCCCACGGGAGCGCGAGAGGAGGGAGGGTCAGACAGTGTGCACG
GTTGCGCGCTCGGCCAGCTCACAGAACCAGCGGTGGAAGCGGAGATCGTTCGTGAGTTCC
GGATGGAAGGCGGTCCCGATGATCGATCCCTGGCGCACCGCGACTGGCCTCCCGTCCGGC
AGGCAGGCCAGCACCGCCACGCCCGGACCGATCGCGTCGATGAGCGGTGCGCGGATGAAG
ACGGCGCGCAGTGGTGGCGGGCCGAGCGGTTCGACGACGAGGTCGCATTCGAAGCTCTCG
CGTTGCGATCCGAATGCGTTGCGGCGAACCACGATATCCAACAGACCGAGCAAGGGCTGG
TGACGAGCGCGTGTTTCGGCGGTGACCTCCCGCGCCAGCAGGATGAGCCCCGCACACGTT
CCCCAGAGCGGCATGCCCCGCTGCGCGAGATCGCGGATCACGCCGAGCAGCTCGGTCCGT
TCGAGCAAGCGACCGATCGTGGTGCTTTCCCCACCCGGGATGATGAGCCCATCGATCCCG
GCGAGATCGCGTGGTTGACGCACCTCGTGTGCTGCGATGCCCAGCCGGGCCAGCGCAGTC
AAGTGCTCAGCGAAGTCTCCTTGCAGCGCGAGGACGCCGATCGTCACGGCCATCACTGCC
TCCTCACCAGCCGCGCGGGGCGAGTCGCTGCTCGGGGGCCAGCGTCGCCAGGTCGATGCC
GGGCATCGCCTCACCGAGCCCGCGCGAGACACGGGCCAGCACCTCGGGGTCGCGGTAGTG
GGTCACGGCTTCGACGATCGCCTTGGCCCGGGCGAACGGATTCTCCGACTTGAAGATGCC
AGAGCCGACGAAGACCCCCTCAGCGCCGAGCTGCATGACGAGGGCAGCATCGGCTGGCGT
GGCCACCCCACCGGCGCAGAAGAGCACGACGGGCAATCGTCCCTGCTCAGCGACCTGGCG
CACGAGCTCGTAGGGTGCGCCCAGCTCCTTGGCAGCAGTCACCAGTTCTTCGCGCGGCAG
CGCGGCCAGGCGCCGGATGCCGTCCAGAATGTCGCGTAGATGCCGCACCGCCTCGACGAT
GTTCCCGGTGCCAGCTTCCCCCTTGCTGCGGATCATCGCCGCACCCTCGGCGATCCGTCG
GAGGGCTTCGCCGAGGTCGCGCGCACCGCAGACGAAGGGAACCCGGAAGACGTGCTTGTC
GATATGGTACCGGTCGTCAGCCGGGGTGAGGACTTCGCTCTCGTCGATGAAGTCGACCCC
GATCGCCTCCAGGATCTGGGCTTCGACGAAGTGGCCGATCCGCACCTTCGCCATGACCGG
AATGGTGACCGCCTCCTTGATGCGGAGGATGCGGTCGGGATCGGCCATCCGGGCCACCCC
TCCCTCGCGGCGGATATCGGCCGGTACCCGCTCGAGCGCCATCACGGCGACGGCGCCCGC
TTCCTCGGCGATCTGGGCCTGCTCCGGTGTGACGACGTCCATGATGACGCCGCCCTTGAG
CATCTGGGCAAGCCCCACCTTGGTTCGCCAGGTGGCCTGTTCGATTGTCCCGTTGGTCTG
TTCCATCGTGCTCCTCCCTTCTGTCCGCTCGGTCACACGATCGGGCTGCTCGCCTGGGCG
AGCAAGGCGCGGGCTTCGCGCAACGCGCTCAGCGCACGGCCGAGTCGCTTGGCTCCCTCG
ACGAGTGCGGCGGGAGCCGGGTAGGTGAAGTTGAGGCGGACGAACGACCGCCCTTGGGCA
GGATCGACGAAGAAGCTTTCGCCGGGAACGATGGCGACACCCTGCCGGGCCGCTTCCGGC
ACGAGGTCGCGGGCGCGGATGCCATCGGCCAACTCGCACCACAAGTAGAGCCCTCCGGCG
GGGACGCGACAATGGAGCGCGCCGTTCGCTTCGGCTGCCAATGACGCCAGCAGGAGATCG
CGTCGATCGCGGTGGACACGCCGCAGTTCCTCGAGATGCGGGGGGAGAAGGCGGCGCTCG
AGAAAGGCCCAAATCGCCCACTGCATGAGGGGATTCGTATCCAGGTCGACCAGTTGCTTG
ACCAGCGCGAGCTGGCGGATCACCGGCCAGGGGGCGATGATCCAGCCGATACGGAAACCC
GGGAAGAGGATCTTGGAGACAGTGGTGAGCGAAATGACGGTGCCGGCCTGGTCGAGCGCC
GCGAGCGGCGGTGGCGGTGGCGCATCGTACCAGAGTTCCCGGTACGGGTCGTCCTCGACG
ACCGGGATGCCGGCGCGGGCAGCCAGGTCGAGCAGATGCAGGCGACGGTCGAGTGCGAGC
GTGGCGCCGGAGGGGTTTTGAAAGGTCGGCAACGTGTAGATGAGCTTGGGCCGCCGGTGC
TCGAGTGCGCGCTCGAGCAGGCTCACCCGCATCCCGAACTCGTCGACCGGGATGGGGAGC
AGGCGAGCTCCGACGGCACGGAAGATCTGCAACGCACCGGCATAAGTCGGTGACTCGACC
GCGACCAGGTCGCCCGGTTCGACGAGTGCCCGTGCGACGAGATAGAGCCCTTGCTGGGAG
CCGGAGACGACCAGGACGTTCTCCGCCGTGCAGCGGATCCCGGCTTGCTGTGACCAGCTA
GCGATGGCTTCCCGCAGTGGGGGATACCCCTCGCTGGGACAGTACTGGAGAAGCCGCGCT
CCCTCGCGGTGCAACGCTTCGTCGAGCAGCTGGCGCACGGTGGCGATCGGGTAGCATTCG
GGCGCGGGCTGGCCAGTGGCGAAGGAGATGACGTCAGGGCGTGCGGCGGCGATCATGGCA
TCTTCGAGCGCCGGATCGTACAACGCGGTGGCGAGGGGAGCGAAGAGCTGCGGCCAGGGG
ACGCCGCCGGCGGGGGCCCGCGACTCGCGATGCTGGGCGGGATCGACGACGACTGTCCCG
CGACCCACATGACCGCTGATGAGCCCGGCTGCGGCCAGTTCGCGGTAGGCGCTCACGACC
GTGGATCGGTTGATGCCGAGCGTGGCGGCGAGACGGCGCTCGGGTGGCAAGCGCGTACCG
GGCGGGAGTTCGCCGCTGAGGATGCGCCGGCGGAGCTGCTCAGCCAGCTGGCGGTAGAGC
GGGACGCGACTGGTGCGATCGAGCCGGAGTTGCATGACACCTCCTCCAGGCGTCCACTCG
ATGACGAGCCTACCGAGGGAGATGACCCTCGCCAAGTGCCATTGTGCGCCTCGAACGCCA
TCCAAGCCAACCAATCAGGCGCGATTGGACTCCCTCTGCTGGCAACGGAAACGTCTCGTC
GCTTCCCGAATGGACGGTCGACGACGAGGTCGGATGCTGGTGGTGTGTTGAGCCGGACGG
TCTGGTGAGGGGCGGCTCTCGGGCGCGGAGTGTGGCTGGGGAGCGGGTCGTCGGGTCGTA
GGCGATCGGGGTCGCGGTGCGTGAGCAGCCTCGCCGGACGGAGGCGCGATCCGGTTCGAT
CGACCAGGTGGTGCGGGCACCATGCCGATGCTGACGAGATCGGTGAGGGCGACGGCGCTC
GGCCCCGGCAGACGCCGCTGGCAGATCGCGGCACGCGGGTGCTGGCTCCGTCGCACGCGA
TGGAGCGCACCGGTATCGTCTCGGCCCAAGTCCAGGAACCACCAACGCGGACTGTGCCTG
GCTCGACCTCGGTTGGGCTGGCATCACCGGCAGACTCCACTGCGCGCGCGACGGTCAGCG
CACCGTGAGCGCTTTGCCCGGCATCACCGGCGGGTGGCTGCAATCTGGCTCGTCGTCCGC
ACCGCGCTCGTGGTGCTGTGCCGCCAGGATCGCTCGTGGGAGGGCTTGGCCTCCGGGCGT
GCCAGGCAGTATGGGTGTGCGCTGCTGCCGCGAAAGACAGCTGCCGCAGAACGAGTCGTC
CGCACTTTGGACCGGCTGCCGCGCGCGACGGACAGTCGCCAATTGGACGGCCCGATTCAT
CGTCGGTGGGCCTTTGGAACTCGACGTCGGACCTCGCGAGCGACGCCAGCACGGGCCTGT
TCGTGATCGGTGGGGCTGGCAGAAAGGTAGTGACCTGGACCGCTTTCCCGACGCGCCTGT
GACAGGCGCCTGCATCAGGTTTGGCAGGCATGGAGTGACTGTGCAGTCGAGCCGCGGCGG
TGCCGTGCCCTCGCGGTGGCGACGAGTGCTCACTCGTTCGGGCGTCCGGTCGGGTGCATC
TGTCGGATACTGGCCACCGCACACTCGGAGCGGATGGGACTGGCGACCTCGATCGTCATG
AGCTGCGACCGGTGAATGCTAACCCCCACCTCCACGACAGGAGACGGCGGTCGAGGTGGG
CACACTTCCGATGAATGTTGGCCCCGCCACATCGAAGACGGCTTTCCACCTCGTCGGTCG
CCTCGCGGCGTTGAGCGCGCCATTTGACGAGGCGGCGCTGAGGTTGACACCTATGCGCCA
GGCCACGTTGAGCGCGCCATTTGGTCCCCCAGACCGAAGACGGCTTGATATCTGGACAGG
ATTGCGCGAGCATCGAGATCGTCGACCCCCGGTCGAGCAAAAAACGCGGGGGGTCGACGA
CAACGGTGCACTGCCTGATATCCGTGTTCCACCGCGGCAAAGCTCTTCCGGGGCTGGCTT
GATCCAACGCTCCGAGGTCGCTATACTGCCGGTGAGAGTTTCGCGTCCCGGTGCGCCCCG
CCTTGGGTTTCGACAGTACCTATGAGGGCTTGAAACCTGTCGGCACGACGTACACCTGCC
CGGTATACACCCAGGTTTCGACAGTACCTATGAGGGCTTGAAACCGTGTACGCGTGTCGC
AACGGTGAGGGCTGGCGGCATCGAGTTTCGACAGTACCTATGAGGGCTTGAAACAAGCGG
TCGATGACTGGAGCGACAGTGGCGGACTCGGTTTCGACAGTACCTATGAGGGCTTGAAAC
GTGCGACCTGCAACCGACTGATCAGTTCGACCTTGGACTGGTTTCGACAGTACCTATGAG
GGCTTGAAACCTAACTGACTAGAACAGACAATCGTGCTTCCAGCTTGTTTCGACAGTACC
TATGAGGGCTTGAAACCTTCCTACGAGGTTGAAGACCTCGTGGAAGAGGAGGGTTTCGAC
AGTACCTATGAGGGCTTGAAACCTCTCCCTGCTGTCCCGCTTCTCGCTGCGCCTGACGTT
TCGACAGTACCTATGAGGGCTTGAAACCCAGTTCGCCCAACACGTCCAGAAATCGCTCGT
CCGTTTCGACAGTACCTATGAGGGCTTGAAACTTGGGGGTCTCGATGTCAGCACTCATGA
TGAGATCGTGTTTCGACAGTACCTATGAGGGCTTGAAACCGGAATGTGCGGAACGTATGC
GGAGGATTATGGCATGTTTCGACAGTACCTATGAGGGCTTGAAACACGGTACGTCGTTGC
CAGCCACCACAACGATCCCATGAGTTTCGACAGTACCTATGAGGGCTTGAAACGAAGCGG
AAGTGGAAGCACGACTCGAGCGCAAGGGTGTTTCGACAGTACCTATGAGGGCTTGAAACT
GGATACTGACTCGCGGAACCTCAGTGTGGCACATCCGTTTCGACAGTACCTATGAGGGCT
TGAAACTCGATCGCGATTACGAATGCACAGGCAGTTCCTCCGGTTTCGACAGTACCTATG
AGGGCTTGAAACTTCTCGCCGAGTCAGCTCCACAACGGCGGTAGCTCGAGTTTCGACAGT
ACCTATGAGGGCTTGAAACAGTCTTCCTGGCTCAGCCCCGCCAGCGACACAACACGTTTC
GACAGTACCTATGAGGGCTTGAAACTGTCATGGTATGCTATGGAGCGAAGGAGGATGTGC
TGTTTCGACAGTACCTATGAGGGCTTGAAACAGCGCCTGATAGTACTCTGCCAGCAATCC
TGCAACTGTTTCGACAGTACCTATGAGGGCTTGAAACATACCAGGACCACTGTAGCCCTT
CTGCTTCGCCACGGTTTCGACAGTACCTATGAGGGCTTGAAACCATCAAGGCTGAGGAGG
TCGGCTCTGCGCTCGGTCGGTTTCGACAGTACCTATGAGGGCTTGAAACTGACTGCGACC
CACAACGGTCTCCTCACGCTGTTCGGTTTCGACAGTACCTATGAGGGCTTGAAACTATGG
CCCGAGCTGGACGATCGCTGGTTTCTGCACGTTTCGACAGTACCTATGAGGGCTTGAAAC
CACAGCATGCAGCGTGGGAATCGAGCGAGGAACGCCGCGTTTCGACAGTACCTATGAGGG
CTTGAAACGCTGGCCCGTGCTGCAATCGACCCACGATTTGTCTACGTTTCGACAGTACCT
ATGAGGGCTTGAAACCAGGCCCTCACACCACCCGTCTACAGCCCTAACCAGTTTCGACAG
TACCTATGAGGGCTTGAAACATCTACTACGCTTCGGAAGCCTTACAGCGGCGAGAGTTTC
GACAGTACCTATGAGGGCTTGAAACCGAGGCATGAGCACTCTCCCCACGTGGGGCTGACT
AGTTTCGACAGTACCTATGAGGGCTTGAAACCGACTCGCTCCTCATAGGGCAAGACGTAG
TCGGTATAAGTTTCGACAGGACCTATGAGGGCTTGAAACTCTCCACTGCACGCAACGACG
TGAACGCCATTCGCGTTTCGACAGTACCTATGAGGGCTTGAAACTAGGTAGACACCGTTG
GCGACCTCGCCGGGCGTCAGCGTTTCGACAGTACCTATGAGGGCTTGAAACACGGGATCG
TCACGATACGTTGGTATGACGCATACGCGTTTCGACAGTACCTATGAGGGCTTGAAACTT
CGACGCAGCGACGCAATCGCGTCGCTGCCGCTGGGTTTCGACAGTACCTATGAGGGCTTG
AAACTGCGAACCAGCACGCCGGCGTAGCCGGGAGGCATGAGTTTCGACAGTACCTATGAG
GGCTTGAAACCCGCGATGAGCATCCGCTCGGGCGGTTGCGGGTCGGCGTTTCGACAGTAC
CTATGAGGGCTTGAAACCTTCGTCGAAGAGAGCCTCCGCATGTACGAGCAGTTTGTTTCG
ACAGTACCTATGAGGGCTTGAAACAAGCAGCGTGGCGACGCGAAGTCGAAGGCGAGTACG
TTTCGACAGTACCTATGAGGGCTTGAAACTTGGTCGTGCGTCGCGTCGCTGGGTGGTGCG
GGATCAGGTTTCGACAGTACCTATGAGGGCTTGAAACTCCAGTTTGCGGTCAGCGCCTGC
GGCGTGACAGGACGTTTCGACAGTACCTATGAGGGCTTGAAACCGCCTCGTGCAGGATCG
CCTCGAAGCGCTGCGCAGTGGTTTCGACAGTACCTATGAGGGCTTGAAACCTGCGCGAAC
TGGATCGCATCCCAATAGCTCTTACGTTTCGACAGTACCTATGAGGGCTTGAAACCTTCT
CGCTGCGCCTGGCGACGAAAGGCACCGACCAGTTTCGACAGTACCTATGAGGGCTTGAAA
CGCACCCGCAAGGAGCGGCGGAAGCCGCTGAAGAGAAGTTTCGACAGTACCTATGAGGGC
TTGAAACCCACGCGCCCCTCGCTATCGCGCACCAGCTCCCCAGTTTCGACAGTACCTATG
AGGGCTTGAAACGATGCCCTGAATGCCGGTCTCGAGCATTTGCGTTACGTTTCGACAGTA
CCTATGAGGGCTTGAAACAACGCGCGCTCGAGGAGAGCGCGAGCCTCGTACCCGTTTCGA
CAGTACCTATGAGGGCTTGAAACGTTGAGTTGCTCGGACGCCGGAAGCTGCACTGGGTGG
TTTCGACAGTACCTATGAGGGCTTGAAACCTTCTCCCTCGGGAGCCAGTGGGTTCTCGAC
ACCGCGTTTCGACAGTACCTATGAGGGCTTGAAACCTGCACGGTGGTCCCTGTCCTGCGC
CCACCGTGGGAGTTTCGACAGTACCTATGAGGGCTTGAAACGCGTGCTCTGGAGCTGATC
CGGGACCTCCACGATGGTTTCGACAGTACCTATGAGGGCTTGAAACACGGCAGACCAGGA
GTCGCAAGCTGCGGGGTTCCTGGGTTTCGACAGTACCTATGAGGGCTTGAAACCGAGGGA
CGCGAACCAGCGTATTATTTCCGTTGGTGTTTCGACAGTACCTATGAGGGCTTGAAACCC
AGATCCAGCAGCTTGTAGGCTGCGTCCGGGTCGAGTTTCGACAGTACCTATGAGGGCTTG
AAACGTGTGGTGGACCTTGCCTTCCGCAAGCGTGTGCGGGGTTTCGACAGTACCTATGAG
GGCTTGAAACGAAACCCCTGCTGCTCGAAACGCTTGTAGTAGCCGAGTTTCGACAGTACC
TATGAGGGCTTGAAACCGTGAACGTTGTAGCTAATCATGGATGAGCCTCCCTGTTTCCAC
AGTACCTATGAGGGCTTGAAACTTGTGGTACAGTCATGGCTGGTAGGGGTTCGTGATGTT
TCGACAGTACCTATGAGGGCTTGAAACTTTGCCGTCCATGTCGTTGGCTGCAGACGGCAG
ACGGTTTCGACAGTACCTATGAGGGCTTGAAACTTTGCCGTCCATGTCGTTGGCTGCAGA
CGGCAGACGGTTTCGACAGTACCTATGAGGGCTTGAAACGCTGCTGACAGCGGCGCAGTG
GGATGCACGGGATGCAGGTTTCGACAGTACCTATGAGGGCTTGAAACGCTGGAGGAGACG
TTTGAGGTGAACCAGTGGTTGCGTTTCGACAGTACCTATGAGGGCTTGAAACACTATACC
TCTTTTTTGCTCATCCCCGCCCTTCCACGTTTCGACAGTACCTATGAGGGCTTGAAACGA
TCGAGAACGCGCGGATGCTCGAGCAGGTGGGAGCGGTTTCGACAGTACCTATGAGGGCTT
GAAACCGAAAGAGCAGACGGAAGGACCAAGCGCAATGGGACGGTTTCGACAGTACCTATG
AGGGCTTGAAACTTCGGCGGTGGGTCTGGGTACTGGGTGCGTGGCTGGCAGGTTTCGACA
GTACCTATGAGGGCTTGAAACCAGCGCTTCATCATGCTCGCGCTGCAGCCAGTCCAGGGT
TTCGACAGTACCTATGAGGGCTTGAGACCTTCCTCCAACATGAGGATCGCCGCGATGCTT
AGCGGTTTCGACAGTACCTATGAGGGCTTGAAACCTGCGCGTCTTCGTAGGTCAACATGT
AGTCGGTATATGTTTCGACAGTACCTATGAGGGCTTGAAACAGGACGGTGGTCAGCCGCC
CTCAGGGCGAGGGAGTGGGTTTCGACAGTACCTATGAGGGCTTGAAACTCACAGGCGATC
ACCGCCACCTCGATGCCGAGCTGGGTTTCGACAGTACCTATGAGGGCTTGAAACTCGTTC
CTCGCGGTACGACCGACGGTACCGGGCCGGGTTTCGACAGTACCTATGAGGGCTTGAAAC
AGACATGACTCGTACTGCGTACTGCTCCCCTGGGTGCGTTTCGACAGTACCTATGAGGGC
TTGAAACCAACGAGGGCGAGCGCGACGCGAGCGACGTCGCGTGGTTTCGACAGTACCTAT
GAGGGCTTGAAACCGGCGTACGGGGCACGGGTCGCAGCGATCGTCGCGGGTTTCGACAGT
ACCTATGAGGGCTTGAAACGCAGCTCGGGGCAGATTCACTGCCCAGCTTGCCCGTTTCGA
CAGTACCTATGAGGGCTTGAAACGGAGTCAGGGGGCCAGGTTCCAGGCCCTAGAGCCCAG
TCTCGGCAGCACCTCTGACGGCTTAAAACGCTCGGCCCCAGGGAACTCGCTTGCGGGTGG
CCCGTTACGGCAGGATCGCTCAGAGCTCGAGACCGGCGCCAGCGAGCTTGCCGAGAGCAG
GTCGTGAGTACCCCCGAAAGTTTCAAATCAGCGCTCTCGAGTCCTCGACGTCCTTGCCGG
GCCAACCGGCACGGCCTGGATCTGCCGTTGTGGCGGTCGGTGCGGGCGCTCGTAACGGTC
CTCCCCGGGCGCGAGGCGGTCGCGTGTTCGCGCAAGGAGGACCCGGAGGGCGGGACCAGC
GACCGCGCGGCGGGCGCGCTGCCATGCGGCGTCGGTTGGGAGACGGTGGCGAGAGGCTCC
GCGCGGGACCCGGCGCAGCCGGTGATACGCCTGAAGGCAGCGCGTTCCAGGGTTCGACGC
CAGCTTGTGCTCTTCGAGACCAGCGTCATCTCCCTGCCAGGAGATGCCAGCATTGGCGCG
GTCGACCGAGCGGGGACGCAGCAGGTTGACGAGCGCGAGCACCGCACCCCGTGCCATGTC
GTGCCCCGGCGGCGCGCGAGTCGGTTGACAGCGAGCGCTGCGCCATGTAGGCTTGTTTTG
GTGAGCACGTTGGCGGGTGGTGAAACGGTATCACAGGGGCCTTTGGAGTCCTTGTTCCAG
GTTCGAATCCTGGCCCGCCAGCCGGAGGCATGCGAGAGCGTCTCGCAGCATGCCTGATCG
ATCAGCGACGGTGGACGAGAAGTCTGACAGCATACAAACGAGGCCAGCCGAGTCACTCGC
AGCCGTGGTGCTAGCGGGAGGGCTCGGGACACGGATGCGCTCTCGCCTTCCCAAGGAGTT
CCATCCGCTCGCCGGTCGACCTCTCCTCCGCTACGTCCTCGATGCCGTCGAGGCACTCCC
GGTCGCCCAGCGTATCCTCGTGACGAGCCCAGCGAAGGCGGCGCTGTGCTCCCAGCTCGG
CGCGGATTGGGAGATCGCGCTGCAGGAGGAGCCGTTGGGGACGGGGCACGCGCTGGGTTG
TGCATTGCCGTTGTTGCGGCCCGACATCCGTTGGGTCCTGCTCGTCTTCGGCGATCACCC
GCTGCTCAGGGGGGAAGACCTGGCGCGCTTGCTGAGCGCGGCCCTGCAACAGCGTCCCCT
CGCGGCCGTGCTCACGACGCTGCTTCCCGACCCAGCAGCCTACGGGCGAATCCAGCGTGA
TCCGGACGGACGCGTCACAGGCGTCATCGAGGCGCGCGAGGATGCGAACCACTACGCCGG
TCCGGTCGAGGTGGTAAGCGGCGCGACGATCTACTGGCGCGCGTGGCTCGAGGATGCGTT
GCCACGGCTGCCCCGCAGTCCCTCCGGCGAGTACTACCACACGGCGCTCATCGGGCTGGC
AGCGGCCGAGCGGTCCGGCGAGGCGGTGATCACAGTCGTCGCACCGCCGGAAACAGCGCT
CGGGGTGAACGACCGCGTTGACCTGGCGCGGGCCGAGGCGATCCTGCGCGATCGCATCGT
CCAGGCGCACCAGCGCGCTGGCGTGACCATCGTCGATCCAGCGACGACGTGGATCGAGCC
GACCGTGGAGATCGAGCCGGACGCCCGGATCGAGCCGTTCACGATTCTCGCGGGGCGGAC
GCGGATCGCACAGGGAGCGCGGATCGGCCCCCATGCCGTGGTGCACGATAGCGTCGTGGG
ACCGGATTCCACTGTCGTCGCCTCGGTCCTGGAGTCGGCGGTGCTGGGGGCGCGGGTGCG
CGTCGGACCGTACAGTCACTTGCGCCCGGGAACGATCGTCGAGGACGATGTGCACATCGG
GAACTTCGCCGAACTCAAGAACGCGCACGTCGGTCGCGCCACCCGGATCGGGCACGTGAG
CTACATCGGTGATGCCGAGCTGGGTGAGCGCGTCAATATCGGGGCAGGCACGGTGACCTG
CAACTTCGACGGGGTCGCCAAGCATCGCACGGTCATCGAGGACGAGGCGTTCATCGGCAG
CGATACCATGCTGGTTGCGCCGGTCCAGGTCGGTCGCGGAGCTCGGACCGGCGCAGGTAG
CGTGGTGACGAAGGACGTGGCACCAGGGACGACCGTGGTGGGCGTGCCGGCCCGTCCGGT
GGGAGCGCGGCGCCAGCGCCGCACGGGCGAGACAGGAGCATGAGGGCGTGGACGGTCGAT
TGCAGATCTTCGCTGGAAACTCCAATCCTCGCCTGGCCCAGGCGATCGTCGGCGTGCTGG
AAACGCCGCTCGGTCGCGCCGAAGTTTCCAGCTGGAGCGATGGGGAGACGCGTGTCCGCC
TGGAAGAAAATGTCCGCGGCTCGGACGTGTTCGTCATCCAGTCGCTCTGCACCCCGGTCA
ATCAGAACATCATGGAACTCTTGATCATCCTCGATGCGGTCAAGCGCGCGTCGGCTGCCC
GGATCACCGCAGTGATCCCGTATTACGCCTACGCGCGTCAGGAGAAGAAGACGGCCGGGC
GCGAGCCGATCAGCGCCAAGCTCCTGGCGAACTTGCTCACCACCGCTGGTGCCGATCGCG
TGTTGACGATCGACCTGCACGCGCCAGCGATCGAGGGATTCTTCGATATCCCGGTCGATC
ATCTGCGCGCTACGCCGATTCTGGCCGCGCATTTTCGGCGTCTGGGTCTCACGGACTTCG
TCGTGGTCAGCCCGGATGCTGGTGCTGTGGTGCGGGCTGACGAATTTCGCCGGCGTGCTG
GTGGGAGCTTGGCCATCATCTCCAAGAAGCGACCCGGACCGGAGGTCGCCGAGGTGCTGG
AAATGGTCGGTGACGTCGCCGGCCGGGATGCGGTGATCGTCGACGACATCATCGCGACCG
GTGGGACGCTCCTCCAGGCTGCCGAACTCTTGCGGGAGCGCGGGGCACGGCGGATCTTCG
CAGCTGCCGTGCACGGCGTGTTCGCTGGGCAGGCACTGGAGCGGATCCAGGCGTCACCGA
TCGAGAAAGTGTTCGTGACGGATACGATTCCTTTACCAGAAGGGATGTGCACGGACAAGG
TGGAGGTGCTGACCGTCGCGCCGCTGCTCGCCGAAGCGATCATGCGGATTCATAAGGATC
TGAGCATCAGTGCACTCTTCACCTGACCGCTCGCCGCCTCGGGCGGGGCCATCCCGGGAG
TGTGTGCTTGAGTAGTCCCTGGACAGAAGCGATCCTCTTCGTGGTTCTCGCTGCCCTCTT
CTTCGCAGCGGCACTCGCTGACCTGGCGAGTTGTCTGCCGGCTCGCCGCTCGCTGCGGGA
GTTCCTTGCCGAGTTGGCCGAGACGCAGAACGGGAATGGCGAGAACACGCTCGAGCAACT
GCGTGTCGCTCGTCCCGCGATCCGGCTCGTGCAAGCGACCACGTTCCTCGGCTTGACCGT
GCTCGCCTTACGGATCGGCCATCGGTGGTGGCCAAAGCACGAGCTCGCGGTGGCTGTGCT
GATCGCCTTCGTCGCCTTGCTCGTGCTCGCCAGCGCTGCGCCGATGGCGCTGCTGGAGCG
ACGGTATCCCTTGACGAGCGCGCGCTTCCGCTTGCTCGCTGGCCTGCTCAGTCGGTTGGG
CGCGCCGCTGCGCGTGCTCAGCGAACTCCTCGAGCGGCCACTGGCGGCGCTCATACCGCC
CGCCCCGGCGCCAGCGGTTCCGTCAGCCGCCGCCCCACCAGCCCATGAGGAGGTGGTCGA
GGAAGCGGAAGAACTGATCGAGCGCGTGTTGCGGCTCGATCGGCTGACGGCGCGCGACAT
CATGGTGCCGCGGACCGATATCGTCGCGGTGCCGTTCGAGCTGTCGGTGCGCGACGCGAT
CGCCGTGGCGCGCCAGACACGCCACTCGCGGCTGCCGGTCTACCAAGGGACGATCGACCG
GATCGTGGGGATCGTGCACGTGCGCGACCTTTTGCGCTTTGCGCTCGAGTCGGCCGAGGG
GATCAAGGTCGGGGATGTCATGCGGGAGGCGTACTTCATCCCGGAGTCGAAGCGGGTCGA
CGAGCTCTTGCGTGATTTGCAGCACCAGCGTGTCCACATGGCGATCGTGGTCGACGAGTT
CGGTGGAACAGCGGGAATCGTCACCATCGAGGACGTGCTGGAGGAGATCGTCGGGGAGAT
CCAGGACGAGTACGACGCAGAGGCACCGCTCGTCGAACGTCTCAGTGCGGACGAAGCGAT
CGTCGATGGGCGGATTTCGCTGGAGGAGATCGCGGATATCTTCGGCGTCTCGCTGGAAGA
AGAGGAGAGTTCGACGATCGGCGGGCTGGTTCAGGCGCATCTGGGGCGAATTCCGCAGCC
GGGCGAGTCGGTGCGGGTCGATGGCCTGGAGGTGACCGTGCTAGAGGTGGCCGGGAACCG
GGTGCGCAAGCTCTCGGTACGGCGCGTCGCGGCCTCGGTGTCTGCGTCGGATGAGGACGA
GCGCAGCTGAGCGAGCATGGTCGCCTGGGTCGTTCACCGGTACCAGCGAGTGACCTCGAC
GATGGACATCGCCGCGGACCTCGCTGCCCAGGGCGCACCGGCGGGGACCGTGGTGCTGGC
GGAGGAGCAGACGGAAGGACGGGGACGAGAGGGCCGGCGCTGGCTCGCTCCACCCGGAAC
CTCGCTGCTCTTCACGGTCATCGCGCGCCCACCGTTCGCGGTCGTGCAGGACGAGCGTCT
CGCCGTGCGGGTCGCCGAGCACGTCGCGGCAGCGATCGCGGCGACCTGTGGCCTGCGACC
GTCGATCAAGGAGCCGAACGACCTCCTGGTCAAAGGCCGCAAACTGGTGGGCATCCTCTT
GCAGAGCCGCGTTCGCGCCGAGGTGCTCGAGTATCTGCTCCTCGGGATCGGGATCAACGT
CAACATTCCGGCGGACTGTCTTCCTCTGCCCACGGCGACCAGTCTTCTGGTCGAACTCGG
TCACCCGGTCGACCGCGACAGGCTGCTCGCAGCTGTCCTCGACCAGCTCGCTCGCGACGA
GCGACTGTTTCCTCCTACCGTTCGGTGAGTTCGCGCGCGAGAGAACGGCGCAGACGCCAG
AGGGTGAAGACGGTCCACGCTGCCACCTGCGGTGAGGCGAGAGCGGAAACCGGCAAGAGC
CCGAGAAAGCGGAGCCCTGCTTCCCGATAGTCCCGGATCCGCGCCAGCACCTGCTCGGGA
GTTCCCCAGAGGAAACTGCGTTCGACCAGTTCTGGTGGGACAGCGCGCAGGGCGGCACGG
AGTGCGTGCGGGTCGACCCGTTCCGGGATGAAGTCCAGGTAGCCGCGGAAGTGCTCACCG
AGTGGATGCTCGAGCCCGAGTTCCCGCCACTCGTCGGCCGGGCGGAGCAGTCCGGTGAGT
CGCAGCGCCGGATGGTGGAGGAGACGGCGCGCGGCATTTTCGGTCGGGGCGAGAAGCACG
GGGGCCTGGAGGGCGGGAACGATCTGCGTGGGATCGCGACCAGCCCGCTCGGCCGCCTGC
CGGACCTGCGCGAGTCGGGCGGCATATCGCTCGGGCGAGTCGATCCAGTTCGGGTACCAG
CCATCGGCGAAGCGACCGGTCAGCTCCAGCATGCGTGGCCCGTGCGCGCCCAGCCAGATC
TCCGGTCGGCGCCGCGGTGGGGCGGTGAGTTCGAAGACGCCGTCGGTGATCTGGTAGAAG
CGTCCTGCGAAGCGGATCGTGCCCGGCGTGTCCAGGCAGGCACGCAGGATGGCGAGCGCT
TCCTCCAGCCGGGTGACCGGTCGATCGAAGGGAAAACCATAGGGTTCCAGGTTCTCTGCC
TCCCCTGCCCCGATCCCGATGATGGGTGGCCGCCGAGTCAGATGTGCCAGGGTGAGCGCT
GTCTGCGCGAGCAGCACAGGATGGCGGCGAATCGGATCGGTGACACCGACACCAAGCCGG
AGACGCCCGGCATGCGCGCTCAGGCGGCCGAGCAAGCTGGCGAAGTCGTAGTAGGGATGG
GGGCTCCGGCGCAGGCGAGCGATCCAGGTCGTTCGCGGTGACCAGAGGACGCGAGGAACG
AAGTCCTGGAGGTGATCCCAGACCATGACGGCATCGAAGCGCAAGAGACGCGCCAGTCGC
ACGAGGCCGAGGACACTGGCCAGTGGCGGCTGAGCTGGGACGACGAGCGCGAGCGCGAGT
CGGGCGTCCTTCATCGTCTCCCCCTGCTTCCAGTATGCCTGGGGCGAGTGACCGACCAGA
AGACGGAGCGACGGGGAGATCGCCGAGCCCCGGTGCGAGAGCGACTGAGCGTTCCGATGC
GCGGGAGCGCCGACTGCTCGCAGTGGGACCGGTTTTCGCGTCCACTGGCCGAGGAGGCAT
TGCCCGATGGTCGTCGGGAACCTGCGGAGCTCCTTCGCTGGCGCGAAGACCGTTCGGAGT
GAGGCGCGGAGCTGCGACGGTTGCTCCTGAGCGAGGCGATCGTGCGCCGGATGGAAAAGG
TCGCGCAGCTGTCGTGCCAGGTCCGCGAACTCTGGGCAGTCAGTAGCGAGCTGGTCGCCG
CCCATCGCGCAGCGCTCGCGCGCTTTGCCCAGGGCGAGCAGGCGATCGCTGCCCGGCGCG
AGACGGTCGAAGCGGAAGGAGACCAGGCACGGGCCTTGCGGGAGACCGTTCGACAGCAGA
CCGAGCAGCTGCGCGCGACGGTCGAGGAGCATGCGCGGCCGATAGCCGAGTGACGCGAGA
CGGCGCGGGAGCACAGCGACGATTTACGCGATCGCTCCCGGCTGATCGCGGAACTCCGAG
CAGCGGTCGAGCATCTCAGGCACGAGTTCGTCGCGTTTCGCCAGGCTGTCGGGCAGCAGT
TCCAGAGGGTCGAGTCGCGTCTCGATCGGGAGGAGAAGCGACCCGATCGGCTGGTCGGGA
CCACGCTGGAATGACGCTCGCAGCGGTGCCGTGGCTCCTGGCTCGGTTTCGTGCTCGAGA
AGATCACAGAGCGTCCTTCCGGCGACCGGGCCGAGCAGCTGCGGCGGCTCGTCGGTGGTG
CGGTGTTCGACGCGGTGCTGGAGACTGATCTCCTCGTCCGGGAGCGCTTGCGGCAGGATC
CATCGGTCGGGCTCTGGCGCGTGGTCGCGGTGTCGGGTGTCGTCGATCGAACGGATGGCG
AGCGGGTGGCGACGCGAGCACTGGTGCTGCAACCGGCGCTCCGGCGGGTGGTTCCTTTGG
TCGTCGGTGAAGGGACCACCGAGGGGGCGATGGGGCGGGCGGACCGCTTGGATGTCGTCA
CTCTCCCGAATGGCCGCAGGCAGGATGGGAAACAGGAGGAGGCCCGCTGGGTCGCATGAG
CGTGCCAGGGGAGCATCGAGCGGAAACTCGTGGTTTTGTCGACTGGTCGATCGTCTGCCT
GTTCCAGTTGTCTCCGCTCAGGAGCTCCTTGGTGACGGCGGTGTCGATTCGGCTCCACCG
ACGTTCGAGATGGCGTCGACAACTCCCTGGGGATGAGTGCGGTTGTCCTGCGGATCTCCT
TCGCTTGTGAGGGAACCCCGGCTGACCTATACTGCGCGCCAGAGGGTGCCGAGGCGGCAA
GCCTCGCGGCAGTGAGTGGCGCTCTGGGAGGTCAGTCATGGATTTCGAGTTCACCCCGGA
ACAGATCCAGGTGCGGGACATGGTCCGCGAGTGGGCGCAGCGGGAGGTCGCTCCCTACAT
CCGCGAGTGGGATGCCAAGGGAGAGTATCACCCGGAGATCTATCGGCGGATGGGTGAGCT
GGGACTGCTCGGCTTGCCGATCCCTGAGCGATACGGCGGCGGAGGCTTCGATTACATCGC
CCTCGCGCTCGCCTGCGAGGAACTGGAGGCGGTCGATACGTTCCTGCGCGTGGCGATCAG
CGTGCACGTCGGCTTGAACAGCTTGACGCTCCTACAGTGGGGGACCGAGGAGCAGAAGCA
GCGCTGGTTGGTTCCCCAGGCTCGGGGCGAGAAACTGGCGACCTTCGCCCTCACCGAACC
GGGTGCTGGCTCCGATGCTGGTCACATCCAAACGCGCGCGGTCCGCGATGGCGACAGTTA
CATCCTGAACGGCGAGAAGATGTGGATCTCGCTGGCGAATACGGCCGACCATTTCCTCGT
CTTCGCCACGCTCGACCCGGCGCTCGGTCATCGAGGACTGTGCGCCTTCATGGTGGAGCG
TGGTATGCCCGGGCTCACGACCGGCTCCATCCACGGCAAACTGGGCGTGCGAGCGGGCGA
TACCGGTTGGATCTCGCTCCAGAACGTCCGCGTGCCGGCTGAAAACATGATCGGTGAGCC
AGGCGAGGGCTTCAAGATCGCGATGAGCGCGATTGATCAGGGACGCTTCACCGTGGCGGC
CGGAGCGTGCGGGCTGATCCGGGCCTGTCTGGAGGCGAGCGTCAAGTACTGCCACGAGCG
TCAAGCCTTCGGGCAGGAAATCGGGCGGTTCCAGCTCGTGCAACAGATGATCGCCAAGAT
GGTTCGCGGCTACGAGACGTCGCGTCTGCTGGTCTTCCGCGCTGCTGAACTCAAGAATCG
CGGGATCCGCAATACCCGGGAAACCTCGCTCGCCAAGTGGCACGCCTGCGATTGCGCCTT
CGAGGCAGCGAACGATGCAGTGCAGATCCACGGCGCCTACGGTTATTCCAGCGAGTATCC
GGTGGAGCGCTACTTCCGCAACTCGCGGGGCGCGGTGATCTACGAGGGGACGCGCGAGAT
CCACACGCTCCTGCAGGCCGAGTACGCGCTCGGCTATCGCGTGGACAAACTGCTCCGCTG
CCCGCAGCCACCAGCGCAAGGATACGAGACGGTCGTGGCGCGGGGGTGAGATGCGTCCGC
TCGTCATTCCCTATCGGGGAAAGCAGCCGCAACTCGCGCCGGATGTCTTCGTCGCGCCCA
CGGCGGTCGTGATCGGCGATGTCGTCGTGGGGTCGAGGTCGAGTCTCTGGTTCGGCGTCG
TGCTGCGCGGCGATATCGGGCCGATCCGTATCGGCCAGCGCGTCAACTTGCAGGAAGGGG
TCATCGTCCATCTCGACGAAGGGTTTCCGGTGGTGATCGAGGACGATGTCACGATCGGCC
ATGGTGCGATCGTGCACGGCGCGCAGATCGCCGCTGGTGCCCAGATCGGCATGGGAGCGA
TCCTGCTCACCGGTTCGCGTGTCGGTGCGGGGGCGATCGTGGCGGCAGGAGCGTTGGTGC
CGGAAGGGATGGAAGTCCCGGCGGGAACGGTCGCGGTCGGAATCCCGGCGCGTATCCGGC
GCGAGGTGACCACCGAAGAACGAGCCGAACTCCTGGAGCGTGCGCAGCGGTACGCGCAGC
GTGGCGAGGAGTTCCGTCGTCTGCTCGCTGGCGGAGGTGAGGCATGAGCGTGCGTGTCGA
GCGGGAGGGGGCGATCACCCTCGTCACGGTCGAGCGCCCGGAACGACTGAACGCGCTCGA
TACCGCGACGTTGCGTGCCTTACTCGCGGCAGTGCAGGAACTGGCAACGGAGGAGGCGAT
CGCTGTCGTCGTCCTCACCGGGGCAGGCGATCGCGCGTTCATCGCCGGAGCCGATATCAG
CGAGATGGTAGAGAAGTCGCCAGCCGAGGCGCTCGCCTTCGCCGAGTTGGGACACGCCGT
TTGCCGGGCGATCGAGGAAGCGCCGCAACCGTACATCGCAGCGGTCAATGGCTACGCGCT
AGGAGGCGGCTGCGAGATCGCGCTGGCGTGCGATATCCGCCTCGCCAGCGAGCGCGCCGT
CTTCGCCCAGCCGGAAGTAACGCTGGGTATTCCACCAGGCTGGGGCGGATCGCAACGGCT
GCCGCGCGTCGTTCCTCCTGGTATCGCGCGCGAGTTGCTCTATACGGGGCGCCGCGTCGA
TGCGCAGGAAGCACTGCGGATCGGGCTCGTCAATGCCGTCTATCCGGCTGACCAACTCCT
CGAGCGAGCTCGGGAACTGGCGAACCGGATCGCGGCCAACGGGCCACTCGCGGTCCGCTT
GACCAAGGCGGCGGTTCGCTTCGGTCTCGAGCAGGGGCTGGAAGCTGGACTGACCTACGA
GCGGCAGGTGTTCGCGTACGCGTTCACCACCGAGGATCAGCGGGAGGGGATGCGGGCATT
TCTGGAAAAGCGTCGTCCGGCTTTTCGCGGGCGCTGATGCGTCGTCCAACTGGTGGGATG
GAGGAAAACGGTGAAGATCGCGGTCCTCGTGAAGCAGGTTCCCGATCCGAACGCCGTGCG
GTTCGACCCGCGGCTCGGGGATCTGGTACCGGGCATCCAGGAAGTCGCCAACGAGTACGA
CCTCTATGCGCTCGAGGCAGCGCTGCGTCTCCGGGAGCAGGTCGGTGGGCAGATCGTGGT
TGCCAGTGTCGGGCCGGCGCGAGACGCGCTCAATCGCGCGCTCGCGATGGGTGCCGACCG
GGCGGTCTCCATCGAGGGCGAGGGGTTGCCGGGAGACAGCTGGGTGACCGCGACCGTGCT
CGCCGCCTGGCTGCGAGGCGAGCAGCCGGACGTGATCTGGTGCGGGCAGGAGACGAGCGA
TTCCGGAACAGGCAATGTCGGCCCCGCGGTGGCAGCCTTGCTCGATATTCCGCTGGTGAG
CAATGTGGTCGGCTGGGAGTTTCGGGACGGTGTCTTCACCATCGAACGGGAGATCGAGGA
CGGGCATCAGTTCCAGGAGGTGGCTCCACCCCTGGTGCTCTGCGCGCTCTCGGCGTTGCC
ACAGCCACGCTTGCCGACTTTGCGCGGCATCATGGACGCTCGCCGCAAGCCGGTCGAGCG
ACTCGGACCGGCTGATCTCGGTCTGGACGCCAGCGAGTTGGTGCCGCTGGTCAGCTGGGC
TGGCTTGAGCCAGCCGGAAGCGAAGGCGGCGGGTATCGTGGTCCAGGACGTCTCCCCCGA
CGAGGCAGCCGAGCGCCTGCTCGTATTCCTGGAAGCGCGCGGCTTGCTGGGTTGAGGAAG
GGATGAGCGATCGATGGCTGGAGGAGGTCTGCTGGTCGTCGTCGAGACCGCGCAGGGTGT
CGCGCGCCCGGCTGCACTGGAGCTGTTCGGTGCGGCGAGCCGGGCGAGCGCAGCGCTCGG
TCCGGTCACGGCACTCGTCGTGGGACATGGGGTCAGCGGAGCTGCCGAGCAGGTCGCCCG
CCTCGGCGTCGCTCGCGTGCTCGTGGTCGATGAACCAGCGTTCGCCGAGCCCGTGGCGGA
GCGACTGGCGCGGGCTGTTCAGGTGGCGTGGGAGCAGGTCGAACCGGCGCTCGTCCTCGT
GCCTGGCACGACACTGGGACGCGACACCGCTGCCCTGGTCGCCGCCGAGCGTCGTGTTCC
TCACCTGGTCGATATCGTCGCGCTGGAGGTCACGCCGGAGGCATTCGTCGCCACGCGTCC
GGTCTATCAGAGCAAGCTGGTCACCACCGTGCGGGCGGGCCGCGAGCGCGCTGCGGTCGT
GACCGTGCGCTCCGGTGCATTCCGCCCACCCGAGCCAGGCGAGGCGGGTGCGACGATCGA
GCCACTGGCCGTGGGGCTGGAGGAGCGTCAGCAACGGGTACGCGTGACGCGGATGGTGGA
CAAACCGCGTGGGCAGGTCGATCTGGAAAGTGCGCCCGTGGTGGTCGTCGGTGGCCGGGG
AATCGGCGGGCCGGAGGGGTTCGCGCAGCTGGCGGAACTGGCGGAACTCCTCGGTGGGGC
GCTCGGCTGCACCCGAGCGGTCAGCGACCTCGGCTGGCGCCCGCACTACGAGCAGATCGG
TCAAACTGGCAAACAGGTGCGTCCCAAGCTGTATCTCGGAGTCGGGGTCTCGGGCGCAGT
CCAGCATACGGTGGCGATGCAAGGGAGCGAGACGATCGTGGTCATCAATCGCGATCCCAA
TGCCCCGTTGGTCAAGATGGCCGATCTCGCTGTCATCGGTGACTGGAGCGAGATCGTGCC
GCGTCTCATCGCTCGGCTCCGCGAACGACGAGGGAACGGTGCATGAGCCAGGAGCGCGTC
GAAGTCATCGTGGTCGGAGCGGGCCCAGCGGGCGTCGCCGCCGCGTTGACGCTCGCTCGA
GCTGGGGTGGAGGTCGTGGTCCTCGAGCGCGGCGCCTATCCGGGAGCCAAGAACGTGATG
GGCGGGATCCTCTACCGCCAGCCGACCGAGGAGCTGGTTCCCGGATTCTGGCGGGAAGCA
CCGCTCGAGCGGGCGATCGTCGAGCAGCGGTATCTGTTGCTGACCGACGAGGATGCGATC
GGCTTGAGCTACCGCACGCCGGTCTTCGGCCAGCCACCCTACAATGCATTCAGTGTTCTC
CGTGCCGAGTGGGATCGCTGGTTTGCCCAGCAGGCTGAGGCAGCCGGTGCCCTGATCGCG
ACCGAGGTGACGGTCGAGGATCTCCTCTGGGAGGACGGGCGCATCGTGGGAGTGCGTGCC
GGGGAGCAAGGGGATCTCGTGGCGGACGTGGTCGTGATCGCTGATGGGGCGAACTCGCTC
CTCGCGCAGAAGGCTGGCCTGGCGCGTGACGCTCGCCCCGAGGAGCAAGCGCTCGTCGCG
AAAGAGCTGCTGCGGTTGCCCGCGGAGGAGATCGACCGCCGCTTCGCTGTGCCGCCCGGC
CAAGGGGTCGCCATCGAGGCGTTCGGCGCGGCAACAGGCGGTTTGCTCGGGTACGGTTTC
ATCTATACCAACCGGGAGACGCTTTCGATCGGGACGGGAGCACTGCTGAGCGATCTCATC
GCGTACGAGGTCAACGTCAGTGATCTCCTGGAACGCTTCAAGCAGCATCCGGCGATTGCA
CCGCTTTTGGAGGGGGCTGAGCTCGTCGAATACAGTGCGCACCTGATCCCGGAAGGTGGT
TGGCGAGCGCTCCCCACGCTGTTCACGGACGGGGCGCTGGTCGTGGGCGACGCGGCCGGC
TTCGTCAACCCGCTCAGCCGGGAGGGATCGAACTTCGCGATGATCTCCGGCAAGCTGGCC
GCCGAGACTATTCTCGAGGCCCGCCAGACCGGTGACTATTCCGCGCTGGCGCTCAGCCGG
TACTGGGAGAAGCTCGAGGCGAGCTTCATCTTGCCGGACCTGGAGTTGATCCGCAATGTC
ACACCGTTCTTCCATGCTCGACCGTACCTCCTGCAAGACGTTCCGGCGGCGCTCGCCCAC
GCCGTGCGCCACTACCTGACGGTCGACAGTACTCCGAAGGCACGGAAGTATCGAGAGATC
CTCCGGGAACTCGGGAGGGAACTCCGCCCAGCTCGTTTGTTGCGCGATGGCCTGGCAGCG
CTCCGCGAGCTGGCAAGCTGACCGCTGCGCGGTGCATGGTAGGCTTGGGCACGGAGTCGT
CGCTCGTCGGCGGGTGTGACGTGCCGTGACCCTGTATCTCGCGCTCGATGTCTTGCTGCT
CGTGTTACTCGCGCTCTTCGTCCCAGTCGGCTTCTGGCGTGGGGCGGCGCGGGAACTCGT
GGTGACATTGGGAATTTTGCTCGGCTTCGCGCTGGGCGAGTTCTGGGCGCAGCCGTGGGG
CCTGGATCTTGCTGAGCGCACGGGACTGGGCGAGGGAGCAGCGAGCTTTTTGGCTGCGGT
CCTGGCGCTCGTCGCCTGCACCTTCCTCATCGGTTACGGGGTGAGCTCGGTGATCTTGAC
GCCGCAGCCGGGAATGCTCGGGCGTTTGCTCGGTGCTGTCATCGCGCTGGCCAACGGGAT
GCTCGTGCTCGGGTTCGCGCTGCGGGCGATCCGGCTGTATCTGCTGGGCGGTGCACCGTC
GGGACTGTTCGAGCAGGCGATCGTGGCGCGCCTCTTGAGCGAGAGCATGCCGTGGGTGTT
GCTGGCTGGTGCGCTCCTCGGGCTACCGCTCATCGTGCTCGCGGCCGTGCTCGGCGCTCG
CGCAGTCGAAGAAGAGGTCGAGCCGGTCCGCCGCGAGCAGGATTTTGCGCTCCAGCACAC
GCCGACTCGCCCCCTGCCGCCGCGTCTTCCCTTCGTCCGGCACCAGTCGGAGGTGGCGTA
CAAGACGGAGCCAGCCCGTCCGGCGGAGGAACCGACGCGGCCGCTGCGTGCTGCGCCTGC
GGCGCCGGAGAGCGGTGGAAGCAGGCGCGATGACATCGCCGAGCAGGAGACAGCGGTGCT
CGCACGACCAGCGGCCGAGACCGCACCCCGCCCGGTGGACAATCGCTGCCCGTATTGCCA
TGCCGACATCAGCGATGCGAAAGTCTTCTGCCCGCGCTGCGGCCGAGTGCTCTGAATGAG
GCTCGTCTCAGTCCGCATCGCTGCTCTTTGGCACGGCGTGTGACCAGCTGGCGAAGCGAG
CGAGCAGTGGTACGGGGAAGGCGTTCCCTCCCGATCGCCACCGTGCGCCAACGTGTGCTC
CAGTCATGAGACGAGCGCGGGTGGGGAGAACAGCTCGCCGGCTGCCAGCGTAGGCTGGCG
AGCCTCGAACGCGTTACAATCCGGCCCGAGAAGAAAGGGGCAGGGTATGGGATTCATCGG
AATGCAGCCAGAGCCGCTGACGCCCCGTGGGCGAGCGATCGTGCTCACGGCGGTAATCCT
GGCGCTCCTCTTCATCGTCGTGTGGGGTGCGGGGATCGTCCTCATGCTCCACAATCCCGG
GCAGGGGACGGTCTGTCTCAGCGGGCGGTGCTGGTAGACGCGTTCACTGCCAGTGCGGGC
GTTCGCCACGGCGTTTCTGCATGAGGACGCCGTGGCGATTGCGTCCGTAGTAGTGGCGGA
CCTCGGCGATCGGCACGTAGCCGAAGCGACGGTAGAGCGCCTGGGCTGGCCCGTTCTTGT
CCTCGACCATCAAGGTGTAGAGATCAGCCGCAAGTTCCTGCTCCAGCGCGGCGAGCAGGA
GCGCACCGATCCCGCGCCGTCGCCAAGCTGGTGCCACGCAGAGGTTGAGGACACGCGCAT
GGCGGCCGCGCTGGTCTCCCACCACGCACCCGACGATCTCGTCCGCGATCCGTGCGACCA
GCACCCGAACACCAGGCCAGAGCCAGAGAACGACGAGGGCCCACAGGCTGTACGCCTGGC
GCAGCTCGAAGCAGGCACGCTGGAGCTGGGCGAGTTGGGGAAGGTCACGGAAGCTCGCTG
GTTGGACCCAGAGCTCCTGGCCCGCGATCCGTTCGATAGTCACCAGGCGAACCGTTTGCC
CGGCCACCGCTCCTCCCCCCGAGGCCACCATGATACCGTGCCGAGCGGGCACTGGTGCCG
GCGTCGGACCTCTTCGCGTGGGGCGCACCCCCTCGTTCCGGGGAAGGTTACCGCTCCTGC
CAGCCGGTGATCGAACGCGGGTGGCATCACACGCGTTCCTTCAGCTGGACCGGCGTTCAG
CCTGGCTACTGCCGGGTTGGGCGATCACGATCTCGTAGCAGCCTTTGCCGCGCCGTTTGG
CGGCATAGAGCGCCTGATCGGCACTGAGCAGCAGCGCGCCACTGTCGGGCATCGGACGGC
CAGTGGCCACTGCTGCTCCGATCGAGAGACCCATGCGTATCTCTTGCTCGCCGCACCGGA
TGGGGGATGCGAGAGCAGCCAGCAAGCGTTCGGTAACGACCCGGACATCGTGCTCTCCCG
TGACACCATCGAGGAGGACCGTGAACTCGTCGCCGGCGAAGCGGGCGACCGTGTCACCGG
CGCGCACCTGCCGGCTCAACCGAGCGGCGGCCTCCTGCAGCACGACGTCCCCCACCGCGT
GTCCCCAGGTATCGTTCACGCGCTTGAAGTCGTCCAGATCGAGAAAGAGGACGGCGATGC
CTCCACCGTCCCGATCGGCGCGGGCCACGGCATGCTCCAGCCGGTCGAGGAACAGGAGTC
GGTTGGGTAAGCCGGTCAAGGGATCGTGGAAAGCGCGGTGACGGAGTTCTTCCGACTCCT
GCCAGCGTTCCAGCGCCAGCGCTGCGAGCTGCGTGGCGAGCTCGAGCAGCCGTTCCTCGT
TCGGCTGCGGGCCGCGTGGCTCGCTGGCGTACAGAGCAACCGTTCCGAGCACGTTCCCGC
TCGTACCGCGGATCGGCGTGGACCAGCAAGCCCGCAAGCCAGCTTCCAGCGCGGCCTCCC
GATAGTCGGCCCAACGGGGATCGCTGGCGATATCCTCGACGAAAATCGGTCGATCGAGGT
AGGCGGCGGTGCCGCAACTTCCGGCCTGGGGACCGATCGGGAGGCCGTCGATCGCAGCGA
GGTACCGTGGAGGCAGGCTGGGTGCCGCGCCGTGATAGAGTCGGTCATCGGACCCGAGCA
GGAGGACCGAGCAGCGGAGGCCCGGAGCCTGCTGCTCGACGAGGCGGCAGAGGAGTTCGA
GTATCTCGCTCAGGGGAGCCGCTTCCGCGATGAGGCGCAGCAGGGTCGTCTGGGCGAAGA
GCAGTGCCTCAGCGCGCTTGCGCTCGGTCACGTCGATCAAGAGTCCGTGCCAGAAGAGTG
GCTTGCCCTCGGCATTCCGCACCATGACGGCGCGATTCTCCAGCCAAACCCAGCGACCAT
CCTTGCGCTGGAACCGGTACGTCGCCTCGAACGGTTCGCCGGTTTCGTCCGTCCGCACGG
CTTCGGCGAAGACGCGCGGCTGGTCATCCGGGTGCATGCGGCTGAACCAGAGGCCGGGAG
TTGCCAGGAACTCCTCGCGGCTGAACCCCGTTACCTCCTCGATCCGCTGACTGAGGAAAG
TCACTGGGTAATGGAGCGAACCATCCGGCAGGACGACCGGCTCGGCTGACGTAACGAGCA
CCGCTGCTGGGATCTGCTCGACGAGTGTGCGGTAGCGTTCCTCGGCCTCGCGGAGCGCTT
CCTCGGCCTGTTTCCGCTCGGTGACATCGAGCATGACGCCCTGCCAGTAAAGCGGTTTCC
CCTGATCGTCGCGGACGAGGCGTGCGGTGCTCTCGATCCAGCGGACTTCACCGTCACGAC
GAAGGATCCGAAACTCGCTCCGGAATCGACCCGTCGCCCATGCCTCCCGCGTTTCCTGCC
GGACGCGTGGATAATCTTCCGGATGGATCGCCTGGACCCAGAGCGTGCGATCCTGCTGGT
GTTCCTCTGGCCGGTAGCCGGTGAGCTGCTCCACTTGCGGGCTGACATAGAGAAGCGGCC
GAGCCAGTCGGCCGTCCGGGTAACGGACGGGCTGCGCACCCTCCAGATAGACGACAGCCG
GCAACTGCTCGACCAGTGTCCGGTAGCGTTCCTCCGCCTCGCGGAGCGCTTGTTCAGCGC
GCTTGCGCTCGGTGATGTCCATGAGGACGGCCTGGCGCGCTTGGATCGTTCCGTCCGGAG
CACGGATCGGACGGAGTTCATGCCAGAGCCAGACGGTCCGACCGTCTTTGTGTAGGAACC
GGTATTCGAGCTGGAGCGGTTCACCGGTCGCTTCGTGCTGCCAGAAGGCGTCCAGAACCC
GCTCGCGGTCCTCGGGATGCAGCCGACGCGCCCAGATGCCGAGTTCTTTCCATTCCTCGG
GCGTATAGCCGGTCACTGCCTCGATTTGCGGGCTGACGTAGGTCGTTTCGTATCCCGGCA
GACCGTCGGGGAGACGCTGGGCCCGTGCGGTGACTCGGATCACCACGGCGGGGAGCTGCT
CCACCAGTGTCCGATAATGGGCTTCCGCGGCCCGGAGCGCTTCTTCTGCCTGTTTGCGCG
CGGTGATATCGGTCAGCAGGACCTGACGATAGAGCGGTTTACCGTCCTGATCATGGATGA
CCTTGGTCTGATGCCAGATCCAGATGAGCGTTCCGTCCTTGCGATAGAGGCGGTACTCCA
GTTCGAGCGGCTCAGCTGCCGCTTCGGAAGCCAACACGGCCGCGAAGACACGGTCCCGGT
CGTCCGGATGGATCTGACGCGTCCAGGTCCCAGGGACCAGCCACTCTTGGGAGGTGAATC
CGGTGAGACGCTCGATTCCCGGGCTGACATAGTGGATGTCGAACTGACGCGAGCCGTCCT
CGCGCAATTCCGAGGAGGCGGAGCGAATCAGAACGGCACCCGGCAACTGCTCGACGAGCG
ACCGGTAGCGTGCTTCTGCTTCCTGCAGTGCGAGCTCCGATTCCTTTCGCCGTGTGACAT
CGAGGAGCAGCACCTGGCGGAGCCGCGGTGTTCCGTTCGCGTCACGCAGGATCCGCGTTA
TGTGCCAGAGCCAAATGGTGCGTCCGTCTTTGCGAATGAATCGGTACTCGATGTCCAGCG
GCGAGCCGGTGCGCTCTGACTCAGCCTGAGCGGCGAGAACGCGCTCGCGATCGGCGGGAT
GGATCTGTCGTGACCAGCGCCCGGGCTCCTGCCACTCGGAGGCGGTAAACTCAGTCAGCC
GCTCGATGTTCGGACTAATGTAGAGGATTTCATAGGTTAACGAGCCGTCGGGAAGTCTAC
GAGATTCGGGTGACCGGAGGATGACTGCGCCGGGCAGTTGCTCGACCAGTGTGCGGTAGC
GCTCTTCCGCCCCGCGGAGCGCTTCCTCGGCTCGCTTGCGAGCCGTGATGTCGGTTAACA
GGACTTGACGATAGGGCGGTATCCCGTCAGCTGCTCGCACGACGTGGGAGATGCTCCAAA
CCCAGACGACCGACCCGTCCTTGTGCAGGAGGCGGTACTCGAGGTCGAGCGACTCGCCTG
TTCGGTCAGCCGTCGTGATGGCGGCCAGCACGCGCTCGCGATCGTCGGGGTGCAGCTGCG
CGAGAAACCGCTCGGTCGTCCACTCCTCGGGCCTGAATCCGGTCAGGCGCTCGATCGCCG
GGCTCACATAGATGTTGAGCATGCCCCGCTGGAAAGCTTCCCTGTCCGGCACGAGTGGAC
GAATGAGCACGACACTGGGGAGCTGCTCGACCAACGTGCGGTAGCGCAGCTCGGCTTCGC
GCAGCTGCTCGAGGAGTTGGCGCTGTTCGGTCACATCGATCGTGACGAGAAGGAGATACC
GTGGTCGGCCGCCCTGGTCGCGGACGAGTGCTCCTTCCTGGCGCAGCCACACCCAACGAC
CGTCCTTGTGCCGGAAGCGATACTCCAGTGGCTGCTGTGGTCCTACCCGATACCACCGCT
CGGCTTCAGCGAGTACCCGTTCGCGGTCTTCGGGGTGAATGTTGCGCATCCAGACACCGA
GCTCGCTCCACTCTTCCGCGGTATACCCCGTGAGATCGACGATGCGTGGGCTGACGAACA
GTGTCCGCCAGCCGAGCGTCCCATCCGATAAGGCCACCGGCTCCGGTTCCACGATCGTCA
CGGCTCCTGGATGGTGCTCAGCGAGGAGCCGGAACCGCTCTTCCGACTCACGCTGTGCCG
CCTCAGCCTCTTTTTCTGCAGTGATATCGAGGAGCAGCGACTGCCAGGCGAGCGGTTCCC
CGTCCTGATCGAGCAGGAGTGTGGCCTCGTGCCGGATCCAGACCGTGCGACCGTCGGCTC
GCACCAGCCGGTATTCGACCGTTCGCGCGGCTCGCTCGCGCAGGCATCGTTCCAGGCAAC
TCAACACGTGCGGGCGATCGTCCGGGTGGACGAGGCGCATCCACAGGCCCGGCTCGTGCC
AGGCTGCTGGGGGATAACCGGTCAGTCGCTCGATCTGCGGGCTGACGTAGATGAGGTCAA
AGGCTGGCGTTCCGTCTGCTCTCCACCGGGGTTGTGCTGAGACGACGAGGAGCGCCCCCG
GCAACTGCTCGACCAGTGTCCGGTAACGTTCCTCCGCATCGCGGAGTGCTCGCTCGGTCT
CCTTTTGGGCGGTGACGTCGATGAGCAATCCTTGCCAGGCGAGCGGCTGCCCGGTCGCAT
CGCGCAGCTGGACTGCACGCTCGCGTATCCAGCGGACGGAACCGTCGCACCGCACGATCC
GGTAATCGACGTCGCACAGTTGCCCAGTCTCGTCGGTGCGGAGCATTTCCGCTTCGTATC
GTCCCCAGTCATCCGGGTGGATGAGCCGAGCGAAGAGCGTCGGATCGGCCAGAAACTGAC
TCGCGGGGTAACCGGTCAGCTCTGCGACTTCGTCGTTGAGATAGCGGAACGGATAGGAGA
GCAGCCCATCGGGGAGCCTGATCGGTTCGGGCTCACGGACGTAGAGGACCGCGGGCATCG
TCTCGACCAGCGCCCGCAACCGCGCCTCGACTTCCGCTCGAGCCCGCTCGGCCTCCTTGC
GCTCGGTGATGTCGAGCATGACGCCGTGGATGAAGGTACACCCGGACTCGTCCGTCCGGA
CCCGTCCCCAATCCTGGACCCAGACGATCGAGCCGTCGCGGCGAACCATCCGGTACTCGA
GCGAGAACTCCTTGCCCTCTCGCACTGCGCGCTCGATCGCTGCGGTTATCCAGGGCCGGT
CCTCCGGATGGAGGTGGCGTCGCCACATGCCGCGTTCAGCCAGCCATTCCTCCGGCGTAT
ACCCGAGCAGGCGTTCGATCTGCGGACTCACATAGGAAGTCTCCACGGTATCAGCGGCTG
TTGCACGGTAGACGACGACCGGCACGAGTTCGACCAGGTCGCGGTAGCGCTGCTCGGCCA
AAGCGGCCCGGCGTTCGGCTCGCCGACGGACCGTGATGTCGCGCATGCGCAAGACGTGGG
CGACTGTTGCTTGACCAACGTGCACCGGGAGATAGTCCAGGCTGAGCACTGCACCGTCGC
GGCGCTCGAGTTCGAGTTGGTGGAGCGCGCGACCTTCTGCCACGCTCGCGTGCAGGGCAT
CGATCACCGCTCTCGCAGAGGGGAAGTAGTCGAGCAGACGCTCGACCACGACCGACCACG
GCGTCCCCAGCGGAAGCTCCGATTCTCGACTGGCCAAGAGCCGGACAGCGGGAGCGTTCC
GGTACCGGAGCAACGCAGTGTGGTCGAAGACGAGCAGTCCGATCTCGATCTCGTGGATCA
GGAAACGGCCCAGCCAGCGCTCGAGTTCTTCCTCGTCCTCGAACGACGGTAGCGCATCGT
CTGCTCGCAGGCGCAGCAGCCAACTGCTCGTCCCGAACTCGCCGGGAATGCAGGCGGCGT
CGCAGCGCTGAAGCGTGCTGTCTCGTTGGAGCGTCACTGCTCCCCAGGCTGGCTCACCGC
GACGAGCAGCCTGGAGCATCGCCTCGACGGCTGCGCGATCTCCGGGAAGCACCGCGTCAC
TGAGCAGCGTGCCGACCGGCACGAGGTCACTCGGGCTGGCCTCGAGGACCCGCCCGTTCG
CATCGAGCCGCAGAAGCAGCATTGTCTTCGTCAGGAGAGCTTCCACGTCACCTCGTCCCG
GGTCGGTACCGACCGGACAGTATACGTGACCGGCGTGACCCTCAGCCAAGAGTGTCGGCG
GGTGAGACCAGCTGGGGAGTCACCGATTGGTACCGATTTCCGCGGCCAAGAAGGGGTACG
AATTTGCCAGTACAAACGCGGGATTCCAACGCGTGCGAGGGGGGAGTGTTTTCCGGGGCC
GGTTCATGTTTCCACGACTGCTGACGCGCACCGGTCGTCGGTGGTCCGTCACCGGTTTCC
CGTTGCTGGCATTACCCAGCGCGGCACGCTCCCGCGGAGCCTAGCGAGGATGGGGAGCAG
GCGCTCGAGTACAATGACCGGGTGTGCTGGGAACGAGCGGAGCGATGAGCGAGCCGAGCA
CCATGCCAGTCGAAACGCGTCCGGATCGTTCGCTCTTGGAGCGACTTCCGCCAGCGCTCC
ACGATATCAATGATCGCCTCGCTCGCTCGTTCGCGGCTGCCGGGCACGAGCTGTACCTCG
TCGGTGGTGTCGTACGCGATCTCCTCCTCGGTCGTCCGGTGACCGATCTCGATTACGCCA
CGTCGGCGCATCCGGAAGAGACCAGGTGTCTCGGCGAGGAAGCGGGCGCGGAAAGCATCT
ATACCGTGGGGGAGGCGTTCGGGACGATCGGGCTCGTCTTCGCTGGGGTGACGGTCGAGA
TCACGACGTATCGGACAGAGTGGTATCCCACGCTCGACCGGCGCCCGGCCGTTCGCTTCG
GCGACAGCCTCCTGGAGGATCTGGCACGCCGCGATTTCACCGTCAACGCGATGGCCGTGC
ATGCGGTGACCGGTGAACTCATCGACCCCTATGGGGGGCAGCTCGACCTGGAGCGCCGGC
TTTTGCGAGCGGTGGGCGACCCCTTCGAACGGTTCCGCGAGGATCCGCTTCGGATCCTGC
GTGCCGCCCGCTTTGCGGCGCAACTCGGTTTCGAAGTCGAAGCGCAGACGCGCTTGGCCA
TGCAGGAGCTGGCCAGCGAACTCCAACGAGTCAGCGTGGAGCGGATCGCGCTGGAGCTGA
ACCGGCTGCTCGTCGCGCCAGAACCGGATCGCGGGCTGGAGCTGATGCGTCAGACCAGGC
TCTTGCCCGTCGTGCTGCCAGAGCTGGTTCCCTTGGCCGAGGACCCGGGAGATCGGCGGC
ACAAGGACATCTGGCGCCATACGCTGCAAGTGGTTCGCCAAAGCCCGCCGCGTCTCGCCG
TACGGTGGGCGGCCCTGCTCCACGACGCTGCCAAGCCGATGACGCGGACGATCGACGAGC
AGGGCGAGGTGCACTTCTTCGGGCACGAGCTCAAGGGGGCGGAGCTGGCGCGCAAAGTGC
TGCGCCGCTTGCGCCAGGAGAAGGCGCTCATCGAGCGCGTGGCCCAGCTGGTCGAGCTGC
ACCTGCGCCCGGCTGCCTACGACGAGACGTGGACCGACTCGGCGGTGCGTCGTCTCATGG
TCGAGGCGGGCGACCTCCTGGAGGACCTACTCGATCTCGTCGCGGCCGACGTGACGAGCG
CACGCGCCTGGCGGCGCCGCGAGGCCCGGGCGCGGATCGAGCGCCTGCGCGCTCACATTC
GCCGACTCGAAGAAGAAGCTGCGCTGGCGCAGATCAAGAGCCCGCTCGATGGGCACGAAC
TCATGGCGATCTTCGGCTTGCCACCGGGTCGCTGGATCGCCGAGGTCAAAAATTACTTGC
GTGACCTCGTCATCGAGGGGCAGCTAGCTCCCGGCGACAAGGAGACGGCCCGGGTGCTCG
CCGAGCGCTGGGTCGCTGAGCACCCGGAAATCATCGAACGAGGACAGCAGGCGCGGCGCT
GACAACTGGTCGTGTCGCGCTCGACTCCGTTCCCGTGCTCTCCTCGAGCGGGCGGAACGC
GCGGGCCACGCTGGCCAGTTGCGCGGCGTTTGCGCGGACCGAGGCGGCCGTCAGCCGTCA
GGCGGACGCGCTCGGCCTCTTCGCCCAGTTGCTCGACGAGCGAGGCGAGTGCTTCGGCTG
CCGCACTGGTATCCCGGCTCACCGTAGCGACGTCGCGCACCTGCTGGGTGACGGTGGTGA
GCGTCGATGCGATCTCCTCGGTCGCGGCCGTATGCCCGTCGACGACCTGCGCAACACGCT
CCAGTTCTCCGACGAGTTCGTCCTTCGCTCGGGACATCGCTTCGCTGGCTCGTCCGATCG
CACTGATCTTGTCACCGATCTGCCGTGCGTTCTCGGTGAGTCGGTGCAGCGCGGCTTCTG
CCTCGCTCGCCAGGGCGACTCCTTCTTCGACCTCGCGCATGCCCGAAGTCGCTTCAGCGA
CCATGTCATCGAGCGTGTGCAGGATCTCATCGACCAATCCGCGGATCTCCTGGGTGGTCG
AGCTGGAGCGTTCGGCGAGCTTGCGCACCTCTTCGGCCACGACGGCAAAGCCCTTGCCAG
CTTCCCCTGCTCGTGCAGCCTCGATCGCGGCATTGAGGGCGAGGAGATTGGTCTGTCGGG
CGATCTCGTCGACCGCCTCGACCATCGCGGTGATCCGTCGGGAACGATTCGCCATCTCCT
CGACGCGCGTGCCGATGCGTCGCATCCCCTCACCGGAGTGCCGGAGCGAGGCGATGGCAC
GGCGCACCGTTTCGCTGCCGGTGGTCGCTTCGGCGACGTTACGCTCGCTCGCAGCGATTC
CGCCGCGTGCCGCGTCGGTGACAGCTTGGATACTGGCAGCCAGCGTCTGCGCCAGCTGGG
CCAGGCGGTGCAATGCTTGCTGCTGGGCGCTGGCGCCGCGCGCGAGTTCGGTGATGGCAC
GCTGGACCTCGTCGATCGCCCGCTCGGCTGCGCTGAGGAGGTCGCTTTGGCGTACGGCGC
CGCGGGAAACCGATTGCACGGCCTGGGTCGCTTCGGCAGCGGCATGGGACAAGTGCTCGC
CGCTCTCGCTCAGTTGGTCGCTGATAGTGGCGGCCAGGGCAGCTGTGCGTTGGAGGCCGG
TGATCGCTTGGCGCACCGCCTCTTTGAGCGGCCGGTACAAGTCGGAGAGATCGTCTTGCG
GTCGCTCGGTCGTGACGCTCGAGAGATCGAACCCGACTGAATCGAGGAACTCGAAGAAAA
ACGCGTCGACGACTGCTTGCTGGTCCAGGTTGAAGACCTTGGCGAGTGCTCGTTCGACTC
GCCACCAGCGCCAGGGTTGGAAAGGAAAGCTCCGGCGTAACTCGGCACGCACGAAGTCGA
GATAGCGACCGTAGCTCCCGAGATACCACTTCATCGGCAAGTCGATCAGATTGTGCCGCG
CACCGATGCGCAACCGTCGCTGGAAATACTCGAGGTCATAGCCCCGACGGGCAGCCTGAA
AAATCTCGCGAAAGTAGGCGGCTTGTGACTGCTCGAGCCGACGCCGTACCTCCTCGAGTG
GTAACCCACGCGCCTGGGCATAGCGCTGGAAGAAGCGAAGAGTCGGCTCGAAGCTGAACT
GGTAGTCATAGAACCGCTGGGCAATACGGTCGGCGACACGTTCTGCCCACGGGGCGAGCC
GTTCCAGCTCCGCTCGCTCGGCCTCGTCGAGGCCGAGGAACTGGCGCCGCTGCTCGAGCC
CTGCAGGTGTCAGGCGGATGGCTTCGGCCAGATCGCGACCTTTTGCCTGATATGCCGTCA
TGCGTCGTTCTCTCCTTTCGTTTGTCTCACCACTGCTTCTCAAGCCCGAGTTTTGGAATA
ATTTCGTTTTGAAAGCCCCGGCTGCCGGTGGTGCCGGCGACGCAATCGAGGTTTCTCCCG
CTCGTGAATATCGTCAGAATGCTGCGTTGTTACGAGCTTTCCTTCCTAGGAAATGAGTGA
CATTCCGGCGGTACGTTCGGCCCGTAGACTGCTCGATGGGGCGACGGTGGAGGGAAACTT
TTCGCTCACCAGGACGATCGACGAGTGGCTTGCCGGTCGACCAGCGGCTACCCGCCGTGC
GTATGCCCATGACGTGCGGGAATTCCTCGCTGCGTTAGGGGGCGAGCTGGCGCAGCTCGA
CGAGACGGCGCTCCGGCGATGGCTGGCGACGTTCGAGCATCGTCGGCTGGCCCGAGCGAC
GGTCCGGCGCAAGCTCGCGGCTGTCCGCTCTTTCCTCCGCTATCTGGCTGAACGCGGCTA
CCTCGAGCGAGACCTCAGCTCGGTCGTTCCCGCGGCCTTCGGGAAGCCTCCTGACCAGAC
ACCACGGGTGCACGCGACCGAGCGTGGTCGCCTGCTCGCGACTGCGCTCCAACTGGCTGA
CCCGCGCCTGCAGCTCTTGCTCTGGTTGGCTGGCTGTGGTTGCCCGCTCCCGGTGATCGC
GCGACTCCGCTGGCGTGATCTCGAACAGTGGAACGGGCAAGGGATCGCGTTCTGCCACGA
CGAACGCGAGCGAGCGTACCGGTGTGTCATTCCCGGCCTGATCTGGCGGGGGCTTCAGTC
GCTCGCGGAAACGCAAGCAGGCGATGCGCTCGTCTTCGCTCATCCCGATGGTCGTCCGGT
GTCACCCCAAGAGCTCGCGGAGACGATCGGTTGGCTGCTGGACGAGGCAGCCCCCGAACT
AGCCACCGATCACCGGGACGACGACCGGCTCCTGACACTCAGCGAGGTGGCGCAGCGACT
GGGACTTCCCGAAACGACGATCCGCTACTACCGTGATCGCTTCGCTCCCTATCTCCCGAC
CGTCGGTCGCGGTCGATCGCGCCGCTATTCACCGCAAGCGGTCGAGCGACTCCGTTGGAT
CATCGAACAACTCCACGCCGGCGTCTCTCCGGTGGAGATCGAAGCGCAACTCGGCGGAAA
GACGAACGCGTTCGCGTCCACGGAGGACGAGCATCGCCTCATCGAGTCTGTCGAACGCCT
CAGCCAACGGATCGCCGAATTGACGGTGAGTTTGCAGCTCGTCGCCAAGGCGCTCCTGCA
GCAGGAGGGATGGTCTCCCCGCGAGCCAGGGACGGACTGAACGCTGCGCCAGGTGTCTCG
GACATGCCTGCTGCGCGAGGATTCGGTTTCCTCCGGTAGCAGGAAGCGGTTCGAGCAGTG
CGGAAGCGTCGCCGTGGCCAGCCGAGTGCAGCTCAGGCGTGGCGCGTGCGGGCTGCCCAG
ATACTGTCGGGAAAGCGGACACGAAGGTGTTCCCAGACTCCATCGAGCTGTTCGCGAGAG
TGCGTCGCCAGGTAGACGGCGACTCCCCACCAATAGATGGCTTCAGCTGCCCAAGCACTG
GAGGACTGTCGCGTGGCGACACGCTGGAAAAGCGCGATGGCGTCGCGGAAGCGCGCCCAG
TGCAAGGCCACGTGCCCCTCGCCGAGGTCGAGGAGGTCGAGGAAGAGATCGGCTGGCAAA
AAGTCCGGACTCTGGTAGCGGACAGCGCCGCGCCGGTCGAGGAAGAGGATCGTCGGGGTC
CAGATGACTCCGAGTGGGCGAATCCAGTCCCGCGGATCGCGCAGGAGATCGAGCGAGAGC
GGAACGAATCGCTCAGCGATCGCTGCCTGAACCGTTGGATCGGCAAAGGTCGCGGCTTCC
AGCCGCGCGCAGCCTCTTCACCCTTCTTTCCAGACATAGGCGAGGATCGGTCGTCGCTCG
CGACCAGCCAGTTCGAGCGCCTCGGGAAGAGAGCGTTGCCAAGCGATCATCGCCATGCAC
CTCCGTTGCCGCCCGCAGTATCCACGAGATGGCGAGGTCCAGCAAGCGTTTCCGGCGCGA
CAGGAGGGCTCCTCGACCAGCGAACGAGCGATGCTGTCGCGGTCGACGTGTTGCGAGCGC
ACCGGGTGGCAGCGGGGTCGTTGTGGTGGAGCCGTGTCCTGGATGGTCGCTCGTCCGGAA
CGGCGCCGGGCAACGCTCGGTCGCAGGTTGGTGCGTCGGCGAACGGATCGCGCTGCCCGA
GTGCCGGCCAGCTGGTCGGAGCCTTTCGCGGCGCGTGCTTCCCGCCGCACGACTGGCCAT
TTCGGCCAGTCGCTCCTTGCGGAGCCTGGCGCAGCCTGCTGGTGACGGGAGCGAGGGGCC
GGTCGAGTTCGCTGGAGCGTCGCGCACAACGAGGCCTGTCTCCACAGCCGTGAGCGGTTG
TCGCCGGCTCGCCGGGCAGGCGGATGCCAGTCGGCAGGATTGCGGAGCAGAGCGGCGTTG
CGCCGTGGAGCACGGCTCATGAGCGAGCGTTGCGCACCGTGCGGCTGGTCTGCGCAACAG
TGGGGCATCGGGACGTCGAGCGGTGAACCGGGAATGGGCGGAGAGCGCTCCCAACGAGCT
GGATGCCTCGATCGAGCTTTCCCGGCAGCGTTCAGCCAGGCGATGATCCGTCCGTACACT
CCGTCCGGACACCGATCGGAGTTGACAGAATCTACTTGCACGGTGGGGTGTCCGTGCATA
TGCTTGTGGACAACTGTGGGGGAAGGTGGGGATAAGTGGGGGATCCTGTGGAAAAGTGCC
GGGCAACTGTTCCCCCGCAGGCCTGACGAACGAGGGCAGAGCGGTGTTCCTTGGCCGTTT
CACCCATGCGATCGACGACAAGGGGCGGTTGGCTATCCCCGCCCGGTTTCGCGAAGCCTT
CCGCGGCCAAGGTGTCCTGACGCGCGGGATCGATCGGTGCCTGACCTTGTACCCGATGGA
CTCCTGGCAGCCGCTCGCCGAGAAGGTCTCCTCCCTCTCCATCAGCGATCCGGATGCCCG
CGCCTTCCGACGCATGGTCTTTGCCGAGGCGACGGTGGTCGAGTTCGATCGTCAAGGTCG
CATCCTCCTGCCACCCGAACTCCGCGCGTACGCTGGCCTGGAGCGGGAAGCGATCGTCGT
CGGTGTGCATTCCTACGTCGAGATCTGGAGTCCGGAGAATTGGGCTGCGCAAGCCGAGCT
CCTGGCTGCCGAGGGGCCGTCGATCGCCCAACGCCTGGCGACGCTGATCTGAGAAAGGAG
GCGGGCCGGGCATGAGCGAACGCGCACGACTCGCGCTGGAAGACCCACTGTCGACCACAC
ACGAGCCGGTCCTGCTGAGCGCTGCGCTGACCTTTCTGGCTCCTCGCGATGGCGGCCGCT
ACATCGATGCGACCTTCGGCGGTGGTGGGCACAGCCGCGCCATCCTGGAGGCCAGCGCAC
CGAGCGGGCAGGTGCTTGCCATCGATGCCGACCCGGCTGCAGTCGCTCGTGCCCGCGCGC
TGGCTGAGCGCTACCCGGGACGGCTCCTGCCCTGCCATGGTAACTTCCGCGATCTGGCGC
GTCTTGCCCAGTCGTACGGATTCGTTCCGGTCGATGGCATCCTTTTCGATCTCGGCTTGA
GTTCCGACCAACTGGCCGACCCAGCTCGTGGTTTTTCCTTTCAGCTGGCCGGGCCGCTGG
ACATGCGCTTCGACCCCACCAGCGGTGAACCAGCGGCCGTCATCGTCAACACGTGGTCAG
CCGAGGAGCTGGCCGAACTTTTCTGGCAGTATGGGGAAGAGCCGCGGGCGTGGGCCATTG
CCCAGACGATCGTTGCCGAGCGCGCGCGCCAGCCGATCGAGACGACGACCCAACTCGCGG
CTTTGGTCGCGCGCGTCGCCGGTAGCCGGCGCGAGCGAATCCATCCCGCGACGCGCGTTT
TCCAGGCCTTGCGCATCGCGGTCAACCAGGAACTCGAGGCGCTCGCTGCCGGACTGGCGC
AAGCGGTGGAACTTTTGCGTCCCGGGGGGAGGCTGGTGGTGATCGCTTTCCACTCGCTGG
AAGACCGTCTCGTCAAGCAGTTCTTCCGGCGCGAGGCAGCGGCGTGCCTCTGCCCGCCGG
GCACGCCGGTCTGCATCTGTGGGCACCGGCCGCGCTTGCGTCTCCTCACGCCGCGTCCGG
TGCGCCCGAGTGCGGAGGAGATCACACGCAACCCGCGCAGCCGGAGTGCCCGGCTGCGAG
CTGCCGAGCGGATAGCGCACGATGGTCGCTGAGCCGGTCGATCGCGCTGCTGCACCGGTA
CGGCCGACGCCGGTGGGAAGACGAGTAGCCCCACGGCGCAGTCGTGCCTGGCTCGGCGTC
TTGCTGGTCCTGGTCGCGGCAATAGGCGGACTGTGCCTGCTCTACCTGGAACAAACCAGC
CGGGTGGTCGAGCTCGGCTACGAGCTGACGCGGCTCCAGCGGAACCGCGATCAGGTAGCG
CTGGAAGTGGCTGCTCTCCGCTACGAGCTGGCGCGGCGGCAGTCGCTCGCCCGCGTGGAG
GAGCTCGCTCGGCGCGAGTACGGCATGGTGCCGCTCCGCAAGGCGGAGTCGCTCCGTCTG
GCGCGGCCGGCTCCCCTGCCGACACCGGTTCCTCCACCGAGGAGCGAGCGATCCTGGTGG
CAACGGGTGCAGGACGCGCTGCTCGGGGTCGGTCATGCGGAGGCGGAGACGACACCATGA
GCGATCTCGCGACCTGGCGACTCCGACTGATCTTCGCGGCGCTTGTGCTCCTGGCGAGTG
GGATCGGTTATCGGGTCGTCTCCTTCGCGGTCCTCCAGGGGCCGGTGCTCGCTCAGCGCG
CCGAGGCCTTCCGCTTCCGCGAGGACGTCGTACCGGCTCACCGCGGCGAGATCCTGGATG
CGCGTGGGCGAGTGCTGGCGACCGACGTGCCGGCCGATCGTGTCTCGGCGATCGTGCGCG
AGGTCGAGGATCCGCAACGCACAGCTCAGCTCCTCGCGCCCCTCATCGGGCGACCGGCTG
AGGAGATCCTGGCCGCGCTCACCCAGCCGGGTCGCGAGTGGGTGGTGCTCCAGCGCCAGC
TCGATCCGGCAGTCTCCGCCCAGATCCGAGCGCTCGATCTGCCAGGGATCGTGCTCGACC
CCGAGCCGAAGCGGGCCTATCCGATGGGTGACTTCGCCTCGCAGGTCCTCGGCTTCGTCA
ATTGGGAGTATCGCGGCGCTTACGGTTTGGAAGCCCAGTACGATGCGGTGGTCGGCGGTG
TACCTGGCCAGCTGGTCGGCGAGCGTGATCTGGCTGGCAACGTCATCGCGTTGGCGCCCA
GTTCCTGGAATCCACCGCAGGACGGTGCGACGCTCGTTTTGACCATCGACAGTGCTGTGC
AATACCTGGCCGAGTCGATCCTCGAACGGACGATCCAGGACCAGCGTGCGGCTGGTGGGA
CGATCATCGTGATGGACGTACGCACCGGGGCCATCCTCGCGATGGCCAACCGGCCTTCGT
TCGATCCCAACCGGTTCCGGGAAGTGACCGACCCGTCGCTCTTCGCGAACCCGGCGATCG
GAGCAGCCTACGAGCCGGGTTCGACCTTCAAAGTCATCACCTTGGCGCTGGGCCTGGACG
CTGGTGTGATTCAGCCGGAGACGGTGGTCGACGGTGGAGCATACCGGGAGTTGCCCGATG
GGACGCGGATCTTCAATGCGCTGCACCAGGTGTTCGGCCCGGAAACGATGACCGAGGTGC
TGATCCATTCGAGTAACGTCGGGGCGATGGAAGTCGCTGATCGGCTAGGGCCAGAGCGGT
TCGCGGAAGGAATCCAGCGCTTCGGGTTCGGCCAGCCGACCGGAGTCGATCTCCCCGGTG
AGATCGGCGGGATCGTCAATCTGCCAGGAAGTCCAGGCTGGTCGCTGACGACGTTCTATA
CGACCTCGTTCGGGCAAGGGATCGCGGTGACACCGCTCCAGCTGGTCACGGCGGTAGCGG
CGATCGCCAATGGTGGTGTGCTGATGCGACCGTACGTCGTCCAGGAGATTCGCCGAGGGG
ATCGTGTCCAAGTGGTCCAGCCTCAGCCGGTCCGACGGGTGATCAGCGAGGAGACGGCAC
GCACGCTCACCGCGATGCTCGCTGAGGTGATGGACAGCTACGCTGGGCGCTTCGCGGTTC
CAGGCTACCGGATCGCAGCCAAGACGGGAACGGCTGAGATACCTGGTCCGCAGGGATACG
AGCGCGGCGAAGGCGCGACGATCGCCTCGGTGGTCGGTTACGGACCGGTGGAAGACCCGC
GCTACTGCGTGCTGGTCAAGATCGACCGGCCCAAGGGCTCGCCCTGGGGCGAGCGCGCCG
CTGGCCCTGCCTTCGCCGAGCTGTTTCGCCAGCTGCTCTTGCTGAAGGGGATCCCCCCAT
CCCAACCGGTGACGAGCACCCCATCGGGAGGGAGCCAGCCATGATCAGCCTGCGTGATGT
CCTGGACGGGACGGCCGGCATGCTGCGTGGCTCGGCGGCACCTGACCTGCTCTTCCGGCG
CGTCTGGCATGATTCGCGGACGGTCGAGCCGGGTGATCTCTTCGTCGCACTGCGCGGTGA
GCGACACGACGGGCACGATTTCGTCGCTGATGCGGTCCGCCGGGGTGCAGCGGGGGCACT
GGTCGAGGCGCGCTGGGCTGAGGAGTTGGCCAATCTGGGAATTCCGTTGATCGTGGTGGA
TGACACCCTGGCCGCTCTGCTCCGTCTGGCCAGTTACTGGCGGCGCCTCTTCGCCGTCCC
GGTGGCTGCCGTGACCGGAAGCGTGGGCAAGACCAGTACCAAGGAGGCGATCGCTTCGGT
TCTGGCCCAGCGCTTTCAGGTCGTGCGGAGTCGGGCGAGTTTCAATACCGATGTCGGCAT
CGCGCTCGATCTCTTGACGATCGACCCGAACACCGATGTCGTCGTGCTGGAGTTCGGGGA
GGCCTACCGCCTGGGAGAAGTGCGCGAACTGTGCGCGTTGGCTGAGCCACGGATCGGAGT
GGTCACCAACGTCTCCTATGCGCACCTGGCCCGCATGGGGACGATCGAACGGATCGCCCA
AAGCATCGCCGAGCTTCCCGAGTCGCTTCCCGCGGACGGTGTCGCCGTCCTGAACGGCGA
CGATTTCCGGGTACGGTTGATGGCTGAGCGAACGCCAGCCCGTGTCCTCCTCTACGGGCT
CTCTCCCGACTGCCACGTCCGCGCCGAGGAGATCGAAAGTCGGGGGTTGGATGGGATCTC
CTTCGATCTCGTCGCCTTCGGGGAGCGCAACCGCGTCCGCTTGCCGCTGCTCGGCCAGCA
CAGTGTCCATCATGCGCTGGCAGCGATCGCGGTCGGTTACGAGTTGGGCTTGACGCTGGA
GGAGATGCTTCCCGGTTTCCACGATCCACGTGTTCAAGTGCGCCTGCTCACGGTGCCCGG
TATCAACGGAGCCACCCTGCTCGACGACACCTACAATGCCAGCCCGGCTTCCTGTATGGC
GGCGCTCTCGCTCCTGGCGGAAATTCCCGCGCAGCGGCGGATCGCCGTCTTCGGTGACAT
GTACGAGCTCGGCTGGTACGAGGAGGAAGGGCACCGGATGGTGGGGCGGCGGGCAGCTGC
GGTCGTCGATCGGTTATTCACGCTGGGGCCACGGGCACGCTGGATCGCCGAAGCGGCGAT
CGAGGCAGGTCTGGCGCCGGAACGGGTTTGGGCGACCGATGACCGTCGCGAGTTGGTGGC
TGTCCTGCGGGAGACCTTGCGGCCGGGTGATTTCGTGCTGATCAAGGGAGCGCGCGGGAT
GCGGATGGAGGAGATCGTGGAGGCGCTGCGCGCCGCTCAGGAAACGGAGCAGGGACGGTG
ATGGATCTTTTCGAAGTCCTGCGGACGCGCAGCGTCCTACCGCGCGACCCAGGAGAGAAC
CTGGCGCTGTCGCTCGCGCTCTCTGGTGTGGCCTTCGTCATCACGGTCGGGATCGGCAAG
CCGTACATTGCCTGGTTGCGGCGGCACAAGATCGGCAAGCAGATCCGGCTGGAAGGGCCG
GAAGGCCATCTGACCAAACTGGGGACACCGACCATGGGCGGCTTCATGATCACGGTGCCG
GTCATCCTGTTGACGCTCCTCTTTAACCTGGCCGGGCGACTGTCCATGCTCTTGCCGCTC
GGCGTCCTGATCGGCACCGCGGTGCTTGGTGCGATCGATGACCGGTTGAGTCTGGTCACC
ACTGGTCGCGGCGGGATGACGGCACGCTTCAAGATGGCCTGGCTGCTCCTTTTCTCGCTC
GCTGCAGCGCTCGTGCTGCATTTCCCGCTCGGTCTGCGCAGTATCTATATTCCGTTCCTC
GGCAAATTCGAGATCGGTCTCTGGTACCTGCCGATCGCGGTCCTCGCGATCGCCGGAACA
GCCAATGCCGTGAACCTGACCGATGGGCTCGATACGCTGGCGGGGGGAACCGCGGCGGTC
GCCTTCACCGCCTACGGGATCATCGCGTTCCTCCAGGGGCAGATCCAGGTCGTGACGTTC
TGCTTCACCATGGTCGGCGCGATCTTGGGTTTTCTCTGGTACAACGCGCATCCGGCTCAG
GTCTTCATGGGGGATACCGGCTCCCTGGCTCTCGGTGCAGCACTGGCGACCGCGGCCTTC
ATGACTGGCCAATGGCTTCTGCTGCCGGTCATCGGGATCGTCTTCGTCGCGGAGGCGCTT
TCGGTCATCCTGCAGGTCGCCTATTACAAGCTGACGAAGGGAAAGCGGCTCCTCCGCATG
GCGCCGCTCCACCACCACTTCGAACTGATCGGCTGGTCGGAGACGCAGATCACGATGCGT
TTTTGGTTGATCAGTATGATGGCCGGGCTCCTGGGCATCGCGCTCGCACTGGTGTGAGCG
ATGGGGGGAGCGATGGGCGATCGCGCGCCGCTCGACCTTCGCGGTAAAGCTGTCCTGGTG
ATGGGGCTGGGAACACGCTCGGGTGGTCTGGGCGTCACACGCTGGCTGGTCGAGCAGGGA
GCGGAGGTGACGGTCACCGATCTCCGCACGGCCGAACAACTCGCGCCGAGCCTGCGCGCA
CTCGCTGGCTTGCCGGTACGGCTCGTCCTGGGGGAACACCGGCGCGAGGACTTCGAGCGA
GCCGAGATCGTGGTGCGCAATCCGGCGGTGCCGCGCGAGTCTCCCTGGCTGGCTCTCGCC
CGTGCTGCCGGAGCGCGGATCGAGATGGAGATGACGCTGTTCTTTCGCGCCTGCCCGGCT
CCGATCGTCGGCGTCACCGGCACCAAGGGCAAGACGACGACCGCGACGCTCTGCGCAGCT
ATTCTCCGGCAATGGCGACCGGACACGGTGCTGGCTGGGAACCTGGGGCGCTCAGCGCTG
GAAACCTTGCCGGGAATCCAGCCGGACACGCCGGTGGTGTTGGAACTCTCGAGCTGGCAA
CTGGAGGGGCTCGACGAGCATGGCTTGAGTCCCCATATCGCAGTGCTCACCTCGATCTCA
CCCGATCACCTCGATCGGTATCCCTCCTTCGAGGCGTACATCGACGCCAAGCGCGCGATC
GCTCGTCACCAGCGGCCGGGCGATTGGTTCGTCGTGAACCGCGACGATCCGGTCGCTTGG
GCCTGCCGGGATGCTGGCTGCGGGAAGGTGGTCCCCTTCGGGCGCGATGACGGGGTGAGC
GACGGTGCTTTCTGGCGCGACGATCGCCTGATCTGGCGCTGGGGAGGCGAAGAGCAGGAC
CTGCTGCGCCGGAGTGACTTCCCCCTGATGGGGGAGCATGCGGTCGGCAATGCGCTCGCC
GCGGCCGCTGCAGCGCTGCTGCGTGGTGCCAGCCCCGCGCACGTCGCGGCAGCGTTGCGC
GAAGCCGAGCCGGTGCCGCATCGCTTGGAGCATGTCGCGCGTTTGGGCACGGTCGACTTC
GTCAACGACTCGGCTGCGACTGCGCCGGCTGCGGTCTTAGCCGCATTGGCGACCTTCCGG
GAGCGGCCGATCGTTCTCATCGGTGGAGGGGCAGCCAAAGGAGTTTCGCTCGCCGAGTTG
GCTGAGGCAGTCGCGCGACAGGTGCGCGCGGTCGTGCTGCTGGACGGCACCGCGACGCCC
GATTACCAGGCAGCACTGCGAGCGGCGGGTGCGCGAGTGGAGGGACCCTACCAGTCGATG
GAAGAGGCGGTGCGCCGGGCAGCGGAACTTGCCGAGCCGGGTGCGGTCGTCCTCCTTTCG
CCGGGCTGCGCCAGCTTCGGGCTGTTCCGGGACGAGTTCCATCGAGGCGAATCGTTCCGC
GAAGCGGTGCGGCAACTCGTCCGCGAGCGCGGAGGTGACTGATGCGCTGGTGCCTTCGTC
GCGTCATGGACGCTCTCGCGGTACCGGGCGAGCGTCGCCTGGCGCATGAGCCTGATCTGG
TCTTGCTCCTCACTCTACTGGGGCTCGTCACCTTCGGGATGGTGATGGTCTTCAGCGCCA
GCGTCGGGAGTGATCCCGGTTACGCGGTGCGCCACGCGATCTGGCTCGCGCTGGGGGCGC
TCGCGGCGCTCGCCACGGCGGCACTGGATTACCGGATCTGGCGGCGGCTCGCTGTCCTCG
CTCTCCTCGGCGCGCTCGGGCTCATGACGCTCGTGCTCCTGCCTGGCTTCGGTGACACGC
GCTTGGGCGCCCAGCGCTGGATCGAGCTCGGACCGCTCTCGTTCCAGCCGTCGGAGATGG
CCAAACTCGCCCTGGTACTTTACCTGGCGAGTTGGTTGGCGAGCAAGGGGGAGCGGATCC
GGCGTTTCGACCTCGGGGTGCTTCCCTTCATGTTGCTGCTCGGCCTCCTGGGTGGTTTGA
CGATGCTGCAGCCGGATCTGGGAACGGCTATCGTCTTGGGCTTTACCGGCCTGGCCATGT
TCTTCGCCGCAGGTGCGACGCTGCGCCATACCGTGCTCCTGGGTGGTATCGCTCTGGTGG
CGGGGACGGTGCTGGCTTTCGGCGCTCCCTACCGGCGGGACCGCATTCTCATCCTCTTCA
GCTCGGATCAGGAACTGTTCGATCCCAACGGGCTTCTCCGCACGCTCGGCTGGCAGATCG
CCCAGGCTCGTCTGGCCTTCGGGAGCGGAGGTTGGTTCGGGGTCGGGCTCGGGATGGGGC
GACAGAAGTTCCAATGGCTGCCGCATGCCCACAACGACGCCATTTTCGCCGTCATCGGCG
AAGAACTCGGTGTCGTCGGTTGTCTCGTCCTGCTCCTCCTGTTCTTGATTCTCGCCTGGC
GTGGACTCAGTATCGCGCGGCGGGCGCCCGATCGTTTCGGGGGACTCCTCGCGGTGGGAA
TCACCAGCTGGCTCGTGAGTCAAGCGCTGATCAATGCCGGTGGGATCAGCTCGGTACTCC
CATTCACCGGTATCCCACTCCCCTTCGTGAGCTATGGCGGCTCTTCGCTCATCACATCGC
TCGCGGCAGCAGGAATCCTGGTCAACATCTCGCGGGTCACGCTGCCGCGGCCGGCGCCGA
CGTCAGCTGCGCCACGCGAGCGTCCGCGGCACGCTCCGCCGGCCGTCTCATTGAGCCGTT
TTGGCCGGCGCGGGCGACGTCGGGTTGCGCCGCGAGCCGGAGGACGTCATCCATGAGATG
GCCAGCGCACCTGAACCACCTTCAGCCGGGCCTGCCCATCCACTTTCTGGGCATCGGTGG
TGCCGGGATGAGCGGCTTGGCCGAACTCCTGGCTGACCGAGGCTATCGCGTCACTGGCTG
CGACGTTGCCTGGTCACCGGTCCTCGACCGCCTGGTTGCCCGCGACATCGCGGTCGCTGT
GGGTCATGACGAGCGCCACGCCCAGGACGCGCACCTGCTGGTCGTGACCAGCGCGGTGCG
AGCCCAGCATCCCGAGGTCGCCGCCTTCGCGGCCCAGCGCATTCCGATCGTCAAGCGAGC
CGCACTGCTCGGTTGGCTGGCAGCCAGCTACCGGACGATCGCAGTCGCCGGGACGCACGG
CAAGAGCACCACCTGTGGCATGATCGCGCTCGCCCTCGACGCGGCTGGGCTAACCCCCGG
GTTCGCCATCGGAGCGGAGGTGCGCGATCTCGGCGGGACGAGCGCGCGGCTCCCCGGCGG
GAATCTGTTCGTCGTCGAGGCGGACGAGTACGACTACAGCTTTCTTTTCCTCGAGCCGGA
CATCGCTGTCGTTTTGAACGTCGACCATGATCACCCCGATCTGTTCCCCGACCGTGCGAG
CGTCGCCCGTGCCTTTCGTCGTTTCCTCGCTCGCTTGCGTCCAGTTGGGACAGCCGTCGT
TTGGGCCGACGATCCGGTCGCCTGTGCGGTGGCCGATGAACTCCAGTCACGCGGCCATCG
AGTGGTGACCTTCGGCGAAACTGCCGAAGCTGCTTATCGTGTCCTGCCCGATGGCGCGCT
GCGCGATCCGAGCGGTGCGATCTGGCCGCTCGCGCTGGCTGTTCCTGGCAGGCACAATCG
TTTGAACGCAGCCGCGGCGGTGGCGGCTGTTGTCCAGGTCGGTGTGCCACTGGTGGTCGC
AGTGCGGGCGCTGGAGCACTTCAATGGCGTCGGGCGACGCTTCGAAGAAGTGGGCATCGT
GAATGGAGTGCGCGTGATCCTGGACTATGCGCACCACCCGCGGGAGATCGCTGCGACGAT
CGCCGCAGCGCGGGAACGCTTTCCCGCGGCCCGCCTTTGGGCGGTGTTCCAGCCGCACAC
CTATAGCCGTACGGCGCGCTTTCTCACCGAGTTCGCGCACGCGCTGGAACAGGCCGATCT
GGCCGTCGTCGCTGAGATTTACGCGGCACGCGAGCAACCGCTGGCCGGCATCGATGCGGC
GGCGCTGGCCAGTGCGATCCGCCGCATTCCGGCCATCGCCGTGCCTGATCCCATGGCAGC
TGCCGAGACGGTCGGTGCTGCGATGCGGGCCGGTGACGTGGTCCTGGTGCTCGGGGCGGG
AGACATCTGGAAAGCGGCTGTTCGGCTGCGAGAGGGGCATGGCGATGCCGACACGGGCTG
AGCGCAGCCGAGTGGTGACGGTCGATGGGCGATCGCTGCGCGTCTTGGTGAGCGAGCCCT
TAGCCCGCTACACGACGTTCCGGATCGGCGGACCGGCCGACTTTCTGGTGCGGGCGAGCG
ACCGTGCAACGCTGGAGAGCGCCCTGATCTGGGCGGAACGCGAGGGCCTGCCCGTGACCG
TCATCGGCGGGGGGAGCAATCTCCTGGTGCGGGATGGTGGGATTCGCGGGTTGGTCATCG
TCTTCCGTGCGCCGGGCGAGAGCGTCGGCGAACTCGCGACTGCGGCCCAAGACGACGGAT
CGGTTCTCGTCACCCTTCCGGCGACCGCGCCGCTCTCTTGGGTCGGACACTGGGCGAGCG
AACACGGTCTCGCGGGGATGGAATGGGCGGCTGGCCTTCCCGGTGTCGTCGGCGGTGCGG
TGGTCAACAATGCTGGCGCGCACGGCGGTGAGATCGGGCACGTCATCGTCGATCTCGAGC
TCTACGACCTGCCGTCACGGCGGCTGGTTCGCTGGACCCGTGAGCAGCTGGCGCCGCGCT
ATCGGATGACCGCGCTCAAGGCGCTGTCCCAGCCGCGGAGTCTGGTCGTCCTGGGCGCGC
GGTTGCGGCTCCTGCGGGACGACCCGGCCCGGCTCCTGGCCTTCGCTGAGGAGCACGCTC
GTTGGCGGCGCATGCACCAGCCGACCGGCCCGTGCGCGGGATCGGTTTTCACCAACCCCC
CCGGCACTTATGCAGGGTATCTGATCGAGCAGGCAGGGCTCAAGGGGTTCCGGATCGGGC
AGATGGCCGTTTCCGAGCGTCACGCCAACTTCTTCGTCAACCTGGGCGGAGCGACGGCTC
GCGAGGCGCTGGCCCTCATCGAGGCAGTCCAGGAGCGTGTCGCTGAGCGGTTCGGCATCG
TCCTCCAGCCGGAGATCGAGATCATCGGGGAGTCGTGAGGGATGGCCAGGAAAATCCGCG
TTGCAGTCATTTTCGGCGGGCAGTCGGGTGAGCACGATGTCTCCTTGCGCTCGGCCCGAG
CGATCCTGCGTCACATCGATCGTGAGCGCTTCGAGATCGTACCAGTCGGGATCACGCGCG
AGGGCCGCTGGCTGATCGGAGGCGATCCGCTGCGCGAGTTGGCCACAGCGAGCCGTCTGC
CGCTCGAGCTGGAACCGGTCAGCAGTGGGGCGGGCAGCGCTCCGGCAACGGGTGAGAGCG
CGCTTGCCCTTCCGGGGTCGCTGCCTGGTGAGATCGATGTCGTCTTTCCGGTGCTCCACG
GGCCGTACGGGGAGGACGGGACGATCCAGGGACTCCTGGAGTTGGCCGGCATCCCCTACG
TCGGTTGCGGTGTCCTCGCCTCGGCGGTCGCCATGGACAAGCCGACGGCGAAGCGACTCT
TCGCGAGCGTGGGACTCGAGCAGGCTCGCTGGATCGCTTTCACCTGGCACGAGTGGCAGT
GCCAGCACCAGACGCTCCTCGCGCGGATCGAACGGGAACTCGGTTATCCCTGCTTCGTCA
AGCCGGCTAATCTCGGCTCCAGTGTCGGCGTGAGCAAAGCGCGCAGGCGCGAGGAGCTTC
TGGCCGCGATCGAGTTGGCGAGCCGTTACGATCGTCGCATCGTCGTGGAAGAAGCGATCG
ATGCACGGGAACTGGAGGTGAGCGTCCTCGGCAACGAGGAACCGGTCGCCTCGATCGTGG
GAGAGATCGTCCCGAGTCGCGAGTTTTACGACTACGAGGCGAAGTACATCGACCCCCACT
CTCAGCTCCTCATTCCGGCACCGATCAGTGAGGAGCAGGCGGCAACGGTCCGACGGATGG
CGTTGGAAGCGTTTCGGGTGATCGACGGTGCGGGAATGGCTCGCGTGGACTTCTTCCTGG
AACGCTCGACTGGCCGGATTTTGATCAACGAGGTCAATACGATACCCGGGTTCACCGCGA
TCTCCATGTATCCCAAGCTCTGGGAGGCATCGGGACTGTGCTTTCGGGATCTGATCACGC
GGTTGATCGAGCTCGCCCTGGAGCGGCACCAGGCGCAGCAGCGGCGACGAGCTCAGGCGA
CCCAGCCGTTCTCCGGTTGAGTCGCCGGCGCCGCGCCCGGCGCGCGGTCGTCCGCGGCGT
CGTGACCGGCCAGTTCCTGGCTGCGTTGCTCGTCGTCGCTGGTGCTGTCCTGCTCGTCGG
TTTCCTCGGGGGGCCCCAATATCAGGTGCGCACCGTGGTGGTGCGAGGGAACCAGTTGGC
GTTCGCCGAGGAGGTGGCGCGCGAAAGCGGTGTGCTCGGTCGGTCGGTTTTCCTGATCGA
TACACAAGACGTCGCGCGGCGGATCGTCTCCCACCCGGCGATCGCACAGGCGACTGTGCG
GGCCTTCTATCCGGACACGGTGGTGATCGATGTGGTCGAGCGAGTGCCCGCCAGCGTGTG
GGCCAACGAGAGCGGGACCTGGTTGGTGGATGGCGAGGGCCGCGTGATCGGCGCCGGTGA
CCTGCCCGGCTTGCCGCACGTCCAGGTAGCGAGCAGTCTGTCTCTCGTTCCAGGACAGCG
TGTTCCTCCAAGCGTGGCGGATGCGCTGGCCGAGGTGACGCGCCGCTATGCGGGTCGGCT
CGGTGGACTCGCCTATCGGCCCGGCGACGGTTTGGTGCTGGTTTTCGTCGGGGGCGAGCG
AATCCTGCTCGGCGATGCCGAGCGGCTCGCCGAGCAGTTGGCTGTGCTCGATGCCCTGCT
GGCTGAGGGGCGGGGATTCTTGCATCTCGATCTTCGCGACCCCGATCGTCCGGTACTCTG
GCAGATCGCACCATGACAGGTGGTGGCAGTATGCTACACTGGAACAGTGACGACTGGCAC
AGCGAGCAGGTGGTCGCTTCCCCGCTCGTCGGGAGGGTGTTCGATTTTCTCGAGTGGGCT
GCTGGAGCGAATCGATCGGAGGGGCTGCGTCGGCGCGGAGGAGGGTGAGCGGGATGGCCA
TGTTCGAGAATCACCACGAGGACCTCGAGTATTCGTTCGCACGGATCAAGGTGATCGGCG
TCGGGGGCGGTGGCGGGAACGCGATCAATCGCATGATCGAGGCAGGAGTGCAGGGGGTCG
AGTTCATCGCCGTCAACACCGATTCCCAAGCACTCCTCAAGTCGCTGGCTCCGGTGACGG
TCAGGATCGGTGACAAGCTCACGAAGGGGCTCGGGGCGGGTGGCCGGCCGGAGATCGGCG
AGCGCGCTGCTGAAGAGAGCGCGGAGATCCTGGCTGAGTTGGTGCGCGGCGCGGATATGA
TCTTCATCGCGGCGGGGATGGGCGGTGGTACTGGCACCGGTGCCTCACCAGTCATCGCCC
GGCTGGCACGAGAGGCGGGCGCGCTGACCGTCGCGGTGGTCACGCGTCCTTTCGATTTCG
AGGGCGCCAAGCGACGCCGCATCGCGGACGAGGGAATCGCCGTCCTCAAGGAACACGTCG
ATGCCTTGATCGTCATCCCGAACCAAAGACTGGTTTCGATGGTGGACCCTAAGACACCCC
TGACCGAGACGTTCCGGATCGCCGATGACGTGCTGCGCCAGGGTATCCAGGGAATTACCG
ACTTGATCACCCGGCCCGGCCTGATCAACCTGGACTTCGCCGACGTCAAGTCGATCTTGC
GCGATGCTGGTACAGCGCTCATCGCGATCGGTCGCGGGTCAGGGGAGAACCGTTGTGTCG
ATGCCGCTCGCGCAGCCGTCGAGAGCCCGCTCCTGGAGATGAGCATCGAGGGTGCGACGC
GCGTGCTCTACAACATCGCGGGTGGGCCGGACCTGACCATGGCCGAGGTGAGCGAGGCAG
CCGAACTCATCCGCACCATGGTCGACGACGAGGCGGAGATCATCTTCGGGACGACGGAAC
CGGACGATGCGATGGGACGGGACGTGACGATCACACTCATCGCTGCTGGCTTCACCGGAA
CCGGTACGGCGCGGCGGCCGCGTACTCCCGAGCGCCGCTTCCGACCCGAGCCGGTTCGGC
CGGCAGGCAGCGGTGCTCCGCGCACGCCGATCCTGCCGGATGACGAGTGGGCCGAGCCGT
CGATCCTGCGCTTCCTCCGCGAGCGCTGAGAGGGAGAGGCGAACGCGGTGAAGTGCCCGT
ACTGCGGTGCGCGCGATGCCCGCGTGATCGACTCGCGCGAGCTCAACGGTGGGGAAAGCA
TCCGTCGTCGACGCGAGTGCATCGCCTGTGGCCGCCGCTTCACGACCTACGAGCGCGTCG
AGCCGATCTGGCTGATGGTGGTCAAGCGCGATGGGCGGCGCGAGCCGTTCGATGTCGGCA
AGTTGCGGGAGGGGTTGCGACTCGCGCTCAAGAAGCGGCCGGTCTCGCCGGACGAGATCG
ACCGCATCGTGGCGACCGTAGAGCGCGAACTGCAGTCGCTCGGGACGAGCGAGGTGCCGA
GCACGCTGATCGGCGAGATCGTGCTCCGCGAACTCAAGCAACTGGACGATGTGGCTTACA
TCCGCTTCGCGTCGGTCTATCGGCGCTTCGCTGACCTGGAGGACCTGCGCCGAGAGATGG
AGGCGCTCGGGTGGCGTCCTCGAGCCGCGGTGACGGTGGACGAGACCAGCTGAGCCTCAC
GCTCCTCTCCCCGAGCGGTGAGCCGCTGGCCACGCTCCGCTACACCAACGATGGGAGCGA
CCGTTTCCGCTGGATCCCCGATCGCTTCCGTCTTCTGGTGACCAGCGAAGGAGACGCGGA
AACCGAGTTCTCATCACTCGAACTCGACCTTCCACGGCACTGGCGATCCTTGCCGATCCA
GGAGGGCGAGCAGCGTGGCTGGCTCGTCTTCCCGGAAGGGCCGCCATCCTTCCCGGTCGA
GCTCCGGGTGGTCGAGCACACCGGCAAGACGCAGCGAGCTTTGGCCGCGTTCGCGCTACC
GGTTCGCTTCTGCGGGCGCAATCGTTTCGATCCACAGCGCGATCGTTTGCCCTGGGCGAA
CCGGATCGACGAGTTCGGTCCGGCCGAGCCGTCCTGGGACACCTTCCGGCGCACGTTCCG
GCTGACCATCGCCCCGCGTGCGTTCTTTCGTGGTCTCTATCGCGAGGTTGTCCAGCTCCA
GTGCGATGCAGATGGCGGCGTCCGCGGCGGACTCTGCACCGGGCTGGCGCGGGCCGCGCT
CGCTCGGGCACTCGGTCGTCTGCCAGCCGTGCACGACCTTCGCGAGACGGTACTCGTCCT
GCACGGAAGGCAGTTGAGCGACCGAGCGCTCCTCGCTGGGCTCCCGTGGTTCCTTTGGCC
GAGCCCGCGCCGCGCATACCGCGCCTTCGTCGGTGATCTCCTCGAGCAGGGTTGGAGCGA
GCGCTGCTTCGACCTGAACGTCCCGCGCCCCTGGCGGCGCGATCTGCTCCAGGCTCTGCT
CGGGCAAGGACACACGGTGGTGCCTTACGCCTTCTGCCAGGAACACGCCGACGAAGCGTT
TGTCTGGGTAGCGGATCCGAACTATCCTGACGCGACGAGCACCGTCGTCACCATCGATCT
GGCGCGTGATCGCTACGCCTATCCGCCACTGGCAGTGGACGGGCGACGGACGACTATCGT
GGCGGTGCCGCTTTCGGCTTACCTCGAGGGAAGCACGGCGATCCTCGCGAGCCTGGCCGG
TCCGCTCGTGACCGCACCGCAGCGAGCAGTGCGCACGGCTGGTCTTGCGCTGCTCGTCTT
TCTGGCCGGGCTGGCAGTCGTGTTGCTCCGGAGAAAACGCTGACGCGACCGGACAATCCC
GGTCGCGTCGGAGGGAAGTGGCTGGTCCCAGTCTAGAGGTGTTTCTCGATCTGCTGGAGG
AGCCGCTGCTTGGGCATGGCGCCGATGATCCGCTCCACCGGCTTGCCGCCCTTGTACAGG
ATGAGAGTCGGAATGCTGCTGATGCCGTGCTGCATCGCGACCTGCATGTTCTCGTCGACG
TTGATCTTGGCAACCTTGAGCTTGCCCGCTTTCTCCTCAGCGATCTCCTCCAGGATGGGG
GCGATCATCCGACAAGGACCGCACCAGGGTGCCCAGAAGTCGACGAGCACCGGTACCGGT
GACTGGACGACTTCGCGCTCGAACGTCTCGTCGCTGACTGTTACCGGCTTGGCCATCCTC
TCGCTCCCTCTCGCTCGGTTCCCCACAACGCGTGGGCCGTTTCCCCTCACTATACGGGAG
CGCTAGCCTGGTCGGCAAGGTGAGCAGTCCGACTGCGATGCGCTCGTGCCGCCAACGGAT
GTCGCGACGCCAGGCCTGGATCGCAGCGTGTCGATCGGTCCGGGTGGCATCGGCACCGTT
CCAGCCAACCTGCCGACCCGAGCGACGACAGACGGCTGTCGCGGTGTGGCGGTGCACTGC
TTGCGGCGAGACTTGACGGCTCGGCCGACTCACCGGCATGATCGGCCGGGCGATGGGTCG
GCTCGGGAAGCGGGGGAATCCGAACCGTGTTCGATGTCGTGACCTGCGGTGAGCTCCTCG
TCGATTTCGTCGCTTTGCGGCGCGGCGTGCGGCTGGCCGATGCTCCGGCCTTCCGCCGCG
CTGCCGGCGGCGCTCCGGCCAATGTAGCGGTCGGGGTGGCGCGCCTCGGCCGGCGAGCTG
CTTTTCTCGGTCAGGTCGGTGACGACGACTTCGGCCATTTTCTGGCCGAGACGCTTCACC
GAGCCGGTGTGGACACGCGCGGGTTACGCTTCAGCAGTGCCGCCCGAACCGCACTGGCTT
TCGTGAGTCTGCGCGCTGACGGCGAGCGCGATTTCTTGTTCTATCGCCACCCAAGCGCCG
ACATGCTCTGGCGACCGCAGGACGTGGAGCGGTCGGTAGCTGGTGCGACCCGCATCGTCC
ACTTCGGTTCCGTTTCGCTTATCGATGAGCCGGCCCGCTCGGCGACCTTGGAAGCGGTCG
CGCTAGCCCGAGCGAGCGGGGCGCTCGTCTCCTATGATCCCAACTTGCGTCTTACCCTGT
GGCCCTCGCCGACGGTTGCGCGCGAGGGGATGCTGCGTGGACTCGCGGAGGCTGACATCG
TCAAGTTGAGTAGCGAGGAACTGGCTTTTTTGACCGGGTCGAGTGATCCCGCCTCCGCGC
GCCAGTTGTGGCACGACCGACTGCGCCTCCTCGTCGTGACGCTCGGTGCAGCCGGGTGCG
CCTACCTGACGCGTTACGGCGAAGGGCGCGTACCTGGTTTTCCTGTCCGGGTGGTCGATA
CGACCGGTGCTGGGGACGGCTTCGTGGCTGGACTGCTGGTCGGGTTGCTCGAGCACGGTG
GGGAGTGGTCGCAGGAGATCATCGAACAGGCGCTGCGTCTGGCTAATGCAGTGGGGGCAC
TCGTTTGCACGCGGCGTGGGGCGATTCCGGCGTTGCCGACACGTCAGCGAGTGAAGCAAT
TCCTGCGCGCTGCTGCCGAAACGTTTTGAAACACGTGGAAAGGAAGCGAGGAATGACGCG
AGACTTGCGTGAGTTCGATCGCATCGTGCTCGGTGAGATCTGGACGAGTGACGAGGCCTG
GCGCAACCTCGTCTTTCTCTGCGATGATCTCGGCCATCGTTTCGCTGGGACGGATCGCGA
ACGGCGAGCGGCCGAGTTCCTGGCCGAGCGGATGCGGGCCTACGGACTTCAGAACGTTCG
CTTGGAGGAGTTCCCGATGGCGACCTGGGAGCGCGGTCCCTGTCACCTTTGGGTCACTGC
TCCGCTCGAGCGTGAGCTCCCGGCGATCGCCATGCCGTACTGCCCGAGTGCCCGACTGGA
GGCCGAGGTCATCGATGTCGGCGAAGGCGAGCTTCCCGACTTCGAGCGCTGGGCGAGCGA
GATTCCGGGCAAGATCGTCCTCACTGATGCCGAGACGAATCGCCCGGGCGAGCGCAAGAG
TCACCGGACGGACAAGTTCAATTGGGCGATCCAGCGCGGAGCGGTTGCGGTGCTCTTCAT
CAATCAAAACCCTGGACAACTCCACATCACCGGCTCGCTCACCGGTCGGACCCCAAACGG
TACGCGGGCCGTCGATCGCGAGGCGCTGATTCCCGGTCTCGGCCTGAGTTACGAGACGGG
GATGCTGCTGCGCCGGTTGGCCGAGCGAGGAGCGTTGCGTCTCCGCATCGCGACCGAGAA
CCGGACGTACGACTCCCGCTCGGCCAATGTCATCGGCGAGATTCCCGGCCGGGAGCGACC
GGACGAGATCGTGCTCGTCGGTGGGCATTACGATGGGCACGATATCGCCCAAGGTGCCGG
TGACGATGCCGCGGGGACGGTCGTCGGGCTGGAAGTCGGCCGGGCACTCGCTCCGCTGGC
TGGCCAGCTTCGGCGGACAGTACGCATCATCTGCTTCGGTGCGGAGGAACTGGGCCTGCT
CGGGGCCTATCATCACGCCGCGCAAGGGGCGGCGCGCGGCGAGCGTTTTCGCTTCGTTCT
CAACCTGGACGGTGCTGGGCGTGGCACTGGTGGGCAGGAGCAGCTGGTGCTTTCCGGACT
GCCCGAGCTCGTCCCCTATTTCCAGTCTCTCGCCCGCCAGCTTCCCTACGACTTCACCAT
CCGCGACGAGCTGAACGCCCACTCCGACCATTTCCCGTTCGCACTGCACGGCATCCCGAA
CGCCACGCTGAGCAGCCGCGATGCGACTGCTGGGATGCTCGGGCGCGGTTGGGGTCATAC
CGAGGCCGATACGCTGGACAAGGTGACCTTGCGCAGCATCCAGCTGGCGGCTGCCCTGGC
TGCTCGTCTCGTCATCCGGCTCAGCGAGGACGAAGCCTTCCCGGGACGGCTGCGCACACC
TGAGGAAGTGCGCCAGCAGTTGGCCGACGCCGGACTCCTCGAGCGGGTACGCGCGACGGA
AGGGAATGTGATCTGACGCAGCACACCGGCGTGCCGCGTCAGAAAACAGAACGCTGCTGC
TCGACGCGAGGAACCCTGACGAGCGGGGTCGCTTACGCCTCGTAGACCGTCTCGCCGCCG
ATGACGGTACGCAGCACCCTGATCTCCGCCAGTTCCTCGGGATCGACGCGGCGCGGGTCG
CGCTCCAGCACGACGAAGTCGGCCAACATGCCGGGCCGGAGCATCCCCTTGCAGTGCTCC
TCGAAGCTCGCGTAGGCGCCGTTGACCGTATAGAGCGGCAGTGCTTCCTCGACGGTGATC
GCTTCTTCCAGCGCGTACGAGCGCCCGCTGGCGGTTCGCTCCTGCACCGCAGCCTGAATG
CAGCGCAAGGGCTGGTAGGCCGAAACCGGGCAATCGGTCGAGAAGACGAGCCGGATGCCT
GCATCCAGAAGGCTACGGAACGGATAGGTGAGCTGGATCCGTTCGAGGCCGAGGTGGCGG
ATGAATCCATCGCCATATTCGGCGATGAAGATCGGTTGGCTGACGACGAGAACGCCGAGA
CGGGCGATCCGCTCGATGAGGTCGGGACGCAAGACGCCGCCGTGTTCGATGCGGTGACGG
TGGTCCGGGCGAGGCAGCCGCGCGAGGGCACGCTCGTAGGCGTCGAGCACCATCTCGATC
GCCCGGTCGCCGATCGCGTGCGTGGCGACTTGAAAGCCGGCGGCGTGTGCCTGCCAGACC
AACTCGTCCAACTCCTCCTGAGACCAGATGGTGATCCCGCAGTTGTCTGAGCGAGGATCG
GCGAGGAAGGGTCGACTCACCGCCGCAGTACGCCCGATCAGGCTCCCATCGGCGAAGAGC
TTGACCGGGCCGATGCGGAGGTGATGGTTGCCGAATCCCTGCTTGATACCCAAGCCGAGG
AGGTGGGGTAGGAGTTGGTGCCGGAGCATGATGGAGGTGCGGAGCCGAAGTAACCCTCGC
TGGACTGCCCGCTGGAACGCTTCGACCTGCTGGGGATCGTCGAGCCCGGCATCCTGGCTC
GAAGTGATGCCGGCCGCGACATACGCATCGTTGCAGCGTCGGAGCGCTTCCACCATATCC
TCGAGCGTCGGTGCCGGAATGACTCGCTCGATGAGTTCCATCGCGTTCTCCTGGAGGAGC
CCAGTCGGGTCACCGTGCTCATCACGCACGATGTGCCCGCCAGGCGGGTCGGGCGTCTCG
CGGCTCACACCAGCCAGTTGCAGTGCCAGCGAGTTGGCGACGAGCATGTGTCCGGAGCTG
TGCACGAGGACGAGCGGGTGCGCCGTGCTGGCGCGATCGAGATCCCAGCGGGTCGGGTGG
CGGTGCTCGGTCAACTTGTTGTCGTCGTAACCGCGCCCGCGGATCCAGCTGCCGGGCGGT
GTTCCTTCGGCACGCTCGGCGAAGCGGGCAACGATCTCCTCGATCGAACGGACCGCAGGA
TAGCGGCAGTTGACCTGCCCCAGCACGAAACCGAAATTGAGCATATGGTTGTGGGCTTCG
TTGAAGCCGGGTAGGCACGTCGCGCCAGCCAGATCCAGCCGACCCGCCCCGCGCGGCAAG
GCTGCTTCCACCTCGGCCAGCGAACCGGCCGAGACGATCCACTCCCCGATGACGCCGAAC
GCTTCCACCTGCGGCTGGCTCGGGTCCATGGTCAGAATGGTGCCGTTGGTGACCAGATAC
GCCTGCATCGTTCGCTCCTTCTCGTCGAGCCGTGAGTTCCCGTTTCCTTCCAGCACCCTA
CCGGTTCGGAAGGTAGCGAGCAAGGGGGAAACAGCAGTCGGCCACGAAGTCGAATACCGA
GCGGGAGGCCAAGGCCTACCGTGCTCTGTGGTTGAAGGAACGGGAAGACTGCAGTGCACG
TCTGTCGGCCGGCTGCGCCTCCCGGGTTTGCCGACGAGAGTCGCGCTCGCGAGCGGTGGT
TCTTCGGCCAGCAGCATCGCCGCCGACTGTTGACCGGCCGAGTGGGTGCTCAGGGGCGGA
AGACGATACCCTGTATTGACGTTCATCGATTTTGGCGTTACCATAGGGACTGGAGGGTGG
ACGATGGAACATCATTGCTGCCCGATCGACGACCGATCCCGTGTTGGACACGCGCTACCG
ACTCGACAGCTGGCGCAGCTCGCCCGGGCGCTGGCCGACGAGACACGCCTGGAGATTCTC
ACGTTGCTCGTCGAGCAGAACCAGCCGATCTGTGTCTGTCACCTCGTTGAGCGGGTGCCG
GTCGGCCAACCGACGGTCTCTCATCACCTGCGCCTCTTGCGGCAGGCAGGACTGGTGACG
GTCGAACGACGCGGTACGTGGGCGTACTATCAGGCGACACCACTTGCCCGTCTCTTGCTC
GAGCGCCTCAGCGAAGCGATTCACTGGCCGGTCATGGCGTGAGGGGGACGGTCGAGATGG
ATATCGCATTTCGGCGCATTTGTATCGACGATCGTCGATACAAGGCCGCGAGGCTCACCT
GGTCCAGGCGGCTCGGGGAGCATCCTCGCTCGTCCACACGGAAAAATCGAACGGACGCGA
TCGCTCATACCTGCCCGGCTCGTGAGAGCGGTGTGGCGTCTCGTCTCCACTCCGGAGATC
GGCGAATGGGCATCTCCGGCGGGCTGGTGTTCCGTCCACCAGTGCACGTCGTCGGAGCGA
GATCGATCTCGTTCGTGGATCGAGTCCATCCATGCTGGTTGACTGTTTTGTCGTCTCGCG
AGTTCGACGAGGGGGAACCCAATCAGCGGCCGACGGCGTATCGCGAGGCGCTCGGTAAGC
TGCTTCTTTCTCGATCGGGACCCGGGGCGCACGCTGGAGCGGTCATTCGCGGATGAATGT
TTCGAGTGAAGGAGGCGCGAGGATGGTTGTCCGGGAGACCTTGCCCGTTGTGGTGGTCGG
TGCTGGACCGATCGGGTTGGTGGCAGCTGCACACCTCGCGCAGCGGGGACTTCCGTTTCT
GGTTCTCGAAGCTGGTCCGGACATCGCGACGTCGGTCCGTCGCTGGAGTCATGTGCGGAT
GTTCTCTCCTTGGCACTTCGATCTCGATCCCGTCGCGGTGAGCCTCCTGACGAGCGAGGG
GTGGTCCTCGCCCGATCCCGAGAGCTACCCGACTGGTGGCGAGTTCATCGCTCGCTTTCT
GGAACCACTGGCCAGACACCCACTTATCCGGCCCGCTCTCCGCTTCTCGCATCGGGTGAC
TGCGATCGGTCGCCTAGGGCGTGACAAGCTGTCCGGGCACGATCGAGCTGGCCGCCCCTT
CGCCGTCCGGGTGATGACACCCACCGGTGAGCAGGAACTCCTCGCCCGGGCTGTCCTCGA
TGCCTCGGGAGCGATTCCCAATCCCCTCGGCGGGAGCGGTTGGCCAGCGATCGGCGAGCG
AGCATGTACGGATTCGATCGACTACGGTATGCCGGACGTGCTTGGCCGCGATCGGGCGCG
GTATGCCGGTGCACGAACGCTCGTCGTGGGCGCAGGACACTCGGCCTTCGGAACCCTTCT
CGATCTCGTCAGTCTGGCTGAGCAGGAACCAGGCACTGTCGTGCACTGGGCGATCCGGCG
CCGCTCGCTCGCTGGTCGCCTGGGAAGCCCCCAGGACGAGCTGCCAGAGCGAGGGCGCCT
CGGTCAGCGTCTCGCTGCAGCACTCGAGGCTGATCGGATCGTGCTCCACCGTGGTATCCT
CGTCGATCGCCTGGAGCGCACGAGCCAGGGAATCGTCGTCTTCGCTGGCGAGCGAGCACT
GCCTCCAGTTGACCGTATCGTCTGCGCCACAGGGTATCGGCCGGATCTCGGACTGCTCCG
GGAACTCCGGCTGGCACTCGACACGGTCGTCGAGGCCCCGGTCGCGCTCGCTCCAGCGAT
CGATCCTGCTCTCCACAGCTGCGGAACCGTACCGCCCCATGGGGTCGAGGAACTCACCCA
TCCGCAAGAACCCGACTTCTTCGTCGTCGGACTCAAGAGCTATGGGCGGGCGCCGACCTT
CCTCCTCCGGACTGGCTATGAGCAGGTCCGATCGATCGTCGCGGCGCTGGCCGGTGACTG
GGAGGCTGCGCGCCGCGTCGAGCTGCGACTTCCTGCCACCGGCGTGTGTGGTGGGGAGAA
AGGAGAAGCGTGCTGTTCGGAGCCAGGTGTGACGGAGAAGGAGACCGATCAGCCGACTGC
CGTCGCCAAGCGGCCCCTTCTCCTCGTTGGTGGCCCTGAACGAGCTCGCCTCCGTCCGGC
ACTCGAAATCTCCGGGCCAGCGTGCCCATGGCCGCGCCCCTCGAAAGCCGAGCAGGGCGT
GTGCTGTGCCGACCGAGCTGACGAGCCGGTGTGCACCTGCGAGAGCGAGTCGGCGGGGCA
GACGTGTGGTGGCTGAGGAGTCTCAGCCAGCCGGCTCGCTCGCCATCCGGCGTCCTTCCT
CGCGCAGGAGCCAGCGGGCCAGGAGGACGAGAATGATGACCAGGTAGAGTGTCCCGCCGC
CGATCCACATGAGGAGCCCAGCGACCTGCTGGTCGACCAGCGGAGTGAATCCCCAAGGCA
TGGCGGCGTACCGGTACGGCTCGTAGAGTACTTCATCGGCGAGCGTGAGGATCGCTCCGA
TGACGGTGCTCGCAACGGCGGTGATGAAAACCATGAGACTCGCCCACAGCCCGCTGACCC
GGTGGTGCCGTGGTACCGGATCGATGATCGGCCACCAGAAAAGGAGCGCTGTCCCGAAGA
AACTCACGTGCTGGAGATCGTGCACGGACTGGCGGAGCACGGCTTCTTCGTAGAGAGCCG
GGAAGTGCCAGACGACGAGGGCGAGGATGGACAGACCGGTCGCGACGAGCGGCCGGGTGA
GAAACTCCAGAACGCGGCGTGACCAGATCGGCCGCAGGAGAAGGCGCGTCACGAGACCGG
CCCGCTGTGGCGGCAGAGCCCGCAGGATGACCTGGACTGGGCGACCGAGGAGGAGCAAGG
GGGCGGTGACCTGGATGAGGACGAGGTGCTGAGCCATGTGCATCGTCAAGAGTTCGTCGT
TCCAGGTATCGAGAGGCCCAGCTAGCGCAATGAGGGCACTCAGCATGCCGGCGTAAAACG
CGATGACCCAACTCGTCGGTACTGGGCGTCCTCGCTGCGCGAGCCGCCGGAGCGCGAGCG
TATACACGATGGTCGGGACGGCGATCAAGAGCAACGAGGGTGGATAGAGCGTGATGCCGA
GCACGCTCGGACAGGTCGGGCACGTATGGAGCAGCGGTAGAAGCATCGCACCACCTCGCA
CCGCAGGTGCGACCATTCAGTCAGGTTAAGGGTACCACCGCTCGATCGGTTCTCCTCGCC
GATCGTTGGCTGGGGCGTATACTCCAGCACCGGTATGGAGCAGGGCGACGAGCTACTGCT
CACCGAGGTTGGACGATGGAAGCGGGCGAGACAAGTTCATCGAGCCGCAAGAGCACGAGT
ATCCCCGGTACTCATCCAGGAGATCGCTTTATCCGGCACGTCGCCTCGAGCGACCTTCCG
ATTCGGGAAGTCGAGCCTGGACGTTTTATAGCCGAACTGGTGGAACCAGCGAGCGTCTGG
GGCAAGACGTGGGTACGCCTGCGGCGCGCGCTGATCGGTCGGCCGCTCCGCACCGCCGAA
GCAGCGCACGAGCGGATCGGGAAGGCAAAAGCGCTGGCTGTCTTCTCGTCGGACGCACTT
TCCTCGACCGCCTACGCGACCGAAGAAATCTTGCGTGTTCTCGTCCTGGCCGGAACAGCG
GCCTATGCCTTCGTTCAGCCGATCGGACTTGCGATCGTTCTTCTGCTGGCGATCGTCGTC
TTCTCCTACCGTCAAACGATCCGTGCCTATCCGCACGGGGGTGGGACATACATCGTCACC
AAGGACAATCTCGGTATCGCACCCGGCTTGTTGGCAGCTGGCGCCCTGCTGAGCGATTAT
GTCCTCACGGTCGCGGTCAGTATTTCGGCAGGTGTCGCCGCGATGACTTCGGCTTTCCCC
TCGCTCTATCCGTACCGGGTCGAGCTGGCTGTCGCTGCTATCGTTCTGCTCACCGTCGCC
AACTTGCGTGGCGTTCGCGAGAGCGCGACTATCTTCATGCTTCCCACCTATGCCTTCATC
GTCAGCATCGGTGCACTGATCCTCCTCGGGCTGGCCTCCCTGGCTGGTCTCGGACCCCAA
CCGCACCCGATCCATAGGGAGGTATCACCGCCGAGTAGCCCACTCACGCTGTTCCTCATC
TTGCGCGCTTTTGCTTCCGGAAGTACGGCACTGACCGGTGTCGAGGCGATCGCTGATGGA
GTTCCGGCGTTCAAAGAGCCGCAAGCCGACAACGCCCGGACCACGCTTCTGGCTATGGGG
CTGATCCTCGCCTTCCTGTTCAGCGGGATCACGTTCCTCAGCTATCACTTTCGTCTGGCC
CCGAACGAGCGCGAGACGATCGTGTCCCAGCTCGCTCGCACGCTGGTCGATGGCTCGCCG
TTCTACTACGTGGTCCAGGCGGTGACCGCATCGATCCTGTTCCTGGCGGCGAACACGGCG
TTCGCTGATTTCCCGCGCCTGGGCTACTTCCTCGCGCGCGACCGCTTCCTGCCTCGGCAG
TTTCGCTTTCAGGGAGATCGTCTCGCGTTCTCGACCGGTATCCTGACGCTCGGCGCGCTG
ACGATTCTCCTGGTAATCGCTCGTCACGCCAGCGTGGCAGCACTCATCCCACTGTACGCG
GTCGGCGTTTTTACGGCATTCACGCTCTCCCAAACCAGTATGGTCGTTCACTGGTGGCGA
AGTGCGCAGGGGGAGCTGCGTCGCGTTCCATGGCACAGTCTCGTCATCAATGCCATCGGC
GCTGTCGTGACCGGCATCGTGACCGTGGTCGTGATCGTCACCAAGTTTACCCACGGAGCC
TGGATCGTCATTCTCCTCATCCCAGCCCTGATCGGGATGATGCTCGCGATCCACCGACAT
TACGTTTCTGTTGCTGAGCAATTGCGCATCTCGAGCGAGGAAGCGCGTCACTGGCTGCGA
CTTCTCCCGCGCCGAAGCGTGGCCATCGTCCCGATCGCCTCGCTCAATCGTGCTTCGCTG
ACCGCGCTGGCCTATGCTCGGGTGATTGCCGACGACGTGACTGCTGTCCATGTGGCTACC
GAGCCGGAAACGGGTCAGACGCTCCAGCAGCGCTGGCGCGAGGCCGGTTTGACGATTCCC
CTCGTCATCGTCGATTCACCCTACCGCGAGTTGCTCGGGCCGCTGGTGGCAGTCATCGAG
AAACTTCACCGCGAGAAGGGAGGACCGCTCATCACCGTGGTCATTCCGGAATTCGTCCCT
GTCCACTGGTGGGAGCGTCTCTTGCATACCCAGACCGCTTGGCGTCTGCGGCGAGCGCTC
GCGCAAATTCCTGATCTCGCCATCACGATGGTCCCGTACCACCTCCGGGACTGAACGGCA
CCGGTCGGCGCACCAGAACAGGAACTGGGGCGTGCGCCAAGACCTGCTCGGCGGTGGAGC
CCATCAGCACGTCGCGGAGACCGGTCCAGCCGTGTGTCACCATGGCGATCAGGTCGACGG
ATCTGGCTCGTGCGGTTTCGACGATCACCTGCGCCGGTCGTCCGCCGGCCACGAGCCACT
GCGTCCGGTATCCCTGAGCCGTCAGGCGATCGGCCAGTTCACGGAGATACGCCTCTGGAT
CGTCTCCGATCACGTCGGCCTCGATGCGCCGGGCGCGGCTCTCCCGGACGTGGAGGAGCA
GAACTTCCCACCCTTTCGTACCGAGCACTGGCAGGAGAGTGAGCGCCGCTTCGGCGAGTC
GAGACCCATCGAGCGGGACGAGGACGCGGTCGAGCACCGGTTCTTCGACCGGCGGTGGAA
GGTGAGCCGGGACGACGAAGACTGGCGCCACACCACTGCCGATCACTTGAGCCGTCACCG
AGCCGAGCACCAGCCGGCGCCAGCCTGCCCGGGCATGCGCGGCCATCACGAGGAGTGGAT
CAGGTACCTCGGCCGCAAGCCGCGTCAGGACCAGGGCAGGATCACCTTCTTCGACGAAGA
TGCGGGCGGGACGACCACTCGGGAAGGTCCCTGCGATTTCCTCGAGGTAGCGGCGGCACT
CGGCTCGCCAGTCTTCGAGCAGCGCGCGCAGCAGTTCCTGCTCCTGCAGCGAGCGTAATC
CCACCGGAACATCGAGGACGGAGACGAGTACGAGCGAGGACTCGAGGCGACCAGCCAGAG
CGCGAGCCCAGGGAAGCACGCGTTCGCTCACCCCATGCGGTTGAGGCTTGGTACGGTCGT
ACTCGAGCGGCACGATCAATGTCGGCACAGTTGCATTCCCTCCCCTCGACAGAAACCGGG
CAGCAAAGCGAGCCGATTCAGTCGCGCGGCGGTACTTCGACCGGCTGTCGCACTGTTCGC
CGCTCGGCGAGCACGAGCGACACGATGACGCTGATAGCGAGCGTCACGATCACGATACCC
AGCGACAGCGCCGTCGGGATCTTGTAGAAGTCCTGAATCAGCATCTTGACGCCGATGTAG
CTCAGGATGAAGGCCAACCCGTATCGCAAGTAGGCCAAGCGTCGCACCAGGCCGGCCAAG
AGGAAATACATCGAGCGAAGGCCGAGAATGGCGAAGACGTTGGAGGAGAAGACGATGAAG
GGATCCCGCGTCACCGCGAAGATCGCTGGGATCGAGTCGATGGCGAACATGAGGTCGGTG
ATCTCGACGAGCACGAGCACGACGATCAGCGGCGTTGCATAGCGCTTGCCGTCGATGCGC
ACGAAGAAGCGTTGCTCGTAGTAACGCGGGACGATCGGGGCGAAGCGTGAAACGAGCCGG
ATGGCGATATTGTTCTCGACGTCGACCTCACGCTCTTCTTTCTCGAGCAGCATGCGAATG
CCAGTGAAGACGAGGAAAGCGCCGAAAATGTACAGAATCCAGTGGAACTGGCTGATGAGC
CAGGCACCGCCGAGGATCATCAGACCGCGCATGATCAGCGCACCGAGGATGCCGTAGTAG
AGCACCCGATGCTGGTACTGCGCGGGGACGGCGAAGGCCGTGAAAATCAGGACGAAGACG
AACATGTTGTCGGCCGAGAGCGACAATTCGATGAGATACCCGGTGAAGTACTGGAGCCCA
GCTTCGTGTCCATCCCACCACCAGAGGAAGACACCAAATAGCAACGAGAGGCTTACCCAG
AAGGCAACCCAGAGCCCGGCTTCCTTCATCTCGACCACGTGTGCCTTGCGATGGAAGACG
CCTAGGTCGAGGGTCAAGAGCCCGAGGATGAGTGCGAGAAAAGCGAGCCAGCCCCAAAGC
GGCACGTCGACCATTCGTTGCACACCTCCACCCGTTGTCCGCTCGGTCCGCCGAGTCGGT
CTCAAACGAGACCGAGAGGCGAGCCAGACGGATCGACCGACCCGTCGTGGTCTCGCCTCT
CGGTCTCGCTCGGCCGAGGGTGTTCCCTGTGCTGACGACCGAGCGCCCCAGCGCAGTCAG
CTGGGAGGCTACTCCCCACGAGCGCCCGCAGTATAATCCACGGTTCCATCCCGCGCAAGC
ACGCGATCAGGTGCTGACCGAACGCGCTGCCCCCGAACGGCGTTGTGGGCTCGCCGAACA
GTCTCCCCTGGTTCCGTTGCACGAGACTGCGTGCGGCAGGGACTGACCGACACTCCTTCG
CTTTCCTCGAACTGGGTGAGGTTTGCCAGGGACACCTGCTCCCCCGCGTGCCTGCTGGGC
CGTTGTCTGCTCCTGCGCTGGAGAAGCGGGTCGCCGAGATACCCGAGCCGAAGAGGTCGC
GCAGAGAAAAACGAGGAATACCTCATTTTGTTTTGCTCAATGCGCCGCGAGCGCGACGAT
ACACCCCTCATTCGGTCGCAGGTGCAGGCTGCCGGAGACCATCTCGCCCGCACGGTCCAG
GTGGGTCGAGAGGAGGATCCGTCCGTGCAGGGTGAAGCGCGTCGTCGTGAACACTTGCTC
GCGGCCGCCGAAGTCGAGTGCGACCAGCAGGCGTCGACCAGCTGCCTCGCGGAGGTAGGC
GAGGAGGTCACGGGTCGCTGAGACAGGGCGGTAGCTCCCGATCGCCAGCGCTGGCTCGGC
GCGACGCAGGATCAGGAGTTGGCGATAGAGCGAGAGCATCGACCGCGGATCATCGCGCTG
GACTGCGACGTTCCTCTTCGGATAGTCAGGGTTGAGGGGAAGCCAGGGTTCGACCGTGGA
AAAGCCAGCATATGGGCTGGTATCCCAAGGCATGGGTGTTCGGCAGGGGTCACGTCCAGC
TCCCGGACCGATCGTGTGCTCCAGGGGATCGCGGCGACGATCCGGCGGAATAGGGACGTC
GGCGAGGCCGAGTTCGTCCCCATAGTAGATGGTCGGTGTCCCGCGCAGGGTCAGGAGGAG
CAGCGCGGCGACCCGCGCCTGCTCCTCCCCGATGCGTGTGGCGACGCGCGGGCGATCATG
GTTGCTCAGCACCCAGTTCGGCCAGTCGTCCGGACCGAGCAACGCCTCGTAGGTATCGAT
GGCGGCAGCGATTCGTTGCGCTTCCCAGGGCACCAGCATCAGCTGGAAATTGAAGGGGAG
ATGAAGCTCGCGACGGTGCCGGCATCCGTAGTACGTGACCAAGCGACCGATCGGGAGATA
GATCTCGCCGATCAGCAGGCGTTCTCCGAATGCGTCGGCCACCTGGCGCATGCGAGCCAG
GATATCGTGGACCTCCGGCCGGTCGCTGGTGTAGACAGGCAAGAGTTCCCGGTAGGCAGG
TTGATCCGGTGTGTAATCCGGGTCGACCGGATTGTCGCGCAGTTCAGCGTCTTTGATCAG
GAACCAGATCGCATCCAGTCGGAAGCCATCGACCCCCCGCGCGAACCAGAAGCGCAGGAC
GTCGAGCATCGCTGCCTGCACCTCCGGGTTGCGCCAGTTCAAGTCCGGCTGCTCCTCGAG
GAAGGTGTGGAGATAGTACTGTCCGGTCGCTGTGTCGAATTTCCAGGCCGAACCCCCAAA
AACACTGCGCCAGTTGTTCGGTGGTCCGCCATCGGGAGCCGGATCGGCCCAGATGTACCA
GTCGCGGCGCGGATTGTCACGATGACTGCGTGACTCGATGAACCAGGGATGCTGGTCGGA
GGTGTGATTGGGGACGAAGTCGAGGATGACACGGATCCCGCGGGCATGGGCATCGGCGAT
CAGCCGGTCGAGGTCTTCGAGTGTACCGAAAGTAGGATCGACATCCAGATAGTCACTGAT
ATCGTACCCAAAGTCGGCCATCGGGGAACGGAAGATAGGTGAGAGCCAGAGAGCATCGAC
ACCCAGCCAGGTCAGGTAATCGAGCTTGCGGCGGATCCCTTCGAGATCACCCACGCCGTC
ACCATTGGAATCGGCGAACGAGCGCGGATAGATGTGATAGATGACCGCACGCTGCCACCA
GGACCAGCGTCGCTCTTCTTCCACCGTTCCCTCCCCGCACGGCGAGAGCGCCGGCGAGCG
ATTCGCCCGCACGGCGCTCTTTCGATCGCGTGATCGCTCAGCGCCGGGCCGTCTGCCGCG
CGCTCACCAGCCGAGAGACGAGCAAGCTCGTACCCACCGCGACGAGAAAGACGAGCGGGA
TATCGATCAGGAGAAAGCCCCAGCTCAGTGCCAGTTCTCCATTGACCAAGCTTGCCAATG
CTCCGAAGAGGACGCTCAGGACGACCAGCGCGGCCGTGCGCAGCCGGACCGACGCGATAC
GCCAGCAGATCAGCCCAACGAGGATCCCTGCGCTGATCGGTAGGATCTCGCCCATCGCCC
GTTCCTCCCATCCGAGACGTTTCACCCGCGTACCAGCCTGCCGCAGGCTGCTGGGGCTGT
CAAGCGGAAACGCGCAATGACTGCTCTCCCTGATCCCCGCCACGCTCAGCACCGAGGGGT
GTCGCCTCCGTAACGCCTGGTTCAGCGGTGCGACTTCCGCGGGAAAGGCGCAGGCTTCGT
CGTGGCAGGAACCGAGCGAGCGGAGAAACCGCAGCGCGGCCGTGCGCACGCCCCTCGCCT
TGACGTCACGCTGGTGGAAGGCTTGACTTGAGTGCTGGGGTCGATGCCGCAGAGAGGGAA
TCAGCATTGATGACGACCGGCACGAGCCAGGATCCCTTCCAGTTACTCCGGCGCATCCTC
GAACTGGAGAAGCGCAAAGGATTTCAGGATACCGCTGCCGCTGGTGGACTGGAACGATTG
GTCGCACGCAATCTTCTGGGCTGGCTGGCCGAGTTCCCGAGCCAGAAGGCGCGACTTCAG
GAGTTGGCAGCGCTCTTCCGCGGTTACGCCGACCGCTCGCCGGCTGCCCGCGCTGAGCTC
GTCGAAAAAGCACTGGCGGTGTTGGACGGCTCGGCGAGCGTACCAGCTGAACAGACGCGT
CGGCCGGCTCGCCCGCGACCAGCAGCACGCACCGCGCCGGTTCGGGTTGACCGAGCGGTG
GAGCCTGATGACCCGGTGACCGTGTTGCCCGGCGTCGGCAGCCAGCGGGCTCGCCAACTG
GAAGCGCTCGGCGTCACGACGGTCCGCGATCTCCTCTTTCTCGTACCCCGCCGCTATCTC
GATTACACCCAGGTCGTGCCGATCGGTCGACTCGGACGCCTCGTTCGTCCCGGTGAAGAG
GTGACGTGCTCCGTCATCGGCGAGGTGGTGCAGATCGAGACACGGGAGACGTCAGGCGGC
CGCCGCTATGTCAGTGTTCAGCTGCGTGACGAGACGGGGACTATCCCGGTCATCTGGTTC
AACCCCTATATCGCGCGCCAGCTGGAGGCTGGGCAGCGGATCGCGGTCAGCGGGCGGCTC
GAGGGGCATGGTCCGTACGTCCGCTTCCGCAATCCGGAGTGGGAGCCGGCCGAGGCCGAG
TTGCTCCAGGCCGGGCGCATCGTTCCCGTCTACCCGCTCACGCAGGGGCTGTATCAGCGC
CAGGTGCGCCAGCTGACGCGGGCGGCGCTCGACCTGGCGCTTCCGCGCCTCGAGGACCCT
CTGCCGCCCGCGTTGCGGGAGCGGAACCGGCTCCCCTCGCTCGCCTGGGCACTCGAGCAG
CTGCACTATCCGGAGACGCTCGCGGCAGCCGAGCGAGCTCGCCGCCGCTTGGCCTTCGAC
GAGTTCCTCGTCTTGCAACTCGGACTCGTTCAACGTCGACTCGCCTGGCATGCCCAAGCG
GGCATCGCGATCCCGATCGACCGGGCCTTCCTGGAAACGTTCCTCGCGTCCCTCCCGTTC
CAGCTGACCGGAGCGCAGCGACGCGCGCTCGAGGAAATCCTGGCGGATCTCGCCGAGCCG
CACCCGATGAGTCGGCTCCTGCAGGGTGATGTCGGCTCCGGTAAGACGGTGGTCGCAGCG
GCAGCAGCCTTGCTGGTCCACCGTGCCGGCTATCAGGCAGCCATCCTGGCCCCGACCGAG
ATCTTGGCCGAACAGCACTTTCGAACCTTGACCCGTCTCTACCATGGCTTGCCTGGCGGA
GAACGGCCACTCGTCGCGCTGCTCACTGGAAGCACGCCGGAGCGCGATCGTGGATCGATC
CTCGCAGGACTCGCCAGCGGGACGATCAGCATCATCGTCGGGACGCACGCGCTCCTCGAG
GAGCGTGTCCAGTTCCGGCGGCTCGCGCTGGCTGTGATCGATGAGCAGCACCGTTTCGGT
GTCCTGCAGCGCCACACACTGCGGAGCAAAGGGGAGAACCCCCACGTGCTGGTGATGACC
GCCACACCGATTCCCCGTAGCTTGGCACTGGTCCTGCACGGTGATCTCGACCTTTCCATC
ATCGACGAGTTGCCGCCTGGGCGCCAGCCGGTCAAGACCTACGTCGTACCGGGACGGAAG
CGCACGCAGGCCTACGAGTTCGTTCGTCGCGAAATCGAGAAGGGGCATCAGGCTTTCATC
ATTTGCCCACTGGTGGAGGAGTCGGAGGCGATCGAGGCGCGCGCGGCCACGGCCGAGTAC
GAGCGTTTGCAGCGCGAAGTCTTCCCTGACTTGCGGCTCGGCCTCTTGCATGGCCGAATG
AGCCCTCGGGAAAAAGAGGACGTGATGACGCGTTTCCGGGACGGTGAGCTCCATATCCTC
GTTTCGACCGCTGTCGTGGAAGTCGGGATCGATATCCCCAACGCGACGGTCATCCTGATC
GAGGGAGCCGAGCGCTTCGGGCTCGCGCAGTTGCACCAGTTCCGCGGTCGCGTCGGTCGC
GGTTCCGCGCCGTCCTACTGTCTGCTCGTCTCCGATGCCAGCACGGAGACCGCGCGGCAG
CGCTTGGAGGCGGTCGCCAGCACGACCGATGGTTTCCGGCTCGCCGAGATCGACCTCGAG
CTGCGTGGTCCAGGCGAGTTCCTCGGGACCCGCCAGAGCGGTCTTCCCAATCTCCGCTTC
GCCTCGCTGGCCGATCTGTCCACGCTTCAAGCCGCTCGCCGAACTGCCGAGGATCTTTTG
CGCCAGGATCCGTTGCTCGCCGCACCCGAGCATGTTCCCTTGGCCGAGTTGGTCCGTGCG
CTCTGGACACGCAGCGTCGCCGACGTGAGCTGAAAGGAACGACAGCGATGCCGTCGCCAG
TTTTCTGGCTCGACGAGAGCCTTCTCGGGCGCGTGCTCGCGCCCTTTCTCCGCCCAGTGC
TGGAGCAGATGGGTTGGGAACTCCGCCAACAGCGCGATCTTACCGCCATGACCCTGCGGC
GTTTCCCAGGGCTGGCGCTCCTCGATACGATCGAGGCATTGGCGCTCGTCCCAGCCTACG
CTCTCGCGACCGACTTGGCTCTCGTTGCGCAGCACGCCAGTGTCGTGGCGTTGGAGACTC
CGGATCGGCCTGATCAGATCGGCGAAGCGGTCGTCGTGTCCGAGGGTTGTCGACCTGCCA
GTCGCGCGCTGGCCCGTGCCACCATCGAGCCGTTCTTCGGTCTGCGGATCCGAGCCTGGG
ACGGCGAACAAGGCGCAGATGCGCTGCCGGTTCTGCGGGTCCACGAGGACGAGGCAGCGC
TCGGCCCACTCGGCGAGCGCTCCCACGATCTGGGACGTGCCTGGTTCGTCCTGACTGGCC
AACCATTCGTGAGTCACCTGCTGGTCGTTGCGCCAGAGCTGCCGAGTGACGTCCTGCGTC
CTGTCGCCAGCCTGTTGCAGGTGCTTCCCGAGCAACTCGCTGGCCGTGCAGCCGAGATCG
CGGCTGAACTCGTCGCTGCTCGGCCACTCGATGCAGGGCGACTGCGGGTCGTTCTGACCG
AGGCGCTCAGCGTCGTGACGCCCAAAGTGCGGAAAGCGGTCGACGAGTTGGTGCGGCGCA
GCGGAAGTGGCTTGCGCTTACCACCAGGGGAGATCTATCGGCCGCTCGCTTCGTGATCCT
CCGCTTCGGTTTCCTCTTCGTCGGGTAGCCGCGCGCGATAAACGCGAGCCAGGGCGGCGT
ACCATTCTCCGCCAACATGATGGGCGAGCGGGGCTTCTTCCAGGTGGAGCCAACGGTCGC
CGAAAAGTTCGCTGTCCGCTGCGACAGCCAGGACTTCGCCGACGAAGAGATCGTGGTCGC
CGAGGCTCAGTCGCGCCGCGAGCCCGCATTCGATCTGTGCGATCGCTTCCTCCAGCACAG
GAACGTCGGTCTCGAGCGCATCGGTCGGATGGAGCTGTGCCCGGGTGAATTTGTCCGTGT
CGCGGCCGGAGAGGAGGCCGCAGAGGTGGAGAGCAGGCAGATACTCGATCGTCACGATGT
TCAGGGTGAAGAATTCGCCCTTGGTGAGGAGTTCGTGCGTCAAGCGGCTGGGGTGGACGG
CCAGCCCGATGCGCGGCGGTTCGAGACTCAGCGGTATGACCCATGCCGCGGTCATCACGT
TCGGTTGTGCCCGATAGTGCGTGGTGACCAGAACGACCGGTCCAGGTTCCAGCAATCGTG
CCGCCAGGCGCGGCTCGCGTCGCTCTTTTCGTCCCACGGTCCCTCAACTCCTCTCGGCAG
TCGAGTGCCGGGCACGTGGTGCTGCCAGCATCGCTTGGTAAACCGCATAGTACTGCTCGG
CGATGCGCCGCTGCGTGTAGTGCGCGAGGACACGCCGCCGGCCTGCTTCCCCGAGTTCGC
GTAATCGCTCCGGGTTCACGAGCAAGGTGGCCAGCAGGCGTGCCAGCGCCTCGACGTCGT
CCTCCGGGAAGATCAAGCTCGGGTCGCCGATGACGTGCGGAATTTCGCCGGAGGACGAGC
CGACGACCGGCACCCCACAGGCCATCGCTTCGATGATCACTCGTCCGAACTGTTCCTTCC
AGTTGCGGCGCGTTCGCGAGGGCACGACCAACAGGTCGAAGCGATTGAGCGCTTCCGGCA
TCAGTGCGGCTGGCACGCTCCCGCGGAAGATGACGCGGTCGCGCACGCCGAGCTGCGCGG
CGAGCAGCTCGAGCCGCGTCCGCTCGGTGCCCTCACCGACGATCTCCAGCTGGACGCGGA
CAGGCAAGCGTGCCAGCGCCCGGATGACCAGGTCGGCTCCTTTTTCCGGCACCAGCCGGC
CGACGAACCCGAGCGTGGGGACGTCAGCTCGCGGCACTGACAGAGGACGAAAGAGGTCGG
GATCGACACCGAACTGTGGGATGACCGCGAGCGGTCCCTGGTATCCCTTGCGCCGGAGCA
CTGCGGCAGCTTCCTGATTGCCTGCTACCGCCATGCTGGCGAGCCGGTAATTCAGCCGCT
CGAACCAGGAGAACGGAGGGGGGTAACGACGATAGAGATTTTGCCAGGTAAAGAAGAGCA
TCCGGGCTCCGTAGCGCCATCCGAGCAGGGCGGCGTGCGCTGTCACCAGGTTGTACGGTT
CCTCATCGATATGCAGGATGTCGGGGCGGAAGCGGGCGATCTGCTTACCCAGGCCTGGAT
AGAGATGGATGTGATGGTGCCCGTTGAACCACATCGGCTCGACCACGAGCTGATAGCCTT
GGACGAAGCGTCGTTCCAACTGGAGGACACCGACCCGACTCTCGTGCCAGGCTGGCGGTA
CGACAGCGAGGAGTTCGATGCCGGGCAAGCGCGCTAACTCCTCGAGCTTGCGCTGGTACA
TGCCGTTGACCAGGGCCTTCGAGACCATCAGGATCCGCATGGTTTTCCGACCACTGCTCG
CAAGCCGTTCCCACCAGCCTCTGCGATCGCCTCGCGGTAGACCGTGAGGGTCTGCTCAGC
TGTCCGTTGCCAGCTGAACATTCTGGCACGCGCGAGACCCCGCTCGCGCAGCGTGCAGCG
GAGTTCCGCATCGGTCAAGACGCGCACCAGTGCCTCCGCGAAGGCGTCCTCTTCCGGTTC
GACCAGGATTCCAGCTTCTCCGACAACTTCTGGCAAGCTCGTGCAGCGAGCCGCGATGAC
CGGAGTACCACAGGCCATCGCTTCGAGCGGTGACAGCCCGAACCCCTCGTAGCGAGAGGG
GTACGCGTACACGCTTGCCAGTCGATACCAGAGAAGCTTTTCCTCCTCGCTGACCGGACC
AGGAAGGAGAACATGCTGTTCCAAACCGAGTTCGCGAATGAGCGGTGCCAGCGGTGGGTA
GAGGCGCGGATTCGCACTGTGCGGCTGTCCCGGAATGACCAGGCGAGTGCCCGCGGGAAG
TCGGGGCAGGGCACGGGCAAAGGCGCGGACCAGGAGCGGGAGGTTTTTCCGGACATCGAA
GCCACCCAGATTGAGAACCACCGGCCCGGTAATCCCCCATGCCTGAGCCAGTGCCTGCGT
CGCGTCCGGTTCAGGAGTTGGTGCGAAACGCTCCTCGACCCCGAGGGGAACCACCCGGAT
CCGCTCGGCCGGATAGCCGAGCACGCGAACGATATCCTTCCGGGACCACTCGGAATCGGT
CAGGATGAGTCGTGCTCGTCGCACAGTACGGCGCATCAGCGCCGTGTAGAAGCGCATGGC
CAACGAGGAACGATATTCCGGCAGAACGAGTGGGATGACGTCGTGGACGGTGACGACGAA
GGGAGTCGACAGGCGAAGCGGTGCCGCGAAGTAGGGGATGTGCACGAGTCGCGGCTGGAC
TGCGCGAGCGAGTTGAGGGATGCCGCGTTGCTCCCACCAGAGCTTGCGCACCTTACTCGG
CCAACGAGTGGGTGGGACGAGGACCAGCGCCCGTGCCGCGTCAGCGAGGTCCACGGGTGG
CTGCGCTGGGAGCGCGAGGGTCACGACCGGATCATCGTTTCGAGCCAGTTCGCGCCAGAG
CGCGAGCGTGTACTGGCCGCTCCCGGTCCGTGGCTGGGCGATGAAGGCACCGTCGAGTAA
CACATCGATGCGCGTTCCTGCCACCGCTCCCCGTTCCTCCCACGGTGAGTATAGAGTGCG
CGCTCGGGACGGTCCGTCTTCGAGATACCGCAGCCATCCGCCAGCCTGACGGGCTGGCAG
TGCGTTCCAGGGAAAATCGGGTGCCAGCAGAGAGCGCGCGGATTGCACGTGTCCTCTCAG
CGTGCTAGGCTAGTCATTCGGTGGAAAACGAGTGCGGCTTCGCAGAAGAGCGACGGAGCG
ACGACCATGGCGATGTGCGAACTCTGTGGCAAGAAGCCGATGTTCGGCCATAACGTCAGC
CACTCCAACCGGAAGACGAACCGGAAGTTCAAGCCGAATGTCCAGCGGGTGACGGTCATC
CTGAACGGTGTCCCGAAGCGTATGCGCATCTGCACACGCTGCCTCCGAACACTCTACAAA
GAGGCTCGCGAGGCGTAGCCCCTGCCTCGGCAGGCTGCCCGATCAGGTTGGATCGGGCAG
CTCGATGGTGAGGTAGCGAGACAAGCCAGCGAGGTCGCGTCGTATCGCGATCTTTCCGTG
TGGAAAGAGGGAGCGGGCTGTCGAAAGCGCCCGCTCTGCTTGTGCTGGATCGATCTCGAC
GATGCAACCACCACCGGACCGCAGCAGCGTGGCAACTTGCGGGAGCAGGCGAGCATACCA
GCCGAATCCCTCGTCCGGGGCGAAGAGTGCTTCCGCGGGTTCCCAAGCGAGACCGGGGTG
CCACTGGTCTGGGCGAAGATACGGGAGATTGGCGACCACCAAATCGAGCGGTCCCCGACA
CCAGCTCAAGAGATCGCCACACACGAGATGCACGCGCCCGGGCGCCAGTCGCTCGCGATT
TACGCGAGCCACCTGGAGGGCTGCCAGCGAGCGGTCGCTTCCAACGAGCACTGCTGGATG
CTGCTTCCCCAGCGTCACGGCGAGCGAGACGATGATCGCCCCGCAACCGGTTCCGACGTC
GACACAGCGGGGCTCGTCGTGCCGTGCGCGCAGTCGTTCGGCTGCCCAGGTGACGAGGAA
CTCTGTCTCTGGACGGGGGATCAGCGTCTCCGGTGTGACGAGAAAATCGAGGCCGTAGAA
CTCGCGATGGCCGGTCAGGTAGGCTACCGGCTCGCCGCGTTCCCGCCGGGCGACGAGTTC
CCAAAACCGCTCCAGCGTACCCGGTGGCTGCTCCGGAAGTCGGCGATAGAGTTCGGCACG
GTCAATGCCGAGCACATGGCAGAGGAGCACTTCGGCATCCAGCCGCGGCGTGGGACTGCC
GCTCTGGCGCAGCCGCTCGGTCGCTCGGCGCAAGACGTCGCGCAACGTGAGCACGGGCCC
GCTCAGTCGATGCCAGCTGCTCGCAGGCGTTCGGCCATTTCCAGCGCTTGCAGTTCCTGA
ATGAAGATATCGATCTCGCCGTCCAGTACGGCTGGCAGGTTGTTGACCGTCAGCTTGAGA
CGATGATCGGTCACACGGTCTTGGGGGAAGTTGTACGTGCGGATCTTTTCTGCCCGTTCA
CCTGTGCCGACCTGCTGCCGGCGCAACCCGGTCCGCTCCTCTTCGAGCTTGCGTCGTTGG
AGTTCGTAGAGCCGTGCCCGGAGGACCGCCATCGCCTTGAGACGATTCTTGAGCTGCGAC
CGCTCGTCTTGGCAGCTCACGACGATTCCAGTCGGAAGGTGCGTGATCCGCACGGCTGAG
TCGGTCGTATTGACGCTCTGTCCACCGTGTCCACTGGAACGGAAGACTTCGATGCGCAAG
TCGTCTTCGTCGATGTGCACTTCGACCTCGTCTGCTTCGGGAAGCACGGCGACGGTCGCC
GTCGAGGTATGGATGCGGCCGGACGATTCGGTGATCGGAACGCGCTGAACGCGGTGGACA
CCGCTCTCGTGCTTGAAGTGGCTGTAGGCCCCCTTGCCCCGCACCTCGAAGATGATCTCC
TTGAATCCTCCGAGTTCGGTCGGGCTACTGGAGAGCACCTCCACCTTCCAACCCTGTCGC
TCCGCGTAGCGGGTATACATGCGGAAAAGATCGGCCGCGAAGAGCGCAGCCTCTTCGCCT
CCAGTACCCGCTCGGATTTCCACGATGACGTCTTTCTCGTCGTTCGGATCGCGCGGGACG
AGACGACGCCGCAGCTCCTGATAGATCGTCTCGCGGTACTCGCGCAGCCGGTCGATCTCC
TCGGCAGCCAGTTCCACCAGATCGGGATCCTCGGCCTCCAGGAGTTCTTCCGCTTGAGCG
ACTTGCCGGTCGATATCCTTGAGCTGGCGGTACAGCGCGACGATCTCCTCGAGTTCCGCT
CGCTCGCGTGCCAGTTGTGCCACGCGCTGAGGATCGGTGGCGACGTCCGGATCGGCGAGC
TGTCGTTCCACCTCATCGAAGCGCTGCTCGAGTTCGGCGAGTTTGTCGAGTACGGATACC
GTCTGAGTCGTCACAGCTCTGCTCCTCCGGTGGGTTGAACGCTGAGGACAGCGAGGACCT
GGTTGACTGCTTCCTCTGGTGTGGCGACCTCGCTGATCGTGGCGCCAGCCCGTGAGAGTA
GAGAGGCATCGAGCGGCCAGGAGCGCAGGGCGATCACTGGGCGCCCCAACTTGAGTGCCA
ATGCGATCTCGGAGAGCGTACCAAGTCCGCCGCCGACCGCGATGACCACGCGCCCGGAAG
CGACGACGACAACGTTGCGTGCCTCACCCAAACCAGTACAGATCGGATGGTCGACCCATT
CGTTGGCGTCTGACGGATCGGTGCCAGGTAGGATACCGATCGTCTGACCCCCTCTGCGTT
TGGCGCCCCGACACACGGCCGCCATGACCCCACCGCGACCGCCGCAGACAACCGTCAGAC
CAGAAACGGCCAGGAGTTCTCCCAGGCGTTCGGCCAGTGCCTGTTCCTCCGGTGTCGCCT
CGTGCGGGCCGCAGACCGCAACGTGTCTTGCTGATTTCATCGGAGCAGGAACTCCTCAAT
GATGGTGTAGCGAGGCCCGGAACGGAAGAGCTCGCTCCGATACAACGTCAGCCGGTCGAC
GGTGAACGGGAGCGGCGGCAATCGAGCGAGTCGCTCGAGTTCCTGCGGCAGGGCACGCAG
CGTCGCCAAGTCCTCCGGCCGGACGCGGGCAAGCGTGAGATGCGGATGGAATGGCCGCTC
GTCGGTCTTTTCAGCAAAGGAACCAGCGGAACGCTCGACCTGCTCGACGAGCTGAGCGAG
CGGCGCCGTCTCCCCATCGATGCCGAGCCAGAGGACCCGCGGGCGCAGTGGGTGTGGGAA
CGCCCCCGCACCATGCACCTGGAGCTCGAAGCGAGCAAGACCGGTCACGCTTTTACGCAG
CGCGCGCGTGAGGTCCGGCAGGCTATCCGTCGCGACCGATCCGAAGAACTTGACAGTGAG
GTGCGTTGCCTCCGGATCGACCCACTTGGCACGGTACCCGCGTGCTTGCAGATGCGCGAT
AGCCGCGGCGACCCGCTGGCGCACATCATCTGGAACCGGTATGGCGGCAAAAAGCCGCCA
CTCTTCACGCATGGCGGCACGACCTCGTGGCCTCATCGTTCTCGTTTTTCAGTATACCAA
TCGCAGCTTTGTGGTGCCTGAGCATGCTGGGGTAGGCGCTGGCTCTCGGCTGGCGCTCGC
AGTGAGTCGCGAGTTCCCCTCGTTTCCCGTCACATCGTTCCGACTCCGCGACGTACCATC
ATCAGTAGGGAGGACGCCGGCACTGTGGAGAGCAGAGAACCGATCGATTGCTGGCAAGAA
CTCGGGCTTCCTTTCCCGCCGGAGCGTCTCCGCGGGCGTCTCGTTCCCTGTCCACAGTGC
GGTGCCCCGCTCGCGCTCATGCGCCGGCGTCGTTTCTACGCGCTCTGCGCGACAGTCGAG
GAGACGTCGCAGGGAGCAGTCTTGATCTGCCGGCAGTGCGGAGCCAGGCAGCCAGTACGC
GAGCTTCTCCTGAGCGGACGGCGAGCGCGGACCGGCTGATTGAGTATCCTGTCCGGCGGG
GACGAGCGAGGCGGCGGGAGGACGTGAGGCGTGCGGCTCGCCTATCTGGGACCACCAGGA
ACCTTCACTGAAGAGGCAGCGTTGCGCTACGCGGAGCGGGAGTCGGCGGAACTGATCCCG
TTCAGTTCCATGCCTGCCCTCGTTTCGGCTGTCGAGACGGGATTGGCCGACCGGGCCATC
CTTCCCATCGAAAACTCTTTGGAGGGAACAGTCAGCACCACGGTCGATCTTCTCATCCAC
GAGACTGACCTCAAGATCTGTGCTGAACTGATCTTGCCGGTGCGGCACTTCCTGCTCGCT
CATCCGGGTACGCGGCTGGAGGAGATCCGCGTCGTGCTCTCTCATCCACAGGCGTTGGCC
CAATGCCGGCGCTTCCTCGAGCGCTGTCTGCCGCAGGCGGAGCAAGTGGCGGCGCTCAGC
ACGGCTGCGGCCGTCGCCGAGGTCATGCGCAGCGAGGACCGCTCCCGTGCGGCCATCGGG
ACGCTGCGGGCAGCCGAGCTTTACGGGGCAGTCGTCCTGGCCCGCGATATCCAGGATCAG
AAGAGCAACGCCACGCGGTTCGTCGTCCTGGCTCACCAGGATGCCGAGCCGACCGGTGTC
GATCGGACCTCCTTGTGCTTCACGGTCAAGCGCAACGTGCCGGGTGCTTTGGTCGAAGTC
TTGAACGAACTCGCCGTCGCCAACATTCAGATGACCAAGGTCGAGAGTCGACCGATGAAA
TCAGTGCTGGGGGAATATGTTTTTTTGGTCGACATCGAAGGGCATCGCAAGGATCCGCAC
ATCGCGGCTGCCCTCGAGCGGGTCGCCGAGAAGGCTGCTGAGCTGAAAATCTTCGGATCG
TACCCGCGGGACGAGGACGGCTTGAATGGGACGCGCGGATCGCGCTGACGGGAGACGAGC
ATGCGGGTGATCGGCGGAAGTGCCCGGGGGCGTCGGCTCAAAGCCCCGCGCGGGTTGCGC
ACGCGCCCGATGGCGGACAAGATCCGCGAGGCGCTGTTCAGCATGCTGGACTCGCTCGGC
ATCCGCCCGCAGCGGGTGCTCGATCTCTATGCCGGGAGTGGAGCGATCGGCATCGAAACG
CTCTCGCGCGGTGCGCGCTGGGTCGACTTCGTGGACCGGAGCGCGGCGGCCTGCGCGGTG
ATCCGCGACAATCTGACTGCGACTGGCTTCGCTGATCGAGGGGCAGTGCATTGCACGACT
GTTCAAGCCTTCCTGCGCCGGCCGCCCCGCGAGCCCTACGATTTCGTGATCATGGATCCT
CCGTATGCCGATCCGACGATCCACGAGACGATGCTCGCTGTCGCGCGGTCCCCTCATGTT
CGGGATGGGACCATCCTCGTGGTCGGCCACTCGCCGCGCGTACCGATGCCCGAACGGCTC
GATGGTCTGGAGCAGCTCCGGGATCGCTGTCATGGCGACAGCTGCGTGGCGATTTACGTC
ATTCGGCGAGGTGAGCGAGCTGAAGCAGAAGACGAGGGGGATCCGTGAGCCATAGAGCGC
TCTATCCGGGAACGTTCGACCCGATCACCAACGGGCATGTCGATGTCGTGCAGCGGGCGG
CGCGGCTGTTCGATTTTCTGATCGTCGGCATTTATGCTGGCCACGAGGGCCGAGCCAAGC
AACCCCTCTTCAGCGCCGAGGAGCGTCGTTTTTTGGCCGAACAGGCATTGCGTCACCTGC
CGAATGTGCGCGTTGACGTCTTCAGCGGGCTCGCGGTAGACTACGCTCGTGCCGTCGGGG
CACAGGCGATCGTTCGGGGGCTGCGGGCAGTTTCCGACTTCGAGTACGAGTTCTCGCTGG
CGCACATGTACCGTCATCTGGCGCCGGACGTGGATGTCGTGTGCCTGATGACGAGTTCGC
AGTACTCCTTCATCAGCTCGAGCATGATCAAGGAGGTGGCGCAGCTCGGCGGGAACTTGA
CGGGCCTGGTCCCCGACCACGTGGCCGAGGCGCTGGTGCAGAAGTTCCGGACACTCGTAC
GGGAGTAGGGCGATGGCGTCGGTGGATGAACTGCGTGGCTATCCGGTTGCCGAGCCGGCT
CCGGATCTCTATCAGCTCCTCGAGCGCTTGCAAGAGCTCGCCGAGCGTAGTCGGCGGATG
CCGTTCAGCAATAGTCTGATGATCGATGAGCACGAGCTCTTGGATTTGGTCTATAGCCTG
CGACAGGCCTTTCCCCGTGAACTCCGCCAAGCGAGACGCGTCTTGCAGGACCGCCAGCAG
ATCATCGCGGAGGCGCAGCTCGAGGCCCAGCGGATCCTGGCCACCGCGCAAGAGCGTGCC
CAGTACTTGATGAGTGAGCAAGGGATCATGAACGAGACCCGCGCGCGCTGTGAAGAGATG
CTCCGCCAGGCTATGGAACGAAAACAGCGCATCATGAGCGAGACTGACGAGTACGTGCGC
CAGATGCTGGAGCAGATCGAAGCGGCGGCCTTGAGCACGCTCCAGCACGTCCAGCGTGTC
AAGACCGAACTCAAGCTCTGAGCGTGTCTCTGCCTCGGGGATCACGATCGATCGTCGAGT
CATCGAAGGCGGAGGTGAGCGCGACGAGCGTTGAGTTGCGCGCGAGCGAAGCCCGGGAGG
ATCGTCGGCTTCGCTCGCGCGGTTCGGACGTGCTGAGCGCGGTCTGGCAGCAGAAGGGCA
ACACTCCTGAGTCCGGGTGTGAGTTTCTCGACCTCCTCGACCGAGCGCGGCTCCAGGGAC
ATGGAGAGTGACGGCGTCTGACGCAATCACGGCTCTCCATGACCGTTCGTCCACCGGCTG
GGGGCAGGCATCAGCGACCCGGTACGACTCGCTGCCACTGGAAGGGCAAGCCCGTCGCCC
AGGGAGTGGACGGAGTCCACTGGGAGCAGGCGCCGACTGGAATCGGCTTGCGCGTGTGCA
ACCGGCTGATCGAGGAGGAAGCGCTCCGTCTCTCGGAGCAGCTGCTGGGCGAGCTGGAAC
AGGGCTTGCGCATTGTGAGCCACCTCTGAGAGTTCGTGGCTGATCTCTTCCATCGCGTTG
CTCGCGTGCTCGCTTGCCTGGGCATTCTCTTCCCCGATCGCAGAAAGCTGGGAAGCGGTG
GTACTGATGGTTGCCACGGAAGTCGCGAGTTCGGCAGTCCCAGCGCTCGTCTCCTCGACT
GTCGATGCGGCTTGCTCGAGTTGTGCACGCAGATATTCGACACTCTTCAGGGCTTGCTCG
GCCAGGGTGAGTGCACGCTCGCTCAACGTCGCGAGTTCGCGGGCTGCCTCGGCGGTGGAT
TCGAAGAGATCCGAGACCGTGTTGGTTTCGGTAACGACTCCGGTCATCGCCTCGAGGCTT
TCGGTCGCTGCCTGCCCGGCAGACGCTGCCGAGTTCTGCAACTGGTGGACCAGTTCGGCG
ATGTGCGTCGTGCTTTCGGCAGCATTGGCGGAGAGCTTCCGGACTTCTTCAGTGACCACG
GCGAATCCTCGTCCTGCTTCCCCGGCTCGCGCTGCCTCGATCGCGGCGTTGAGTGCGAGC
AGGTTCGTTTGTTCGGTGATGGAGCGAACGATCGTGAGCACCTGATCGATCGATTGTGCA
TGCTTGACCATCTCGTCCACGCGCTTCTGCGCCTCGGTGCTCTTGGCTTGAGCGCGTGTA
ATCGCGCCGAGTGTACGCTCGACCGCTCGCTGTCCTCGCTGTGCGTGCTGGGCGTGCTCT
GTTGCGAGTCGACCGACCGCGCGGGCGGTTTGCGCCGCCTCCCGATTCTGCCGGTTGATC
TCGGAAGCCAACTCGAATGCCTGGTGCACGACCCGTGCTTGGTCAGCAGCGGCCTTGGCG
AGCGCGTCACTGGTCTGAGCCAGTTCGGTCAAAGACTGACGCAATCCGGTGAGTGCATTG
GCTTGATCGGCACTTCCGCGGGCGACTCTTTCAGCCGCGCCGGTCATACTCTGGATGGCG
ACGGTCGTCTGTTCGACACGCCGATGGACGTCAGCCCCGACATCGTTGATCAGAGCAGCC
GCGCCTCTGAGGCTGGTGACCATGTCGCGGAGGCCCTCGACCAGTGTGCGAAAACTCTGT
TCCACATTACCCAGAGCGGACTGGAGACGATTGTAGGCTCCGATCAGTGTCGCTACTTCG
TCTCGCCCAGTCAGCTCGCTCGGCCGCACTTTGAACGAGACGGTCGCTCGCAGGTCACCG
CGGGCGAGCGCACCCAGCGCTCGCTCGAGGGCGGGTATGTCATGGGTCGTGAGTTCGTCG
AGAGCCTTGGCCACATGTCCGAGGCGCTTGGTCAAGAGGCGGGCCATGAGCGCGGCCAAG
AGGGTGGCCAAAAGTGCGCTGATGAGACTGACAGCGGGAACGAGAACGTTGACTCGAGCG
ACGACACCCTCGGCAGACTGCTCCGAGTTGTTGACCGAGGCGTACCCGAGTTCGACTGTG
CGGTCGATTGCGCTGCGGTGCGCCTCGAAACGGGGTCGAAGCTCGTTCCAGATGAGTTCC
TCCGCACGAGCTGTCTCCCCGGCGAGGAGAGCGGGAATCACCTGGCGATCGCGGATGTCG
AAGAACTCGCGGGCAGGATCCGCTGCTTGTTCGGTCAAGGACTGGCGGATCTCACCTTCT
GGCAGTACGCTTCTCCAATAGGAGAGCCGCTCTTCATAGTCCTGGCGCGTTCTCTGGCTA
TCGGCCAGGAGGCGCTGCACCGTTTCCTCGTCCGCGCCGTTCTCGATCGCCAACTTGAGC
TGGAGGACATTGGCTTAGGCATCGACAATGTAGGCCGGCGGTGGCAAGATATCGGCGATC
AATTCCTGATCGCGGGCGATCTGCTGATACAACGGGCCGTTCACCATGACTTGTCGCAGA
CCATACATGCTGACCGCGCTGGAGAGGATGAACCCGGTCAGGAACACCAGCACCATCAGT
CCCATCTGGTAGCCGAGTCGGAACCGTGCGATGAACCCGACCACTCCAATCCTCCCTCGA
GATACCGCCAGTCCTTTTCCCCCAGGATCGATAACGGCGAACGCTGCGCTTCTCAGGGGA
CCAAAAGGTCCTGTTCGCGTCGGTAAGGTATTCCTGGACATTCACTGCGTCTGGAACAGG
AAAACCAGGCGATTTGGTCGGAATCTTCGCGGCGACCTCTGACTCGTGGCGATGCATGCG
TTCGGTCCAGCGCCGAGCGGTACCGGAGGCGCATCATGCGTTGTGCTCTCGTTGGTCGTC
GCAGCTGCCGAGAACGGGATTTCTGGTCTCAGCGAGTCGACTTGTCGGCCCTCGATGGTC
TCTCCTGCCGGCTTGCGGTGGGTCACCGCAAAGAGTCGGAGGTGTTCTGGTTCGGGAACC
GGAATGCGTGAACGTGAGGACTCGCCACGCTGACTGATCCGAGCTGCCTTTTGGCACTTG
ACGACACGACGTGCTTCCCGCATACTAGCGGGAGGAACAACGCAAGACCGGTAACGACGA
CGAACGGAGCGAGTACGTCCGGCACGGGGCGCAGCGAGCCGGTGGGTGGTGCGAGACCGG
TGCTCGCGGCTGGACGGAATGGATCCGGGAGTCGCGCCCCGAACGCCTCGGGCAAGTAGG
CGGCGCCGGAGGCTCCACCGTTATCCGGAGCTCGGTATCGGATCGCACAGCGATCCCGTA
CCGGTCGAGGTGGGATGCCTTCTCGATGGCATCCAACCAGGGTGGCACCGCGGAGCCTGA
CCCCTCCGTCCCTGACGGGACGGAGGGTTTTTCTTTGGGAATCCATCCACCGGAGGCGAA
TCGATGACGAGAACGGATGCAGCTCTTCGCTCGCCAGCTCGCCGCTATCACCCCTCACTC
GAAGAGGTGGCAGTCCTCGCGCGCGAAGCGACAGTGATCCCGATTTATCGCGAACTCGAC
GCTGACTTGGAGACACCTGTGTCGGCGTTCCTCAAGGTGGCCAGCGAGCCCTACGCTTTC
CTCCTGGAAAGCGTCGAAGGTGGGGAGCGTCTCGCTCGCTATTCCTTCATCGGGACCGAT
CCGTTTCTGCTCGTCGAACTCGACCGCGGCTGCGCCCGTCTGCGCCGTACCGGCACCCGA
ACGGCCTTCGCCGCACCAGCCCTCGCCTCGTTCGGCGGTGCGGACTATTATGAGCCTCCC
ACGGCGGAGCAGGTGACGACCTTCAGCGATCCGCTCCGCTTCCTCGAGCGCTTGCTCGCA
CGTTATCGGACAGTCCACCTGCCGGGCATGCCGCGCTTCCTGGGTGGGGCGGTCGGCTAC
CTCGGTTACGAGGCCATTCGCTATTTCGAGCCGCGCGTTCCCGCAGCACCGCGCGACACG
CTCGGAATGCCGGAAGCGGTCTTCCTCCTCGTCGACTCGATGCTCGTCTTCGATCATCTC
GAGCATACGATCGCCGTGGTTAGCCACGTGCATGTGGAAGAGGGAATATCGCTCGCCCAA
GCATACGCTGACGCGGTCGAACGGATCGAGCGGTTGGTCGATCGCTTGCGCCGGCCACCA
GTCATCCCGTTCGGTCCCGGGCCGGTTGACCCGGAATCGGTCGAGGCTCGGCTTCGCCCG
CACGTCGAGCCCGCTCAGTACGTCGCGATGGTCGAGCGAGCCAAGGAGTACATTGCGGCT
GGCGACGTCATCCAGGTGGTCCTTTCCCAGCGCCAGGAACTGGAGACGGGTGCCCATCCG
TTCACGATCTACCGAGCGCTCCGGCGGATCAATCCATCTCCATACATGTACTTTTTGCGC
CTCGGTGACGATGCGCTGATCGGTGCGTCTCCCGAAATGCTCGTCCGAGTCGATGGTCGC
GAGCTTTCCACCCATCCGATCGCCGGGACGCGACGGCGAGGTCGCACACCGGAAGAAGAT
GCCGCATTAGCGGAAGAGCTCGCTGCCGACGAAAAGGAGCGTGCTGAGCACATCATGCTC
GTCGATCTGGCGCGCAACGATATCGGTCGTGTCGCTCAGCCCGGGACAGTGCATGTGCCC
CGCCTCATGGTCGTCGAGCGGTACAGTCACGTCATGCACCTCGTCAGCGAGGTAGCTGGC
CGGCTCCGCGAGGACCTGAGCGCGCTCGATGCGCTGCGTAGCTGTTTCCCGGCCGGAACG
GTCAGCGGTGCGCCGAAGGTTCGCGCCATGGAGATCATCGCTGAACTGGAACCAGAACAA
CGCGGTCCCTATGCGGGAGCCGTCGGCTACGTCGACTTCAGCGGCAACTTGGATACCGCG
ATTACGCTCCGAACGATCGTGATGCGAGGCCAACGGGCCTTTCTCCAAGCAGGAGCGGGG
ATCGTCGCTGATAGCGTGCCGGAATTCGAACACAAGGAATGCCATCACAAGATGCGGGCA
CTGGTGCGCGCCATCGAGCAGGCCGAACGATTGGAAACCGAACAGCGAGGAGGTCGTGCA
TGATCCTCGTGATCGATAACTACGACTCGTTTACCTTCAACCTGGTCCAGTATCTGGCTG
AGTTGGGTGCCGACCTCGTAGTGTTCCGCAACGATGCAGTGACCGTCGAGGAGATCGAGG
ATCTCGCGCCTGCTGGCATCGTCGTCTCGCCGGGGCCCTGCACACCGCGTGAGGCGGGGA
TCTCGGTACCGGTCATCCAGCGTTTTCGTGGTCGCGTGCCGATCCTCGGTGTCTGCCTCG
GACACCAGGCGATCGGGGCAGCCTACGGAGCGCGCATCGTTCGGGCTCCCCGACTCATGC
ACGGCAAGACGAGCTGGATCACGCATGACGGGAAGGGAGTGTTCGCTGGCTTGCCGAACC
CGTTCCTGGCTACCCGCTATCACTCGCTCATGGTGGAGGAGGAAAGCCTGCCGGAGGACC
TCGTGGTCACAGCCCGGAGCGAGGATGGCGTGATCATGGGAGTACGCGATCGGACAGGGC
TCGTCGAGGGAGTGCAGTTCCACCCGGAATCGATTCTCACGGCGGTCGGTAAAGAACTGC
TCCGCAACTTTCTGCACCAGGTCGACACGCACCAGCGCGAGCTCGTCTCTTCGAAAGGGG
GTACCGCATGATCGGATCGGTGCTGCAGAAGGTCGTTGCAGGCCAGATCCTGGACATCGA
CGAGGCGATGGAGGCGATGAGCGCCATCATGACGGGGGAGGCTACCCCAGCACAGATCGC
GGCGCTGGTGACCGCACTCCGCATGCGTGGCGAGCGTGAAACCGAGATCGCTGGCTTCGT
CAAAGGGCTGCGAGCCCACATGATCCCGGTGGAACTCCAGCTTGCGCAGCCGGTCATCGA
TGTCGTGGGGACCGGTGGTGACGGGAACCGGACCTTCAACATCTCCACGGCGACTGCTTT
CGTCGTTGCTGGTGCGGGGGTTCCGGTCGCCAAGCATGGCAACCGGGCGATGTCCAGCCG
AGCCGGATCGGCTGACGTCTTGGAGGCATTGGGCGTCCGGATCGACCTGAACCCGAGCGC
GGTGGCACGCTGTGTCGAGGAGGCAGGGATCGGCTTCATGTTCGCCCAGCGTTTCCATCC
CGCGCTGCGGCATGCGGCGCCGGTGCGGCGAGAACTCGGCTTTCGAACGGTCTTCAACGT
GCTCGGCCCTCTCGCGAATCCAGCCCGCGTGCGCTACCAGCTTCTCGGAGTCGCGATGCC
TGAACTCGTGGAGACGGTGGCGCGGGTTCTCGCCCTGCTGGATGTCGAGCATGCGCTGGT
CGTCCACTCGGCGGATGGTTTGGACGAGATCAGCCTCGGCGCGCCGACGACGGTGTACGA
GGTCCGGCGCAACGGGACAGTCGAGGTCCGACGTTGGACGCTCGAGCCAGAGTCGCTCGG
GCTCGAGCGGGTTCCCAGCGATGCGCTGCGTGGCGGCACTGCCGAAGAGAATGCGCGCAT
CGTTCGTGCTGTCCTGGAGGGAGCGCGCGGCCCAGCACGCGATGTGGTGTTGCTCAACGC
GGCTGCCGCGCTCGTTGCGGCGGACGCGGCGCAGTCGCTCGCCGAGGGATTGGAATTGGC
TCGCCACGCGATCGACAGTGGTGCCGCGCTGGACCGCCTGGAGCGGCTGAAGGTGCTCTC
CAACGCGCTGGCTGAGGCGGAGGTGCCCTCGTGACACGAACGGGAACCGTCCTCGACCGC
ATCGTCGAGCGAACGAGTGCGGACCTGGCTGAGCGTCGCCGCCGGGTACCAGAGGGTGCA
CTCCGGGCACAGGCCCACGAGCAAGCGCCGCCGGTCCCGTTGGTACCGGCCTTGCGCGCT
GATCGAGTCAGCGTCATCGCCGAAGTCAAGCGCGGCTCCCCCTCGCGTGGCCTCTTCGCT
CCTGAGGCTGATGCTGCTGCAGTGGCGATGGACTATCTCGCGGGTGGGGCCGCTGCTCTC
TCGGTGCTGACTGACGAACCCTTTTTCCACGGGAGTCTCAAGGATCTCGCAGTGGTTGCA
CGGCTGGCGCATGCCAGCCCGGGACCCGTACCGGTTCTGCGCAAAGATTTCCTGCTCGAT
CCCTATCAGATCGTGGAGGCGCGGGCCCATGGTGCAGACGCCGTCCTCCTGATCGTCGCA
GTGCTCGATCGCTGGCAGCTCGCCGAGCTCCTCGGCGTCACCTGGGAATTGGGCATGGAG
GCGCTCGTCGAAGTGCATGACGAGTCGGAGTTGGCGACCGCAGTGGAAGCCGGTGCCCGG
GTCATCGGGATCAACAACCGCGATCTCCGGACCTTCACGGTCGACCTGACGGTCAGCGAG
CGGCTGGCGCCGCTCGTTCCGGCCGATCGGGTCGTGGTCGCCGAGAGTGGCATCCATTCA
GTCGCTGATGTCGAACGGCTGGCGCGGGCTGGTATCGATGCGATTCTGGTCGGTGAGGCG
TTGATGATGGCGCCGGATCGTCGTGCGATCGTGCAGGCACTGGGGAGCGTGGAGGTGGTC
CGATGCCGGGGCTCGTGAAACTCTGCGGTATGCGAACGCCGGAGGACGCACGAGCAGCGA
TCGAGACCGGCGCGGATCTCATCGGATTGGTCTTCGCGCCGAGCCGGCGTCGGGTTTCGC
TCGAAGAGGCTCGCGCCATCTGCCGAACGGTACGGGAGTCGCGGAATCCGCCGCGCATCG
TTGGACTCTTCGTCGATGCTCCCGTCGACGAGATCGCGATGATCGCGAGCGCGCTCGAGC
TCGATCTCGTCCAGCTCCACGGGAACGAGCCGCCAGAGGTTCTCGCCCGGCTCGGTTGGC
CAGCCCTGAAAGCGATCCGGCTGCGGCCAGGCGAAAGCCTGGAGGCAGCCTGCGACCGCA
TCGCGCCGTACTTCAGTCGAGAACGGAACCCGCTCGCGATCCTGCTCGATGCCTATCATC
CGTCCCTCTTGGGTGGGACCGGCCAGATCGTCGACTGGACGCTGGCAGCCGAACTCGCTG
CGCGCTTTCCGATCATCTTGGCTGGCGGATTGCGCCCAGAGACGGTAGCGGAAGCGATCG
CGCTCGTCCGGCCGCTGGGTGTGGATGTTTCCAGCGGGATCGAGCGCGACGGGCACAAGG
ACCCTCAGCTGATGCAGGCGTTCGTCGCGGCAGCGCGCCGCGCGTTCCTGACCCTCGATC
GACCGGCGGAGATACGGATCGGAGGAATGCGATGACGACCAGAACCCAGCCAGTACGACA
GCTTCCCGACGAGCGTGGGCGCTTTGGGGAATTCGGGGGCATGTATGCGCCAGTGACGCT
CCTGCCAGCGATCGAGGAACTGATCGCGGCGTACGAGGATGCCCGCCGTGATCCTGCTTT
CCAGGCCGAGTTCGAGCGATTGTTGCGCGACTTCGTCGGCCGCCCCACGCCACTCTATTA
CGCTGCGAGTCTGACCGAGACGGTGGGAGGTGCCCGCATCTTCCTCAAGCGGGAAGACCT
CGCGCACACCGGCGCACACAAGATCAACAACGCGGTCGGCCAGGGTCTCCTGGCCAAGCG
CATGGGGAAGCCGCGCGTGATTGCCGAGACCGGTGCTGGGCAGCATGGAGTTGCGACCGC
GACCGTCTGTGCCATGCTCGGTCTCGAGTGCGTCGTGTACATGGGCGAACTCGACGTGCA
GCGTCAGTCGCTCAACGTCTTCCGCATGAAGCTGCTGGGGGCAGAAGTCCGACCGGTCAG
TTCGGGAAGCCGCACGCTCAAGGACGCGATGAACGAGGCGATCCGCGACTGGGTCACCAA
CGTGCGGACCACCTATTATCTCGTGGGGTCGGTCGCTGGGATGCACCCGTACCCGATGAT
CGTGCGCGATTTCCAGTCGGTGATCGGGAAAGAAACGCGCGAGCAGGTTTTGGCCGCAGT
GGGACGCTTGCCTGACGCGGTCGTTGCCTGCGTCGGTGGGGGGTCGAACGCAATCGGTAT
CTTTTCAGCCTTCCTGGAAGACGAGTCGGTCGAACTGCACGGTGCCGAAGCTGCTGGAGA
AGGGATCGAGACCGGACGGCATGCGGCCAGCTTGACGGCTGGTCGTGTCGGCGTGCTGCA
TGGCTCGCGGTCGTTCGTGTTGCAGGACGAGGATGGGCAGATCGTCGAAGCGCACAGTAT
CGCGGCTGGCCTCGACTATCCGGGGGTGGGGCCGGAGCATGCCTATCTCAAGGTGACGGG
TCGCGCGCAGTACCACGCGATCACCGATGCGGAGGCTCTCGCGGCGTTCCAGCTGCTCTG
CCGGACAGAGGGAATCATCCCGGCCTTGGAATCGGCTCATGCGATCGCTCTGGCGGTGCG
GTTGGCCAAGGAGCGGCCGCGCGACCAGGTCATCGTGGTCAATCTCTCCGGACGAGGCGA
TAAGGATATGCAGACGGTCGCGAGTGCGCTGGGGGTGACACTGTGATGCGACGGACAAGC
CGGATCGCTGACGCCTTCGCGGCGTTGCGTGCACGAGGGCAACTGGGGATCATCCCCTAT
CTCACGATCGGCTATCCGCAGCGGGAGAGTACGCTGGAACTGGTTCCTGCTCTGGTGCGT
GGCGGAGCGTGCGCAGTGGAACTGGGGATTCCCTTTTCCGATCCGCTGGCGGACGGTGTG
ACGATCCAGCGGGCGAGCCATGTCGCGCTGGCCAATGGGGTGACGGTGCGCTTCTGCCTG
GAGACGGCAGCGCGGCTGCGTGAGCAGGGTGTTGACGTTCCGCTCGTCTTCATGGGATAC
TTCAATCCACTGCTCCAGTATGGTCTGGAGCGGTTTGTTCATGCGTGTGTTGAGGTCGGC
GTCGACGGCGTGATCGTGCCGGATCTTCCACCGAACGAAAGCGACGAACTCCACGCCCTC
TGTCGGGCGGCCGGGCGCGACCTGATCTTTATGGTGGCGCCGACGAGCACCGATCGACAT
CTGCGCGAGGTGGCCGCTCGTGCGAGTGGCTTCGTCTACTGCGTCTCGCTGACCGGCGTG
ACCGGAGCGCGTGAGCGTCTGCCGGACGATCTGCCAGCCTTCCTGCAGCGCGTGCGAGCA
GTGACCGCTCTCCCGCTCGCGCTCGGTTTCGGTATCTCGCGACCGGAGCACGTGAGTCAG
GCACGGGGGCTGGTCGATGCGGTCGTCGTCGGGAGTGCGCTGCTCGATCGCCTGGCTGGA
GAGCCACCGGAGGGACAGGCTGCCGCGGCGGAGTCGTTCATCGCTTGGTTGCGGCAAGGA
GCGGATGCGGTCGCACCAGTCGGGGAGGGGTCGTAAGCGACGATGGTCCAGTGTCGCGGG
ATCCGGGGGGCGACGACAGTCGAGGCCAACACCGCGGAAGCGATCGTCCAAGCGACCCGC
GAGCTCTTGCTCGCGCTCGTCGAGGCCAATGGAGTGGAGCCGGACCAGATCGCGAGCATC
ATCTTCACGACGACGCGCGACCTCACCGCAACCTTTCCAGCCGTCGCCGCACGCGAACTC
GGCTGGATCCATGTTCCGTTGCTCTGCGCCCACGAAATGGACGTTCCCGGTGCGCCGATG
GGGGTGGTGCGGGTGTTGATGCATGTCAATACCGAGAAGTCGCCGCGCGAAATCCGGCAT
GTCTATCTGCGTGGCGCCCGTGTCTTGCGTCCCGAGTTCGGACAAGACCTGACTGTGCTG
ACCGAAGATCGCCGAGGAATGGGAGGGGCTGAGCAATGATCGTCGTCATGCAGCCAGGTG
CGACCCAGGAGCAGATCCAGGCAGTGATCGATCGGGTCGCCGAGTTCGGTTTCCAAACCA
AGCTCGCTCCCGGTGCCGAGCGGATGGTGATCGGGGTCGTCGGATCACCGTTGCCGGATA
CGCTCAAGGAGGCCCTCGAGCGCTTGCCGGGAGTCGAGGAGGTGATCCGTGTCAGCAAGC
GCTACAAGCTGGTCAGTCGCGAGTTCTACCCACTGGACACCGTGATCCAGGTGCGCGACG
TGACGATCGGCGGAAACGAGGTCGTGGTCATCGCTGGCCCCTGCTCGGTGGAAAATGAGC
GACAGATCCTCGAGACGGCTCGAGCAGTCAAGGCGGCGGGCGCCAGCATGCTGCGCGGCG
GTGCCTTCAAGCCGCGCACCTCCCCCTACGAGTTCCGCGGGTTAGGTGAGCAAGGACTCA
AACTGCTGGCCAAGGCGCGCGAAGAAACTGGGCTCCCGATCGTCACCGAGGTACTCAGTG
CCCAGCATGTGGATCTCGTGGCCGAGTACGCCGACTTGCTGCAGATCGGTGCCCGCAACT
GCCAGAACTATCTCTTGCTGGAGGCGGTGGGACGAGCCAAGAAGCCGGTTCTCCTCAAGC
GCGGAATGGCGGTGCAGATCGAGGAATGGCTCTTGGCTGCTGAATACATCGTCGCGCAGG
GGAACGAGCAGGTGCTCCTGTGTGAGCGCGGTATCCGCACCTTCGAGACCTTCACGCGCA
ACACGCTGGACTTGAACGCGGTTCCAGCAGTGAAGCACCTCAGTCATTTGCCGATCATCG
TCGATCCAAGCCACGGCACTGGACGTTGGTTCATGGTTCCCGCCATGATGTTGGCTGCTG
TCGCTGCTGGGGCCGACGGCTTGATCGTCGAGGTGCATCCGAATCCGGACCATGCGCTCT
CCGATGGCGCCCAGTCGCTCACTCCGGAGAACTTCGCTGCGGTGATGCCCAAGCTGGCCG
CCGTCGCCCGGGCGGTCGGCCGTTCCCTCCGCGGCGTGGCGACTGCCGAGCCCAGTCTCT
CGCCGGCCGATTAGGAGGGTGCATGAGCGACGACGCACTCGCTCGGCTCCTGGGTGCCAT
TCGCTTCGGCGCGGATGGGCTGGTTCCGCTGATCGTGCAGGATGCCACGACCGGTCAGGT
CCGCATGGTCGGCTACGTGAATGCCGATGCGGTGCGACGGACAGTCGAGACAGGGCGAGT
GCACTTTTGGAGTCGGAGTCGTCAGCGGCTCTGGATGAAGGGCGAGACGTCGGGGCACGT
CCTGGAGTTGGTCGAGCTGCGCACTGATTGCGATGGGGACGCCCTTCTCGCGCGGGTCCA
CCCGCATGGCCCGACGTGCCATACTGGTCGTCCGAGCTGTTTCGATACGGAACCGCTCGT
GGGCACGTCCCAGGATCCAGTGAACGCCACGATCCTCGACGAGCTCGCCAGCATCATCGC
GGCACGAGCAGTCGAACCACAGCCGGGGTCCTATACCAGCGCCTTGCTCCAGGCCGGAGT
CGATCGCATCGCGCGGAAGATCGGCGAGGAAGCGGCTGAGGTGATAGTCGCCGCCAAGAA
CGGCGAGCCCGAGGCGATCGCCCAGGAAGCAGCCGATCTCCTCTACCATCTCTTGGTCTT
GTTGCAGGCGAGTGGTGTTCCTGCTGGAGAGGTCTGGCGGGTCCTGCAGGCGCGCCGAGG
TCGTCACTCCTCGTCATAGTAACGCGGCGGGCGAACGACCAGGCGTTGCTGCTCGAGGTC
GACCGCGAGGATGACCGAGCGGATGGCGGGAAGGAGGAGTTCGCTTCCATCCGGTCGCTG
GACGACATAGACGTCGTTCGCGCCGGTCTCCAAGATCTCGATCACGCGTCCGAGCACGTT
TCCTGCTTCGTCCACCACCTGCAACCCGAGGATCTCGAACTGGTAGTACTCGTCCTCACC
CAGAGGGGCCGCTTGGCTGCGGTCGATCCGGACAACGACGCCGCGCATGGCCTCCGCTTC
GTTGCGCGTCGTGATACCTTCCAGCTGGAGGAAAGCGAGATCACCCTGCACCCGAGCGCG
GAGCAGCCGACGCGGTGTCGGCTCCTCGCCCAGGTAGACGTATTCGAGATGCGGAATGCG
CTCAGGGAAATGGGTCCAGATCTTCAGTTTCACGGTGCCGCGCACCCCATGCGCACCGAC
GATCCGACCGATCGACAGTCGCTCGGGAGACGCTGGACGCTCAACTGGTGGCTGTCGGTT
GGGCGTCGATCTGGTCATCGATGGTGAGGCTGGCGTGGACACCTTGCCGCACGGCGGCGA
TGCCGAGCATCGTGCGGATCGCGCGGGCGATCTTTCCTTCCCGACCGATCACCTTGCCCA
GTTGGTCGTGTGGCACTGAGAGACGGAGAATGACCGCGCGGCCGCGACGCCGGGCGCGCA
CCTGGATGGCGTCCGGATCATCGACCAACTGGCCCGCGATATAGCGGACGAGCGTCGCGA
GCCGGTTCATCGCCAGGTCTGGGTCGATCGGTGGACGCTCGCGGCGCGGCGGACGTTGGG
GTGGTCGTTGGCCGTCGCGGCGCTGCACGATTCACGCTCCTCATGCCTCGGGCTGCGCGG
TTTCGGCAGTTTCGCGCTTGGCCTCGTTCTGCTGACGCGGTGGAAGGACGCCGGCACGAA
CCAAGAGAGCACGGACCGTATCAGTCGGCTGTGCCCCATGCTCGAGCCACCACCGCGCTC
GCTCGACATTCACTTCGAGCGTATACGGATCGGTGCGGGGGTTGTAATACCCGATAACCT
CGATGAACCGGCCATCGCGGGGCCAACGTGCCTCGGCCGCGACGATCCGGTAGTGCGGCT
GCCTCTTCTTCCCCATGCGGCGTAGGCGCAGCTTGATCATCTTCTGCTCGCTCCACCCTC
CGGCTTGTCCGACAGTCCATCGACAGCAACAGCAGGCGATCGGTGCAGACCACCGACCGG
CACCAGGCAACTGTAGCAGGCAATGTGGGAAGGCGTCAATCGCTCGAGCCCTGTTGCGCG
GTAGTCCTGTCCTGATACCCGGGCAGCGTGCAGACCGAGCACTCGAGAGCGCCTGTCGCG
AAGCGTTGCTGCAGAGCGGCGCTGCTCCAACGTGTTGGACGCTCAGGAGTGCAACGAGAG
CGAGACACGAGATACCCGCTCTGACTCCGCAACGCTGGTCTCAGTAGAGAGATCGGATGA
CCGGTGAACGCTGTGGGTTTACGCGAACCAGTCGCTCCCAACCATCCCACGCCGCGCCGG
TCGGCTGGATCGAAGCACAGCGCGCGACCGATTCCAGGCTGACATCTCTGGTAGACCGCC
ACGGCGGGCGTTTTTCTCTCGTCTCTGCCCGGTTTTAGATCCGGACTGCAGTACCCGAGA
CGGTGACCATGAGCATGTTGCTCCCGCCCATGTCGATCGTCTCGTAGTCGATATCGACTC
CGATCACTGCGTTGGCACCGAGCTGGCGGGCTGCCTCGGCCATCTCCTGGAAGGCGATCT
CGCGCGCCTTGCGCAGCTCCTTCTCGTAGGCTCCGGAGCGACCACCGACGATATCGCGGA
TACTGGCGAAGATGTCGCGAAAGATGTTCGCTCCCAGGATAGCTTCCCCCGTCACCACGC
CCAGATACTCTTTGACCGGTCGTCCCTCGATCGCCGTCGTGGTGGTGATGAGCAGATCGG
ATGCCATACTGCTCTCCCCCTTCGCGGCCGAACTGTTCATCGGCAACATACTACCACACC
GATTGTCTCGGAAATGGCCGGCGGCGCAGGCGTCACGGGACGCGCTCATGAGCGCGTGCC
TGCTCCGTGACGTGGGCTCACTCTCTTCCTGCCGTGCGAACTCATCGATGCCAGCCGTGC
ACCGTCGCACCGCAGAACGATCGCCGACCCGGTTCGTGTGGCGAGTCCTCGTCGATCCTC
TTACCGAGTGAGGCGGGTCGTCATCTGCACAGGCCGTGAGAGCAGCGAACACGGGAGGCG
CGATCAGCGATGCACGCCTCCCGTGCCATCCGGCGACGATTCGCTCGAAAGCGCACGGCG
AGCGAGAACGCTCTCAGTCGTCAGCTGCCACCTCGTCAAGATACCGGAAGCCCCAATCCT
GATAGGGGCGATCGACTGCTAACGCGCGCTCGAGCATGCGCTCGACGCGGATCGCGTGTT
CGCGTGTCCGTTCATCTGGTGCGCGCTCCGGATCGTAGAGCTTGGACATCTGCTTCCAGA
TGATGCGCCGCTGGATCTCGCTGGTTCCTTCCACGATGCGGAGACTCCGATAGTTGCGGT
AGATGCGCTCGAGCGGGTAATCCCGGCAATAGCCGCGCGCACCGAAGAGTTGCACTGCCG
TATCGACGACGTGCTGGCACGCTTCCGTGGAGTAGAGCTTGGCCATCGCTGCTTCCTTGG
CGGCGAACTCGCCGCGATCGATCTTGCGCGCTGCCTCGTACATGGCCAGGCGAGAGAGCC
AGATCGTCGTCGCAGCTTCCGCGAGCTGCCATTGGATGCCCTGAAAGTCAGCCAGCCGCT
GACCGAAGGCCTGCCGCCGCTTCACATAGGCCATAGCGAGTTCCCAGGCGCGCTCGGCAT
AGCCGATCGCGAGCGAGCAGCACTTGACGCGCCCTTCGTCGAGCGTGCGCATGAGCAGCC
GGAAGCCCCAACCGAGTTCACCCAACAGGTTTTCTGCTGGAACCTTGCAATCCTCGAAGA
CGAGGACGCTCTCGTCGATGCCAGCGTTGCCCATCATCTTCTGTCGACGCGCGACCCGCA
TTCCGGGCGTCCCTTTGGGAACGAGAAACACGCTGATCCCGCCGTGAGCACCCTTGCCGG
GATCGGTCGCCGCGGCGACTGTGAAGACATCGCCCCGCTCTGCCCAGGTGATCCAGTACT
TGACGCCGTTGAGTACCCAGTAGCCGTCACGCCACTCGGCGCGGGTGGAGATGCCCTGGC
CGTCCGACCCGACCTGCGGCTCGCTCATGGCGAAAACGCCGATGATCTCCCCACGTGCAA
GGCGGGGCAAGTACTCGCGCTTCAGCTCTTCGCTTCCACCATGCAGGATGGCCAGGCTGC
CGATGCCGTTGTTGAGGTCCACCACGTAGCCGATAGCCAGAGGGGCCTTGTGGATCTGCT
CCAGGACCATGCACGTTTCGAGCAGGTTGAAGCCGAGACCCCCGTACTCTTTGGGAATCG
TCATGCCGAAGTAGCCACGCTTGGCCACATCGGCGATGACCTCCGGGGGAAGGTAGTCTG
TCCGCTCGATCTCGTCTTCGAGCGGCATCAGCTCCTCATAGACGTAGCGCTTGGTCTCCT
CGACGAACTCGAGAACCTCTGCCCGGACGCCATCCATCACCCATCCCTCCTTTCCGGAGC
ACGCAGAACGATCAGACTGTCGACTGCCCACGCACCTCGTCCTTCCTCGAGCACGATGAG
CGGATTCACTTCCGCGACCTCGATCAGGTCAGCCGCTGCCACGGCGAACCAGCTGAAACG
AGCGATGGCCTCGGCCGCCGCACGGCGGTCACGTGGAGCCAGCCGTCGATGACCAGCCAG
CAGGGCTGCGCCCCGCAGTTCGCTGAGCATCCGATCCGCCTCCTCTGGACTGACCGGGGC
CTTGCGATAGACGACATCTCGCCAGATCTCCACGAACTCACCGCCGAGACCGACACTCAC
CACCATGCCGAACGTCGAATCGCGGAGGCATCCGAGGAGAAGCTCCAGCCCGTGCGGAAT
TTGTCGTTGAACCAGATAGCCGGTGACCTCCAGCGATGGTGTGGCCGCGAGGGTCTCGAC
CATCCCCTGCCATGCCTCGATCAGCGCCTGGCGATCACTGATACCGAGCCGGACCGCTCC
GAGGTCGCTCTTGTGGAGCAAGTTCGGTCCCTGTGCCTTGAGCACGACCGGAAACCCGAT
CTCGTCGGCTGCCGCGAGTGCTTCCTCCAGGCAGGTCACCCAGCGTTCGCTCGGGATAGG
CAAGCCGATACGTGCGAGGATCTGCTTCGCTTCGTACTCGGTCAGCGTCACCGGTTGATC
GTGTGCTGACCGCGTGGCACGCTGATGCCAGCGCTCGATCTCCTGGCGAATCTCCCCGAG
GGAGGACGGTGGAGCGAGCGAGTCCGGTGCGCTGGCTCGCCACTGGCTGTAGCGCGCTGC
ATGAGCGATCGCGCGGTACCCGTATTCGGTTCCTTGCAAAACGGGAATCCCGGCCGCGCG
GAGGCGCTGCACTTCCGTGCAATCGAGCCCCGTTGCCTGATTGGTGACCACAGCGAGTGG
CTTCGCGGTGCGCTCGCGCAAAGCGAGCATCGCCTCGGCATACAGGTGCGCTTCCTCGGT
TTCCCGCACCATGTCGGTTCCCAAGACAATGGTCTCGATGTTCGGGTCTTCGGCGAAGGC
GGCCAACGTGGCCGGGTAGACTTCGTCGAAGTTGCCGGAACCCCAGGCGTCCAGCGGATT
CTCGAGCTTGACGTACGGAGCCAGAACCGTCCGCAGTCGTTCGGCAGTTTTGGGTGACAA
GGGTGGGAACTCGAGGCCGATCCGCTCTCCCCAGTCCGCGATGAGCGCTTTCTCTCCTCC
ACTATCGGTCACCACGCCGACGCGGAAGCTCCGTGGCCAGCGCCCAGCGAGCAGAAATTC
AGCCGTGTCGTACAGCTCGTCGAGCGTCTCGACCAGGATCACGCCGTATTGGCGCATGAT
ATCGCGGAAGATCGCGTCCGAGCCAGCGATCGCGCCGGTGTGCACCAGAACCGTCGCGCG
GGCCAATTCCGAGCGACCGACCTTGAGCAGGACGATCGGGACAGAACGCGCATGAGCGGC
CTGGATCACGTCCAGGAACCGCTCGCCATCGCGCACGACTTCGAGGAAGCCGACGAGAAG
ACGCACGTGGGGGTCGGACAAGGCGGCCGCGAAGTAATCGGCCGCAGTCAGGACGGCTTC
GTTCCCGCTCGAGACCAGGTAGCGAAAGCGGAGTGACCGCGTGTTGTGGGCCAAGGACCA
AAAGACGGAACCGCTCTGCACGACCGCAGCGGCCGGACCGGTCGCCAGGTCGCCTGGCAG
GTGATAGCCGGTCAAGGTTGCTCGTGCGTCCGGAGTGACCAACCCCAGACAATTGGGACC
ACAGACGGCGATGCCGCGGTCGCGGGCGATGGCGGTGATTTCCTGCTGAATCGCCAAGCC
TGAGGGACCCGCCTCGGCGAAACCGGAGCCGAGTAGAACCGCAGCCCGCACTCCTCGCTC
AGCGAGTGCGCGAAACGCCTGCAGGGTATTTTCCGGTGAGAGGGCGATCACTGCGCAGTC
AGGCGTTTCGGGGAGGTCCTCGACTGTGCGGAAGCAGGGGAACCCCTCGACCGCCTCACC
ACTGGGATGCAGTGCCCACACTGGACCGCGAAAGCCGAAGGTTCGCAAATTGGAGAGGAC
AGTCCGGGCCATGCGCCGCCGCGGGCTCGCGCCGACGACGACGATGCTGCGCGGTCGCAA
CAGCGGGGCCAGCATCTCCGATTGCACTGTTCTCTGCTCGTGCATCATGCACCCTCGAAC
GCCTCGATCTTTTCCCGGACGAAATCGGGCAATGGGCAGGACCGTCGAGACCGGCTGTCG
TAGCAAACGAGCACGAGACGACCGTGAGCATGGACGCGCTCGCGCGCTGCGTCGACGACT
GCAAAGTGCACCTCGAAACTGGATCGCCCACGCTTCGGGATGCGGATCCCGATCGAAACC
AGGTCATCGAAGGCGACCGGCGCCCGATAGTCGATCTCGGCATGCGCGAACGCCCAGTCG
AACGATCCCTCGTGGATCGTCTTGCCGATCGGGACACCGATTTGCCGAAAGTACTCCATG
ATCGCCTGCTCGACGTACTCGAAATAGACACTGAAGTAGACGATCCCTTGCATGTCGCAG
TCACGGTAGCGCACTCGCCAGGGGTACCAGAAGCGGAACGATTCGAGTTCGGCCTGCATC
ATCATTTTCCCGTCAGACGCTCGAGCAGCTGATCCTGACCATGTTCGCGTGAACGGATGA
TCGGGAGCGCGTCACTTCCTTTGACTGGCCGTTACTGGCATCGTGTTGGCGATCCGATCG
ATTCGGTGGAACGAAGCTGCTGCTCGAGTAAAGCATAGCGAAACGGTGCTCCCGCTCAAT
TCGCGCCGCGTATGGTGACAGGAGGGATGCATGTGTCAGGCGTATGAAACTGATCGGCTC
TCGAACTCGGCCCATCTCACCAGTAGCGGAAGGCATCTCTCCTCCCTCGTTGTACCCGAG
GAAACGCGGTGTATCGACCCCGTAGGTGGATCCGTTCCAGCCAGCGGTACGCCGGACACC
GAAGCCAGGTGGTGTCCGGCGTACCTGCAGCGCTGGACGATGGTGCTAGCGAGCGATCCA
GCTATTGAAGCGCTCGACGACCTCGTCGAGGTGATCGGCCCACCACTGATAGTCCGGATA
GACCTGGAGCGCCTTGTTCTGTGGCGCACTCGGCAACACGGCCACGCGTTCTGCGGGCAA
GGCTTCGAACGCCCGCTTGTTGGCTGGGCCGTCCGGATAGGCCAGCGCGAAGGCCCGCTG
TACCTCCGGACGCAAGGCGAAGTTGATGAAGTCGTGGGCGACATCCACGTTCTTGGAGCC
GCGCGGGATGACCAGCGAGTCGCTCGAGAGCCGTCCCTGGTTCCACGTGTAACCGAGGAC
CGTGGAACCTTGCTCGATCAAGAACTGGATGCGGGCGATCCAGGCATCGGTGAGATAGAC
CTCGCCATCGGTGAGGAGTTGAGCCGGTTGGGCACCCGCCTCCCACCAGACAGTCACGTG
TGGCTTGAGGCGGTCGAGTGCACGGAAGGCACGGTCGACATCCGGCGGGTAGAGTTGGTC
GATCGGTACTCCGTCGGCCAGGAGGGCTGCCTCGAGCGGTCCCCACTGGATGTACTTCTG
GAATGCACGCGGCCCAGGGAAACCTTGCACATCCCAGAAATCGGCCCAGCTCTGGGGCGG
CTTGTCCGGGAACTTGTCCTTCCGGTAGGCGAGACACGTCGAGTAATAGAAGTAACCGAC
GCCGTGTTCGAGCACGAGTTCCGGAAAGATATCGGTCGTATCGATCTTGCTGTAGTCGAG
TGGCTCCAGCAGGTTGAGGCGACCCATCGGGATGACCGATTCGGTCCCGACATCGACCAC
GTCCCACTCGACAGTGCCGGACTCGACCATGGTTCGCAGCTTGGCCTCGTCGGTCGTATC
TTCGACGATCTGACAGCCGGTGAGACGCGAGAAGGGCTGGTAGATCGTCTTGCGCAGGGC
ATCCTGCAGAGCGCCGCCCCAGGAGGTGACGACGATACTGCGGCCCTTCCAGCGGTTGGG
ATCGTCATAGCCAGGAACCGCGAATTCACCCGCCGGCGCCTGGGCAGCAGGCGTCGGTGT
CGCGGCTGGGGCCGGAGTCGGTGTCGGAGTGGCCGCCTGCCGGCAGGCAGCGAGCGTGCC
GGCTGCCAGGAGGCCACCGAGTAGCTCGCGGCGGCGGAGGCGCTGCTGGCGCGCCAGGAA
CTGGAGCAGGGCATCGATCCGATCAGCCATGGTACACCTCCTCCTCGTCTGAGCCATGCA
CAGTGCTCTCAACGGGTCGGGAAAGGAAGCGCGATGGCATCGCGCACTTTGCCAGGTTCC
TGGAAGCGGCTGAGCCGGATTTCCTCGTCGGGAAGGTCGCTCACGCGCTCGTCCAGGATC
AGTTCGGCCATCTTCATACCGAGCGCTGGTCCCCACATCATGCCGTGTCCACCCGCGGCC
AACACGTAGAAGCCGAAGCGTGGCTCATCGATGATAGGAAGATGGTCCGGCGTGTAATCG
ATCGAACCGGTCCAGGCTCGCCCGATCGGCAAGCCACGGAGTGCCGGTATCGTCGCTTCC
CAGTCGGGCTTGAGTCGCTCGAAATAGTCCCAGTCGAATTCCAGGAGGAAGCGATCGGTC
GGGTCCGGCTGTTCCGCCGGGTTGCTCATCCCCAAGAGGAGACCGTGCTCGTCGGGACGC
AAGTAATATCCCTTGGCGAGCACGAAGAGCATGGGGAAGTTCGCCGGCAGGTCGGCAGGC
CTCGTCGGGAAACTCACGATCTGATGTCGAGCTGCCGAAACTGGCACGTCGATGCCGACC
AGTTCGCCGATCCGGCGGGCACCGCGTGGACCGGCGGCATCGACGACGCGCTCGGCCTCG
AAGGTGCCCCGCGTTGTCCTCACGCGGTAGCCGCTGGCCAGCGGCTCGATCTCCTGGACC
TCGCACTCCTCGAAGAGCGCGACGCCGGCGCGGAGAACGGCGTGCGTAATGTTGCGTGCC
ACGATGTGCGGGTAGACGAAGCCGTCGTTCGGTGTGTACGTCGCGCCCAGATAGCGGCTC
CAGTCGACGAAGGGAAGGCGCTGAGCGAGCTCGCTCGGCTCGAGCCAGGTATTTTCGACC
CCGCAGCGCTGGCGCAAGGTCACGAGTTCCTGAAAGGCTGCTCGTTCTTCCGGTGTCGAG
GCGAGCACGTAGTAGCCGACTTCCACGAAGCCGCTTCCGAGTCCCAATTCGCGGCCCAAT
TCCTGATAGAGCTCGCGCGACCATTTCCCGAGTTTCACGGCGGTTTCTGAACCGCCCTGC
TGGCGCACGATCCCAGCCGAGCGCGTGGTGGCACCGAACCCGGCCCAGTAGCGCTCGCAA
ACGGCGATTCGATGCAGACCGCGCTTCGCGAGAAAATACGCTGTCCACAGTCCGAGGTTT
CCACCACCGATGATCAGCACATCGTAGGACGGCATCGCCCGTCGCTCCTTTCACCGCTTT
CCTCTCGCTCGACTGCCTGCCTCAGGTCGATGAGTCAGTCGCGACGTCGCCGAGTTGCGT
GAGTACCCAATCGTTGAAACGGCGGATATGCGCTTCGATCGGTGCGAAGACGCCTCCTTC
CGCATAGACCCGCGAGCCGACGCCCAGCTGGCACCGCTCGCACATCGCCCAGTCCTGCCG
GTTGACGAGATCCCAGAGCTCGACCGCATCGCTGGGATCGAAATCCGGAGTGGCCACGAT
AGCCGGATCGAACAGCCAGTCGCAGTGCACCAATGTGCGTCCGACGTCGAGCGGCTCCAA
GCGATGAATGAGTACGTAGTCCGGATGCAAGTTGACGAAGATGTTGGGTACCAGGACCAT
GCCATAGTAGGTGCGATCGTCCTCGGGGCGCAGGCCAGGCAAGAGCGGGCGCGTGCGCTT
GCCAGTCAGTGTCAGTGTCTCGACCCCCTCAGCGAAGGTGGCCCCGACCCCTTCCTGGTA
GGCGTAACCGGCGCGGAAGCTCGGGACGAGCCGACTCAGCTCCGGGTGGACGACGGCACA
GTGGTAACACTCCATGAAGTTCTCGACGATGAGCTTCCAGTTGGCTTGCACATCGTAGGT
CAGCGTTGCCCCGATGCGGAGCTGGCCGACCCCATACCGATCGAAGATCGCACGATCTCC
CAGTCGCTCGATGATCCGAGGCACGATTTGCGACTCGACCGGCGGAGGGTCGTTCGAGAG
GTTGACCCAGATCATCCCTTCCCAGACTGCGAGCGGCACGGGCACGAGCCCATATCGCTC
CGGGGAGAACTCGGGCACGTCCCGCATGTTCGGTGCGCCGATCAGGCGTCCATCGAGGGC
ATAACTCCAGGCATGATAGGGGCACTGGATCACGCGCGATTCCAGACATCCGCGGGACTC
GGTGCAGAGTCGCGCTCCGCGATGGCGGCAGACGTTCAGGAAGGCCCGCAACTCGCCATC
GTGACCGCGGATGACCAGCAAGGGCTCACCGGCGAGCTGGGTGGTGAGATACTGGCCAGG
CTCGGCTAACGACTGGGCGAGCCCGATGCAGGTCCAGAGGCGGCCGAAAATCCGCTCCTG
TTCGCGCGCGTAGATCGCCGGATCGACGTAGTAGCGGCCCGGCAAAGTAGGGACGAGCGA
GATGCTCTCGACCTTCACGACTCACCTCCGCTGCGCGCGATCGATCAAGAAGCCGAAACC
GAAGGATCCATCCTCATCTTTGCCACGACTGGGAGATCTTCCGTCACTACGTATACTGAT
TGGAGTCCCTGCTGGCAATCCACGGAGCGTCGAAAGATTGTCGAAAAGCTTCGTACAGAT
GCACGAGGACGAACAGGGGTATGGCTGAGAAGCGCTTTACCGGCACGCTCGTCAGGCGAC
AGCCGGCTCGTCCCAGCGAGCGCTCCTCCCCATCGGTGACAGCCCGCACCACTCGTCGTC
GCGCGGTGGACCCAGCCCGAGGGAAGCCGGCAATCGCGAGCACGGTACCGGTTCTCGGAA
GCACCTCGACCAATCGAGCGGGGGACAGCGTGATGGACCACGCTGCCCCCCGCTGACGGT
CGGTTTGGGGAGAGTCGACCGGGCGCTCAGTGCGGGAAGGGGAGATGAATGGCGTCGGTG
GCCATCCGACCTTCCGTAAAGCGCCGCAAGCGCACTTCCTCCGGGTCGAGATCGCTCAAG
CGCTCCTCCGTGACCAATTCCGCCATCTTCATGCCGAGAGCCGGCCCCCACATGATCCCA
TGTCCACCCGCGGCGAGCACGTAGAAGCCGAAGCGCGGCTCGTCGATGATGGGAAGCTGA
TCCGGTGTGTAATCGATCGATCCGGTCCAAGCTCGACCGATCGCCTTCCCTGCCAAGCTG
GGGATGGTCGCTTCCCACTCCGGCTTGAGCTTCTCGAAATAGTCCCAGTCGAATTCCAGA
AGGTAGCGATCGCTCGGGTCCGGTTGCTCCAAGGGATTCGAAAACCCCAAGAGCACTCCC
TGCTCGTCCGGGCGTAGGTAAAAGCCAGCAGCCAGAACGAACATCATCGGAAAGTTCGCC
GGCATGTCGGGCGGTCGCTCCGGGAAGGAGATCACCATGTGCCGGGAAGCAGCCACCGGT
ACATCGATCCCCACGAACTCGGCGATCCGCCGGGCACCGCGTGGGCCGCCAGCATCGATC
ACCCGTTCCGTCTCGAATACGCCTCGCGACGTCTCGACTCGATAACCACTGGTGAGCGGC
TCGATCCCCTGGACCTCGCACTGCTCGAGCAGCTCGACGCCGGCTGCACGCACGGCCATG
ACGATGTTGCGAACGATGATCGCTGGCTCGACATAGCCATCGTTGGGCGTGTAAGTCGCA
CCGGCGAATCGGCTCCAGTCGACATAGGGCAGGCGCCGAGCGAGATCCTCTGGATCCAAC
CATTCGTTCGGAACGCCGTGAGCAGTTCGCAGTTCTACCAGGCGCTGGAACACCGCTTTT
TCCATGGGACTAGAGGCGACGACGTAGTAGCCGACTTCACGGAAGCCACTGTCCAGCCCG
AGTTCCTGGCCCAGCTTTCGGTACAGCTCGCGCGACCATTTCCCGAGTTTCACGGCGGTT
TCTGAACCGCCTTGCTGCCGCATGATCCCAGCCGAGCGCACAGTGGCGCCGTACCCGGCC
CAATACCGTTCGCAGACCAGGATCCGACGTACCCCTCGCTGGGCCAGGTGGTAGGCGGTC
CAGAGACCGAGATTTCCACCGCCGACGATCACGACGTCGTCGCTACTCATGTGCTCGCTC
CTTTCCCTGCTGCGCGAGGCACTCTCGTTCACTCGTGCGTCTCGACCGGCTGTTCGCTGA
GCAGGGTCCGTTCGACACAGCGGAAGAATGCGTCGATCATCCGGCGATTCACCTCTTCCA
GCATGCGCCAGCCGAGACTGCCGAAGAGCCCAGGACTCGAGACCGTGAGCGTGTAGCGGA
TCGCCGTTCGCTCGCCGTCTTCTCGAAGTTCGGCAACGGCATGAGCAGTCACCGTTTCTC
GTGTCAGTGGATCAGTCGCCAGGGCAGTCAGGCGGATCCGCTCTGGGGGAATCAACTCGG
TGAGCTCGACGGTGGCATCGCAGGCGAACTGCACGAAGCCGGCCCGAAAGCGCACCGACC
CGCGAAACGTGCGCTCTCCGACCTGGACGACGTCGTGGACGCCAGGCAGGCAGCGCGTGG
AAAGCGGGATATCCAGGCGAAACTGCCACACTCGTTCCCGCGAGGCAGGGAGCAGCGTCT
CCGCCCCTGCTGTAACGTCCCCGCCGTGTTCTCCCCGTGCGGACACGCTCGCCTCCCCTC
TCGCTCGTCGTCGTTCCGCCTCTGTCGTTCTCCCCTGACGGTTCCGGTCGCTTCATAGCC
AGTGTGAGGTGGAGAGAGATGGTCGAGTAATCCCACAGTTGCACGAAGCGGCAGGGATTT
CCTGGACGATCGCAACGAACCGTCCGGTATCCTTAACCGTGCAGGCCGGGTGATGCGAGT
CACAGGGATGAGCGGCCGAGACCGTCACGGGCTTTCAGTGAGGAATATCGTCGAAGGGCT
CAGCGGACGATCGCGTTGGCAGGTGCATTGCGAGGTGCTATGGGCATCACGGTGCGCGAG
CTGCTCGAACATCCAGAGTTGAAGACCCGCCTGGTAGCGGGTGCAGCTGGCCTCGACCGG
GTGATCACCTGGGCCCATGTTTGCGAACTGGAGGATCCAACGGTCTGGCTGAGTGGTGGT
GAACTCGTCATGACCGTCGGGATCGGTATACCCCGGGATGAGGCTGGGCAAGTCGCGTAC
ATCGAGCGTCTCGCTCGGGCTCGTCTGAGCGGGCTCATGATCTGCGAGGGGATGCGGGCC
CCAGCCCTGTCGGATGCCATGCTGGAGACGGCTGATCGCCTTGCCGTACCGGTTCTGCTC
GCGGCCTACGATGTGCCGTTTGTCGCCGTCTCTCGGGTGGTGGCTGACGCCAATCTGGGC
GACGAACATGAGCGCCTGCGTCGCACCGTGCAGATCTATGAGGTCGCGCGGCTCGTCGTG
CACGGGACAGCCGAGGACGCGGAACTGCGGGGACGCTTGGAGCGGATCCTGGCTGCCCGA
CTCATCGTCCTCGACCTCGTACTCGGCCAGGAACTCCTGCCAGTGACGGTTCCCGAGCCG
GAGTTCCTGCGGGCGGTGCGGCGCGCCGTTGAGCGCTATCCAGAAGGGCAGCTCCCCGCC
GTGGTGCAGTTGCCCGAGCTCGCCAGTGGGGCTATCGCGTTGCCCGTTCCGACACGTGGT
CGAACGTTCCTAGTCGTTGTGCCGAAGGATCGGCGACGCGGTCACGATGTCGTCGTCCTG
CGGCATGTGGCGACGGTCGTTGCGCTCGCGTTGGAACGCAAGGCGGTCGAAAGGGAGCGG
CAGCGACGCCTGGCGGGTGAGCTGCTCGCTCAGCTCGTCGACCAGCGCCTGAACCCGGAC
CTCGCTCATGAGCTCTTGCTCCGCGAGCATGGCTTTCCCGAACCACCGTATGCGATCGCT
GCCGTGCCAGAACTCGCTGTGAGGCTCGAGGAGCTGCACACCATGCTCGAGGGACAGTTC
GTTCCCCACGCCGTCATCCGGCGGGATGGTTACTTTCTCGTGCTGCTACCCGACTCGTCG
GATGCGCTCGAGGTGATGCGGGCGCTCGCGACCGATCGGGCGATCGGGTGGAGCGATCCG
ATCCGCTCGCTCAGCCGGATACCAGTGGCTGTGGTAGAGGCTCGCTGGGCAGCGCATGTG
CAGGAGCGCGGACTGCAGCGGTATGCAGCGGTGCGTGGCGGTGCGCTCGGCTGGCCCCTT
TCGCTCGAAGCAGCTCAGGAACTGGTCGCGCGGGTGGTGGCTCCCGTGCAAGCGTACGAC
GCCACCCACGGCACGGCACTCCTGCCATCGTTGCGCACCTTCCTCGCCTGCAACGGATCA
TGGAGCGAGACGGCCCGTCGGCTGAGCATCCATCGCCAGACACTGCTCTATCGCTTGCGA
CGGGTGGAAATGCTGACGGGATTGCGCGTCGACCGGTTGGATGATCTGGCCACCCTCTGG
CTCGCGATGCGAGCGGCTCAGATTTTGGGTGCTGATGCCAGCAACTCAGCCCCACAGGGA
TCGGTGGTCGACTAGTGGAAAGGCACGGTTGTGGAGGCGAGAACGGGCCGGTGTCGATGA
TGGGCGAAGCGGGGTCGCAGCTGGTGGCGTGTTGTGCTTCATCTGGCTCCCACGGACACG
AGCAGAACCGTGGCCGGCTGGGCGAGCCACGAGGTCGAGCGGGTGGTGGACAGGCTACGC
AGACGTGTGATGGTTGACCGGCCAACGACCGGTCACCGTCGTCTCACGGAAGCCCTTGCG
TCGATGCCGTCGGCTCTCTGTACGCATGGGGGTGCGCACTGCCGCTCAGAAGAACGAGCG
GTTATACTTACAAGGAGTGACGCCGGAGTGGCGGAACGGCAGACGCGGCGGTCTCAAAAA
CCGCTGGGGGCGACCCCGTGTGGGTTCGAGTCCCACCTCCGGCACCGCACCAGGACAGGC
AAATCGACCGCTCATCGGCCACCCTCTTCCCGCGACGCGAGCGCCGAGTGAGCAATTGAG
TTAGCAACGAGCTGCTGCAAGCGTTCCGCGGCTTGGCGCGCGAGCCCCGGCGTGACACGC
GAGTAGACATCCAGCGTGACCTGGACCGTACTGTGCCCCAGGATACTGGCGACCACCTTC
GGGTGCACCCCGTCGGCCAGGAGCAAGGACGCCGTGGTGTGCCTCAAGTCGTGGAAGCGC
CGGTGGGGCAGTCCTGCGCGCTCGAGCAGGCGGTGGAAGCGCCGCGTCGTCTCGGCCGGG
TCGAGCGGCACCCCCCGCACGCTGGTAAACACCCAGTCCCCTTCGGCCCAGGTTGGCCCG
GCCGCCAGCCGCCATTCGACCTGGTGTCGCCGCTGGCGTCGCAGCGCCTCGAGTGCCAGC
GGTGACAGGGGAACGCGCCGGCGGGAGGCCGCGGTCTTCGGTGGCACCACCACCAAACCC
TGACCGCGCACCCGCTGCAGTGACCGGACCACCGAGGGTTCGCTCCGTTCCCAGTCGATA
TCGCCCCACTGGAGGGCCAGCAACTCGCGCAGTCGCAACCCGGACAGGACAGCGACGGTG
ACGAGCGGCCCCAGGGGATCGTCCGCACAGGTGGCAAGTAACCGCGCGACCTCGGGGGCA
GTGAGGGCACGAAGCTGCAGCCGGCTCGCCCGCGACAGGTCTACCAGGTCACAAGGGTTG
CGCCCGAGCAGGCCCCACTTGACGGCGTCGGCGAAGGGCCGGTGGAGGAGCGGATGCGTG
TTCTGGACGGACTGGACACTCAACCCCTGCGTGAGGAGCTGACTGGCGAAGGCCTGCAGG
ACCTGCGGCTCCACCTTGTCGAGGGGCAGGCGGCCGAGCGCCGGAATGATCCGGACCCGC
ACGATCGACTCGTAGCCAGCCCAGGTGCGCGGCCGCAGGCTCGTGCGCCGGCCGCAAGGC
ACTGCGACAGGAACTGTGCGAGCGTCGGCGGCCGACCATGGGCCAGCACTCCCCGTTCAT
GCTCTTCGTGCAGCTTCTGGAGGAGTTTGAGCGCCTCGCGCTGGGTAAGGTGCTCTCACT
GACGAGCATCCGTATCGCCGTTGTGGTCGTCATGATCAGAAGAGCCGTACATGGAGCGCC
GAATGACGAGGTCAGCCTAGTCCCCGACGACATGATCGAATCAGTCGAGTGTCTTCTGAA
CCGCGATTGCAGCAGCGTTGATTGAGCAGTGGCGGTCAAGCATGAGGATATGTGCGACAG
GAAAGGTTTCTGCCTAAACACAGCGGCGAGGGGATCACGAAGAATCCAGGCAAGACGTGC
CCGTACGCAATGAACATGAAGACGAGCAATGGCCCCGAGCGCAGCAGACAAGACGAGCGC
AGCAGACAAGAAGAAGAGAAAAGGGATGTGAGTAGGATCAGTACAAGCTGTCGTGGCAGG
AGTGTCGTTTACGAAAATAGAGCCGCGTGAGAGGTTAACGGCCGTGACGAGGGAGATGGC
CTCCTGTGAGAAAATTCCAAGCCCAGTCGAGGTGGGTGATCATAGCCATTTCCGCTGCAT
CCGGATCGCCCGTGGCGATGGCCTGGACAATCGCTCGATGCTCGATCGTACTGTCGAGCA
TCCGGGCAGGGCGTCTCGAAATGACAGACGCGATGATGCGATGGAGTCGATCGCTCAAGC
GCTCCATCGAGGAGTACAGTTCGCTGTTCCCGAGCGAGTGCGCCAGGAAAAGGTGGAAAT
CCACATCGAGTTGTCGGTAGAGTCGGACGTTTTGTTCCTGCGCGGCTTTTTCCTGTTTCT
CCAGTAACAGCTCGAGGTGGACGAAATCCACCTCCTGAGGTTCCAGAGCTAAGCGACGGA
CGACGTATGACTCCAGTGCAACGCGCAACTCGAAGAGGTCTCGGACCTCTTCGAGGGAGG
GGCTCGCGACGATAATTCCCTGTTGCGGCACGATCAGCAGAAATCCTTCAGCAGCGAGCC
GTTGTATTGCGGCTCGGATCGGGGCTCGCCCGAAACCGAACTGCTCGGAGAGCGTTCGTT
CGGAGACAACCGATCCCGGAGGCAAGTCGCTCTGGACGATAGCGTTCCGGATCACTTCGT
ACGCTTGTTGGTGCAAGAGTTGCCGATGTCCCCGGGAGTTCCCGAGACCAGCAGGCATTG
AATTCCTCCAGTAACTGTTAAGCATTGATTAGGAAACTTGGATCGTGGCATCAACTCTCC
AAGATGATTTGCACGCATTCGTGTAGCTGATCATCGTCAAAGAGTCTCCGCCAGTTTTCT
TTGATGAGACGCGGATACGTCCACATGCGAACGCGCTCAGCGGCATCGGATGGACGCCAC
TGTATTTCGCCGAACAGTATAGCGAGCTCGACGCGGATGTGTCCAAGCAGGAAGTCCCGA
ACAGCCGGTTCGGGGATGCCGCGGGCAACGGCCTCGTGATATGCGTCACGGAGAACTGAA
AGTAATGTATAGGCTATGGCCTCAGACAGAATCGGTTCGAGGAGTGCCATTTGATGGATG
TTCAAGCGATAAGCAGCTCGAATCGGGGCGAAGATCTCCTTTGCGAGTTGCTCGCAGGGT
TGGTAATGCTCCTCAGGCCCTTGCAGTAGGGTGCACACGATCGATTGCGGCGCGATGCCT
CCCCAGTGGTCGCGTCGTGCTTCCGGTGTTTCTTCATCCTGGAAGAGAGGAGGGTGAGAC
GGATGGACGACAAAGTAGGTCACGTCGGGGCGCTGGGGGAGGACTCCAGCAAAGGGTACC
GCCGGATCGAGGTACAGGACTGCACAACCCGAGCGGACGAAGGGAACTAACTCCTGGGCG
ACTGCCGCGATTTTGTTATCAGGAACGGCAAGGACGAGCACATCGCTCCGCTGCGCTGCT
TCGACTCCGGAAACAACGTGTAACCCTTCCTGCTGCAGTTGCTCTGCTCCTTTGCCGACA
TCGACCAGGAGCAGCTCAAGTTCAGGGCGTTGGGCAAGACGGGTGCGAACCCGGGTACCC
ATACGACCTGCAGCACCGACGATCCCGATCGTGCGGAATGCAACCTGCATAGTGGACTCC
CTCCTTCCCAGTTTCCTCGAACCGAATGATCACGTCTTCACGCCGTCTCGCGCGATGAGA
TAGAAGTCTTCAGGACCTGTCTGTCCTCCTTTGAAACAGAATTCGATGCCGTCCAGGCAG
GTTTGCGGAGCGCAGGCACGGCAAAGGGGCGCACCCGGAGCGATTACGGCGATCGGATCG
AGTGCCTTGAGGCCAGCGGCGAGTGCGACATAACCTGAGGTATCGCCACCGGTGACGATG
ATGCGGCGGACGGGGACGCGCCCGGCAACGCGGGCGACAAGCTCGCCGAGCTGACGACCG
AGTTCACGGCCGAGATGCAGGCGCTCCCACGGCGAGTGACGGTTCAGCAAGCGGGGATCA
TCAGGACCGCTGCAGGTGTGTGCGATCACGCTCTTGCCGCGACACAACTGTTGCGCAATT
TTTTCTGCTACTTCCTCAATATACGCATCATTGTGGAGTAATTTATCTGGTACGATAGCA
ATTTCGCAGAAACCAGCTTGAATGGCTCGCTGTGTTTGGTTTGCAGACACACGCGAGCAT
GATCCGCTTACGACAAGGACCGGGTCGACTGGATAGGGTGCGGCAAGGAGTGGTTCTCCA
CAGAACTTCCCTCTTTCGATGAGAGCGTTGCAGATCGCTTGAGTCGCTCCGCTCGATCCG
ATGACCAGTGCCGGCGTGCGAAGGGCTGCGAGAACCAGTCGGCCGAGTGTTGTCAGGTGC
TCCTCGAGCAGGGTGTCGGCGATGAGTACCGTTCGATCTGTGCGCTGGAATTTCTCGAAC
GAGGTAGACTGGTCGAGAGTGTAGTCGAGCACAGTCAGGTACTCGACGGGGTGGGGAAGC
CCTTGGTGGTGCAAGATGACCCCGAGATCGCTTTCCTCCATGGGTGTTATCGGATGGAAG
CGCATAACCGGGTGCCGATCAAGCCGGTAGATCTTCGCCGTGACCCCATAGCGAGCGAAG
AGGTTGCCAAACACGACCCACCGCCCGAGTCGTGGTGCCCCGACGATCACAGGAAGCACA
GACTGGTATGGAAAGCGCTCCCACGCTGTGGAAATCACCGTGGCGATGTTGCCGATTTCT
GGCGAGGAATCGAAGGTGGAGCATACCTTGTATTGGACGATTGCTGGCTGAAGAGAGACC
AGCGCATCGAACAGGGGAGCGAGGACATTCGGTAACTCAGCCGCGGCTGTCGCACGAGCC
GTGGTAGCGATACCGATGGCCTGAAGCCCCGGCTCGACAGCGGACGGGGCGCAGTCGAGG
TAGAGGCGGGCTCGGGCACCGGCTGAAGCGAGTGCCTCGAGCACGTCAGTCGCTCCGGTG
AAGTCGTCGGCGATGTACGCGAAGTCGACCGACATCAGCGCCCCCTCCGAGCCGTGCCGA
AGTGATGGAGAGCTGCTGCGAGATCAGGATGGGTTTGCGCGTATTCTGCGAGCGAGATCC
CCGCGACTGCGGCTTCCCACGCCTCGCGGATCGCCCGAATTCCTGCTGCTACACCGTGCG
GATGAGCAAAAATTCCACCTCCGGCAAGGTACAGGAGATCTATAGTCCGACAACGGCGAT
AGGTATCGGGCGCCTGTCCACCCCATTGCCCGGACGAGATGACCGGCATGGCGAAGTACC
CACCGAACAGCGGCTGCAGCATGTCGTGGATCGAACGGACGACACTGTCGTCCGGCTCCC
AGAATTTGTTGGCGAGCCCATTGACATGGAGATGATCGACACCGGCGAGACGCCAGATCT
TTTGATACGCCCGAAAGTCCATCCCGAGACCAGGTGCGCGCGTCATCATGCCCCAACCAT
TGCGGTGACCATGAATGATCAGTGGGCAATTACGGCGAAGATAATCGAAGGCTGCTATTC
CTACCCAATTTAAGCTTACCATACAGCAGCGAGCCCCTTCCTCTACTAGTATTTCAATGT
GTCGAATCATGTCTTCCAGACGATCAGAAATATTGAAGGCATAAATCACATATTTCCCGG
TGCGATCGGCATAATCACGAATCACTCGCATCACGGCGCGAGCGCGGGCGGGGAGCGGGT
TATGCGGTGGATTGGCCATCAACTCGTCGTCTTTGATGAAGTCGATACCGGCCTCGACCA
GTTCTCGCACGACCACAGCTGTTTGCTCGGGAGACAGCCCGACGCTCGGTTTGATGATCG
TGCCGATAAGCGGCCGATCGTAGACCTGAGCGATGTCTCGCGTTCCTTGGATACCGAAGC
GCGGTCCAGTGTAGGCCTGCGCGAACTCGTCCGGGAGGTCGAGATCGACGAGGCGAATTG
CGGAGAGTTCAGAAAGCTCGAACAGATTGCCTGCAAGAGTAGCCATCAGCGTGGGAAGGT
TGCACCCCATATTTTCCAGGGGAAAGGCAAGCTCGACGAAACCGCACTGGTAGCTGCCCG
AAGCCGGGCGACTCCCGGGGAGCGTCGGCCGAGACCGGGTTTCGATCAGTTCGATTCGCT
CGATACGGGCGCGGTAGCGGGCTTTGAGTTCCGCCGTTTCCAGCGGCACCGCGATGAAAG
TGCCTGTGGATTGTTCGCTCGCCAGCGCTTCAGCGGCCGCTTCAAGCGTCAGAGGGGTTT
CCACATAATACGTGGCGCGAACGAAGGACACGTCAGCCCCTCCTTTCTGACTCGGACTGA
TCGAGGGCGATGCTCGAGGTAGTGTCGGCAGAGCGATAAGCGGCAAAGACTAATTGCATT
GTTCGCAAATTATCTCGTCCGTGAGTCTCTGGCATCAGTCCACGTCGCAAACAATCGACG
AAGTGTTGTTGGATGGCGAGGACGGCCTCCTGGATCCATTCACCAGGAGGCTCCTGCCAG
GGCAAGGAGGGTGGCGCGAGGCGTTCCTCGGTATGACCGGAGGATGTAATGAGGCGCAAG
AGACCGTCGGCTTCGACGAGGACGGTTCCCAAGGGGCCCTCGATGAGCGCGAGCGTTTGT
GGGAAAAGCTCTCGCGGTGCAAATGACGCGTAGCTCAGTTCGATAGAGGCGGCAGCGCCT
CGTCGCGAGCGAAGGAGGATCGTCGCCACGTCTTCACCACGGATCTGGGGATGGACTCTC
TGTGTGATGCAATACAGCGTCGAGAACTCGTCTCGCATCAGGAATCGTGCGAGATCGAGT
AGGTGAACACCGAGGTCGAGGATGATGAAACGCTCGGCAGTAGCCAAATACGGTTGTCTG
GCGAACACGTCGTAGTGACTGCGGAACCACAACCGGAGGAAGAAAGGCTCGCCAATCGCC
TCGGTCAACGTTCGGGCACGACGGAATATTCGCTGCCAGCGGAAGTTCTCGTGAACCATG
AAGCTCACGCCGGCTCGCTCGCACGACTCGACCATCGCGACGCAGTCGGCTTCGGAGAGC
GCCATGGGTTTCTGGCAAATGACATGCACGCCGTAACGTGCTGCAAGTTCGACGAGTTCG
CGATGGGATTCCGGAGTAGTCACGATATCGACGATATCGAGGCGCTCTGCGCGGAACAGC
GCTTCCGGATTGGTGTAGTAGCGAGGGACGTCGAATTGCTCGGCAAACGCCTGCGCTCGT
TCTGGCGCACGGTCGCACACCGCCACGAGTTCGACCTGCGGAATCACGCGCCAGGCGGCA
GCGTGATAGCGAGCGAAGTACCCGCACCCGATGAGTGCAAGTCGGAGTCGGTCCTTCTCG
ATCATCGTCGCCCCCAGAGGACAACGACCGCATTCGGTGGGAGAGCGAGCAGTGGAACCG
CTTGAGAAAGCGCTGGCATCGACGGACTCGCCAGCGGATGAAGAGCGTCAATGCCTTCTA
TGGTGCCTGGAAGATGGGTGATCTCGACCACCTGAGGAGAAGGCCAGGGATTCGCGATCA
GAAGTTCCCAGCGCTCCTGCAACAGGATGCCGAGGGTTTGTATCTGGACCGGATTCGTCG
AGCGAGCACGGAACCAGCGGGCACCGTTCCGCGCCGTACGGAGAAGCCGGTGCATGACGC
TGGCGAGAGGGGTGAACGAGAGAGTTTCTTCACTGTTTTGACGGTCTCCTGGAGCGGATC
CATGTTCTGCAAAGATACCGAGACTACCGGCAAGTTCGAAGTAGGTAACGGCGACCGGTT
GGGCGGTTGCGAGGCTCGCCAGGCTTTGGAGCAACCACGCTGCGCCGAAAACGGCGTGAA
GGCGCCGGTCCACTTGCTCCTCGCGCGGGATGTCCCAACCTCCGGTCGTGGCATTGGGAT
TTCTGCGCATGCGAAGCGTGATGGGCGAGACGAGGATGGGACGCCCTCCGGCGACGGCCC
GAGCGGACTCCACGACCTGCCCTTGAATCGTCGCATTGAGCAGGAGACTCCGATCGTCCA
GTGCGTGTACTCCGGGAGTCATGGTGAAGACGATCCAGTCCGCTTGTGGCCAGGGGTGCG
GGTCACGGTTCAGTTCAGCGAAGAAGAAGTCGGTTCCGGCAGCGAGTGGGAGAGGGCCGA
TTCGGTGGAGTTCGTCACCGAGTGCCGCAAGGAGGGCAGGAGGTGTCACTTTTTCTGCCG
GATGATGCAACATCAGTGCCTTCAGCGGTGCATCCAGCGCAGTGAGGAGGGGGACGACCT
CCTGCACCTGAGCGGGGTCCGTCGCGTAGAGGGCAATGAGGAGCGGAGTCGCCGTGCGCT
TGGCAAGATGAGCAGCAGCACGGAGATAGTCCGCCTGCACGCTTGCGGCATGCACGTCAA
GCCGGAGGTGGTCCGGTTGGAGAAGGGCGAGGCAGTGCGTGAGTCGATCCATCTCGTCAG
CGGTGGTCAGCGGTGGAAGCTGGGTTCCGAAAGGTACTGGCGTCAGAGGTGTAGGATCGC
AGTCGAGGCTGATCAACTCAGCTTTCGCTGGTGCTGTCTCCTTGGGCTCAATCAGGGCTG
TGACCCGCTGGAAGAGAACCTGTCCTTCATGAACGAGTACCGGAAATGGTAAATCCAGCG
GCGTTGAGTATATCTTAAAAGATGCGTCAGACCAATTTCTTTGATCTTCCATTTCAAAGA
TATCACCCTCAAAAATGATCGTACAATGCCTCTTGTCCGGAAGCGTGAACGTAAATTGTG
CGAGGTTGCGAAACGGTTGGTGCGGGGCGATCGAAACGGGTAGTGCTCCGTCCGTGACGG
TACCGTCCCGGGCGATGCCACGAGCCGGAGCGCCTGCGTAGGTGGCTGGAATGTGGATGC
AGAGGCCAATTCGGTTCTTCCAAAAATCCTTGCGTGCACGTGCCTCAAAAGCGTACTGGA
GAAGACCAGCCTGACTCGCAGTGACCTGTCCCGTCCAGTCGAGCGCAATCTCCTCGTTTC
CGCAAACTCCTGAAAGCGTTACGATCACTTCGTAGTCTCGGCCGGTCACGGACCAAGCGG
TCACCCGAGTCGGAATGGTGGCCCAGTTGCGATCGCGGACAGCGGGGTAGAGGGATTGAA
ACACCTCTACCCCGTCCATTGTGAGATGCCAAAGCCATCCAGTTGAAAGGTCAAGAGCGA
ACGCAAGCGAGCCGCAACGAAGCCAGTGAAGCATGGGTGCCCCCTGAACTACACTTGCAA
ACCTGCCTTGCGATATCGCTCCAGGACTTCAAGCCAGTACTCTTTCTGCTTGCTTCGATT
GTATCGATCGGTAATTTCCTTCCACCGCTCAGCCGCTGCTTGTAGCGCCTTCTTGGGGTC
AGATTCGCTACCGGTGAGATAAGCATGGATTTGACCTTGCAGGGCATCCATGTATTCCCC
GACGCCCGGAATCTGCATTTCTGGGAAGCCCTTCGTGATAACGACTTTCGCGACATCGAG
AAACTCTTTCGTCGGTGTCAACTTCTTGAAGACTGAAGGATCGTAATCGGTCTTGAGGAA
CATGTCACTACCGCTCTGATCGTCGTCCATGGACAGAACACGCCGCTCGGGGGTCAGCAG
CGTCTTGAGCACCATGAAGGCCGCATCGGGATTCTTACTGAATTTCGAGATCGCGACCAC
CCGGCCGTAGAACATCGAATTGTAGTTTCGATACTTGCCGTTGATTTCGTATCCCGGCCA
CTCCGCGTAGCCGATGTTCTTCATTTTCTCGGGGCCACCGCTCTTGGCAAACCAGGAGTT
CGGCGACCAGCCGAGCCGTCCGAGGTCCATGTACCACAGGATGATGGCGACGTCATTCGC
GAAGACGGTCTCCATCGTTTGATTCCAGGAGAGTGAGATCGAGCCCGGTGGTGCGAAGTC
GAGGAAATGCTTGAGATCGATGAGTGCTCGTGTCCCCGCATCGTTGTTCCAGCCGGGATC
CAGATCCTCGGTCAACCAGTTCCCGCCTGCTGAAGCCATCATCGGCGCCCACTGCTGCTC
GATGAACGCCCTGTCCCAGGTAGATGTCTGGAAGCCATAGCCGGGCTTTCCGGTCGGTCC
CCAGGCCCACCCGGTAAAGAACTCCGCGATCTTGAGACACTCCTCCCACGTACGTGGCAC
TCGCAGGTCGAATCCATACTTCTCTTTAAACTGCTTCTGATAGTCAGGATTTTCAAAAGC
ATCCTTTCGATAGTACATCATGGCGACATCACCATCAACCGGTGCGGTGATGATCTTACC
ATGCCATTCAGAATAGAGAATACGGTAGGCATCCATGATATTGTCCCAGAGCGGTTTGGC
GTTGTATTTCTGAATGAGATCGTCCAGCTCACGGATGCCCCCGGCAGCAGCCAATTCTCC
GTTGTAGCGTGGGAAGATCATGTAGATATCGAACTGGCCGCCACCCGCCCGGATGTCGCG
CATAGCATCCTGATAGGAGGTGGGGTCAGGTGAGTCGATGATTTGAATGGAGATGCCGTA
CTTCTCCTTGAGGTAGTCGAGATGATGAGTGATGATCGGATGAATCTGCCCGGGGTGGGA
CATGTACTTCAAGGTGACACCGTCGAAACGAGGTTCTCCCGAAACTGCCGGGGTTCCGGC
AGCGGCCTGTCCTGTTGACTGGGCCGCAGGGCTCGGCGCCGGTGTCTTGCTCGCTTGCTG
TTGCGAGCAGGCAGCTAGCAGCCCGACCAAGGCACCAGTTCCGGCTCGCAGGACCTCCCG
CCGCGTCAAACGGTCCGCCATGCCAACTCCTCCTTTCCGCTGCGTTTGAACCAACACGCT
TCCTCGCTACCGTTAAGCCGTCTCCTGAGCCGTGCGCGCGAGCAGGCGGACATAGCCGAT
CGCGACCAGAGACAAGAGGATCACGTAGAGCAGCGCGAGCGCGGCAGAACGACCGAGGTC
GAAGAAGTTGAAAGCGAGTTTGAACAGATAGATCCCAAGCACGACAGTGCTGTTACCAGG
TCCCCCCTGGGTCAGATAGAAGGGGAGCTCATACAGCCGCAGGAGTTCCGTCAGGAGGAA
AATACCGCTCAGTCCAAAAAATGGTTGAAGGAGCGGTAGAATAATCGCTCGCACGAGTTG
CAGGCCAGTTGCCCCGTCGACTCGGGCCGCTTCGACGAGGGTGCGGGGGATCGAGGTGAG
GCCACTATAGAGAAGTACAGCTGCGACCGGTGTCCCGAACCAGACGAATGCCACAACGAT
GGTTAGGAGAGCCCATGGCATACTGACCGTCCAATCGATCAGGGGTGCACCGAGTCGGAG
CAGGATGCCGTTGACGGCACCAAAGCGTGTGTTGAAGAGTAACCACCAGGCGATCCCTGC
AACGATGGGGGCGACAGCGATGGGGAGCATGACCGCTGCGAAGAGGAGCCCAAACCAGCG
AGAGTGATCCAATGCGGAGAGCCCGAGGGCAGCGAGAAAGCCGAGAAGGAGCTGAAGGGG
GATCCCGATGAGGCCGAGCAGAAGCGTGTTGAGCAGTGCCCCACGGAACTGCGGATCGGC
CCAGAGATCGAGGAAGTTGCCGATCCCCGTGAATTCCGGCGGGACGGACGGATTCGGAGA
AAAGCGATAGACAGCATAGTACAGTGTCCAAAGGAGCGGCACGAGAGCATAGAGCAAAAG
GAGCAGTGTCGCTGGCCCAACGAAGATGTAGCCGGCGCGCTTCGCGTGACGCACCTCAGA
GCTCCCTTCCACCGCCGAGAGTCAGGCCGCGAACGATGTACCGACGGAGAAATCCGGTGA
CCAGCAGAGCGGGGAGCAAGGCGAGCAGTCCAGCCGCTGCGACCTCCCCGTAGAGTTCTC
CGATCGCTGAGCGGAGGCGCGGGAAATAGACCGTCACCATCGCGACATTCCGTCCGGCCA
GCTGATAAGCGAACACGTACTCGTTCCAGATCGCCAGGAATGCCAGAATGGCTGCAGCCC
CGAGACTCGGCCACGACAGGGGGAGGACGATATGCCGCAGAATCTGTACGGGCGTGGCTC
CATCCACGAGCGCAGCCTCTTCGATGTCGCGTGGGAGAGCATCGATGTAGTTGCGGAGAA
TCCAGACGGTAATCGGAATGTTGATGACCGTGTAGAGGAGAATCAGCCCATGATAGGTAT
CCAGCCAACCAATACGACGGTAGAGCAGATATAAGGGAACGATAACGGCGATGGGTGGAA
TGAATCGCTGGGAGAGTATCCACATGGCGAGGTGGTTACCGCCGACTCGCCAACGGGAGA
GTGCATACGCTGCTGGCAGCGACAGGAACAGCGTCAGGCATGCACTCGCGGTCGCCACGA
GAAAGCTGGTGAAGACGAAGGGAAGTACCGGATCGTTCGTTTGCGATCCGAGCCAGACAT
AGCGAAGATTGTCAAGAGTAATATGTTGTGGGTAGAGTAGGGCTGGTGATTCAAAGATCT
CACCCCGCGGGCGAAGTGCAGTGATGAGTATCCAGTAGATCGGTACAATGCAGAATAAGG
CAAAGATGATCATGGTCGCCCAAATCAGTCGGTGACGGAGCCGCCTCCCCGTTGAGCGGA
TCGGTCGGGCTACTTCAGCCGGGACGATGGGATACGGCCCGGTCGTTGCTTCGCTGGTGC
GCATGTCCCCGTCCTTTGGTTCTGCGACCGCCGATCAGCTACCAGCATGATAATGGAATA
GCATTGGCATGTCAATAGGGTTGAGGTACGTCTTGTGGCGAGCGCGACTCGTAGTACTTT
CTGTGTCACGACTGCTGGGGAGACCACTTGTCGCCCAGCAAATTCGCGTGAGAAGACGTG
CCGATTTTGAGGGGGCACAGCTCGACAGTTCTGCTGCTTCGGACCGATGAGCCAACCATC
GAGGCAGTCGGTCTGCAGGCAGAGATGGTGCATGCGTACTTGAACAGGATGCTGAGACGC
GGTGGCAAGCATCGTGGCGCCTTGGGTTGCGCGCGTGGTGTGTACCACGGACAGGCTTCT
GAGTTGGTTTGGGGCACCCTGCTCCGACCGGGGAGGTACCGGGGGCTCGCTCACTCGGGG
GGCACTAAGGTCTCCAACCTCAACAGCGCGGCGACCACCGAGCAGGATGCGGGCACCATC
ACGGACCGCGCGCTCGACGAACCCTTCGACACGTGCCAAGTGCTCGGGATGAATCAGGGG
CGCAACGATGACGCGCCGCGATCCCGGGTCGACCCGGGATCGCGAAGGTGGCAAGGGCGA
CAGTCCTCGGGTTATGTCCGCTCGGCAGCTTCGATGATCTCACCGTCCTCCCAGCGAGGA
TCCTCGGTCAGGAGAGCGCGGAGCGAGCGATACCTTTCGTCCTGCTTGGGGTCAGTAGCG
TTCTTCCGGTAGCTCTCGCGGTCCGCGAAGATCGCGACACCGATCAGTTCGTCGCTCGAT
CGATCAGGCTGAAAGAGATAGCCAGCATGAAAACCCTGTACCCGGGGGGCTCGTTCCCGG
TCCCATTGTTCGAAAAGCTGGCGTATGGTGGCCTTCTGACCAGGCTTGGGATGCAAATGA
AAGATGCTTCCATACATTCGTCGCCCTCCTTTCTCGTGTGGCGTAGTCACCGGCGACTCG
ATCGAGGTGCTGGAGGAAAGGCGTTCGTGAGACCAGGCAGTGCTGTTCGTCTGCTCTTCA
ACCTTCCGCGATTTCGAGAACGTCGCCCCCGCCGGACACGATTCTGCGATGGCCGAGGTT
GTCCATCGTTGACTGCCAGCCATCCGTTACAGCCGCGAAGGCAGCAGCCTGTTCCGCAGT
ATCCCATAGGATGATGCCGAGTGTCTGACTATCGGATTGCTGAATGAGATAGTAATGGCG
GAATCCTGCTGCCGCACGGAGCTGTGGCCAAAACTCGTTAGCCGCCCGTTCCAGGGTCAT
GGCTCTGGTTGCGGCGTCCATTTCCCGGACAACATAGGTCGCATACATTGGAGACCTCCA
TGGTTTCGTCACGGCTCGACTTTCGAACGATACCCGCTTTGTCCTACCATCTGTGGAGCA
GGACAGCGTCATCCCCTGGCCAGAGAGTAGCCGTCTCTTTGCCATCTCCGCCGGTCAGTG
GCAGGCAGCGCTTCCGGAATCGGTGAAATTGGCTCCAGGGATCGTAACGAACTCCCACGA
GTAATGGTCGGGGTAGAGTTCGAGCCGTAGCACACCAAAGGTCGTGTCAGTCCCGATGGC
GCTCGTGGGAAGGGGGTTGCCCAGCGGCCGGAGACTGCGCCCACCAGTCCCGACGACGAA
CTGCATCGTCCCATGCCGAGGATCGGGGTGGCCGTCGGCGTCGAGCGGCTGAAAACGCTC
GTAGTCATGGTCGTGCCCGCTGAGGACGATGTCGACGCCGGACCGGACCAAGAGGCTCCA
GATCGGCTGCATCGACTCGAAGCTCCCGTGCTCACCCGAACTCCAGCGCGGATGGTGCCA
GTACGCAAGCGTGCACCGTGCTGGATGGGTAGTGAGGTCCGCTTTCAGCCACTGATACTG
TGGCGACTTCTCGTCGCATCCACCGACCGGCTTGCAATTCGAGTTCAGGACGATGATGTG
CCATTCCCCCAGGTCGTAGGAGTACCATCCCTGGCCGGGAAGGCCTGCCCGCGCACCGAA
GTACTCGAAGTACGGCCCAGCATCGCGCGAGCCGTATTCATGATTGCCGACCGCCGGGCG
CAGGCGATCCTTCAGCGGACCATAAAGTGGATCGAAGCAGCGAGCGAACTCCTCCGGTGT
CCCGCGCTCGTAGACGACGTCGCCGAGCAAGGCGATGATCCCTGGTTGCTGCGCCAGGAA
TGCGGCGATCTCGTCGTCCTGTTTCGATCGGCACGTCGCTGCATCTCCCACTGCCCACAG
GATGACTGGTCGAGCTGGCGTCGCAGAGGTGGTTGTGATCGCTTCGGTCGCGTGCGGCGT
GATTGTGGCCGCATGGCTGGTGGTGCAGGCGGCCAGGAAGACCAGCGCGATGATCGAACA
CCGGAGACGAGACATCAGGCGCACCATGGTTGGTTCTCAGCCTGCGATCGGCTGGGTGTC
GAGCAGGACGTCGTCGAAGCGGACATCGAAGGTACGGCCTGTCCTGTTCTCTCCCAGTTG
GAAGCCTCCGATCGGGTCCGTTCCGAGATTGCCACTGATGGAAGCGATCTGCATGCCATC
GTACCAGAGTTCGACTGTCCCGCTGGTACTCACGACGACGTGCAGGAGCAGCGTGTGCCA
GGTACCTGGTGAGACAGCGACAGTCGTCGTCGTACTCTGCCCGGCAATGTCGTTCCGGAA
GCCGAGCTTACCGGTACTCGAGATGAAGACGCCACCGAGCGAGGTGCCTGTCGGGGTGCG
CAGCTTCAGGAGATAGACTGTATTGGCACCTTGCGTGGCGACGAAGAAGCGCACGCGAAC
GTGGAGATCGCTCGCTGAGTTCGGAAGCGCAGTGATGGCGTAGGCGGGTGTGCCGCTGGT
GGAAAGGGCTTGGGCAGCATATGTCCCCGCATACGGATCGGTCGTCGTGAGCGTGAGTCC
GCTCACGGTGGTCCAGGCGTTCAGGGTGCCGGACTCGAAATCGTCGGCGAAGAGCACGAA
GCGACCGGTCGTTACCGAAACAGGATCGCTCTGCGCTGAGGCGTTGCCGGCCCGGTCGCG
CGCAGCCACGGTATACGAATAGGTCGTGTTCGGTTGCACAGAGCTATCGACGTAACTCGT
GGTGTCGCCGACCGAGGTGAGTAGCGTTCCGTCGCGGTAGATCTCGTAGCTGGCGATTCC
ATTCGCGTCGCTCACGCGTTGCCACGTGATCGTGACTTGTCCGTTACCGGGCGTCGCGCC
GACGCCAGTCGGAGCTGGGGGAGGCGTCACGTCGATCGTCCACGCCCAGCTTGCCGGTGT
GGGATCGACATTGCCGGATGCATTCACTGCGGTAACAGTGAAGGTGTGCGCACCTTCACT
GAGGTTGGTGAGCGTGAGCGGGCTCGTGCACGGAGCGGGTGCCGCTCCGTCCAGCTGGCA
TTGGAAGGTGGCGCTCGGATCGTCGGAATGGAAGGCGAAGGACGCCTGGGTGCTGTTGGT
GAGGAGCGGCGGTGTTTCGGTGAGCACGGTTTCGGGGGCAGTGGACGTCGCGGTGACTTC
CCAGTTGAAGGTTGCCGGTGTGGGATCGGTGTTGCCAGCGAGATCGGTTGCGGTGACGCT
GAAGGTGTGCGTGCCGACCGCTAATCCTGTGTAAGTCACCGGGCTCGTGCAGGGTTGTGC
GGGAGCGCCGTCCAGGCTGCAGCGGAAGGTGGCGAGTTCGTTCGCTGTGAACGAGAAGGT
CGCTGAGGTCTGGTCGGTCGTGCTCGGGGGTGCGCTGGTGATCGTCGTCTCGGGGGGAGT
TGAGTCGGGTGGCGCATCGATCGCTGCTGTGTCAGCGACGACCTCGTCGAAGCGGACATC
GAAGATGCGACCGGTGCTGTTCTCGCCGAGCTGGATAGCCGTCGCCTGGTTGGCTCCGAA
GTTCTGGAAGCTCTGGTGAATGCGTATCCCGTCGTACCAAACTTCAACGAAACCATCGGG
TCCAGTGCGCACGTGCGTTTCGAGCGTATGCCACGCCCCGGTGGTGACGAGAGTCGTGGT
CGACAGCGCTTGTCCAGCGATGTCGTTGCGAATACCGAGGCGACCAGTACTGGTCAGGTA
GACGCCGCCGAGCGAGGTTGTGCCGCGTCGCCACTTGACCAGATAGACAGGATTGTTTCC
TTGGCTGACGAGCTGGAAGCGGATGCGGTAAGAAAACTCGCTGACAGGACGAGCGAGATT
TCCCAATGCGTAGGCGGGTGTGCCGCTGGTGGAAAGGGCTTGGGCAGCATATGTGCCCGA
GTAGGGTGCATCGGTCGTGATCGTGAGGCCGCTGACGCTGGACCAGCGCACAAGCGAACC
GCTCTCGAAGTCGTCCTCGAACAGGCGCAGGCTGGGCGTCGTCACCGTCGCTGGCACCGA
ATCGCTGGAGACGTTTCCAGCGTTGTCGCGGGCGCGGATGGTGTACTGGTAGGTCGTCGC
TGGCTGTACGGTCGAGTCGGTGACGCTCGTGACGGGTCCCAGCTGCACGAGCAGGGTACC
ATCGCGGTAGACATCGTAGCCGGCGATCCCGCTCGCGTCGGTCACGCTCGTCCAGGAGAG
ACTCACCTGTGTGCTGCTCAGCGCGCTCGCCGTGACGCTGCCCGGCGCGGGTGGCGCGGT
CGTGTCGATGGTCCAGGACCAACTCGCCGGAGTGGGATCGGGAACACCTTCGCCGTCGAT
CGCGCGCACGGAGAAGGTATGCAGTCCCTCGGTGAGGTCGCTGAGCGTCCACGGGCTCGC
GCAGGGCACGGCAGGGGTGGCATCGAGTTGGCACTCGAAGCTGGCCGCAGTATCGCTCGA
GCTGAAGGTGAACGTCGCGGTGGTCTGATTGGTGAGTGCCGGTGGAGTGGTCAAGAGAGT
TGTCTCCGGGGCGATCGGTGCAGTGATCTCCCACGCGAAGCTGGCCGGCGTCGGATCGGC
GTTGCCGGCTCGATCGACCGCAAAAACGCTGAAGGTGTGCGGCCCAGTCGCGAGGTTGCT
GAACGTGACGGGGCTCGAGCAGGTTTGCCAATCGGCACCGTCCAGGCTGCATTGGAACGT
TGCTGGCTCGCTGGCAGTGAAGGAGAACGTTGCCGTGGTCTCCGCGGTCGATAGCGGTGG
CGTGCTCGTCAAGGTCGTGTCAGGGGGCGTCGTGTCCGGTGGCGGAGCAGCCGGAGGCGT
GACGAGTACGTCATCGAAGCGGACGTCGAATGTACGCTTGGTTTTATGTTCGCCGATCTG
GATCTGACCGACACTGCTGGAGCCGAAGCTCTGTGCCGAGCTGATGAGCTGATTGCTGTC
GTACCAAAGTTCGACACGACCACCCGAGCCGGTGACGAGGCGAAGACGCAGCTGGTGCCA
AGCGTTCATGCTGACGGAAGCGGTGGTGGTGATGGTCGTGCCTGTCACCTCGTTCCGGAA
GGCGAGAAGGCCATCGGCAGCGATCTGAACGAAGCCGAGACCGCCGCCGGTTGGCTTGAG
GAGGCGTACCAGCGTGACTTGATCATTCGTGCCACGCGCTGCGAGATAGAACCAGGTTTC
GACTGTGACATCCGTTTGCGCCGAGGGCAACAGAGTTCTGGCATAGGCGACAGTCCCTCT
CGTCGAGAGGGCGCGCGCGGCATACTGCCCGGTATGCGGTTGCAACGTCGTGATCGTGAG
ACCACTCACTGCGCTCCAGCGACTGAGCGTGCCGCTTTCGAAGTCGTCGGCGAAGAGCGT
GGTCCTCGTCGAAATCGTTACCGGTGCGCTCGCCGTGGAACGATTCCCGACTGCATCGAG
CGCGACAACCTGGTAGGAGTACGTCTGGTCAGGTTGTGGGGTGTTGTCCAAGAACGTGCG
TGTGGTACCGGGAACGATCCCGATCACCACACCATCGCGTAGGATCTCGTACGATGTGAC
GGCATAGTCATCCGTTGCAGCGTCCCAGGAGAGCGCCACCTGCTGGCTGGAGACCAGGGT
CGCGCGAAGGCCAGTCGGTGCACTCGGCGCCATGGTGTCGTTGGGACCATGGCATGCGAC
GGTGGTGCTGTCGCGTACCTGCCCAGCGAGATCGACGAAGGCAAGATCAGCCCGGTCGGA
GAAGAGCGAAGCAGTTAGGACACCGTACGCGGAGGGTGGCTGATCGAATCCTGCAGCGAC
GCGCGAGTCGCTCCGGGCGAAAGCACGGATGCCATGCCCGCCAGTACCGATCACCAGCTG
GACGATCCCGTTGGGGTGCGGTTGGCCGTCCCGGTCGAGCGGCATCCAGCGCTGATAGTC
ATGGTCGTGCCCGACGAGCACGAGTTCGACACCGAACTGAAAGAGGAGTTCCCAAATCGG
TTGGAGAGCAGGAGTATCTCCCTGTGGGCCGATACTGAAACGCGGATGATGAAAGAAGGC
GATGGTACAGGCATCGCGGTGTGCTTGCAGGTCACGGAGCAGCCATTCGTACTGCGGTGT
CCCCGGTCCGTATTGGCCGAACTGGCTGTTGGAGTTGAGGGCGATGATGTGCCATCCTCC
CGCATCGAGGCTGTAAAAATCCGGCGGTGACTGCCAGTAGCGGACATAGCCTTCAGCGAC
TCTACCCTCGTACTCGTGATTGCCGACGATCGGGTTGGTGATCGAGCGGTAGGCCGAGAA
AAGCTGTCCGTTCAGGCCGTAGTAATTGACGAACTCGGTGTAACTCCCCTTCTCATAGAG
ATCGCCGAGATACAGGAAGAGATTGGGCGATTGCGTGCCGATCAGTTGGGCCACTTGCGC
CGAGTACGTTCCGTCGTCACCCCCATCCCCGACGGCGACGACGCGGAAGGGTTGCCCAGC
GGGCGGAGTCGTCCCGCTCGTCGGTTGGAAGCCAGTAGGGATGGGTGGCGGACTGCTCAT
GCCGTTTTGCAAGAACAGCGTGATACTCGTCGGTGCGCTGGTGAAGCCGTCGCTCATCAG
TGCGGAAGCGGAGAGGGTATGCTGGCCGTCCGCCCACTGCCGGGTCGGAAGACGGAAGGT
ATAGGGAGAGAAGAACTCGGTGAGCAGATACGTGCCATCCAACGAGTAGATCAGGCGTTG
CACGCGAGGTGCTGCCCCACTGGTCGTCACGCTGGCGGTGACCGTGATGTCGCCGGAAAC
GAACGCGCCGCTCACCGGTTGAGTCAGACAGACCGTGACGAGGTACGTGCCGGTGGAAGG
GCCACTCGTCGCGCAGCTCGCTGCTGCCGCAGGCTGTGGTCGTGCTCCGAACAGACCAGT
GACGAGCGCGCAAGCGAGGAGAAGAGGCGGGAGGCGACGGACTCGTCGCATCGAACGGAT
ATGGAGCGACTGCTCGCGGCCATCGTTCATGTGGGGAATCCCTCTCGCCAGCCAGTCGAT
GTGACATCAGCTCCTCGCGCAGGTGCGCGGGTAGACTGGCCGCACCTGGCTGTGCTCCAC
TCAGTATGCGGAGACATCATCGCCAAGTGGTTGGTCAGCCGGTGGCTAAAAAGCTCTCAC
CGAGTGTTCAGTCGACAGAATGCGAGGATCTGCCGGCATGGCGACGAGAAGGGCCTGCGG
GTCGCTCATCGATAGCCGACCAGGGCGAGGGTGCTATCGTGCTCAGCGCATGCTTTCCAC
GGCACGCAGGATCGCGGCGGCGAAGTCGTCCGGGCTGACGCCTGGCGATTGCAAGCCGAG
TGCGCGATAGACGTCCCGAACTCGGGCCGTGAGCTCCTCGCGGCGCAGGGCGAGACCGCG
GACAGCCTGTTCGATGGCTGCCAACCCCAGTGCCGGTAGGAGCGTGAAGTCACCGCTGAT
GCTGATATCGTCGATGCGGCCCCGGTGCGTCCGCACGATCACGCGGATGAGGCCGCCAGG
TACCTTGAGTGCTGCCTCGTGCAAGTGCACATCGGCATGGATCTTGATTCCCGATTGGCG
GAGCCCACCCTTTTGGTACAACCACTCTTCGGAAGCGAACCGCTCGTCGAGTTCAGCGGC
CATCGCTTCTTCTTCCGGGGTCAGCGTGCCGAACTCGATTTCTGCCCCGAGTGCCGCCGC
ACAGCATTCCAGATAGGTCTCTACGACAGCGTCGCGATCTGGGAGCGTTCCGAGTTCGCG
ATGCATGGTGGTCATGTACTCCTCGAGACTCTCGAACACCTTATCGCGCATCTTCTCCGA
GGCGACCTTGAGCACGCGCGCCATCTGCCGTGTGTCGAAATCGAGCATCAGGCTGCCGAC
GAGAATCTCAGCTTCCCCGATGCTCGCGGCACCCGTTCCGCCGATCTTCCGCCCCCGTAC
GTGGACATCGTTGATCGGTCGCCACGTCGCTTCGATTCCCCAACGACGGTAGGTTTCGAC
GAAGGGGCGGACGTACCAGGCGAAACGCTCCTCCAGGCGAAGCGGCACCAGCGCGCGCGG
AAAGATCCACTGGGTGAAAACCTGGTGCTGATCCAGATACACAGCCCCCCCACCCACCTC
GCGGCGGATGACCGGGAGGCCCACGCTCCGGCAGTAGTCGAGATCCACCTCGCGCTCAGC
ATCCTGATGGAAGCCGATCGACACATAGGGGGTGGTCGGTGAGACGAGCAGGATGGTCGG
TAGCGTGTCGGATCGGAAGGTGTACCCGACGGCGTGGTAGACACTCTGGGAGCGGATTGG
GTCGACCAGACCGAGATCGACGACGCGGACACGCACCGTTTCCTCCTTTCAGTCACTCGG
CACAGCGGAAGCAGTTGAGATCCAACGCATCGATCCGCGCACGATAGCGGGTGAACGCCT
CCTCGCCGGTGACGAGTTCAGCGAGTTCCTCAGGGGCGAGCGGGCGGACTCGCACGAGCC
AGCCTTCACCGTAGGGGTCGCGGTTGGCGATCAGGATGTCGCGCTCGAAGGCTGCCTGGT
TCGTCTCGACGAGTTCGCAGCGGAAGGGGGCCGGGAAGGGGCCGACCCATTTCCCGCTCT
CGATCGTGGCCAGCGCACGCCCGCGCTCGACGATGGTGCCGGGTCGGCGGAAGCGAATGG
CCACCAGTTTGCCTGCTCGCGTCTGGGCTGGATCGGTCATTCCGAGCGTGGCCAATTCTC
CCTCTCGGCGCACCCAGACGTCGCGCTCGACATCGTAGAGCAGGTCGAGCGGGATGACGC
AGCCGCGATAGACGCGAGTCGTTTCGGCAAAGCTCACGAGCAGGAAATCCCTTCCTGTTC
CAAGACCTTCCGGTAGGCTTCGACGGCCTCCGGACCGGTTACCAAGAGTTTCGACTCGTT
TTCCCAGTCATCCGGCCGCAGGCGGGCGAACCATCCGGCCCCGTACGGGTCCTGATTGAG
GAGTTTGGGATCAGCGATCGCTGCGTCGTTGACCGCCACGATCTCGCCGGAAATCGGTGA
GGTCACTGGGCCGACCCACTTCCCGCTCTCTAAGGTTCCGGCACTCTTGCCGCGCTGGAC
CTTGCGCCCCACGCCACGTGGTGTCACGCTGATGATCGTCTTGGCGAGATGTTGCGCGAC
GTCGGTAATGCCGATCGTCACTGTCCCATCCGGCTCGGGGCGGGCCCACACATGCTTTTC
CGGCCAGTAATACCGATCCTCTGGGATCGAGCAGCCGTGTACCTCAGCCATCTCTCGCCT
CACCTTCCGTTTCATGTTCCCCGCGGATATGGTGGAGGAGTAGGTCGAACAACACCAGGC
GAATCTCGTAGGCGTACTCGTCGAGGAAGCCTGGATCGCGCCGTGCCTTGCGCAGTGGTT
GATCCCAACTCGCACCGCACAGCGGACAGCGTACCGTCGCGATGGCGTACCCCGAGCGCT
CGTGCCAGCTGAAGGCGAGTCGGTCGGCGTGCGCCTCCGCCAGGTGCACGTGAATTGTCG
GCCGGTCACCCGCGAAATCGCAATACGGACAGCGCATGCTCACGACTGCGTGCTCCGTAC
CAGTTCCAACCACGCGCCGACCTGGTCCAGAGTGCATCGGATCAGTGTGTCCAGCCAGTC
CCGGAGTGCATTCCCCAGCGCCGTGAGCCTGGCTGCTTCGCGCTCCAGCTCCAGCGCCAC
GAGTCCCGCCTGCGCGAGTTCGCCCAGGCGCACGTGGAGCGCGATCCGCTCGAGCGGGAG
CTCCGCAGCGAGTTCTGCCAGCCCGGTGGCTTCCTCGACCGACAAGTGACGCAGCAGGGC
CAAGTTCATGGGGTCGCTCGCTGCACGCAGTGCCTGGAGCACGAGTGCTTCGCTGGCATC
CTGGAGAACGTGCGGTTGTTCGGTGAGCTGATCCAGCCAACCAACGAAGGCACGCTCCCC
TTCCAGCCGGTCGAGCCGATCCAGCGCCCGCGCCAGGACACGAAAGCGCTGTGCGAATGC
ACTGGCCAGCTGGTCAGGGCACCCTGCACTCACGAGCGTTCCTCCGTAGCGGCGAACACC
GGTGCTTCCTCGAAGCCAACCGCGCTGGCCACGAGCCGGGCGATGTCGGTGACGACCAGC
CGCCCTTCGTAGCCCGTCGTCTTGACGGCGTCACTGTACATAGCCATGTCCTTCGGGCAG
GCGACGACGAAGTAGCGGAGATCCTCACCGAGCTGCACTGCTTCGCGGATCCGCTGCTCG
CTCGGTCGCTCCTCGCCGTCGCTGGCCATCCAGATCTGACCACCACCAGCGCCACAGCAG
TACGTGTTTTCCCCGTGTCGCGGCATCTCGCGGAGTTCTGCCCCGAGTGCCCGCAAGATC
CGGCGGGGTGCTGCTGTGATCCGGTTGTAGCGGCCGAGATAACAGGGGTCGTGGTACGTG
ACTGCCGCCGCGAGTGGCTGCCGGACGGTCAATCGCCCATCTTCCAGGAGCTGTGCGAGG
ACTTCCGTGTAGTGATAGACCGGTACGGAGAAACCGAAGGCGGCGTACTCGTTCTTGAGC
GCGTTGTAGCTGTGCGGGTCCGTGGTGACGATCGCTCGGAACTGCGCTTTCTCGAACGCG
CGCAAATTCTGCTCGACGAGCAGCTCGAACAGCCCTTCTTCGCCGACGCGACGCACGTCG
TTCCCGGCATTGCGCTCGTCCTCGTACAGGAGGCCGAAGTCCAGGCCGGCCGTGTGGAAG
AGCCACGCCACTGTCTTGGTGTTCTCCTGCATCCGCGGATCGAAGGAAGCGAAATCACCG
ACGAACCACAGGTATTCGACCGGCTCCTTGCGCGCGTCCTTGATGGTGAAGGGAAGTTCT
TTGGCCCAGCGAGCGCGTTGGCGTGCTGGTTTCCCGAACGAGTTGCCATAGCGTCCGAGA
CTCTCCAGTGCTGCTTGCAGGTTGGGATCGAGCGGATCTCCCTGGTTGACGAGGGCACGC
CGGATATCGATGAGATCGAGCATCGGGCGGTTGCCGACCGGACAGATCCGGACACACGCT
GCGCAGGTCGTACAAGCCCAGACCGCTTCCTTGGAGGTAGCGATCTCGAGTAAGGGCGGC
GAACTCGTCCCATCAGCGAAGGCACGCAAATTCCGGTTCAGATAATAGCGCTTGTTGATT
TCCAGTGCGGCGGGACTGAGTGCGCGCCCGGTGCCATGTGCCGGGCAGACGTCCTGGCAG
CGGTTGCACATGATGCAGGCGTAAGCATCGAGGATTTGGAACCAGCGCAACTGTTCCAGC
CGTTCGCTGCCCAGCTGGCCGTCGCGGGCGACCGGTGGCTCGAGCTGCCCCAGAGGACGC
TCCTCGCGCAAGATCAGGTTGAGCGGAGCCATGAACAGGTGGATGTGCTTCGAGTAGGGG
AAATAGGGCAGAAAAGCCAAGATCAGTCCGAGTGCGAGCCACCAGGTCACGTGGCTGGCC
AGGGCGAGCGTCTCGACTTCCCACCCGGTGAAGAGTCGAGCGACCAGACTGGCGGTCGGC
TGGCTCCAGTCAGAGTGCCTGCTTTCGGCGATGCGCACAGCTTGCCCGACCCAGCGTGAG
CCCACGTGCAAGAGGATGAATCCACCCACGATTGCCGAATCGCGCGCGATCCCGAACCGA
ACGCTCGGGAGGAGCAGGACACGCTCGTTGAAGCGGAAAGGTCGCAGGCCGAAGCGGCGG
AACAAGAGCCCGATCATGCCGACGAGCGCTGCCACGCTCAAGAGATCGGCGACGAGATTG
TAGGCTCCGGCGATGCCGCCCCGATGCAGGGTCGTGAAGCCGGTGAATCCCTCGAGGATA
TCGAGGATATTGACCAGGCCGTAGAAGACGAAAGCGAAGAAAATCCCGGCATGCAGCAAG
CTCACCCACGGACGCGCTCGGAAGATCGGCCGTTGCAGCAGGATGTCGAGACTGACCGGG
ACGACGCGCCGCACGAAGAGCGACCAGCGTGGCCGACCCTGTCCGCGTCCGATGGCCCGC
ACGAGGCGTGAGACACCGTGCGCGGTGAGCAGGAGCGAGACGAGAGCCAGGAGAAGGAAC
GCGATCCGTTCCGGTGTGCTGAGCACGGGATCAACCCTCCAGTCGCTCCAGCAGCGCCTC
GGCGACCTCGAAGAGGTCGGCGACTGCTCCATAGTCGGCGACGGTGAAAATCGGCGCCTT
GGGATCCTTGTTGATGGCAATGATCAGCTCGGCATCCTTCATGCCTTCCAGATGCTCGGG
TGCGCCGCTGATCCCGAGCGCGACGTAGAGCTTCGGCTTGACCTTTAGGCCAGATTTGCC
GACTTGTCGCGAGCGCGGCAGCCAGCCGGCATCGACCAGCGGGCGGGAGGCTGCCAGCAC
GGCGCCGAGCGCCTGAGCGAGCTGTTCGGCCAGTTCGAGGTTGTCCTTGCTCTCGATTCC
GCGGCCCACCGCTACGATCTTTTCGGCTCGCGTGATGTCGACGTCGGCTGCTTCCGGTCG
TTCCAGCGCGATGACGCGGCTACGCAGTTGCTCGAGTTCAGCCGGTGCCGGCACTTGCTC
GATCGTTCCTGGCGGACCCGGTGATGCGGCGTCCTGCGAGAAGGCTCCGGCGAGCGCGCC
GATGATCGCCGGTTCGTCGCCCAACGCCACGTCCGCCAGGATCTTGCCGCCGAAAAGCTG
GGCGGTGGCGATCCACTGTCCGTCGCGTGACTCCAGTGCCCGGCAATAACTGACCAGCGG
CCAGCCGAGACGAGCCGCCACCCAGGCAGCGATGTCCATCCCGAGCGACGTGTTCGGCAC
GAGAGTCAGCTTCGGTGGAGCGTCGGCCAGCAATGCAGCGAGTGCCCGCGCTGCGGCCTC
CGGTGCGAGATAGCGGAGGGAAGGGTGGTCGAGGATCGTCACCCGGTCGGCTGGCAGGCG
CTCGGAAAGCTGCCTGACCTCCGACCCCAGCAAGACTGCGTCGACCATCGCGCCGTCCTC
GTCCGCCATGCGGCGCGCGACGCCGAGCAGTTCGTAGGTCACATCGGTCGGTTCACCGTC
GAGGTGTTCGACGAGCACGGCGATCCGCTGGGCCATCGTCCTCCTCCTCGCTCACAGCAG
TCCGCGGGCGCGCAACAGCTCGATCATTCGCTCGGCGATCTCCGCTGCGCTTCCGGTCAG
GAGCTCAGCTTGGCTGGCTTCCTCAGGTAGACGCAGGCGCTCGACCGCGACACTCGGTTG
GGTGGGGAGTTCGACTTCGATCTCCTCGATCGTCGCCTCGCGCATCACCTGCCGGACGCG
GCTGACCGGGACGTAGCGTGGCGCCTGGCGAGCCGCTTGAATACCGAGGATGGCGGGGGG
TTCCAGTTCGAGCAGCAGGGTCATTCCGCCCCAGAGTTCCTTACGAGCCCTGAGACGGCC
ATCACTGAACTCAGTGCCGATCACCACGCTGGCGTGTGGCCAGCCGAGCCGTGCGGCGAG
TGTCGGTGCGAGTTGCCCATCCAGATCGTCCGGTGCCTGCACACCGGTCAGCACGAGGCG
CGGCGCCAGATCGCGTAGGATCGGTGCCAGGATCTCGGCTGTCGCACGGGTACTCAGCCA
GGTCTCTTCGAAATCACCGACCAGCTTGATCGCGCGCTTGGCCCCCTTGGCGAGCGCCGT
GTACAGGGCTTGATCGAGTTCCCCAGTGGTATCGATACCGACGGCGATCACCTCGTCGCC
GCTGGCTTCGGCCAGCAGCAACGCCTCTTCCAGTGCGTGGTCGTCGTACTCGTTCAACAC
GTAGGTTACGGTGTCGCGGTCGAGTTCGTTCCCCGAGGGGGCGATAGCGAGTTCCTCCAC
TACATCCGGCACTTGCTCCAGGATCACCGCGATCGTCATGCTGTTGCCTCCCCGATCATC
CCCATCGCCTCGGCCAGAAGCTCAGCGATATCGCGGACACGCAAGCGTCCCTCGTTTCCG
GTCGACTTCACGGCATCCTCGAAGCGGGAGACTTCGTACGGGCAGCACACGACTAAGGTG
TCGGCACCGGTGCTGACCGCTTCGAGCACGCGCTCCTCAGAAAGGCGCCGGCGCTGATGG
CCAGCCGCGAAGCTGTCCAGCCACATGCCACCTCCACCGCCGCCGCAGCAGTAGGAGTTC
TCGCGACAACGCAGCATCTCGACGAACTCGATGCCGGGAATCGCCTGGATCAGCTGCCGT
GGTGCGTCGTATTCGCCGTTGTGACGGCCGAGGTAGCAGGGATCGTGGAAGGTGACGCGG
TAGGGCAGCGGGCGAACGAGGAGCGGCTGCAGGCGCGAGAGCTCGCGGGCGAGGAGCGTC
GTGTAGTGCCAAACGTCGTATTGTCCGCCGAGCTTCGGATAGTGCTTGCGGAAGGCATTG
AGGGCATGCGGATCGGTCACGACGATGTGCTGAAACTCGTACTTGGAGAGGGTACGGATG
TTCTCCTCGGCCAGCATCTCGAACAGCCCGCGCTCACCAGCCAGTCGCTGCGAGTCGCCG
GCACACTTCTCCTCGCGACCCAAGATGGCGAAATCGAGACCGAGCGCGTGGAAGATGCGG
GCCAACGCGATCGAGGCGTCGATCCCGCGCGGATGGTAGGAGGGGTAGCACTCGACCCAC
CACAGCCACTCGACCGGACGCTGGATCTGGTGCAAGATCGGCACGGGTACGCCGGCGTCC
TTGACCCAGGCTTCGCGCTTGCGGGCCGGTTGCCCGAGCGGGTTTCCGTATTTGGCAGTG
TTCTCGAGCGCCTCCTGGAGTTCGCTGGGGATGACGCGCCCACTCAGCATGGCGTGCTCG
CGGGCCGCGGGCATGATCTGGATCATATCGACCTGCTTGGGGCAGACTCGGAGACAGTTG
GCACACGTGGTGCAGAGCCAGAGGTCGGGCGAATCGAGGAGGTTGATCCCGGTCTGTGCC
CGCCGGTACAGCTTGCGTGGCCCATAATCACCGACCACGTCGACCGGGCAGACCGGGACG
CACTTACCGCACTGGTAGCACCAGGCGAACGATTCCCCACTAGGCAAGCGAGCGATCTCT
TCGATCAGCTCAGGGGTATAGTCCCAGATGACGCGTTGGCCGAACATCCGGTTCCAAGGA
CCGGAAATATCGACCCCTTCGACGATCGCGGTTTCTCGCTCCCAGACTTCCTGCACCTTT
TCCAGGCTCGGATCCATCGTCAGCTCCTTTCACGAGCGGACAGCGCGTGCTCGGCCGAGA
CCCAGCAAGCGCCGCGCGAGTTGTGGGAGAGGCGGCAGGAGCCGATTGAACTCCCGACTC
AGGCGCCAATTGGTGATGCCATAGAGATAGACGCTGTAGGCCAGCGCGAGAAAGGCGTCG
GTGACGAAAGGACCGAGTTCCGGATCGTCCGCGAGGTCATGAGCCACCAGCCCGCTGTTG
CGGCCCAATTCCGTGCCCATCGCGACGAGCGGGCGCAACTGGCGGTACTGAGCGCCGACG
CTGCGTCCCTCCAGGGCTCGCGTGGAGGAAGCGAGGAGCGGGAGGATACCGGTGCCGTGC
TCGATGTCCCACAGCCAGCGGGTCCACAGCCAGTAGCGGGCCGGTGCTCGCAGGTGAAGG
ACGCCAGTGGCCAACTCCAACGCCAATCGCCGATCCAGGTCGCTGCAACGGGCCAGGAAC
TCGTCGAGCCGCTGCTCGACCGGCTGTTCCTCGCGGAGGAGCAGCGGGAGGGCAGCGCAG
GCCTGTGCGCGGGCGGCCTGCTGCGCGAGTGTTTCCGCCTGGCGAGCCGTTGCGGTTACA
GCGCGGGTCAGCTCTTCCCACCCGCGTAACTCGCCTCGTTCGACTTCGCGGGCGATCCGT
TCGACCAGCGGTGCGAGATACTGCCGTCGCCCTGCCAGTTCCCGGGCGATCGCGAGCACA
TCGTCCGGTGATACTTGCTCGAGCCCTTCCCGGAGCGTCTCGGCCAGTTCCGGGTCCTCC
GGGCCGGTTTTGGGCTTGATGAGATGGCTGGGACGCAGCGGTTGACCCATCGTTGCCTCC
TAGCGCCCGCGGATATCTCGGCCCCAGAAACCGACACCGAACAAGGGACCGAGCAGGCAG
AAATCGAAGACACCGGCCGCCAGCGGCACGAGGCCGATCACGACCAGAACCCAGCCCCAC
GTCCCTTGGACGACCAGGAGGCCGAGCAGAATGAGGACGATGCCGACGACGATCCGCAAG
AGGCGTCCGGCCCCGCTGGCCATGAAACTGACGAAGGGATTGCGCTTGGCTGGCAGTGCC
ATCCCGCTGCTCCTTCCTGTATCCGGTGAAGCACCCGTGCGTCCGCGGAGCTTCATCACG
TTCCGACCAAGGCTTGGCGCGCCGTCGCGACCGCTCGTGCCGCAGCGAGACCGGCAGTAG
CGAAGGTATCGTCCAGGTCAGCTGGTCGGGCCGCAGCACCGACGACGTAGATTCCTGGTC
GGGAAGTCGCGACCGGGTCGAGACCGGAGGGTCCGCCGGCCTCGATGTAGCCGTACTTGT
TCTGGGCGATGCCCAGCAACTTGGCCATCTGCCGCGTCCCGCTGCTCGGCTCCATACCGA
CGGAGAGGACGACCAGGTCGACCGTGATCTCCATCGGTCGACCCATCGTTGTGTCCTCCC
CGCGGATCAGCAAGCGATCCCCCTTGGGCAGGATCTCGCTGACGATCCCTTTGACGTAGT
TGACCTTGTAGCGTTCCTGAGCCGGCCAGTACAGCTCGTTCTCCCAGTAGCCGTACATGC
GCATGTCGATGTAGAAGATGAAGACACGGGCGTCGGGCAGCTGTTCCTTGATCTCGATCG
CTTGCTTGGAGGCGATACCGCAGCAGACTTTGGAGCAAAACTCGTTCCCGATCTGCCGGT
CGCGGGATCCGACGCACTGGATGAAGGCCACTCGTTCCGGGGGTTGCCCATTGGAGGGGC
GGACGACCTGGTGGGCCTTGAGCATCGCCTCCATGTCGCTCAAGGTCACGACATCAGGGA
ACGAGTAGTAGTTGTACAGTTGCGTCTCGCGCCCCGGATCGAAGTGTTGGAAGCCGGTGG
CGACGATGATCGCGCTGACTCGAGCCTCTCGGCTGCCAGTGGGCGTGCTCACCGTCACTC
GGAAATCGCCTGCCTCCCCCTCGCAGGCGGTGACCTCGCTCCGGGTCAGCACTTCGATGA
GGGGGTGATCGGTGACCGCGGCGACGAGCTCGCCGATCGCCTCTTCGGCATCGCGAAAGT
GGTGCGTCAGCTTGGCATACCGTTCGGCATCCGGTGTGCCACCCAGTCGACCTCGGCGCT
CGACGAGGAGCACTGGATGACCGAGCGCTGCAACGGTGCGGGCGGCCTCGAGCCCACCGG
GGCCGCCACCGATGACCAGAATGGGACGGGTCGTCTCCTGCACGGCTTCCCCCTCACCGC
GTCACGATCGGCTGTTCAGCGTCTTGCCAGGTCAGACCCGGCTTCTCACCGCGCTCGATC
GCAGCCAAGTCCTCTTCGAACTCGGTCCAGTAGCGCTCCCAGTCGATACCGAGCTTCTCG
AGCAGCGGTCGCCAGTCAGTCGAATGCCAATGCAACTGGAGCACGCGGAACGGATGCGCC
CCCATGGCGAGGGCGGCCACTTGCGAATCGGCTAAGACCGGGACACCGACGCGCCGCTGG
TGGGCTCGCGCGGCGAACTGGCTCTTGTCCAGCGTCGTGACGCACCCCGTGTCGTGCGTC
ACCGTCATGTCTGGATTGGCTTCGTCTTTCATCACCTCGATCTTGCGCAGAACGGCGAAG
GAACGAGTGAAGTCGCGCTGGACGAGGATGTGACGGAAACCGAAGCCGCAGCAGTCGAAC
CACGTGGAGTAATCAGCGACCGTGATGCCCAGTGCCTGGAGCAGCGCCGTCACCGTCGCC
GTTCGCTGCCCACCGTAGATATCCGGGTCGTAGATAGCGTCTTCCGCCACGATCTTGTAG
TAGTGGCATGCAGGATGGACACAGGCGGTGATACCGCGCATGTCGATGACTTGCCGCTCC
GCAATCCGCTGGCGCATCACGTGCACCCACTCGCTGTAGTGCACGATCTCCTCGGGAACG
ACGAGGGGTTTACCGAGTTTGTCGAGTACGCGACGGACTTGATCGCGCAGTTCCTTGTGA
TGCACCAACTGTTCGCGGAGTTCCTTGTAATGGCCATAACTCGTGCCGCAGTGGATCAGC
GGGTAATAGCCGGTCTCGTAGGCGGCCGCGAAGTTCCGGCACATCACCAGGAGCTGGGCG
ACCGCATTGGAAGTCGCTGAGGCGTAGTAATTCCAGCCGGTGCAGGAGGTCTGGTCGGTG
GGATCGAGGTAGTCGATCCCGAACTGTCGGTTCAGCCACAGAATGGAGGTCGTGTAGCCT
GGAATATGACCGCACTGACCACACGACTTGTGGTGCCACAAATGATCGATCGGCACCTTC
TTCGTGCGTCCGTACTTGGTCGTCACCTCGACATACGGTTCGGGAACCCGCTGCACGATC
AGCTCCCCGCGAGCCTCCAGCTCGAACAACTCCTCGCGGAGATCCGGTCGGGGCGCTTCG
GCCGGATTGGGACGGACTGGTTGAGCCTTCTTCTCGCGAATCTCGACGAGCGGAAGCATG
TACTCGCTCATTCCACCGCCTCCAGTTCCTCTTCCATGATTTCGACCAGGAGTTCGTAGA
GACCTTCGTCGACCTCGCGGATCACCTCCATGTTTCCAGTCTCGAACCAGATGGTGTAGA
GCTCGCGCAGAGTCTTGTCGTCGGTCCGCCAGGCGGCATCGGTCACGTTGCGCAGCGTGT
CGACGGGAATCGCCTTCCGCCAGGCTGTCATGTTGCGGCTGAATTCGCGCACCCATGGTC
CCCAATCGGGGAAGAAATCGGGCTGGAGCATGTCGGGGGAAACCTGATTCCCCTTGAGCA
TGATCTTGTAGATGACCCGGCTGTACCCTTGGAGTGCCTGCTGAGCGCGCTCGAGCCCAT
GGCGGACAGCGACTTCGCGCATCAGGGTGACCAGCCCGCCCGGATTGTTGCCACGCGGGC
AGCGCACGCAGGAGAAGCACTGGGCGCAATTCCAGATGTCTTCCATGAGGATTTCGTAGA
AGCGCTCGACGTCCTCGCGGGCGAGCGCTTGCGCGATGACGCGAGGACTGAAGTCGTAAA
AGCGAGCCGAGGGGCAAGCGGAGACGCAGATGCCGCATTCATAGCATCCATAGAGGAAAT
CCGGATAGCGGGGATCGCTCTTGACTTCTTCGAAGAGTTCCCGCTTGCGTTCTTCCGGAA
CGTCAGCGTAGCGTTGCCCGCTTTTCGTCGGGCTCCAGGTCGCGACGCTCATCGTCAGCC
TCCTGTTCGGGTAGCGTGCTGCACCCGTGCGCGAAGTTCCTCGAGTGTCGGGACACCAGT
GAGGCGCTCGCCGTCGATTAGGAGCGTCGGAACCACGACGACCCCTGCTTCCTGCGCTGC
GGCGCGACCAGCGGCCGATGCCAGGCTGATCACTTCTACCTGAATCTCCGGCTCTTCGGC
AGCCAGGCGCTGCACCAGCGCGAGCGCTTCCGCGCAACCAGAGCAGATCGGATGTGTGAA
GAGCCTGATCCGCGTCACGGCAGTTCGTACCCCTCGCAATGAACGCAGTCATCGAGCCCG
CGGCGCGTCATGAACGCATCGTAGGCGGCGACCGCCGCTGGGCCACTCAGGAGTTCGCTG
AGATCGTGCGCGAGGTCATCGGGGGCCAGCCGAACCAGCCAACCGCGACGATAGGGACTA
CGGTTGACCAGCTCCGGATCCTCGAGCAGGGCAGTATTGGTCTCGAGCAGTACGCCGGCG
ATCGGTGTCCGGTAGGCGCCGAGCCACTTCGCACTCTCCACGACTGCGACCGTGGCGTCT
CGCGCGTAGTGGCGTCCGGTCGGACGGAAGGTCACCTGAAGGATGCGACCAGCGACCGTT
TGGGCAACATCGGTGTAGCCGAGCCGCACCGATCCGTCCGCTTCCACCCGTACCCATTGG
TGCGATTCCACTCGATAGTACAGGTCGAGTGGCAGGATGCAACTATGGACGATCGCGTAG
CCGGCAGTCTCCCTCATCAGAACGCCACCACTGCGTCGGCCTCCAACGCCATCAGGTTGA
ACGCCGCACCGCCGATCATCTGCACTCCCTCGATGAGGTCGTCCATCGTCAGGCCGTGCA
GATCGAGCGATGGCTGGCAGACGTAGAGTTTGACGCCCAAATCGAGTGCCTGATCGATGA
AGTGCTTGAGCTTGGCGCCGCCGCCCCCAGCTTTCGGTACCACCAAGGTTTCTGGGACCC
CCTTCTTGAGGAGTGTCGGGCCGTTCATGGTGAAGTAGATCGCGGCTTCGATCTCCATGG
CGGCAGCTGCCGCTGCTAAGAAGAAGGGGGTGGCGCTGCGTTCCGGCGTGTCCACACCGT
GGGTCTGGACATACAAGATCTTTTTGGTCTCCTCGCTCATCACCGTATCCTCCGCCCTGT
CTCAGATGAAGAGCGAGACATCCGCATCAGCTGCGAACTCTAAGAAGGTCGCGGCACCAC
CGACCGTGCACTCGGGGATGAAGTCCTCCTTCTTGAAGCCGAAGACGTCCATCGTCATCT
GGCACGCGATGAGATTGACGCCCGCATCGATGCACAGTTGCCGCAGCTCGAGCAAGGAGG
GAACCCCCTTTTCCTTGAAGGTCTGCTGCATCAAAGTCGTCGCGAGGTGTGAGAAGCCGG
GTAGTGCCTCGACGAGCGCGGGGATCGGCCAGGAGATCTGGCGGAGTGCTGGTGGACCGA
ACGGCATCTTGAGCGGCATGGCAGGATTGCCGAGCGGACTGACTTTGGGATCGTAATTTC
TCAGCAGCAAGGGAAGGCCGTAGAAGGTAAAGAAGATCGCGACTTCCCAACCCATCGCCG
CTGCCGTGGAACCGAGGATGAAGGGCGGATAGGCAAAATCGAGCGTTCCTTTGCTCGCGA
TGATCGCGAGTCGCCGGGGCGCTTCCGGATCGCGACGGGACATCGTTACCTCCTCTCGTC
CTCAGCGGACACGTCGGAAGAAGAAGACGTATTTCCCGTTTTCCTCGTGAGCATCGATGA
GTTCGTTTCCGGTCTGCCGAGCCCACGCTTCCATGTCTGCCGGCGCACCCGGGTCGGTGG
CGATCACTTTGAGCACCTGCCCGATAGCGATCTCCTTGATCGCCTTGGACGTCCGGATCA
CTGGGAGTGGGCAGAGCAAGCCGCTGCAATCGAGAACCCGGTCCGGCTGCAGCACATCCG
TCATGCCGTCGCCTCCTCCGATGGCACCCTACTCGGGTACAGTATTCTGCAAGTCGAGAT
AACCAGCACAGCTTGAGACACCCTCATCATAGCACTCAGGATCTTCCAAGTCAAGCATCG
TCTCCTGCCTGTCAGGGGGCTGCCCCGGCGCGTGTGTTCGACAGCGTGGAGTGATCGCCG
CGGAGCTGGCTTGGCGTTCAGTGGCCCGATAGACTGATCGAGCGGGGAGCGTTCCGGATC
TCGTCCCGGTATTCGTCAGCGCGCTGCGTTGGCTCGCTTCGGAATCACTCCAGCCCGGTC
GCCCACTTTCGGTGCCTCGCGTCGACGGGCAGTGACGCGAGTGCCCAGAGTGCGGATGTG
GTCGCCGAGAGGACGGTCTTGGGGCCCAGTCGGGCATCCCGTCTTACACGACGATCGGGG
GTAATCGAACGGGCGATCCACTCGCAATCGGAAACGACACCGCGTGCCGCGATCGAGGCG
GCAGCCAGGAACGGTGGGTATCGGCGAGACAGGATGACAGGGCGTGTGCGCTGCGGCATG
GTTGCAGGGGTAAGGGTCCTGTCCGAGCAGGCTACTCGCCGAGCAGCCGCGACTTTCGTT
CATGCTTCGTTGGAAACGAATGATGGAGGGGGCGAAATGGATGCCACGGCGATCGTCCGA
ATCACCGAACGCGTTCTCGCGCGACTCGATCTTCTGAACAGTGCTCGGGAGCGTGCGCTG
GCGGAAACGCGCCAGATCACCCGCTTGAGCGCCAATGCCGTTCGGGCTGTCCATCGGGGC
GAGTTCGCCGAAGCGGGGGCGCTACTCGAAGAGGCGCGGCGGATCAAGGAAGCACTGACA
GCTCATCTGGCCGACTACCCAGCGATCTACTGGTCCGGCTATGTCCAAGATGCGCACAAG
GAATATGCGGAGGCGAGCCTGACGCTCGCGCTGGTGGCTGGTCGGCCGATTCCCAGCCCG
GAGACGCTTCAGGTCGAAGATGCGGTCTACTTGAACGCGCTCGGCGAGGCATGCGGGGAG
CTCCGCCGCCATATACTCGACCTCATCCGGGCGGGTGATCTCGCGCGGGCTGAGACGGTG
CTCGCTGTGATGGACGAAATCTACGGTGTCCTGGTGCAGGTCGACTATCCGGATGCAGTG
ACCAACGGTCTTCGGCGAACGACCGACATGGTGCGGGGCGTGCTGGAGCGGACGCGGGGT
GACCTCACGCTCGCAGTCGAGCAGCAAAAGTTGAGCGACGCACTGGCCCAGGCCCGCCGA
GCGGTCGGCTTGGGCGAGCCTGGGCAGCCGAGCTGATCGGCCGTCGCTCAAGCGACGCCG
CGGAGGAGTTTCTCGCACTCCTCCTTGTGGCGCGTCTCGTCTGAGATGATCTCCTGGAGG
TCGTTCGCCAGGCCGTAGTCGCCGAACTCTTCGGCCTGCTTCATGCGCTCGACGTAGCTC
TTGATGGTACGTTCCTCTGCTTCCAGCACCCGTTCGATCATTTCCCGATTCGAGTTCGCC
CTGGGTACCGGCAGCGGCTCATCGACCGGCTCGCCGCCGAGCGCAGTGATCTTGTTGGCC
AGGAACAGCGCATGACGAAGCTCGTCCTGGATCTCCTTCTGGAAGAACTCAGCCAGTTCG
ATGCGATCCACACCGGTCGCTGCGGCAGCGTAGTGGATGTACATGATGATGGCCTGGAAT
TCGCCCGCCAGATCCTGGTTCAGTCCATCGATGAGCGTTTTCTTGTCCATGGTTTTCCCT
CCAGTTCCCTGAACCCGACGAGGGAAGTATAGCTCGTGCGGCCTCAGGGAGTGGCGGCAG
TCGCCCGCTCCGGTTGCCAGCGCAGATCCAGTTCCCGATTGGCGCGCACCTCGTCCAATC
GCTTGTAGAAGGTCTGGTGCGGTGCCTGACGCACGAATTCTGGATCGCGCTCCACTTCCT
CGGCGATCTGCCGCATGGCCGCGACGAAGCGGTCGAGCGTTTCCAGACTCTCCGTCTCGG
TGGGCTCGATCATCAGCGCTTCCTGGACGATCAAGGGGAAGGCGACCGTCGGTGGGTGGA
GACCGAAATCGAGCAAGCGCTTGGCGATATCCATCGCTCGCACACCATGCCGCTTCTGGC
GCACAGCAGAGAGCACGAACTCGTGCATGCAGGTCCGGTCGTACGGCACCTCGTACACAT
CGCGCAGACGGGCCAGGAGATAGTTGGCTGCCAGCACGGCGTCCTCGCTGACTCGGCGGA
GTCCGCTCCCGCCGTGCATACGGATGTACGCATAGGCGCGGATGTGCATCCCGACATTCC
CGTGGAAGGAATGGATCTTGCCGATGGAGCGCTCAGGCCAGTGCCAGGTGTACTCGGGAT
CCTCGCCGGGGCGTCGTACGACGATCGGGCCAGGGAGGAACTCGGCGAGGTGCGCTTTGA
CCCCGACCGGCCCACTTCCCGGGCCGCCACCGCCGTGCGGTGTCGAGAAGGTCTTGTGCA
AGTTGAAGTGCATAATGTCGACGCCGAAGTCGCCGGGGCGCGCGATGCCGAGCAGCGCGT
TGAAGTTCGCACCGTCGTTGTAGACGAGTCCGCCGACGCTGTGGATCAGGTCGACGATCT
CGGTGATGTTCTCGTCCCAGAGACCGAGCGTGTTAGGGTTGGTGATCATGATCGCTGCGG
TGTCCGGCCCGACGAGCTGCCGCAATTGTTCGATATCCACATTGCCACGCGCATCCGACT
TGACTTCGACGACCCGGAATCCGGCCATGGCTGCGGTGGCTGGATTGGTGCCGTGTGCCG
AATCCGGGATGATGACGGTCCGGCGCTCGTGTTCGCCGCGGGCATCGAAGTACGCTCGCG
CGATGAGGATGCCGGTGAGTTCTCCGTGCGCGCCAGCGGCTGGCTGCAGCGAGACGGCGT
CGAAGCCAGCGATCTCCGCCAGGAACCCTTGCAGTTCATACATCAGGCGAAGAATGCCTT
GCACGGTTCGCGGATCCTGGAGCGGATGGAGATGTGCGAAACCGGGAAAGCGAGCCACCA
GCTCGTTGATCTTCGGGTTGTACTTCATGGTGCAGGAGCCCAGCGGGTAAAAGTCGATAT
CGACGGCATGGTTGAGCTGCGAGAGGCGGGTGAAGTGCCGCACGACATCGATCTCGCTGA
CTTCGGGGAGCGGCAAATCGTCCCGCACGTGTTCGACGGGCAGTGGTGCCTCCGGGACAT
CGAGATCCGGTACCGAGGTACCCGTCCGTCCCGGCTTGGAAAGCTCGAAAATGAGCGGTT
CCACGCGCATCGCTGATCCTCCCAGGCGAGATCCCAGCCTCGACGGTAGCCTAGCATGTC
GTTCCTCAGTTCAGCAATCGCGGACATGTTGGTCCACCGCAGTCGGTGGTAAAGGGGTCC
CACGCCGGTGACCGAGTAGGTCACCTGGCTGCTCATCACCGCGCGTTCCCTCTCGCGCCG
CGTGACTCGCCCGGCGAGTGCTAGAATCGGCGTCGAGGAGCGGGGCAGCACGGAGCGACG
ACGTGGCGGACGAGCGCACCATCTACGGCGGCCAAGCAGTCCTCGAAGGTGTCATGATGC
GCGGCGTCCGCCATCTGGCGACGGCGGTTCGCTTGCCGGACGGCCGGATCGCCGTCTGGG
AGCTGCCGCTCGCTTCCGAGCGCTGGGCAGCGCGGCTGCGCCATGTTCCCCTTCTGCGCG
GTGTTTTGGCCTTATGGGAGACGCTCGTCCTCGGTGTGCGCGCGCTGGTTTTTTCCGCGC
ACGTCGCTGTCCGCTATGATCCGGAGCTCGAGCAGACAAAGCCTGGGACGAGTGCGAGCT
CATGGGGTGGTCTCTTGTGGGGAACCGTCGCGCTCTCGCTCGCCCTTTCCGTGGGCCTCT
TCTTTCTCCTCCCGCTCGGTGTCGCTAGCCTGCTCGACCGATGGGTCGGGTCGGGCTGGA
CGATCCATGCCTTGGAGGGGACGATCCGGCTCGGGATCCTTCTGGGCTACTTGGCCGTGA
TCGGACGGACGCCGGATATCGCTCGCGTCTTCGGGTACCACGGTGCTGAACACAAAACGA
TCCATGCCTGGGAGCACGGGGATCCGTTGACGGTGGAGGGAGCTCGCCCGCACAGCCTGC
TGCATCCTCGGTGCGGGACCGGTTTCCTGCTGATCGTGGTCGCGCTCTCGATCGTGGTGT
TCGCCTTCCTGGGCTGGCCGTCGCTGGTGTGGCGTGTTCTTTCGCGCGTTGCGCTGATTC
CCCTGATCGCGGCCTTGGCCTACGAAATCATTCGCTTGGCTGCACGCTGGTTCCACCTTC
GCCCGGTGCGGGTCTTGCTCGCGCCGAGCCTGGCGCTGCAGCGGCTGACGACTCGGGAAC
CGGACGATGCGATGCTCGAGACGGCTATCGTCGCCTTGCATCGCGTCCTGGTTGCCGAAG
GGCATGCAGTCCCGGCGCTGGCGGTGTCCGCCCCGGTTATCGTGGTCGACGAAGCAGGGC
AGGAGCAGGCGGTCTTCGCCCCGTCCGGCAAGCGAGAGGAACGAGCATGACGACACCAGC
CAAATTGTGGGGAGGTCGTTTCCAGAAGCCGACGCACGAACTCGTCGATCAGCTCAATGC
GTCCCTCCCCTTCGATCGACGGCTGGCGCGCCACGATATTTTGGGCTCGCTCGCGCACGT
GACCATGCTCGCCCAGCGAGGAATCATCCCGCGGGAGGATGCGCAGACGATCGCTCGTGG
ACTCCGGACCATCCTTCGCGAGATCGAAGAGGAGCGCTTCGCGTTCCGGCTGGCGGACGA
GGACATTCACCTGAGCGTAGAGCGGCGCCTCCACGAGCTCATCGGGCCGGTCGCGGGGCG
ACTCCATACGGCGCGCAGCCGCAACGATCAGGTGGCGCTCGACTTCCGTCTCTGGATGCG
CGAAGCTCTGCTCGAGATCGCCGAGGGAATCGTCGAAACGAGTGGTGCGCTCCTCGATCT
TGCCGAACTCCACCGCGATGTCGTGATGCCCGGGTACACGCACCTCCAGCGTGCCCAGCC
GGTTCTCTTCGCTCATCATGTGCATGCCTATGTCGTCATGTTGACGCGGGATCTGGAGCG
CCTGCGCCAGCTGTATCAGCGAGTCAATCGCTCACCGCTCGGCTCAGGAGCGCTGGCTGG
TGTTCCCTATCCGATCGATCGGCACGTGGTCGCAGCGCTCCTGGCCATGGACGGGGTGCT
CGAGAACAGCATCGACGCCGTCTCCGATCGCGATTTCGCCCTGGAGTTCTTAGCTGATCT
CGCGATCCTGATGGCGCATCTTTCGCGTTTGGCCGAGGAGTTGGTCCTCTGGTCGAGCAG
TGAGTTCGGCTTCATCGAGTTCGACGATGCCTTCGCAACCGGTTCCTCGATCATGCCCCA
AAAGAAGAACCCGGATGTCGCCGAGCTCTTGCGCGGCAAGAGTGGGCGCGTGTTCGGGCA
CTTGATCGGTCTGCTGACGGTCGTCAAAGGACTCCCGTTGGCCTACAACAAAGATCTTCA
GGAAGATAAAGAAGGAGTCTTCGACGCCTACGACACCGTCGCACTCCTGCTGCGCGTCCT
GCCGCCCATGTTGCGCACCTTGCGGATCAACCGCGAGCGGCTCGAGGCGGCGGCTGGGCA
GAACTTCACACTCGCGACCGACATCGCCGATGCATTGGTTCGGGCGGGTGTCCCGTTCCG
GGAAGCCCACGAGGCGGTCGGACGCTTGGTCGCGTTCTGTCTCGCATCCGGAAAGAGCCT
CGATCAGTTGACCGCTGACGAACTGGCTCGGTTCCATTCCAAGCTCGCGGAGATCACGTT
GCCGCGGACGGTGTGGGATGCAGTGCGCGCTCGGGAACACCTGGGAGGCACCGGACCGGA
GCATGTCGCGCGGGCGATCGCGGCGAGTCGGGCTGACTCGGCCGGCGCACGACAGTGGCT
CGAAAGCGAGCGACAGCGGATCGAGCATGCCTTTGCCCGGCTCTTGAGCGAGGACGTGCC
ATGACCGGCATCGAATCAGAAACGCGTTCCGCGCAGCCACGAGCGATCCGGGTGGAGCCG
GTACGGACCCCGGAGGAACTCGAGATCGTCTACCAGATCCGCCGCGAGGTGTTCGATCAG
GAACAGCACCTGACGACGTGGGTGCACGATTATCCGGAGGATGGTGCGGGACTGAACGTG
CTCGCCTGGATCGACGGGGAAGCCGTTGGAACAGGGCGGGTCACGCTCTGGGGTGACGAG
GCACAGATCGCCTGGGTGGCGGTCCGCAAGCCCTACCGTGGGCAAGGCGTCGGGCGAGCC
ATCATGGAGCGACTGATCCGCTGGGCAGAGGAACAGGGCGCACGAACGGTCACGCTCAAT
GCTCAAACACACGCTCTCGAGTTCTATCGCAAGTTGGGTTTCCGACCGATCGGTCGGCCG
TTTTCCATGGCCCACATCGAGCATCAGTTCATGGAGCGCGAGCTCCGCCCGGTCCGAACG
AAGGGAGGCCAGTGATGCCGTCGGTCCGCCAGCCGATTCTGTTGCAAAAGAAGCCGGACT
GGTTCCGCGTGCGGCGGGAGCACGGGCCGAACTATCTCGAACTCCGGCGCCTGGTGCTGG
AGGAAGGTTTGCACACGGTCTGTCAAGAGGCGCGTTGCCCCAACATTTACGAATGCTGGA
ACCAGCGTACCGCGACGTTCATGATCCTCGGCGATCGTTGCACGCGGGCGTGCCGATTTT
GCAATGTCCGGTGGGGACGAAGCGGCACAGTCGACTGGGAAGAGCCGCGCCGGGTCGCTG
AGGCGGTCGAGCGTTTGGGGCTGGACTTCGCGGTGATCACGTCCGTCAACCGGGACGATC
TGCCTGATGGTGGAGCTGCTGTCTTCGCGGCGACGATCCGTGAGATCCGCTCACGCATCC
CCTCGTGTGGCATCGAGGTTTTGATTCCCGATTTCCTCGGCAACTGGTACGCACTGCGTA
CCGTCGTCGAGGCACGGCCCGAGGTGATCGCGCACAATATCGAGACGGTGCCGCGACTCT
TCCGCGTCATCCAGCCGTGGGACGATTACGGCCGGAGCCTCGAACTTTTCCGACGAGTGC
AGGCGATGGACGATGCGATCGCGCTCAAGTCGGGCCTGATCGTCGGTATGGGGGAGACGT
GGGACGAGCTTCTTGCTGTCATGCGCGATCTCCGTGAGGTCGGCGTGGAGATCTTGACCA
TCGGGCAATATCTGCCGCCGACACCGCGACATTTCCCGCTCCATCGCTACTACACGTTGG
AGGAATTCGAGGAGCTGCGGCGGATCGGCGAGGAAGAGTTGGGTTACGTGTACGTAGAGT
CCGGCCCGCTGGTGCGGTCGTCCTACCACGCCAAGGAGCAGTACGAGCGCTATCGGGCCC
GCCGTCTCGAGGTGCGTCGGGGGTAGGAGCCATGCCCGATGACCCCGTCGTCGCACTCCA
GCTCGGAAGAGTCGACTATCTGGCGGCCTGGGAGTTGCAGCGACAGCTCGCGGCTGCCCG
CCGGGCTGGAGCGATCCCGGACACCCTCTTGCTCCTCGAGCATCCACCGACGTTCACGAC
CGGGCGGCGCGGTGGGACGCATCACCTTCGCCTCTCCGTGGATGCGTTGGCTGCCCGCGG
GGTGCCTTATTACGTGACGGACCGTGGGGGCGACGTGACCTACCATGGACCGGGGCAGCT
GGTCGTGTACGTCATCCTGCGGCTCGGTGAAGGGCAGCGGCGCGTGCGGCGCTTCGTCGA
GTCGTTGGAGGCGACTGTTCTCGACGTGCTGGCGAGCTACGGCATCACGGGGGAACTCGA
TCCACGTCATCCCGGCGTGTGGATCGGACGTAACAAGATCGCGGCGATCGGTATCGCCAT
TCACCATGGGGTGACCTACCACGGCATCGCGCTCAACGTCACGACCGACCTGGAGCCGTT
CGACTGGATCGTCCCCTGCGGGATTCCTGACCGCGGCGTGACCTCGCTTGCGGAACTCGT
CGCTGGCCCGGTCGAGTTGGCCGACGTGCAGGCCCGCTGGCTCGCGGCTTTTGCCGAGCG
CTTCGGACGCACCGTGGAGCTCGATCCCGAGCCGGTCCGGTCGCTGGACGACGTCTTGCT
GCGACTCACGTCCCGATGGGCGGGAGCAACCCGATCATCAGCGATTGTTCGATGATATCG
CGACGAGCGAGGGCTTCGGCGGTCGCGATGCTCCAGCGGAGCGGGTGATCCGGGTACAGC
TTCTCGAGCATCTCGCGGACTTGCCGCATGAGATCGAGCGACTTGTTGAAGGTGAGGACG
AGATCACCCTCGCTGAGTTCGATGAGTTCCGTAATCTCCGCCATCGTCGCACCGTTGCAC
CAGGCGCGCATGGCACCGTAGAAACCCTCGTGGTGACCGGTGGAGAGCGCGAGGCCGTTG
CGTCGCTCGACCTCGAACACTTCCTGCTCCAGACTTTCGAGACGGCGTCGCAGGAGGACC
AGCTTCGTCGGCAACGTAAAGTGATTGGCGAAGCGAGTCTCGCGATCGAAGGCGAACCAG
GAGAAGACCTCAGCGACGTCGGCTGGTTCCAGCCCCTTGAAGAAGTCGCGATCCAGCATC
TCGCAGATGATGAGGCCGTTGGTGTCGAAGACATCGGCCAGAGTGTCAGCCTTGCTGGTG
GGATACCCGCGATGCAGATAGCCGAAATGTTCGAGCACGTTGCGGATGCCGCGCAGAAGT
TCGCGAACGCGCCGCTCTTCTGCCGCGATCTCGCGCCCGAGTTGGGCTTCGAGTTCCGCC
CGCTCCTGCTCCAGCCGGGCGATCCGCTGTAAATTGCGCTGGTGTTCCTTGCGCCGCTGG
CAAGCGTGACAGGGATGGCGGAAGCGCTGCTGCGTCAGCTCGTGCAGAGTCTGCTGGATG
GTTTGGAGGCGTTCCTCGATCCGCCGGCGCTCGGGTGCGAGGCGCGCCTCGACTTGCCGA
CGGTGCTCGAGCAGCATGGCATCGAGATCAGGGAGCGGGCGCGCCGCGAATGCACGCCAG
ATCTCCTCAAAGGCTTCCGTGCTGACGATTCCCCGGACATCGCTCACTGGCTGGGCCAGG
AGCGTCAGGGCTTCCGGAATCGGTACTGGTTCGATACCGTGCGGGACATAGTCGATCTGC
CGGTACTCGGTCAGGAGTTCGGCCGAGCCCTCGCGCGTCAGTACCAGCGCGATCCCTCCG
TACGGTAAGCGATTGAGGAAGAGCACCCAGCCGCGTTCGCGCGTGTGGAGTGGTGTTCCA
GGAGCCATTTCGCGGATGAGCCGCCGCAAAACCGGCCGAGAAGGAACGGCCCAGGGACGG
TCGTCGAGATCGGCCTCCAGTTGCGCCAGGTCGTGCTCCAGGTGCCGCTCCTGGCTCTTG
GCGTGATTGAGTTGGGCGACGATGTTGCGGTAATCGTAGAGCAGTTCGTCGCCGTCCAGC
CCCAAGAGACAGCCGCGCGGCACTGTCTCCAGTTCGTGGCCTACCTGGAGAATCTCCTCC
TCCAAGAGCCGGACACGCTGAGCGGCTTGGTACTGGGCCAAGCTCTCTTGGAACAGCTGG
CGGACCCGGTCGCCGCGTGGTGGATCCCAAAGATTGAGCACCGTATTGTAGCGGATGGTG
AAGGCCGACCGGACCGGCTCGAGTTCGCCAGTCGCGACGGCGAGCACTTCCTTGAAGGAG
ATCCAGGGGCTGTACGGAACGACGACGTTTCCCCGTTCGTCCATGCCGCGGCGTCCGGCG
CGGCCGGCCATCTGCTGGAACTCGTTGGGTGTGAGTAGTCGCCGGCGCCGTCCATCCCAT
TTGGTCATGCGGCCGATGACGACGGTGCGGGCAGGCATGTTGACACCGAGCGCGAGCGTG
TCGGTCGCGAAGACGACTTTCATCAAGCCCTGACTGAACAGCACCTCGACGAGCTGCTTG
AGGATGGGCAGCAATCCCGCATGGTGAAACCCAATCCCCTTGGCAGCGAGCTGGACGATC
GTCTGGACCTGGCTCAGTTCGCGGTCTTCTGGCCGCAAGCTGGCGAGGAACGACTCGATG
ACATGGGCGATCCGTTGCCGAGTCGCGCGGTCACGCACGAGATTGACTCGCATCATCGCG
AGGCGGGTCGCATAGTCCTCGCAGTCGCGCCGGTTGAAGAGGAAGTAGATCGCCGGCAGC
ATATCTTCGGCCGCGAGTGCCTGGATGATTTCCCACGGTGGTGGTTCGGCTTCCTCGGCC
TCGCGGCGACGCTCGGCCGTGAGCCCACCGCGTCCGATGAGCGCGCGGATTTCGCCGCCG
ACATTGGAGTAATCAGCCACCTGACGGCCGTGATGATCGATGACGAGCCGCAACTTTCTG
TCGTAGAAGTACCAGAGTGCCAAGGGGACAGCGCGCTCGGTGTGGACGATCAGCTGGATG
GGCCGATGGGTTCGACTGATCCAGTCGGCAATCTCTTGCGCATTGGAGACCGTCGCCGAC
AGGCAGATCAGCTGGATGTGCTCGGGGCAGAGGATGATCGATTCCTCCCATGTCGTACCG
CGCTCTGGGTCAGCGAGGTAGTGAATTTCGTCGAAGATCACGCACTGGACGCTGTCGAGT
TCCCAAGGCGTCTGGAGCAACATGTTGCGCAAGACTTCGGTCGTCATCACCACGATCGGG
GCGTGTGGGTTCTCGGTGACGTCGCCGGTCAAGAGACCGACGTTGTCCCCGTAGATCGCT
CGCAGGTCGCGGAACTTCTGATTGCTGAGCGCCTTGATCGGCGTCGTGTACATGACACGC
GCACCGCGCCGGAACGTCTCGTAGACGCCGAACTCAGCGACGACCGTCTTTCCGGTTCCC
GTGGGAGCAGCGACCATGACCGATTTTCCCTCCAGGAAGGCGAGCATCGCCTCCAACTGG
AAGGGATCGAATCGGAAAGGATAGAACACGGAAAACTGCTCGATGCTCTCGGGTAGCGAG
ACCGCTTCTGTCGCGTCCATGAATCCGGTCACCGGATCTCCGCCTGTCGTATCTCGACCA
GTATAGCAACCCCGCACGGCAGCGGACGCGCCTTCCGCGCTCCCGGTAGAATCGCCCGGG
AGGCCGCGCGTGCGGGTCGGGCTGTTGGCATCGCTGTTGAGTCGCCAAGCTGGATACCGG
CGTGCCGGTGTGAGCCGGTACATCGAAGCCTTGCTCCAGTATCTTCCGACCGTTGCGACT
GACCTGGAACTGGTCGCGACGGTGCCGCGAACGGTGTGGGGACTCGCCCACCAGGATTTC
GCGGGTATCGAGTGGCGCCTCACGCGGTGGCCGACCGAGCGTCCGGTGGTGCGTATCGCC
TGGGAACAGCTCTGGGCATCGCGCGTGCTGCGCGATTGCGCTGTCGTGCACGGCCCGGTG
AACGTTCTTCCGCTCGCGCTCGACCGACCGAGTGTCGTCACGGTGCACGATGTGGCGTTC
CTGCACTTCCCCGAGCATTATCCACCAGCCAAGCGCTGGTACCTCCGCGTCATGACCGGC
CTGAGTGTGCGACGAGCCCATCGCGTCATCGCGGTCTCCGAGCAGACTCGGCGCGATGTC
ATTCGGGCCTACGGTATCGAGCCTGGTCGAGTCGTCGTGGTTCCCAACGGGATCGACGCT
GGTTGGCAACGAGTCAGGGACGAGGAACTCGCGCATTGGCGGGCAGAACGAGGGCTTCCG
GAGCACTTCCTTCTGTTTGTGGGAACGATTCAACCGCGGAAGAATGTGACCACGCTCATC
GACGCCTTGGCGAAACTCGATGCAGCGATCGATTGGCCACTGTACATCGTCGGTGCTCCT
GGTTGGCGGGAGACTCCGGTCTACCGGCGTGTGCAGGAACGAGGGTTGGCGCAGCGGGTC
GTCTTCGTCGGTTACGTCTCGCCGGCGGAGTTGCGGTATTGGTACAGCGCGGCCACGCTC
TTCGTCTACCCCTCGCTCTATGAAGGGTTCGGTCTTCCGGTCCTCGAGGCGATGGCCTGC
GGAACGCCTGTCATTACGTCCGATCGTTCGGCTTTGCCGGAAGTCGCTGGTGATGCTGCT
TGGCTAGTCGACCCGACCGATCCGGCTGCGCTCGCGACGGCGATCGCGACGCTCGCCCGT
GATCCAGAACGGCGGATCGCACTCGCTCGTGCGGGGTTCGCTCGTGCGCAGGCATTCTCC
TGGGAACGAACCGCGCGCGAGACGGCAGCAGTCTATCGTGCTCTCGGTGTTGGGTTGCTG
GATGAGCGAGGAGGAGCGACGGCATGACCGGTGCTGGCCGGCCCCTGCGCGAAGTCGGTG
AGGAAGAGTTGATCGAGCAGATCGCTCGTTTGGTCGGCGACCGCTCGAACCGTGTGTCGA
TCGGGATTGGCGATGACGCTGCTGCTTGGCGCCCGCGAGCAGGGCACGAGCTGGTGATCA
CGACCGATACGTTGATCGAGCGTGTGCACTTCCGGTTGGAGTGGACGGATTGGGAGGCGC
TCGGACACAAATCGCTCGCGGTCAATCTGAGCGACATCGCAGCGATGGGCGCGATCCCGC
GCCTGGCCGTGGTCGATCTTGCCGTGCGCGGAACGGAGCGTGATCGGGACATTGCGGACT
TCTATCGTGGCGTGCAGGCATTGGCCCGGCGCTTCGGTGTGGCGATCGTCGGGGGTGATA
CAACGCGCTCGCCGCTCGGGGTAGCCGTCTCGATCACCGTGATCGGTGAGTCGCCGCGCG
ACGGCCACCGCCTGCTCCGTCGGGATGCCGGCCGGCCCGGTGATCTCATCGGTGTGACCG
GCCCGATCGGGCTGGCGGCCGCCGGTCTGCGTGTCCTGGAGCGTGGGCTGAAAACCTTGG
ACGGGAACCCGGTTATGCAAGAGCATTACCATCGTCCGCAGCCACGCGTACGGGAAGGAC
TCTTGCTGCGGCGGTGTGGTGTGCGCGCGGCGATGGATATCAGCGATGGCTTATTGGGGG
ACCTCCAAAAGCTCTGTCGAGCAAGTGGAGTGGCAGCGATCGTCGATCTGGAGCGTGTCC
CGGTACCGAACGCGATCAAGTGGGCGTTTCCGGACTGGGAAGAGGTGGCGCTCCGCGGAG
GCGACGACTACGAACTGCTCTTCGCCGCTCCCCCGGCTGTGTTCGCACGCGTCGCACGCG
CTTTCGCCCGTGCAGGGCTCCTTCCCCCGTGGAAAATCGGTCAACTCGTCGAAGCGGGAT
CGGCCGGGCCGATCGTCGAGTTGCGGGACGTGACCGGCCGCTGTCGGCCAGCCGATGCAC
GCGGCTTCGATCACTTCCGCACCGGCTGACCGTGCCGGCTCGACGTGCTAGCATGCCGGG
GAGCCTGGTGAGCTGGAGGTGACTCGTGGACAGTGCACGGAGCGAACTCTGCTTCCTCTC
GGCGACGGAACTTTTGGATCACTATCGCCGACGGGCCCTTTCACCCGTGGAAGTCGTCGA
CGCAGTCCTCACGCAGATCGAACGATTGGATCCACACCTGCACGCCTTCCTGACCGTGAC
CGCCGAGGAGGCACGGCGGCAAGCGCTCGAGGCGGAATACGCCTACGCGCACGGTGAGCA
CAGACCACTCCTCGGGGTACCAGTCTCGATCAAGGACGTAACACCGGTCGCCGGAGTTCG
CTGGACGAGTGGCTCGCTCCTCTGGAAGGACCGGGTGGCGACCGAGGATGCACCGGTGGT
CGAGCGACTGCGGGCAGCGGGTGCGATCATCCTGGGGAAAACGAACACGCCGGAACTCGG
CTGGAAAGGCGATTCGGGAAATCGCTTGATCGGTCCCACCTCCAATCCCTGGAAGCTCGA
TCGGACGGCGGGGGGATCGAGCGGCGGTGCCGCGGCGGCTGTGGCTGCCGGCATGGGACC
GCTCGCTCAGGGCACTGATGGAGCGGGCTCGATTCGGATTCCGGCATCCTTCTGCGGCAT
CGTCGGGTTCAAGCCGTCGTTCGGTCGGGTACCGTACTATCCGCCATCGGCTGTCGAGCT
CTTGGCTCATGTGGGACCCATGACGCGCACGGTCGCCGATGCAGCGCTCATGCTGTCGGT
CATGGCAGGGCCCGATCCGCGCGACCGCCACTCCTTGCCGCTCGAGTGCAGCGACGGCGA
AGCGCTCGAACGGGATCTCGCGGGTGCTCGGGTTGCTTGGTTGGGCCGCGTGGGTGACGT
GCCGGTGGATCCTGAAGTGGCAGCGATCGCTCGCCGGGCTGTGGCCGTCTTCGAAGACCT
CGGCTGCAGCGTCGAGGAGCTGGTGGAGCCGCTGGAGGATCCCTATCCAGTGCTCGACAT
TCTCTGGTCGGTCGCGATGGCTGCCGTGCACCGCGACGATCTCGACGCTGTCCGCGACCT
GCTCGATCCGGGGCGACTGACGGTGATCGAGCACGGCTTGCGCTGGCGCGGTGTCGATGT
CGGCTGGGCGCTTGCCGAGCGCAATCGCTACGTCGACCGCTTGCGGCAACGATTGGAGCG
ATTCGACTTCGTCGTGAGCCCGACCACGCCGGTGACGGCCTTTGCGGCCGGTGCCGATCA
TCCCGGTCAGATCGCTGGCTATCCGACGACATACCTGAGCTGGACCCCCTTCACCTATCC
GTTCAACATCAGTGGCCAACCAGCGATCAGCGTGCCGTGTGGGTGGACGCAGGAGGGACT
GCCGGTCGGCCTGCAGATCGTCGGGCGCTGGCGCGCTGACGCGAGCGTGCTGCGGGCCGC
GGCCGCGTTCGAGCGTGCCCGGCCGTGGAGCCACCAGCGCCCACCGCTGGCCAGTGGAGG
GGAGACAGGATGAGCACGCGTGTTCCCGCGCTCGACCTGGTGAGTCACAGCCCGGACCAG
ACCCGCCAGATCGCAGCGACGTTGGCGCGGCATGTCCGGGGAGGCGATGTGCTGTTTCTG
CAGGGGCCTCTCGGGGCTGGAAAGACGACGTTCGTGCAAGGGTTGGCGCGTGGGCTCGGT
ATTCGCGAGTACGTGCAGAGCCCGACCTTCATACTCGTCATGGAGCACCGCGGCACTTTG
CCCGACGGCCAACCGGTCCGGCTCTATCACGTCGACCTGTACCGGTTGGAAGAGCCGGGT
GAGTTGGCGACCTTCGGACTGGAGGATTGCTTGAGCGATCCGGCAGGTATCGTCGTGATC
GAGTGGGCAGATCGCTTGCCTCCCAACTGGGTCGAGGAGTATCTCGTCATCCGTTTCGAG
CCGCTCGCCGAGAGCAAGCGACGGCTGGCGTTCTATCCGGTCGGTGCCCGCGCGCAGGCG
ATCATCGAGACGCTCCGGAAGGAGGTAAGCGGTGGAGCGAAGCGATCAACTGCTCCTGGC
ACTCGATAGCGGCGGGGAGCAGGTAGCGATCGCGCTGTACGACGGGCGCGTCGTCGGAGA
ACTCCTCTACGACGCCGGGCGCGAGCATACCGCGACTGTTTTGCCACGCATTCGTCAGTT
GCTCGCCGAGAATCGGCGAACTATCCGTGATGTCGCAGCGGTCGCCGTCACCACCGGACC
GGGGAGCTTCAATGGTCTACGGGTGGGGATGAGTATCGCCAAGGCGCTCTGTTATGCGCT
GGACGTACCGCTCATCGGCGTCTTGACGCTCGATGCGCTGGCGTACCCTCATACCGCCTT
ACCTTACCCGATCCGTGCGTTCGTCGCAGCGGGGCGTGGTCGCGTGGTCTACGCCGATTA
CCGGCGGCAGGGCGAGATCTGGGTACGGGACTCGTCTTTGCGCTCGGTGCGTCTCCACGA
GGTGACGGATGGATTGTTGGGACGCACCGTGCTGACGGGGCATCTCGCGCCCGAGGAAGA
GGCGCTGGTACGGTCTCATCCGCTCGTCATTCTTCCTGCTCCAGCGTTGCGCCAGCTTCG
TCCTGCCTGGGTGGCCGAACTGGCTTTCCGACGCTGGCAGGCAGGCGAGAGCGATCCGGT
GGCTGCGCTGGAGCCGATCTATGTCCACGGGGGCGGGGCAGAGGCCATTCCTTCGGTACA
ATTGCCGATGAGTTACGATGTCCGACCCGCGCGGGAGTGACAAGGTGGAGGAGCGCACCC
AGCAGTCGAGTGCCGATCCGAACAGCACGGTGCGGCGCTACGTCTTGTCCCCGATGCGGA
GTTCAGATGTACCCGAAGTGTCCCAGCTCGAGCGGCGATGCTTCTCGAATCCCTGGCCGG
AATCAGCGTATTACCGGGAACTCAGGGAGCCGGAGCGTAACTATTACGTCGTTCTGCGTT
GGGAGACAGCGCGCAGCGAGGAGGAGCCAGAGCTGGTTGGAGCAACCGGTACGCTGGCTC
GCCTGCTGCGGGCAGCCCGCCCGGCGCGCACGAGCGCGCATCCACTCGTCGGCTTCGCTG
GGATGTGGGTCATTTACGGTGAAGCACATGTCACCACGATCGGTGTCGCACCGGAGCACC
GCGGGTTGGGGCTGGGTGAGGTGTTGTTCTTGACCTTGATCAGCGAAGCGATCCGGCGCG
GTGCCGAGTTCGTGACGCTCGAGGTGCGGGTTTCCAATGTGACGGCGCAGTCGCTCTATG
CCAAATATGGTTTCACGCGCCGCGGTGTCCGGCCCCGCTATTACAGCGACAATTTGGAGG
ATGCGTACATCATGACCTCGCCGCCACTCCGTGATCCAACGTACCGGCAGGAATTGGTGG
CCTTGCGTGACCGTCTGCTCGAACGGTTGGCCGCGGAAGGGATCGAGATCGTGGAGGAAG
CAGCGTGATCATCCTGGGCATCGAAACCTCCTGCGACGAAACCGCTGCAGCCGTCGTCCG
AGACGGACGCTTCGTGTTGTCGAACATCATTCGCTCCCAAGTGGATCTCCACCAGCGTTA
CGGCGGTGTGGTGCCCGAGCTCGCCTCGCGGCGGCACGTGACGAGCATCGTGCCGGTGCT
CGATCTCGCCCTGGAACAGGCGGGGATCGGTCCGAGCGCGATCGATGCCATCGCCGTTAC
CGAGGGGCCGGGGCTAGCGGGCTCGCTGCTCGTCGGCATCAACGTCGCCAAGACGCTCGC
CTTCGTGTGGGAGAAGCCGTTGATCCCGGTCAACCATCTGGAGGGTCATATCTACGCCAA
CTGGCTCACGCTTCCAGGTCAGGACGAAGTGCCGGAACCGACTTTCCCTCTGGTCTGCCT
GATCGTCTCCGGCGGGCACACCGAACTCGTGCTCATGCGCGGCCACGGCGACTACGTGCT
CCTGGGCCGGACGCTCGACGATGCAGCAGGAGAGGCCTTCGACAAGGCCGCTCGCCTTTT
GGGATTGGGTTTTCCGGGTGGACCCGCCATTCAGAAGGCCGCCGAGCAGGGACGGCCGGG
TCGATTTTCCCTGCCGCGAGCCTGGCTGGGAGAGAGCTACGATTTCAGCTTCAGCGGCCT
GAAGACAGCGTTGTTGCGCGTCCTCGAGCAATACCAGCGACGGCCTGCGCGGCGTGTCGC
CGCGGGGCAACCCTTTCCGGAATACGTAGCACCGGAGTACGGGCCGAGCGTGCCGATCGC
TGATCTGGCCGCTGAGTTCCAGGCCGCGGTCGTGGAGGTGCTGGCGGAAAAGACCGCGCG
GGCTGCGCGCGAGTTCGGCGCGACAATGGTGCTCCTGGCTGGTGGGGTAGCAGCGAATGC
CGCGTTGCGGCAACGCTTGCGCGAAATCAGTCCCGTTCCGGTTCGCTATCCGCCTCCTAT
CCTCTGTACCGACAATGCAGCGATGATCGCCGGTGCTGCCTACTATTTGGCTCAGCGTGG
CGTGCGGGCCGATCTCGATCTCGACGTTCATGCGCACTTGCCGCTGGTGACGCGGACACT
GCTCCGTGCCGGGGAAGCTTAGGGGATGAGGACGATGGCGACGGTGCGGCAGGTGGCAGT
GGCGGCAGCACTCTCCGCTGGCCGGTTGTTGCGCGAACGGCTCGGGCGGGTCCGCGAGAT
CCGCTACAAGGGAGCGGTCAACCTGGTGACCGAAGTGGATATCGCCAGCGAACGACTGAT
CGTGGAAACGATCCAGGCAGCCTTCCCCGAGCACGCGTTCTTCACCGAGGAAGGAACGGG
CAGTGCGTCGCTGGATGCGCCCGCGCTCTGGGTCATCGATCCCCTTGATGGGACGACCAA
CTATGCTCACGGGTACCCGATGTTTTGTGTCTCGATCGCGTTTCTCTGCGAGGGAGAGCC
GGAGTTTGCGGTCGTGTACCAGCCAGTTCTGGACGAGCTGTTCATCGCTGAGCGAGGGGT
GGGAGCATTTTTGAACGGGGAGCGGCTCCGCGTTTCCCAGCATGCGGATCTGCATAGCGC
GCTCTTGGCGACTGGTTTCCCGTACGATCGCGAGCGACGACGCGAGGCCCTCGCTGCTTT
CGCACGCTTCACGCTGACGGCTCGGGCAGTGCGGCGAGACGGGAGCGCAGCTTTGAACCT
CGCCTACGTTGCTGCTGGCCGTTTCGATGGTTTTTGGGAGCAGGAACTTTCCCCGTGGGA
TACAGCAGCGGGAACGCTCCTGGTCACCGAAGCTGGCGGGCGCGTGACTGATTACGATGG
GCAACCGTATCGACTGACCCAGGGCACCTGTGTCGCGTCGAACGGGCTCATCCACGACGC
GATGTTGGACCTGATCCGTCGCGACGATCGAGGTGGTGCGTGACGACCGAGCCTACTGTC
CTCATCACTTCACGCCGCTTTCTCGAACACGAAACCGGCGATCATCCTGAGCGTCCAGCT
CGCTTGGAAGCCATTCTGCAGTTGCTCGAGCGGACAGGGCGGCTCGACAACCGTCCGGTT
ATCGAGCCGGATCCGGCGGACGAGGAAACGATCGCGCTCATCCATGATCGAGCGTATATC
GTGGAACTGCGGGAGTTCGCGGCACGGGGCGGAGGCTGGCTCGATGCCGATACCATTGTT
TCTCCGCGCTCGTTCGAAGTAGCGCGACTCGCCGTCGGTGCGGTCGTGCAGGCGGTCGAA
TCGGTGTTGTCCGGGCAAGCGAGGCGAGTCTTCGCCTTGATTCGCCCGCCGGGCCATCAT
GCCGAACCGGAGCGCGGGATGGGCTTTTGCCTCTTCAACAACATCGCGGTCGCCGCACAG
TATGCCCTGGAGCGGTACGGCTTGCGCCGAATCGCGATCATCGACTGGGACGTCCATCAC
GGCAACGGCACGCAGGCAGCGTTTTATCGAACGGATCGGGTGTTTTTCGTCTCGCTTCAC
CAGTGGCCGCTCTACCCGGGTACTGGCCGGGCAGAGGAGATCGGTGAGGGGCCCGGGCGC
GGCTATACGCTCAACATTCCGCTCGCACCGGGCAGCGACGACCAGGTGTATCTCGCGGCG
TTCGCCAACGAGATCGAGCCCCGCCTGGCGGCCTACCGACCGGAACTCGTCATGGTGTCA
GCGGGGTACGACGCGCACTATGCCGACCCGTTGGCAGCGATGGCCGTGACCGAGCACGGT
TTCGCTGCGATGGCGTCACAAGTCCGCGCGATCGCGGAGGTCTGGTGTGACGGGCGGCTC
GTTCTCGCTCTGGAGGGTGGTTACAATCTGAGCGCGCTCGCCTCGAGCGTTGCGGCAACC
CTCGATGCGCTCGACACAGATGGTCGAGCTGAACGCTGATCGTGAGGCGTACCATGGTGA
TCGTCGTCGTCGATTATGGAGCCGGCAATCTCGCGAGTGTGGTCAATGCGCTGGAGCGGA
TCGGCGCACCGGTGATCGTCAGTCGCCATCCCGCACCGCTCGAGCGAGCAGACGGCGTCA
TCGTTCCGGGTGTGGGTGCTGCGGCGGACACGATGCGGCATCTCGAGGAACTTGGGCTCG
TGCCGGCTCTCCGTGCCGCAATCGAACGTGGTATTCCCTTCCTCGGAATCTGCATGGGAC
TGCAGGTTTTGTTGGAGGTCAGTTACGAGGGAGGTGAGCACCGCTGCCTGGGGATCGTTC
CCGGTGTGGTGCGTCGCTTGCCCGAGGGGATCACTGTTCCCCATATGGGTTGGAACGAGG
TCTGGTTGCGCTCTTCTCACCCGCTCTTCGCTGGAATTCCCGATGGGACGGACTTTTACT
TCGTGCACTCCTTCTATGCTGAGCCGAGCGATTCCTCATGGATATTGGGTGAGACCGATT
ACGGGGTGCGCTTTGCCAGCGTGCTCGCTCGAGACAACGTCATGGCCACCCAGTTCCATC
CGGAGAAGAGCGGGTTCTGGGGGTTGCGGATGCTCGCGAACTTTGTCGATCTCGTCGAAC
GAACGCGTGGCGGTTTACCGTTGGAGGCACCGGTGTGATCGTCATCCCGGCGATCGATCT
CCGCGAAGGGCGTTGCGTCCGCCTCTTCCGGGGTGACTTCGCCCGTGCGACTGTGTACAG
TGACGATCCGATCGAGATGGCACAGCGCTGGGCCTCGGCTGGTGCGCGCTGGCTCCACGT
CGTCGATCTCGACGGCGCGCGGCTCGGCCAACCAGTGCAACACGAACTCATCGAGCGAGT
GATCCGGGCGGTGCCTGACGTCGCGGTACAGGTCGGAGGCGGGGTGCGCACGCTGGATGC
GGTCGAACGCCTCCTCGTAGGTGGTGCGGCCCGAGTCGTGATCGGGACGGCGGCACTGGA
GCGCCCGGATATGCTGCGCGAGGCGCTCGCGCGGTTCGGTGTCGAACGAGTGGTCGTCGC
GGTCGATTCTCGTGACGGCTGGGTTGCGACACACGGGTGGGAAACCGTGCAAGCGATCCG
GGTGGAAGAGGTGGTCCACCGTGTGGTGCTGCTGGGGGTGCGGCGGGTACTGGCGACTGA
TGTGACGCGCGATGGCACGTTGACGCGTCCGAATCTCGAACTGATGGGACGGTTGGCGGC
GCTGGGCGTGACGGTGATCGCTTCCGGCGGGGTGGGAAGTCGATCGGATCTGGAAGCGCT
CGCTCGCGTACCGGGTGTCGAAGCAGCCATCGTGGGGCGTGCGCTGTACGAGGGAAGAGT
TCGTTTCGAACGACCGGAGGACTGGGTCATCGGAGCGGAGGCGGCGTGATGGAGCGGCGT
CCCGATCAGCCCGACTTCATCCAGCAGGTCCGCGAAGAAGAGCGCCGCCGTCGCGAGGAA
GCGCGCCAGCAGGCGATGCAGAGTCAAGTGGATGAGCTGCGGCATCGTGTGCGGGAGTTG
GCGGCTCGGCTCCTGCGGCTCGAGGAGGAAGTCAAGGCAGCCGAGGCGGATTGGGCTGAG
CAACGCCATGCACTGGAGCAACATCGCCACGAGACGCAGCAGGCACAGCAGGCCCGGCAA
CTCGAGGAGGCACGTTTTCGTCAGCAGCTGGCGGAACTGGCTTTGCGGCTCGATGAGGTT
GCTCGCCCGATCCGCACGTTACAAGCGCAGGTTGCCGAGCTTCTCGAGGCTGTTCGCCGG
CAACGCGACGATACTGGGCAAGACACGCGGCGTTATGATGAGCTGCGGATCTTGATCGAG
CATCTGGCTGCCCATATCGAGCGCCTCTCAGCGACCGATCAGTCCCTGCGTGGCGGATTG
GAGGCCGTCACGACCGAGGTCGAGCGGCTCGGTCGCGAAGTCACCCGTTTGCACGATGCC
ATCCGCATCGTCGAGCAGGACGTTCGGCGACGGGTCGCGGAAGCGATGCAAGTGATCGAG
ACGTTGCAGGTCCAGCTGAAGGAGGGTGCCTCGCGCGACAGCCAGTTAGCGGAGGAACTC
GAGCGCGTGCAGGAGTTCCTCGCGGCGGTTCCCCAGCAGTTCGACGACCTCCGGTCAGTT
GCCCAGCGGCTCGGGGCCGATATCGAGCGAGTACGGAGCCACAGTAGCGAGCGGGACGAT
CTGCTCCTGGAGCGAGTGGAAGAGATCCGGCAACAGTTCGATCAAGCCTTGCGGGATCTC
GCCGCAGTGAGCGATCAGCGGGCCGAGCGGGTTCAGGCTGAATTCGAGACTCTGCAAGCA
GTCGACCGCGAGTTGCGCTACCGGATCGATCTCATCGAGGTGCGGCTGGACGAGCTACGC
GAAATTGACCGCCAGCTGCGTGCCGAACTGTGGCGCCTCCTCGAGCAACGAGTGCGCTTG
CACTTCGAGCAAGCCCAGCAGGAACTCGAACAGTTCATCGAGCAGCGACAGCGGGCGGAG
CGCGGAGAAGGACCGGTTTCCTGATGCTGAAGCGGCGGATCATCCCCTGCCTCGATGTCA
CCGCTGGGCGTGTCGTCAAGGGAGTGCAGTTTCTCGACTTGCGCGATGCCGGTGATCCGG
TCGAACTCGCGGCGCGGTACGATGCCGAAGGTGCTGACGAGCTCGTCTTCTTGGATATCA
CGGCCTCCGCGGAGGGGCGCGAGACGATGGTGGAGGTCGTTCGGCGGACAGCCAAGGAAG
TGTTCATCCCGCTGACGGTCGGTGGAGGAGTGCGAACACCAGCAGACATGTATCGACTCC
TCCGCGCTGGTGCGGACAAGGTGAGCGTCAACACGGCAGCTGTTCTCGACCCGGATCTGA
TCCGGGTTTGTGCGCAGCGGTTCGGGAGTCAGTGCGTCGTCCTGGCGATCGACGCGCGTC
GCCGGCCTGAGGGCGGGTGGGAAGTCTATACCCACGGGGGACGCCGGCCGACCGGACTCG
ATGTGATCGAGTGGGCCAAGCAGGGGGTGTCGCTCGGCGCTGGCGAGATCTTGTTGACGA
GCATGGATACCGATGGGACGCAGCAGGGCTATGATCTCGCACTCCTGCGCGCGGTGGTCG
ATGCAGTGGGTGTGCCGGTCATCGCGTCCGGTGGTGCGGGCACGCTGGAACACCTCTACC
AGGCGCTGACGATGGGTGGCGCGCATGCTGTCCTGGCTGCGTCGATCTTCCATTTCGGCC
GGTATAGCGTCGCTGAGGCCAAGCGCTATCTCGCTGCTCGGGGTGTGCCGGTGCGGCATG
TCTCGGTCGAGTTCACCCCATCGTGACCAGGAGTCACGACCATCCTCTCTGCCGAATCCG
CACAAATGTCCTATGTCACCCCTTGACAGCGCCGACGCGTGCATGGTAGTCTGCGGGCGA
ACGGGCGCGGCAGGCGAGGCCGCGTCCGGACGGGGGATCGCAGGAAGCCGTCTCTCGGCT
CTCCTGATACGGTGCGGCGGTGTCGGCCGCGCCGAGCGTGATGCGGTCGTCATCTGGGAA
GGGGAGTTCGATTGGGGAAGAGACGACTCCCGCTGTGGTTCGTTGCCTCGTATTGCGCGT
TCCTCGCCGCGATCTTCGCATTCTCCCCTGTTCTCGCTACCAATGACCTCGTCACGGGTG
CGCTTGGGCAAGTGAGTGGCACCAACGGTGACGGTGTGAATGTCCGGGCCGAACCAGGAC
TCGGCGCGTCGCGGGTCGGTGGGCTCCCGGAAGGGGCACGCGTTCGTGTTGTGGAGGGGC
CGCGGGCGGCGAGCGATGGGACGACCTGGTACCGAATCGAGAACGGTGGGATGACCGGCT
GGGTTTTGGCCGATTACTTGGCTCGAGCGGTGCCCGTTGCTGGCGACACGGTACTCGTAA
CGGGGACTGGTGGCTATGGTCTCCGGTTGCGAGAGACAGCGGGATTGGAAAGTCGCGTTC
TCGCGATCATGCCCGAGGGCGGGCGCGCGGTCGCGACCGGTTCCCCGGTGCAGGATGCAG
CTGGAACGTCCTGGGTCCCGGTGCGCCACGAGGGGGTCGACGGTTATGCAGCCCTGGCCT
ATCTGGTCGTGGTGGAGGGTGATTCCACTCCGGTGGCCCAGGCGCAGCCGATCGCGAACA
CGCCCACCATCCGTGTCGGTGGCAATGTCGAGGTCGTGAATACCGATGGACAGGGAGTGA
ATGTCCGGCAAGGTCCGGGCTATGGGCGACCTGTCGCCGCGGTCGCTCCGGAAGGGGCGG
TCATGCGGGTCATCGGTGGTCCGCAGACCGACGGGCAGGGGATCACCTGGTGGCAGGTCG
ACTATCGCGGCTTGCAGGGCTGGGCGCACGGTGGTTATCTGGCACCGACCGATCGTGAAC
CAGGTGCGCCAGCCGCGACGCCGGCCGAAGCTGCGCCGCAGTCTAATCCGGTGCCAACGA
CTCCAGCACCGCCGAGTACGGTGGGCGATGCGATCGTGGCGACCGCCATGCAGTATTTGG
GGCGGCCCTACGCCTGGGGTGGAACCACGCCAGCCGGCTTCGATTGCTCCGGCTTCGTCT
ACTTCGTCGTCAACCAGGTGCTGGGTGGTGGCTTCCCGCGCAGCCTCGAAGCACAGGCGG
TGAGTGGCGTCTCGGTGGACCCGAACCAACTGCAGCCGGGTGATCTCGTGTTCTTCCAGA
ACACCTATAAGTGGGGCCTGTCGCATGTCGGGATCTACATCGGCAATGGCCGGTTCATTC
ATGCGGAAAATTACGGGACGGGAGTGACGATCAGCGAACTCTGGGGCGACTATTACGGAC
CCCGTTTCTATACCGCACGGCGCGTCGGGACCTGAGACGTACGCTCGAACAGCCGATCCG
GACGGCCAGGTGGGATCTCACCTGGCCGTTCCATTTCGGCGCACTTTCGAGCGGACAGTG
CCAACGATCGAGAGGCGGAGCGAGGCGTCGATTTCGCGCTCCAGGAAGACGGACGCGCCG
ACGCGCAGCGGCAGGATTCTCAGGGTAGTCGACGAGTGCAACGGCACCCTCTGACGGATG
AGTGGAGGGCGTCGTCTCGCTGGGTCGGCCCGCTCAATGGGCAAGACGGGGTTCCTGCTG
TGCTGCTGGCTCCAGCTTCTACCGCTCTGATGGCGAGTTTCGGCGTGCCCGGAACCATGA
GCGAGCCGACGCTCGGACGCAGACGCTGGCCGGTTTTCGCCGAGGTGATGACGTGCTCAA
GCACTGGTCGGGCGAGTCGGAATATCGCGGCGGAGCGCGACCAGAGCGGCGAGCAGGAAG
GCGAAGCTGTAGGCTGCCAGAACGACGGCTGCGCGCCAGGGGTGAAGATCACCGGACGTC
GCCTGTTCGGCGAGACCAGTCGGTAGGAAAGCGCGCGTGTTGAGCGCCTGGAGCGTGGAA
GCGTTCTGACCGAGCAGGGTCCAATCGAGCAGCGTGAAGAGCCAGGAAAACCCGCTGTCC
TCGATCATCGGCCGGAGAAGTTGCAGGACGCCGAGGCCGACTTGCTCGACGATGACGTAT
GCCAGCACCATACCCATTGCCAGGGCCGAGGAACGGAAGACGAGAGCGATAGCGAGCGCG
GCCAGAACGTAGGGAACCGTGGCCCAGTAGGCGCGCAGAAGGGCCAGCAGGAACTCGCGC
CAGTCGCGCTGGAGCCATTCCAGCGGAATTTGCCCATGATGGAGCTGGGACGCGATCGCA
CCGAGGACGAGTCCTACTACGGTGGTCGCGATGAGGTAGAGCAGCGCGACGACGAGCGCG
ACGAGTGCTTTCGCGAGGACGAACCGCGTGCGCGAGGCACCGCGGGCGAGGAGCGGGACG
ATCGTGCCCCAGGCGAACTCGGTACCAGCGAAACTGGCCGCGACGACGAGCAGCGCGAAG
ATACCAGTGCTGGGCAGGAAGTTGACGCTGTCCGCGATGGCTCCAGGCAAGGTCACGAGA
TCCGCGAAAAGATTCGTGGGCATCTCTTGGCCCGGTGCGGACGGGAGGGAAACGAAGGAG
AGGGCGATCAAGAGAAGACGGAGGGTGGCCATGATGGCGAGCAGGATACCGAGCGCGATC
CAGGTCATCGGCCGTCGCGTCACTTTGAACCATTCCGCGGCGATGAGCGCACGCATGCCG
TAATCCTCCGCTACCGCTCGCGCGTCAGTTCGACGAAGGCAGTAACGAGGTCTCCCTCGA
GTGGACGCAACTCGCGCAGGTAGAGTTCATGGTGCACCAGGAAGGCGCTGAGTTCCGGTA
AACGTTCGGAGGGCAAATGGACGATGAGATGGTCGTCTCGGCGCTCGACGCCGCGGATCC
AGTCTGGACGGGCCGGTCCACTGAGGAGAAGGAGGGCACGATCGTCGGCGACTGTCCGGA
CCAGCACGGGCAATTCGCTTGGCCGGAGAAGTCGTTCGATGTGACTATCCTCGATCAGCC
GTCCGCGATGGATGATGATCACGCGCTGGCAGAGTTCCTGGACGTCGCGCAAGAGGTGGC
TCGAGAGCAGGATCGTCTTGCCGCGGGCGACGAGTTCGCGCAAGAGATCGTGGACACGTT
GTTGACCGTACGGGTCGAGTCCGTTGGTCGGTTCGTCGAGCAGCAGAAGATCAGGGTCGG
CCAGCAGCGCGTTGGCGAGGGAGAGCATCTGGCGCATGCCCTGGGAGTAGGTCCGGAACG
GATGTCGAGCGTGTTCCAGCAGGCCGACGCGCTCGAGGAGATGGTCGATCTCGGCGGGGT
CAGCTCCATAAACACGCGCCATCACCGATAGGTTTTGGCGGGCGTCGAGATACGGATAAA
AGCTGGCGACTTCGGGCGTGAGTCCGACGCGCCGAAGTTGCTCGCGGCTCTCGGCCAACG
GGCGACCGAACAAGACGATCCGGCCCGCGGTGGGCCGGATCAAACCAGCGATCATCGACA
ACGTCGTCGTCTTGCCGGCACCATTCGGTCCGAGGAGACCAACGAGTTCGCCACGTCCGA
GGGAGAAACTCAGATTATCGACTGCCGTGCGGCTACCGAACCGTTTCGTGAGCCCCTCGA
CGACGAGGATCGTTTCACTCGTCACTGAATCGGCCTTTCGCAGGGCAGCAGTGATGTGCC
GCGGGACGCCTATACATCGAAGAGTGTCGGGACAGCCGATTCGGCGTCGGACTCCTCTGC
TGCGCTTCCATCGTACTGGATACGTCCGCGCAATTCAGGTGCTGCTTGGCGGATCCGCTG
CTCGATCTCCCGCATGAGTTCGGGATTGGCCTTGAGGAACGCCTTGGCGTTCTCGCGACC
CTGGCCGAGCCGTTCCTCGCCGAGATAGTACCAGGCACCGCTCTTGCGGATGATGCCGAG
ATCGGTTGCCACGTCCAGCAGGTTGCCGGCCACCGAAATGCCCTCGTTGTACATGATGTC
GAACTCGGCCTGGCGGAACGGCGGGGCGACCTTGTTCTTGACGACCTTGACCCGGACACG
CGTGCCGACGGTCTCGTTTCCTTCCTTTATGGCGTCGACCTTGCGGATATCCAGGCGAAC
CGAGGCGTAGAACTTGAGTGCATTGCCACCGGTCGTCGTCTCAGGGTTGCCATACATGAC
ACCGATCTTCATGCGGAGCTGATTGATGAAGATGACGGCGGTCTTCGAGCGACTGATCGC
CCCCGTGAGTTTGCGCAATGCCTGGCTCATCAGCCGTGCCTGCAGGCCGACATGAGCATC
ACCCATCTCGCCCTCGATCTCGGCGCGTGGGACCAGTGCAGCGACCGAGTCGATCACGAC
GACGTCCACCGCGCCCGAGCGCACCAGCGTTTCGGTGATCTCCAGCGCTTGCTCACCGGT
GTCCGGCTGCGAGATCAAGAGGTTGTCCAGATCGACACCGAGGCGCTCAGCATAGACAGG
ATCGAAGGCGTGTTCGGCGTCGATGTACGCGGCGATACCACCCATCCGCTGGGCCTGGGC
GATCACGTGGAGGGCGAGCGTCGTCTTTCCGCTCGACTCGGGACCGAAGATCTCGGTAAT
TCGACCGCGCGGAATCCCACCGACTCCGAGTGCGAGGTCGAGGGCGATCGCACCGGTCGG
AATGACATCGACCTGGAGCTTGGATGGGTCCTCGCCCATCCGCATGATGGCGCCTTTGCC
GAAGCTGCGCTCGATTTGAGAGATCGCGAGTTCCAGTGCCTTTTGCCGATCCATCGCTGC
CGCCTTCCGCTCACCGATCGCGCAAGAATAGAACCCATGTTCGAGTTCTGCTCAATCGTA
CTGTCTCGTTTCGTTCCTGTCAATCGCCAGTGATCCGCTCGACTCGCTCGACGGGCAAGA
CGAAGACTGTTGCTCCACCGACCTCGACCTCGAAGTTTTCTGGCAACCACAAGAGCCCCG
GCTCCAGGGCGGGCGCGTAGGGGATGACCACTTCCTTCCTGCGCCGGCAGGTCCGCCGGA
TGATGGACAGCACTCGCGTGACCTGGTGGTCCTCCACACCGAGCAATAAGCTAGCGTTCT
CGCGCCGGAGCAATGCACCGCTGCTCGCGATGCGCGTCACCCGGAACCCTTCGTTGACGA
GTTCGCCGATCAGACGATCAGCATCCTCGCTCTGGACGATCGCGATGAGGAGTTTCACGC
TCGTTCCCGATCGAACTCGCCGTAGTCCCCCTCAGTATAACCGATTCGAGCGTGTTTCGC
TGGCGCTGGATTTTCCCGGAGCGCCTGCTCGACGTCGCTCACCGTGACGAAGCTAGGACC
GAAAAGACGGCTGACGATCGGAGCATAGGAGAAGCTCTCCCCCAGGACAAGGTGCGGTGG
CCCTTCGTTCACGATGCGTCCTTCGCTCAGGAGAACGATTCGATCAGCGACCATCGCGGC
GAAGTCGACGTCGTGCGTGGTGAGGAGGACAGCAGCCCCCGCAGCAGCACGCCGGCGCAG
CTCGCTGGCGAGACGCTGCTTGAGTCGCAACCCTAACCCGCGCGTCGGCTCGTCGAGCAC
GATGAGTGCCGGGTGACCGGTGAGCGCGACGGCGAGAGCGGCACGCTGGCGTTCACCGCT
GCTCAGGTCAGCGGGATGGGTATCCAGCAGCGGGTGAAGTTCGAAGAGGTCGACGATCTC
GTCGACCGCAGTCGTGCTGACCTGGCGTACGCGCGCGACGAGTTCGAGGTCGTCGCGGAG
GCGGCTCCCGACCAAGAGTGCGCCGGGATACTGCGGGACGTAGGCGATCGAGCCAGACTC
GCCTGCCCGCAACGTTTCATGTACCGGACGGCCACCGAGCCAGACCCGACCGCGTACGAT
CCCTTCCAAGCCGAGAGCCGCGCGCAGGAGCGTCGTCTTGCCTGATCCATTGCGTCCGAC
GATACCCGTCACCAGCCCGCGCGCGACCTCCAGCGTCACATCCTCCAGCACCAGACGCTC
ACCGCGGCGGCACGCGATGCGCTCCAGGGCGAGAGGCGTCGGGCCGGGTGACGGCGCTGG
GCGCTGAACAGGGGAGAGCAGCTGGCATCCACGCAACCGCCGTTTGCCTTCGGCGACGGA
GAGGGCCGGTGGCGACCAGCCGAGGAGACGACTGACCTGGACGAGGATCGGTGGATCGGG
CAAGCGTTCGGCAACGTGCTGGGGCGAGCCGTCCGCAACGATTTTCCCATCCTCCAGTAA
CGTGAGTCGCGTACAGCTCCCGAGCAGGCGGTCTAACCGGTGTTCGGCGATGACGAGCGT
GATCCCCAGCTCGTCGACGAGACGGCGCAAGACCTCGAGGACGGTCTCGGCGCTCCACGG
GTCGAGCTGCGAGGTCGGCTCGTCGAGGAGGAGCAATTGCGGCCGCAGCGCGAGAACACT
GGCGAGTGTGAGTCGCTGTCGTTCACCGCCGGAAAGTGTCTCGATCGGGCGATTGCGGAG
ATGAGCGAGCCCGAGGAGATCGAGTGCTTCCTCGACGCGGGCAGCGACGACGCGCGGTGG
GAAACCGAGGTTCTCCAGCGCGAAGGCGATCTCGTCCCAGACGCGATCCAGAAGCGTCTG
CGTCTCGGGCTCTTGACCAACGTAGCCGACCAGCCCAGCCAAATCGGCTGGGCGATGGTG
GCGCGTGTCGCGTCCGCCGACGAGGACACGCCCGCCGAACCACCCACCATAGAAGTGGGG
AACCAGGCTGACGAGACTGCGCAGCAAGGTCGTTTTCCCCGAACCGGTCTCGCCGGCCAA
GAGCACGAACTCACCAGCTTCCACTGCCCAGTGCGGGGCGACCAGTGCTGGATACCGGCT
CGTGGGGTAGCGGTAGCGGAGTGCCTCCACTTCGATCATCGCGCGGATCCTCGCAGAAAG
AGTGCCGGTGAGGCGAGCAGGAGAAAGGCGAACCCGGCGAGCGGAGAGAAACCCGGCCAG
CGCAAAGCCGGATAAGGCGAGTACGCCAGGTCGGCAGCGGAGTCGCGGAGCGACAGGACG
AGGAGGGTCGAGGCTGCGAGCAAGAGCGACGCCGCCGCTCCGGTCGCGAGTGACCACTGC
AGAGTGCGGAGATTGCGCCAGGTCGAGTGGACGATCAGCGCCGAACCGAGGGACAGCCCG
GCAACGCCGACCAGAGCGAGGCTCGGTTTCCCAGCCAGGCTGCCTCCGATGACGGCGAAG
CTAGCGAGGAGCATCGCGAGCGAACTGGCTTGCGTAGCGGGTCTCGCCCGGTGCCGCGCA
GCGAAGCTCCGCGTCTCCAGTACCTCAGCTGTGGCGAGACTGTAGTCGATACCACGATAG
AGGATCGCTGCTACGACGATCTGAAGCTGCCTCCAGCGTGGCAGTGCCAGGCCGCGCAGG
CGCGACGCTTCGACCGCATCGCGTGCTGCTGTCGCGAAAGCAGGGAGCGCGTTCAGGGCA
ATCGCGAGAGTGGTCGCGAGCACACGCTGATTGGGAGGAATCGCGCGCAGAGCCTGGTGA
CGATCGATGACGGCGTGAAGGAGAGTCGTTCCGGCGAGTGCCGTGGTCAGTGCGATGCCG
GTGAGCAAGCCGTAGAGTGCTGCATTGAGCGTGATGGGTCCGCCGATGACCGGCCAGGCG
GGAAGTCGGAAGAGGACGCGGTCGCCGATGTGGGCAAGCAGCGCATTGACGGCGGTGCTC
CACGGTAGGAGAAAGCCAGCAGCCAGGAGCGGTAAGCGAGGCGCCTGCCGGCCGAGCGGC
CGCGCCGTATCGACTGCGATCCAGACGGTCGCAACGGCCAGCGCTGCCAGGCTCAAGTAG
AACGGATTGCGCGTCACGGAGATCGCGAGCACCAGCACGAGTGCCCAGAGCAACCAGGTG
ATCGCGTTCATGGTGACCGCCTCCGCCAGCGGGCGAACGAGTACGCGAGCAGGACGATGG
CCGCGAGACTCGTGAAGAGGAGCGCGCCCCAGGGCGGGCCAGTAGGATGGCTGTCAGCCA
CAGGCGCTGACGGCGTCACCCCGATGCTGGGGGTGCTCGAGGACCCAGCGAGCGCTGCAG
CGGTCGGGGGAACCGTTGGCTGGGCCTCGGCAAAGGCCAGCGATGTCGGGGTGAGTACTC
CGAGCGTCGGAGTCGGCAACGTGGGAGTGACTGTCGGGGAGGATGCGGGACCAGTCTGTT
GGCCGTCCGGCTGGGTCGTGGAGGATCCGACGGCCGGTTGGCCCGAGGTCGGCACTGGAG
TCACGGGCGAGGTCACCGCTGGTTCGGTCGGACTGGTAACCGAGGGTGCTGGCGGCGCGG
TCGGTTGCGTGGTGGCAGGCGGACCGGACGAGCGCTCGATGCCATGCGCGCGTGCGATCT
CCTCGATCGTCAAAGCGGGAAGGCCGCTCTCTCCGGCTGTCCATGACCAACCGTCCACGT
CGCCGTCGCGGACGATCCGGTTGGAGGCACCGACTGGGTGGAGTACCCAGCGGCCGTCCG
GCGTGAGCCCGTAATAGTGCCAGAACCACGCTGGCTGGCTCTTGGCTCGACAGAAACAGT
CCTCCGCTGGGCATCCTTCACCGGAGATGGCACAGACGGCGAGCCCCAGTCCACCGAACT
GGGCCACCGTAACCGGTACGCCAGCACGTTGGAGGAGTTCGATGCCAGTGATTGTCGGTT
CTTCGAACTGGACGTACGCGGTGACGATCCGGCCGTCGCCGTAGCGGATGACCAGTCCAG
CGCCGTTCGGCTGCTCAGCGCGCGAGGACGTGCTGCCCGCGCCCGCCAACGCGAGCGCGA
GCAGCAGCGTGAGGAGGAGGCGAAGCAGGCGAGACGTGCGAGTCACGAGCCTTCCTCGAC
GATGCGAGCGCCGAGCCGGGTCAGCAAGACATCGTGCCGCTCCGGCCAGCTACCGGGGTG
CCATTCGAAGCGGGCACGCTCGAAATACTGCACGACCATCCCGTCTTCGACGAACTCCTC
GCTGAGCGGGTAACCGAAGACGGCGAGACCACCGTACTGTTCCCAATAGGCGCGGAAACC
ATGGCAGAGGTTGTGCTGCGTCTCCACGAAGTACGTGCAGGCTGCCGGATCGCCTGGCTG
AGCGGGGGCGAACGGTTCGCGTGGTGCTGCTGGGAGCCGCTCAGCACCGAGCCGGCCGAG
CATCACGAGCGTGCTTCCGTCCGGCTTGAGGTGGAATTCGAAACGCGCGCGCTCCGTATA
CTGGACGAGCAGCCGGAGGTGCGGATCGAAGAATGGACCGGTGATCGGATAACCGAAATT
GGCGACCCCTCCTCGCTGCTCCCACGTCTCCAGGAACGGGCCGCACAAGCTGTGTCCGGT
CTCCGGGAACAGCCGGCAGCCTTCTGCAGTGGTCTCGAACGGCACGCGAGCTCGAGTCAG
CGGGAGAGCGATGCCGCGGAGCGGGAAGGCCTCGCGCGCCAGCGCAGGGATAGCTTGCAC
GGTGGCGAACAGATTGTCGTCCGGGGCATCGTCGCGCCAACGGAGCGCGCCGCTCGAGTT
GGCGAAGCGAGCCAGGGCATCGAGCGCAAAGCGCCAGGACGGGGATTGCGGTTCCTCGCC
CGCAGCCAAAAGCGCTTGGACAGCGAGTGCGGTGGAGTTGGCATCACCGACCAGCTGATC
AGCGGGTTGGTAGGCAAAGGAGCCATCCGCGGCTTGGACGCTGCGCAAATACAGCAGGGC
CTGTCGTACCTGCGGATGCTCGCGCTGCCCCGCGGCAACAAGCGCCTGGATCACGAGTGC
CGTCGTGTTCGAGTCGCCTGCGCCCGGCTCTGTGCTGCCGTCCCAAGCCCAGCTGCCGTC
AGCCGCTTGCCGTTCGAGCACGGCTTGGACCGCACGCTCGGGAACCGGTACGCCGGCAGC
AGCGAGTGCCAGCAGCGCGTATGCGTTGCTGAAGAGCTGCTGGTCGTAGAGTCCGGTCGC
ACGGTCGTAGGCACGTTGCAGGCGAGCGACGAGGTCGACGCCGCCGAAAGCACGTGGATC
GCGCCCGCTCGCGACAGCGGCGAGAATCAGCTTGGCCGCGCCACCCGGCTTCTCGCTGTA
GCGGGCAGCGGCCGACTCCAGGTACGCGATGGCGCTCGCTCCACCGACTTGCTGCACCGA
GCCAGGGTCGATGCCGACCGAGGCGAGAGCCAAGACAGCATCGACCGTCATGCCAGGATC
GCTCTCGCCCGTGAAGCCGGCAAAACCTCCATCAGCACGTTGCTGGGTGGTGAGCCAGGT
TACTGCCCCAGTGAGCGCCCGGCCTACTGTGAACTGGTTCGCCGATACGCTCGCCCCTGG
TGCGAGAACGAGCAAGAAAATGGTCAGAATAGCGAGGATACGACGCATACCTCACTCCTC
CCTCGTCACGCCGACTGAGGTCGTTCCAAACCGCACTCGCTTGTCCGTGTTGGAAAAACG
AGAACAGCCCGCACGGGGCGGGCTGCCAATGGTTCACTGCGTCGAGGCACAGTGCATCAC
CGGCGTCCTCCCCCCTTGGCTCGAGGCGGGTCGGACACGGCGGCGACGGTAGACCTGGCT
TCGTCGCACCGACTGGTGCGACGTCACAGTTGCGGCACAGCCCCGGACTTTCACCGGTGT
TCCCCCGTGTGGACGAGCAGAACGAACTTCTGCGCTCCTGCTCGCACTCGCCGCCGTCTC
GCACATCCTGTCAAGGTGCATCGCCGATCGATCGGCTGCACACATTGTGAAAGCTCGTGG
CTCGGTTGTCAAGCCTGCCCGGACACATGCCACGCCAGCGATCGAGTTCCTGGCACACTC
GACCGTCGGCTCGCACGTGGCATGAGACCTTCCGGTGGTCGTGCTCGGTGCGCCGGAAGC
GGAAACCGCCGGGTTTCCCTCATGGCCTGGTCGATCGGAACCACCTGTCCTCGGCGCGAA
CCGATAAGGCGATCACGGTCGCTCCTGGTTCGAGCAGTCGGTGGTTCCATCGGAACAGCA
TGACTGAGGAGACCCGCCCAGCTCGATCGCTGGCTCCTGCCCCGATGACTGGACCGCCCG
CGCTTTGGGCGATGCTCACCAGTACCGCATGGCCTCGCGGTAGATGGCGCGCAGTGCTCG
CTCGTCGACTGGCCGTGGGCTGTTCACCAGGATGCGCTGCTGGGCCAGTGTTCCCTCGAC
GAGTGCGGGGATGTCGCTCTCGGTGAAGCCGAGTTCCGCGAGACCACTCGGCAGGCCGAG
ATCGCGCATGAGCTGGATGAGTGCATCGGCAACCGCTTCGGCAGCTGCGCGGACTGGCAG
GCCGCGGGTGTCGATCCCCAGCATCTCGGCCACCTCAGCGTGTCGTTCGGGCCAGGCCGG
TGCTGTAAAGCGGAGACCAGCCGGAGCGCCCACGACGACGGCCAGGCCGTGCGGGATGAG
CGGCTCGTCGACCTCGTAGTTGGGCGGGAAGAAGTCACGAACGAGCCCGGCGATCGGGTA
GGACATGGCGTGTGGGATGTGGACCCCGGCGTTCCCGAAGCCGATACCGGCCGTCAAGCT
AGCCAGCGCCATAAAGGTGCGGGCCTCCAGATCGAGCGGGTTGTAGACTGCTCGCCGTAG
ATACCGTGCACCCCACCGGATAGCCTGTGCGCTCCACAGGTCAGCGACCGGGTTGGACCC
GATATAGGCTGGTCGCTCGGTCGGGCTGTCCGGTCGAGGACGGACGTGATACGGCTTGGC
TGTGTACGACTCGATCGCATGGCAGAGGACATCCAGCCCGGCGAACGCGGTCACCATCGG
GGGACACGTGACCGTATTGAGCGGATCGACGATCGCCATGGTCGGGCGGATGAAACGGTG
CGAGATACCGGTCTTCAACCGACGATCGGTCAGTTCGAGGGCGATCACCGCGGTGGTTTC
GCTGCCTGTACCGGCGGTCGTGGGGAGTGCCAGGTGCGGCTTCAATGGGCCGGGAACTGG
ATTGCCTCGACCGACCGGCTTGTTGATATAGTCGAAGAGGTCAGCCGGGTAGGACGTGAA
GAGGTTCATCGCCTTAGCTGTGTCGATCGTGCTCCCACCACCGAGCGAAACATAGGCGTC
CGGCTGGACGCGTTGGGCGAAGGCGATGGCATCGCGCAACGAGCGATCGGTCGGCTCGAT
GTGCACCTGGTCGAAGACGACCACTTCCGCACCAGCACGTAGGATCGCTGCCTCGACTGG
CTCGACCAGGCCATGCTGTCGCAGATGACGGTCAGTGACGAGGAGGACGCGGCGTGCCCC
GAGCCGCTCGAGTTCAACGGTCACGTCAGCGGTCGCACCGGGCCCGAAACGGAAGGGGAC
GAGGTCCATGGCGATGACGGTCTGGGTCAGGTTCGCGCTCATGCCGGATGCTCCTTCCGG
AACACAACAGGCGGCATCATCGTCGGCCAGGAGGGACGAGGTGTCAAGAGGAGCGTGTGC
TCTCCATCACGGAGCGTGGTGGTGCCGCGCCCGGGTCTGTCGATCACTGCTTGGACGGTG
CTCAGACAGGCTCGCGGCCCGTGACGGCATCGCTTTCCTCGGCCAGTTGGTCGAGGAAGA
AGCCGAGCAGTCGATGGAGGCGCGGCCGGGCCTGTTCCCCGATGGCCGCCACCTCTTCGT
GAGTCGGGATCGCTGGCTCTTCTGGGATCGCCAAGTTGGTCACGACGGAGATGGCCAGGA
CGCGTAACCCGAGTGCCCGCGCTAGGATCACTTCGGGGATGGTCGACATGCCGACCAGAT
CAGCCCCGGCGGCTCGCAACCAGCGAAGTTCGGCTGCCGTCTCGAAGGTCGGCCCAGCGA
CCATGGCATACGTTCCCTCCGGGAGTTCCAGGCCGAGTCGGGCCGCAGCAGCGCGAGCTA
CCGCGCGGAGGTGGCGATCGTAGGCATCGCGCAGACTGAAGAAGCGAACCCGTCCCGCCG
GTGGAATCAGCGGATGGTGACCGGCCAAACCGGGGACGAAGAAGTGATCCCGGATCAGCA
CGAGATCGCCCGGTGCGAAGGTCGGATGCAAGGAGCCGGCGGCATTGGTCAGGATGACGA
TCGGACCAGGCAGGTGGGCGAGGAGGGCGATCGGCGCAGCGGCTTCTGCAGCCGAGAGAC
CCTGGTAGAGGTGATAACGACCGAGGCAAAACCAGATCGGGTGCCCATTCCACTCTGCCA
GCACCAACTCGCGTGGATGACCGGTGACAGCCGGGGCAGCGATCGCAGTGAGTTCGTCGA
GCGGGACGCGTGCCACGACATGCGCGTCTTCAGGGAGAGTCGCCAGCCCGGAGCCGAGGA
CGATGAGCGCGTCAGGAGTGTGGTGATAACGCTGGGCGAGTATCTGCGCTCGCTCAGCTG
CTCGTTCCTGCCAGGGATGGAGGATGTCCATCATCGTGCCCCTCTTCCTGCAAGAGTGTC
GCCACGGCGGCGGAGGCAGCGATGTCGCCGATGTGCGCCTGGAGCGCTGCCTGGAGGGCA
CTCGTGATCTGGCCGCGCAAGGCGAGGCTGAGCGGTCGGCGGGCGAGTTCCTGCCAGTGA
TCGGCCAGCAAGAGGCGCAAAGCCTTGACGGCCCCGACGCTGAGCGGGACTTCTCCAGCG
CTGTGTCCCACGCACTCGCCGCAAAGGATGCCACCGTGATCCGGTGCGAAGGCGAGCCGC
CCCGGCGTCAGTTGTTTCCCGCAGTGTGGGCAGACGACGAGTTCCGGCTGATAACCGAGG
AGAACCAGCAAGCGCATCTCGAACCGTCTTACGACCGCGAAAGGATCGGGCAACTCGGCG
AGCAGTCGGAGGCACTCGAGCAGGAGGTCGTAAAGCGCCGGTTGCGGATCCTCGTCGACG
GTCGCTCGATCGGTCAGGTCGGCGAGGTAACCGGCCCAGCCTGCTCGCCAGGGTTCCCGG
CGCAGTCCAGTGAACGGCTCCACCAGCTGCGCTTGTGTCACGATATCGAGTTCGCGCCCG
CGGGCGAGCAGGACTTGGGTCCGAACGAAGAGGTCGAGATGGCCGGCCAGGCGACTCTGC
GGCCGGCGTATTCCTTTTGCGATGACCCGGAGTTTTCCTGCTTTCGGAGTGAAGAGCGTC
AGGATCCTGTCGGCCTCGCCGAGGTCGCGGCGGCGCAGGACGATCGCCTCGGTGCGGTAC
AGCCGGATGCGGTGGTTCGTCGTTTCGGCCATGCCTCGCTCGCCGATCACGATGCCGGAA
CGCCGATATCCGGGTGAGCGACCAGTTCCGCCCATTGGTGAGCGCGTTCCCGCAATCCAG
CCCAGTCGCGGCGCGCAACCAGCGTGCGATCGATAAGGTGACTGCCGACCGCCACGGCGA
CGGCGCCGGCCGCCAGGAAAGCCGGTGCGGTCTCGAGTGTCACGCCACCCGAGGGGATCA
GTTTCACCTGCGGCAGGGGAGCGAGCACGTCCTTGAAATAGCTCGGTCCCGCGAGACTGG
CCGGGTTGACTTTGATGTAATCAGCGCCCCATTCCCACGCGCTGAGGATTTCGGTCGGGG
TGAAAGCACCGATCACGCTGGGGATGGAATAGCGTCGGCAGATCTCGATCGTTTCTCGCC
GGAGTGTCGGGGTAACGATGAATTGAGCCCCAGCCAACATCGCCTGACGCGCGGTTTCTG
CATCCAGGACCGTCCCTGCTCCGACCAGGCAGGATCCATCGAAACGATGCCGCACCTGTT
CGATGGCACGACCAGCTTCACGATTCGTGTAGGTGAACTCGAGCACGCGCACTCCGCCCT
CGAGTAAGGCTTCGGCGAGTTCGACGGCACAGCTCAAGTCATCGAGCCGGATCACGGCGA
TCAGCCGGTACGTTTCGATCCAGTTCACGTCGCTCCCCCTTCCGCTCGGGTACCATTCGC
ATCGAGTGTAGCGGGCCGGGTCGGCGGAGAGTAGGAGTCATCACGATGGCACGACGGTTC
GGCGTCGTCGCGGCGCACGGCAAGCCTGAGGCAGTCGAGTTGGCTGACCGGATCCAGCGC
TGGCTCGCCGCGCACCAGTGCCAGATCGCTAACGAAGAAGCTCTCCCGGTCGTCTGGCCA
GAACTCGACGCGATCATCGCCATCGGCGGTGACGGGCTCATCATGCGCGTGGCGCACCAT
TATCCTGATGTTCCGATTCTCGGGATCAATGTCGGCCGGGTCGGCTTTCTGGCCTTGGCG
GAACGCGAGGGATGGGAACGGGCGTTGCACGACCTGGTGCACGATCGGTACCACGTCCAA
GAGGGTCCAACGCTGGCTGTCCAGCTGGAACGCGGGCGAAGCGTGCTCGTCGATGCTTGG
GCGATCAACGATGTCGTGGTTCGTGCCGGGTACCAGCTCATCGAAGTCGAGCTCTACATC
GATGGTCAGTTCGTCAACACCTATCCGGGTGATGGCATGATCGTCGCGACCCCACAGGGA
AGTACGGCTTACTGTATGGCTGCGGGTGGGCCGGTGTTGACTGCCGGGGTGCATGGGTTC
GCCGTGACGCCGATCTGTCCGCACTCGCCGATCCGCATTGCGCTGGTCGTCCCGGAGCAG
GCGACGATCGAGCAGGTGTACGTGAGCGACCGGGAAGCGCGCCTGATCATCGACGGAGAG
CCGGTCGCGTCTTTGGAGCGGGGTGATCTCGTTCGGGTGCGACGGGGCAAGCAAGCGTTC
CGTCTCGTGGTTCTGCCGGGTACGAACTTTTACGAGGCATTCCGCAGCAAGTTCAATTTC
CAAATCCGACCGGAGGCACAGCCCAGCCGGCGAACCCGAAATGCCGACACGCCATCAGGC
GCGCGGTAACTTGCTGGTATCCGGCTCGTTTTCCCGCATGCTCCGCGACCAGCCAGGTGG
GAGCGTGGTCGCCTCGTTTTCCGGTAGGGTCTTCTCCGGTCGTCGTCCGCCCGGAGTGCG
TCCGAGAGCACGCTGCACAGCCTCGAGCGGCGAGCGACGCTCCTGTACGGTCACGTCGCC
TTCCTCGGTCGGCTGCTGGGTGCCACAGTACGGGCAGTGCGGCCAATCCAGGCTGAGGAG
ACGGCCACAGGCGATACAGAGTTGTTTCAACGGTGCTCGACAGTAGGGGCAAAATTGGAA
GTCGTCCTGCACCGGTCGCTGACAATGCGGGCAGCGCCCGGCTGTTTCCAGGTCCTGGAT
CAGATATTCCTCCTCCAGCGCCCGCTCGTACTGCTCTTCCAATGTTTCGCGCGGGCGCAT
CAGGAGATAAAGCAGTGCGCCCGGGACGGAAAAGAGCACGACGAGCAGCGTCGCGAAGAT
TTGGGCGATGACGCTCCGGGTCCGCGTTTGGATGTCCTGGAACGTCCACACGATGAGCGC
GAACCAGAGTGCCAGATAGTACGCACCGCCCAGGGCGATGAGAAGATGCGCTGCTTGAGC
GATGAGCTGTTCCACCGCTGTGCTCCACCCCCTCGCTTCAGGGCAGGCGCTCGAAACGCT
CGATCGGAACGACGAAGACGTTGGCGCCGCCGACCTCGACCTCGATCGGCTGCGGAACGA
AGAACTCGCCCGATTCCACGATCGGGAACAAGGGGTTGACGTACTGGGTGCGCGTGTAGC
AATGGGCCTTGATCAGGCGCAAGACCTCCCCGATCCGGTGGGCTTCGACGCCCATCAGCA
GCGTGACGTTCTGCTCGCGCAGGAACCCTCCCGTACTGCTAATCCGGGTCGCGCGGAATC
CCTCGTGCTGGAGCGCATCGAGCAGCCTGTCGGCATCGCGTGCCTGGACGACGGCGATCA
CGAGCTTCGAGGGGGCCGTCATGGTGAACGTCTTCCCCGTTTCATGACTTCCGTCACGGT
TGCCCAGACGGCGTCGGCGACAACCTCAGGCGGCAATGTCGCATCGACGACACGCCAGCG
CTGGGGGTCGCGCTGTGCAGCGGCATGGTACCAAGCGCGGACCCGTCGGTGGAAGGCGAG
TTCTTCCTGATCGAGCCGCGTGATCGTCGCGGCGGCAGCCCGGCGGCGAGCCAGGCCGAC
TTCCACTGGAACATCCAGCAGGATCGTCAGATCGGGCCACAAGTCGCCCGTTGCGATCCG
ATGCAACTCGCGGAGCCATCCTTCGTCCAGACCGCGCCCAGCTCCCTGATAGGCCAACGT
GGAATCGACATAACGGTCACACAGGACGATGGTGCCGCGTTCCAGGGCGGGCCGGATCCG
ATCCCACACGTGCTCAGCCCGGGCAGCGGTGAAGAGCAGGGCTTCCGTTTCCGGGCGAAG
TGCCTCGCCAGCCAGAAGCCACTCGCGGATGGTTTCGCCGAGCGGTGTACCACCCGGTTC
TCGCGTGACGAGAAGGGAATAACCAGCTTCGCGGAGCCGGGCAGCCAAAAGAGCGCATTG
TGTCGTCTTGCCTGCTCCTTCCGGTCCCTCGAAGGTGATGAACCAACTCACCAGCTCTCG
TCCTCGCGGTAGATTTCGACCCGGCGGAAGGGCTCTCGCCCGCGGCTGCGGGATGCCAGG
TTGTACCGCTCGGCGAGCTGATGCTGGAGGCGTCGAATCCAGGCTTCCTGCGGACGCAAC
TCGATCCGGCTGCGCGTCCCCTGGAGCACCTGGTGCGCGGCAGCTTCTGCTTCCTCCATC
GCAGCCAGGATGCGATCGTGCGCTGCGTTCTCGTCGCCGTCGTCAGCAGCTGATTCCGGT
TCCTGCTCGCCCGCGAATCGCTCGGGGAACAGCGAGCGGAACAGGTTGGCCATCTGCTGC
GCCGTGTTGCTCCGCAGGACGTATACCGGGATGCCACGTTGTTCGGCCTCGCGGAGTACC
TGCGGTCGCTTGCGGAAGTAGTTCTTCAGCGTCACGACAGCATCTGCCTCACGGGGCGAG
CGGACGAGCTCGACCGGAAGCATCAATTGGCGAATCACGTCCTCCAGCCGGTTCCGACTC
ACGCCGAAGGGAAAGAGTCGCATAGTCCGCCTGATCGGCTCGCTCGGTGGAGCGACGGCT
ACGATCGTCCCGGAAGGAGTCGCTGGTCGAGTCGGGGCCGGCGTACCGGGAATCCGCTGG
TAGGTTCGTCGCGGTCCGGAGGGGAGCATGGAACGCTCGGCACGTTGATCTTGTCCGTGC
AGCTCCTCGTACCAGATGGAGACCGTTCCGTCCGGGTTTCTCTCGCGGATCTCGACGCGG
AGCGGCTGGCCGCGCAGGATGGCATCGACCGCGGCCGCGACGTCGCGGTGCACGGCGACG
CGGTTACGCGACTGAATCTCGACCAAAACGCCGAAGGTCGGTGGTGCCTTGCGTTCCAGG
ATCGACTTCTGGGTGCCCCGCCGGCGAGCTTCCTCGTCGCTCAACGTGACCGACTGGATT
CCGCCGATGAGATCCGAGAGGGTCGGATTCATCATGATGTTTTCCAGCGTGTTCCCGTGT
GCGGTTCCGATGAGCTGCACGCCACGCTCGGCGATCGTGCGTGCGGCGGCAGCCTCGAGT
TCGGTACCGATCTCGTCGATGACGATGACCTCCGGCATGTGGTTCTCGACCGCTTCGATC
ATCACCGCGTGCTGAAGGCTGGGCGTCGGTACCTGCATCCGGCGAGCGCGACCGATCGCT
GGGTGAGGGATATCGCCGTCACCCGCGATCTCGTTGCTCGTATCCACGACGATCACCCGC
TTGCGCAGGTCGTCAGCCAGCACCCGCGCTGTTTCGCGCAACATGGTCGTCTTGCCGACA
CCGGGCCGACCCAAGAGCAAGATGCTTTCGCCCGACTCGATCAAGTCACGGATGATGGCG
ACCGTTCCATAAACTGCTCGACCGATGCGGCACGTCAGGCCGACGATCTCACCGGATCGC
GAGCGAATCGCGGAAATGCGGTGCAGCGTGCGCTCGATACCTGCTCGGTTATCATCCCCG
AAGCGACCGATCCGCGACGCGACGTAGGCGATGTCCTCGCGCGTGATCTCGCGATCCGCC
AGATACACCTCGCGGTCCTCGAACCGTGCCTCGGGGCGCCGCCCCAGGTCGAGAACGATT
TCGAGCAGCTTGGCCCGGTCCTCTGGGCTGTTGTACTCCCGGAGTGCCTCGACGATATCG
GGTGGCAAGACTGCCAGCAGATCCTCGAGATTATCGGTGATCGTCTGTTCCGGCATTGCC
GGAAGAATGGTAACAGGCTTCGTCACGGTGCGCGTCGTCGTCCTCCTCTTCGTTTCATGA
TCGTGTCGCGCGTTCCAGCACGGCGACCTTCGGTCGCTCGTGGTGGTAGAGCACGCGTGG
TGCCTCAGCGAGTCCAGCCAGCCGGGCATGCTCGGCGATGGGAAATCCGGCGCGGATGCG
TCGGATCGTATAGCGTGCGACCCAAAGCCGTGTCTCGAGCAGCGTGAGTCCCGCCTGCTC
GAAGCGTGCGCGTGTGGCTCCTGCCTCATCGGGAAGCAGGAGCAGCACCTGATCGCGCGG
GCGCGCGCAGCAAGCGAGCGCTGCTCCCACGATCGCGATAGCCTCGCTGGCGGCCTGGTC
TTCCGCGACCAGTTCCACGATGTGCCAACCAGCGCGCGAGCGAACGCGGCAGTAGGCTCG
TGTCTCACCGTCAGCTGTGAGCAAGTAGCCACGGATACGCCAGCCGGCTCGCTGCCCCAC
GTGCCAGGCCGCCCGGGTGCGTGCCTCGGCGAACTGAACTGGTCGTGGGGTGACGCGCTC
GTACAGGCGCTGAACCTCCCATGCATCGAGCGCTTGCTGGTGACGAATGGTCAGCGACTG
ACTCGGCAGTGCGAGTTGCTCCCGCTGGCCGGCGAGCAGGTGTATCCGCCGGAACGGTGT
GAAACCGGCTCGCTGCCACCAGGCGATGAGGTCCGGGTGCTCCGGAATCAAGGTGTGCAG
GCGGATGACCCCGCGTAGACCAGCCTCCCGGGCCAGACGATCCAGCAAGCGCTGTCCCTC
TTCTGCCCTCGAGACGACCAGGCGAGCGATGAACCAATGATCGCGTCCGGGTTCTGCGAT
GACTTGCGCGTAGGCTCGCTGTCCGCGCTCGTGGACGAACCGGCCGGTTGCTGCGCCGAA
CGCACTGCCGAGCAGTCCCCGAATGGGCGAGAGATGAAAAGCAGCTGGCAGTGCGACCAA
ATCACCGCGCAATGCAGCTGCCGGCTGATCGGGCGAGTCATCGGCGATCATCGGTGCGTT
GTTGGCTCGCCACCAGAACACGCCAGGACCTCCTCCGCGCGCTTCAGAGCTTCAGAGCGC
GCGTCGTCCAGCGAGCGCGCGACCCAACGTGATCTCGTCGGCGTACTCCAGGTCGCCACC
CACCGGTAAGCCGCTGGCTGGCCGGGTCACCGTGACGCCGAGCGGAATGAGCTGGCGTGC
AATGTACATGGCGGTCGCATCGCCCTCGATGTTCGGGTTCAAGGCCAAGATGACCTCGTT
CGGCTGCTCTTGCTGGACCCGATGCACGAGCTCGCGGATCCGCAAGCGTTCGGGCCCGAT
GCCGTCGACGGGTGAAATGACCCCGTGCAGAACATGGTAAACGCCGTGGTAGGCACCAGT
TCGCTCCAGGGCGAGGACATCGAGCGGGTCCTCGACGACGCAGATCGTCCGCTGATCGCG
CGACGGATCAGCGCAGATCGGGCAGGGATCGACATCGGTCAAATTGAAGCACCGCGAGCA
GAGCTGCACTCGCTCTTTCACCTCGATGATCGCCTGAGCCAGGGCGAGCGCGTCTTCCCG
CGAACACCGCAACAGATGGTACGCCAGCCGTGATGCGGTCTTAGGACCGATTCCAGGAAG
CTTCGCGAATTCCTCGATCAACCGAGCGATCGGCTCGGCTGGCCCACGTGCGCGCACTGT
CACCTCGGTCGCCGTCAGGCAAAACGCGCGTTCACTGGTTTGAGTATACCAGAAGGGCCG
GTTCCACTCGTCCCCATCACTCGTCACCGAGATAGACAACGCGGCCGCGCGCTCCCTCAG
CCGGGCCGACTATTCCTTCAGCTTCCAATTGCTCCATCAGGCGTGCTGCCCGGTTGTAGC
CGATCCGCAGTCGTCGCTGGAGGAGCGACGTCGAGGCTGTCCCGAGTTGGCGAACGAGTT
GGCGGGCCTGTTCGAGCAAGGGGTCCTCGCCTCGACTCGTCTCCTGAATCGTTTCCTCGA
GATCGAGCCAACTCGGGTCGTATTGTGGGACCGGATAGAGTTGCCGCCAGTGCTCGACGA
CGTATTCCAAGTCGCGGTCGTCGATGAACGAACCTTGTACGCGCAAGGGACGTGCCGCGT
CGGGCGGAAGATAGAGCATGTCGCCGCGCCCGAGCAAGCGTTCGGCCCCGGGCATATCGA
GGATCACCCGGCTATCGGTCTGCGAGGTGACAGCGAAGGCGATCCGCGCCGGCACATTGG
CCTTGATCAGCCCGGTGAGGACGTCGACTGAGGGCCGCTGTGTCGCGATCAGGAGGTGAA
TCCCAGTGGCACGAGCCATCTGGGCCAGTCGCACCAGGAGTGTCTCGACCTCGTCCGGTG
TCGTCAGCATGAGATCAGCCAGCTCATCGATGATGACGACGAGATAGGGCAAGGGCTCGA
GCGATGGGTCTTCCTCGCGTCGCAGGCGATAACCTTCGAGATTGCGCACTCCCAGTTGGG
CGAAAAGCTCGTAGCGTCGCTCCATTTCCTGCAGGACGCGTCGCAGCGCACCGACGACGA
GTCCCATATCGGTCACGACTGGGCGCTTGAGGTGCGGCACTCCATCGTAACCAGCGAGTT
CGACCTTCTTCGGATCGATCAACAGCATCTGGAGTTCGTCCGGCCGGCGCGTGAGCAGAA
AGGTGGCGATGATGCCGTTGATGCACACCGATTTGCCGGATCCGGTCGCGCCAGCGATGA
GGAGATGCGGCATGCGAGTCAGGTCAGCGACGACATACTCGCCGTGCACGTCCCGCCCGA
GAGCCAGCGGGAGGCGTGCTCGAGAGCGCTGGAAGGTCGCCGATTCCAGTACCTCACGCA
GGCCTACCGTGGAAATCGCGCTATTCGGGACCTCGATGCCCACGCGTGCCATACCGGGAA
CCGGTGCCTCGATCCGGATCGCTGGCGCAGCCAGCGCTAATGCCAGATCGTTCTGAAGCT
CGGTGATGCGCCGCACCTTGACGCCGGGACCGGGTTCCAGGGTGAACAACGTCACGGCAG
GACCGGGATAGATTTCGCGGACACGAGCGTCTACTCGGAAGTTTGCCAGCGTCTCCTGGA
TGATCGCGGCCTTGCGCTCCAGTTCTTCCGCATCGGGCAAGCTCGCCTCGTACCGCTGCA
AGCGGCTGATCTCGGGAAGCACCTGATCCCCTGCAGCAGCCGGCGTGGCCGCGTTCGCTG
CGACCGGTTCCGGCTCACCGGACGGGCGCTCTTGGACACGCTGCTGAGGGGAAACGGGCG
TTCGGCGCCCACGCGAACGGCTCGCTGGTGTGTGGCGTGTCGCGATGACCGGTCGCGTCG
TTTCGCGCTGGACGGTCTCGTCCGAGCGGCCGGACTCCGCTGGCGCTGGAGACGCGGGGA
GGTCGACCGCGCGAGCGGACGATCTCCGCCGGACGATCTGCCCGGTTCGTCGCGCCGCCG
TGAGGATCGTTCGCGCGAGCGTGCCGAGCTCGATACCAGCGACGAGCGTCGAGCCGGCCA
GGCCGAGGGCCAGAGCGAGGAGCCCAAGACCGAGGTCACCCCCGATGAGCCGGAGGAGTG
CTGCCACGCCGGCACCGATGTAACCTCCAGCCTCCTCGACCTGGTCAGCCGGGCGAGCGT
CGAGCAGGGCGACGGCTGCGGAACCATACAGTGCGAGCCCCACGGCCCGGCGGACCGTGC
CGGCTCGCGAGCGGGAGGCAACGAGTTCGAGGGCACCCCACCAGCAGGCGAGCGGCACCA
CGATCGCACCGCGGCCGAAGAGTTGCCGGCAGGTCTGGGCGAACCAGCCGGCAAGCCCAG
TCTCGCGCTCGTGGCCGAAAAGCGCCAGGGTCAGGAGCACGCCGACCGTGGCGAGAAACA
GCCCAGCGAGGTCACGCGGCAGGCGGCGCGGAACGAGTGCTGCCACCTGTGCCAGCCGGG
TGACGATCGCGCGCAGGCGGCGTCTTTGGGAACCGGCGGCGAGCGGTGCTGTCTCCCCTC
TGGTTCTCCGTTCTTTTGCTCGCTTCCGCGCCATCGTGTCCCCCTGCGTTCGTTCGCGTG
TCCGTACGGAGTATAGCAGGGGGTCAGAACAAGCGCATCTGCTGTGCCTTTTCCTCGCTT
TGCTGCGCCTCTACTGTGCGCGCTGCTTCAGCTCGGGCCTGGGCGATGATCTCGCGCAGT
GCATCGAAATCCTTTTCGACGAGCTCCTTGAGCGCGGGCTGGTGCAAGGCAGCTGCGGGG
TGATACATCGGCACCACGACAACGTCCCCGAACCGGCGCGGCTTTCCATGGATACGGGAG
ATCTTTTCGTTGGGGAACCAGCGTGCCATCGAATAGCGCCCGAGCGTCACGATGACGCTC
GGACGAATCACCGCGATCTGCTCGTCGAGGTAGGGAGCACACGCAGCGATTTCGTCCGGG
AGCGGATCCCGGTTCCCGGGTGGTCGGCACTTGACGACGTTCGTGATATAGACTTGTTCG
CGTCGTAGTCCGGCTCGCCCGAGAAGCTCGTTCAAGAATTGTCCTGCTGCTCCGACGAAC
GGGCGACCCTGTCGATCTTCGTGGTACCCCGGTGCCTCCCCGATGAACATCACCTCAGCA
TGCGGATCCCCCTCACCTGGCACCGCCTGAGTGCGGGTCCGCCATAGATCGCAGCGCGTG
CAGTGACGGACGCGCTCGGCGATGCTTTCCAGGAGTTCCCTCGCACTGCGTTCCTCGCTC
ACTGTCTGCTCCTCTCGTTCGTTTCGTCGTCCCGTTCTCGTCATCCACCGGGGCATGGAC
AGCGAAAGCCGACGCGGGCAGCGATCGACCGTTCCGCACCAGTGCGAGCCAGTCCACCGG
ATGCTCGAGGAAGAAGACGGTCGGGTCCTCCGCGTGCTCGGACAGCCAGCGCGCGATGAT
CACTGCGGCATCGAGCGAGTCCTGGTCGAGCGTCCAGGGAGCGGCCTGTTGGGCGCGTTC
CCAGGCCGCTCCCAATCGGGCGGCCACGGCTGCATCGTGCTCGCGCGGATCGGCCACGAC
ACGCGCCCAGAGTCGTCCGGCAACGATGAGGAGAAAGGCGCGATCGCCGGTCTCAGGACA
GGGAGTGACGATGACGCACGGTCGTCCGCTGATCGTCTGGCGGACCAATCGATGACTGAA
CACGAGTTCCTCGCTGCGCCGCAGGAGATCGCGCAAGCGCGCTGCTCGTTCGAAGTCGAG
TCGCTCCACCGCGTCAGCGAGAAGCTGTTGAGCACGTTCGACGACGACGCTCGTCTCGCC
GCTGAGATAACGCAGCGCGCAGTCGACGAGCGCTCGGTACTCGTCAGGCGTCACGCATCC
GGTGCATGGGCCGATACAGCGTCCCAGCGTCAGTTGCAAGCACGGGCGCCCATAGGAACG
GGCATCCCGGAACGATCGGTGGCAGGTGCGCAAAGGGAGGAGTTGGTGGAGCAACTCGAC
GACCGAGCGGGCAGCAGCCGTGCTCCGAAAAGGCCCGACGTACACGGCGTCGTCATCGTC
ACGCTGACGAGCCAGCATCAGGCGCGGCCAGGGGCGACCGAGCTCGACCTTCACGTAGGG
GTATGCCTCGTGATTGCGGAGTTGCGTATTGTACGGCGGCTTGTACCGCTGGACGAATTG
ACTCTCCAAAAGCAGTGCTTCTAACTCCGAGCCGGTAACGACCGTCTCGATCTCGGCCAC
CGATTCGAGCAAGCCGTCCATCTTGCGGGTGTATCCCAGTGGTTGACTGAAGTAGGAGCG
AACTCGCTGTCTGAGATTGCGCGCCTTGCCGACATACAGGACACGTCCCAGCGCATCGCG
CATGAGATACACCCCCGGAAGTTCGGGTGTGTCGGCCAGCAGGCGCTGGTCCAGGACTGC
GCGCCCCCGGGCGACCGGCTCGACGACGATCGTTCGCCGCGTGGCAGCTGGCTGGAGGTC
GCTCGGCGAGCGGTATCCGACCTGCTCGGCTCGCTCGACGAGGTGGAGATAGAGGACGGC
AGTCGCTTCGGCATCCGGTAGCGCACGGTGACGGGTGCCCCGAGCGAGACCGATGGATCG
ACAGATCGCGTCGAGGTCGTAGCGGCCGTTTGCGGTGAGAAGTGCCCGGGCGAGCGGCAA
GACGTCGAGTGCGGGATTGGGGAGCGGTCCCTGACCGATGCGCCGGAGTTCGGCGTTCAG
AAAATCGAGGTCGAACCCCACGTTGTAGCCGATGACCGTGCTCTCGCCCAAAAAGACACG
AAATGCGGCGGCCACATCGACGAACGACGGTGCCGTCAGCAGATCCTCGTCCCGGATCCC
GGTCAGACGGACGATGTAGACCGGCAAGCGCCGATGGGGGTTGACGAGGACCGAGAAGCG
CTCGACGCAGCAGCCGTCCTCGTAACGCACTGCGCCGATCTCGATGATGCGGTGCCGTGC
TGGGCGGAGACCGGTGGTTTCGACATCGAGCGCGACGAACGAGCGAGGCCACCCCCTGCT
GGGTACCAGCGGGCGACGTCGGAGTGCCCAGGTCCCATCCGGTCGACGGACGATCTCCGC
GTCGGTCTCCAGCAATTGAGCCAGGAATGGTGCCCACAGCCGGCGGTTGCCGAGCGAGCC
AAAGAGCCCCTCGATCAGCTGCTCTTCGCTGGCGATCCCTCCTCGCGCCAACAAGAGCTG
CCGAGCTCGACTGCGGAGACGATCGTAGGCTGGCTCCACGGGCTGGTCGCTCATCCCGCA
CTCCTCGTCCCGCACCCCTGGTATGGTACCCGACCCACGGTCGACGGCTCATCCTGCCGA
CCAGCTGCTGCACGGAGAGGGCGCTGGCGTATACTCGCCAGCGCGATGGAACGCCAGACG
CGAGTCAATAGCGAGGGAGGAACAGGATGGCGGAGCAACCAGCGCTGCAGGCGGATCGTG
TCCCGCCGGAGGTTCGTGCCCGGGTCGAAGAGCTGCGGCGGCTCATCCAGCGCTACAACT
ACGAGTATTATGTGCTCAATGCTCCGACCGTAAGCGATGCCGAGTACGATGCGCTGATGC
TCGAACTTCGGCGCTGGGAAGAACAGTACCCGGAACTGGTGACTCCGGATTCGCCGACCC
AGCGGGTAGGTGCACCGCCAGCCGAAGGGTTCGCCACAGTCCAGCACGAAATCCCCATGC
TCTCGCTCGGCAACGTCTTCTCCGATGGGGAAATCCGGGCATGGGCGGAGCGAGTGTACC
GGCTGAGCGGTCGGCAGGATGTCGAGTTCGTGACCGAGCCCAAGGTCGATGGTCTCGCAG
TCTCCTTGCTCTACCGAGATGGCGTACTGGTGCGCGGTGCGACGCGTGGAGACGGGTACA
CGGGAGAAGACGTGACGAACAACGTGCGGACGATCCGCATGATCCCGCTCCGCCTGTATC
CCCCCGAGGGGGTTATCGTTCCACCTGTCCTGGAGGTGCGCGGCGAGGTCTACATGAACG
TGCGGGACTTCGAAAGGCTGAACCGCGAGCGCGGGGAGCAGGGACTCCCGCTCTTCGCCA
ATCCCCGCAATGCGGCTGCTGGCTCGCTGCGCCAGCTCGACCCTAGCGTGACTGCTTCGC
GACCGCTTCGTTTCGCAGCGTGGGATATCGGCCTTTGGGAGGGAACCGAGCCGCCCGCGA
CGCATCTGGCTACGTTGGAATTCCTCCGCCAGCTGCAGATTCCGGTCGTTCCCGATTATC
GGCTCTGCCGTTCGGTCGACGAGGTGATCGCTGAGTGCCATCGTTGGCAGGAGCGTCGTG
ACGCGCTCGAGTTCGAAGCCGACGGAGTGGTGATCAAGGTCAATGACCGGGCGCTCTATC
AGGCGCTCGGCGTCGTTGGACGCGAGCCGCGCGGGGCCACTGCGTACAAGTTCCCGGCTC
ATGAGAAGACGACCATCGTCCGGGACGTGATCTGGAGCGTCGGCCGGACGGGGAAGCTCA
CTCCGGTGGCAGTGCTCGAACCGGTCGAAATCGGTGGAGTCATTGTCGAGCGAGCAACGT
TGCACAACGAGGAGGAGATCAGGCGACTCGGTCTGCTCATCGGTGATGCGGTCGTAGTGC
AACGCCGAGGTGACGTGATTCCCAAGGTCGTCGCCACGATCCCGCAGCGGCGCGATGGCG
ACGAGCGACCGGTCGACATTCCGCGCCAGTGCCCAGTGTGCGGTGCTCATACCATTCGGC
TAGAAGGAGAGGTCGATCGCTACTGCCCCAATCCGAATTGTCCGGCTCGCCTGAAAGCCT
CGGTGCGCCATTTCGCCTCGCGCAATGCGATGGACATCGAGGGCCTCGGTGAGAAGATCT
CGGATCTCTTCGTCGACCTCGGAATCATCCGCTCGCTGCCTGATCTCTACGAAATCGACT
GGGCACGTGTCCTCCAGCTGGAAGGTTTTGGCCCCAAGAAGGTGGAAAATCTTCGAAAAG
CCATCGAAGCGAGCAAGAACCGTCCCTTCGCGCGCTTCCTGTTCGCCTTGGGGATCCGTC
ACGTGGGGGAGCGCAATGCGCAACTTCTCGCCGACCATTTCCGCTCGATCGACCGGCTCA
TGGAGGCCACGATCGACGAGCTTCTGCAGATTCCGGGATTCGGTCCGGCCGTCGCCCAAT
CAGTCTTCGAGTTCTTCCGGGAGCCCAAGAATCGGGAGATGATCGAGCGGTTCCGCCGTC
TCGGGGTGCGCATGGCCGAGGAAGAAGCGGCTGCGGTGGCTACCGTTCAGGGGCCGTTGG
CGGGTAAGACGGTCGTGCTGACCGGACGGTTGGAGACGCTGACGCGCAGTCAGGCGGAGG
AGTTGCTGCGGCGTGCCGGCGCCCACGTGACCGACAGTGTCTCGCGCAAGACCGACTACG
TCTTCGCGGGCGCTGATCCCGGTAGCAAATACGTGCGAGCACAGCAGCTCGGTGTACCGA
TCCTGGGGGAAGAAGACCTCCTGCGCATGCTGCGCGAGTCGGGCATCGAAGTCGAGGCCG
CCGCTCGTTCATGATGAGGCATGCCCCGGCAGCGCGGTCGTCCCTGGTTTGACCAGCGGG
AGACCCTGCTGACACAAGGGGCATCGGTCCGGTGGCCAGTTCGCGATGTCCAGCCGGAGC
AGCGCGACGGGCGGCACTCCCAGATCGATCGACTCGGTCGATCGATCGATGAGGACGGCA
ACCCCAACGATCTCGACTGGATGCTCGCCCACCGCGCGCAGCGTTTCGCGGAGCGAGCCA
CCGGTGGTCAACACATCGTCCACGACGAGGACGCGCGTGCCGGGTGAGAAACGGGTTCCG
CGCCGAATCACTCGCCGGCTGCTCCCCTCGTGCTCGCGTTCCGCGTACGCTGCCTGGATG
CCGAGTTGCCGGGCGCACTCGAAGGCCAGAAGGATGCCACCGGTCGTCGGTCCCACGACG
GCGTCGATTCCTCGCCACGGTAGCCGCGCGAGGAGCTCGCGACACATCTCTTCCACGCGG
CGCGGCCAGCGGAGCAGAGCGAACTTTTCGATATAGCGATCACTGTGACGGCCGGAGGCG
AGGAGAAAATGCCCTGTCAACAGTGCGCCGACGTCGTGCAAGTCTCGCAGGAGTGTCTGG
GCAGTCTGCTCGTCGGCGAGAACCTCGACCATCGCTCCCTCCTCCGATGGTGCCTGGCGG
CTCGGACAATCGACTGGCTGCTCGCCCATGCTGCGCCGAAGGGTCGATCCGCTTCACCTA
TACTCGTCCAACCGGTGCGCGCTCCAAGCTCGAGGCGCGAATGAGAAACCGGGAGCTCCC
GGTACGAAGACGTGTCGGGAACCCGAGTCGACACACGTGCCGACCGATACGGGTCAGACA
CGCAGACGGTGCCCTGGCCCGGTACTCGAAGAGCAGCGAGCATGGCAAGAAGGAACAGCC
CACGGCCAGGCCAGCGTAAACCGCAGGCAGGATCACTCCTTCCAGCCAGTGCGAGCGCGA
TGAGTGTCGACACCAGCGCTGCGCCGAGCAGGGCGACGAGTTCAGAGACATCGAAGACGA
GCGATAGCGGCCGGCTCGGCACGAGACGAGCGAAAACGAGAATGGACATCACGGCGAGCG
CGATTTGCAAGGTCGATCCATAGCCGATTCCCAGACTGGAGTCCATGCGGTTCCGATGCG
CCACCTGCACCGCGACGAAATGCTCCGCAACACTTTCGACGAGCAGTACCAGCACGACTC
CGCCGAAGAACGCGAAGATGCCAGTCGCTGCGACGACCGGCTCGACTGCGCCGACGAGAA
CCTCGCTCATGAACAGGAGGCCGATCGTTGCACCGGCGAGGACGAGGGCTGCTCGCCGCA
GTGGCCATGCAGTGTGCTCATGCTCGGTAACCGTCCCTGGAAGGCGCAGAGTGGCGAGCA
AAGAGAGGGCGTAAAGCCCGGCGACGACGAGGGCGAGGCCGACGCTCATCCACTCGACCG
CCTCACCCTGCACGGGGGTCGGTCCCAAGGTGAAAAGCCCGGGGGCGAGCAGAAGCACGA
CGGCGAGCATCATCATCGGCGCGCTGATTCCGGCAAGCTGGGCATCGAATTGCTGGAGAC
CATGACGGAGTCCGCCGACGAGAAGACAGGCTCCGAGTATGAGCAGGAGGATGGAACCAG
CAAGCGAGGCCTTCACCAACTCGTGAAGGTCCGCCCGCAAGGCCGCCAACGCGATGATCA
GCTCGGCAGCCTTGCCGAGCGTCGAATCGAGTAGTCCCCCGACCAGCGGGCCGGTGTGCG
CCGCTGCTTCCTCCGTTGCTCGACCGAGCAGAGCAGCGAGCGGGACGAGCACCGCGGCCG
AAGCCAAGAGGGCTGGGAGCGGCGGCGCGTGCAGGAACTCGAGCGCGAGTGGAACCAGAA
GCAGCCCCGCGAGCCACCGGCGCATGATCCCCCCTCAGGCGAGGACAGCTTCGCGCGTCC
GGTAGGCGGGGAGCGGTTGGACGGAAAAGCTCGTGCCGCCGCCGAGCAGAGCTCGCACGA
GTGCACGGGCCGTATCCAGACTCGTGAGGCACGGAATGCCGCGCTCCACGGCAGCCCGGC
GAATCAAGAAGCCGTCCTGGATCGTCCCCTCGTCGCGACCCGGGGTATTGATCACCCCGC
GCACCTTTCGCTCGAGGATCACCTCCAGCACGTCCGGGTGCCCATGCCCGATGTGCGCGA
CTGTGAGTTCGACCGGTACGCCATGCGCCCGGAGATAGCGAGCGGTTCCCTCTGTCGCGA
CGAGCGGGTGACCGAGGGCTAGAAGGCCGCGGGCGAGTTCCACACCGGCGGACTTGTCGT
TATCGGCCAGGCTCAACAGGACCGGGGCACCCCGTTCGATCGCAAGGCCAGCGGCGAGGA
ACGCCTTGGCCAGCGCAGCTTCGAACGTGCGGTCGATCCCCATCGCTTCGCCGGTCGACT
TCATCTCCGGCCCCAGCTGCACGTCCACGCCCTGGAGCTTGGCCATGGAGAAGACCGGCG
CCTTGACCGCGACGAGCGGCTGGCGCGGCCACAGCCCACCACGGTATCCCTGATCGCCGA
GTGAGCGCCCGAGCAGAATCTGGGTGGCGACGTCGACCATCGGCACCCCGGTGACTTTGC
TCAGGAAGGGGACCGTGCGCGACGCTCGCGGATTGACCTCGAGGACGTAAACCACTCCCT
GATGGAGAACGAATTGGATGTTGATGAGACCGCGGGCAGCGAGGGCCAGCGCGATCTCGG
TCGTGTACCGCACGAGCGTGTCCACGTGGACGGATGGCAATTCGACTGCGGGGTAGACCG
CGAAGCTGTCTCCTGAGTGGACGCCTGCCCGCTCGATGTGCTGCATGATGCCTGGTACGA
GCACTTCGTGCCCGTCGCAGAGTGCATCCACTTCCAGCTCGATTCCGTCTAGATACTTGT
CGATGAGAACAGGCCGACCGCTCGCGAAGGCTCCAGAGGTGGCCAGATACTGCTCGAGGT
GCTCTCGACGATACACGACTTCCATCGCTCGACCACCCAGGACGTACGAGGGACGCACCA
GCACGGGATAACCGATACGCTCGGCAGTCTCCAGTGCCTCCTCCAGTGTCGTGACGCCTG
CGCCCGGCGGTTGAGGAATGCCTAACTCGTGGAGGAAGCGTTCGAAGCGGCGCCGATCTT
CGGCCAGATCGATCGCGTCCTGATCGGTGCCGAGAATCGGTACCCCAGCTGCTGCCAGGT
CGGCCGCCAAGTTGATAGCGGTTTGTCCTCCGAACTGGACGATCACCGGTGGCAGCTGGT
CGTACTGGCTGCTCGCCTCATGCCGGAGGACGTCGAGGACCGACTCGGCGTCCAACGGTG
TCACATAGAGGCGATCGGATGCGTCGAAGTCGGTCGAAACGGTCTCGGGGTTGTTGTTGA
GCATGATCGCAGCTACGCCGGCACGGTGGAGCGCCTGCGCAGCCTTGACGCTACAGTAAT
CGAACTCGATACCCTGACCGATGCGGATCGGTCCTGCGCCGATGACGACAGCCTTGGGAG
AGTCGAGCGGGGGTGCTTCGTTTTCGTCTTCGTACGTGGCGTAGAAGTACGGGGTCTCGG
CTGCGAACTCGGCCGCGCAGGTATCGACGAGCTTGTAAACAGGAGCGAGGCCGAGCGCGA
GACGCTGAGCGCGGATCTCCTGCTCCGTCGTCGTCCGGAGGGCAGCGATCGTTCGATCAG
CGAAGCCGAGACGCTTGGCTTCCCAGAGAAGTTCCGCCGTGAGTGGTTCACTCGCGAGCC
GCTGTTCCATCTCGACGAGACGTTGGATGGCCCGGACGAACCAGGTGTCGATCCCGCTCA
ACGCGCTGACGTGTTCCGGTGTCCAACCGCGCCGCAGCGCTGCGGCAACTGCCCAGAGGC
GCTGATCGGTGGGTATCCGGAGTGCCTGCTCCAAAGCGGATGGATCCTGCCAGCGAGAAT
CTTCCCAGGTGAGGTCGGTCTGATCGGTCTCCAGCCCACGTACCGCTTTCTGCAGTGCAG
CCTCGAAGCATCGATCGATCGCCATGACCTCGCCGGTCGCTTTCATCTGGGAGCCGAGTC
TCCGGTCGCCGTGCCGGAATTTGTCGAAGGGCCAGCGCGGAATTTTGACGACACAGTAGT
CGAGTGCTGGCTCGAAGGACGCCATCGTCTTTCCGGTGACGGGATTAGGGATTTCGTCCA
GGGTCCGTCCGATCGCGAGCTTGGCTGCGATGCGGGCGATCGGATACCCGGTCGCTTTGG
AGGCCAGTGCCGAGCTCCGACTGACGCGGGGATTGACTTCGATCACATAGTACTGATCGG
AGCGAGGGTCGAGTGCGAACTGGATGTTGCAGCCGCCGACGATACCCAAGGCTCGGATGA
TCTTGAGTGCGGCACTCCGCAACATCTGATAATCGCGGTCGCTCAATGTCTGCGAGGGGG
CGACGACGATGCTGTCGCCGGTATGCACGCCCATCGGGTCGAGGTTTTCTATGTTGCAGA
TGGTAATGCAGGTATCGTTGGCATCCCGCATGACCTCGTACTCGATCTCTTTCCAACCGA
GCAGGCTGCGCTCGACCAGCACTTGGCCGATCGGGCTGGCCGCGATCCCGCGTTGGACGA
GGGTGACGAGTTCGTCTTCGCTGAAAGCGATGCCACCCCCGGTTCCGCCGAGCGTGAAGG
CTGGACGGACGATCAAAGGTGGCGGGACTTCCTCTGCGAAGCGGAGCGCGTCTTCGACGC
TGTAGGCAGTGAGGCTTTCCAGCACTGGCTCACCGATTTCGAGCAGCAGTTCCTTGAATA
GTTGACGGTCTTCCGCCCGACGGATCGCCTCCAGCGGCGTCCCGAGCAAGCGCACGCCGT
AGCGATCGAGAACGCCTGCCTCGGCCAGCGCGACCGCCAGGTTGAGTCCGGTTTGACCGC
CGAGCGTCGCCAGCAAGCCTTCCGGCCGCTCGCGGGCGATGATGCGTTCGAGCACCTCGA
CCGTGAGCGGTTCGATGTAGACGGCATCCGCCATGTCTTCATCGGTCATGATCGTCGCGG
GATTGGAGTTGACGATGATGGTGCGGATTCCTTCCTCGCGGAGAGCCCGCAACGCTTGAC
TTCCCGAGTAGTCGAACTCCGCGGCCTGCCCGATGACGATCGGACCCGATCCGATGACGA
GGACGCTGGAAACCAACGGCTGCCGTGCCATCCTCATGCCCCTTCCCCAGCGAGCACGAT
CGGCCGCGCTGTGCGTGCTCGCCACCGCTGCTGGACGAGTTCGACGAAAGCGTCGAAGAG
ATCTTGGCTATCTTGTGGTCCGGGTGATCCCTCGGGATGAAACTGGACAGTCAGGACAGG
AAGCGAGCGATGCCGGAGCCCTTCGACTGTTCCATCGTTCACATTGATCATCCACACTTG
CCAGCCATCCTGCTCGGGTATGCTGTCGTGGGCCACGCAGTAGCCGTGATTCTGTGACGT
TATACGCACCCGGCCGGTGGGGATCTCCTTGACCGGGTGGTTGCCGCCACGGTGGCCGAA
GGTCAACTTGATCGTTCGAGCGCCGGCTGCGAGGGCCAGGAGCTGATGACCCAGGCAGAT
ACCGAAGAACGGTATCCCCGAGGTGGCCAGAACGCGGACCGTTTCGATGGCATCGGTGGC
TCGGGTCGGGTCACCGGGGCCAGGTGAGACGACGATCCCGTCCGGCTCCAGCGCGAGGAC
GGTCGCTGCATCGACCCCATAGGGAAGGACGGTGAGGCGTACAGCGCGGCGGAGGAGGGA
GGCGATGATGTTGCGCTTGACGCCGCAGTCGATGAGGACGATGTGCGGTGCATCCGCTGG
CCCGAAGGTCGCTGGCTCGCCGCGAACGGCTGGGACGACATCTTCTCGATCGGGCGTCCA
GGCTCGCTGCGCCCAGGCAACGAGTTCGGCGTCGGTCAGGCCCGTGCGGTCGGGAACGAG
GATCGCACGCATGGTTCCGTGCGTGCGCAGGTGGCGCGTCAAAGCGCGCGTATCGACATG
AGCCAGCCCTGGTATGCCCCATCGCTCCAGATAACTGGCGAGCGTCTCGCGCGCCTTCCA
GTGACTCGGACGGTCGCAGTACTCGCGGACGATCAGCCCGGCGGCCCACGGGCGTCGGGA
TTGTTCGTCCTCGTCACAGACACCGTAATTACCGATGAGTGGGTATGTCATGCAGACGAG
TTGCCCATAAAAAGAGGGGTCAGTGACCACCTCTTGATAACCAGTCATGACAGTGGTGAA
GACCGCTTCGCCCTCAGCCGGGCGGCGTGCTCCGAAGGGAGTACCCGGAAAGATCCGCCC
GTCTTCCAGAACGAGTGCACCGATCCGCGAACGCTGTATCGACATAGGCTACCTTCCCTC
CAACGATCGTGAGTCGGACGCGCCCACGCAGGGTCAGTCCGAGGAGCGGTGTGTTGGCAC
TGCGCGAGCGCAATGTCGCGCGCGTAACCTGCCAGGGTTCCTCAGGATCGAAGACGACGA
CATCGGCCGGGGAACCCGGCCTCAGGGTCCCTCCTGGCAGGCCGAACAGCGTGGCGGGAC
GACAGGAGAGGAACTCGACCAGTTCGCTCACCGTGAGTGCTCCGGTGCGCACCAGCCGTA
GGAGTAAGGGGAGGGCGAGTTCCAATCCGATCATCCCGAACGCGGCTCGCTCGAGAACCG
GCGGCTTGTCCTGCTCATGATGCGGCGCATGGTCGGTGGCGATGAGATCGATCGTCCCAT
CGCGTAACCCGGCGCGCAGGGCCAGGGCATCCGCTTCCGGCCGCAGGGGTGGGTTGACCT
TCGCATTGGGATCGGGGCAGGGGCCGGCAGGAAACGGTTTCATCTCCCCGGCGAAGCGAC
GAATACCTGCGACCCACTCGTCAGTCATGAGCAGGTGATGCGGCGTTACCTCAACGGTGA
CACGGTTCCCCTCGCGCTTGGCTCGCCGCACCAGCATCAGTCCTCGAGCGGTGGTCAGGT
GGAGCACATGGAGCCAGCCGCCGGTCAGGCGAGCAAGTTCGAGATCGCGAGCCAGGACGA
TTTCCTCGGCAGCAGCTGGAATCCCAGGGAGGCCGAGCTGCTGCGACACTCCCCCCTCGT
GCATCACGCCGCCCGCTGACAACGTTGGGTCCTCGCAGTGCACCATGATCGGTCGCCCGA
GTAGCCGGCTGAGCTGGAGAGCCTGGCGCATGACACGAGCACTCCGCGTGCTGTCACCGT
CATCGGAAAAGCCGATCGCTCCGGCTTCAGCCATGCCGACGAGGTCGGCCAGTTCCTCCC
CACGACGGCCGCGCGAAATGGTGCCGATCGGGAAGATGCGTACGGGGAGACTGCGCGCTC
GCTCGACCAGTTCGCGGATCCGTTCCGGTGTATCGAGCGGCGGCATCGTGTTCGGCATGC
AACAAATGGTCGTGAAGCCACCGGCCGCGGCCGCGACACTGCCCGTTTCCAGCGTCTCTT
TTTCTGGAAAGCCGGGATCCCGCAGATGGGCGTGCACATCGACGAAACCAGGCGCGACCA
CGAGTCCAGCGGCATCGATCACGGTCGCTCCAGAAGGTTCCGGAACTCGTCCGCCGACCG
CTCGAACCTGCCCATCTGCGACGAGGAGGTCTGCCTCGCCGTCGATCCCTTGACTGGGAT
CGACGAGACGACCGCCCCGCAGCACCAGCGCAGAACCCCATAAAAAAGGCCTCTGGATTC
GGGCTGAATCCAGAGGCCCGCTCGCTCGCTCGATCCGAGGTTGTGGGCTACCGCTGCCGT
GCACGCCTCTTCCAGTCAGTCGCGTTCGTACGCCATGCTCTCGACACTCGAGTGTCAAGT
ATAGTGCGTGACCAGACGCTGGTCAACCCCGCTGCTGTGGCGGCGCCCGATTGCTGGTAG
ACGGGCCTCCTCGATCTCACCGGAGCGTGCGATGAGACCGTTCCCTCGCCTGAACGCGGG
CTTACCGACGCTCGTGACCAGGCGGCGGACTGCAGGATCCGGCATTTACCCGTTGGCGTC
TTCGCTGCCTCGTGGTGCGACCATCACACCGCTGGCCGCCTCAGTCGCCTCGTTCCCGCA
GGCATCCATGCTACTCCCTGTTGGCTGTGCGCGAGGTGACTTCTGCTGGTGCGAGAGGAC
ACTGCTGGCAGACCGGCGGGAGAGTACGCTCGTCTGGTGTGGAGACTGGAAAACCGGCTT
GCTGGAGGAGTCGCCAGGTCAGCCAGATGGAGAGACCGACTACGTTGCAATAGCAGCCGC
GCCAGCTCTCGACTGGGCGTAGGTCGGGATCCTGAATTGCGTAGCCTCCCGCTTTGTCGA
ACGGCTCACCGCGGGCGATGCTGGCCGTGATGTCCTCGTCGCTGTACTGGCGCATGAGGA
CCCAGGTCGTGGTGTGATCGACCCAACGGCGACGACCACGAGCGAGCGCGACAGCAGTGA
TAACTCGGTGCCAGCGCCCACGCAGGAGGCGCAACATGGCATGTGCTTCCTCCGCGCTCT
CCGGCTTACCAAGTAGCCGGCCACGAAAGACGACGACCGTGTCAGCTGCCAGTACCCAGT
CGCCCGGCCGCCGGGCGGCGACGACCGTGGCCTTGTGACGTGCCAATGCGCGGGCGATAC
GCTCCGGATGGGAGTGCCGTTCCGGGAGCGGCTCGTCGATCGCCGCGGGATCGACGACGA
AGGGGATGCCGAGTACGGCCAAGAGCGCACGCCGGCGCGGCGAGGCCGAGGCGAGGACCA
GCGTCACGGCGTTCCCTCGGCCAGCTCCAGTGTCGCGACCGACTCGATGTGGTAGGTCTG
TGGGAACATGTCGAGCGGTGTGACATCGAGTAGTCGGTAACCGCCGTCGACGAGCTTCCT
CAGGTCCCGTGCGAGCGTTGCCGGGTCGCACGAGACGTAGATGAGTCGAGGTGGTCGCAG
CATCAGGACACCGGTGAGCGCCTCCGGCGCGCAACCGACACGCGGAGGATCGAGGATGAC
GACATCCGGCCGAACGGCCAACTTGCCGAGCACGTGCTCGACCTTGGCTTGCACGTACTC
GACGTTGTCGAAGGGATCGAGGTTGACTTGCGCATCGCTGACGGCCGAGGGAGACTCCTC
GATCCCGATCACTCGCGCGACGCGTGGGGCGAGAAAAGCGGCGAAGGTGCCGACACCCGC
ATAGGCATCGACGACGACCTCGTTCCCCGTCGGAGCGATCCGTTCCAAGACGAGCTGGAT
GAGGCGCTCGGCGACCGCAGTGTTGGTCTGGAAAAAGGACGAGGCCGAAATCCGGAAGCG
ATGCCCGAGCAGACTTTCGTGGTAAGCGGGTTGGCCGGAGGGAATCGTCGGATCGATCGC
GCTGACGTCCGGATGCACCAAAAGCTCGCCAGTATTGACTCCGTATCGGACCATGAGCTG
GTGCTTGACGTGTGCTCGTTCCTGGAGGCGCCTCAGGACCTCGTTGATCGCTGGATGCAT
GATGAGGCAGCGATCGATGCGGAGGAAGCGGTAGCCATGGCCGGGGCGCGAGATGTACCC
GAGGTTCCCCTTGCCATCGACCGAGAAGCGAGCGTGGTTTCGATAACCGTACGGCTGCGG
CGAGGGGACAGTGGGCAAGACAGGCGGATCGTCGAACTTGCCGATGCGGCGCAACTGCTG
GCGCACGACGGCCTGCTTGAGCACGAGTTGGTATTCGTAACGGATGTGCTGCCACTGGCA
TCCGCCACAGATACCGAAGTATGGGCAGGGAGGATCGACCCGCTCCGGTGAAGCGGTCCG
CACCTCGATGACGCGCCCGAGCGAGTGGTCCTTGCGGTCCTTCTCGATCGCGACGAGTAC
GTCTTCGCCAGGAATCCCGTACTCGGCGAAGACGATTCGACCGTCTTCGCGCCCGATCGC
CGCGCCCTGGTAAGCCATGTCCTCCAAATGGAGCGGAACGGTCCGTAGGGTGCGTGGTGT
CGGTAATGTCTCCCCCATCGGCATCCTCCCTCCTTGGAAAGTGTAGGGAATCGTGGAGAG
TGCGGCTACCTCATGCCCGAGTGGGCAGCCGGGAGTGGGCGTCGCGGGCTGCTCTCAACG
GTATGGTGGGGAGACACCGGATGCGCAGGAGTGGCGATCTTTCTCGGCAGCGAGCACCAG
GTGTGAGAGCATTGTGACGGTTCCGCCTGGAGCGATGCGGCGCCGCATCGTGCCGTCCGC
GCCGCGGATCGGTCGGTAAGGGGGCACTCGCGGCACTGGATCGAAAACGGCAGGATGGTG
CGTTGCCAGCGGGAAGACATGATGCCAGGCTCTCGAGGGGTTGCGTTCAGCGATCAGCGG
TGCTAAACTGGAATGTCGTTGCCCGTTGGACTGGGCACGGTCTGTTGGGGGGTGATCGTC
TACAGCTAAATGGAGGTCCGTGGGGAGTGAAGAGCCTGGGGCGACACGTCATTGTCGAAC
TCTGGGGTTGCCAGAACATCGACTCCCTGCAGGCAGTCGAAGAGGCCATCCGCGATGCAG
TCGCGGCAACCAATGCGACGTTGCGCGACCTGCAGGTTTTTCCCTGGGAGCCGTACAACG
GAGTGAGCGGCATCGCGATCCTGTCCGAGTCGCACCTGAGTATCCACACGTGGCCGGAGC
TCGGGTATGCGGCGGTGGACGTCTTTACGTGCGGCGAGCACACCAATCCGGAAGCGGCGA
TCCCGGTCCTGCGGGAGCGGTTCCGGCCGCAGCGGATGGAAGTGATGCAGGTGAGTAGGG
GGATGATCGTTGATTGACGGTGGGCTCTGGCATACCGATGATCCGGAAGTCCCGAGCCAG
CGGGTCTTCCTGCAGGTGAGGGATGTTCTGTACCGCGGCACATCTCCGTTCCAAGAGATC
GCGGTCATCGAGACCGTGCTCTTCGGCCGTGCCCTGGTACTCAACAACGTGCTCCAGACT
GCGGAGCGCGACGAATTCTGCTACCACGAAATGCTCGTGCATCCGGTGATGATCGCCCAC
CCGGCACCGCGCCGGGTGCTGATCATCGGCGGGGGTGATGGTGGTGCCTTGCGGCGGGTA
CTCCAGCACCCCGTCGAGCAGGTCACGATGGTCGAGATCGACCAGCAAGTCGTCGAGGCC
TGCCGCGAGCATCTCTGGAACATTCATCGCGGTGCCTTTGATGATCCCCGCGTGGAGCTC
CGTTTCGAGGACGGTTTTGCCTACGTCGAGCGGCGTTCGGCGACCTTCGACATCATCATC
GTCGATGGCCCCGATCCGCTCGGCCCGACACCGGGTATGGTTCTCTTCTCGCCGGATTTC
TACCACGGGCTCGCCGACATGCTGGCCCCAGGGGGGCTGGTCGTGCAGCAGACCGAGTCA
CCGATGCTGCTGCCGATCCAGACCGCAGCCACGCATCTCCATTTGCGTGAGGTGCTGCCT
ATTGTCCGCACCTATTTGACGACAGTGCAATCGTACGATAGTTTCTGGAGTTTCACGGTC
GCCTCGCGCGATGTCGATCCGGCCGCTCTCGACATCGAGACGGTCGCCGCTCGTCTTCGG
GAGCGCGGCATCGACGATTGTCAGTACTACTCTCCGGAAATCCACTGGGCGGCTTTCCGT
CTACCGCCGTTCCTGCGCCGCTTCATCGAGGACTCGATCGCTCTCGGGCGTCCGGCTGAT
TCTCACCCGTTGTTGCCGGAAGCTGCGGCCCGGCGAGCGACCGCGTGATTGTCGACCATC
GCTTTCGACGGGGGTACGGTGCGACGCACCGTACCCCCGTTTCGTTTGCGCTCTGTTCTC
CTTCCCGAAACTGATCTGGACCTGCTGCGCTGATCGCTCGCGGTCGCTCGGCAAGCAGCT
CCTCTATGGCGCGTGAGCTTACGGATCGATGAAGTACGAGCGACACGCACGGTCGATCAG
GTCGGGCGTCAGACGGGGCTCCTGGCCGAGGTACCGAGCTGCACCGATCAGCGCGCGTAA
GAGATCTCGGGGATGACAAGCCCGCAACTCGCGCTTGCCGACATAGTAGGTGCGGAGGAG
GTAGGCCAGTCCGCGCTGATCGAACGGGACACCCAGCTCCGCGCACTGCCGGCGGAAAAT
TTCCGCAAACTGTTGCACTGTCGGGTTCGCGAGGTGGATCTTGTTCGGGATACGACGGAG
AAAGGCTTCGTCGACGAGGTCGGTCGGTTGCAAGTTCGTCGAGAAGATGACGAGTCCCTC
GAAGGGAACCTCGACCTGCTTACCGGTGTGTAGCGTGAGAATATCGATCCGTTGCTCGAG
AGGGACGATCCAGCGGTTGAGCAAGGCACGCGGTGGCACGCGTTGCCGACCGAAATCGTC
GATCAGGAGCACGCCATTGTTGGCCCGGAGCTGGAGCGGTGCCTCGTAGAGGCGATTGCG
TTCATCGTAGATGAGATCGAGCTGCTCGAGGGTCAGTTCTCCACCGACTTGAATGAGCGG
GCGGGCGCAGAGCATCCAGCGACGGTCACTGGTCGGCTGCTCGGGTAGAGGATGGTGGTG
ATGGCGATCGAAGACGCGGATGATCTGCGTGTCGACGAGAATCGCGTGCGGGATGAAGAC
CGCACCGCCGTACATCGCGACGACACGCTGTGCCAGTGCAGTCTTGCCGTTACCCGGTTT
GCCGAAGAGGAAAATGGCCTGCCCGCTGTTCAGAGCCTGGCCGATCTGATCCAGCACGCT
CTCGGTGAAGACCAGTGGCCCGAGAGCTTCCTTGATCATCCTCGGTGTCACGGAGAGGTG
ACGGAGACTCTGCGCTGCGACGATCTGTCGATACTGCTCGATCGGAACCGGTGCTGGGCC
GATGTATCCGTTGCGTGCCAGGAACTCCTGAGCTCGCTGGTGACCTTTGCTCGTCAAGGC
ATAGCGGTAGCCCAGTTCGCCGATCCCGTTGCTTCCGGTGATCTCGACGAGTTCCTCGCG
CTTCGCTTGACTCAGGGCCCGTTCCAGGAGGCCAGCGAACGGCAGACACAATGCTTCGAC
GAGTTCGCGAGCGGTCTGGGTACCATGGGCGTAGAGGAACTTGAGGGCGAGTTCGAGGAC
GAGTTGCAGATCCAGCCCTGCCTCCTCCAGGCTCGTCGGTTGGGCTAGCACTGGAAGGCT
GCTCGTTTCGATCTGGATCGCCATGGTGAACGATGCCTCGTCCTTCCGCGTCGACTTCCT
CGATAGGAGTATCGGCGAGAGGAGATCGTTGCCGTAGAGGGACTCTCGTCCTGCCGTGGT
CTCGTTCCGTTTTCTCAGTTGCCAGCAGGAAGGAGGACCTGTTCACCTTCGGCGAGTCCT
GCCGCAATCTCGACGAGTCCACTGCTCCGCAGGCCGAGTGTCACCTCGCGTTCCTCCCGG
CGCCCATTCGTCACCACGGTCACGAAGGCGCGTTCCCCAACAGTGCGGATGGCCCGCTCG
GGGACGACGAGAACATCGTGGCGTACGATCGTGTCGAGGTGGATCGTGGCAGTCATTCCG
GGCCGCAGGTCGCTCGCGGTCTCGGCGAGCCGGATGAGAAGCGGAAAGCCGACGATCCCA
GCCTGCTGGGTAGCACTTTCTCCTCGTCCGACCACTTCCCCGCGACCCTGCCAGCCAGGC
AGCGCGTCGACCGTCACGCGAACTGTCGTCGCTTCGGCGAAGAAACGAGCATCGACTTCG
TCGATCGTCGCGGAAACGCCGAGAACGCTCGTGTCAGCGAGCCGGGCGAGGATACTGCCA
GTGGTGACCGGTGCCCCTTCGCTGACGAGGAGTTCGGTGACGATACCGTCGCTCGGTGCG
AGCACATATTTGTCTGCCAGTCGGCGCGTCACCTCATCGAACGCGCGTGCCGCCTCGCGG
CGTTGTTGCTCAGCCCGTAGTCGAACCTCGAGTGGTGCATCGGTCGCTTCCGCTTGGCTG
AGCGTCGCCTCAGCCTGGAGAAGTTGCTGCTCGGCTTGGGCTCGACGAGTCAGGAGCGGT
GTGTCATCGAGCACAGCGACGATGTCGCCGGCCCGAACGCGATCTCCAGGTGCAACGGCG
AGGAGGCGCACGCGTGTCTCGTAGCTGGCGCGAAGCGGGAGCGTACGCAGGGAGACGAGG
CGTCCCGGCACCTCGACGGAAGCGGTCAAGTCAGCCCGCTGGGTTACCCAGACCGTCTCG
CTCGGCCGTCTGAGCCAGAGCCACAGTCCGGCAACGACAGCGACCGTGACGAGTGCCAGG
ATGATCGGTATCGAGCGACGGCGTCGCTCACTCATAGCGGAGGACCTCGACAGGGCGGAG
TCGGACAGCGAGCAGAGCCGGGATCAGGACGGCGAGTGCGGTCGTGAGTGCGACCGCTGC
GATGAGAACGAGCACCACGGTCGAGGGAAGCGCGAGCGGGATGGCGAAGAGCTGGCGGCT
CACCAGCGCGAGGATATTCACGGCGAGCAGAAAGCCAACCGGAACAGCCAGTAGTGCGCC
GAAAACGACGATAACCAGCGTTTGGCCAGCCAGGAGCAGCACGAGCGTCGCGCGCTCCGT
CCCGAGCGTCCGCAGGATGCCAAACTCGCGGCGGCGCTCCGTGAGATCGAGGAGCAGCGC
GTTGGTAATTCCGAAAACGGTCGCGATAGTGATGACGAGGACGACGATGCGGGCCAGGAT
GGTCAAAACGGCCAGCACACGCTCGGTCGCGGCGCGATCTTCCGCCATGAGAAGCGTGAG
CGGGCGCAGCGTGCGAGCGTACTGCTCTACGGTCGTCAAAGAGTCGCTCGGTCGAACGGT
GTCCCAGAACCGAAGGGCGTAGAGCGCTGCTCGATCGTCACGTCCGAGGAGCCGAGTGAG
GATCTGGTGATCCAGGAAAACCTTGCCGATGGCCGTTGCCCCCAGATAGGTGCTTTCGTC
ATCGACGATTCCGCTGACCTGAATCGGGAGACGCTGTCGGCCGAGGTCGAGGGGGAGAAC
GTCACCCACTTGGGCGTCGAGGCGCCGAGCCAGATTGCCAGTGATGACCGCGCGGGGGGG
ATAGGCAGCGGGTGCGTCGTCGAGCCACTGACCAGCCAGCATCACCGGCTGGTAGACGCT
CGTCTTCGCTGGAAGCCCCCAGACGTCGGTGCGGACCGATCCGATCGCGCCGGATGTCAG
GACCCAGGGTTCCGCGGCACGGACAGGAGGGCTGTTCGCCAACCGGTGTGCATAGGTGGG
TGGAACCGGTGGGTTGGTCAAGAGCCAGGCATCTGCCCGATAGCGATCGTAGAGCGCAGC
GATACCGGCACGCAACGAGTGGTCGACGATCTGGCTGGCGAGGAGCGCAGCGAGTGCCAC
AGCCGTCACCAGGACAGTGAGTGCCGCGCGGAGTGGGCGGCGGAAGGGATCGCGGGTACT
CATGCCGAGAATGGGAGAGCGCTGGGCCAACCAGCCTGTCGAGCGGGTCAGCCAGCGCGG
TGGATCGCCCGGTGCCCGGGTGTCGCCGCGGAGGAGCTGAGCGGCTGGCGTTCGCGTGGC
GTGGAGGATCGGGCCGAGTGCACCGGCCACCGCGATCCCGAGGCCACAGCCGAGCGCGAG
GAGCACGCTGCTGGGTGCGACTCGGAGCGGTGGGAGTACTAGCCCGGCAAGGCCGGCCAG
GTACGCGGTCAGGACGTACCCACCGGCTGTCCCGGCGAGGAGGCCGACCACGCTTCCAGC
CGTGCCGATGACGATGTGTGGTGCCAGGTAGGCGCTGACGAGTTGGCTCCGCGTGGTGCC
GAGGGCGCGCAAGGTGCCGAGTTGGGGGCGTTCCTCCGTGACCAGCCCGATGGTCGTGTT
GGCGACGATGAAGAGTGCTGTCAACGTACCGAGTATCGCGAAGGCGCGCAGAAGGAGAAG
CAACGTCGCGAGTTCGCGGGCACCGAGGAACGAATCGGGGTCGCGGACCGTCCAACCGCT
GCTCGGGATCTGGCGTGCTGCGAGGAACCGCTGGAGTTCGCTCGCTACTCGACCGGCGAG
CGCCGGATTGTCGACACGGACCAGTAACGTGTTCGCTGCCTCGCTGCCAGTCCACTGGCG
TAGCGTGCGCAGCGGCACATAGGCTGTGAACTGGTCGAGGAGCGTCGCACTGGGGCGAGC
GGGAACCCAGGCGAAGCCGCTCACGCGCGCATAGTGAATCGGATCACCCGGGTTGGCTTG
GAAAGCGACGAGCGTCCCGATTTCGATACCGAGCAGGTGTCGAGCGGTGACGTCGAGGAC
TACCTCGCCCCGCTCTGGCCACCGTCCGGCGACCAACTCGGGACGGTCGAGTGCCAGTTG
GTCGAACCGCTCGATGCCGACGAGTCGGACAGCCCGCCAGCGCCCATCCACGGTGAGGCG
ACTCGACTGAATGAGGCGCGACTCCGCCTCGAGAACACCGTCGCGTCTCGCCAGCGCTGC
GACGAGGCCGGGTGTCAGGCCATGAACGCTCGCGACGATATCCGGCTGTCCGGTCGCCGC
ATAGGTCCGCTGCTGCGCCTCGATCAATGCCAGACCAGCACTCCGAATGGCGACGACGGC
GAAGACGGCGAGCGCGATGCTCGCGCCAGCGAGCGTTGCGCGGATACGGCGCAAACGGAG
GGAGCGCATCGCGAAGGCAGCGAGCAGCGCGATCGGCACGTCCGAGCCAACCTCTCCGCT
GGCGGATTGTACGCGATGTGGAGAACCGGCCGACGCTCGCTCACCCGGTCGTGGCCCTGC
TCGTCGACACGATCGCCTTCGCTGATGCCTGAACCGATGCGTGCGGGATCGCGCAGCGGC
GATGATCTCGAGGACGGGCGGATGTGGGGCGTCACTCGAGTGAACGACAAGGGGTCTTGC
CAGGGTGTGACGATTCCACTACGATGGATGCCGAGCTGGTATCGGCGTGAGTGAGAGAAA
GTGTCGAGGAGGGGATCCGATGCAGGAACTCGAACGACTGCGGGAAGAGATCGCGAGTGG
TCAGGCGACGCGGCGCGAGGTACTGCGCCGGGCGGCGGCGCTGGGGCTCAGTGCACCGGT
GATCGCATCGTTGCTGGCTGCCTGCGCGCGCCAAGAGGCGACACCGACTGCGGCTCCAGC
GGCTCAAACGCCGGCAGCAGCCGCGACCCCGACGCCGGCAGCAGCTGCCACGCCGGCTGC
TCAGGCGACACCGACCCAGGCTGCGGCGAAACGGGGTGGTGGAGGAACCTTGCGACTGCT
TTGGTGGCAGGCGCCGACGATCATCAACCCGCACTTGGCGCAGGGGACGAAGGACTTCGA
TGCCTCGAACATCGTCCTGGAGGCGTTGGCCTACTTCGATTCCGAGGACAAGCTCGTCCC
GCGCCTGGCCGAGGAGGTCCCCTCGGTCGAGAAGGGAACGCTGGACCCGGAGGGTCGCTG
GGTCATCTGGAAGTTGCGCAAAGGTGTCAAGTGGCATGACGGCCAGCCTTTCACTGCCAA
GGACGTCAAGTTCACGTACGAGTACGTGATCGATCCAGCCACGACCGCGACGACGATCGC
TTCGTACCGGGCGATCGAAAGCGTCGAGATCGTGGACGACTATACGGTCAAGGTCACCTT
CAAGAATCCGAATCCGGCCTGGTTCGAGCCGTTCGTGGGAGGGTTCGGGTTGATCGTTCC
CGAGCACATCCTGCGGGACTACACGGGCGAGAAGGCGCGCAACGCGCCCTTCAATCTCAA
GCCGATCGGAACCGGTCCTTACAAAGTGGCGGATTTCAAGCCGGGCGACGTGGTGATCTA
CGAGATCAACCAGGACTACTGGCAGGAAGGGAAGCCGTACTTCGATCGTGTCGAGCTCAA
AGGCGGTGGTGACGCGACGAGCGCCGCGCGGGCTGTCCTCCAGACCGGTGAAGTTGATTG
GGCTTGGAACCTGCAGGTCGAAGCGCAAGTGTTGCTGCAGCTCGAGAAAGCTGGGCAGGG
GAAGCTCATCATCACGCCTGGTCCCAGTACCGAGCGGATCATGGTGAACTTCGCTGACCC
GTGGACCGAGAAGGATGGTGCCCGCGCTGAACCGGATGTTCCGCATCCCTTCTTGACCAA
CAAGAACATCCGGCAAGCGATCGCGCTGGCGATCCGGCGCGACGTCATCGCCGAGCAGTT
GTACGGCCCAGCTGGTCAGGTGACTGCCAACAACCTGAATGCGCCGGCCCGTTTCAAGCA
TCCGGAGCTCAAGTGGGAGTTCAACCTGGAAAAGGCAGCCCAGCTTTTGGACGAGGCGGG
CGCGAAGGATACCAACGGTGATGGTGTCCGCGAGTACAACGGGAAGCCACTGCAGATTCT
CTACCAGACCTCGATCAACTCCATCCGCCAGCGGACGCAAGAGATCGTGAAAGCGGAGAT
GGAGAAAATCGGCTTCAAGGTCGAGCTCAAGTCGATCGATGCCTCGGTCTTCTTCTCGTC
CGATCCTGGCAATCCGGATACGTATGGGCACTTCTACGCTGACTTGGAGATGTACACGAA
TGGTCCTTCCAATCCGTTCCCGCTCAACTGGGCGCGGCGCTATCACTCACAGGAAGTGGC
GCGCAAGGCCAACAACTGGTCGGGTGTCAACATTACCCGCTACCAGAACCCGGAAATGGA
CAAGGTGCTGGACCAGCTGGCGACCGAGATGAATCCGGACAAACAGACCGAACTCTTCCG
GCAAGTGAACTGGATCAGCGTGACCGACGTCGTCGAGATTCCACTGGTCCACCGCAACTC
TGTCTCTGCGGCGACCAAGAATCTGACTGGGTATAAGCCGTCAACCTGGGCTTCCGATGT
TTGGGACATCGGTGATTGGCGCCGCGAGTGAAATGGGTTAGCCAACAGGCAAGACCGGGC
TGGGATACCAGCCCGGTTTTCATTTACCGTGCAGGACTGACTCGGCTAGCCGAATCGGCA
ACGACACGCCCATCGCGCAGTTCCACGATCCGCTGCGCCCGCGCAGCCACCTCGCGGTCA
TGGGTCACCAGGAGAATCGTGGTCCCGTGGTGCCAAGCGGTCCGGAACAGTTCGAGAACG
GTCTCGCCGCTCGCGCTATCGAGATTGCCGGTCGGCTCATCGGCGAGCAGCAGGGGCGGA
TCGTTGGCCAGCGCCCGGGCGATCGCGACCCGCTGTTGTTCGCCGCCCGAGAGTTCGCTG
GGAAGGCGGTGCGCCCGGTACGCCAGCCCGACGCGCTCGAGGAGCTCGCGTGCTCGCTGG
GGAGCGTCCCGGCGACCTGCCAAGACGAGTGGAAGTTGAACATTTTCGAGGGCGGTCAGC
GTTGGCAGGAGCTGGAAGAACTGGAAGACGATTCCGACGTGGCTGCGACGCCAGCGAGCG
AGTGCCTCCTCGTCGAGCTGGGCGAGATCGGTGCCAGCGATGATCACGCGACCGCTGGTC
GGTCGATCGATGCCCGCGATCAGGTTGAGAAGAGTCGATTTGCCGCAGCCGGATGGCCCG
ACGATCGCTACCCACTCACCAGCGGTGATGTCGAGCGTCACCTGGTCGAGCGCCACGATT
TCGCGCTGCCCGTCTCGGTAGACTTTGCTTATGCAGTCGAGTCGGACGAGCGGTGGATGC
GACATCAGCGCGCGCCTCTCTCGCTCCTCAGCGGCGCATCAGATTGACGACGAGCAGGAG
AACGCCGGCACCGACGAGTGCGACCAGGAGACTTCCCAAGAAGCCAGCTGGTCCCCGGAC
GCCCAGCAGCTGAAAGAGATAACCGCCGACAACCGCACCCAGCAGCCCGATCGCGATATT
GCCCAAACAACCGAATCCGCGCCCGCGTGTCAGGAGTCCGGCCAACCACCCAGCGAGGAA
GCCGATCACCAGCCAGCCGAGCAACGAACGTGGTTCAGCGGGAAGCACCCTGCTCTCCTC
CCTCTGGTCGCTCGAGCTGATCTCCCTCGTAAACCGGCCCCTGGTGGGCGAAGGGATCCG
GTGGACACCGTTGCAGGAGTTCGTGGTCGCGCGGCGTGAGCGCGGCGCGTGCCAAGAGAT
CCGGGCGGCGTGCCGCGGTGCGACAAAGCGCCATCATCCGCCGCCACTCGGCGATCTTGG
CGTGATTGCCGCTCAGCAGAATCTCCGGTACGCCCAAGCCGCGGAAGATCGGTGGACGCG
TGTACTGCGGGTATTCCAGGAGACCGGAGTTGTGCGATTCTTCAGCGAGCGACTCCGGAT
CGATCACGCCCGGGACCAGCCGGCTCACCACATCGATGACGACGGCTGCGGCCAGTTCGC
CACCAGTGAGCACATAATCGCCGATCGACAGTTCGCGTGCTCGCAGAATGATGCGCACGC
GATCGTCGATTCCCTCGTAACGGCCACAGATGAGAGCGAGCCGGGGAAAGCAGGCGAGTT
GGCGAGCGATGTCCTGGGTGAAGAGTTCGCCGGATGGGCTCATGATGATGATCGGGGTGC
TGTTCTGCTCCTGTCCGAGTACGGATTCCACGGCGTGAACGATGGGTGGCGCCATCATGA
CCATGCCTGGTCCGCCGCCGTAGGGGGTGTCGTCGACTGTGCGGTGCTTGTCGGTCGTCC
AGTCCCGGATGTTGTGGATGGCGATCTCGATCAACCCGGCCTGCTGGGCTCGCTTGAGAA
TGCTCTCGGTCAGGAAACCGGTGAACATTCCGGGGAAGATCGTGAAGACATCGAAGCGCA
TCGCCGGCTGCTCCCTCTTGGGAGAGCTTAGCAGAACGAGGCGTCCGGCGCAGCGGCTCA
GGAAACCGGCGCACTCATGGAGGGGGCGGTCTTTTCGCGAACGGCCTCGCGTGCCCGCGC
CAGTGCTCGCTCGAAGGCGGCCACCACAACGGGATCGAATTGCGTGCCGGCACCCCGCTG
TAGCTCGGCGAGCGCTTCTTCGTGGCTGAGCGCGCGACGATAGGGTCGATCGGTCGTCAT
CGCATCATAGGTATCGGCAACAGCGATGACGCGTGCGCCGAAGGGGATCGCTTCCCCGGC
TAGTCCATCCGGATAGCCACGCCCGTCCCATCGCTCATGGTGATGGCGAACGATCTCGAC
GATGTGGCGGTAGGGAGTGAGGTGGCGGAGAATCTCGCTTCCGTCGACCGGATGACGCTG
GATGACGGCGAACTCGTCGTCGGTCAAGCGACCTGGCTTGCGTAAAATGAGATCGCTCGT
CGCCACTTTGCCGAGATCGTGAATGCGCGCCGCCGCAATGATGGCATCGCGCTCGTCCGC
CGAGAGTTCGGGGAACTCGTCCAGGATGAGCATGGTGAGGTGGGCGACTCGCTGGGAGTG
AGAAGCAGTATAGGGATCGCGGCGATCGAGGAGATCCGCCAAGAGTTCGAACGTCGACTG
GGTCTCATGGTGGAGCTGGCGGTAATCGCGAAAGGCAAGGTAGGGGCCGACGAGTGGGAT
GACCATGAGGACGAGGGCCAGCGGGTGCTCGCGGGCGAGTATGGGAAACAGGCTTCCCAG
CGCGGGCAGAGCCAAAAATTCGACCAGAAGACCGCGCGCCATCCCCCGCCAGAGGTACCA
GGCACTCGTTCCAGAGGCGAGCGAGAGAACGAGCGCGAGGAGAACGGTCTGAAAGCTGGA
GGAAACCACCGCTGCCAGCAGCATGGCCAGAAAGTTGCGCATACTTGCCAAAGGGGATCC
CTCGTCGGCGAGCGTGAAGTAGAGGGGGCCGGCGACGACACCCTGCAGGGCGAAATTGTT
CGCATTGGCGAGGATCTTCAATGGTTCGCGCCGGTCGATCAGATCATCGAGGAAGGTACC
CACCACGGCGACGAGAATACCGAGAGTCGGTCCGAGAGTGAGCACACCCGCGAAGGTGAT
CGCGGAAGAGACGGAAACGGTAATGCGAGCGTGTGGGATCGGCAGGTCGATCGCCAGTTG
TTCGGCGAGGACGATCAGCGCGACGAAGATTACGGCAGTAAAAAGCGTTCGCGGGGTCAA
ATCAGGGGGCCACAGCCGAGTGAGGTAAACCCAGGCAGCCAGGTTCGCTGCCGACAATGG
GATCAGAATCGGCAGAAGTCGCCGGAGGTCGACTGTCGCACGCTGCACGGTCATGGACGC
TCTCGGATCCGATCAGTCCAGAAATGATGTACCACACCTGCTCCGAGCGAACCATCGTAC
TCCGGTGAGTGATTTCGACGCGACTCTCGTCCCTGAAAAGGGGGAGGAAAGTCCGTAATA
TCCGGAGACGGCGAGCCCCGGCCTCACGAACTGACAGTGAGCCGGGGCTTCTGGTCTGCT
CCTCACTCAGAACTCGCCGGAATCAACGGATCTTCCAGTTCTTCCACTTCACCGGGGTCC
CCCTTCCCGTGTTGCGACCGACCCGGACCGAGTAGTACCTGCGTCCCGATCACTCTTAGT
GCGAAGTTCCCGAGACCGGTACGACTGGTCACCCTTAATCTAGTACAATCGGCTCCCCTT
GTCAAGACCTGAGTACGCAAACGTTCGTCCTTCGGTCGCCATGCTCGAGACCGAGGTGGA
CGCTTCTGAGAAGAGACGGTGAGACGAGAGCGTTTTTCACGGGCCGAGCACGAGAGTCAT
AGCGAAAAGCCGTGTTCGGTCGTGACGTGTGCTGCTGGCACGCCGGTGTCCTATTCACTA
GCGCCTCTTCGGCGGCGGTGCCGGATCGGCCTCCCGAGCGTGCCGTCGGTTGGGGTCAAC
TGGGCTTGCCCCCGACCCCCGACGATGCTAGGCTGGGCCCGGCGAGTGGGAGGATGGAGT
GAGCGACGCGGTGTTCCGACGCATCTTGATAACCGGCGGGGCTGGCTTCATCGGGAGTCA
CTTCGTCCGTCTCGCGCTCGCAGCTGGCATCCCGAGCGTTGTCGTTCTCGACAAGCTCAC
CTATGCCGGGAGTCTTCTGAACCTGGAAGAGGTGCTCGACGATCCGCGTGTCCGTTTCCT
CGAGGGAGATATCGCTGATCCAGCGGCAGTGGCCGAAGCGATGGCCGGCTGCGACGCAGT
GGTCAATTTCGCGGCCGAGACGCATGTGGATCGCTCCCTCCTGGAGCCGGCGGCCTTTAT
CCGGACGAACGTGTGGGGCACCATGGTGCTTCTCGAGCAGGCGCTCCGGTTGGGTGTCGG
TCGTTTTCTTCACGTGAGCACTGACGAAGTCTACGGTGAGGTGCTCAGCGGTTCAGTCAG
CGAGGACGAGCCGCTGCGGCCCCGCAATCCCTACGCGGCGAGCAAGGCAGCCGCAGAGCA
CTTCGTCTTCGCCTATTGGACGAGTTACGGCCTCCCCGTGCTGGTGACTCGTGGCTGCAA
TACCTACGGTCCTTACCAGCATCCGGAAAAATTCATTCCCTTGGCCATCACCAATCTTCT
CACTGGCCGACCGATCCCTCTCTATGGTGACGGACTGCACGAGCGCGACTGGCTCTACGT
CGAGGATCACTGCCGAGCCATCTGGACCGTGCTGGTGCGCGGTGAGCCTGGTCAGGCCTA
CAACATCGGAGCAGGGCAGCATCGACCGAACATCGCGGTGGCGCGAGCGTTGGTTCGTCT
GCTCGGCGCCGACCCGAGTGCCATCGTGCATGTCGCCGATCGGCCCGGACACGATCGGCG
CTATGCCGTCGATTGGAGTCGCTTGCGGGCGCTGGGCTGGCGGCCGATGGTCGACTTCGA
GGACGGTTTGGCGCGGACGGTCGCTTGGTATCGGGCGCGGACGGATTGGTGGTCGGCACG
CCGCGATGCCGCGTTCGCCGCGTATTACGCGCGCAATTACCAGGGACGAGAAGGATACCG
CAACCAGCCGTGACGCTGACGATCGAGCTGGCTGTGGCCAAGACGCATCGGGCTGGTAAC
CGCGAAAGCGGCGATACGGTCGAACTCATCGAACGACCGGGTGGCGGGCTCTCGGTCGTC
CTGGTCGATGCGCAAGGCAGCGGAATGGCCGCGAAGCTGTTGAGTCTTCAGGTGGCCGGT
CGTGTCCTGACGCTGCTCAATGAGGGGGTGCGCGATGGTGCGGCGGCTCGCGCCGCGCAC
GACTTCCTCTTTACGCTGCGCGGTGGGCGGGTCTCGGCCGAACTCGATATCGTCTCGGTC
GATCTGGCGAGCCGGACTTTGGTGGTGACGCGCAACAGCGAGGCACCACTCGTGCTGATC
CGCGACAGCGACGTGGAGATCGTCGCTTCGACCGGTGGCCGGATCGGACTGTACCGGCAT
ACGCGCCCGAGTGTGACCGAGTGGACGCTCGAGCCGGGGCTGACCGTGATCGTCGTGAGC
GATGGAGTGGCGCATGCCGGGGCGCACGCCGGGAAAACGATCGATCTTGCAACGCTGGCC
CGCCAGGAGTCTGTGGCATGCGAAACAGCACAGCAGTTGGCTGACCGCGTCCTGTCCGCA
GCGCTCGCGGCCGATCGCGGTCATCCGCGGGACGACATGACAGTGGTGGTGCTGCGGTTG
CAGGCTGGTGGGGTGAGGCAACCGGTTCGCCGACTCTCGCTCACCTTCCCGCTGACCGAG
TGAGCTGTCGCCCAATCCAGTCGCTACACTTCACGGTCGAGTCTGGTGAGGCAGGGCATG
CGAGTCGTGCTCGTCGGTCCCTGTGGTGCGGGAAAATCGACGATCGCTGCAGAACTCGCC
GCTCGTGGTGTGGAGGCGATCGCGGTGGGCCAAGAGCATTCGATCATTCGCGATCTCTGG
CGCCGACCGGCGGCTGATCTGGTCGTGTTCCTCGATGCCAGTTTGGAGACGGTACGAGAG
CGGCGAGGTGCTGATTGGCCGGCTTGGCTCTACGAGGAAGAACAGCGGCGATTGTCTGAA
GCGCGCGCGCATGCTGATCTCGTGCTGGATACTGGTCGGCTGACGGTGGGCGAGGTGGTG
GAGCGGATCCTGCGAGCGCTCGAGAAAGCGGGTCAGCATGGGACGTGAGCGGCTTCTCTC
GCTTTTGCTCGCCATCACCGTGCTGCTCACTGGGTGTCGGTTCAGTCTGCCGCTCAGCCG
GTCGGCCACTCCCACTCCCGATTTCGTACTCCCTGTCGAGGCGTCGCCGACTCCCCCCGC
GCCGGCGACGCTGTCGGTGACCGCAACACTCCTGCCGGGAGCCGTTCTGACCGCGCCGCC
AGTGCCCACGCCACCGTCCTCGAGTGCGGAGCAGGTGCTCATCCTGGCTGGCACGCCGGA
GGGACCGCTGACGCTCGATCCGGCGCTCGTGCGGGACGTGGAATCAGCGTTCGTCGTCCA
GCAGCTCTTCCGCGGTCTCGTCCGGTTCGATCGCGCGCTCGTCCCTGTCCCGGAGCTGGC
CGAGCGGATCGAGATCGGGCCCGACGGGCGCTCCTACACGGTCCGTCTGCGTGCTGATGC
GCGGTTTCACGATGGAGACCCGATCACCGCGGCGGACGTCAAGTACTCCCTCGAACGGGC
CTGCGATCCCGCTCTCGCTGATGGCGATGGCCGCGCGTTACCAGCCTGGGGTTTCCTGCG
CGATCTCGTCGGTGCGCAGGCGCGGATGCTCGGCCGCCGCAGTGATGTCCCCGGTATCGA
GGTCGTGGACGAGCGAACGCTCCGCCTTCACCTCGTCGAGCCGAGCCCGACCTTTCTCCT
TCGGTTGGCTCTCCCGGTGGCGAGTGTCGTGAAGCGCGATGCTGTCGAGCGCGGGCCGGA
CTGGTGGCGTCAGCCGGTGGGAAGCGGGCCCTTCCGGCTCGTGCGGTGGACCGACGAGGA
AATCGTGCTGGGCCGTCACCCACAGTACCGGCCGGCGCCTGCCTACTTGCGCGAAGTCCG
CATCCGGATCGGTCCGGCTGCCTTGTCCCCGCTCAACCAGTACGAACGGGGGCAGCTCGA
TGTCGCTGCTGTTCCCGTTTGGGCGGTCGATCGCCTGACCGCGCCCGAATCGCCGTACCG
CGACCAACTGATCGCCCAGCCGCTCCTCGGTGGAACCTACGTGTTCTTCAATCCAGGTGT
TCCGCCGCTGGACGACCTCGTGGTGCGGCGCGCTCTGATCCAGGCGTTCCCGCGCGCCAA
GGTTGCGGGGGTGACGCTGCAGGGGAAAGTGCCATTGGCACAGGGACTCATCCCGGAGGG
AATGCCGGGAGGTCCTTGGGAAGCGACGGTGCTGCCCTATGACCCGGGGGAGGCGCGTCG
GGTGCTGACCGGCCGCTCGCTTCGTGTGGAAGTCGCCAGCGCTGGGAGTGACGTCGCGAT
CATGTTGGGGCAGGTGTGGCGCCGCGAGCTCGGAATTGAAGTCGAAGTGCTCCAGTACGA
CTGGCCCGACTACTTGACTGAACTCGATGCTCGGCGCCTACCGATCTTCGTCTTCTCTTG
GGTCGCTGACTATCCCGATCCGGAGGCGGTGATCGATGCGCTCTTCGCTGAGGAGAGTCC
GAACCGGCCGATCGACTATCGGAATGCTGCGGTGCAAGAGCTCCTCGCGGCTGCCCGGCG
GGCCACTGATCCGCAGGAACGGCATGCGCTGCTCCTGGCCGCTCAGCAGCAGATCCTCGA
CGACGTAGTGGTGTTGCCGCTGACGTTCGACGTGGAATACTTGCTCGTCGCACCGCGGGT
GCGCGACCTTCCGGTCACCCCATTGGGTATCCTCGGTCTGGAGAGAGTTTGGATCGCGCC
GGAGCGTGCTGCCCGTTGATGCGAGAATCGGCCGAGGGCGACTGCGTGATGGTTGGATCG
ACACTCATCGTTCCTCTGGAACCGGAAGATCTACCCCGTCTCCGGCTGAAGTGGGGTACC
CGTTACGGTCTCCGGGACGTGGCTCACCTCGTGCGCGAGGCGCCCGGACTCTGTTTGTGG
GCACCCACGACCGGCGAGTACGTGTTGGCTGGGCCGTGGCGTCACCGTGAGGAGATCGTT
GCACTTCTGGAGGTTACTACGGGGAACCTTACCGATCAACTGATCGAATCCTTGGCGCGA
GCGGCCACCGAACAGGGGAAACAGCTCCTGGTTGCCACGGAACAGGAGGAGCGGCGATCA
GGTAGCTTCTACCAGCGGTTGGGTTTCGAGTTGATCGAAGAGATCCTCGTCTACGAAATG
GTCCTCTATTCGACGCCGCCGGGTCCAGCCCGCTTGCGGTTCGAGCGCGTTGTGCTCGAA
GACCCCTTCGCGATGGGAGAACTGTTGGATCTGGATCATGATGCCTTCGCGTGGCTTTGG
TGGAATAGTGAGCAGGAGTTCGATGCGTACATGAGTGATCCCCGCGTCGATGTCTATCTC
GGGCGGGAACGAGACGGCACGCCGGTCAGCTACGTGGGCATCACGCGTCTGCGCGGGTGG
GGACATCTCGATCGGCTTGCGGTGGCGCCGGCATTCCAAGGACGTGGATACGGGTACGAG
TCTCTGATCTGGGCAGCGCAGGTCCTGGCTGCTCGTGGAGCGCATCGCATCGCGCTCAGC
ACGCAGGCGAGCAATCAGCGGAGCCGGCAGCTCTACGAGCGGTTCGGATTCCGGCGCATT
CCCGAACTCGATTACCGGCTCTACGGACGCTGGCTGGCTGATCCAATCGAAGCATGGGAC
CGACGCAGCTGGCGAGGAAACGGAGGAGCGTAGGGACGATGGGCAGCACGTTCGGACGAT
TGTTCCGCGTGACGACCTGGGGCGAATCGCACGGGCCTGCACTGGGTGTGGTTGTCGACG
GGTGTCCAGCAGGCCTGGAACTGAACGAGGAGATCATCCAGCGTGACCTCGATCGGCGGC
GCGTCGGGCAGAGCGAAGTGACCTCGCCGCGTCAGGAGCGCGACCGCGTGACCATCCTCT
CCGGAGTGTTCGAGGGAAAGACGACCGGGGCCCCGATTTCGCTCATCACCTACAATGCCG
ACGCTGATTCCAGCAAGTACGAACCGCTGCGCGATGTCTTCCGTCCTGGCCATGCTGACT
ACACCTACTGGGTGAAGTACGGGCACCGGGATCACCGTGGTGGTGGGCGCTCGAGTGCCC
GCGAGACGTGGGGACGAGTCGCTGCCGGTGCGATCGCGCGACAACTCTTGCGCACGGTGG
CGGGCGTCGAGGTGTACGGCTTCGTCCGCGAACTCGGTGGAATCACGATCGAGACGTTCG
ATCGTGACGAGATCGACCGCAATCCGGTGCGCTGTCCGGATCCGGTCGCAGCGCAAAAGA
TGGTGGCAGCTATCCTCGAAGCGAAGGAGCAGAAAACGAGCGTCGGAGGAATCGTCGAGG
TCCGGGCACGCAACGTGCCGCCCGGACTCGGTGAGCCGACGATGGACAAGCTCGATGCCT
TGATCGGGTATGCGATGCTCAGTATCCCAGCTGTCAAAGGAGTCGAGATCGGCGACGGCT
TTGCTGCCGCGCGCCTCCGTGGTCATGAGCACAACGATCCCTTCATCCTGGACAATGGTC
GCGTGCGCACGTTGACGAACCATGCCGGCGGCATGCTGGGAGGGATTTCCACCGGCGAGG
AGATCATCGTTCGCCTGGCGGTGAAGCCGACTTCCTCGATCGCTCGGCCGCAGCGAACGG
TCGATATCCACGGGAACGAGCGCACGATCGTGGTGGAGGGGCGCCACGATCCGTCGATCT
GCCCTCGTGTGGTTCCGGTGGCCGAGGCAATGCTCCTCTTGGTCCTGGCCGACTGTTATT
TGATGAACCGCGCGGCTCGCGTCTGACGACTCAGCGGCGACCGAGCGCTGCCTCCAGTCT
CTCGAAGAAGTCCGGGAAGGTCTTGGCCACGCATCCTGGGTCATCGATCTCCAAGCCGGG
GACGGCGCAGCCGAGGATCGCGAAGCTCATCGCCATGCGGTGATCCCCATAGGTTCGGAT
CACGGCCGGCTGGACGGGACCGGGCTCGATGCGCAGTCCGTCGGGAAACTCCTCGACGGT
GATTCCCAAGCGGCGGAGTTCGTTCGCGACCGCTGCGATGCGATCGGTTTCCTTGTACCG
GATGTGCTGCACATTGCGAATGATGACCGGACCGTCGGCGAGCGGCGCGAGAGCGGCGAG
CGTCGGAACCGTATCGGAAATCGCGTTCATGTCCGCCTCGATGCCGCGAAGCGGTCGTTT
CCCGATGACCGTGAGAGCATCGGGCTCGCGAATGACGGTACAGCCCATGCGCTCCAGGAG
GTCCACGAACTGGACGTCACCCTGGCGAGATCGCGTGCCGAGATTGACGACGCGGATACG
ACCGGCTGTTGCGGCTGCGAGGGCGAAAAAGTAGGATGCGGCCGAGGCATCCGGCTCGAT
GGCGTAGGTGCGGGATCGGTAGCGCTGGTTCCCTGGGACGTGGAAGACCTGGGCATGTTC
GTGCGTGGCGATCGCCCCGAAATCAGCCATCACGGCTAGCGTCATCTCTACATAGGGCAC
GGAGACGAGCGGGCTCTCGAGTTCGATGCGGAGACCATCGCGCGTGCACGGGCCGATCAT
GAGGAGCGCGCTGAGATACTGACTGGAGATGTCGCCCCGCAGGCGGATGGTTCCTCCGGC
GAGCCCATAACTCCGCACCCGGACCGGCGGACAACCGGTGCCGAGCAGCGATTCCGCCTG
CACACCCAATTGCGCCAGTGCGTCGAGGAGCGGTTGGATCGGTCGCTCGCGCATGCGCGG
CACGCCGTCGATCAGGTATTCGCCGTGACCGAGCGCCGTCATCGCAGTGAGGAAACGAGC
CGTCGTGCCCGAATTGCCGACGAACAGCTCGGCCCGCGTCGCTGGCAGCGTGCCACCCTT
CCCCTGCACGATCATGCGTTCCGCGGGCTCGTCGACGTCTACCGGAATGCCGAGACGGCG
CAGCGAATCGACCATCACCCAGCTGTCCTCGCTGAGGAGGGCACCTTCGAGCACGCTGAC
GCCATCGGCCAAGGCGGCGAGGACGAGTGCCCGGTTGGTCAAGCTCTTCGAACCCGGGAG
CCGGACGATGGCGTCGACCGGCTGCTCGGCGGGTCGAATGGGCAAGCGAGGCGGATAGGT
GCGATGCAGTGTCACAGCAGCTCCTTCAGCGATACTTGATCTCCCACGAGTACGGGATTT
CCGGTGTGTCGTAGGGCAAGCGATATTCGTCCGGATCGTCCGCATCGTAGGGCTCGGTCG
GGAAGTTGAGTAGATAACAGGGTTCCGTCCCAATGTTCTTGAACCCGTGTGCGACACCCG
GCGGAATCTTGAGAACGATCCGATTGTCATCGCCCAGGAAGAATTCGTTGAGCTCGCGGT
AGGTCGGTGACTCCGGACGCAGGTCGAACAAGGGAACCTTGATCATCCCGCGGATGCAGA
CGAAGTAATCGGTCTGTTTCTTGTGCCAATGCCAGGCGCGGATGACCCCGGGCCAAGAGA
CGGACACGTAGCACTGACCGAACTTCTCGAAGAAGGGATCGTCGCAGCGAATGAGTTCGG
TCAGCGAACCGCGCTCGTCGACGTGGGTAACCAGCCGCTTGATTTCGACACCGTGGATCA
CAGCCGTGCCTCCGCAACGATCTCACGCTCGACGCGGAGCGAGTATAGCCGGGGAAAGCT
GGCGCTGCGCCACGACGAACATCTGCGGGCTCTCGTCGGTAAGCGGATCGAGATCGTACG
AGCCATAGATGGCTTCGACAGCGAACCCAGCCTGTTCGAGCAGGAGTTCCAACTCGAAGC
GATGAACGAAACGAAGTTTGTAGCTGACGACCCGGCGTGTCACCTGGCCGGAGTGCGCAT
CGGTCCGGTCGTAAAAGAGTGTCGTGGTGATCGTCTGCTCCGACGGATGCACGCTGCGAC
TGGCGAAGCGGTCGAGGCGACTGCCGTCCGGTAAGCGCCAGTTCCCGTCCCAGCTGAGCG
GTTGCTCCAAGGCCTGGAGCTGCGCCGGGGTGGGGTGGAGAAGATCGAGGAGCAGGAGCC
CGCCTGTGGTCATGACACGATGCAGTTCGGCCAGCGCTCGTTGCTGGGCAGTCCGATCGA
GGAGATGGAGGAACCCGTTCAGTGCGATGATGGCGAGCCGGTAGAAACCGTCGGCCAGTG
GCCGGAGATCGACCGCGTCGGCCTGGAACAGCTGGACATGCTCGAGTCCCTCGGCACGGA
GACGTTCGCGAGCGCGGGCCAGCATAGCGGGGGAACGATCGACGCCGTGAACGGTGTATC
CAGACCGGGCCAGCGGCGCGAGTAGCCGACCGGTTCCACAGCCGATCTCGAGGATCGGAT
CGCCGGTGCGCTGCGCGAAGGCCAGATAGACCTCGATGTCGTCGCTGAAGCGCGCGAACT
CGAGGTCGTAATAGTCGGCGATGATCTCGTAGGCGTCGATCGTCTCGCCCATCCCCATCC
AGTGTACTCAGCGAGGCCACCGAGTGCGCGGATCGGCTGCTGGCTGGATCGATCGGTGGC
AACCCAGCAGAACGCTCGTTGCCTGGAGGCATCGTGTTGTCCTGTATCGTGGCTGGCGGA
AGATGTCTGGAGCGCACCGGCGTGGCGGAGTAGGATTGAGGCATGAGCAAGGGAACAGCC
AAGAGCCGCGAGGGCGAAAAGGTCATCGCGGTCAACCGTAAGGCGTACCACGACTATTTC
ATCGAAGAAGAGTTGGAGGCGGGCATCCAGCTCACCGGCTCGGAGATCAAGTCGATCCGG
GCTGGGCGTGTCAACCTCCGCGATGCCTACGCGCGCATCGAGGACGGTGAACTCTGGCTC
ATCGGTATGCATGTCAGCCCGTATCCGGGTGCCAGTGGGAAGCACCAGCACGATCCGACG
CGTCCGCGCAAACTGCTGGTGCACAAGCGGGAGCTAGACTATCTCCGCGGCAAGCTGGAA
AAGCGTGGGTATACGCTCGTGCCGCTCCGGCTGGTCATCCGTCGGGGCTTGGCCAAGATC
GATCTCGGCCTGGCGCGCGGCAAGAAGCAGTACGACAAGCGCGAGGCGATCGCCGAGCGG
GAGGCGCGGCGCGAGATCGAGCGGGCGATCAGCCCACGGTGGTGACGGTTCGGGCCTGAC
GGGAGCGATTTCCCGGAGAAGGAGCCGATGCGCGTCGCGCGAGCGCAGTGCGCTGGCGAG
GACGCGAAGATCGGGCGAGCGCCCGGCTGGGCCGCCGGACAGGGCTGACCTCTTGGCAGA
ATACTCCGAATGCGGTATACTTTCGTACGCGCTCGCGACGACGAGCCCTGGGGATGACTG
GATTCGACAGGGCCGTAGGTGCGAGGATTGCAGGTCGAGGTCGCCCACGAACTCGTAAAA
AGGGGCAGCCAAGTAACTGGCGAGCGCGAACTCGCTCTGGCTGCGTAATTCACGCAGCCA
CGTCTGCCCGGACCCTTCCCTGGTGGGTTCGGAGCGGGCGCCGCAAGACCGGGGTGCCCC
TGGCCCAAGCGCCGGTGCGGGCCAGGTCAAGCGTGATCCGGCTCGGCTGACCGGGATCCT
GTCGGTGGGAGCCTGGCAGCGACAGTAGAACACCGACTAAGCCTGTAGCATATCCTCGGC
TGAACGCTCTGGACGGGGGTTCGACTCCCCCCATCTCCACCAGAAAGCGCCTCGGCAGCT
TGTCGGGGCGCTCGTTTTCTGCACCCCGCGCGGCGCGAAACGCACGAGGTCGCTGGGCGA
GCGCGAGGGATGCTCTTTGCCGCGTTTCACCGGGCGATCGGTGCCGGTGAGAAGCGTCCG
TCCTCGCATTCCCGGTCGAGACTGTGGGGCACGTCGCCGTTCTTCCGAGGCGGATGCGTC
TCACCGGACGCCATCGTCTTGGTCCTCGCTCTCTCGCGACGACCGGTCCGTCACGTTGGT
CGCTTGTCGATCGCCGTTTTGCGGAGATTCCGCCTGTCGTGCGACAGGAAGCAACTCGGC
ATAGCAGCGTGGCTGCTTGCTTGCCGCCCAGCGATCACCTGGCCAGGCTGGCCACCGCTC
GCACGGCGGAACACGCGGACTCAGACGTGTCCGACCCGGAGCAGCGTCAACTCGTATGCT
TCCCCGACCCGGCGCACACTGAAAAGGCATCCAGCGTATCGGATCGTTGTTCCATCAGGA
ACGTCCGGCGGAATCGGCACGATGCGGGAGTGGACTGGGATGCGGATCGGAAGAAGTTCC
ATCGTCCGCTCCCGATCCTCTTCCCGATACGGCGTGTGTTCACCGCAACGTGGACAATAA
CCCATTCGCTCACCCTCTCTCACCTGGCACGCTGACCCTGCTGGCCTCCGAAATACGCAG
CGACCCCGCTCAGTGTGCCGGCGTAGATGGCAGCCCCGACGCCGAAAAACCAGAGTGTCG
CGGTTCCCAACTCCAGATGGGCGAGTACCGGAAGGATGAAGCCGACCACGAGACCAGCTG
CCGTCGCCTCGACGAGGCCGAGCACGAACGCCTCTCCAGCGCGCAGTTCTCCGACGACGC
CGGCGGCAAAGCCACCGATCAGTGGCGACAGTGGTCCCAAGACGAGGTGCAAACCCGGCG
GAAGGATGCTCAGGACCATCACCGCGAGCGCGACACCGAGACCCTTGATCAGACGCCAAA
CAGTGCGCGTCATGGGGCAACGCTCTGCCTATTCGCTGCCTGGACCAGCGCTGTGCGGAT
CAGCTCGTAATCATGCTCGTCGATGCGATGAAGCTGCCCTTGGAAGGCTAATCGCCAATG
GTCTTTTGGCCATTTCTGGACATGATGAAGCTGAAGGGCGATGTCTTCAGCAGGAAGATA
CACACCAGGAGGTAGAGCGATCTCCGGTTCGATCTGGACACGCCACGGATAGTCTTCCGC
CGCTTTTTTGGGGTCCTTGCTTTTCCAGATCGGTGTGTGATCCTCGAAAGCGTCCGAGGT
GACCCGAGCAATGGCAGCGAAGCCCTGGATACCGGTCACATAGTAGACGAGTCGATCACC
AGGACGCATCGCCTCAGCCTTCTTGCGGTGACGCGACTTGAAGCCCTGGACGGTGAAGCC
GTGCGCCTGCGTCGCCTCCAGGTTCTCGGCCGATCCGACGAGGATCCAGTACTGCGGCTC
AGCCATCAGTCTTCCCTTCCCGCATCGCTCGTTCTGCCCGTCACCAGTCTACTGCGGATC
CGCACGGGGTGCTCGGCAGGATATTCCGAGCGTGCGACCAGTGGTCTCGCCGCACGAGAG
GAGAGCAGCGCAACCTCGCCGTGACCGTTGGCTCGTGAGAGCAGGAGCGCTCTGACCCAT
GCGGTCACCTCTCGAAAAGGCTCGAACGCGACGATCCGTCGTCGCCGCGGCGAGGAGTTC
CGGTGACTGGGGCGGACGGGAAGGAACGATCCGTTCACTCGGCGGCGACCGAATCCTGAC
TGTCGCTCTTGCCAGGTCGGCGAGGATGGAGCGACCACGTGTTCAGCAGGGGAGTCGATC
GGAGGAGCCGAACGATCGGTGCCCTGGCCCGAGCGTCGCTCGGACCAGGGCACTCCCGTG
GAGGGAGGGACGTCGTTTCAGCGCGGTCCTTCCCACTCGAAGAGCGGTGCGTAATCGGGA
CCGAGCTGATGCTTGACGTCCTCGATTTCGCCGGCACTGACCGCTTCTTGGACGACGCTC
ATGACCGCACGAGCCCAGAAGGCGGCTTCCGGCATCGGCGCGTGCAGTCGCTCAGCGACA
CGCTCATAGAACTCCTTGAGAGACATGTGCCGTCCCTCACCGGCATGAGGATATTCTAAG
ATGTAGTCCTTTACGATCATCGGGAGTTGTGCGGCCAGGTCTTTCGCTTCGCCCCCAGCT
AGCCGCTCCGCGAGCGTCTCCAAGACGGCACGAGTGACCCGTTCCGCTTCGCCCCGAGAG
GCCAAACGTGCCCGATGCTGGACCTTGCCGATGAATTCGTCGAACTGCATAGCCATCCCT
CCCTGCCTCATCGACTCGTGCACATCCAGCATGCCCGAGCGCGCTGGTTCGTGCAAGCGC
TCGCCTTGTCGTCTTCCGGATGCGAATCGACTCGTGCGGAGCGCAACGAGCAGAACCGCT
GGCAGGCAACCTCGGGTGGTTCCCTGGTTACCGGGACGCTCGGACACGATCGACTTCACA
GACGGTAGACCCGCTGGGCGTTGCCACCGAAGATCGCTGCCCGTTCCTCGGTCGTGAGCC
CGGCGGTGAGCGCTTCGTAGGTGCGGAACGTGCTGAGATAGTCAGCGGCCAGCGTCGCCA
CCGGCCAATCGCTCCCCCAGAGGAGGCGCTGTGGCCCGAACCGGTCGAGTGCGAAGTCGA
CGACTGGACGGAGCGTCTCGACCGTCGGACGTGGGCCGGCCTCGGTCAGGAGACCGGAGA
GCTTGCACCAGATGGTGGGATAGGGGACGAGCGCTGCCATCCGCTCGCGCCACAACTGGA
GGTCGCCACTCGCGATGGGTGGCTTGGCCAAGTGGTCGACGACGAGCGTGAGATCCGGGA
AGCGTTCGGCGAGGCGTGGAACATGGGGAAGATGCTCGACGCGAACCAGAAGGTCCAGGG
TGAGGCCACGTTCGGCGACCGCAGCGATACCGCGTTGCACGGCGGGTGAAGCCAGCCAGT
CCGGATCGGGGACGTTCTCGGCCGTCGCTCGGACGCCGCGGAAGGCAGGATGACTCGCCA
GGCGGTCGAGCTGCTGATCGACCTCTGGCGCGGCGAGGTCGACCCAGCCGACGACGGCGA
CGATCCAGGGATACCGCTCGGCGAGCGAGAACCACCACTGGTGATCCCACTCGGAGCGCG
CGGCCTGCACGATGACGATGCGATCGACACCGGCAGCCAGCCGCTGCGGATCGAGGTCAT
CCGGCGTGAAGCTCCGCCGCAATGGGCGGAGCTGCTCGACCAGGTCGGGTGTCATCCAGT
AGAGATCGGACCGCTCGATGTCCCAGAAGTGGACGTGCGTGTCAGTGATCGGCACGCCGG
CGATCGGCATCCTCGCTTCCTCCCTCTCCGGTCGCGACGAGCTGGCCTGTCTGTGGGTCG
TAGGGAAGCGGTTCGACCTGGTTCAGTTCGTCCCACAAGGCATCCGGGATCGGCCAGGTG
GCGAACTGGATCGTTTGGGTGACACGCTCCGGTCGGCTCATACCGACGATCGTGGCGCTG
ATGCGAGGATCGCGCAGCGAGAACTGCAGGGCCGCCGCGGCCAGCGGGACACCGTAATGG
GCGCAGACCGCCTCGATCGTCCGCGCGCGCTCGATCTCGTCAGGCCGTGCCTCGCGATAC
GCATAGCGGGGGAACGCACTCGGTCCTTTGGCGAGGAGGCCGCTTCCATAGGGCGCGGCA
TTGACGACGGCGACTCCAAGTTCGTTCGCACGCTGGATCAGCGGCTCGGCCGTCCGGTTG
AGGAGCGTGTATCGATTGTGGGTGATGACCACCTCGAATACGCCGGTTTCGATGTAGGCG
ATGAGCATATCGATCGGACCAGCGGCCACCCCGACATGCTCGATGACTCCCGCATCGCGG
AGCGCGAGCAGTGCCTCGACCGGACCGCCGGGTGCCATCGCCTCAGCCACCGACAAGCCA
GCGTGCTCGGGGTCGTGAAAATAGACCAGCTGGAGCCGCTCGAGCCCGAGCAGGCGGAGG
CTGCGCTGGACCGAGCGGCGGACTTGCTCAGCGTCGAAGCGGCCGGTGGCCAGATCGCGG
TCGGCCTTGGTCGCCAGAACGTAGCCAGGTGGAAGGCCACCGAGTTCGCGGAGGACGATC
CCGATGCGTCGCTCGCTCTCACCGTCACCGTACGCAGCCGCAGTATCGAGGAACGTGATC
GGGCTGCTGAAGATCGCGCGCAGAGTCGCCAGAGCCTGCTCTTCCGGCACGCGGTAGCCG
AACGCTTCGGGCATATCGCCGAGCGGCGCGCAACCCGCGCAGACGCTGCTGACCTCGAGT
CCCGTGCGGCCCAGTACGCGACGAGGCAGCGACATCATGACCGGGGTTCCCTTTCCTGCG
CGAGGCCGTGACGGTGCTGCGGCCAATCCAGGTCGAAGACGAGCTCCATCGGTGCCCACC
ATTCGTCGGGGTTCGCCTCGGGCGCGCGTTCCTGGAGCGTCGCCATGAGGCGGTTCCACT
CGGCTGAGACAGGGTCCTCGTTCACGCGCGAGAAGTCGCGTGCGAGATCGAACGCGTCGT
CGGTTTCGATGTACATGAAAAGCCGACGGCCGCGCAGAAAGATCCGCATCGTGTGGATCC
CGACTTCGCGGATCCGGGCGCACACCTGCGGCCAGACCGCCTGGTGGTATTGGATGTAGG
CCGCGATCGCGTCCGGATCGTCGCGCAGGCAGAGGGTGAGACCATAGCATTTCATCGGCC
CGACCTCCTCACTGGGCGAGCCAACCACCGTCGATGACGAGAATGCTGCCGGTCACCGCG
GCGGCCTCATCGGAAGCCAGGTAGAGCGCGGCTGCCGCGACCTCCTCTGGCTGCACCAGG
CGCCCCATCGGTTGGCGCGCTTCCAGTGCTCGGCGTGCGGCGACCGGATCCGGTTCTCGC
GCGACCAGTCGCTCGACCCACGGGGAGTCGACGGTTCCTGGGCAGATGCAGTTACAGCGG
ATGCCTTCGCGGACATAGGCGATGGCGATCTGTTTGGTCAAGGTGACGACAGCTCCCTTG
CTCGCGCAATAGGCGGCTCGCTTGGGGATACCGATGAGGCCGGCGACCGACCCGATATTG
ATGATCACGCCCGAGCGGCGGGCGAGCATGCTGGGAAGCGCATACTTGCAGCACAAAAAG
ACTCCACGCACATTGACCGCGAAAACGTTCTCCCACTCGGCCAGATCAGTCTCGACGAGA
TCCTTCGTCGTGCCGATCCCGGCGTTGTTCACCAAAATGTCGAGGCGACCGAAGCGGTCG
AGTGTCCGCTCCATGAGCGTGCGCACGCTCGCTTCATCGCGCACATCGACGTGGTCGGGA
ACGATGCGTTCCGGTGCCCGCCGGGCTGTTTCCTCGGCCGCAGTGGCGTCCAGATCCGCT
GCGATGACGAGTGCACCGGCGGAGGCGAACCGCTCGGCTATTGCACGACCGATCCCGGAA
CCAGCACCGGTCACGAGGGCGATACGGTCGTGGAGTTGCATCGGCCTGCCTTCCTCCTGT
TCATCCGCGCACGGCACCGAGCAGAAGACCGCGCGCGATGTACCGCTCGAGGACGAGTGC
GAGCGCGATGACGGGTGCGATCATGAGCAGGATGAGGACCGACATGTACCACCACTGTGG
ACCGCGCGTCGCGTTCTGCGCTGCCACGAGCAAGGGCATCGTTTGCGCCTTGGCGCTGCT
CAGGAAGAGGGCGAGCAGGTACTCGTTCCAGGCCAGGACGAAGATGAACAGAAATGTCGC
GACGAGACCGGGTAGAGCGAGCGGCAGAACGATCCGCCAGAGAATTTGGTAGCGGTTAGC
CCCGTCGATCGCGGCACTCTCTTCCAGTTCGATCGGGATCGTGTGGAAGTAGTCACGCAG
TAGCCAGACGGCGATCGGGAGGTTCGCCGCGACATAGGACACGACGAGTGCCGTCCGCGT
ATCCAACATGCCGAGCCGCTGGAAGAGAATGTAAATCGGGATCACGATGGCAACCGGTGG
AAGCATCCGCTGCGAAATCATCCAGAAGGCGATGTCGGCATTGCCGAGCTGCGGACCAGC
TGCACGCCGCAAGGCGGTTGCACGGGCGAGGACGAACGCTCCCAACGCACCGGCCACCGC
CAATGGCCACGGCAGTCCCAGTTGGATACCGATGCCAGCGAGAATCGCGCCAGCGAGAAA
GACGACGACGCTGGCCAGTCGGACGCGATAGGTGAAGCGACTCAGCCCGTAAGTCGCTGC
GGCACCGAGGAGCAAGGTAAGGATGGAACTGGTTCCTCCGACGATAACCGTATTGAGATA
CGGGCGAAGCGTATCGTTGCCGAGATCGACCAGGATGTAGTGCCAGGCATGCAGCGAAGG
CTGGAAGTCAACGAACGGCAGATAGGTTGGTCCTTCGTTGACATGAACTGGAAGCTTGAA
GGCGGTGATGGCCAACCAGTAGAGCGGAAAGAGAACGACCGCTGCCCAGAGAGACAGAAT
GGCGTAGGACACGAGGGCGGCGAGGGGTCCAGGGCGAGTCGGGCTAGTCTGCCAGCGGAG
TGCCATGACGATCCCCCTAAAGCGCTTCGCTCACTCGGCGGTGAAGCAGCCGCACGTACG
CGATGCCGACAAAGGTGACGACGAAGAGGAGCGTATAGGCGACAGCAGCGGACGTGCCGT
AGTCGAGCGATCGCCAGAGCACGTAGGCGTGCAGGGTGAGTGATTCCGTGGCGGTGCCTG
GTCCCCCACCAGTCAAGACGTTCGGCATATCGAAGATCTTGAAGGCTTCGATGAGCCGGA
TCAGGATCACGGTGCTCGCCACCGGAGCGATTTGGGGAAGCGTGATATGCCAGAAGATCT
GCCAGCGGTTGGCACCATCGACGATCGCCGCTTCGATCGGCTCGGGTGACTGGCTTTCCA
GTGCTGCCAAGAGGACGATGAACATGAACGGCGTCCACTGCCAGAGATCACCGATCATGA
CGGCGATGCGTGCGCCCCACGGGTCGTTGACCCAGCTGACGTTGGCGTAGCCGAGCCAGT
TGGCGATCGGGGCGAACGGTCCCTTGCCAGTGTCGGTCAGCATGCGGAAGGTATAGGCGA
CTCCGACTGGCGTGATCATCATGGGGAGGAGAAAGACGACGCGGAAGAAGCGTCGTCCTG
GTAGCTGCTGGGCGCAGAGCGCGGCGAGCAGCAGTCCGACCAGGAATTGCAACGCGACGC
CGCCGAAGACGTAAACCCAGGTCACGACCAGCGTGCCGGGTCGTCCGCCACTGACCACCG
TTCGGCTGATGAGCCACAGTGCGAGGAGCAAGCCGAGCGCGACCGTCCCGTGGCCGAGCA
GACGAGGGAAAGTGAGCGGGCCGCTACGCAGCGCGCGTCCGAGCAAGAAGACGGTCAGGG
CACCCGTGGCCAGGAAGAACAGCCAACCGGCCGTATCGAGCCTGGCTAACTGACCGAGGA
AGTGCTGCTGCTCGGAGCCCACGAAGAGCTTGCGATAGTTGGCGAGCCCCCGGAAATGGA
TCTCGAATCCGCCAGAAACTGGTTGGAAGCGCGACAGCGAAAGATAGAGCGAGAACAGGA
GTGGAAAGATGGAAAGGACAAGGATGACCAGTACGGCTGGGAGGACCAGTACTGCCCCCG
CCTGCTGGTCGGCCCAGCTCACCACTCGCTCGCGGCTGAGGGGGATGCGGCGGGTCGGTG
CCGCGACCGCATCCCCTGTTCGTGGTGGTAAGACACTCGGTCGAGTCTGCCGCACGAGTC
ACGTGATCCTTACGCATTCAGCGGATGCTCAAGCTGGCGCGATAGGCCTGCTTCTGCTTC
TCGCGTCCGAGCTCATCGGTGATCTCGTTCCAGCCCTTGGTCAGTTCCTCCATGGCTTGC
TTGGTCGTCAGTTCGCCGGCGAGATAGCGGGAGAGCACGGTATCGAGCACAACGCCCTGG
TACCGCTGCGCGCCGGGGATACGGAGATCGAGTACCATGTTGGGGCTGTTGAGGCTCGCC
TTGATGGCTCCCAGATAGTTCTTGGCAGCCGCCTCGCTCATCCCGGCCTTGACCCAGAGA
TCGATGTTCTCGAACTGGGAAATGCGATACGGGTTGAATCCGGTCTTTCCGATCGTGACG
TCGACGTTGGATTGAGCCGGTTGGCTCATGTAGGACAGGAAGGCATAACCCGCGTCCTTC
ACCTTGGCCGGTGCGTTCTTGTTGATCGCGCCCGACCAGCCACCGAAGGCCGCATACGGC
GCGTGGTTCACCCCGTTGATCGCGTGCGGGCAGGTGTTCTGGTCGCAGGCGACCAGCTTG
CCTGCCTTGCGATCGAGCACCTCCTTGGTGCCGGGCAGGATGACCGCACCGACCTTGTCC
TTCACTTTGGACTGCTCGGGATCGATGGCGAGCGTGCCGATATCGCCCCAGTCGAGCGTG
AGCGCGCAGCGCCCGGTGACGAAGGCAGCACGGCTGTCACCGACATCCCAGTTCAGTTCG
TCCGGTGGCCCGTACTTGCCGGTCTCCTTGTAAATCTCCAGCGCTCGCTCGAACGCTTCG
TTCATGGTCAGCGGTTCCATGGTGTCGACATCGAAGAAGGCGCCCTGCTGCGTTCCCTGA
CTCTGCAGGAACGAAGCGGCGATCGACCAGAACATCCAGTAGCTCTGGGCTCCGCGGCGC
TTGGCGATCCCCGAGCCGAAGTCGGGCACACCGTCGCCGTTCAGGTCCTTCCCGTGGAAC
TTCTGCGCGATAGCGAGATAGTCCTCCCAGGTCTCCGGTGGCTTGAGCCCTTCGGCCTCG
AGCAAGTCCGTCCGGTAATAGACCATCTGGAAGTCGCCGTCCAAGGGGATGGTGTAAATG
CGGCCACCGTAGGTAGCACTGAAGTTGCGGAAGAAGGGCGCGATATCGTCCCACTGCAGC
GCGGGATCGGCTTCGATGCGCGGGGTAAGGTCCTCGAGATAGCCGGGCTCGACGTAGTCG
GCCATCCACTGTGGGGCGAAGACGATGACGTGATAACTGTTGGTACCGGTCGTGAAGTCG
GTCAAGATCTTCTGGTAGAGGTCAGCGAAGGGAACCGTGATCACGTTGATCTTGGCGCCG
GTGAGCTTTTGGAACTCGGGCGCGCGACGCTGCAGCGGCTCGGCGATCTGTGGCCCGGTG
AAGGTGATCACGTTGACCTCGACGCCCTCGAACTGCTTGCCGGCGGCCGGGGTTCCGGCC
GATGGAGCAGGGGTGGGTGTCGCCTCACCGCGGCGACAGGCAGCGAGCAGCGCGCTCCCT
CCTGCCACCAGCATGGTGCCGAGAAACTGCCGACGCGAGAGTTTCCTCGTCATGGTGCAA
CCCTCCTCCTCGAACTAGGAATTCCCATCCGATCGATCACTCGATCATCGACCCCGCTGA
AGCCGAGTTGTCGGGAAAGCTCGTCGGCCGCCGCTCGGGCTGCTCTGACGAGTTCCTCCA
CGCGCTCGACGCCGATACGGGTCACCGGTACCGAGATGCTCAGAGCGGCCACGACGACAC
CATGCGCGTCGCGGACCGGCGCACCGAAGCACCAAACGTCGGGAAGCGTCTCACCGCGAT
CGATGGCGAATCCCTGCGCGCGAACCTGAGCCAGCTCGGCGCGAAGCGCGTCCGGATCGG
TGATGGTGCGCGGGGTGAGGGCGACCAGCGGCCCTTCGGCCAAAAGGCACCCGAGTTCGT
TCTCTGGTAGCCAGGCCAGGAGGCACTTCCCGAGGGACGTGGCGTGCGCGGGTAGGCGCG
TCCCGACCTCCGAGGCCAAGCGAACCCATTGGGTGCCTTCCTGCTTGCCGATGTACAGCA
CCTCGCGCCCCTGAAGGATGGCGAGCTGGATCGTCTCGCCGAGTTCGCGGGCCAGCGGAC
GCGCGACCTCCGTGAAGGCGCGGATCAAGTCGCTCTGACGAGCGTAGGCGCCAGCGAGTG
CCAGGATGTGGGGGCCGAGCCGATACCGTTTGCTGGTCTCCTCCCGGATCAGGAGACCGG
CCTCGACCAAGGTTGCGAGGACGGCATGCAGCGTGCTCTTCGGCTCGCCGATCGCCCGGG
CCACTTCGCTGAGCGTCAACCCATCGCTGGCTCGCGCCACGGCGTCCAGGCTCGCCACCG
CACGCCACACGGCTGGAGACTGTACCGGCATCGTCACCACTTTCGTTCGGAATCTCGAAA
GTTGTTCCGCTCTCCGAACTGTCTCCATCCTAGGGGTAATAGCGATGGTTGTCAAGAGGG
GAGTGTGCGTTTCGGTGATTCTCCTCACGGGAGATCGCGAACGGTCGTGACACAGCGCGT
GCCGGGATCGTGCTGGGGGCCGGGATGATCGGCAGGCTTCGTATCTTGGCCATTGCGACC
TCAGGGAATTGCGGAATGGATGGAGATCGGCCGGCGCCGCGTGTTCCCGATAGGGTGCGA
CGGCGAGTACCGACGGGAACGGTGGAGCGATCGCTGGGAAGCATCGAACGGGCCAGGCTC
GGTGGGCCGAGTTTCTCCGGTTAGACTTTGGAGTACGACAGGAGCAGGAACCGTATTGCC
TCGCGCCGTCTCGGGTCGGGCAGCCCCTCTGGACGCCTGTCAGACAGGGTGGGGCTTGCC
GAGCAGGGTGCGCTGACTGATCGATCGCGCCCTAGTGCGCTCATCGTCCGAAGCGAGTGT
CCGGCTGGTACGAAGCCTGGTTTCCGTTGGGTCAAGCTCCACTGTGGCCAAACGCTGCTC
GGGCCTGCGCTTGTTCCGAGCTACCCGCGGATCAGGAGATGCTGATGACCGATTGCACGA
GCAGCGCGATCAGCAACATCCCCGCAACGACGAAACTCGTGATCGCGCCGGCCAGGAACA
GATAACTGCGCCGGCGGAGGCTGGTGGCAAGCTCTTCCTCGGAGCGGGCGCTGATCAGGA
ATTCACGCAAACGACTGCCCTCCGGGGGACGACCGATGCTGCCGTCGTCCTGCAGCACAC
CGAGGACGTACACCGGATACCCGACGAGCACCGCCTCTTCGATCTTCCGGTATCCCAGTG
TCCGCCATTCGGCCGCGCGGACTTCGACTGACATCCCAGCGATGCGCAGCGTCGCTCCCT
CCCCATTCTCCACGGGCTCGAATCGGTCGAGGAGCTTGCGCCCGTCGATCTCCGCGCCGA
CGGGGTCGACAGCGACGCGACCGGTGCCGTCATCGACCTCGAAAGCGATGCGCTGCTCGT
TTTGGGCAACGACCTCCGAGAGCCGACCGCCCTTCTTGCTCCTGCCGTGCCGCTCCACGA
CTCGCTCGGTCACCGTGCGGTAGTACACGCAGGGTTGGCCAGTGTACTCGCTTCTCAGCG
GTGTTGCGCAGTGCACGGTTCCGGTGATCTCGACCATCTCTCCGGGGATCCGCTCATGCA
ACTCAGCGATCGGGCAGGTCGCCACGAGACGCAGGAGCCGCAGCTGCTGACGCGTCCGGC
GATACCCGATGAGGCAGACCAAGCCAACACCGGCCGTTATGAGGAAGCAGAGCGTGACGA
AGATCATCTGCTCTCCTTCGGGATTCTAGATCCACGTGAGCATATTGTGCTTGCTCTCTG
GGCAGACGTCAACAGGCCGCAAGCTTCTCGGAACGTGTACTCGGTGAGCAGAGCACTCAG
CTGCTTCCTGTGCCGAGCAGGCGAGCGGCACCACAAGGAGCTGTCGACGAGCGAGCCGAT
GTGGCGCGCCGGCCCTCGCCTACCGGGAAGACGAGGGAGCGTGCCAGGAAGACATCCGTC
GTGGGGTCGCAAGGATCCTCCGCTCTCGAGCGACCGGAGCTGCTGGTCGGCTGGGAGCTG
CTTGGGGAGGGGTGCGCAGGGGTGGAGCCTAACCTGGAACAGCGAGGCTGGTACTGGGCG
ATGAACACGAGGTGGCAGGCACGCGCGGCGAGGCACGGACCAGCTGATGGGTGGATCGAT
GGAGCGCCCCGGTATCGGGCCGCGCTACCTGAATGGCCGAGTACGCGTTGGCTCTCCAGA
CGAAACAACCACCGACTGGCCTCGCGCTCGGCAGCGGGTCGAAGGGATCCGGGCCGATAG
CATGAACTCGCGCGAGCGACAGTGCAGAAACGCCTGCTCCGCGTGGGAGCCGCGAACCGC
TCATCCGTCTCTCGACGAGTACTCAGGTCGGCTGGCCGGTCAGCCGTTCGCGAACGCGTG
CCACGCAGGCTTCGAGTCGAGCCATTACCCACCGGAGCAGGCGGCGACGGAGTTCTCGCC
CACTCGCGGGGGCGAAGAGCAAGCCGAGTGCGAGACCCCAGGTAAAGAATTTCGCGGCGG
TGCGCAAGCGGTCCAGCATCGCTCGCTAACTCTCCGTGCTGACCGTTACCTCGCTCGTCG
CTGAACGCACTGCGCTGGCTGACTGCTCCCCTGCGGAGAACCGTGTCTCGAGCAACCCGC
GCGCCGATGCGAGCCGCTCGCGCGCGAGCGCGGCGATCTGCTCGCCCTGGCTCCGGGCTT
GCTGAGCCAGCTGGCTGGCTCGTTGGCGCCAGGCCACCGAACCGGCTCGGCGCTCCGAAC
TGGACAACCAGATAGCGAGCGCGCCGATCGCGGTACCGATGAGGAAACCGCTGAGGAAGC
TGCGGATGAATCCTCGTCTCATGGCCAACCTCCCTCCCGGTCTCTCCTCTTCTGCCGACC
GGACCGTGCAACAGCAGTGTAATCGGTCAACTGCGACGGGACAAGGGGGAAATCGACATG
ATGGAGCCTGTGAGGCGCTGCGTCAGCGATCCGGAGCAGTGAGCTGGAATCATGCAAGTC
TATTCTCGGAAAGGTGGGGAAAAAGGTCCGGTTCGCTCCGGTCGAGCGCTCGACTCCGAC
CGATCGGAACGAGGTGCTCGCGTTCGGTTCCGTCTCCGACAAAGCTCCGAGACGAGAGCG
AGTGTTTTCGGGGAGTCCGACAGTATCGACGAAACCAGCATCCTCGCTGGCGATTCCTCC
AGCAGGCTGGAGGATGGATGAGCGAGGCTTTCCGAACAGACTTTAGTAATAAATCCTATA
CTACCCTCGGCTCGACGATGAAGCGCGGGGACGAGAGTCGAACGGAGGTTGGAATGTGTT
CGGGGATAAGAATGACGCGGCGCTCGCTACTCGGCTTGGGATGTGCCGCGGCCAGCGGGA
TTCTAACAGCGTGTGCAGGGGCGACGACGAGATCGGTTCCGGGTTCGCCCGCGGGGACGG
TGAAGGAAGCATCTCCCCGGTCGATGGCGACGGCTACACCGGCATCTTCCGTGACGGGTG
AGCCGGTACGGGTCGGTCTGTTGGTTGCTTTGTCCGGCCCCTTCGCTTCCCACGAGGGAG
CATTTGGTCCGCGGGCTCGAACTCGCACTCGATGAGGTCGATGGGCAAGCCGCTGGGCGA
GCGATCATCGTACGGGTCGAGGACAGTGCGGGGAATCCCGAACAAGCTGTGGCGAAGGCG
CGTCAGCGCGTGGAGCGCGAACGTGTCCATATCCTCGCCGGCGTGACGCTGAGCAGCGAG
GCCGGGGCACTCCGCGATTCCGTCGTTGCCGCTGGTATTCCGCTTCTCGTGAGGAATGCC
GGGCTACCAGGCTTGACGCGTGATCCCAAACGGCGCAGCCCGCTCATCTTCCGTGTCTTC
TTCGCCAATGGGCAACACGAGGCTCCCTTCGGTCGCTACGCCGACGAGAAGCTCGGCGAC
CGCCGCGTTGTCCTGACCGGCTTGGACTACTCGGCCGGGCACGACAAGCTCGGGGCATTC
GGTCGCCATTTCCAGGCAGCAGGAGGGAGGATCGTCGGCGAGGTGTTTGCACCGGTCGAC
ACGGCCGACTATGGACCCTACCTGCAGCGGATCCGGCAACACGATGCTGATGCAGTTTTT
GCTTTCTACTCCGGGGTCGATGCAGTGCGCTTCGTCTAGCAATATGCCGAGTTTAGCTTG
CTGGAGCGGTCACCCCTCTTCGGTTCAGGTGAGACGGTCGACGAGAGCATCCTTGCGGAA
CAAGGTGAGGCCGGGCTGGGGTTCGTCAGTTCCTCGCACTAGGCGGTACTGTACGACTCG
CCCGAAAACCGCCAACTCGTCCAGCGGTGCCACGAGCGCCTCGGTGTCGGGGCGAACCAG
TTCGTCAATCAGGGTTACCTGACCGGTCGCGTGATGACCGAGGCGCTCCGTGCGGTCGAT
GGAGCAGTTGAGGAACGGGGGCGATTCCTCGCTGCACTCCGAGCAGTCGAGTTCACTGGT
CCAACCGGTCGGTTCCGCTTCTACCCGGAATCCCAAGGTGCCGTGATCACCGTCTTCGTA
CGTCGTGTCGAGCGACTGCCGAACGGTGAGTTGGGCAACGTCATGCTCGACCGAGTCCGC
GATGTCGACGATGTCTCGTTCTGACGCGGGTGCGAGCGGTTCGTGGGGCATCGACTCGGT
TGCGGCGACACCTGTGATCCGGCTGTGCAGTGGCACCGTGACTTCCCCTGCCGGTCCGCA
CTCGTGCGCTTCTACTCTGTGGCGGCGGGTTACTCTCCCTGCGATCCGATCGAGGCGAGC
ATTGCGAGGGAGCGGGGGTGGAGCGTGCGCTGGCGATTAGGCGAATGCTGGTGTCTCCAA
GGGTCGACCGGATCTGTCCACCCAGGAGAGCCGGTACCGATTGCGGCCTCAGGGGTTCCG
TCGCATACTTGAGGCGAATCGGCGCGCCGGCTCGATCGGTTTCGCTGTGCCGGTGCGTGA
TCGAGAGAGGATTGCTCCCATGGACCGTGCAACGATCCGGAGCCGTCTCGTCGAGATCGT
CGGCTCGGATGGAGTGCTCGACGATCCCGAAGAACTCCTCGTGTACGAATACGACGCATC
GGACGAAGTCTTTGCGGGGCATCATCGCCCGGATTTCGCAGTACTCCCGCGTACGGCGGA
GCAGGTGAGTGCGGTCGTGCGCCTGGCGAACGAGTTCGGGATTCCGGTTGTCCCACGCGG
TGCTGGCACCGGGCTCGCTGGTGGAGCGCTGGCTCTGCGGGGTGGGATCGTCGTGGTCGT
CACCCGGATGAATCGGATTCTGGAAGTCAACGAGCAGGATGGCTATGCCATCGTCGAGCC
GGGGGTCATCAACCTCGAACTCACGCAGGCATTACAGCCGCGAGGTTATTTTTTCGCTCC
CGACCCAGCTTCCCAGCGTGCCTGCACGATCGGTGGGAACGTCGGGAACAACTCCGGTGG
GCCGCATTGTCTCAAGTACGGAGTGACGACGAATCACATCCTCGGTTTGGAGGTCGTCCT
GCCGGACGGTGAGCGGATCTGGACCGGTGGACCGGTTCCCGAGACGCCGGGCGTCGATCT
GACCGGTGTGCTGGTCGGTTCCGAGGGGACCCTCGGCATCGTCACCAAGGTGATGGTGCG
GCTGACGCGACTCCCCGAGGCAGTGAGCGTGCTGTTGGCGGCTTTCCCGAACATCGAGTC
GGCCTCGCATGCCACCTCGGCGATCATCGCAGCGGGGATGCTCCCGGCAGCACTGGAAAT
GATGGATCAACTGACGATCAAGGCGGTCGAGGATGCGTTTCATGCCGGCTACCCGCGTGA
GGCGGGGGCGGTGCTGCTCGTCGAACTCGATGGCCTGCAGGAAATCGTCGCGGAGAATAC
CAGCCGGGTCGCTGAGCTCTGTCGCCAGCATGGGGCATGGGAGGTGCGGGTCGCCCGCAC
GAAGGAGGAGCGCGATCTCCTCTGGCTCGGACGTAAGTCGGCTTTCGGGGCGATGGGACG
ACTGGCACCCAACTATTATCTCGTCGATACGACCGTGCCGCGGACGAAATTGCCTGCGAC
TATGCGGCGAGTCGAGGAACTCAGTCGGGAATACCGGCTGTCGATCGCCAACGTCTTCCA
TGCGGGCGATGGGAACCTCCATCCGCTGGTACTGTTCGATCGGCAAAGACCAGGCGAGGT
CGAGCGCGTTCTGGAGTGCACGACCGAAATCCTGCGCTACTGTGTGGATGCCGGAGGGAC
ATTGTCCGGCGAGCACGGGATCGGCTTCGAAAAGCGCGATTACATGACGCTGGTCTTCAC
GACCGAAGACTTGTGTGCGATGGCTGGCTTGAAGCGAAGCTTCGATCCGCGTGAACTCTT
CAACCCGGAGAAAGTGTTGCCCACCGGTTTCCGCTGTGGTGAGGTGGCTGCGTTGCGGCA
GCAGGCGATCGCTCAGCGGCTCGGCTTGGAGTACGTGTGAGGGAGCGGGATGACCGGGAC
GACGCGACTCGCGCCAGGAGTGGCCATGGAGCGTCTCGCTGAACTGGGCGCTCCCCACGA
TCCCCGTGCCTATCGTGTGGATGGCCTCGAGCCTCTGGTCGCCCTTGCCCCCGAGACACC
GGAAGCGGTCGCTGAGGCACTGGCCGTCTGTGCTGCGGCCGGACTGGTTGTCATTCCCTG
GGGCGGCGGTCGGCAGATGGGGTTGGGGAACCTCCCTGAGCGATACGATGTCGCCCTCGA
TGTGCGGTCGCTGAGCGCGATCACGCATTACGAGCCAGACGACCTGACGATCGCTGTCCA
AGCGGGGCGGAGCATCGCCAGCCTCAGCAGCGAACTGGCGGCTCATGGGCAGATGCTGCC
GATCGAGGCGGCTGACCCGGAACGTGTCACCATCGGTGGCCTGGTCGCCACCGGAATCGG
TTGCCCGCGGCGCTTTGGGTACGGGAGCTTGCGCGATCTGATCATCGGCATCACCGTGGC
GTTGCCGGACGGGACGCTGGCGCGCGGTGGCGGCATCGTCGTCAAGAACGTCTCGGGTTA
TGACATGATGCGGCTCCACTTCGGCGCGCTCGGTTCGCTCGGGGTGATCATCCAGGCCAA
CTTCAAGGTCCTTCCGGCGCCGGAAGCGCAGCGGACGCTGCTTCTCTCCTTCCGGGAATC
GGATCAGTCGGCTGCCGCCGCCCTCACCCTGCGCACTTCGCAGCTCGCGCCGACTGCGCT
CGTCGTGCTCGCGCCGCCAGTAGCCAAGCGGCTCGCCGATCTGGAGCGCTGGGTGTTGGC
CGCACGCTGCGAGGGACCGGAGGGAGCGGTCGAGCGCCAAGTCGAGCGCCTGCGTGCGAG
CGTGGAGACAGCGAGCGGCGAGTCGGTCGTGCTCGATGACCGCAAGACGCTGGCCTTCTG
GTCGTCGGTGCAGGGAGAACTGGAAGCGACGCCGTTCGATCGCGAACTTCGGGTGCGGAT
CGGCGAGTTGCCGTCCCGGCTCGGCGAACTGGCAGCGCAGCTCGAGCGCCGTTATGGCAG
CGCACTGCGCAGCCTCGTCCTCGACAGCGGGAGCGGATTGGCCTACGTGACGGTCAGTGG
AGAGCCGGTCGAGCTCCGTGCTTTCTGGGGTGAACTGCGCGAGCTGGGCCGACACGCGAC
GCTCCTAGGTGCGCCGATCGAGGTCAAGGCAGGAGAGGATGTCTTCGGGCGACATCCGGA
GGGAATCCCGGTGATGCGCCGACTCAAGGAGACGTTCGACCCCGAGCGCATCCTCAACCG
CGGGCGATTCATCGCCCATCTCTGAGCATGGAGCGAGGAGGCATCGATGACAACGGCATC
GGCACCGGCGCGCCTGCGTGGTTTCAGTGGTCGGGATGCGCCGTCGTACGACGCGATCCG
GAAGTGCGTCCATTGTGGTTTCTGCCTGCCGTCTTGCCCGACCTACCGGGTCACCTGGCG
AGAGCGCTCCTCACCGCGCGGCCGGATCTGGCTCATGAAGTCGGTCGCCGAGGGACGACT
GGATCTGCTCGATCCCGTGTTCGCTGAGGAAATGCAGCTGTGCCTCAATTGTCGAGCGTG
CGAGGCCGTATGCCCGAGCGGCGTGCATTACGGCGAGATCCTCGAAGCATCGCGCGCCCA
ACTCGTGCAGCATCGCGAGCAGTCATGGCGCGAGCGACTCTTCCGTCTCGCTGGTTTCCG
CATTCTCCTGGGCGACATGCGTCGCTTCCGAGCGGCGAACGCACTCCTGCGCTGGTACCA
GCGCAGCCCCCTCCGGCCGCTGGTTCGTCGCAGCGGTGTCCTGCGGCTGCTCGGTTTGGA
GCAGGCTGAGGCGTTACTTCCGGCTATCGCGGATCGCTTCGTCGTGGCTGATGGGCGTTT
CGTGCCGGCCCAAGGGGAGCGGCGTGGCCGGGTGGCGCTCTTCACCGGTTGCGTGATGAG
CACTGCGTATGCGCACGTGCACGAGGCGACGATCCGCGTCTTGACCCGCAACGGCTTCGA
TGTCGTGCTCGTTTCTGGACAGCAATGTTGTGGTGCGCTGCATGTGCACAGCGGCGAGCC
GGAGTTGGGTCGCCGGCTCGCGCGACAGAACATCGAGGCGCTGGAGTCACCGTACCTCGA
TGCGATCATCGTCAATGCTGCTGGTTGCGGCGCAATGCTGAAAGAATACCCAGCGCTATT
GCGGCAGGATCATGACTATGCTGAGCGAGCTCGACAGCTGGCTGGAAAGGTCCGCGACGT
GCTCGAGTTCCTCGTCGAACGCGGCCTCACGGCACAACCGGGTCCCTTGCCCTGGACCGT
GACGTACCAGGAACCATGCCATTTGGCGCATGCGCAGCGGATCACTCAACAACCACGTGT
CCTGCTGCGCACCATTCCCCAGCTGCGACTCGTCGAGATGGCCGAATCGGCGCTCTGCTG
CGGTTCGGCCGGTATCTATAACCTCTTGCAACCGGACATGGCGTCGACGCTCTTGGCGCG
CAAGCTGGACAACGCGTTGGCTACCGGCGCGGACGTCATCGTCTCAGCCAATCCCGGGTG
TATGCTCCAGCTGGAGGCTGGACTCCGGGCGCGCGGCGTGCGCCTCCCCGTCCTCCATTT
GGTGGAAGTGCTGGATCGGGCTTACGCGGCGGCGGAAGGCAGGCCGGCTGACATTCTGGC
AGCGGTCGCTGACTGATCGCCTGCGCAGCTCTCGTGCCATCGTAAGGAGCGCTCGGTGGT
GCGTCGCGGACTCGGACGCTCGTTCCTCTTCGTTTGGCTCGCTTTCATGCTCTCTGCGTT
GCCGGCTCACGCGCAAGAAGGAAACGGCGCCATCAGTGGCCGGGTGCAGAACGGGACGGC
TGGTGGTGGACCGGTCAGCAGCCTCACGGTGACTCTGCGCCACTTCGCTGGGATGCAATT
GGCCGAGGAGCGGCAGACGCAGACTGGCCCCGACGGATCGTTCCGCTTCGATGGGTTACC
GACCAGCCCGCAGGACGCCTACCTGGTGGTCGTCCGCTATGCGGGTGTGGACTACGTCAG
CGGCATGGTGCAACTCCACCAGCAACCGGAGCAGACGGTCGATCTCACGGTCTACGAAAC
CACCACGGATCCCAGTGCAATGCGGATCGCCTCGCGCTCGCTCGTCATCGCTGGTGCGTC
ACCGGAGTTGAGGGCGGTCGATATCATGGACATCCTCATCGTCGAGAATAGTGGTGACCG
CACGTATCTCGGGGATCGATCCGGTGTCGTCCTGCGCATACCGTTGCCCCGAGGGGCGCA
AGAGATCAGTCCGCAACCAGGATTCGATTACGGCCAGCCACGACTGGAGGATGGTGTGCT
CCTGACAACCGGTCCGCTCCCACCTGGCTCGCAGACGGTCGTCTTGAGCTATACCGTCCC
TTACGAGGGAACGCGGGCGACGCTCTCCATCGGAACCGCGATGCCGACCAGCACGCTCCG
TGTCCTGGTGCGGGACGGGACCTACCGTCTCAGCTCGCGCAGCTTGATCGACACGGGCAC
GGTCGAAGTGAGTGGCGTGACCTATCGTGTCTTGGCGGTCGATGCGCCAGTCGTCGGCGA
TATGCACGTCGTCCAGGTGAGTGGACTGCCACGTACCGGCTTGCTCTTCGATCTTCCTAC
CGGACCGATCATCGCGCTGGTAGTCGGTCTCGCTGGACTCGTCGCGGCAGCAGTGTTGAC
CGTGATCGTTCTTCGCCGACGCCGCGTGGGAACAGAAACGAGTCGAGCGGCCATCGACGA
GCGGCTGCAACTTGCCGCTGAACTCAATCGGTTGGACGAAGCACGGGCAGCGGGCGAACT
CGACGAGACGGCGTACCAGGAGCAGCGATCAGCTGTCCTGGCACGCTTGCGTCAGCTCGT
CGCCCGCGAGCAGGGTGTCGAGAGGAGTGGCTGACTGTGAAACGATCGGTTCGTGCGGAG
GATCTTGCGCTTCTCCAGCTGGCGAGCGATGCGCAGATCGCACCAGATGCGAGCGCTGTC
GCCTATGTCGTGACGACGATGGATCTGGAAGCGGATCGGTATCGCTCGGCGATCTGGCTC
GCGCGGACCGATGGCTCACCACCGCGCCGGTTCACGAGCGGAACGCATCGCGACACGATG
CCGCGCTGGTCACCGAGCGGTGAGGAACTGGCTTTCCTGTCCGATCGCACCGGTAGCGAC
CAGTTGTGGGTGATTCCGCGGAATGGTGGTGAGGCGCGGCAGCTGACGAACTTCGTGGAG
CCGGTGACCGGCTTTGCCTGGTCCCCGGATGGGCAACGCATCGCTGTCGTGACGCGTGCG
CAACAGGCAGAGGGCAAGGTCGATCCGGAAACCGACGTCGTCCGCTTGACGCGACTCCGC
TACCGCTTCGATGGCCAGCGGGGTTTTCTCCACGAGCGACGGAGCCATATCTGGGTCGTC
GACCTGCGAACAGGGACGCTGGAACGCGCGACCGATGGTGACTGGGACGATGACTGGCCA
GCCTGGTCACCGGATGGCTCGCAGCTCGTCTTCACATCCAATCGCACTGAGGAGCGCGAG
TGGAATGCTGCGAGCGAGCTCTGGCTCCTCCGCTTCGATGCGGCGGGCCGCACTGTCGAT
CTCTCCTGTGTCACCGGCGGACCATCGGCAGCGTTCGGGCGACCGAGTTGGTCGCCGGAT
GGGCGACTCATCGCTGCTGTCGGTCACTTCGAGTCCTGGGCGGGCTCGGCACGGCACAAG
CGACTGTGGGTGATGACGCCGGACGGGAACGAGCGCTGGAACCTCTCCGCTGACTTCGAC
GCGACCCTCGAGGATAGCTTGCTCACCGACGCGTTCGGACCGTCGAAGCCGGGACTGCTC
TGGTCGCCGGATGGTCGCTGGATCTTCACCCAGGTGAGCGAGCAGGGGGCGGTCCGCCTC
TACCGGTTTCCGGTCAGTGGCGGTGCCCCGGAGTGCATCATCGGTGGTGCACGGCGCGTG
CTCGACTTCAGCTTGAGCGCTGATGGGCGCTGGATCGCGGCGGTGATCGCGGGTCCGGTC
GATCCGGGATCGGTTTGGCTGATGGCAGCAGACGGGAGCTCGAGCCGATGCCTGGCCGAT
CCCAACGCGGCCTGGAAAGAGGAGGTCGAAATCCTCGGCCCGGAGGAAATGTGGGTGTCG
AGCCCAGTCGACGGGCGTCCCATCCATGCGTGGGTTCTCCGGCCTGCGAACGCTGGCGAT
GAGCGGGTGCCACTCGTCTTGTCGATCCATGGCGGGCCGCACGGAATGTACGGGTGGGCC
TATTGTCACGAGTTCCAGGTTCTCGCGGCGGAAGGGTACGGAGTGGTCTACGCGAACCCG
CGCGGGAGTCAGGGGTACGGAGAGACGTTTCTGGCGTGCACGCGCGGAGCCTGGGGCGAG
GCCGATATGCCCGACCTCATGGCGGTCGTCGACGCGGTCCTCGCCCAAGGGTGGGCGGAC
CCGGGGCGTCTCGGCGTCTGCGGCGGCTCGTATGGCGGGTACATGACGAACTGGATCATC
GGCCATACCGACCGTTTCCGCGCGGCGGTCTCCATGCGATGCGTTTCTGAACTCGTGAGT
ATGTATGGGACGAGCGATATCGGCGTCTACTTCAGCGAATGGGAAATCGGTGCGACCCCG
TGGGACGATCCGGAGCGGTACCGCCGTCTTTCTCCGCTCACGTACGCGCCGAATATCCGC
ACGCCGCTTCTGCTCCTGCACGCTGAGGAAGACTGGCGCTGCCCGATCGCGCAGGCTGAG
CAACTCTTCACCTGGCTGCGCCGCTTGGGGCGCACGGTCGAACTCGTCCGCTTCCCGGGT
GAAGGTCACAACCTGACTCGAAGCGGCCGGCCACGTCACCGGCTCGAGCACCTCGAGCAC
GAGTTGCGCTGGTTCCGGACGTATCTCTAGAGCGCTTCAGCGCGGCTCCGAGCTGCGACT
CTCGACGCGCTCGATGATTTCCCGGCCGCGCTGGATGACGGCTTTGGCGAGTTGGTCCGA
AAGACGATGCAGGTTGACCCAGCGCTCCAAGAGGCTCACCGGATCGTGACGGGAGGACCG
TTCGAGTTCGACGCGGGGACGCGCGACGCGTTCGGTCTGTACCGTGATACCGGCGACGTG
TGCGGCGCCCAACTCGCTGAGCCAGCGCCGCACCTCGAGGGGACGAATGGCTGCCGCGCG
CTCTGGGGTCGTGGTGATGGTGACGCGGACGATCGCCTCCGGGATCAGCGTCGCGTGCCG
CTCGAGTGCGCGGCGGATCTCGTCCATCGGTGTGTCGGTCAGAATGTCGAGACGGAATGT
GCGCATCGGGCGGGTACGGAGCGGCCGAAACTCCCAGCTGACGTCGCGCGGGTATGGTCC
AGCGGCGATCCGGACCGCGACGTAGCCTTTGTCCTCGCGCTCCTCTCCAAAATCGATCCG
CTCGACGCTACCGGCATACACCACGGGTGGCCGCTCGTGGAGCACTTGATGCGAATGGAG
ATGGCCGAGCGCGACGTAATCGATGGGAGCGCTGTTCAACCCGAGCTCGTCGAGTCCGAA
GAGCGGGTCGTTACCGAGGATCACGCTGCGTTCGCTCCCGAAGCGTCCGCCTTCCATCGA
GAGGTGACCGAGGAAAACCGCCGGGGTCGCTGCGTCGAGTGCAGCGAGGAGGGGAGCCAG
CGCAGACGCGATGACTTCCTTGTAGCGACGCTCCAATTCCGGAGTGCCGGCCTCGCGAAG
CGCATCGTCGGCCAGCAGGAGACGGGGTGGTATCCAGGGCAGCGCGACAACCTGGAGTGG
GCCGCTCGGGGTCGCGATGGTGAACCGCTCCGGCCGGTTGGCGACGATGACGCCGGGTAG
ACGCAGTGCAGCGTAGATATCGATCGGTGTCGAACGCACCACGCTGCGTGGCCGGTCATG
GTTTCCGACGAGGAGCACGATCGGGATTCCCGCAGCGAGGAGGCGCTGGATGCGCTCGGC
AAAGCGGCGCTGAAGGGTCGGGCTCGGCTCGGCGTGTTTGAACGCATCGCCGGCGAAAAG
GACGGCATCGAACCGCTCCTCGATCGCCGCATCGATGATCTGATCGAAGGCGTCGAGAAA
GTCCTGGATGCGGGAGCTATGGCCGAGATCCGGACGGAACTGCCCGTGCGTCTCGACGCC
CAGATGCAGATCAGCGAAGTGGATCAGGCGAAGCATCGTCTCTGCCTTCAGGTCACTGGC
CGAGGAGCAGCCGCAGATGGCGCTCGTCGTCCATCGTCTTTCCCCAACCGCGAACCAACG
CGAGGATCTCCTCGCGTCGATACTGTCGGGTGCGGATGGCGACCGGCATGCGCACCGCGT
GTCCGACGATGACGCATTCCTGGCGTGGACTGAGATTGGCGAGGAGGCTGCGGAGGCCGG
AACGGTCGGCGACGCCGGTCAAGACAGCCTCGATATCGTGCTGGTCGCTGAGCGGCCCGA
TCACCTTGGTGCCCAGCTGGGAGAGGATCTCGCGATCGATGCTGGAGGGACGCTGATCGA
CGATGAGCAAGGTAACGCGATACTTGCGCATTTCCCGCGCGATGGTGCCGAAGATCGACT
GCCGAGCAGCTTCGGGGGTGAGGAACTTGTGCGCTTCTTCGAGGACGATGACCAGTGGCC
GCAGGTTGCTTTGCCCACCCGCTTGCTGTGCCTCGAGAACATCTTCGGTGTAGCGATCGT
GAATCCGGCGAGTGAGCAGGTTGGCGACCAGCATGTAGTCGAGGAACGAGTCGCAGCGAC
CGAACTGGACGATGATATGGGTACCCCGCTGCAGCTTGCCGATGATCTCGTCGATGACGG
ACGTATCGAGTGTCTCGCAGATATAGGGCCGTTTGGCCAAGCGATCCAGTTTGGCTCGCA
AGGCATTGACCGAGGCTTCAGCGACACCAGTGCTCGCGCAGAACTCTTTGACTGCTTCGG
TATCGAATTCCAAGGTCTGGCGGATCCACTGCGGCCCGTAGCGTGCCCGCAGGTGATGCG
CGACCGTGGCGAAGGTCGGGTTGAGATTGAGCTCCTCCGCCAAGAGTTCGATGTCATCCG
GTTCGATCTGATCGAGGCCGATCTGGATCGTGCGGGCGCTCGCACTCCGCTCCGTCCGAT
CGTCGAGCGTGTAGATCTGGACCCGCGATGGTCCGAAGAGCTCGAGCAAGCCGACTAGTT
CGGGCTGATCAGTCGGGGCGCGAGCATATTCGTTGTGCATGTCGAAGAGCAAGATCGAGA
CCTGGTCGGCCAGGACGAGGCCAACGAGGAGTAGGCGAGTCAGCACGCTCTTGCCGCTAC
CGCTCTGCCCGAAGACGCCATTGGAGCGCTTGACCAGCTCGGCCAAGTCGAGCGGGACCG
GGATCTCCATCGCCGGTGGTGTGCCGAGCGCGAAGTGCGTGCTGTCCTCCTGGCCGAACA
CGAGCGCGAAATCGTCCGCCGTGGCCTGACGCAAGCGTGCGAAGTGGGGCGGAATGCTGC
GTGCAGGTTGTGGCTGGTCGCTTTCCGGCTCGAGAACGAGCGAGGGCCGAATCTCGGCGG
TGGCATAGGCGTGTGTCCCGCGCACGATGCGACTGAGGAAGGGGGAGCGGATCGGTGGAT
CAGCCAGCAAGGCGGCATCGGTCGTGTCGAGCGAGAGATCGGTGATCATGCCGAAGTAGC
GGCGCTCGATGCCCTCGATGACGACGAAACTACCCACGCGCAAACGCTCGACGGCAGCCG
GGTCGAGGAGCCGGACGCGGAGTCCCTGACTGAATCGGCCATCGGTCACGACACCGAGGA
ACGCGTTGTCGCTGACGTGGTCGGTGACGTGGGCGTTGTGCTGGCCGTCGAGGCTCATGA
TCCTCGTCCGTTCGCGTTCTGACGCGCTCGCGCCCCGGATTGTACCATGGAAAAGAACTC
GATCGGTGGAGACGAGCAGGATGCTGGATAACGAATGGGAAACGTTAGCTGAACTTCTCA
AAGCGCCAGTCGATCCGAGTCGACGCGTCCTGGCTGGTCCCGTCGGCCGCCTGCAGGCAC
TGCATTGGATCACCCGTGCGGCGACGAGCAGTCTCGACCTCGACGAGATGCTCTCGACCG
TCACGCGGGTTTTGCGCGAGACGATGCGTGTCGATTCCTGCGGTGTTTTCCTCTATGACG
AGTCCTCTGGCACCTTGACCTTGCGCGCGGTCGATGGCGTGGCACCGGACCGTCCTGGCG
GGTTCACGCTGCCGCTCGGGGTCGGTATCACCGGTCAGGCAGCGCTCACGCGCCGGCTGC
AGATCGCCTTCGATGCGCCGCGTCATCCAGCCTATGTCGATTATCCGCACGTGGACGATC
GACCGTTCGCCAGCCAGGTTTCCGTCCCGCTCATCGCCCGTCAGCCGGGAAGGTTGCTCG
GCGTTCTCAACGTGCTGACGCTGGAACCGCGCGAGTTCTGGCCCGAGGAGATCGATTTCC
TGGAAACGGCTGCTGGGGAAATCGCCATCGCGATCGAGAACGCGCTGCTGTACCAGGAGA
CGGATGCCGAGCTGCGCCGTCGGATCGCGCAACTCGAGCTCTTGCAGCAGCTCTGGCGCG
CAGTCGCTTCGACGCTCGATCTCGATGAACTTTTGGGGACGATCGCGGATCGCGCGCTCG
AGTTGTCGGGTGCTCGCGGGGTGGCGATCTTCCGACAGTCGCGTGCCTCGGGTGGCGAAC
TCGAACTCTTGCGGGCTGCGCCGGTGGAACTGGCGACCCGGCTCACTGAGGGCTTGGAAA
CGGTCTTTCGTCAGGTCGTCCAGGAAGTGCTCGATAGCGGCGCTGCAGTCTGGCGCGACC
CGCTCGCCGACCAGCTCGCTCTCTATGCGCTGCCCATGATCACCGGTCGGCGGGCGGTCG
GTGCTCTCTGCCTGGTCTACTCCGCGGGAAGGCCGAGGCCAATCCAAACCGGACTGCTCC
ATGCCTTCACCGATACGGCAGCGATCGCGATCGAGAATGCTGAGCTCTACGAAGAAGCAC
GGCGTGGACTGACACGAGCGTCGGCGCTTCTGCGCGAGCTGCATCATCGCGTGCGCAACA
ACCTGCAGACGGTAGCGGCGCTGCTCTCGCTCCAAGCGCGTCGTGCCGGGCCCGAAGCGC
GTGCCGTGCTGCAGGATGCGGTGAGCCGGATCCGGAGTTTGACAGTCGTGCACGATCTCC
TGAGTGGCCGCGAGCTGCCGGAAGTTTCCCTCACCGAACTCGCACGCATCGTCGTGACCC
AAGCCGTCCACTCCCTGTATGGAGACGAGCTGGCTGTCGAGTGGAGCGTCGAGGGGGAGG
AGGTGACGGTTTCCTCGCGCCAGACCACCGTGCTGGCGCTGCTCTTGAACGAATTCGTGA
CGAATGCGGTCCGGCACGGCTTCGCGGATGGTCCTGGGCATCTGGTCGTCCGCATTCAGC
GCGAGGGTGATCGTGCGCTCCTCGAGGTCGAGGACGATGGCCGTGGCCTGCCATCCGATT
TCGACCCACTACGGGGACGAGGGCTCGGCTTGCAAATCGCCCGAACGCTGGTGGAAGTGG
ATCTCCGCGGAGATCTGGAGATGAGATCCGGTGCACGCGGTGGGACCGTGGTGCGCGTGC
GCTTCGTCCCGGAAGGGCGGGTCGCAGCCACGCAACCGGTGAGTTGACGGCACTGCCTCG
GCTGCGGATACTCCAGCCGAGTCGAGCGACGTGGCGGGAATGGGAAGGGCACGATGGGGA
ACGAGGGGTTCACAGGATACTGGGCAGTGATCCTGGGCGCATCCAGCGGATTTGGTGCAG
CGACTGCCCGCGAGCTCGCTCGGGCGGGGATGCACATCTGCGGCGTGCATTTGGATCGCC
GAGCGACTTTGCCGATGGCAGAGGCAGTCAAGGCCGACGTCGAGGCTGCAGGAGTCGAGG
CCCTGTTCGTCAACGCCAATGCGGCCGATGCGGAAACCCGGCGACAGGTCGCTTCGGCGC
TTCGGGAGCGCGGCGCGCGCGTGCGAGTGCTGATGCATTCGCTCGCCTTCGGTACGCTGC
GGCCGTACATCGACGAGGACGCCGCTCAAGAGGTGACACAAAAGCAATTGGAAATGACGC
TCGATGTCATGGCGAACAGCTTGGTGTACTGGACACAGGATCTGTTCCATGCCGGTCTCT
TCGCGCCGGATGCCCGGATCTATGCCATGACCAGCGAGGGATCGACGCGCGTCTGGCGCG
GGTACGGTCCGGTCTCCGCTGCCAAGGCGGCGCTCGAGGCCCATGTCCGCCAGCTCGCTG
TGGAACTCGCCCGCTACGGGATCGCGGTGAATGCCATCCAGGCCGGTGTGACACCTACCC
CGGCACAGGCCAAGATTCCCGGTGCGGAGGAGATGTTGCGCGAAGCCGAGCGGCGCAACC
CTAGCGGACGACTGACGAGTCCGGAGGACGTCGCGCGAGCGATCCGCGCGCTCAGCGCAC
CGGGGCTCGGGTGGATCACCGGCAATGTGATTCGGGTAGATGGCGGCGAGGCGCTGGTGC
CCTAGCCCGGGAGGACGTCACTGGTCAGTGGGCCCTTCGTAGACGACATGCTCGAGCAAG
TGGAGCGTCGCTTCGACGTCAGCGAGATCGACAGCCTCGAAGGGAGCATGCGTGTGGCGA
GCCCCGACCGCAACCAGCGCGGTCGGGATTCCCTGGCGGATGAGGGCGGCGCCGTCACTG
CCGTAACGATCGAAGACGACGTGCTGGACCGGCAACCCATTGCGATCGGCAAGGTCAGCG
AGCCGCCAGAGCAAACGCTGGTCGTAATGGGTGGCCGCATCCTTGTGCACGAGTTGTGGC
CCGCCACCGAGCGTTGCCGGCATCCACTGCTCGCCGATGGTCGGCAGGTCGCCGACGAGC
CCGACATCGAGTGCGATAGCCCAGTCGACGTCCAGGTCAGCTCGGAGCGAGCTGGCTCCG
AGGAGTCCGTTTTCTTCCTGCACGGTAGCGGCGAGGTAGAGGGCGCAGTCAAGCTGCTGC
GCGTCGATCTGGCGAACGAGCAGGGTCAAAAGGGCGAGCCCCACCCGATCATCGATCGCT
TTCCCATAGAGGCGCGATCCGAGGCGACGAGTCGGCGGGTTCCAGACGACGCTCGAACCG
ACCGTGATGCCGCGCTCCAATACCTCCTGCTTGGAGTTGGCACCGATATCGACGAACAAG
TCAGCGAAGGTCACCGGCTTGCTCCGCCGCTCTTCGGGCACGACATGGCCAGTGGCTAGG
ACGAACATCCCCTCGATCGCCACATCGCGACCGAGTACGAGCGCCGGTTGGCCGACTGGG
AACCGTTCCTGTGGCTCCCCACGCACTTGCCCAGTCGTCAGCCACAACAAGCCGGACGAA
TCGATCGACCGAACTACGAAGCTCAACTCGTCGGCATGCGCAGTGAGCAGAAGCCGAGGA
CCAGCGCCACCGACGTAGGCGAGCAGGTTGCCGATCCGACTGCGCCAGAGTCGCTTGACG
TGCGGAGCCCAAGCACGTTCCAGCCACGCCAGAACTGGCTCCTCCCGACCAGTCGGTCCG
GGGAGCGCCATCAGTTCCGTCAGTACCTCGGCGATCCGCTCGCGCATCCTTCTGCCCCTC
GCTCACTCGATCGACCCTTCGGCGCCAGGATACCTTAGAATCGAGGCGGAGCGGAAATCT
GGCCAGGTAGCACCCGGCGCTGGCAGCCAGGAGAGTCGCTTGACGGCACTCGGTTTACGG
TCCGCCACTTGCACGAATGCCCGCCAGGCGTGACACTCCGACTGGGAAAGCGGTTGCTGG
TGGTGGACGCATGGGACGGGAACGAACCCGATCCGACCGAACGCTGATCGTGCGCCGCAG
TCGGCTCCGCGGCCTGCTCATCGCGGCGCTCGCTCTCGCGTTCTTCGTGGCAGCGGTCTG
GTTCGCTTGGCATGCCGGATCCTGGCTGGAACGCCTCTTCGCGGTCTCGATGGCAGTCTT
TCTCGGTCTCGTGACAGTCGTTTCGACGTTGATCGCGTTGGATCGAAATCCTGTCCTGGA
AATCGATGAGGAGGGGCTCACCGATCGCGGATCGCCGGTTCGTGCCGGAAGGGTGCCGTG
GCAGAGCATACGCCGGATCGAAGCGAAGTCCGTGGGTACCCGGCGCTATCTCGTCGTCCA
GGTCTATCGGCCACAGCGCTTCATCGCGGATCTCGATCCCGAGCGCCGGAAAGCAGCGGA
GGAACTGATCCAGCGGCATGGCACGCCGATCGTGATTCCCTGGGAAGCGCTCGATCAGCC
GCTCGACGCAGTCGTCGAGCAGGCCGAGGCTCTTCGACAGTCTACTGCCACCTGAACGAG
GAGCATCGTGACGGTCGGTTCGTCTGGGCTCGTTCGCTCTTGACCGCGAGCGACCAGCAC
ATCGCGGCGCGTGACTCTCCTGGCGCATGACCTGCTCCACTCGTTTACCGTCTGTTTACG
TCACGTCTCCAATGATCGAGACAGGTCAGCGATTGCCTCCGCTGGGGCGTCAGAGTATGG
TCGCAGTCGACTGTGGCCGGATCGGCGGAATTCCGATCGACCATGGTACCATCGATCCGT
TCCGGGAGAGGTGATCCCGGTGAAGGGAGTTAGGTCATGGAGACTGTAGCGAGAACTATG
GGCACCACCCGAGAACAGGAGCGAACTCCGATCGTCGAGGCAACGAACGTCGTGAAGATC
TACGACACGGGACGCGTGAAGGTTCCGGCATTGCGCGGCGTTTCGCTGACCGTGTACGGA
GGCGAAATGGTCGCGATCATGGGGCCCTCCGGAAGCGGGAAGACGACACTCCTCAACTGT
CTTTCTGGCCTCGATACGATCGACGAGGGGATGATTCTGATCGCGGGGAAAGAGCTCGCG
CGCCTACCGGACGATGTCCGATCGGAATTCCGCGCTCGTCATATGGGTTTCGTTTTCCAG
CTGTTCAATCTCATTCCGGTCTTGAGTGCCTTGGAGAACGTCGAACTTCCCGCGCTTTTG
GCGGGTATACGGCCGAGCGAGGCGAGACGGCGCGCGTGGGCAGTGCTCGAGCAAGTTGGT
TTGGCTGACCGGGCTGGGCATAAGCCGGCCGAGCTATCGGGAGGCCAGCAGCAGCGGGTG
GCGATCGCTCGTGCCCTGGTCAACCAGCCGGATATCATCTGGGCCGATGAGCCAACCGGG
AACTTGGACACGGAGACGGCTGACGAGGTCATGGCGTTGCTGCGCCGGCTGAACCGCGAG
AATGGCCAGACCTTCGTCATCGTGACCCATGATCCGCGGATCGGCTCGATGTGTGACCGC
GTGATCCAGATGCGCGATGGGTTGATCATCGACGATGGACTCGCTTCCTTCCGCGCAGCT
GCTGGCGGGGAGTGAGCGGCGATGAACGAGATTTTTGGAGTGTCCCTGGCACTCGTGTTG
CGCATCCTCCTCGTCGCCTTCGGCGTGATCCTGGCGCTCACGCTCGGCCTCTGGATCTGG
CGTCCCGTGCTGGGCCGGATGGCGCTGCGCAACATCCCGCGTCGGCCGATCCAGACCGCG
TTGATCGTCATCGGTTTGATGCTCAGCACGCTCATCTTTTCCGCATCGCTGACTACCGGG
ACGACCTTGCAGCACAGCATCACCGGGCAAGTGCTGCGGCTGGCGGGCCCGGCAGACGAA
CTCGTGGTGCAGGCGAGCGGTGATGCCCGCTTCGCTGGACCACAGCCTGGGGTCTACCTG
CCGAGCGAATTGGTCGACCGGTTGGATGCGCTGCAAGCGAGCGAGCCGCGGCTGCGTGCC
GTCATTCCTGCGCTGTGGCAGCCGGTGGCCGTGATCGATCTGCGAACCAAGCAGAGCGAG
CCAGCCTTGAACTTGATCGGCGTTCCACCGGATCGACTAGCCCAGGTCGGCGGCCTGACC
GATCGCGACGGTCGCGCGGTCGACCTCGGAACTCTGGGGGATGACGAGGTCGTCCTCGGG
CAGGAGGCGGCCAAGCGCCTGGATGCCGAAGTCGGGGATCGCTTGCAGGTCTTCATCCAG
GGCCGCCCCGTCGAGCTGCGCGTCGCAGCGATCGCGCCTGACAGCTTCTTCACCGGGACG
CTCAATGTCGGTGACGCTGGAGGACTCACGGTCTCGCTCGCCCGGGCCCAGGAGCTACTC
GGACTGGCCGATCGGGTCAGTTTCGTGGCGTTGAACAATCGCGGTGGCCTGGCTGATAGC
CAGGCGGTGACCGATGCCGTGAATGCGGCACTGGAGGGGACACCGTATCGTGCTGTCGCT
GTCAAGCAACGAGCTGTCGAGCAGGCGGAGCGAGCTGGCGAGACCTTCACGAACCTGTTC
CTCTTGTCGGGCCTCTTCTCGGTGGCGGCAGGTATCTTGCTGATTTTCCTGATTTTCGCG
CTGCTCGCAGCCGAGCGGAAGACCGAGATGGGCACGATGCGGGCGCTGGGGATGAAACGC
TGGCACCTGGTCGCCCTCTTCGCGCTCGAAGGCATGGGTTACAACCTCGTCGCGGCGGCG
GTGGGTGCGGTTGCCGGCGTTGCCGTCGCGTTCACGATCGCTGGCTTCATGGGTCAGCTG
GTCGGTGAGTTTTTCACCATCGAGCCCTCCTGGCGACCGCGTGATCTCGTGCTCGCGTAT
CTGTTGGGTGTCGTGGTGACGTTCGTGACGGTGGTCATCGCTGCCTGGCGAGTGAGCCGC
CTCAATATCGTCACTGCGATTCGCGATTTGCCCGAACCGCGACTCCCGCGGGCCAGCCGG
CGCTGGCTCATCGCTGGTCTGGCTGGTCTGCTCCTCGGTGGGGGACTCACCTGGCTCGGG
CTGCGTGAAGAGAGTCTCGCCTGGTTCGCGCTGGGTGTTTCGCTCCTGCCGCTCAGTGCG
GCGGCGGTCTTGCGCCGGTTCGGAGTGCCTGCCCGGCCGCTCTACAGTGTGGCCTCCCTC
ATCGTCCTGGCCTACTGGCTGTTGCCGGACCATTGGCACGAGCGTCTCTTCGGGCCGATG
AGCGGCGGCTTCGAAATGTTCGTCCTCTCCGGTCTCATGATGGTCGCGGCGCTGACCGTG
TTCCTGGTGTGGAACATCGAAGTCGCCGTCGGTCTCGTCGGCAGGCTCGGGCGAGCGTTC
CGCCGCTGGTTGCCGGCTGTCCGCATCGCCATCGCCTATCCGATGGCTTCGCGCGGGCGG
ACCGGCCTGACCGTCGCGATGTTCAGTCTCATCCTCTTCGCGCTCGTTGTCATGTCGACC
ATCTATGCCAATGTCGTGGCCCTTTTCGCCGGTCCGCTGGCGAGCGCCGGTTGGGACGTG
GAGGTCACGGTCGTCGGTGGTCGAGCGATACCGGATCTCGAGGGAGTGCTGAAGGAAGGT
GGGGTGGACGTTTCGGCGATCGTAGCCTCGGGTGGCACCATGAGCGTGCCCTGGACGAGA
GCCAGCGTGCGCGTCGCCGGCACCGAGAAGGAGTGGGCACGGTATCCAGTTCGTGGGATC
GATGGCGATTTTGCCAGTGCGGTCGAGGCTCCGCTGCAACTGCGCAGCCCCGACTATGCG
ACGGACCGAGAGGCGTGGGAGGCCGTCGCGCGTGACCCGTCTCTCGCTATCGTCGATGCC
AACGTGCTCCAGCAGCGTGGTGGTGACCCAGCGAACCTCTATCTTCCGGATTTGCGCGAG
GGGTTCCGGCCGCTCGAGCTGGAGATTCGCGACAATACGAGTGGGCAGTCCGGGACGGTG
CGCGTGATCGGCGTAATCGATGGCCGCGTCTCCTCGTTGCAGGGAGTCTTTGTCGCCGAG
CAGGCGGTGAGCACGATCTTCGGGCGTCCGACGACCGTCGACTATTACGTGCGGCTGACC
GACGCCGCAGACGCGCGGTCGTTCGCGCGCGCGGTGGAAGCAGCCTTGCTCCCCTACGGC
GCGCAGGCAGAAGCGACTGCTGACCTGATCGGTCGGGCTACGGGAATCATTCGCGGATTC
ATCCGCATCATCCAGGGCTTCATGGCACTCGGGCTGGTCGTCGGGATCGCTGCGTTGGGC
GTCGTCTCGTATCGAGCCGTGATCGAGCGACGGCAGCAGATCGGTGCGTTGCGGGCGATC
GGTTACCGGCGTGCGATGGTCGCACTCGGCTTCCTGCTCGAATCGGCGCTGGTGACCAGC
GCGGGTATCGCCGGCGGAACGGCTTTGGGCGTCCTCTTGGCGCGCAACGTGGTGACGGGT
CAGGAGGATCTGGCGGGCAGGTTCGAACAGTTCTCGCTGGTCATCCCGTGGGGGCAGCTC
GCGCTCTTCGCTGGCCTGGCGCTCGGTATCGCACTGCTCATGGCGTACGCTCCGGCCCGT
CAGGCCTCGCGGGTGTCGATCGTCGAAGCGCTCCGGTACGAGTGAGCAAACGGGTGCTGG
TTCGGTTCGTTCTGGTCACCGTGGCAGTCTCGGTGCTGGTCGCCGCTGCGCAGAGTGTCG
CTGCACAAGAGCCAGCGCGCCAAGCGCAGACGCATACGGTCAGCGCACGGGTGCTCAGCA
TCCTCGAGGAGGGTGTCACCCAGGTCGGGCCGGTGACCCAGCCGTACCAGCGCTTGCTGG
TGGAGCTCACCAGTGAACCGGAGAAGGGACGGACAGTCGAGGTTTCCATCGGCGTGCGTG
ACCTCAACACGGCGGGCCAGCGCTTCGTACCGGGTGACCGGATTTTCCTGTCGGTGTCGA
CCGGGCCGGACGGCAGACAGGCCTATACGTTGCTCGATCGCGATCGGACGACGCCGCTCG
CTGTGCTCGCCGTTCTCTTCGCGGGAGCGATCGTCGCGCTGGGACGTTGGAAGGGGCTTC
GGGCGCTCCTCGGTCTCGTCTTCACGTTCGTGATGCTGGTCTGGGTCCTGATTCCGCTCA
TCCTGCGCGGGTACCCCCCGGTCGCGGTCGCGATCATCGTCTCCTTTGTCGTCTTCGCCG
TGACGCTGGTGGTGACGCATGGCCTCGGCCGCATGGCACTGGCCGCCCTGGCCGGGACCA
GTCTGAGTCTCATCCTCACTGGTGCATTGGCGGCGCTCTTCGTCGCGGCAGCTGGGTTGA
CCGGCTTGGCCGACGAAGAGGCCAGTTTTCTCCAGGTGGTGCTCGGGGACCGCGCGATGA
ATCCGCGGGGCCTGCTGCTCGCTGGTATGCTGGTGGGTGCTCTCGGGGTACTCGACGATA
TCACGGTTTCGCAGAGCTCACTGGTCTTCGAGCTGCGGCGAGCGAACCCCTTCTGGAGCG
GCTGGGAACTCTTCGCTGCCGGGGTGCGGGTCGGACGCGATCATATCGCCGCGACGGTCA
ATACCTTGGTACTGGCCTATGCAGGTGCCGCTTTGCCCCTTCTCCTCTTGTTCAGCCAGC
TCGACGAACCGCTCCTCTGGGTTCTCAACCGGGAGATCATCGCGCAGGAGGTGGTTCAAA
CGCTGGTCGGCAGCCTCGGGCTCATCGCGGCCGTCCCGCTCACCACCGGTTTCGCAGCCT
GGCTCGCGGTGCGGACGCCGGTCGAGGCCCTCTCCGAGTTGGATCACGGGCATTGGCACC
ATCATTGACAAAAAAGGGAGTGCGAGCGAGAGCGTGCGATCGTCGTACCATCGAACTCTG
CGCGCCGAGCGGGCACTTCGACGTCTACGGCTGGGAACGTGGTTTGCTGGCGGTGGTGCT
GACGGATGAGGACCGTGCGCGAGTCCGGGCACGACTCACTGCATGCTCGTCTGGAGACCG
AGCGCACGCTCTCCGATTCGTTGCGGATGCGGCGTCCCTGCCGCTGGTGGGCGAGCAACG
CGACGAGTATGTGGCTGGGACGCGGCAGGACTTCGCACTCGATTTGGACCCGCTCGGTAC
GCCTTCCAGCGCCATGATCGGTGACTCGTGGCTGCGATCCCGTACGGGAAGACCGTGACC
TCCTCCACGCTCGCTCAGCGACGCGGGTGCCCACGTGCAGTTCGGGCAGTCGGTGTGGCG
GTACTGCGGATCCCTTGCTGATCGCGATTCCTCGTCACCGCGTCGTCGGGCAGAGCGGCA
AACCGACCGGTGATGCCGGTGGCCTGCAGTGCAAGGCCTGGCTTCTCGAACACGAGCGCA
TGCACGTCTGACGCGGATCTCACCAGCCACGCTCCAGGCGCTGGAAGGCGCGGTGTGCCC
GACGGGCGAGACGCTGGCGCTCGACCCGCTCGGGATCCCGGAAGAACCAGACCAAGACGA
GTCCGGCGACGAACCCGCCGATGTGTGCCCAGTAGGCGACGCCACCGGTCGGTGCGGTCG
GGACACCGAGCGAGGCGATGCCGGCAAAGAACTGGAAAACAAACCAGAGACCGATGAGGA
TGAGTGCGGGAAGATAGAAGAAGAACGGAATGAAACCGAAAAAGGCGACGGTACGGATGA
GCCCGCCGGGATAGAGGACGAGATAAGCTCCCATGACGGCAGAGATGGCACCCGATGCAC
CGATCATCGGAATCCGCGAGGCTGGGTCCAGCAAGGTTTGGGCCCAGGCGGCTGCGATGC
CGCCGAGGAGATAGAAGATCAGGTACCGGAAATGTCCCATCGAGTCCTCGACATTGTCAC
CAAAGATGTAAAGGTACCACATGTTCCCGATCAGGTGAGCGAACCCTCCGTGCAAGAACA
TCGAGGTGAAAATCGTGAGGTAGATGGGAAAGCCAACAGTCGGCGGAAGATCCACCCCAC
GTGTGAGTTCGTAAGGGATCGCGCCGTACTTGAAGACGAAGTTCTCCAGGGCGAGAGGCG
ATTGGGCCAGCAAGAGCAGCTGATAGAGAAAGACGAGGACGTTGAGCGCGATCAGGATGG
TGTTGACGATCGGGAAGCTCTGCCTTCCGCTATTGTCGTCGCCGATCGGAAACACGGTCT
CCTGGCCTCCATTCGCAACCTCGAAGTGGGGGGCGATGGGGCGATCTGTTCCCCGGTTCG
CTGGTCACTCCCCTTGGCGGGTTTCCTCTTGCGCTTGCTCGGCGAGCAGACGCCGGAATT
CGTGAACTTCGCGCTCGTACCCCTGGTACTGGAACGTCACGCGTGACTGGTTATTGGCAT
CGCCGCGGATGTCGAGCTCGACGAACCCGTGAACATCCTCGAAACGCATGTACCCAGCCA
TGTCTCGCACCAAGGGAATGCCGAGCTGATCGGTGAAATACTCACGGGCGCGGCGCGCGA
CTTCGTCGGGGTGCAATCGAAACGGATGCGTTTCCGCCATCTCGCTCCCTCCCTCCGATC
GAGTCTCATGCACGACGATACCCGTTTGCGTCTCCGGCTGGCAAGCGGCGGCGAAACTCG
GATACTGGTCGGCCGGGAAGGACTATGGCGCGCGTCTCGTGAGCGATGCGGCACTGCTAT
CACCGTTTTCTGGTGAGGCGCGGCGCATAGCGTGACGGTCTCGGGATCCGGGTGACTCGT
CGCATCGCGAAGAGTGCCGCTTGATTGGGACGGCTGGGCAGTCGTCGCTCCCCGTCCTCC
TCGTGGTGAGCCCGGCGTGGAGGGCTGAACTCGTCTCACCGCGGATGCGTGCCAGCGAGT
GCCTCCAGGGTTCGGAGCACCGCCGCCGTGTCAGCCAGATCGGGCAGAACGGCATCGGCC
AGGCAGGCGGCCAGTTCTGCCACGCCGAAGCGGCCGGTCGCGACGGCGAGAATCCGCACT
CCGCTCGCCTGGGCCGCCGCGATGTCGCGTGGCGTGTCGCCGACGAGGATCGTCTGCTCG
GGTGGGATGACCAGCCGATACCGTTCACGGACGGTCGCGCGTGCCAGTGCGACGAGCTGA
TGTCGCTCGTCGGCCTGGTCGCCATAGGCACCGAAGGGGAGGTGCTCAGCCAAACCAGCA
GCAGCGAGTTTGGCACGAGCCACCAGTTCGACATTGCCGGTGAGGACGCCGGTAAGATGC
CCCCGAGCAGCGAGCTGGAGGAGAAGCGGTCGCACGCCGGGCAGCACCCAGTCCTGGCGC
TCCCCGGGACGGAGACGGGTAGCGTAGAGCGCACCGGTCCGTTCCATGATCCGTGGGAGG
AGTTCGGAAATGGCCGTTTCGTCCAAATCGTGCCGGAGCAAGGCCAAGCGTGCGATCTGC
CGGTCCAACATACCGGCCAGCGGAATGCCGTCGAGCGGAACGGGTTCACCGACGATCTCG
TGCAGCGCTTCGCGCATGGCTTGGGCGTGGAGGGGATCCCCGGCGCGCAACAGCGTGCCG
TCGATATCGAAGAGGACGAGCAGCGGCATCACCGGCTCCTGGATCGGGGTGCGCAGAAAC
GTGTGACGATTTCGAAGAGCGCACGGGTGGCAAAGCCGAGCGTGGAAACGGAAATGCGCT
CGTCGTGGGCATGCGCCAGCTCGAACTCCTCTGGATGATCTCGCATCGGCATGAAGCCAT
ACACCGTGATCCCGGGCAGGCACTTGGCATCGGTTCCCCCAGGGATCAAGTAGGGAACCA
CCCGCGCACCTGGGTCGAGCTCGGCCATCGTCTCAGAGATCGTGCGGAAGAGTGGGGAAT
CAGGATCTGCCTCCAGTCCTCGACCGCGCGTCGTCAATTCGACCTCGACGTGCGGGCCCA
CGAGTCGCTGGACTTCGGCGGCAAACGCTTCGGGTTCTTGGCCGGGGAGAATTCGTCCAT
CGACCTCGACCACGACTTCGGAGGGGATGACATTGATGCGGTGACCACCGCGCACGATGG
TCGGGACAGCAGTATTGCGGGTCATCGCGTAGAGGAGACGGCGTTCGCCCGGGCCGAGCG
GCAAGGCAGCCAGTCGTTCCCATGTCGGATCGGCGAGTGCTGACTCGATCTGCTGACGGA
CTGAGCCGCCCAGGGCGCGACCGATCTCGTGCAGAAAGCGGGTGACGGTTGGCGTGAGGA
CAGTCGGGAAGGTATGCGTCGAGAGGGTCAGGATAGCTCGAGCGGCATGCTGCATCGCAG
TATCGGGGATCGGCATGGAGGCGTGTCCTGGCTGGCCGCGTGCCGTCAGGCGCAAGCGTG
CTGCGCCCTTCTCGCCGGTCTGGCAGAGATAGAAGCGCTGGCCACCGAGGGTGAGCGCCA
TACCACCCCCTTCGTTGATCGCAAACTCGGCGTCGATCAGGTCGCGCCGATGCTCCCACA
TCCAGCACGCCCCGTACTGACCGCCGGCTTCCTCGTCGGCGAAGACAGCGAAAATGAGGT
CCCGCTCCAGCGGGAGCCCCAGGCGCTGAATCGTCAGCATCACGCCCAGTTCGCAAGCCA
CCAGCCCCTTGGTGTCGACGGCACCTCGTCCCCAGACTCTCCCGTCGACCAGTTCCCCAC
CGAACGGGTCACGTGTCCACTTGTCGCGCTCCACGCTGACGACATCGCTGTGGGCCATGA
GCAGGAGCGGGCGACCGTGCCCCCGACCGCGGAGGCGGGCGACCAGGTTGCCCCGACCGG
GTGCACTTTCGACGACCTCAGCGGCTATCCCCTCACGCCTGAGTACCCCCGCGAGATACT
CGGCGAATGGGGTCTCGTTGCCGGGCGGATTGACCGTCTCGAAGCGGATCAATGCTTGCA
AGTGGCGAGTGACTTCGTCCTGAAGCGCATTCCAATCGATTCCACAGTCGGTCACGGTTT
CCCTCCTTGTCCACTGATCACCGCAGCCGCAGTCAGCACCAGCAGCCCACCAACGAGCTG
TACCAGCGTCAGCTGCTCGCTGAGCACCATCATCGCGACGAAGACCGAGGCGACCGGTTC
CAACGTGCCGAGAATCGCCGCTGGGGTCGGTCCCAAGCGGAGCGTGCCGATCAGGAAAAG
CTGAACGGGGAGCACGGTGGCGAGCACCACGATGCCGAGCACTGGGAGCAGTGCCGAACG
GTCGATGAGGAGCGGAGCACGCTCCACGGAGAGGAGCGCCAACGCGACGACCGCTGTTGC
CGAAAAGGTGCAGGCAGTCGCCAAGACCGGTGACGCGTCGCGGAAACCACGGTGGCCGAA
GACGATGTAAGCGGCATAGAGTGATGCCGAAGCGAGCATGAGAAGCGAACCGGTCAGGTC
GATGGTGTGCCAGCGCCAGCCGAGTGTGAGCGTGACGCCGCTGAAGCCAGCCAGGAGCGC
GGCGAGCTGGCGCCGCGTGGGCACCTCTCGCCAACCAACGAGCCGGAGAGCGAGGACCAC
CAGCGGATAGACGTAGAACAGGATCGCTGCCGTGGCGACCGAGACGCGTTGCAGTGCGAC
GAGGTACAAGATGGTGTTGCCGACGAAACAAGCGACAGCCGCTGCCGTGGCCAAGCGCCG
ACGGTCGGTCCACGGCTGGCGCCCGAAGAGCTGCCCGCGACGCCACTGCTCGAGCGGAAG
CGCCATGATCACGAGCAGCGCAGCGATGCCGAATCGCCAGGCGATCAGAGTCGGGACAGG
AACACTCGCACCGTAGGCCAGCTTGGTGAGGGTGGCCAGCGTACCGAAACCGAGAGCGGA
GAGCACGACGGCGCCAGCACCGATCCGGTCGATGCCAACCAGCCATCTTCGCTCGACACG
GGCACGCCAACCAGCGGTCACCGCGACACCCCACGGGTCATTGTCTCCCAGCTTCCGCCT
CGACACAACCTGAACGGTTCCGGTCGGGAGTCTGGACAGTTGTCCTGTACGGCTGTCTCG
CTCGTGCAGCGTGACCGAAGGGAAGACAAAGGAACCTGTTTCGCACCGAGAGGGAGGAAG
TGATATGGGAGCGGGCTGTGCGCGCGGAGCGCTAGAATTGGAGGGTCGCTCAGCCGAGCG
GGGCGAGAGACGATGACCAGGGTGCACGATTTCGATCCGACCATGGACTACTACCAGATT
CTGGGGGTCCCCGTCACGGCGACGAGCGACGAGATCCGGCGTGCCTATCGGCAGCTCATC
CGTCATTGTCACCCTGATCGAATACGGGACCCCGACAAACGTCGTATCGCCGAGGAGCGG
GCCAAGCTCCTGAACGCTGCCTACGCGGTGCTGAGCGATCCAGCGCGGCGACGAGCCTAC
GACGAGCGGTTGCGCCAGCGGGCAGTGGCAGACCTCCTCTTCCAGCGCTATATCGCTCCA
GCACCGAGTCCATTTCGACCAGCGCCGACTCGCCGAGCACGAGCCTGGTTCGCCGCCGAT
GTGGCAGCTTTCGTCCAGCTTTTGGCCGTGACGATCATCTTCGTCGCCGTGCTCGTTCTG
CTCCTCGTCGCGAGCAGCGCGCTGACGACCCTCCTGCAGGGTTTGTCTTAATCGCTGATC
GGCTCCCAGCGGAACGAACCGTTCTCTTGCCGGATCCGACCGGGGATCGTCGGAAAGTGA
CTCGCCATCACGAGCGCGTCCTCCTCATGGGCTCGACCGAGCACCTCGAAACGTGTCGCG
ATCGCTTGCGACCGGTCCATATCGAACGCGGAACACCAGGTCGGCTCGGTCACCTGAGCT
GGATGCGTGAACGTATCAGCGACGAGCCAGAGCGAGCCTGGTGTTCCACGGAGGACGACA
CGCATCATCCCGGGTGTGTGGCCAGGCGAAATGGTCAGGTGGAGTCCGGGCGCGATTTCG
GTGTCATCGTCTACCGTTGCCAGGACTCCTGCCTGCTGGAGCGGATCGAGACAACGGTCG
AGATACCCAGGTGCGATCTGGTGCATAGCAGCGCGCACGTCTTCACGTTGGAACGTCTCG
AGTTCTCGAGCGTGCACCAGATACCGGGCGCGCGGGAAGGTCGGCTGGCCGCTCTGTGCT
GCCCAGCCGATATGGTCAGGATGCAAATGCGTCAGGATGACCGTATCGATATCACCTGGT
GCGAGCCCTCGCTGAGCCAATTCCTGGAGTAAGCGCCCGCGCTGATGGCCGAAGAGCGGA
TCGGGACCGGCACCGATGCCCGCGTCGACGAGCACGGTGCGGCCATGGCCACGGATCAGG
TAGCAGGTGACGCGCGTGTAGAGCATGTCCTCTCGGGCGAAGGTGTCCGGGAAGCGGTCC
CGGTACGGTTCCCAGGACTCGAGTGGAACATCGGGGAAAACGATTGCGAGCGGGAAGAAT
GCTCCCTCGACATCGACGAGTGGTTCCACCGTGTAACCAGCGAGTGTCACCGGCATCGCG
TTGCTCCTTTCGCTCACCGTCCTAGTCTAGCGGGTCGCGAAGGCGGCAACCCTCTGGGAA
CTTGCCCGGCATGCCGATCGTCTCATTGACGAGAGCATGAGAGGAGGCTGCGATGCGACG
ACCCAACGCGAGACGGACGATGAGTGTGAGCTCATTCTTCACCCTCGTCATGCTGTTCGC
TGGCCTCGCACTGGCTGCTTGCGGAGCAGCGACGAACGCGAGCGATCGAGGGGCAACTGG
TGGTCCTCCTAACCCGGGCTCGCCGGCTGTGATGGAGCCGACGGCTGATCCTGTAGCGAC
AACGGAGCGACGTGGGATCTTTTTCCGGCACGTGACGTTGCGCGACGCCCCATACTCGAA
CCAGACCGAACTCGTGATCGATCTCACGCTCCCGGATGCGTGTACAGAACTGCATCATGC
GGTCACGATCGACGGGAAGCGAATCCGCGTCGAAGTGTGGGGAGTGGGGCCGAGCGACCA
GATGTGTGCGCAGGTGCTTCGCGAAGAGACACTGGTCATCCCGCTCGGCGTCGTGGTGAG
TGACGACTGGATCGTCGAGCTGAACCGAGTGGAGATCGATGTGAACTCGGTCGCACGTGA
AGAACCCGGAAGCGGCAGCCATGAGTATGGCTACGCCATGATCGAACAGGTCGAGGTGCG
CGTCGGTGACGAGCGGCCGCGGCAGGTCGTCGCCGATGTGCAGGGAGCATTGCCTGATGC
CTGTGCCGAACTCGTCGAGTCTCCGGAGATCACCTTCGATGGCGCAAAGGTGACTGTCAC
ACTGCAGTGGCAGCGACCACGCGATCTCATGTGTGCGCAAGTACTGCGACCGTTCACGAC
CTCTGTCGATCTCGGCGAGTTGGAACCAGGAACCTACACCCTGGTCGTCAATGACCTCGA
GACGACGTTTACGGTCGAAACGAATTAACCGTTCGCCCAACTCGGTGGGCGTCGTTCGGC
GAAGGCCCGGAGTCCTTCCTCGTACTCCGGACTTTCGTCGAGTGCGCGGCGGAGGGACCG
GATATCGGCGAGCGTGACCGCGTCGGTGGTGAGTACCCGCTGGAGAGCAGCTTTGACCGC
GCGCACTGCGCCGGGAGCCGCTTGCCGGAGTTCGGTGATCCAGTGGTCGAGCATGGTGTC
GAGATGACCCGGCTCGCAGAGCTGGTCGATGAGCCCGATGCGGAACGCTTCCTGCGCATC
GAGTGTTCGGCCGGAAAAGAGGAGATCAGCTGCTCGCCCGCGGCCGACGAGTTGGGGCAG
GCGCAGGACACCGCCTGCCCCGGGGAAGATGCCGCGGCGCACTTCCGGGAAGCCGATGCG
GGCGGTGGTATCCGCGAAGCGGAGGTCACAGGCGAGGGCGAGTTCAGCCCCGCCTGCCAG
ACAGGCGCCGCTGATCGCGGCGATCGTCGGAACCGGTAGCTCAGCGATCGCCTCGACCGC
GGCGGCGATGGCATCGGTGTGAGCGGTGCGTTCGCGTGGGGACATCTTCGAACGCTCGGT
CAGGTCCGCTCCGGCACAGAAGGCGGGCGGGGTACCGCGCAAGACGACGAGGCGCAGGCT
CGCATCCTGGGCGAGCTCCTGTGCGGTCGTCGCGATCGCTCGCGCGAGAGCGAGATCCAG
CGCGTTGCGGACAGTCGGCCGATTGAGCGTGAGCGTCACGATCCCAGCATGATGTGCGAC
GAGCAGGACCGGTTGCTCCATCGCGTCTACCCTCTCCGGTCGATCGAGCGAGGATCCCTT
CATAACCGGTGGCAGCTTCCCCCGCACGACCGAGTATGGCACACGCTGCTCACTGCGAGT
GTTGACCAGAGTCGGCCGCTGGTCTCTGCGTACCAGAGCCGCGACGAGCGGACGATCGGT
TGGATAGCGAAGACGTGTCGCGAAACGGGAACCCCTGTGTTCCCGCATGCCCCCGAGACT
GGGAATTGGGTGGATCGTCGCTGAGGTGAGGAGAGAAGCGTCATGATCGATTTCGGCAAG
CTCGTCATGGCCGGACAAGCTGCACCGATGGCGATCTGGTTGCGCGATCGCGGAACGGAG
CGACCGACCATGCTCGCGGAACTCTTCGCAGCAGCCGAGGACTGGCGCCACAGCGGGAAA
CGACTCGATCTCGGCCGCGCGCTCGCGCAGGTCGATCCCTCGCTCGTCGATCCGCTGACC
GGCTTGCCGAGGGGAAGCCCTTTCGGGTTGTACCGAGAACTCTTGGGTATTCACTTCTTT
CAAGACATCATCGACCAGTTGAGGCCGCTCTCGGAGACGCAAGGCGCGATCGCCTTGGCG
AGCATGCTCGGTCTCGAGCCGTGGTACGTCTTCGCCACAGTCTATCCGCGCCGCGTGCGA
CGCGAGGAGCAGGATCCGACGGAGCTGGATGTTCCGGAGGAAGTCATCCAATGGATCGGA
AACTGGGCGCTCGGTCTCCAGATGATCGACGTTGCCGGCCAGGCGGTTTTGCCCGAGTAC
ATCGGACGCCCAGTCACGGCGGAGCCGATGGTCTGGCCTGCCTTGTTGGCGCTCCGCGAG
CGCATTCCACACCCGTTGCTCATCGACGAGCCGGAGCGTACCGACTTCATCGCGGCGGTC
GAGCAGTGGGATCGCCGCATCGACGAGCGGATGTTCCTCATCGAACGGGCGTCGTTGGCC
TGGGTCGAGCGCTACGGCGAACCGCCACGCTCGTTCGCACGCCTCCGCTCCGGCCGGCCG
TGGCGGCCGTGGCATTACCCGGACACGTTCGATCCAGCTGACGGTGTCCTCCCCCAGCTC
CTGCGCGCAGCAGTCGCCCTCGTGAAGGGATGGGGTGACCAAACGCCGACACTGTTCAGC
TCGGCAAAGGTTCTGGAGATCTGGGAGAGCAGCCGCGCGGCACTCGGGCCACTCGTGGAA
AGTGCCTATGCGCGCACGGTCGCGCGAGTGCTCGATATCGAGTGGGCGCTCCGTCCGTCG
CGCACGAGCCAGTCCGTCTCCGACGACCTGGTGTGGCGACTCGTCTTGCTCGAGGCGATC
CTGCGCGAGTCGGCAGGTGCGGTCCGCGCGCTCGTCGCGGAACCGCTCGAATGGATCGCC
GAATACCGGGATGTGATGGAGCAGTTCGTCGAGTGGACAGCGAGATTCCTCCGGATCGGC
ACGCAAAGTGGTTGACTCGGCGTTCGTGGGTGCTGGACACGAAACCAAAGGATCCAAGGC
GTGAGCGAGAGCGAGCGCACTTTCCAGATCGCACAACGGGTGCATCGGGCGTTCGTGGAG
AGTACGATGGCGGATGCTCGCCGCGATCGGCTGATCGGTGAATACGCGAGAGCTGCTCGG
GCATGGCAGGCGCGTGGCCAGTCGTTGGGACTGGAGGTCGCGATGCAGCGCTCGGGTCTC
GATGCGCGGATCCGTGAGTCATGGCTGGACGCGGTCGCATTCGACTTCTTCCGAGCTGTG
GTGACTGAACTGCAGCCGCTACTGGAGACGCAACTCGCACTGCGCTTGGCTGGTCTCGTC
GGGATCGAGCCGTGGGTCGTGATCGCGCTCCGGGAACGCGAGGAGGGTGGGTTGCCCGGC
ACCCGGCGTGCGCGTGTTCCCTGGGAAGTGGTGCGCCGCTTTTCGCGCTGGAGTCTCGGA
TCGATCTCGGTCGCTCTCGCCGTTCTGGAGTTGGAAGACCACGTGCGTGGCCGGTGCGAT
GCGGACCGATTTTCGTTGGACTGGCCGCTGCTCTGGCACCTGCGCGATCGCATCCCGCAT
CCGTTTGGGCTCGACGGCCAGGCAACGGCCGAGTTTGCCTCCGCCTGTGCACGGAGTCGC
GGAGAACTCCCGATCTCGGACTGCTTCCTGGAGCAGCTCCGGCGGGATACCACGGCGTCC
TGGAGAGCGATGGCGACACGCGAGGTGGACGAGCGATCGCTCGCTGGCCGGTCGATGGCG
CCGCGAGGCTCGACCGGTCAGCTGGACGACTATCCGCGCGACGAGGTGGCGAGCGCCGTC
CTGACGGCCGCGGCTCTCGCCGCCTGGTTTGACTCGGACACGATCGCCGCCGAGTTGGCG
GATCGCGTCGCGACGATGTTCGCCAAGCAGTCCGACGAGCCGCTCCCGCCCGTGTTTCAC
CTCCTGGGCATCGGCACGCAAGAGCGCTGGCACCAAGCGGCCGGTCCGCTGACGGCATTG
CTCCCCACAACCTATGCCCGGACGTGTGCAGTGGGGCTCGGACTTCCTGGGGTCCCGGAA
CGAGATGCTGGATGGCTCGATGGGTCACTAGCGGTCGGGGGCAAGCTCCTGCTGTTCGAG
GGCGTTCTACGCGAAGCCTGCGGCGCACTGTACGCCCTGGCCATCGATCCGCTCGATCAT
CTGGAGCGGACGCGCGACTACGCGCACGCGCTTCTGGGGTCGCTCGATCCGTTGTGATGG
GCGAACCTCGTCCGAATCGCTCGAGTGGTTTCGGTCTTTTCGGCTCGCCGCGGGGTGGGG
AGGGCGTCGTCGGACGTCGTGATCAGGTCGCGACCGACCACTCCCGGCGGACAGGGGCGG
CTGGCGGCGAGGAGAGTTCGCGGAATGCGGGCACGCGGCTCGCGACGATCGCGCCCTTGC
CGGCTCGTCAGCGTGGGAGCGACGAGTGATACGGGAGGATGCGGGTTTCCCGCGAGAAAG
CTCGTGTCGCGGCGGTATGGGAACAGAGCCACGGGCGGTGGGGTCAGGCGGGTCACGCCC
TCTCGGTGCGAGCCGATGAGGTGAAGCGGAGCGCAGGCAGGAAGCGGCGGAGAGGTCTGA
AGCACGAAGCGGACGATCACAGGATCGTCCGCACGTTCGGAGCGGGAGACGGGATTCGAA
CCCGCGACAACCGGCTTGGGAAGCCGGCACTCTACCAGCTGAGTTACTCCCGCGCTCGTT
TGTTGCTCTTAGTATACCCTGACCCGCTCGCGTTGTCCAGGGGGACTCGATCGGAACTCC
GTGGAGCGGTTGCGCGGAAGCACAAGGCCAGTCGATGAGGGGCAATCGTCTTTTCGGCTT
CGTTCGGCTCGACTGAATGGCTGTGCCGGTGCACGACCCGGAGAGAGCGTTTCGCGGAGA
AGCCCTCGAGCCCCTGGGCGCTTCGGCACTCGCGGCTGGCGATACGTCCCTTCGGGGCAT
CGAGTTCGCGTCAGTTGCAAGCGAGTTCGCTCCCGGCTCGACGCGGTCGGTGACCGGGCA
TCATCGCGATCGATGGGATGATAGGAGAAAAGTTGACGCGTCGCTGCGTGGTTGTGGGGA
TCCGGTCGAGAGCGTGTCTCTCATCGGAGCGTAGACCCGGCGCTACCTGCAAAACGCTGG
GAAACTCCGCGGAGCAGCAACCTTGCTTGACAACAGGGTTTCCGGCTCGGTACACTTTCC
GACGGCGAACATGGGGGCATAGCTCAGCTGGGAGAGCGCGACAATCGCACTGTCGAGGTC
GGGGGTTCGAGTCCCCCTGCCTCCACCACTGTTCGATATCGATTCGACCACCCGCTACCG
TTTCCCGTGCAGAGTCAATGCAGCGTCCTCGCTGCTCGTCGGAGAGGGGGCACCGATGAA
GACACGGACATTCCAGCTGATCGGCCGACGCAGCAGCCAACCGGATGTCCTTCTCGTCCG
TGACCAGGAGGGTCGGTATTATCTCCGGCCGGGTTGCAACGGGCGCCTTGTCCGGGTGAC
CGCACGCGATGCCGAGCGGCTCCTCCGCAACTACGAATACCGACCGATCCTCAGCGCAAC
GTGGCTCTCGTTCGAGGAACTCATCCGAACCGATTGCCCGCTTCCTGCCGAGTCGACGCC
CTCGCTCACCAGTCATGAGCGCGCCTGACTCCAAGCACAGCGGAGGGGGCTCGGTGCAAG
CCCCCTCCGCGAGCTGAATGATTGCCCGAAACGATCACGATGCAGGTTGGGGCTTGATGT
GCGGCACTGGCGCTGCCGGCCGCGCTTCGGACGGCGAGTCAGGACGGGCTGTCTCCGGCG
TTGCGATGAGAGCAGCTGGCCGGGTGAGCGGTGGGCCGACGAGCTCCGGCCGCGGACGCG
GCTCGTCGAACAGTGCCTCGATCTCGTGACCGTCCAAGGTTTCCTTCTCGACCAGCAGAG
TCGCAATCTTCTCCAGCTTGTCCATGTGGTCCAGCAAGATCTGTTTGGCCGTCTGATATG
CCTGATCGATCAGACGGCGCACCTCCTGGTCGATCTCGTATGCGACCTGGTCGCTGTAAT
TCCGCTGTTCAGCGATCTCGCGACCGAGGAAGACCAGCTCCTCCTTGCGACCGAAAGCGA
GTGGTCCGAGCCGCTCGCTCATCCCGAACTCGGTCACCATACGGCGAGCCAGCGTGGTGG
CACGCTCGATATCGTTGGCTGCGCCTGTCGAGACCTCCTGGAAGACGAGTTCTTCCGCCA
CCAGTCCGGCCATGAAGACAGCGAGCTGCGCCTCGAATTGCTTCTTGGTCCAGAAGAAGC
GATCCTCTTCTGGCAGGACGCGAGTGTAGCCGCCCATCATGCCGCGAGCGACGATCGAAA
CCTTGTGGACCGGGTCGGCATGCGGCAGCATGCGCGCGACGAGCGCATGCCCAGCTTCGT
GGTAGGCCGTCATCAGCTTCTCGCGCTCGCTGATACGCCGACTCTTGCGCTCGGGACCAG
CGACCACGCGATCGATGGCCTCGTAGAGCTCTCGTCGGCCGATCGTCTTCTTGTTGCGAC
GCGCAGCCAGGATAGCTGCCTCGTTGACGAGATTCTCGAGATCGGCACCGGAGAATCCCG
GGGTCTGGCGGGCGAGATCCTCCAGATCGACATCGCTCTCGAGCGGCTTACCGCGGGTGT
GAACTTTCAGGATCGCCAGGCGACCGTGCAAGTCTGGCCGGTCGAGCACGACCTGCCGGT
CGAACCGCCCCGGACGGAGCAGCGCTGGATCCAGCACGTCCGGGCGGTTGGTCGCGGCGA
TGACGATCACGTTGGTACTGGAATCGAAGCCATCCATCTCGACCAGGATCTGGTTGAGCG
TCTGCTCACGCTCGTCGTGGCTTCCACCGAGCCCAGCACCGCGCTGGCGCCCCACCGCGT
CGATCTCGTCGATGAAGACGATGCAGGGAGCGTTCCGCTTCGCTTGGTCGAAGAGGTCAC
GCACCCGGCTGGCGCCGACGCCGACGAACATTTCGACGAACTCGGATCCGCTGATACTGA
AGAAGGGCACGCCTGCCTCACCGGCAACTGCCCGCGAGAGGAGCGTCTTCCCTGTTCCCG
GCGGTCCGACCAGCAGAACCCCTCGCGGGATACGGGCGCCGAGTGCCGCGAACTTCTCTG
GATACTTCAAGAATTCGACGATCTCCTGCAACTCTTCCTTCGCCTCGTCGACACCTGCCA
CGTCATCAAAGGTCACGGTCGGCCGATTACTGGTGAACACCCGCGCGCGACTCTTACCGA
AAGAGAGAGCCTGATTGTTCGTGCCTTGTGCTTGCCGCATCATGAAGATGATCACGCCGA
TGAGGAAAAGAGTGGGCAGCAGGAACGTCAGCGTGCCCAGTACATTGCCCCACTGGCTCG
CGCGATGCGTTTGGATATCGACCTGCTGCGGGTCGATCCCGAAGGTCTTCAGCAGCTCGA
AGATGTCGACGTTGGGTGGCAGGCGGAGTGTGCGGACCTCGTTGGTTCCGATGTACTGAA
CCTGAATCTCATCGGATCCGCTCGTCATGACGAGTCGCTCGACTTTGCCGGCCTTGATAT
CGGCGGCCATTTCCTGGGTCGTGATCGTTGCGCCGCCGCGACCTCCCTGAACGAAGGTCA
CCCAGACGGCGATCGCGGCGATGATCAAAATCATCCACACGAAGCCGTTGCGAAGCCACT
TGTTGTCGGACATCGGGATGCCTCCACTCTCGTTCGGCCCGCTCGCTGATGTGGTGCAGC
GGGCGTCCCCGATTATAGCAAGCTGTCGTCACCGGTCGATTCGGGGCATGTGTCGTCGGC
TGCCCCGGGCCGGTGCGTCGGCACTCCGATCGGAGAATCGCCACCAGGCGAGCGAGACGC
GAGGGAGAATCGTCCTTGCCTCGCCGGTGATTTCGCTCGCAAAGCTGGATGCTCGTGTCG
GCCAGGCCGGATGGGCTCGGTTCAATCGCTCAGCTCCTTTGCAGGAACGAGCATCCTCGG
AGCGCAGCTGACCGGCTGCCAGTCGTAATCGGGTAGGCGACCGGAAATCACCCTTGCGCT
GCGTTCCGATAGACGGCGATGAAGGGGAGATTGCGGAACCTCCCCGCTGCATCGAGGCCG
TAGCCGACCACGAACTCGTCCGGAATGTCGAAGCCGACCCAGTCCGCTCGAACACTGACG
GCACCTGGCTTCTGCTTGCGCAGGAGGACAACGACGCGCAGGCTGCGCGGGTTGCGGCGC
TGGAGAACGTCCAGAAGATATTGCAGGGTCAGACCGCTATCGATGATGTCTTCGACGAGG
AGAACGTCTCGTCCCTCGATCGGGCGATCGAGATCCTTGATGATGCGGACGACACCGGAT
GTGACGGTAGCCTGTCCGTAGCTGGAAACAGCCATGAAGTCGATGTCGAGGTCGATGGGA
AGGTGCCGAACCAAATCAGCCATGAAGACGAATGCTCCCGTCAAAACGCCGATGAGCACA
GGGCGCTTTCCCTGGTAAGCGCGGGCGATTTCCTCACCGAGTTCGGCCACTCGCCGCTGC
AGCGTCGCTTCATCGATGAGGACCCGCTCGAGTTCTCCGCTGGGAGCCTGTGCTGTTTCG
CTCACGCCTCGTACTCCTCCCTTGCGAACCAGTTCGAGCACGACGGTACCGTCTGGAGAG
CGGTAGCGCTCGCCTTGCAGGCCAGGAATCCAGTGCACGATCCCGTCACTGGCTACCAGC
GGTAGCCAGTCGCGAAGATAGCTCGGAACTTTCTCGTTGACCAACCAGTCCTGAAGGCGA
ACCGGAACCGGCTGGCCCGGACGGACCAGGCGGTCACCAGGACGCCGGGTGCGCACGACC
CATCCCTCGGCGGGCGCGCGCAGGATCGCGAGCTCCCACTCGTTCTCCAGCGCGAGAGTC
GTGCCGCTGCGGAGCGGCAGGACACTACCAGGCTGGATGAGCGGACGCCCGGAGCGGTTC
CGCAGGTATTGCTCGATCCGGTTGCCCGGACCGAGAACGGCTTCAGTGTAGCTGATCACA
GCGACGAGACCATGGCCGAGTTCGATCGCTCGCCCCGTCTGGCCCTCGACGAGTGCTTTT
CGGAGGGCTACCAGCCGCTCACGACTCAAGCTCCAGGTCGGATCCCAGTGCTCGCGCAGC
GCTGTTTGCAGAATCCGCCGTTGCAGAGCCGGGTCCAGCGCGCGAAACGCCGCCCGATCG
AGGATCAAGAAGTCGGCCTCAGGTCGGAAAACCTGTGCCGAGGTTTCCCGGGCTACCCGC
TGGAGAAATTCCGCATCTTCGCGCAACTGCTCTGCGACCTGCGCGAGCGCGTCCGTCGTA
CCGGGGCGGAGTTGCTCCAGTATCGGAAGGACTCGTCGGCGAATCGCATTGCGCTCGTAC
GAGAGGAGCAGATTCGTGGGGTCTTCCAGCGGTTGGAGGCCGAGTAATTCCACAGCTGCT
CGTACGACTGATCGTCGAATCCTGAGGAGCGGACGGATCAAGCGGATGGACGCGAACTCG
CGGTGCAGTGGGTCGAGTGGAATGCGGAGTTCGGTGACCGGTCGCATCGCCGCGAGGCCG
TCCAGCCCAGCACCACGGAGCAGGCGCAGCAGTACCGTTTCTGCTTGATCGTCACGCGTA
TGGCCGACCGTGATCCAAGATGTTCCCTCCGCCCGTGCGACCTGAGCGAGTGCGGCGTAG
CGAGCGGCTCGCGCTCCTGCCTCCAACCCGCCCTCCTTGTACTCAGGCCAGAGAGAAACA
TTGACTTGCACGACTCGTACCACCAGGCCGAGTTCGCTGCCCAAGGCGATAGCGCGCTCG
GCCATTGTGCTGGAGCTCGATTGCAGGCCATGATCGATATGGACAGGGATCGGTGTCGGA
GCGAGCCCTCGGTGGGCCAGGTGCTGGAGGCTCCAGAGCAGGCCGAGGGAATCCGGTCCA
CCCGAGAATCCCACGATGATCCGATCGTGCCCTGACAGGCCTGCTTCTTCCAACGCCGTA
CGGACGACGCGTAGGACTGCACTGATGGCCGAATTGGAGCGTCTCACGAGCGTGCGCCCC
CATATCGGCGAGTCGCTCGAGTGATTCTCGCCCAAAAGCGAAAGCGGCGCAACTTGCGCC
GCTCCGTTCGGTGCCGGTGGGCGGATTCGAACCACCAACCAAGGGCTTATGAGTCCCCTG
CTCTACCGTTGAGCTACACCGGCCCACTTCCCGCGTCGAAGTCTAGCATTCCCGCTCGGC
AGCCGTCAAGTTTCCTACTGCTTATATGGCGTACCTGGCCCGGCAGGAACGGGCCGGCGA
CGCGAATCCTCGCGACGCCGCGATGGGCGTGATGGACTTCGATCGCCAGGCCGTGCCGGC
TCGACTGAGCCGAACCGTTCTCTGCGAGGCTGCTGCCTTCGTGACCAATGGTGAGGTTGC
CTGTGCGCCTGACTGTCTCGAAGGACAGTACGGCCAAGGAGGAAAAGCATCCCCCGTGGC
CCGGGAGCTACTCACCGATATCCTTGCCGATCTGGCGAGCCATCGCACGATACTGAGCGA
AGTCGCCCAGGCCGGTGGCGTTGACGCCCGGAACGACGATGACGCTCGCCGAGATGAGGT
GTGCTTCCGGACTCGCCAGGTAGGCGCAGATCTGTCCGATATCGTCTGGTAACGCCCAAC
GGCGCGTTGCGACGAGCGCTTCGGCGTGTTCTCCCATCTCAGCGCGCAAGCGACCGCTCA
AGATCCCAGCAGGCAGCACCGCGTTGACGGTGATGTTGTACGTATAGAACTCGGCAGCGA
GCTGCCGGGTCAGACCGAGCAATCCTCGCTTGGACGAGGTATACCCTGCTCCCCCGTTGA
GACTCGCCCGGAGGGCAGCGAGCGAAGCGATATTGATGATTCGGCCATATTCGCGCTGCA
TCATGTGGGGGATGGCTGCTCGGCTCATGTAGAAGGGTCCCGAGAGGTTGACCGCGATGT
AGCTGTGCCACTCCTCGTCCGACATCCGCTCGACGGCGGGAGTCCGCCCCAAGCGCGCCG
CGTCATTGACGAGGATGTCCAGTCGTCCACAGCGTGCGATGACCGACGAGACCAGCTCGT
TCGCTTGCCGTGGATCGGAAACGTCGCCAGCGAGCGCGAAGGATTGTCCACCGTTCCGGG
TGATCTGATCCACGGTCGCTCGCGCGTAGTCCTCATGAAGATCATTGACGGCGACGATCG
CTCCCTCCCGAGCGAGAACGCGTGCGATCCCTGCGCCGCCACCTCCCATTTCTCCGCCCC
CAGCTCCGGTCACGAGGGCGACGAGTCCTGTGAGTCGTCCCATCGCACCTGCTCCTCTCT
TCACGCGAAGGCAGACGCTGGATCGGTACGGCCACCTGGTACGACGGAAACCGCACCATC
GATCGGAATCGCCGCACCGGTGATGTAGCTCGCTTCATGGCTCGCCAGGAACACGACGAG
TGCGGCCACTTCCTCCGGTGTCCCGGCTCGTCGAATCGGTATGGTCTCCGCGAGGCGTTG
TACGCGTTCCTCCTCCCATCCGTGGAGCAGCTTCGGGGTCACGATGAAGCCGGGGAGGAT
CGCGTTGACCGTGATCCCATGTTGCGCGACTTCGATCGACAGGTGGCGTATCAATCCGTA
CAGCGCTTCTTTGGCTGCAACATAAGCGACGCCGTTCAGCGCACTGGTGCGGCTGGCTGT
GATGTGCGACACATGAATGATGCGACCGAACCTGCGCTGTCGCATATGCCGCACTGCCGC
TCGACTGAGATAGAAGGGAGCATGCGTGTTCACTGCGAGGAGGGACTCCCATTCGTCATC
GGATACCTGGTCCGAGCGGCGACCGCTGCCATGTGCCTCTGCCTTGTTGACCAGAATATC
CAGTTGGCCGAAACGCTCGACGACCTGTGCGATCAAGCGATCGACCTGAGCCGAGTTGGC
CACATCGGCCGGAAATGCCTCGACTGCATCGTAGCCGGCAGCTCGCAGCTCAGCGACTGT
CTCTCGTGCCCGTTCGGGAGTCCGATCGTTGATCGCGATCCTCGAACCCGACTCGGCGAG
TGCCCGGGCGATGAGCGGGCCGAGTCCACCGCGCGAGCCACCGCCAGCGCCGGTCACCAG
TGCGACCATGCCGTTCAGATCGAAACGCTGCTGTCGTTGCATCCGTTCCTCCTGCTCCAT
CGTCGGCGTGCAGAGACCACTGATTGGCTAGGAGGGCATCGAGACCATCGTGCTGGTCGT
GCTCGTCGATGCTGTTCGCTTGTGCGAAGCTCGCATCGGGATCGCTCGCAAAATCGGTAT
CCGCAACAGGATCGCCTTGGTTCCGTCGCTTGACTCAGCTGGACTGTTATGTTGTGCAAG
CACGGCCCCGCGGCGTCGAGGCGGGTAAGCGCAGCACGATCCAAAGGACAAAGCTGGTTT
GCATCATCGACCACTGCGCTCAGTAGCAGGCGACTTTGGTCATGGCTCATGCACCTGTGC
TGAGCAGAGCGGTTTCCGCTCTTCACGATGGAACCATTCCTCGCTGACGTTCCGTTCGCC
GCTCGCCTCAAGATGATTTGGTGCGGATCGGTATGGTGATCTGCTGGCCGATGAAGGTCG
GGCAGACGGTCGAGATACCAGCGTTGCGAGCTCCGGCGACGACGATCAGGATGGTTTCCG
GTGAATGAGCGAAGCGCACGAAGGCATCGTCCGGCAGAGAGGCATCCAGCAAAGCGTCCT
TCGCCAACCGTCGCAAAACTCCTGCTGGGCGACCGAAGTGCTCCCACAGGTATTGTCGTG
CCCGGGTTTTGCTCCAGCCGGCGGCAGCGATGAGTTGGGCGTGCTCTGGCCCCATCACGA
CGATACCAGCGTGCCCGCGCGGCGTCGGGAAATACGTTCCCGCGTACGACATCGAATCGG
CGATCGTTTCCAGGATCACCTCGGGGTGCTGGGAGTCGCGTTGCTCGACCTGAATCGTGC
CCCGCACGAGGCCGACCGTTACCGTGCTTTCGTCTTGCGCAAAACCTCGCTCGACGTGCA
GTGGCTCCCACGGACTCTCTTCTTCGTTCTCCGCGATGCAGAGACTGAACTTACCGGGTT
GGCCGTGGGTGCTTTGATCGAACTCGTGTGGACGGATGCCGAGCGCATTCATGATCACGA
GTCGGATCGCCCGCCCGATCGTCGCGTTCGGACGGTCTCCCGGGCTGAAGACGTTGTCCC
TGGCGTTGAAACCGAGGCGATGTCGGATCGGTCCATTGACGACGACAAAAACCGCTTGGC
CAGTCGTGCTCTGCAAGAGGCCGCGACTACCGGGCACTCGATCGAGGGCTTCCAGGGCCG
CGAGAACGACAGGGAAATAGTCCGGTTTACAGCCAGCCATGACCGCATTTGCGGCAGCGA
GACGTACCGTGCACTTGCGACCGAGATGCTCTTGCTCGATCACGACCTCTTCGGGATCAC
GGTCGGTCTGGGCGAGGAACTCGGCGACGAACTCCTCTGCCGGTGGCACGACAGGTAGTC
CATCGGTCCAACCGCGTTCGTAGCAGTACTCTATCGCCTCCCGGGCGTGCCGTACGGCCT
CGAGAGTCGGCTCAGCCATCTGATGCACGCTCATGTCGTCCCTCCGCGGCAGCGTCCTCG
ACTCCCAGCAGCCGAAGCAGTTCAGGAACTACTTGTTCAGCCCGTTGTCGGACTTCCTCC
GGGCTGAGGCTGCTGACCGGATGCGGGATTACCGCGTACGGATAATCAGGCATCCCTTGC
GCTTGCGCCATGGCATCCGCTGTGGTCCGGAAGGCCTCGGTGATGATCGCTGCTGAGGGG
ATCCCCTGCTCTTCGAAACGGATCGCATCGGCCACACTGGCCGCGCTGCATGACCCTCAG
TCACCGATCGCGGCGATCGCAAAGTCGCATCGCTTCCGGAGCTCGGAGATGGCTGCTGGA
TCGACCGGCACCGAGATACTCTGCTTCCGGTATGTGATCAGTTCAGCGACACCATGCTGT
TCCTGGAGAATTTCGCCGATATTCCGGAGCAAGAGATCGGCATTCTTCTTTCCGTTATCG
ATCAGGCAGACGCGCGCGCCATGTAGCGAGCGTCGAACGCGTGGGGCCTTCGCCTTGGTA
ACGAGCCCGGTTTGTCCTGTCGGATCCACGAGAATTGGCATTATCGTCCCTCCTCTGGTA
GTCGCTTTTCCAAACGGACCTCACGTAGCGCTGGATAAACGGGAGCGATCGCCTGTCGCA
GCATCGCATCCAGCAGCTGGTCAGGAACGAGGCAGTCCAGGCACGCATCGGGTAATGCCT
GGAGCACTAATTCGACGATACCCTCGTCCGTGACACGCTCGACGCGCAGCTCGAACCCGT
CCGGTGCCAATCCCTCCCGGATCCGGTCGAGTGCGCGATCGATTGCTCGAAGCACCGTTG
GTGACGCGCTCATCGTTCTTCCACGGCCTCCTTTCGCCTTATCGACCTCTGTCGTTCTGC
ACGAGCGATCAGACCGTCACCAGTTGGATACCGGCCAATTCAGCTGGAATGTCCATCGTC
GGCACGCGAGACGGAATGGTCAGCGATGCACCGGTGCGCGCGGTAACGTCTTGGACCGTG
ACGCCCGGTGCGACTTCCTCGAGGAGGAGTTCGCCGCCCACGACGGAAAGAACAGCGAGA
TCCGTGTAGATTCGCTGGACACAACGCGGCGCAGTCAGCGGATAGGTGCACTCTTCAACG
ATCTTCGGCTCGCCGTGATCGGTGGTATGTGTCATCGCTACCCAGACACGTTGTGCTCCG
ACGGCGATGTCCATGGCGCCGCCGACCCCTGGAACACGAGCACCAGGGATGCGCCAGTTC
GCCAGATCGCCCCGGCGCGAGACTTGAAGAGCACCGAGCACGGCATGCGTCAAGTGACCT
CCTCGAACAATCGTGAACGACAGTGCATGGTCGAAAAGACTCGCACCCGGAACGAGCGTG
ACGAAGTCGCCGTTAGCGTTGACGAGATCAGGATCTTCTTGACCCGGGGGTGCCTTGGGG
CCGGCACCGAGAATGCCGTTCTCGCTATGAATGAGCACGGTTTTCCCGAGTGGCAAAAAG
TGCGTAACGAGTGACGGCATACCGAAGCCGAGGTTGACGAAGCTGCCGTCGGGGAGATCA
TGGGCGATACGGTAGGCAATTCCCTCGCGTGTCAGCGGCATCGAGTACCACCTCACCGTC
GTTCAGCGGATGTTGCGTGTCGGAACCAGTCACGCGGCACCTCAACGACTCGGTCGACAA
AAAGACACGGTGTTTCGATTTCCTCGGGTGAGAGGGAACCGACCGGAACGACTTCATCGA
CTTCAGCGATCACCATCCGAGCGGCTGTGGCCATGATCGGATTGAAGTTCCGCATGGTGC
GCCGGTAGACGAGGTTGCCCCACTGGTCAGCCCGAAAGGCCTTGATGAGGGCGTAATCGG
CTGGGAGCGGAAGTTCCAAGACAAAGGCGCGTCCGTCGATCAGGCGCACTTCTTTCCCTG
CGGCCAACTCGGTTCCGACGCCAGTCGGGGAATAGAATCCACCCAGGCCGGCTCCCGCCG
CACGGATACGCTCGACGAATGTCCCCTGGGGCACGACCTCCAGCTCGATCTCACCCTGGA
GATAGCGCTCCCGAACCGCGTGTGCGCCAGGGTGAACTGGAAACGAGGTGATCAGCTTGC
GGACTGCACCGTCAGCGATCAGTCCGCCGATGCCGTCCTCCTCCGTGCCGCCACCGCAGT
AGATGAGGACGAGGTCGTGCAGCCCTCGCTGCCGAAGCGCCCGGACCAGGTTGACGGGAA
CTCCGGGCGGCCCAAAACCCCCGATCATGATCGATGCGCCGTTCGGGATATCGGCGACCG
CTTCGTCACAACTCGCGACAACTCTGTCCATCGGTCCGACCATTTCCTTTAAGGATTAAC
TTGGCGACCATGTGGATGATACGATGTCCTCCGACAGGCTGTCAAGGCATGACCGGCCGA
AGCGGGCGGGGAAACAGGTGGCGTGCGTCGCGGAATCGAAGATCACGCAGCGGGAAGCCG
CTCTCGGGATCACCACCCGTTCGTGTACCAGCATTATCTCGTTTTCCTCGGTATCCTGAT
GGGGAACGCCGGATGACCCGGCAACCCAGGAGGATCGGCCGTACCCGGAGGAACGAGCAT
GCTCGAGGAGCGGGGGAATGCGCGTGGGGAACCGGGAAGCGAGGACCGTTCCGTAACCGG
CGAGCCTGAGCGGGGCGGGCCATTCCAGATGGCGGGCGAGCGGCTTGTGCCGTTTTCCGG
AATGGAACGGATCCTCATTGGCTTAGATGCGGATCAGTGCGTGGCGGTCACGACGACCGA
GGGTCCGGTACTCGTGGTGGCTGGTCCAGGAAGTGGCAAGACGCGCGTGCTGACGCATCG
CGTCGCATATCTCATCGGTAGCGGCCGGGCTCGACCGTGGCAGATCGTCGCCGTGACCTT
CACCAACAAAGCAGCACGGGAGATCCGGGAGCGTCTCGGGGGCCTCCTCGGAACCGAATC
AGCACAACTCGTGCAGGCGGGCACCTTTCACAGTCTGTGCGTTCGTATTCTCCGACGTGA
TGGGTATCGGATCGGGCTCGAGCCGGCGTTCACTATCTATGACGAGGAGGACCAACTGGC
GCTCGTCAAGCAGGCCTTGCGCGATCTCGGCCTCGATCCGCAGCGGTTCTCCCCGCGCAT
GCTGCTCGGACGTCTCTCGCGGGCCAAGAACGACCAGCACAGCCCGAGCGATCTCCAATC
GATGGCCCAGAGCTATTGGGACGAAGTCGCTGCTCGCGTCTACGAGCGCTATGCCCAGTA
CCTCCAGCGCGCTCAGGCCGTCGATTTCGACGACCTTCTCCTCCGCACTGTCGAACTGTT
CACCGAGTACCCGGACGTGCTCGCCCACTATCAGGACCGCTGGCGCTACCTGCAGGTCGA
CGAGTACCAGGACACGAACCGGTTGCAGTATCAACTGGTGCGCCAACTCGCCAGCGGGCA
CCGGAACCTCTGTGTCGTGGGTGATCCTGATCAATCGATCTACAGCTGGCGGCAGGCGGA
TATCCGTAACATTCTCGAGTTCCAGCGCGACTTCCCTGATGCGACCGTCATTCGTCTCGG
ACGCAATTACCGCTCGACGCCGCAAATCGTCGCGGCTGCCGATGCCGTAATTCGCGTCAA
TCGCCAGCGGATCGAGCGCCCACTGTGGACCGAGAATCCCCCTGGTCCGCCGATCCGCTT
GCTGGCTTGCTGGGACGAGCAGCAGGAAGCGGAGATGGTGGTGAGCGAGATCGATCGCTT
GGTGCGGACAGGGAACGCACGATATCGCGATATCGCAGTCTTGTACCGCATCAACGCCCA
GAGTCGCTCCGTCGAGGAAGCGCTGGTTCGACGTCAGATCCCTTACCAGGTCATCGGCGG
GGTCCGCTTCTACGAGCGGAAAGAGATCAAAGACGCGTTGGCATTGCTGCGCGTGCTGGT
CAATCCGCGTGATTGGCTCAGCCTGCGGCGAGTCCTGAGCGAGACAGCGTTCGGACGGGG
GATCGGGGAGAAGACGCTGCTGCAGCTGGAGCAATGGGGGCAACGCCAGCAGTGCTCGCC
CGCGGACGTGCTGCTGCTCCTGGTCGAGGAACGGGAGGAAGCACCAGCACTGGCGGCCGC
GACAGTCCGTCGACTCCGGGAACTCGGCGGCGAGCTTGTCCGATTGCGGGCAGCGATGGT
CGAGCATCCGGCGAGCCAGCTCTTCGACCTCGCGCTGGAACGGAGCGGGTTGGCGGCACG
TTACCGGGATGCGAGTGACCCCACCGAGCGGGAACGATGGGAAAACCTGGTCCAGCTGCG
CAGCGTGCTCGAGCGGTACGATACGGTCCCCGCAGCAGAGGGGCTGCCGCTGTTCCTCGA
GGAAGCGGCGCTGGTGGCCGCCATCGACGAAGCGGAGATGAGTGGCGATCAGGTGACCTT
GCTCACGTTGCATGCAGCCAAGGGACTGGAGTTTCCCGTTGTCTTTCTGATCGGTGTCGA
AGAAGGTCTGTTGCCGCATGCCCGAGCGTTGGAGAGCGAGGCCGAGCTGGAAGAAGAGCG
TCGGTTGTTTTACGTGGGCATCACCCGGGCGAAAGAGCGCTTGTACCTGAGCTATTGCAG
TTCGCGCAACCGTTTCGGCCTGCGCGAGCGTTGTTTGCCGTCACATTTTCTCGATGACTT
GCCACCCGACGTGGTGGAAGCTGGTAGTCGAGCGAGCGAACGGGTGCCTAGGGTGGCACC
GCCAGCGGGCGGTCATGCAGGACCGGTGGAGAGCAGCGCCCCAGTTGTACCGCGGTTGCG
AGCCGGGCAACGCGTTTTCCACCCGGCATTCGGCGATGGGTTCGTCGTGGCAGTGCGCGA
ACAGGCTGGCGATCAGGAAGTGACAGTGCAGTTCAAACGACACGGAACCAAGACGCTGCT
CGCGAGCCTTGCCAAGCTGGTCGTCGAGGAGTAAACAGGGGAAAGCAAGGCGTTCGGACT
TTCGAACAGCGTGAGGCCGCAGGAGAAGGGAGGGAGCGCCATGGTATCCGTCGCGACTGG
GCGGCGCTGGGTATTTCTCTTCCGGGAGGGCAACGCGCAGCTGCGCGATTTGCTCGGTGG
CAAGGGTGCGAACTTGGCCGAAATGACGCGTATCGGCCTTCCGGTGCCCCCTGGCTTTAC
CGTCAGTACCCGAGCGTGCGTCGCCTACCTGCAGGGTGGCCGTCGGATGCCGGAAGGGCT
CTGGGAGGAAGTCCTGGAGGGGCTACGGGATATCGAGCAGCAGATCGGACGTCGATTCGG
TGATCCGGTGCAACCACTTCTCGTCTCTGTGCGTTCCGGGGCCAAGTTCTCCATGCCGGG
CATGATGGATACGATCCTCAATGTTGGCCTCACCGATGAGACAGTGCTTGGCCTGGCGGC
TATGACCGCGAACGAGCGGTTCGCCTACGATTGCTACCGCCGGCTGATTCAGATGTTCGG
CAAAGTCGTGCTGGATATTCCCTCCGAACGCTTCGAGGATGCGCTCGACGAGCTCAAGCG
CGAACTCGGAGTCATCCACGATTACGAAATTCCAGCGGAACATCTGCAGCGACTGGTTCA
GGCTTACAAGGAGATCGTCCAGCAAGCGACGGGAACCCCCTTCCCCCAGGATCCGTTCGA
GCAACTGCGACGGGCAATCCTGGCTGTCTTCGAGTCATGGAACAACCGGCGGGCGATCGA
TTATCGCAACGCACACGGGATCCCGCATGATCTCGGCACGGCGGCGAATGTTCAGGCGAT
GGTCTTCGGTAACCTCGGGCCGGATTCCGCGACTGGTGTCGCCTTCACGCGCAACCCGAG
CACCGGTGAAAAAGGAATCTTCGGCGAATATTTGACGAATGCGCAAGGGGAAGATGTCGT
TGCTGGTATCCGCACCCCGCAACCGATTCAAGAGATGGCCAAGGACCCGCTGCTTCGTGG
TGCGTACGAGCAATTGCTCGACGTCGCTGATCGCCTGGAGCGTCACTACCGTGACATGCA
GGATCTCGAGTTCACGGTCGAGCGCGGCAAGTTGTGGATGCTCCAGACACGCACCGGCAA
GCGGACAGGCCGAGCAGCAGTCAAGATCGCCGTCGACATGGTCCACGAAGGGTTGATCGA
TCCACGGGAAGCAGTGTTGCGCGTCTCACCGGACCACCTCGACCAGCTGCTCCACCCGAT
GCTGGACCCGTCGTGGAAGGGTGAGCCACTCGCCAAGGGTCTGCCAGCGAGTCCCGGTGC
GGCTAGCGGGAAAGTGGTGTTCGACGCTGACGAGGCCAAGGTACTCGGTGATCGCGGTGA
GGCGGTGATCCTGGTCCGGTTAGAGACCTCACCGGATGACTTCCACGGCATGCTGGCAGC
GCGTGGCATCTTGACGGCACGTGGGGGCATGACCAGCCATGCTGCGGTGGTAGCGCGCGG
GATCGGGAAACCGGCGGTCGTCGGTTGCTCTGCACTGGTCGTGGACTACGAACGACAAGA
GTTTCGTGTCGGTGACGTCGTCGTCCGCCGGGGCGACGTGATCACGATCGATGGCTCGAC
CGGTGCCGTCCTGCTCGGCGAAGTGCCGACCATCCCGCCGAGTGTCGGTGGAGACCTGGC
GGAACTGCTCGACTGGGCTGATCAGTTCCGCCGGCTGCGGGTCAGGGCGAATGCCGATAC
GCCGGAAGATGCCGCGAAGGCACGCGAGTTGGGGGCCGAGGGCATCGGACTGTGCCGCAC
CGAGCACATGTTCTTCCAGGGTGATCGCATCTGGGCCATGCGCGAGATGATCATGGCGAC
AACTCCGGAAGAGCGGCGCGCTGCGCTTGCCAAGCTGGAGCCAATGCAGCGTGAGGACTT
CGTGGGGATCTTCAAGGCGATGGCGGGCTTCCCTGTCACGATTCGCACCCTGGATCCACC
GTTGCACGAGTTCCTGCCGAAGCACGAGGAGGAAATCCAGGCCATGGCGGAACGGCTAGG
GGTCTCGCCGGAGGCGATCCGTGCGAAAGTCCAGGCACTCACCGAGGCCAATCCGATGCT
CGGTCATCGCGGTTGTCGTCTCGGGATCACTGCTCCGGAGATCACCGAGATGCAAGCACG
CGCGATCTTCACTGCCGCGCTCCAGTGCGCTGCCGAAGGCATCGAGGTCCATCCGGAAAT
CATGGTGCCCCTGGTCTCGGACGTTCGCGAACTCATGGTGCAACGCGAGATCATCGATCG
GGTGGCGCGACAGCTTTTCGCAGAGGCAGGACGAGAGATTCCGTACTCGATCGGAACGAT
GATCGAGGTTCCGCGTGCAGCGCTCACTGCGAGTGAGATCGCTCGGGAAGCGGAGTTCTT
CAGTTTCGGTACCAACGACCTCACGCAGATGACGTACGGGATCTCGCGCGATGATGCTGG
CCGCTTCCTTCCCTACTATCTGGAACACGGAATCTATCCGGCTGATCCGTTCCAGACGCT
CGATCGCGCTGGCGTCGGTCGCCTCATCGAGATCGCTCGTGATGGCGGCCGAGCGACCCG
GCCAGCGATCAAACTCGGCATCTGCGGTGAACACGGTGGGGATCCCGCCAGCATTCGCTT
CTGCCACGAGGTTGGGCTCGATTACGTCTCGGCTTCTCCCTATCGCGTACCGATCGCGCG
ACTCGCTGCCGCGCAAGCGGCGCTCGGCTTGCGCGAAGGGGACGTTTGAAACATCGCTGT
CTTCGTCTCGTCCGTTGGGCCGGTGCACTGACGCCGGCCCACTTCGGTTCTTGCAGTGGT
CTCTCGATGAGGAGCCCGGACGATAGTCCGACCTGACGCCGCGGTGGTGCCTCGTGCTCG
ATCGTTTACCTTCACCCTGTGGGATGGCTTGGATCGCTGGAGCAAATCCCTTGCACCGGC
GTTCTGTACACTCGTCATCGTGCGTCGTCCTGGAGGGAGTCGTGCCATGCCGGAACGCGA
GATACTGGGGATTCATCACGTTACAGCGGTCACGGGACGTGCCACAGAAAATGTGCGTTT
CTATACGCGTGTGCTTGGACTCCGTCTCGTCAAGAAGACGGTCAACCAGGACGATGTGTC
AGCATATCATCTGTTTTATGCCGATGCTGTCGGGAGTCCAGGTACGGATGTCACCTTTTT
CGACTGGCCCAACTTGCCGCCGCATCGTTCCGGCTCTGGGGAGATCGCACGCATCGCATT
GCGGGTGGATAACGCAGCGGCGCTGGAGTGGTGGGTCGAGTGGTTACAGCAGCATGGTGT
ACCGGGCGTGGAGTGGGGAAACTACGCTGGGCGGCAGGCCGTATTCTTCCGGGACTTCGA
GGGGCAACGCTTGGCCCTCGTCGACGATGGTGGGACGGTCGGTGGCACGCCGCGGGATCG
GTCGCCGGTACCTCCTGCCTACCAGATCAAGGGGATCTTTGCGGTTTCGCTCGTTGTGCG
CTCGCTCGAGCCGACCGCACGTGTGTTGACGGAAGTGTTAGGATTTCGCCTTCGGCAGGA
AGAACGCTCTCACGCACGAACCGCTCTCTTCGAGGTCGGGCCGGGTGGTCCGGGAGCACT
GATCGTGGTCGAGGAACGCCCCGATCAGCCTCGGGCGCAGCTCGGAACCGGTGGTGTCCA
CCATGTCGCTTTTCGCGTTTCCGATGATGCTGCGCATCAGGCGTGGCGTGCCCGGATCGC
CCAAGCTGGCATTCCGGTCACCCCGCAGATCGACCGATTCTACTTTCGTTCCCTGTATTT
CCGCGAACCAGGAGGTATTCTCTTCGAGCTCGCCACGGATGGGCCCGGTTTTGCCATCGA
CGAGGATCTCGAGCACCTGGGTGAACGCTTGTCGCTCCCGCCGTTCCTCGAGCCGCGGCG
GGCAGAGATCGAAGCGAACCTCCGACCACTCGAGCCGATCGAGGCTTGAGGGAGGGGTTG
GGCGCGGATAGCGAGCGCCGGGAGATCCCCCGGCGCTCGCTCATCGATCCGAATGCTCAG
CCGCGGTCAGCGCTTGAGACCCTCACGATAGCGCTGGGCCACCGCGTCCCAGTTGACCAC
GTTCCACCAGTTCGCGATGTACTCAGGACGGCGGTTCTGGTACTTGAGGTAATAGGCATG
CTCCCAGACGTCCAGCCCCATCACGGGATAGAGGTTGTCCATGTAGGGGCTGTCTTGATT
GGGCCTGGTAATGATTTGGAGCTTGCCGTTCTGATCGAGTACCAACCACGCCCATCCTGA
ACCGAAGACCCCTGCGGCAGCTGCCGAGAACTGTTCCTTGAACTGCTGGAAGCTCCCGAA
CGTTTCAGCGATCGCCTGCGCCAGCTCTCCGGTCGGTTCACCACCAGCGTTGGGACCCAT
GATCTGCCAGAAAATGGTATGGTTGGCGTGGCCTCCACCGTTGTTGCGGACAGCGGTCCT
GATATCCTCAGGCACTTCGTTGATGCGGCGCAGGAGTTCCTCGATCGGCATGCCCGGGAT
TTCTGGGTGCTTTTCGAGCGCCGCGTTCACGTTGCGCACGTAGGCTCCATGATGCCCGGT
GTGATGAATCTCCATCGTGCGCGCATCGATGTAGGGCTCGAGCGCGTCGTACGGATACGG
CAGCGGTGGGAGTTCGTACGGCATCGTGACCCTCCCTTTCCCTTGTCGACCGACTCGTCA
GCGGCACGGAGCCAACGACACCGAGGCCACTGCGAAACCGTACCGCCTGGTTGAAGTATG
ACGCAAATCTCTGCCGGTGGGAAGGGTCTCTCCCCAATCCCGCGCCGGCAGAATCCAGAG
CGCAGCCGTCTGACGCTTTGCTGAACCATCGAGCGTTCGTCAAGCGGCGCGTCGTGGGTC
GGCCATGACGATCTGGCGAGTCCACCTCTTTCAGTTCGAGCCTCGGCTCGATCGAGCCGC
GCGTTCGACCAATGCTCCTGCGGCGATGACGAGATCTTCCCGCCACGGACGTGCCACCAG
TTGGAGACCGATCGGCAAGCCGTCATCGCCGAGGCCGGCCGGAACGCTGAGGGCTGGCCA
TCCCAGCAGGTTGAAGGGGGCGGTCAGCCAGCTCGCTCGCGCTGTCCACTGCCCGAGCGG
CGGGGCTGTGGTCGGCGTTGTCGGGAGAGCCAGCAAGGCGATATCGTGCTCCTCGAGAAG
GCTCGTGACCCGCGCACGAGCCTTCTTCGCCAGTCGCTGGGCGGCAACGTAACCCCAGCA
GGGGTAGGCGAAGCAGCCGAGGAGGCGGAGACGGAAGAACTCACCGTAGTGGGTCCAGCG
CTCGCGCGCGGTGGGTGCGTGCAGCGCAGCAGCCTCGAGTTGCGCGATCGCCGCACTCAC
GATACGCAATGTCTCGAGTTCCGGCAGGACCAGCGGGATCAGGTCGGCCCCAGCGTCCGC
GAGCGCGGCCACTGCCCGTTCGCACGCAGCGACCGCGTCGGGCGCGGCCAAAGGTTGGTC
TCCACCCGTGGAGCGGACGACACCCACTCGGAGCTCGAGACGCTCGACTTGTGTGGCGCT
GACCAGATCCGGGAGTGGAACGGCGCGAGTTCGTGGGTCGTCCTCGTCCGGACCAGCCAT
CGCTTCGAGAGAAACCGCGGCGTCCGTCACGGTGCGGGTGAGTGGTCCGATGTGGTCGAG
TGACCAGGCGAGCGGATAGACACCACGCGCGCTCACCCGTCCGAAGGTCGGCTTGAGACC
GACGATTCCGCAATAGGCCGCCGGAATGCGGATCGATCCCCCGGTATCCGAGCCGACCGC
CATGACGACCAGGCCAGCGGCGACTGCAGCGGCAGAACCACTCGAGGATCCCCCGCTGTC
GCGACGACGGTCTCGCGGATTGGGGACCGGGCCGTAGTGCGGGTTGTTGGAGGCTCCCGA
ATAGGCGAACTCTGGTAGTCGTGTTTTCCCGACGATCACGGCTCCGGCGGCTCGGAGGCG
CTGGACAACCGTCGCATCGCGTGATGCCACCGCGTTGGCGAGGATAGCTGATCCGGCGGT
CGTCGGTGTTCCCGCGAGGTCGATGAGGTCCTTCAAGGCCACGGGCAGGCCATGGAGCGG
TCCGCGGTCGATACCGCGAGCGAGTTCAGCATCGCGCGCCTCCGCATCGGCGAGCGCCTG
CTCGGGGAGCAGCAACTGAAAGGCGTTGAGTTCCTGATCGCGGCGAGTGATCTGCTCGAG
CGCTCGCTCGACGAGCGCGCGACTGCTCGTCTCGCCGTTGCGCAATGCGCGGGCGAGTTC
GAGGATCTCCGGTGCCGCCGAAGGGGACTCCTCTCCCGTCGCGGCCCACGATCGCGGCGC
TGGTAGACGATCGGTCAGGAAATCTGGTAGGTCATCGACCTCGCTGTCTCGCTGCACCAT
TACCTGGAATACCTGCGCGGTGCTGAAGAAACCTGCTGCGTGGGCCTTCTCGAGATCCTC
GTCGCTCACCGGAATGCCCAACGCCGCGAGGTTTTGCCTGGCGAGTGCGACCGATGCCGT
ATCGTCCATGAGCCTCTCCCTTCCCGCAGGGCGTGTCCCGAACGGTCATCGTAACGTGAA
AGGAGCGGATCGACCAGCGTGCGTCGAGCGAAAGGGTCAGGTATGATGCCCGTCGAGGGA
AGGGAACGGACCGAGGAGGGACGAGCGATGCCGCAAGCTCCACTCGCGCCCGAGGTGTTG
CGAGCGCTCCAGACCTTGACGACACCGACGGTCGCGAACGCAATCGAGACCTTCGATGTT
CGGCCACGCAACGTCGGGTTCATGGACACCTCGATCAAGTGCATGTTCCCGCATCTGGGC
ACGATGGTCGGGTATGCCGTCACGGCCAAGATCCGCGCCGCACAACCACCGCGACCAGGC
GAGTCCGTGCCGCGCCGGGCCATGTGGGAGTACATCCTGACCATCCCCGAACCGCGGATC
GTCGTCATCGAAGATCTGGATGACCCACCGATCGGGTCTTTCTGGGGCGAGGTGAATGCC
AACATTCACCGAGCGCTCGGTTGCATCGGCACTGTGACCAACGGTGGCGTGCGTGACCTC
GACGAGGTGGAGCGGCTCGGTTTCCACTTCTTCGCGAGTCAAGTACAGGTCTCGCATGCC
TACGTGCACGTTGTCGAGTTCGGTACACCGGTTACAGTAGGCGGCCTGACCGTGCACCCC
GGCGACCTCCTGCATGGGGACAAGCATGGGGTTATCCAGATTCCACTGGAGATCGCCCCG
GAACTCTACCGAGCAGCCAAAGAAGTGGAAGCCCGCGAACGGCGCATCATCGAGGCATGT
CAGGCCCCCGGTTTCACGATCGATCGGCTGGCTGAGCTCTACGGCTGAGCGTTACTGGAG
GACCACTGCACGCTGAGTTCTGGCGGCTGACGGAGCGTATGGAAGATGACACAGAATTGC
TCCGTTTTCTCGCGAAGGCTCGCCAGTTGCTCGGGTGTCGCGTCCGGTGCCTCGATATCG
ATGAAGAGGCGGATCGCTCCGAACCCGACCGGGACCTCACGTGACACGCCGAGCGTCCCG
CGGAGGTCCAGGTCACCCTCGGCTGTCGCGCTCACTCGCGTGAGCGGGATGCCGAGCGCG
GTCGCGACCATCTGGCAAGTGATCTGCGCGCACGCGGCTAAGGCGGCCAGGAGCAGGTCA
CCGGAGCAACTGGCGGTGCCTGGCCCGCCGACGCCGGGGTGAGCTTCGCTGACGATCGTT
CCACCGGTCGTCTCGACCATGCACCGCAGCGGACTGTCCTGCTGACGGGCCACTGCTCGC
AAGGTGATGAGCGCCTCCTCGGGCCGTTCGCGTTAGCGCTGCTTGAGCGGTCGTTGCAGA
GCGCGCAGATCCAGCATGTTCTCTTCCTTTCGCTGCACTGGCGCGTCGTTTTGGCAGAAC
GCTCCTCACTGGTCAACCGCAACGTGTACCGGATAGGGCGCCGAGCTGGCAGCGTCGAAC
CCATCGAGGGCGACACGTGCCAGCGTGACGTCCAGGAAGGCTTCCGCCGCGATCGTGCGG
AGCCGATCGACCACGGCATCGATTGCAGCCAGCGCCGGTTCCGGCACCATGAAGTCGGGC
AGTACCCTGGCTCCAGGTAAGGTGAAACGTCGAACGGCGCGCTCGGCCTGGGCGAGCAGT
TCGCTGCGTACCTGAGCGAGACGGTCAGCCTCGATGCTCCGTCGCAGAGCGAGGAGTTCG
GCGAAAGCAGCAGGTTCGCTGACTGCGAGCGCACGACTGAAGTCGTCCAAAGCCGGTGAG
CCACGCAACGCGGCGAGATCAGCGAGCAGCACTCGCCCCCTTTCCAGCACAGTGGAAAGG
TCGGGTAGCGGGGCGATGCGTTCGTCCACCGTGCGCGGTAGTTCCGCTGGGCGCACAGTG
ATCGGTTCTTGCGCGGGAAGAGTCGTGCCGAGCGGCGGTGCAGATTCCCTCGCGCGCCCA
CGCAACCCGACAGCGAAGGCGGTGAGGATGAGCACGATCTTCGGTGCCAGTTCGTGCTCA
CGCAAGATCAACGCGCGAGCTGCGGCCAGGCGTTCGCTTCGCGGCGGGGAACCGATCGAG
GTCGCCGCTCGTGCTCGCAGCGCGTCGGCAGCGGCCTCGAAGGCGAGCGAACGGATGAAG
GGACTGAATTGCCGCACCGCGAAGGCGAGGTAGGGTGGCCAGTGGGCCAGGAGACGAAAC
GGAAATGGAATATCTGGAACTCTCAGCGCGGTGCGCAGATCCTCGAAGACCGGCTGCACG
CGCGCTGGCGCCGCCTTCGGCCAGATTTCGCTGAGCTGCTCGAGTACGTCGTCGCCGGAT
CGCTCGCTCGCAACGCGCATCGGTTTCGACCCTCCTCGCATGCTGCGTCGTCGAACCTCT
TCTTCTCCGATACCATACACGGGTGTCGGGTTCTCGTGTACTGTAGAACAAGACGAGCAA
TGCAACACAGAGTGCAGTCGGCGCATTCGCCAGTGTGGCCGCTCACGATCGGGTGCTTGG
TCGTTGCCTCCTCGCTGGGGTTGTGCTGTGTCCTGTCGTTGGCCCTCCTCGAGACATCCC
CAACCGCGTTTCTCGTCGGCCTAGTACTCGCGGGAATCTTAGCCCCTGTCTACGCGGCGT
ATCTCCTCTTCCTCGATCCCTTGGAGCACGAGCCACCGTGGTTGCTCGGGCTGGCTCTGG
CCTGGGGGGCCGGTGTGGCGACGCTGAGTGGTGGCGCGGCCACGGCTCTCTTGGAGGCGA
TGACGGGGACAGTACTCGCTCTGGATTCGGACGTGAGCGACACGCTCGGGACGATCATCT
TCGCGCCACTGACCGAGGAAGCAGCGAAGGGAGCCTTCGTGTTCGCGCTCTTCCTCCTGG
CTCGGCACGAGTTCGACGACGTCCTCGACGGGATCGTGTACGGTGGATTGGTCGGTCTCG
GCTTCGCGGTGGTGGAAGACCTCATCTATTACGCTGCAGCCTTTCTCGAAGAGGGACTGA
GCGGCGTCGGCTTACCCTTCCTGGTTCGTGGCGTTCTCACCGGGTTCGGGCATCCGCTCT
TCACTGCTGTGACCGGTCTCGGCCTCGGCCTCGCCGTGCAGGCACGCTCTTCCGCCCTTC
GGTGGCTGGCGCCCTTTGCTGGCTTGGTCGGCGCGATCCTGCTTCATGCCCTGTGGAACG
GTGGGGTCACGCTCGCCCAGTACGATGAAAGCGGTCTCCTCGCGCTCCTCATGCTCCTCG
GCTATCCGTTGCTGGTGCTGCTTCCCGGAGCGATCGGGCTCGCCGTGCTGGCAGTCGCCC
AAGCTCGACGCCGCGCTCGCGACGTGAGGCGCTATCTGGCTGAGGCGGTGCAACTCGGTT
TGGCAGATACCGAGGATCTCGCGGTCCTGACCAGTCCTTGGCGCCGGCGGGCTCGCCAGC
TTCGCTACCTCACCCGGTACGGTGGACGAGCGTTCTGGTTGCGCCGTCGCATGGACATCG
CGCTGGTCGACTGGGCGTATCGCCACTGGCACCGCGAGCGAGGCGAGCGGTTGCCGCGCT
ATCTGGCGACTTTCGAGGCAGAAGCGATCGCGGCGCGCATCAGGCGCTGGCGCCTGGAAC
TTTCCACTCTGCTGGCTGCAGGAACTGGTTGATACACTTGGCGAGATAGGTCATGAAGAG
TAGTGGATCGATCACGATGATGACCGTGACCGAATGGACGACACCTCGCCCGACTGGGCG
AGTGCAACGGGAAACGTTACACGACTACACGCTCGGTGAGCTCGAGGCCTGGGTGGAGGG
GCGTGGACTGCCACGCTACCGGGCGCGTCAGCTCTTCCACTGGGCATACCAGCAACTGGT
GCTCGAATACGAGAGCATGAGCGTGCTCCCCAAGGCGGTGCGCAGCGAACTTTCAGAGAC
GCTCCCGATCAGCGGGCTCGTCCCTGTGCGTCAGCGGGTGAGTGACGACAGGGAAACGAT
CAAGCTCTTGTTTCGCACGCGTGACGACCATTTCGTCGAGACTGTCGTCATGTTCTACCC
GGATCGGACAACGGTGTGTGTCTCCTGCCAGATCGGCTGCGCCATCGGGTGCAGTTTTTG
CGCGACCGGTCTTTCGGGGCTGATCCGCAACCTTTCGGCTGGCGAGATGGTGAGCCAGGT
CGTGCACGCGGCGCGACTGGCACGCGAGCGAGAGCGTCGGATCTCCAACATCGTCGTGAT
GGGCATGGGAGAGCCGTTCCACAACTACGATGCGGTCATGCGCTTCGTCGCCATCGTGAA
CGATCGTCAGGGCTTGGGAATCGGGGCGCGGCACATCACGCTCTCGACAGCTGGCGTCGT
TCCCTTCATCGACCGACTCGCCGAGGAGCCGTATCAGGTCAAACTGGCCGTCTCGCTCCA
CGCCCCCAACGATGCTCTGCGCTCGCAGCTCGTTCCGATCAACCGGCGTTGGCCGATCGA
TGAATTGCTGGCCGCCTGCCGTCGGTACGTCGCCCGAACCGGCCGGCGTGTCACCTTCGA
ATACGTGCTGATCGAGGACGTCAACGACGACGAGCGGACGGCCGCGGAACTGGCTCGTCG
CCTGCGTGGTCTGCTCTGTCATGTCAACCTCATTCCGTACAACCCAACGCCGGCTGCTCC
GCTCTTCCGGCGGCCGGGACCGGAGCGGATCGAGCGGTTCCGCGCCGTACTCGAGCGGTA
TGGGATTCCTGCCACCGTACGCTACTCTCGGGGTGTCGAGATCGCGGCAGCGTGCGGGCA
GCTGAGGGCACAGGAAGAGGCGCGCAGCCGGCGCCGTCGAGCGACGAGTTGAAGGAGACA
GTCCGTGCGTGTCGCGTACGTTGACCCGTTCTCGGGGGCCAGTGGCGACATGCTGCTCGG
TGCGCTCGTCGATGCTGGCGTCCCCCCGGAGGAGCTGGCTGATCGCTTGGCCAGCGCGCT
CGATGTTGACGGTTATCGGTTGGTCGTGGAGCGAGTCGTCCGGCGTGGGCTAGCTGGGAC
GCAGGTGCGGGTCATCGTCGAGGCAGCGCAGCCAGCACGCGATTGGGCCGAGATCCGCGA
CCTCTTGAGCGCTTCGGCACTGCCGCCGCGGGTGAAAGAGCGGGCGCTGGCCGTTTTTCG
GCGACTCGCGGAGGCGGAAGCGAGCGTCCACAGTGTCCCACTGGAGTCGGTGCACTTTCA
CGAGGTGGGGGCGGTCGACTCGATCGTCGATGTCGTCGGCGTGGTCTGGGGGTTCGAGCT
GCTCGGCGTGGAGGAGATCACCTGCGGTCCCCTGCCCTTGAGTCGTGGCTGGGTCGAAAC
TGCGCACGGGCGTCTGCCGGTGCCAGCGCCAGCTACGGCGCTCTTGCTTGCGCAGGCGGG
AGCTCCGCTCGTACCGCTGGACATCGAGGCCGAGCTGGTCACGCCAACAGGTGCGGCGTT
ACTGGTCGAACTGGCCCGCTTCGTCCGCCCGGCGTTCCTCCCGGAGCGGGTCGGCTACGG
ATTCGGTACGCGCGAGCTTCCCTGGCCGAATGCCCTGCGTCTCTGGATCGGGGAAGCGTT
CGCCGTACCGAGTCGACTGGACGAAGCGGAACTTCTCCTGGAGGCCAATCTCGACGATAT
GAATCCGCAGTTCATCGAGCCGCTGGTGGATCAGCTTTTCGCGGCTGGAGCCCTTGACGT
GTATCTGACGCCGATCGTGATGAAGCGCTCGCGCCCGGCGGTGATCGTGAGCGCCATCTG
TCGGGCTAAGGATCGGCCGGTGCTCGAGCGTGTGCTCTTCGAGCACTCGACGACGTTCGG
CGTGCGAGGGATTCCGATCGAGCGGACTAAGCTCGCGCGCCGCAGTGTCGCAGTCGCGAC
CCGCTGGGGTGAAGTGGCGGTCAAGCTGAAGATCGTGCAGGATCGCATCGTCGATGCCGT
GCCGGAATATCGCGACTGCTTAGCTATTCACCAGCGAACCGGGTTGCCGATCCGGGAAAT
CTGGAACGAGGCAGCGCGACTGGCCGCGGTGTGGATCGGACAGCGGGTGGGCGAGGAAGA
CCAGGAGGCCACGCTGCCGGAATAGGGCTTCCCTCGCAAATTCTACGGTGCTTCCGCATC
ACGACAGAGCCCTCCGTTCGAAATTGGAGACCCAAAAAGGATGAATCGTGGCTCCACTTC
CGGCTCGATGGTAAATTTAGACACCGCTAAATCGAACTCGTGTTGGAGCGATCTGGGAGG
ACGACGTGCTGGACTGGTTCTGGTCGCTCGACCCGATCCTGCAGGCGCTACTGGGAGGAC
TTTTGACGTGGGGTGCCACCGCGGCGGCGGCAGCGCTCGTGTTGTTGGGCCGGAGTATCC
CCCGCTGGTTACTGGACGCGATGCTCGGCTTCGCTGCTGGAGTGATGATCGCAGCCAGTG
TTTGGTCGCTCCTGATTCCCGCGATGGAGGTCACTGAACGGAATGGTGGTATCGCCTGGA
TCCCGGCCGCGACCGGTCTCGTCGCTGGCGCGCTAGCACTGCGCATCGTCGATCGCTTCC
TGCCGCATCTGCACCTGTTCCTACCGCGCGAGGCAGCGGAAGGAGTCTCGACGACCTGGC
GTCGGACGACGCTTTTGATCCTGGCGATCACGCTGCACAATGTCCCGGAGGGTCTGGCGG
TCGGGGTCGCTTTTGGGGCAGCAGCACGGGTGACGGACCCTCTGCTCGCTCTTTCGCTCG
CCAGTGGTGCGACTGCTCTTGCCATCGGGATCGCGCTGCAGAACGTGCCGGAGGGGCTGG
CGATCGCGGTTCCATTACGACGCGAGGGATTCAGTCCGTTTCGCGCCTTCTGGTACGGGC
AGCTCTCCGCGATCGTCGAACCGCTGGCCGCGTTGCTCGGGGCAGCGGCCGTACTCTTCG
TCGAACCGCTCCTGCCGTATGCGCTCGCCTTCGCGGCTGGAGCGATGCTGTACGTCGTCG
TCGAGGAGTTGATCCCGGAATCGCAGCGCGGCGATCACGGAGATCTGGCGACGAGCGGCA
CGATCATTGGCTTCACGGTGATGATGGTGCTGGATGTGGCGCTCGCCTGACTGGCTGAGA
GGATGAAAGGGTGAGTCGCTGCGAGGGGTTACCCGGCTCGTCTCCTGCGTCGTTGGCAGT
TCAGCGTGCTCGGACGAGCGTCTCGTGCTCAGGATGCCTGACGAGAAAGCGATGACTCTC
GCGGCATCTTGCTCGCGGCTCGGGGTCGGGACGTGTGTCGCCTCGTCGGAGAGGACGTGC
TGAACCAGGTTCGCCCGGCGATCGAGAGTCGGATGCGCCCTCTTCGGAGAAGAGCATCGG
CTGCCTACTGAGAGTGGTCATCCTTTTCCAGGTGGTACAGGCACGGTGTCCCGACGCGCG
CTCAGCTGGACGAGGGGGCCGATCTTCCGACTAGCAGCCGTCCCGTACTGTGGTATCCTC
TGGCGTTGCCCGCAACCCCTGTTCGGTCAGTCCGCCTCGTCTCCCGAGACTGTGTCGGCC
ACTCCTGCGCCTGTCCTCACGGGAGTCGGTGCCGGAAGGTCTTCGGGATCACCGGCTCCC
TCGCCTTCCAGACGCAGATTGCCCGGCAGAGTGGCTCCGCGCAGCCGGAAAGGTGCCGCT
CGTCGTCGAAGTACCGTGTTCGGCTATGGGGAACGGCGAAGTTGAAGTACTTTACTCGTG
TCGGTTAGGATCGGGTAGGGCCAAAGAACCGAGTTGTGCTCGCGAACATGTCGTGGAGGG
ATCGATGGTTGAGACCCCGGGCGCGTCATCGGCTCCGACAGAGGCGCGCACTGTCGTGGT
GAGAGTATCGGACGTCATCAAGCATTTCGTTCATGGAAAACGACAACTCCGAGCACTGGA
CGGTGTGAGCTTCGAGCTCCCGGAGGGACGCTTTTTGGTTGTCGTCGGGCCGAGCGGTTG
CGGCAAGACGACGTTGCTTCGCATTCTGGCTGGTTTGGAGCAGCAGGACAGTGGCGAAGT
CTGGATGCGTCCCAGTCGCGATGGGCATCCGCCGTTTGCCATGGTCTTCCAAGAACAATC
GGTCTTCCCATGGCTGACGGTGCGTGACAACGTTGCCTACGGCCTCAAGCTGCGCCGCGT
ACGAGGGCGGCAGGTCGAGGAACGGGCATCGCACTGGATCCGCAAGGTCGGGCTGAGCGG
ATTCGAACGAGCCTATCCGCATCAGCTCTCGGGCGGAATGAAGCAGCGGGTCTCGATCGC
GCGGGCTTTCGCGGTCGATCCTGATGTCCTTCTCATGGACGAGCCATTCTCGGCGCTGGA
CGAGCAGATGCGGACGATTCTGCAGCAGGAAGTCTCGAGTCTTTGCGAAGAGCAGCAAAA
GACTGTCATCTTCGTGACGCATTCGATCGACGAGGCTCTCACACTCGGTGACGAGGTTTT
AGTGATGACTCATCGACCAGGACGGGTCAAGCGGGTGATACCGGTTCCGTTTCCACGTCC
CCGCGACGTGGTCGAGGTACGAGCTGATCCACGGTACGGTGAACTCTATGAAGAGATTTG
GGGGTTGATCGCCGAAGAGGTACGGCGTGGACCACAGGAGCATCGATGATGGTCGAAGGT
GGGGCATCAGTCGAACGGACGACCATGCAACGCGGGCGCTGGTTACCCCAGGCAGGGGTC
AAGACCGAAGCGGCTATCCAGCTGCTCTCGCCTGTCGCGCTGCTTGCGCTCTGGGAAGCG
GCGGCTCGGGCGGGATGGGTCGATCAACGTTTCTTCCCAGCGCCCAGTACGATCGTCGGT
GCCTTCTGGGATGCGATCACGACAGGCGTGCTACTGCATCATCTCAAGATCACGTTGTGG
CGGGTGCTGCTCGGTACGGTGATCGGTGGTGTACCCGCGGTACTGATCGGGCTCGCCATG
GGCATGTGGCGCTGGCTGCGGTTGACGCTCGATCCGATCATCGCGGCGACGTATCCGCTG
CCGAAGAGCGCACTCTTCCCGCTGTTGCTCCTGATCTTCGGTCTCGGGGAAGGTTCCAAG
GTCTCGATGGTGGCGATCGGTGTGTTCTATCTCGCCGTGACCAACGCGATGGAGGGAGTT
CTCGCCATCAATCCTGTCTACTTCGATGTTGCCAAGACGTTCGGAGCCAGGCGCTGGGAT
GTGATCCGGACCGTCGCGCTACCGGGGGCGATGCCGCTGGTCTTGGCCGGATTGCGCCTC
GGCGTGGGTACAGGCCTGATTCTCGGAGTGCTCGCGGAGATGCTGGGGGCGCGCGATGGA
CTCGGCTATCTTTTGTGGAGTGCCTGGCAGACGTTCTCCGTATCGTTGCTCTGGGCCACG
CTCTTCGTGACAGCCATATTGGGTTTTGCGAGCGTGCAATTGGTCGACTTCCTGCGAAGG
GTACTCGTTCCTTGGCAACGAGGAACGGCTCGACGTTGACAGGAGCGAGTGCCACTGGGA
GAGAGCGATCCTCGGCTCTCTTGCCGGGTGTCGGCGATCCCCCTCTTGCATGCCAGTGCG
TCGCAGCTCTGCGCGAACCGCCGCTCGGCGCTGGCGAGGAAGCCCTGCGACTGTGCGGTA
TCAGCGCTTTCGAGCGCGAATCGGCGATCGCATCGGAGGTAAGGTGACCTGCTAACGTCG
AGTCAGGTGGCCAAATGAGTCGAGGATCCGACCTCATCGACGGGGGGGCAGACGCGATCG
GCGGCGGAAATTACAAGGGAGAGAGCCCGCTGGGAACCGCACCTCGGCCGTGAGGGGGAC
ATTTCCACTGCCTCACCTGACGCCCGCGAGCACAGCGAGCGAACTTGACGGGGGAGGACG
CAGCTGAGGGGCGTGGAAATGCGCTTTCGCCGGGCATTCTGGTGTCGACGAATCACCTCC
GCCCGAGAGCTGCACGCGCCCGGTTTTCGGAGGCTGTTGGTGAGCGTCAAGATTCGGTCG
CGCGAGCAGGTTGCGGGTTTATGCCCGGACGAGGGCGGGTGGGCGCAGCTGGGCCGGACG
GAGTGTGCAGGCAGGCCGGCCCCGTGCCGAGTGATCGAGTGTTCGGCTACGCGCGACCGC
TGAGAACGCATCGCGTGGTAACTGGGTCAGCGTCGGCGCAGCTGAGCTGCGAGTGCTGGA
ACGGTCGTCCTCGCTGCGGCGGCTGGAACGCGGCGGTCGGTGTGGTGCTGACCTAAGAGG
GCGAGATGCGGCGCAGCCCACTGGCTGCTGGGTACTGCTGCAGGTGCGGTTGGTTTGGCG
GAGAGAGGAGCGGTCGCGCAAGAGTGAAGTGCGTGGGTGCCTGTGCGACTCGTCTCGGGA
TGACGGTCCTGATGGTACGAATTCGGCCGGCTACGCATCCTCACAGGAAATCCGGTCGCG
TGTGGTCGACCACGACAGGTAGGGTGTGCTGATTCCTGCGCGGAGGTGCAATGCGAGCGA
CTGCATGATCGACGATGCGTGCATGTAGTCCGGCGGCGTCGCGCTGCAGCTGGCTGCACG
CCGTGGTTTCCAGGAGCCCCTGGGCGTGCTGCCGTCTTCGCCTGCCCGCGGCAGCGCGCC
GCACTCGAGAGTTCGTCAGGAGACTTGGTCGCTGGCGCGACGATTCGGTTGCGGCGAGCA
TACGCGCAGCTTTTGTTCAACAGCGCGGGCGGCGCGAACCGTCGTTATTGCAGACGTAAC
AGCCCTATCCGAGGACGATGCGTCGCCGCTGGGATAGGGGTCTGTCGTTCGGACGACGGT
ACGCAAGCGTTTTCCACCGAAAGAAGCAGCTGACCCGCCAGATGTGCGTTTGCTGCTCTC
AGCGCTGCGCGACCGGTCAGGATGGTGCGTCGTTCAGTGCCGATGAGCATCCTCGGACGA
CTCGTCGGTGAGGAGATCGAGGCTCTCTTCGGGCCGCAGCTCGTAGAAGGCCAAGCGGAG
TCGCCCGGGCGGTGTGCCGAGCACGCGGTGGAAGATCTCCACCGCTTCGCGGGCGAAAGC
GCGTTTCTGGTCGGTCGTCAACGGTTCCTTACGAGCCACGACGATCTCGAGCATCGGCAT
CGTCCAACCCCTCTCGCTATGCGCTCCGAGCGTACCATGCTAGGGTATGGTCGTGAACCA
GTGGTCATGCTGAGGCCACCCGTCCCGCTCGATGAGCGGGACGGGTGGCCAGTTCTCGTT
TCACTGGCGGGTCAGTCGTCGGCGCGGGCAGGTTCGGCAGCCTCGACCGGCGGGGTGCCG
TAGAGGAAGAACTCGGCCGGCAGTGGGGAGCCAAACCAGATGATTCCCTTGTCGAGCTCC
TCCTCCCGCCAGGTGATCGGCTGCCAGGCTGGGTCGAAGATCAAGTACCCGGCATCCCCG
AAGAGTTCGACGCGGTTGCCGCCCGGCTCGATGACGTACATGAACATGGCTTGGGAGATC
CCGTGCTTGCCGGGGCCAGCTTCGATCTTGATCCCGACCTCGCTGAACACATCCGCGATG
TCGTTGAGGTGCTGCGGGTAGCCGTACCAGTAGCAGACGTGGTGGAGCCGGCCCTTGGCG
CCGGACTGGTCCATCATGAAGGCGATCTCGTGCACCAGCGGGCTGACCGAGAGCCAGGCG
CCGGCCTCCCGGCCGTTATTGAGCTGGATGTTCTCGCGCAAGCGGAAGCCGAGGAGGTCC
ATCAGGAACTGCTTGTTCTGGGTCACGTCGCTGGCCAGGAGATTGACGTGATCGATGCGG
CGGACCGGGACGCCGCGCAGGGGGCGGCGCTGCGGCCTGTTGATGAGCTTGGTCTTGGCC
TCGGCCGGGGTCTTGTAGTACTCGACCTCCCAGAGGAGCTCCATCGGGTGCCCGTCGGGG
GTGTGGAAGCGGTAGGCGCGGCCATGGCCGCGGTCTCCCTCGATCCACCCCTCGCCGAAG
CCGGCTTCCTCGAGGGCGCGGACGCGGCGCTCGAGCGCCTGGGGGGAGGTGGTGCGCCAG
GCCACGTGCCCAAGGCCCGGCTTTTCGCGCTTGGTGACCTTGAGGGTGTGGTGGTACCAG
TCCTCATAGGCACGCAGATAGACCGAGTCGCCGACCCGCTCGGTCTCCTCCAGGCCGAGG
AGCTCCTTGAAGAACCAGAGCGTGCCGTCGAGGTCCGGGGTATAGATCTCGACGTGCGCC
AGTTGCGCGACCTCGAAGAGTGGTTCCGCATGCCCGTTCGTGCTCATGGGACTCCCTCCC
ATCGTGCCACGTCAGAAGACGACCTACCTCGCGACTGGCGCGGGTGCCGATCCCATCGTG
CGGCCATACCCTCCTTCCCGGCGGCCGCTCACGGGCCGGCGGGAGACCCGCCGGAGCTGC
CGGCCCGACGAGCGGGGCCACGGTTACCCCTGCGTCTCCCGGAAGCGCCGGAGGACGAAG
GAGACGTCCTCGTTGTTGACCAAGTCCGGGGTCAGCCATCCCTCCAGGTCGTATTCGGCC
ATGCACTGCTCGGCGAAGCCGCGCATCCGCTCGGCGGTGCCGACCGCTTCGGCGACGATC
AGCGTCTCCAGGCGGATGTTCTCGTGGTTACCGGCGTAGTTCCGCTCGTAGAGTTCGTGC
CGCCCGGCGAACTCCGAGATGGTCGCGTCGTAGAGGAGCTTCATGAGCTTGACCCTGTCG
TGCGCATCCATCCCACCGGCTCCCCGCACGTACTTCTCGAGGTAGGGGCGCTCGGCCGGG
TTCTGGAAGTCCAGGGCATGGCTGGGGATGTAAATGAGGCCGCTCGCGACATTGTCCAGG
ATGATCTGGCGGACACGCGACCAGGCGGTCGGGGCCAGCACGCGGTAGGCCATGCCGTAC
TCGAGGTTCGGGTGCACGTAGCCATCCGTCCAGGGGATCGGGTTGCGGGCCATGGCGTCG
GTGATGGCCCAGAACAGGTTGCGCCAGGCGATCACCTCCCCGACCTGGGCTTGCACGCCC
CGGTAGTCCTTGGTGCCGGTTGCGGCGACGGCCTTGAGCAGCACCCCGGCGATGAAGTCG
AGCTTGACGGCAAAGCGGGTGCAGCTGTGGAAGGTGAAGCGCGGGATGAAGCCGGAGGCT
GGGAAGAAGTTGTTGACCTTGTCCACATCGCCGTAGACGAAGACGTTCTCCCAGGGGACG
AAGACATTGTCGAAGATGAAGACGGCGTCGTTCTCGTCCAGGCGACTTGAGAGTGGATAG
TCGAAGGGACTGCCCATGACAGCAGCGGTGTACTCGTAGCTCGGCCGGCTGATCAGCTTG
ACGCCCGGTGCATCCATCGGGACGGTGAAGATGAGGGCGAACTTCTTGTCCTTGATCGGC
AAGGGACCGTAGTGGGCGATGAAGTTGTAGTGGGTCAGCACCGAGCCGGTGGCGACCACC
TTGGCGCCCGAGACGTAGATCCCGCCGTCAGTCTCCCGCTCGACGTGCATGTAGACATCG
CCGACCTCGTCGGGTGGGCGGTTGCGGTCGACCGGCGGGTTGACGATGGCGTGGTTCCAG
TAGAGGACCCGTTCCTGGCCGAGCTGGTACCAGCGGCGGGCGTTGGCGCTGAACGGCTCG
TAGAAGGGGGCGTTGGCGCCGAGGGTGCCGAGGAAGCTGGCCTTGTAGTCCGGGCTGCGC
CCGAGCCAGCCGTAGGTCATACGCGCCCATTCGGCGATGGCGTCGCGGGCGCGGACGAGG
TCCTCGACCGAGCGGGGGGGGCGCGGAAGAAGGGATGGGTGAAGCCACCGTTGCCGGTAT
CGGTCTCGACGGTGAGGATGTCCTTCTTGGCCGGATCGTGCAAGGCGTCGTAGAGCCGGG
CGACCATGCGGGCGGCGTTGCGGAACGCCGGATGGGTCGTGACGTCCGTGACGCGCTCAC
CGTAGACGTAGACCTCGCGTCCGTCCCGCAGGCTCTCCAGATACTCCTCACCCGTAAACG
GTCGGGTGGCGACTGCTTGCGCCATAGTCCACCTCCGTGGCCTGCGAGCCTCGGTTTCGA
TCCGTTCGTCTGGCGGGTCCCGATGTCAAGTCTACAGGTTGTCATGCAATATCATCAACC
GGAAAGTTCCGGCATTCCGAACGCTGAAGGGTGCGATTTGCTGGATCCATTCCTGACACG
TTGCAGGAATGAAGAACCCGGTCTCTCCGAACAGCTTTCGAGCGAGGTCGGATCGGAGCA
TGACGGCATCGAGCGACGGATAGAGTCAGTCGGAAAGCGAGTTCAGGAGAGATTGGGTTG
CAATCGCTCCTGCAGGTGAGGGAGATCGGTGTTGCGGAAGGAGAACTGGGCGATGGAGGC
GAGATCAGCTGCGTGCGCTGCGGCCACCCCCATGGCGATGCATGGCCCCATCACACGAGC
GCTGGAAAGCGCTGCTGGTTCGGCATCGGTGCAGCGACCGATGGCGAGGAGGTTGGTCAA
CTCGGGTGAGAGCAAGGAGCGATAGGGGATGGTGTGAAAGTGACCGTCCGGGAATGGCTG
CCAATGGTAGCTCGCCGTTGAGTCAGGAGTTCGATCGGCCACGCGACTCGCGCGATGGCG
TCAGGAAACCGGCGACCGGCGAGCACGTCCTCGACCGTGAGCATGTACTCGCCGACGATG
GTCCGCGTCTGCCGGATACCGGGGTAACCGAGTCGGCGCAAACGAGCTCGTCCGAACACT
GCGGGATAGTGATCACGCAAGAGTTGGGCAGCCCGGGCGGCCTCGATGCGAGCGAGCCAA
GTCACCTGCCAGAAGGCGACCGGGTATCGCCGAATCGGATGGCAGAGGGAAATCACCGGG
AACTGGTGTACCGAGAGACTGATCGCGACTGATCTGCACGAGGTGCACGTGAACAGACAG
AATATCAGGAACGATATCCGACTACACGCGACAGCGCTATTCGGCCGTCGGAACGACCCT
GCGCTCAGGCGGCGAACTGCCGATGTATGAAACAGGGTGAGTCCAGCTCGCCAGTGAGGG
GGACGGGAAAAGACGGCTCGGATGGTAGCGACTTCAGCGGCACCTCATTGGGAGGGGGAG
CGAGGCGCAACGACCGCGTCCGAAGGGATTGACACCAACTGGATTCCATGGTATCGTCAT
ATCGCGATATCGAGGAGGCCGGGCCAGCGACGTATGGGTGAGTTGCTGATTGGCCGGCCG
GCGCTCAAACTCGAAGTCGCAATTTCGGTTCCGCTCGATTTGACCTCGGTTATTTCGCTG
GTCTTTCGAGCGACGGATGCGCGCCGATTCGAGCGTTGGCTGGTCGAAGCGCGAAAAGCA
CTCGGAGCGGAGTGGGAGCACGATCTCGATACGCTGCTCGGATTCTCGGGCCGATTACTC
TACTACGTCGAAGAGTTGTTGATGTCGTTCGATCCTTTCCGGCCCGAGCATCGTGAGGCA
GGTTTCGAGGACTATATCGCTCACCTGAAGCGGTTGCCGGCCTGGGCCTACCGCAGTATG
GCGATCCAGGCCGTCCTGCGGGTGGCACTCGATCGGGGGGTGCTGGAGGCGCCCCCGGAG
TCGGAAGACGCAGCAGCATGGCGGTCGTTCATCGAGCCTGGTCTCACGCGGGCCGATGCT
GACGAGGTCGTCCGGCTCGTTCTTGCACCTGAACAACTCAAGGAGCGGACTGTCCGTCTC
CTGGAGCGATTCTGGCGGGAGCTGTACGCGGCGGAGTTCGAGCGTGCGTTACCGGCCATG
CGGCGAGCGCTCCGGCAGGCGAAAGCGACCACCTTTGCTAGCGTGGCAGCAGCTTTCGAG
GAGCTGAGTGGCCATCGCTTGCCGGACGAGGTTCAGCTGGCGCTGCCGCGGGTCGAGCGG
GTGACCTTCTGCCCCTCGTACTATCTCGGCAACTTCGTCCAGTTCATCCTGTACCCGCCG
GAATTGATCCTGTACTTCAATTGCCAGCGGACCAGTGCAGCGACGCAGCCAGAGGTCGAG
TCCGTCATTTCGCCTGACCTCTTGCCTGGTCTGCGTGCTCTGGGAGACGGTACCCGGTTG
CGGATCATCGAGTTGCTCCGCAACGGTGAACGGTACGCTCAGGAGATCGTTGGCATGCTC
GGCATCAGTCAGTCAGCCGTCTCGCGGCACCTGGCGATGCTGGAGGCCGCCGGAATCGTC
ACCGTGCGGCCAGCCAACGGGATGAAATACTATGCGATCAACTCCCAGCGCCTGCGGCAG
ATCGCCGAGGAGCTGGAGCGGATCGGTTCGGTCGAATCGTTTTCGACCGAGCACGACAAA
TCAAACGGTCTGCGCGCGGGCTTCTCGCGCGCATCGGGTCGATCGCTGCTGGCCGAGGAA
AAGCCACCTCACTCCACCGTCGGGTGAGGCTAGGCAACTCCTCTGAGTCACCTCCTCACG
CGATCCCGAACGGGATCGCGTCCCCCTCGACGACCCGCATCCAGTTCGGCCGGACTCGGC
CACGGTCGAACTGCGATCGCCCTCCTTCGGCGATCGGCCCGATCGACGACGGGGACGCAA
GTCCCCTTCGTCTTTTACCGGGGGGCAGTGGAGCACCACTGCCCCTCGTGCATCGAGCAC
GAGTTCTCCACGGATTCCCTTTCGAGGCAGCGACTTCCCGGAGCATTGGCCACGGTTCGA
CCGGATCGAGTCGTCGCGAGCGCGGGTCAGAGAACGGGGCCGTCAGCCGACGGCCCCGGG
TACAGGGAGGGAGGGAGAAGTGGTCGAAAGGAGAAGAAGCCTTTGACGACAGTCGGCGCG
CGTTCGAACGCTGTACGTACGGATCCTACATCGTAGGATACTGCGGAACGTTCTTGCTGT
CAAGCCTCCACCTCGTTCACACACGCATTCGCGTTGGCTGTAGGGAAGATCGCGCAATCC
TGGCCGGCGAGCCAGCTGCGACGCAGTCTCCTCGAGGAGCGTTGCTGCCCATGTGGCTGC
TCGGTAAGCGTGTGACAGGTCGATGAGATGACGAAGTGCGAGCGATCCTGCCGGGGCGGG
CTGCCGGTGCTGCCCGTGTAGCGTGCCGTTGGCGTGATGCGAGTAGCTCGGTTATACTGA
TGGCCGGACCGTGCTAGGCGGGGAGCTAGCGGTGCCCTGTACCCGCAATCCGCTCTAGCG
GGGCCGAATTCCCTCCCGAGGTCCAACCCTGTGGGACTGCTTGGGCCACGCGGTGAGGAT
GGTTGGGTCCCACGCGGCGAGGACCCGTGAACCTGGTCAGGGCCGGAAGGCAGCAGCCAT
AAGCGGTCTTCCTCGGGCGACGTGGGAGTGCCTGGCCGGAGCTAGCGAGCCCAGTGCAAG
CTGGAGGGTTGCGATCGACGGAGGGTGCACGGTCCGTTCATCGGGCCACAGCGGTCATGG
CCGCTGTGGCCCGCGTCGTTTCCAGAAAGCAGATCGAGCGAGGGCGTTTCAGCGAGGCTT
GCGTGGAGATGCTGCCGAGGTTGCACGGCGAGCTGCTCGCTTGGGGGTCATCGCGTACTG
CTTGCGCCGGAGCTCTTCGGCGCGCTGCCGCGCGAGGGGTGGATAGACGCGAAGCAGCAG
GTGCGCGGCATACGCTGTCCACACGAGTACCAAGAGGGCGCTGAGATACAGCCAGATCCG
CTTGTAGAGATCGAAGGCACTGATGCGGCCGAGCCGGAAGAGAAAGAAGAAGAGTCCTAT
GCCGAAGACGATGAGACCCCATCCAGCGATGCGCTGCAGGAAGTCGGCCAGGAGAGGATC
GCGCTTGCGGATGAGTCGGCGTGGGTCGTTGTAGATCCAGAGACAGGTGAGGAAACCGAG
CGAGAAAACGACGACGTACGTGATCGAGAGCGGTCCCCAAGTAGGCATTTGCCAGAGCGG
AGCGGTCAGGTAGTCCCAGTCGAACGGATTACGCATCGCTGGCTCCCGCTAGCTTTGCTC
GAAGAGGATACGGCGCTTGACCTGCTCGATCGCGTTGGTGACCTGGATACCACGCGGGCA
TGCTTCCGTGCAATTGAAGATCGTCCGGCAGCGCCACACACCGAATCGCTGGTTGAGAAT
CGCAAGTCGCTCCTCGGTCGCCCGATCGCGCGAGTCGAACAAAAAGCGATGCGCGTTCAC
GATCGCGGCCGGGCCGAGCCATTCGTTCGTCCAGAAAATGGGGCAGGCGGAGGTACAACA
GGCGCAGAGAATGCACTTGGTCGTATCGTCGTAGAGAGCGCGCTCCTCCGGTGATTGCAG
GCGCTCGCGGACCGGTGGTGGCTCCTCGTTGATGAGGTAAGGCATGACGGTGCGATACTG
GGCGAAGAAGGGCTCCATGTCCACGACGAGGTCACGGATGATGCGAAAGCCGAGCAACGG
CTCGATCGTGATTTTCGGCCCGAGGTCCTTGATGAGCACCTTGCAGGCCAGTCGATTGCG
CCCATTGATACGCATGGCGTCGGAACCACAGACGCCGTGCGCGCAGCTGCGGCGGAAGGT
CAAGCTGCCATCCTGGTACCACTTGACGTAGTTGAGCGCATCGAGGACCCGATCAGTCGG
TTCGACCTCGACCGTGTACTCGCGGTAGTACGGTTTGGTATCGGTTTCGGGATTGAACCG
TTGGATACGCAACGTCACCTGCATCTCAGTACACCCGTTCCTTCGGCTCGAACCGCGTGA
TGACGACTGGCTTGTAGAAGAGCTGGAGTCCACCTGATGTCCGAGCGATCAGGGTGTGCT
TGAGCCAGTTGGCATCGTCCCGTGCTGGGAAGTCTTCGCGATAGTGAGCACCCCGGCTTT
CCTCGCGAGCCAGCGCCGAAGCAGCGATGGCTTCGGCACAGTCGAGCAGGAAGCCGAGCT
CGATCGCTTCCATCAGTTCCATGTTGAAGGTGCGACTCTTGTCGTCGATCCGAATCTGCG
TGTAGCGATTGCGTAGCTCACCGAGCTTCTGCTGCAAGCGCTTCAGACCGTCGCCGGTGC
GAAAGACACCTGCGTCGGTCATCATCGCTTCCTGCAACTCGGCGCGGATTTGGGCGACAC
GCTCGGTCCCGTCGTTCTCCCGGATCCACTCGATTTCGGCACGAGCGCGGTAGGCCGGGT
CTTTCGGCAGTGGATGGAAGTCGTTCTCCTGGACGAAGCGTGCCATGTGGCGACCAGCGC
GTCGACCGAAGACGACGAGATCGACGAGCGAGTTGGTGCCGAGCCGGTTCGCACCGTGGA
CGCTCACACAGGCACACTCGCCCGCCGCGTAGAGACCGGGTATGGGCGTGTTCTGCGCAT
CGATCGTCACTCGGCCGTCGACATCGGTGGGGATCCCCCCCATCGCGTAGTGGGCTGTCG
GCTGGATGGGGATAAGATCCTTGACGGGATCGAGGCCAAGGTACGTCCGCACGAAGTCGG
TGATGTCAGGGAGTTTCGTCTCGATGACCTCAGCCGGGAGATGAGTCAGATCGAGCCAGA
CGTAGTCCTTGCCGTCCACACCACGACCGGCGCGAATCTCCTGATAGATGGCACGGGAAA
CCATGTCGCGTGGTGCCAAGTCGAGGAGCGTCGGGGCGTAGCGCTCCATGAAGCGCTCGC
CCAGTCCGTTGCGCAAGATTCCGCCCTCCCCGCGGCAGGCTTCCGAGAGGAGGATCCCCA
TCTTGTAGATTCCCGTCGGATGGAACTGGTAGAACTCCATGTCTTCCAGGGGAATACCGC
GCCGAAAGGCAATGGCCACGCCGTCACCCGTTGCCGCGAGGGCATTGCTCGTGACCTTGA
AGACACGCCCGAAGCCACCGGTCGCCAGGAGCACGGCTTTGGCGTGGAAGACATGGATGT
CGCCGGTCTCGATATCCATAGCGACGATGCCGGTGCAGACACCGTCGTCGGTCAGCAAGA
GATCGAGCATCATGAACTCGTCGAAGAAGGTGACCTGCCGCTTGAGCGCAGTCTGGTAGA
GCGTTTGAAGGATCATGTGGCCGGTACGATCAGCCGCATAGCACGCCCGGCGCACTGGAC
CCTCACCGAAGTTACGGGTGTGACCACCGAAGCGCCGCTGATCGATCCGACCATCCGGTG
TCCGGTTGAAGGGAAATCCCCAATGCTCCAGTTCGATGATGGCGTCGATCGCCTCGCGGG
CGAGGACTTCGGCCGCATCCTGATCGACGAGATAGTCGCCGCCCTTGACGGTGTCGAACA
TGTGCCAGATCCAGTGGTCCTCCTCGACGTTCCCGAGGGCAGCGGCGATCCCACCCTGAG
CAGCACCGGTGTGCGAGCGAACCGGATACAGTTTGCTGACGACGGCTACATTGCATTTGC
CTGCCAGCTGAGCGGCGGCCATCAGGCCGGCTCCACCCGCGCCGACGATGACCGCATCGA
AGCGATGGAACACCATGGCTCAGCCTCCTGCCTGTGCGACGACTTCGAACTTGGATGGGT
CGAAAGTCACGATCGCGATCGAGCCGATGACCAGAAAGAGAAGGGCCAAGGTCCAGAGGA
CCGAATGGGCGAACACGCGCCAACCGTGCGGACGGACATAATCATCGATGGCGAGACGAG
CGCCGTTCAGCCCATGCGTCAGTGCCAAGAACAGTAGCAGCCAGTCGTACACGCGCCAGA
ACGGCGAATTCCACCGGTCGGCCACGAATTGCCAGTCGATCTCGTCGACCGTGTTCACGA
CGTGCATGATCACGACGTGTCCAACTGCCAAAAGGATCAACAGGAGTCCACTGATCCGGA
AGTAATACCAGCTGTACAGCTCGAATCCGCCAGAAGGTCGCTCTCGTCCGAGGTGCGGTC
GTGCGATCGTCATCGGAATAACTCCTTTTCATCAGCCAGCTTGGATGATCGCGCGGATCA
TCAGGAAGGCAGTGGGGATGAAGGCGAGCAGGAAGACCGCCATGACACCATAGAAGAGCT
GCCGTTCGTAACGATAAGCGGCTGGCCAGAAGTCGATGAGCATGATGCGTACACCATTAG
CTGCGTGATAATAGACCGCGCCAACCAAGATGATTTCGCCGATCCGGAAAACGGGGTGCC
GGTAGAGAAAGAGCAACTCGTTGAACACCTCAGGACCGTAGTTCACGAGGAAGATGTCCA
CGATGTGCAGTAAGAGGAACAACAGAACCCCGAGGCCGGTAATGCGGTGAAATGCCCAGG
AAATCATGCCAGGTGGTGGTCGATAGCCTCGATAGGCGCTGATTCCACGCGTCGTCGCTG
ATCGCGACTCTTGCGCTCGCGTGACCGTCATTTGAAACCTCCATCCCTCGCGCGTCGGGA
CATCCTTCGAGCGTCCCACGTTTGCGCTATCGCTAGTGTACGAGGCATTCTGGCGTTGCA
ACAACGACCAATTCGACTCATCCAAGCCGGCAGCCGGTGAAGCGCGAGGACAGTGGTACA
CTGCGCTTGCTGACCGGTGCGACTTGGTGGATCGGGAGCCATGTTGCTGTCGAAAGAGGA
TTCGGTCATCCGCGAGGCGTGTGTGCGCACGATCAATGTGGCCTGCCAAATCGCTCTAGT
CCCGGCACCGACCTTCGAGGAAGGAGAACGAGCCGAGCTGGTCTGCGAACTCTTTCGGGA
GCGCGGTGCGTCTCCCTTCATAGACGATGTGGGGAACGTGGTCGTGCGTCGACGGGGAGA
AGGTGAGAAGCGAGCGCTCCTGCTGGCAGCCCACTTGGATACCGTGTTCCCGCGCACGAC
TCCGTTGACGATCGAGCGTGGCGAGGGGTGGGTGCGTGGTCCGGGAATCGGCGATAACGC
GTTGGGCGTGGCGGCGTTGCTTACGCTGTGGGATTTCCTCGAATCGTTCGGCGTCGTGCT
TCCGGGCGATCTTGTGCTCGCGGCGAACGTCGGGGAGGAGGGGCTGGGAAATCTGCGCGG
GATGCGCGCGCTCGTCGATCAGTTCGGGCGCGAACTCGGGGCCGCGGTGGCAGTGGAGGG
GCACAATCTCGGTCGGGTGACGCATATCGCCGTTGGATCGATCCGCCTGCGGTTGATCGT
GCGCGGGCCTGGTGGTCATAGCTGGGGGAACTTCGGGACGCCGAGCGCGATCCACGAATT
GGCACGGATCATCTGTGCGCTGACGGAGCTTCCGGTGCCGCGTTCACCCAAGACGACGTA
CAATGTCGGTATGATCGACGGTGGAGTATCGGTCAACACGATCGCTCCTTTCGCCCAGGC
GGTGATCGATCTACGGTCGATCGACCCGCGTGAATTGCAGCGGCTCTCTCGCGCGGTCGA
GGAACTCGCTGCGCGGCAACGCGCGGCGGGTGTCGAGGTCGAGCTGGAGTTGCTCGGCGA
GCGGCCGGCTGGCGAGACGCCCGTGGATGCACCAGTCGTCCGGACAGCGTTACAGGTGCT
CCGTGCACTCGGAATCGAGCCGGTCCTGGATGCCTCGAGCACGGACGCGAATGCGGCGAT
CGCTGCTGGGATTCCAGCGATCTGCATCGGGTTGACGCGAGGGCGGGGGAGCCACACGCT
GGAGGAGACGATCGAGATCGCGCCCCTGGAGCTCGGCCTCCGGCAGCTTCTTCAGCTTGT
GCGAGCTTTCCCAGTCATCTGAAACGAGTCGATCGAGGGGTGCCGGCAATGCCGCGGATT
TACGTCGCGCTCGACATCGAGGCGACTGGTATGGATCCGGAGCGCGACGAAATCATCGAA
GTCGCGGCGATCAAGTTCCGCGAGGAGGAAGTGCTCGAGCGATTCGAGACGCTCGTGCAG
CCGCGGCGTCCTGTTCCGCTCGCGGTGGCAAGTTTGACTGGTCTCACGATGCGCGATCTC
CGGCGTGCACCCTCGTTCCAGCAGATCGCGCCACGGCTCCGCCAGTTCGTCCGCAATTAC
CCGATCGTCGGCCAGTCTCCGGATTACGACCTGCAGATGCTGAGCGCGCACGGACTCGAA
CTGCGCAATCCGGTCTACGATACGTTCCGTTTGGCGACGATCTTGTTGCCCGATCTTCCG
GCCTACTCGTTGGCTGGCATCGCGGCACGACTGGGCATCTCGGTCGCGCAGCAGCATCGG
GCGATGGCCGATGTCGAGACGACCATGGCGGTCTTTCTGGGACTGTGTGACCTGCTGCGC
GCCTACGATCCGGAAACGTTGCGACGGTTGGCCGACTACAGTGCGCAGGCCGGATTGCCG
GAAGCGGAAGTCTTCGAGGCGATTTATCACGAGTTGGTCACTCAAGGGATCGGGCAGCTC
GGCGATGCGCTCGCCGAGCGCGTGCGTTCGTCGGTACCGGGTGCCAATCATGCGGCCGAA
CTGGTCTTTCTGCTGCCGAGCGATCGGCCACCACGCCTCGAACCGACCGGTGAGGCACCG
GTCTTTGACCTCGACTGGATCGGCCGTCTCTACGGACCCGAGGGCCCGTTCGCGCGCTCA
CTTCCCGGGTACGAGTTTCGAGCTGGTCAAGTACGGATGGCCCAGGCGGTGACGAACGTC
CTCAACCAGGGAGGCCAGCTCTTGGTCGAGGCAGGGACGGGAACTGGTAAGTCGCTGGCC
TATCTCCTGCCGGCTGTCCTCCATGCGGTCGCGCGTGGCGAAACGGTGGTCGTCTCGACC
GATACACTCGCATTGCAGGATCAGTTGTTCGCCAAGGATCTCCCGTTGCTTCGGCGTGCG
CTCGAGGCAGCAGCTGAACACGATCCCCGACTGGCCGATGCGGCACGGTTTCGGGCGACG
GTTTTGAAGGGGCGATCGAATTACCTCTGCCTGCGGCGCTGGTTTCTGCGGCAGCGTGAA
CCGTTCACGAGCCGGGCCGAAGCGCTCCTCGCAGCGAAGATCACCGCCTGGCTCGCGCAG
ACGGAAACAGGCGATCGTGCGGAACTGCACCTCTCAAACGAGGAACAGCTGGCATGGGCA
CAAGTGGCGGAGTCGGAAGGGGCCTGCCTACCGAGCCGTTGCCTCTTCCATCGGCGGAAC
CAATGTTTCCTCTACCGGGCGCGGGCCACAGCCGAAGGCGCGCACATCGTCATCGTGAAT
CATGCGCTGTTGCTGTCCGATCTGCTGGCCGAGAGCCGTGTGTTGCCGTCGTACCGGCAC
CTCATCATCGATGAAGCGCATCACCTGGTCGATGAGGCGACGCAGCAGTTCGGTTTTCAG
ATCGCTCATGAGGATATGCGTGAGCTGGTGCGGCGGGTGCTCGGACTCGATCATCTGGGT
CGCTATACTGGTGTGCTCGGCGAACTCTGGTCAGTGCTCGCTCAACGGCCGGATGGATCG
GCGCGGGCTGTCGCTCGCGAACTGGGTCAGCGGCTGACCGACCTGTGGCCGCGCGTGGAG
ACGCTGCACCAACACACCGAAATGCTGTTCCACCTCTTGGCGGAGGTGGCGCAACGCCAT
CCGGTGGAAAACGGAGGTTATGATCGGCAGATCCGCATCACTGGCGCACTGCGGCAGGAA
ACGATTTGGGGCACGGTCGAAGAGCTTGGCCAAACGGTGACCAGCCATCTCCGGACAGTT
CTCTCGGCCCTCCAGTGGGTCAGTCACCGGCTGGAGGATCTTCCCGCGGCGATCCGCGAC
GAACTGAGCGAACTCGTGACCGAGTTGGACGTGCTGGAGCGGCGGGCGCGCGAGCTGCAC
GGCCGCTTGCAGGAGATTTTGTTCTCGCCGCGCGTCGAGCGGGTGTACTGGTTAACGTGG
CGTGCGCAACCGTTGTCGGTCAGCCTGAATATGGCGCCGCTGGACGTCGCGCCGCTCCTT
CAGGAAATGCTCTTCAGTCGAGTCGATACCCTGGTTCTGACGTCAGCGACCTTGACCGTG
GATCGCTCGTTCGACTACATCCGACAACAACTCGGGTTAGCCGATGCGGACGAACTGGTC
GTGGAATCGCCGTTCGACTACGCCAGTTCGACGCTACTCTGCCTGGCTGAGGACATGGCA
GAACCGGGTGAGCCGGGGTACCAGCGACAAGTGAACGAAGCACTCTTGGCGTTGCTGCGC
GTGACGCGCGGTCGTGCGCTGGTCCTTTTCACGTCGCACAGTGCCCTACAGGCAGCCTAT
CGGGCGATCAAGCGGCCGCTCGAACAAGAGGGAATCCTCGTGCTCGGACAACGGTTGGAT
GGCAGCCCGCGCCAGCTGGTCGAACGCCTCAAGGCGCGACCGGCGACGGTCGTCCTCGGG
ACCAATGCCGTCTGGGAGGGAGTCGATGTACCGGGTGAAGCATTGAGCGTCCTCGTGATC
GCGAAGCTGCCGTTCGCGGTTCCGAGCGATCCGGTCTTTGCGGCGCGTTGCGAATCGTAC
AGCGATCCCTTTCAAGAATACGCCGTGCCGCAGGCTGTCCTCCGCTTCAAGCAAGGCTTC
GGGCGACTCATCCGCAGCACGCGCGATTATGGTGTCTGTGTCGTCTTGGATCGGCGCGTC
ACGACGCGCCGCTACGGGCAGCTCTTCGTTCAGTCACTGCCACCATGCACGGTCAAGCGG
GTACCAGTTGCACAGATCCCACGCTTGGCGCAGGACTGGTTAGTACGGCAGCAGGATCGC
TTGGCAGCACGGGTACCAGCGGAAGGAGGATCGGGCGATGGATCAGCTGGATCGTAACCT
GGCGATGGAACTCGTGCGTACAACGGAGGCCGCTGCATTGGCCGCGGCCCAATGGGTCGG
GCGTGGAGACAAGAACGCAGCGGATGCCGCAGCGGTGCAGGCGATGCGGCGGATGCTTTC
GACGGTGCACATGAAGGGAATCGTCGTCATCGGCGAGGGGGAAAAGGATCAGGCGCCGAT
GCTGTACATCGGCGAGGAAGTGGGAACCGGAGAGCCGCCGGAAAGCGATTTGGCGGTCGA
TCCGATCGATGGGACGCGGCTGTGCGCCAACGGCATGCCAGGTGCCGTCTCGGTCGTTGC
CTTGGCCGAGCGGGGTTCGATGTATTACCCGCCGGGAATCGTCTACATGAACAAGATCGC
GGTAGGGCCGGAAGCCGCGCACGCGATCGATATTCGACTTTCCCCCACCGAGAACTTGCA
CCGGATCGCCGAAGCGAAACGGATGAGTGTCCGACTGTTGACGGTCGTTGTGTTGGACCG
TCCCCGCCACCAGGCACTGATCGAGGAGATCCGCCGTGCGGGAGCTCGCATTCGGCTGAT
CACCGATGGCGATGTGGCGGGTGCCGTGATGACCGCTTTCCCGGAATCGGGTGTCGATGT
GTTGATGGGTATCGGTGGTTCACCGGAAGCGGTCGTCGCGGCGGCAGCGCTCAAGTGCGT
TGGCGGGGCGATTCAGTGCACGCTGTATCCGCGTGACGAAGAAGAACGCCAGCGCGCACG
CGAACTCGGGCTCGAACTCGAGAAGGTTTTCACGGCTGACGACCTGGTGCGCTCGGACAA
CGTCTTCTTCGCCATGACCGGGATCACGACCGGGGATCTGGTGGAAGGAGTTCGCTTCAC
GCGGCACGGTGCCGAGACGCACTCGATCGTGATGCGATCTCGAACCGGGACGATCCGGCG
GATCGCGGCCGAGCACCGGCTGGCGAAGGTACAGGAATACCAGACGATCGCGTTTGACAC
GGATGGTAGAGTCATGGTAGAGTAAAAGAGCGCGGGTTGACCCGCGTTGTCTCATGCCTC
TCCATCGTGCCCCGGTCTCGAACCAGTCCTGTTGACGCTTCGAAGACCGGCATCTCTCAC
GGGAAATCGAAAGACGCGCACAAGAGGTTTCCGAGATTTGTCCGCACTGCGATCACCGTT
TTCGCGCACGAAGCCAGCCTGGGCCGTTCCGACTCCTCCGCGGGGGTGATCGGGCGGTTC
ACCTGGTCTCCGTGCGGCGAGCGGTTCACCCGGAATGTTCGAGAGGACGAACCAAGTAGA
GGAGAACGAACGCGTGGCAAAACGAACCGATTCGAGGAGGGCGGAACTTATGGATCCTGT
TGCACCCACCACGACTACAGTCGAAGAGGTCAAGGAGACTCCGACGCTTACCGCAGCCGA
GCTCCAGGACAAGAGTCTCGAGGAACTCCAAACGATCGCCCGGGACTTCGGCATCCCGAA
TGCGCAGCGGTTGCGCAAGATGGAACTCGTAAACAAGATCCTGCGCGCCCAGATCGAGCG
CGAGGGGGGGATTTTCGGGGAAGGTGTCCTCGAAATCACCGAAGACGGATTCGGATTCCT
CCGCGGTGAACGCTATTTGCCGGGTCCCAATGACGTCTACGTGTCGCAGTCGCAGATCCG
ACGCTTCGGCCTGCGCCAGGGAGACTGGGTCGCTGGGCAAGTGCGTCCGCCGAAGGAGAA
CGAGAAGTACTACAGCCTGCTTCGAGTCGATGCCGTCAATGGCATGGACCCGGAGTTGGC
GCGGCGACGACCGAGTTTCGATACCCTGACTCCGATTTTCCCGATGGAACTGATCAATCT
GGAGACCGAGCCGCACATCCTGTCGACGCGGCTGGTCAACCTGGTCGCGCCGATCGGACG
CGGGCAGCGTGGTCTCATCGTGTCGCCGCCCAAGGCCGGAAAGACAGTTCTGCTGAAGCA
CATCGCGAATGGCATCACGACCAACTACAAGGACATCCATCTCATCGTGTTGCTCATCGG
TGAGCGCCCTGAGGAAGTAACGGACATGCGGCGCTCCGTCGACGGTGAGGTCATTTCCTC
GACCTTCGACGAACCGGTCGAAGACCACATCCGAGTAGCGGAAATGACGCTCGAGCGGGC
CAAACGATTGGTCGAGTGCGGTATGGACGTGGTGATCTTGCTCGACTCGATCACCCGGCT
GGCTCGTGCTTATAACCTGAGTGTTCCGCCGAGCGGGCGAACGCTTTCCGGTGGTATCGA
CCCGGTCGCGCTCTACCCGCCCAAGCGCTTCTTCGGTGCTGCGCGCAATATCGAAGGCGG
TGGGAGCCTCACCATCATCGCCACCTGCTTGGTCGATACCGGATCCCGTATGGACGACGT
CATTTACGAGGAGTTCAAGGGCACCGGCAACATGGAATTGCACCTCGACCGCAAGCTTGC
CGAGCGGCGTATCTTTCCGGCGATCGACATCCAGCGCTCGGGGACACGGCGCGAGGAATT
GTTGTTGGACGAGCAGACCTTGCGCCAGGTCTGGACGATGCGACGCATGGTGTCGATGCT
CGGCGGGACCGATGGCACGGAACTCGTGCTGGGCCGGCTGGCGCGGACGCAGAACAACGC
AGAGTTCTTGGCGACGTTGCACAAGGATCTCTGAGTCGAATGGACGTCGGACCCGATGGT
TCGCGAGCCTCTCGTGCGCTCACCTGAGCGTGAATGGAGCGATCGAGACATTCTCATGCT
GGTCGCGGTGGCGGCGACAGCCGTCCTCTGGCCGATCGGGCTGCTGTTGACCTGGGCGAG
TGTCCGCTGGCGCTTGCGGGACAAGCTGATCGCGACGATCCTCCCGTTGGCGGGCCTGAT
CCTTTCCCTCGTGATCCTCCCGGCGGGAGCGCGCGGGATCGGTTTGAGTGGCCCCTCCGG
ACTCGCCTGGACGGTCGAAGTCGGGCACTACGCAGGCCTGGTCGGAGCGCCGCTGCTTGC
TGCCCTCTATCTCGGTATACGGGCGCGGCTGCCAGCACGTCTCCTCGGTGGGCTGGTGCT
CCTGGCGCTCGCCATCCTGGCGCTCGGACAACTCGCCTTTTTCCTGGGCGGTCGGTTGCA
TCCCGGCGGAGCCTGAGCGCTTCAGCTGCTGGCTCGCTCGGCGCGCAGGAGAAAGTCGAG
CAAGACGAGTCCAGCAATATGCGGGAGTAAGCGATGTGGGAAATGACCGGCGCGCGGCAG
GAGACAGAGTTCTCCTGCCGGTAGCCGGCTGGCGATGTCGACGAGCCACGGCGCAGGGGC
CACCGGATCATTGTCGCCGCTCATGAGTAACACCGGGCAAGTGAGCGACTCGACCCCAGC
CTGCCACTCGCGCATCTCGGGCGGCTGCTCCTTGCTATCGCGAATGAAATTGGCGAGGAG
TCGGTCGCGGGCGTGGTGCGGGCCATGCGCGCGGTGCAGGTGGGCGTACTCAGCTTCGTT
GGAGGGAAACTGTTCCTCGATGATTTGCCGGGTGTAAGCGGCCGTGGAGGGAGCGGCGAA
ATTGGGCGGGCCGATGAGCACGAGAGACCGTGGATGGATGGCACCCTCGACAGCCAGGCG
CGTCGCGACCATGGCGCCGAGGCTCGCTCCGACGAGATGCGCGGACTCGATCCCCAGCCG
CCGCACGAGTTCAGCGATATCAGTCGTGAACCCGGGCAGCGTCAGGCGCCCACCGGGATC
GCTGCTTCGTCCATGTGCTCGGAGGTCGGGGGCTATGACGTCGAAGGAGCGGCGCAGGGT
ATCGAAGATGGCAAGCCAACTCTCGCTGGTTCCGAAGTACTGGTGGAGGAGGATAACCGG
AGGGCCCGTCCCAGCTCGACTGTAGTACAAGCGTACGTGGCTGAGATCACAGAACGGCAT
CTTCCCCTCCTCGCTGACAGGGCACTGCCGGAGCCGGCCAGCCGAACCACTATACTCACT
GCCGAGCGCTCAGGGGGAGGGATTGGTGTGCGCGACGTCAGTGCGCTCCGGACGATTCTC
CGGCGTATCGATCGTCGGGGTTACAAGGCCTACGAGGAGCTTCGCGGCTTCTTTCGGCTC
GGGGATATCATCCTGGCGATCGATCACGTGCAGGGTGATCCATATGCGCCTCCGTCGCGC
GTGCGCGTGATCGTGGAGCGTTCGCGGCTCGTCTTTCCCCCCTGACGAATCGGATACGGC
GGGTCGCATTGGAGGATTTTCTCGCTCGGCGTGCACGGCGAGCCATCGATCGAGTCGGGC
GTCGGCGGACGGGAACCGGTCGCTCGGGGATTATCCAGGTCGATGCCGGTGGTCAGGAGG
TTCTCGAACGCACCGCCTGCCGGATCAGCGACGATCGGGTCGAATTGCGCCTTTCAGTGG
GACTACCAGCAGCTGGTCGAACGGTGCTCGGTGATGTGGCGGAAGACTTGCTCACGGCCG
CGCTGCCCGAAATCGCTCGATATGCTCTCTGGCTCGATCGGACGGCGCTTCAGGAAGCAG
AACGGTTCATCGCGGTGGTCGAAGATGCGGAAGCGCTGCGCGAGCAGTTGCCCAGGGCCG
GTCTCGTCGCTTTCATCGGCCGAGGAGCGATCCTGCCGCGCAGGAGCGGTGTCAGTCAGG
AGCCACTGACCGATGGAGTCGTTCCCTTCGAGCCACCGCCGAGTTTGGAAGTCGAACTGG
CGACTCCGCACAGTGGTCGCCTTCGTGGGATGGGTATTCCAGAGGGAGTCACGCTCATCG
TCGGTGGCGGATTCCACGGCAAGTCGACGCTTCTCGAGGCACTGGCCCGCGGAGTCTACA
ATCACATCCCCGGCGATGGACGAGAGCGAGTCGTGACGCGAGCCGATGCCGTGGTGATTC
GAGCGGAGGATGGCCGTCGCGTTGTCGGTGTCGATCTCTCACCGTTCATACGTGACCTCC
CGCTCGGTCGCTCGACGACCTGTTTCACCAGCGAGGATGCGAGCGGATCGACCTCGCAGG
CATCCAATATCCTCGAAGCGTTGGAGGCCGGTGCTCGGGTGCTTCTCATGGACGAGGACA
CCTGTGCCACGAACTTCATGATCCGCGACCACCTGATGCGCGAACTTGTCCCTGCTGAAG
CTGAACCGATCGTCCCCTTCATCGATCGTGTCCGCCAGCTGCACCGCGAGGCAGGTGTTT
CGACCATTCTGGTAATGGGTGGTGCGGGCGACTATCTGCACGTGGCAGATACGGTCATCT
GGATGCACGCCTATCACCCACGCGACGTGACGGCTCGCGCTCACGAACTCGCTCGTCAGC
ATGGAAACGGGGTGTTCGCTCCACCGAATCCCTGGCCAGGGGTGGTGCAGCGAGTACCGA
TTCCAGAAAGCATCGATCCGCGGCGACGGGAGCGAACGCGGATCAAGGCGCATGGCACCG
AGGAAGTAACGTTCGGGTACGAGTCGATCGATCTTCGACATGTCGAGCAGCTGGTCGATC
CTAGTCAAGTGCGCGCGATCGGGTTGGCGCTGGCCTATGCCGTCGAGCATGACATCATCG
ATGGGAAGCGGGCACTGTCGGCGATCCTCGATCTGGTGGACGAGATCGTTGACCGCGAGG
GTCTGGATATCCTCTCACCGTACCGGGGCCACCCAGGCGATCTGGCACGCCCGCGACGGT
ACGAGCTGGCAGCCGCCCTCAACCGGCTGAGGAGCCTGGAGGTGCGGCAGGTTCGCCTGG
CTCCCTGAACTGCGGACGAGTCGGACGCGTGCGTGCCTGGACGGCGGCAATGCCGCTGAT
CGCGGCGGTTTCCGCCCGGAGAATCAGCGGCCCCAGCGAGCGAAACTCCGCCCCGTGCCG
TCGGAAGAGCGCGATTTCCTCGGCTGTCCACCCGCCTTCGGGGCCCACGGCGACAGTGAC
CGTCTGGTCTGGCGAGAACGAGGCGTGTGCGATCGCCTCCGCTTCGGGTGCTTCCCAAAA
GACGAGCAAGCGAGCGGTGCGCACGGTGGCGAGTGCGCGGTCGAGCGTCGAGGGGGTGTC
GATCTCAGGCAGCGTACCGCGCCCGCATTGCTCGCTGGCCTCCATGGCGATCCGCTGCCA
ACGCGCCAGACGTTGGGTCACATCGCGAAGGGCTAGATGAACAACAGTTCGTTGAGTGTG
CAGGGGAACGATGCGAACGATGCCGAGTTCCGTCGCCTTTTCCACCACCAGGTCGAAGTG
ATCGTGACGCAGCAAGGCCTGCAGTAACACGATCGGTGGCGGGGGGAGGGGTCGTGCCGG
CTGGGCATCGACGAGAACGGCGACCGTGCGCTCAGGATCGAGCTCGATGAGTTCGGCGAC
GAAATCGATCGCGCGACCATCGCAGAGGAGCACCCGATCGCCTGGGCGCAGCCGCAGGAC
ACGGACAAGCTGATGGCTCACGCGCCGAGGTAGGGTGACGCGAGCACCGAGTTCGAGATG
TTCGGTCACGAAGAAGCGATGGCCCCGCCGGCTCATGGCCGATTCCGCCGCAGGAGCAGG
CTCACCCAATCACCGTCCTGCCGGCGCTCGACGAGTTCAGTGCCGAGATCGTGATAACGG
CGACGGACTCCCTCCTCGGCTGTGTCGATGATGCCGCTGAGGACGAGGTGAGCGCCGGGC
CGTGCAGCCCGCACCAAGCGCGGCCCCGCTTCGATCAAGACGCGGGCAACGATATTGGCC
ACGACGAGGTCATAGGCCTCGCGATCAGTGAGGTCCTCGGTGACATCGCCGATGCGCACC
GTCGCACGATCGGCGACGCCGTTCCGCTCCAGGTTCTCCCGCAGGACCTCGCCAGCAACC
GGATCGATTTCCCATGCCGTGACCGACCGAGCACCGAGCGCGAGCGCAGCGATGGAAAGG
ATGCCCGACCCAGCTCCAGCATCGAGGACGCTCATGCCGGGGGTGACCAAGCGTTCCAAC
CAGAGGAGACAGTGCTGGGTAGTCGGGTGGAGCCCCGTTCCGAAGGCCATACCAGGATCG
AGGTGAACGACGATCTCGTCGTCGCGTGATTCGTAAGGGATCCAGGAAGGCCGGATGACG
ATCCGGTGGCCGATGCGCGTCACCGGGAAATGGCTCTTCCATGCCTCGGCCCACTCCTCC
TCGGCGAGTGTCCGCAGGCGAAGTTCACCGATACGCCCGAGTTGGCTCAGGTGCCAAAGC
CCATGTCGGAGTCGTTCGACTGTGGCATCGACCTGCTCGTCGAGCGGCAGATAGGTCGCG
ATGAGAACCGGAGTCGCCGGATCGATGGTCGCGTTTTCTCCGTCGGGATCCTGTGCTACC
GGGTGAAAGACGGCGGCTCCCTGCTGGTAGCCGAAGCGGGCGAACAGTTCGGCGACTGCA
TCGGCGACCTCAGCATCAGTCTCGACAGCGACTTCGAGCCAACGCGCAGGCATCAGCTCA
TGCTCCGTCTCGTCCGGAGAAGGTGATCTCCGAGGAATCGCCGACGTTCACGCGCACGAA
GTCACCGAGTACCCGGGCGCGGCGACCGACGATTGAGCGGTGCAGCATAACGCCGTTGAT
GGTCGCCTCCTCGTCGATGATCGAGTCGGTGACGATCGCGTGGGAGACGACCGCGCCCGG
ACCGATGCTCACGTAAGGACCGATCACGGCGTGCTCGATGCGGGCAGTGGGATCGATCAC
GACCGGTGGAACGACGACGGCGGTCGGGAAGGACGGCTGTGGGCCGGCTTGACGGTCCAG
GAGGAAACGATTGGTTTCGAGGAGCGCTTCGACCGTGCCGCAATCCTCCCAAACCGAGAC
AGGTTGCGCCACGATCGTGCGGCCGCGGTCGATGAGGATCTGGATCGCTTCTGCCAAGTA
GTACTCGTTCCCGCGCTTGCGGCCCTCGGCGATCTGCTGCTCGATCGCAGCGATGAGGTC
TCCGAAGTCACGGAAGTAATACACCCCGACCACGGCGAGCCGAGAGACCGGTTGCGCTGG
CTTTTCGACCAGTTGGGCGATCCGTCCGTCTTCGACGATGACGACACCGAAGCGGCGGGG
ATCGTCGACCTCTTTCACGAAAACGATTCCATCCCACGGACAAGTGAGAACCGCTTCGAG
GTTGGCATCGAAAACGAGGTCGGGAAACACGACGAGCGTCGGACCATGGACGAGACCTTT
AGCCTGGAGCAAGGCATGCGATTGCCCGAGCGGCTCAGGTTGCTCGACGAACACAGCGTC
GAATCGGTAGTGGGTGCGCACATACTCTTCGATCTGCTCGCCGAGATATCCGGTCACGAA
GACGACGCGTTGGAGTGGCAACCGGTTCAGTCGGTCCAGGACATGGCCGAGGATCGGTTT
CCCGGCGACGGTCACGAGCGGCTTGGGTTTGCTCCAGGTGTGGGGGCGAAGTCGGGTCCC
CAGGCCGGCAACGGGAATCACCACGTGCATCGGCTCACCTCCCTCGTCGGAATCGAGGGT
GTGTCCTTCCCGAGCAGGTCCGATTCCAACGAGCGCCGAGTGTACCCGCGCTCGTGCTCG
AGTCTGGGCGGATCGAGTTGCAGCGATCGCATTCGGCAGGATCCTCGTCCGCGGTCGCGC
AGGGCAGAACGCTTGAGAAAACCGGGGTGCCCCCAGCGGGATTCGAACCCGCGATCTCCA
CCTTGAAAGGGTGGTGTCCTGGGCCTCTAGACGATGGGGGCCGGCGCCCACACAATCTCT
AGCAGTATAAACTTTCCAGGGTGATTTCGTCAAAGGCGCGTGCAAAGAGGAAAACGACCG
ATGGATCATCCGCATTTTGCTCCCACGCCGACTGCCGTGGTGCGGGCCGACCGGGTCGAA
GCCGTCGTGAATCGGTCGGTCGCATTCTGGGCCCGGCACTGGCTCGCTGGGCTCAACCTG
CTCGCTGGTGTCTTCGCGTTCTTGCCGCTTCTCGCTCCCTGGCTCCTCGCGCAGGGGCAC
ACGACATTGGCGTATGGTATCTATTTCGCCTACCGCTTCGTCTGTCATCAGAAACCGGAG
CGGAGTTTTTTCCTCTTCGGTCACCAAATGGCGTACTGCCAGCGCGACCTGGCTATTTAC
CTGGGCGTTTTCGCGCTGGGAATGGTGTATGCGGTTGTCCGGCGCTGGCTCCGACCACTT
TCCTGGCGGGGTGCGTTCCTGTTGTCGATGCCGATGGCGATCGATGGCCTGACGCAGCTC
GTCGGTCTGCGGGAGAGTACGTGGCAGCTGCGGGTCTTCACCGGCGTCTCGTTCGCGCTG
GCGACCGTCTGGTTCGTGTACCCTCGGCTCGAGAGCGGTTTCGCTGAGGTGCGGGCGGTG
CTCGCTGCCCGATCACTGCAGATCGAGCGAGGAGCGGAGGGGACGAGCTGTGGCCAGGGT
GCTGGCGAATAAACGAGTTGTCGTCGGAGTGACCGGCGGTATCGCCGCGTACAAGACGGT
CGAACTCGTGCGTCGCCTGATCCAGGGTGGCGCCATCGTCGATGTGGTGATGACGGAAGC
TGCCACCGCTTTCGTCGGCTCCTTGACTTTCCAGGCGATCACGCGTCGCCCGGTACAGGT
CACGACAGTCGGCGTCTGGGAAGGGGAGCAGGCTGGACACGTCACGCTCGGTGCAGCTGC
CGACGTCATGATCATCGCGCCGGCAACAGCTGATGCCCTGGCGAAGCTGGCGCATGGTCT
GGCGGATGACGCAGTCACGCTCACCGCACTCGCCTGCCCAGCACCGCTCATCGTCGCGCC
GGCGATGGACCAGTACATGTACCTCCATCCGGCGACTCAGGAGAACCTGGAGCGCTTGCG
GAGGCGTGGCGTCACGGTGATCGGACCGCATCGTGGACCGCTCGCCTCCGGGATGGTCGG
TGAGGGTCGAATGGCCGAACCCGAGGAGCTGTTCGGTGCTGTCCGGGCGGTGCTCGGTCG
TGCTGGGCCCCTGGCTGGTTGCCGAGTCGTGGTGACTGCTGGTCCGACACGGGAAGCGAT
CGATCCTGTACGATTTTTGAGCAATCACTCGAGCGGCAAGATGGGTTATGCGTTGGCCGA
GGTCGCGCGTGACCGCGGTGCAGGGACGACGTTGATCAGTGGTCCGACCTGTTTACCTGC
TCCGTTCGGCGTTCGCTTCGTTGCTGTCGAGAGCGCAGCCGAGATGGCGGCAGCCGTTGA
GGAGGCGATCAGCGATGCGGACGTGCTGGTGATGTGCGCTGCAGTGGCTGATTTCCGCCC
CCGTCAGGTTTCTGCCGAAAAGATCAAGAAGCGCACAGCATCGCTGTTGCTGGAACTGGA
GCCGACACCGGACATCCTGGCATCGGTCGCGCGTCCTGGACTCCTCAAGGTCGGGTTCGC
GGCGGAGACGGAGCGACTCCTCGAGCATGGCCACGAAAAGCTCGTCCAGAAGGGGATCGA
TCTTCTCGTCATCAACGATGCACGGCGGACGATGGGAGCGGAGACTGCGCGTGTCACGTT
GTTGCGACGTGGTCGGGAACCTGAGGGGTTACCTGATCTTCCGAAGGAGGAGGTAGCTGA
ACGGATCTGGGATGCGATTCAGGAGCTGCTCGCTGAACGGGAGAGGGTTGCACAAGGATG
AGTGATCGGCCACCACTGCGTGCCCGGCGTGTCCGACGGCGCGGGACAGTGGCAGTGCAG
CTCGCCAACTGGATTCCCGTGCTCATCTCCGTGTACTGGTCGATCCTATTGGCGCGCTGG
TTTGTGTGGGTTCTGGCGAACGCAGTCGGGGGGCAGTTTACGCAACTCCTGGTCCTCCAC
CGATGGCTCGCCTGGCCCTTCACCGACCTTCCCGGGGCGTCTCGCTGGCCGTTACTCGCC
GATATCGCGGCTGTGGTTCTGAGCGGCGTCGCGGCACTCGGTCTTCTAGGTGTCGCGGCG
GGATGGTGGCGGGAAGCCGAGCGACGACGCCCATCCTGAGATGACGAGCGCATGGCGACT
GCACACGCGAATCGCCGCGAACGCTGCGATGCAGCGTGGTAGACTGCTGGATAGACAATG
AGTGGGGAGGCCGGAGGGCTCGCGTGCGTGGCCAAAGGAGCAATCGGATGGTGCGCAACC
TCGTCCGTGGGGTTCTCAATCTGGTGCTCGCCGCCGTGGCGACTTGGCTGGCGAACTATT
TGGTCGAAAGACTCTTCGGTCCTGAAGAAGCGGTCAGCGAGCATTCCTGAACGATCGCGG
ATCGATCATCTGATCGACGGGTATGGGGAGGGTCGAGCGTGGAGATAACGCGTCGTGAAG
TCGAAGGCTTGGGAGCACTGCGCAGCGACGAATGGCCGATCATCAGTCTCTACTTACGAG
TCGATAAAGAGCATATCACGGACGATCACTATTCGATTCGGTTGAAGAACTTGCTCAAGG
AGTTGGAGCGAGCGCGGGAACAGATTGGACTGAATCGAGCACAGTCCCAAGCGGTCGACG
AGGATGTCGAACGGATCCGCGCCTTCTTCCGCGATCATGGCGACGAGTTCGGTCAGGGAG
TGGCCCTCTTCGCGAGTAGCCGGGCTGGCCTTTGGCGCGTCTATCATGTGCCGCGAGAGG
TCGGGAATGAAGCCGATCTCGATTTTCGGCCTGTCATCGGGCGCCTGGTGCGCGTGGTCG
AGTTGTTCGAGCCGATCTGTACGTGTGTGATTTCGCGAGACCGGGCAAGGATCTTCCGCG
GCCATTTGGTGAACTTTCAAGAAGTCGCCGTACGACTGGACGAGGAAGTTCCCGGCCAGC
ATGGGCAAGGGGGCTGGTCGCAGGCGCGTTTTGCCCGCCACATCGAGGATCATGTGCGCC
AGCATTTTCAGCGGGTCGGGCAAGTGCTGTTCCAACTGTTCGAGCAAGATCCGTTCCGGT
TTCTCGTGGTCGCTGGTCCCGACGAGGTGGTCGCGGACTTCGTCGATGGCCTGCATCCGT
ACTTGCGCGAGCGCTATGTCGGATCCTTCAACTGTTTGATGGAGGCGACAGCCAAGGAGA
TCCGCGAGGAGACCAAGCGCATCGTGACGGCGTGGCAGGAGCAGGAGCGGCAACGCTATG
TCGACTTGGTGCTGGAGGAGGCACTCAGTCAAGACATGGCGGTGGTCGGGCTCGATCGCG
TCGTCGAAGTGGTACAGATGCAGAATGTCAACAGTCTCGTCGTCGATGACCAGCTGAGTG
CGCCGGGGCGATACTGCCTGCGCTGCGGTGCCCTGCAACCGATCGGCAGTGAGGCGAGCG
AGTGCGTGTTCTGTGGTGGCCTGACGCGCATGCGCGAGAATATCGTGCCGGAAGTCTACG
CCGAGGCTTATCGACAGAACGCGAATCTCGTCTTCCTGAGTGAGCGGGATTTACGCGCTC
GACTCGAGCCGTTCGGCGGCATCGGGGCGATCCTACGGTATCGAATCGGGGCGCCGGCGA
CCTCATGAAGGCGTTTCCGACGCTCGCGCTCATCGTCAACAGCGGCGCTGGGCGTGTGCG
CCCCTCGAGCGTGGCGCGCGTCCGGGAGGAACTGGCCAGGCGCTTTCGGGTCACGGTCCA
TGTCGGCTCTTCACCGGATGAGGTGGCGAGACTGGCGCGCCAGGCGGCTCGCGAGGCCGA
AGTGGTCGTGGCGTTCGGTGGGGACGGTACAGCGAGCCGCGTCGCTGCGGGCGTCGTCGG
CAGCGATGCGGTCTTTAGTGCACTGCCCGGAGGCTCGACCAATCACGTTGCGCGTTTGCT
CGGTTTCCCGGCTGATCCGGTGCGGGCGGCGCGCCTACTCGCCGGCCCAGCGCGCTTCCG
CTTTCTCGACGTTGGTCGCGTGGATGCTGAGCGAATCCTCCTTTTCCTCGGCGGAACGGG
TATCGATGGGACGATTGTCCGCGATGCGCCTCCCTCCGCCAAGCGTTTCTTCGCGTGGCG
AACCTATCTCGTGCCGGGACTTCGCCATCTGCTGGACGGCCCATGGCCTTTTACGGTCGA
GGTCGATGGGATCCAGCACGTGGTGCGTGCGCGCAGCGTGCTTTTGGCGAATGGCTCGTT
TCTCGTTCATCCCTATTTCCGTCTCGGACCCGCGATCGATCCCAGCGATGGATTGCTGGA
CGTGCTGATCTTGCACCCTCCACATCTCGTGGGTTGGCTAGAGCTGTTCGCCTGGACCGC
GCTCGGTCGCTTGTGGCGCTCGCGCTACGTCGCCTCGTATCGTGGGCGACGAGTAGTGGT
GCGAGCAGCGACACCGGTCCCGGCCGAGATCGATGGGGACAGTTGGATCGGTATCACCGA
GCTAGCCGTCACGGTCGAGCCCCGAGCTCTGCGCGCCCTGGTTCCCGCGTTCGTCCGCGG
TGTCGGCGAGTGAAAGCACGTCAGGCTGCTCTCGATCACGGGTAGCTGGCGGTTGCGTCC
CAACGTTGGCCCAGCGGCCCGCGATCCTGGCCGTCGACGATGATCCGAACGAGTGGCGCA
TTACCCGAGCTGACCGTCATCGTCTTACCGCGGAAACTCCGTCGGTCTCCCTCATTCAGC
ACTTCAGCGAGCACCGTGCGACCATCCACGGTCACCTGAACCCAGACCCGACCCATGGTC
ACGATCTCGAAAGTATGCTCGGTTGTCGCCGGTCCGGCAGGCGCCGGTGTTCCCGATGTT
CCTGGCGTGGGGGAATGCTCCGGTTTCGCTTCGGTGGAGGCCGCAGAGGCAGGAGATGCC
GTTGCGTTCGCCGCGGGGTTCACCGGTACGGTGCCTGGGGGCGCGGTGGGGACGGTCGTG
GCAGTCGCTGCCGGAGCGGAAACCACGCCGGTCACTGTCGGCATGACTGCTTCCGCGCTG
GTGGCGACGCTGCTCGCCTCCGGTGTGGGCGATGTCTCGCGGGGAACGAGGTAGGTCGTG
TAGACGAGTGCGAACACGATCGCGGAGAGAGCGAGCATGAAGACGATCACAGCGAAGTTC
GGTGCCCAGTGCATGAGCGGTTCTCGTACGGGCTGCACCGAGGGGACGACGCGGAATCCC
ATGCTGCGCTGACCATGCGCTTCCTCGAACTTGGCGAGGACCGTGACCGGATCGAGGCCC
AGGTACTGGGCGTAGAGGCGGACGATGCCACGCGCGTAGGTCAGGGGTGGGAGCTGCTCG
AACGCTTCCTGTTCGAGCGCAGCGAGATAACGCCGGTTGATGCGGGTCGCACGCTCGGCG
TCGAGGAGCGTCACGCCACGGTACGCGCGTGCGTTCCGCAATAATTCCCCGAACTCACTC
ATGCCGTGCCCCTCAGGAGCTCGCTCGGCGCCGGCGTTCCTGCTGACGCATGCTCAGAAG
CTGGCGCAGCAACTCGTCGACCAAGGGCGTCGGCTGGCCATGGTGAGAAATATCGACTTC
CTGGAGCCACCAATCGTCGGTCGGTAGCCACCAGGAACCCAGCGTACTGTGGCAGCCCAA
CGTCTCCGCGGCGACGAGCGTTCGCTCGGGAAAGGCATAGCGATTGGCACACCAGCCGTG
ACGTCCATCCCCTACCGGCCGAAAATCGCGACAGGTGCGGCAAATGCGCGGGAGCGCAGC
GAGCGAGGCATGGGCCGCCGGCTGTACGTCATCGAGCTGTGGTTCGATGAGGTGCGATGG
TTCGGTCGGTTCTGGGGCTGCGTGCTCTTCGACTGTTGGGAACGGTTCCGTCTCGCCACT
CTGACCGTTCGTGCGGTAGCTTTGGGACGCTGGTCTGGTGCGCTGATGGTGCACTGGCCC
AGCAGATGCCGCGGAGACCGAGGGGGGACTGACCGGAGTGGCCTCGGGGTGAAGGGCAGG
GCTCGGGGAGTCCGCCCGTTCGACCCACGAGCCGGCGATCACCGACAGGGCAGGGCGGTT
TCCGGCCTCGCGCGGCTCCCAGAGATCCTGATCCCAGTTGGTGCGGCAGGCGAGTTCACC
GCGGCGAACGAAGACGACGTGCTGGAGGCCTTGCCGCTGGGGATGGCGACACCAGCCGGA
TCCAGCGAGTCCACCCTCTTCGAAGTAGCGGCACGTCCCACAGCGTCGCTGCATCAACGG
TACCCCTCCCCGAACAGCGAACACGGCGCGGCCGCTGCCGCCCCGCGCGATGGTCCCTCG
CCTCGTCGGCCACCACCTGCGGACTATCCTAGCACACGGTCTCGGCTGGTGCTGCCCGTC
GATCGAGTAGGATGCTCGAGCGGTATAATGAGAGACTGTACGAGACACGGGCGCCGAGCG
CCTGTGGAGGGAGATCCATGCAGCTCATTCAGCTCCAGCCAGCGCCCGCTTCGATCGTCG
ACGCGGTTCCAGGGGTCAAGCGCTTCCACATCTGGACGATCGGTTGCCAGATGAACGAAG
CAGAGTCAGCCAAGGCCGCAGCACTCTTGCGGCAGGCTGGATACGTTCCAGCGGTGCGAG
AGTGGGACGCGGACATCGTCATCGTCAATACCTGCGTGGTGCGACAGCAGGCTGAAGACA
AGGCCCTCGGGTACATCGGAGCCTTGGCACGCCTCAAGCGGCGCCGGCCGGATGTCCGGA
TCGCGGTTACGGGTTGTCTCGTCACCGGGCAGGAGCGCCGGCTCGCTGAGCGCTTCCCGT
GGGTCGATCTTTGGTATGGACCGTCGGAGTTCGAGCGCCTCGTTTCCTTGGTGCCGGAAC
TTGCTGACGTTGACATCGACCTGGTGGAGTTACCGCATTACTACGACGAGGGCCAGGCTG
ACCCGGAAGTGACCGCCTTCGTACCGGTCATCTACGGGTGCAACTTCGTCTGCTCCTATT
GCATCGTCCCGTACCGGCGTGGTCGCGAGCGCAGTCGCCCGGTCGAGCAGGTGGTGGCGG
AAGTGGAAAAGCTCGCTGCACGTGGTGTGCGGGAAGTGACCTTGCTCGGGCAAACGGTCA
ACGCGTACGGTCATGATTTGCCTGGCCAGCCGGATCTGGCTGATCTGCTGGAGCGCGTGC
ACGACGTGCCGGGAATCGAGCGGATTCGTTTCCTCACCTCGCACCCCAAATACTTCAGTG
ACAAGCTCATTCGCGCGGTTGCGGATCTTCCGAAAGTCTGCGAGCACGTCAATTTGCCGG
TGCAATCGGGCGATAACGAGGTCCTGCGCCGCATGCGGCGTCACTACACCGTGGAGGAAT
ACCGCGAACGGATCGCGCGGATCCGCGAACTGATTCCGGACGTCACCCTCTCTACCGATA
TCATTGTTGGATTCCCGGGTGAGACGGAAGAGCAGTTCCTGAACACCTATCGGCTGCTCG
AAGAGATCCGGTTCGACAAGGTGCATGTCGCGATGTACTCGCCACGTCCAGGAACCTTGT
CAGCACGCTGGCCCGACGATGTGCCCCGCGAGGAGAAGCGGCGGCGTCACCGAGCCGTCG
AGCAACTTCAGGAACGGATCGCTCGGGAACGGAACGAGCGTTATGTGGGTCGAACGGTGG
AGATCCTCGTCGATGGGCTAGCGCGCGGTCGCTGGCGTGGTCGGACCCGAGGAAATACGC
TCGTCTTCTTCGAGGCTCCCGGCGACTGGCGCGGGCGGTTCGTGGAGGTTCGTGTCACCC
AGGCGAGCCCATGGTACCTCCTCGGGGAACCGGTCACTGTCGGGGCAGCCGAGCCGGCCA
TACTGACACGATAGTACGGACGGAGGCGGAGTACGACGATGTCGATGCTGACCAATCAGG
GCAGTCATGAGCGACGATTGCTGCGCCGCCTCACACAGGCGGCCAAGCAGGCGGCCTTTC
AAGGCAACTGGGAACGAGCTGTCCAGCTCAATCAACGGATCACCGAGTTGTCCCCGCGCG
ATGTCGCGGCCTGGAATCGTTTAGGGCATGCTTTGGCCGAACTCGGTCGCGTGGCCGATG
CGCGGGCCGCTTATCAACGAGTGCTGGAGATCGAACCGGGCAATGCGATCGCCCAGCGGA
ACGTGACCCGATTGGAGTGGTTGGTTAGCCAGACGAGCGATGGCACGATTCCGGTGCCGG
TGAGGCGACCAGCACCGCGCGCGGATGTGTTCATGGAGGAGATGGGCCGAACCTACGTCA
CGGACCTGCTGCGACCGGCCGCACCGGCTGTGCTGGCACAACTTTTCCCGGGGCAAGAGG
TCTTTCTGGATATCCGCGACGATGCCGTTATCGTTCTCGATGCTGACGGCACTCGCCTCG
GGCAACTCGAGGGGCGCTTAGCACGTCGCGTGGCCCGACTCACCCGCGAGGGAAACCAAT
ACCGCGCGTTCGTTATTCAGCTCACTGGTGATACGTTGCGGGTGATTCTCCGGGAAGTCT
TCCGTACGCCGCACTTGCTGGATACGCCGTCTTTCCCGCCCCAGCCGAAAATCGCTCCGC
CGCGTCCTTACCTTCCGGAAGCTTTTGGCCGAGGAGAAGAGATCATCGAAGAAGAGGAAT
TCTTCCCAGAAGAGGAGGAAGCTGAGGCGCTGGAAGTCGAAGAGGAGGAGCTCGTCGAGA
GCGAAGAGGAGATCACCGAAGAGCCGCTCAGTGCGGTCGACGAGGAGGCGCTCGTCGTGG
AGTTCGACATCGACGAGACGATCAGCGAGTGAGTCCGTTGCCGCAGATCCGCGAGCCCTC
GTCCCCTCGAGAGGACGAGGGCTTTTCGCGTCGGGTTCACCGCAGGACGATCGCCAACAA
CAGGAGCAGCCCAAGCAACAGAGCGGTGACCCAAAGGAGACGCGTCAGATCAGCTTTGAT
CAGCGCATACTCCTCGTCGACTCGCCCCCATGGGCTGATGATTCCTTGGGGTTGCGTCGC
TGACCGGCTTCCGGAGGGTTTGTCCGGTGAAGGGGATACCGAACCAGCGGGGACGGGTGC
GCTCGCCCGAGCGGTGCGTTTGCTCGTCTTGCGCCGTGCCTTCGTCGTGTTCACCCGTCC
CATACCGTCTACCTTCCCGATCCTCTGAGCAGTATAGCACGCTGTCATTTGACCGCGCGG
CGGACTTCGACCAACATGCCCCGCTCGAGGTGCCAGGTTGCCGCAGCATTGCCGTCGCGG
ACGGCGATTTCCAAGCCACCGTGGCTGCCGAAATAGGCGAGCGGCATGCCAGGGGCGACA
TCGGCGAAGGTGCGCACGATACCGAGCAACTCCAGCTGACCGCAGCGGATGCAGAGCGTT
TCCGATTCGTCAGGAAGCTGCTCGCGCCGGATCAAGGTGCGGCAATTCCCGAAACGATCG
ATCGACACGATGGGACCGACGACGCTTCCTCCGCTCGCGATGACCGGCTGGATCGGGAGT
TTCACCAAGGACGCCGGGTCGAGCGGCGTACCGACTTCTGCCAGGGACATCCCGCTGGCG
AGCAGACCACAGATCGGGCCGAAGATGTCTCGCCCATGGAAGGTGGGTGCAACCGGCTGG
CGGAACCACTCTGATCGATCGAGCGACCAAGCAGCGACCTGGTGCGCCTCCGCGAGGACG
AAGGTCGCAAGTCCGTTGTCGGGCAGGACGAAGGCATGACCATCCGCCAGGATCGAGACC
GCGCGTCGCTCGCTACCCACACCGGGATCGACCACAGCCAGATGGATCGTGCCGACAGGA
AAGGCACGCCAAGCGGTTGCGAGTTGGAACGCTCCCTCGAGGATGTCCTGGGCTGCTATC
TCGTGCGTGACATCGATGATCGTGCTCGTGGGAGCTCGTTCGAGGATCACTCCCTTGACC
TGTGCCACATAGCTGTCACGCACGCCATAGTCACTGGTAAACGTCACGATCCCTGAAGGC
CGCCAGGTGGTCAGCATCGTCGGATCCTCTCACCAGGCCAGTGCATAGGCGTCGCTGCGC
GGATCGGCAGCAGCTTCGACGACACGCTCAGCATCACGCCAGTGAATCCCCTGGCAGGAG
CCGATCGGACCCCAGCGGGCCAGTCGTTCGACACGATGGCCGCGTGCTTGGAGCCCCTCG
ATCGTGGCGTTGGGAAGCCTCCCCTCGACCTGGACAAGGTCGAGAGAGCCGTGCGGCCAA
TTGGACTCGTGCCCAGGACCGCGATGGCGCCAGCGCGGCAATTCTATCGCTGTCTGGAGA
TCGAAACCGTATTCGAGCCAATGCACGAGAACATGCACCAGGATCTGCACTTGAGCATCG
CTCCCCGGAGTTCCGAGACCGAGCCGTTCACCCGGTCTGGTGAGCAAGACTGGGCTGAGC
GTGTGACGAACGCGCTTCCCCGGCTGTAGCTGATTCGGGTGCTTCGGCTCCAAGTGCCAG
TAGGTCATCCGATTGTTCAGCAAGATGCCGGTATCGCCGGCGATGAACGCGGAACCGAAT
GCCATATTGAGGCTGGCGGTCACGACGACGAGATTACCCTCGTGATCCATGACCGAGAAC
GAGGTCGTGTGGTCCTCGCGGGCAGGTCGAGTCGTGAGCACCGGCTTTGCTCGCGTGAGA
TCGATCGCCGCCGCGAGCCGCTGCAGTCGCTCGGGGGCGAGCACGTCGGGCGGGAAAGGA
CCAACGAAATCGGGATCTCCAGTGAAGCGCTCACGATCCAGGAAGGCGAGTTTCTTGGCC
TCGATCATCACGTGCAGAAGTTCGGGCGAAAGCGGGCGCCACCGGGCGAGTGGAAAGTAC
TGCAGGATACCCAGCATCTCGAGAAGGGTATGAGCACTGGAATTCGGCGGCGGGACGCAG
ATGGTCCAGTCGCGGTACGCTAGCTGGAGTGGCTCGACGATCGTTGCTCGCGCCAGCCGA
AGACTCTCGCGTGTCAACAGCCCACCAGCCGCCAGGACGGCGCGCGTCAAGCGCTCGGCG
AGATCGCCTTCGTACAACGCGTTGACGCCTTCCGCAGCGACCGTTTCCAGCGTGCGAGCG
AGATCCGGTTGGCGGAGCACATCGCCCGGACAAGGTGGCGAACCAGTTGGGAGGAAGGTG
CGAGCCGTCTCGGGATAGCTGGCGAGAACGTCAGCGTAGGTCTCGATGTAGGTCGCAAGA
TTATGGCTGACCGGGAAGCCGTCGCGGGCCAGTTCGATCGCCGGCGCGAGGGTTATCGAG
AGCGGCAGCCGGCCCCAGCGTTGGACCAGCAAATCCCAAGCGCGAGCAGCAGCCGGAACA
GAAGCAGCGAGTGGACCGCGTTCCGGAATGCCATCGCGGAAGCGTTCCGGGGTCGCGTCG
AGCGGTGCCGGCCCTGTACCGTTCACCGCCCAGACGGTCGAAGTCCCTGCCTCGTAGACA
AGGGCGAAGAGATCACCGCCGATACCGGACATCTGCGGTTCGACCACGTTCAACGCCGCG
GCGACAGCGACAGCGGCGTCGGCGGCACTGCCGCCGCGCTCCAGCACGCGGGCACCTGCC
CAAGAGGCAAGGGAATGACCACTGGAGACTGCCCAACAACGGCCCATCAGAAGCGGTCGA
CCAGCACGCTCGGCGAAGGTGGCGATCGCTCGTGCTGTCATGCGCTGCCCTCCACGGGAG
ACTCGAGACACTGCTCGGTCCCTTTCGCTCGCTCCAGGGCTGCACGGTAGGCCTCGGGAG
TGTTGGTATTGGCGAACGACAACAGTTCTGGGTCGATGGTGCGGAGGTGGCTCTCTGGAA
CCGGGACGACACGAACCTCAGCGAAAAAGCTCACGATCTTGAGGTTTCCGGCAGCGAGCT
GTCGCTCGATCGCGCGCAGGCAGCGCTTCGAATAGACGGCGTGGAGTGTTTCATACGTCA
ACATGCCGCCTTGACCAGTCCGTTCTGCCCTGGTCGGCACGAGCACGTCATAGTCGCGCG
GGACAGCGAGCAGGGCCGCCAGGAGATCTGGTGAGACGAAGGGAAGGTCGCAGGAGAGCA
CGAGGCAATACTCGTGGCGAGCAGCGAGCAGTGCCGAATAGATCCCACCGAGCGGTCCGC
TTCCCGGGAGACGATCGGGTACGATCGGGACGCCGAACTGAGCATACGCTGGGCGATCGC
TCGCGACGACGAAGAGGTCGTCGGTCAGGTGTCGAACGCGGCGCAAGACGCGAGCGAGAA
GCGGCTCGCCACAAAAGTCCAGCAGTGCTTTGTCTTGCCCCATGCGTCGGCTCTGGCCAC
CGGCGAGCACAGCGATACTGGCTTCCATCGATACCCCCGTCGGAGTGTAACGTGATCTTC
GCTCGAAGACGAGGTCCCGTCCTCTCGCTGCCTCGGCGGCTTCGCGGCAGCGAAGGGGTG
CTCCCGGCGGAATCGCAGGCGGAATCGGATGTGAGCTGGAGGAGTGCTCGTGGGTGGCCC
GGTTTCGACGCCAGTTCGGCACGGCTTCGTACGCGGCGAACGGGTGACATTCCCGACGCG
CTCATGTCAGATCTGTTGTATCGGGAAGTGATGCGCTATAATCTGGCTAGAAACCCCTGA
GCAGGAAGGCGAGGACCCCGAAATGCACGGTGGTCCGCCAACCGAAGAGCGGTCGAGGGC
ACTGGGAAACTGGCCTGGTGCCCTGCGTGTTCATGGTCGGTCAGGCGCGACGGGACGGAC
CGGAAGGGGGATGGATCATGAATTCGAGCCTCATCGGGAAGATCGAGAAGGCACGCCGCT
ATGCTGCGGAACCGGAACGAGTCCAGGTGCAATCCCTGCACGTCCGGTTCCGCGGTGAGC
ACGATGTGTACGACGTCCATTTTGCGGACGGGAGCTGGAGTTGCACGTGCCATTCCTTCG
AGGCGCTCGGCCTGGGCACGTGCAGCCACATCATGGCCCTCGAACGCTTGCTGGGGCCGA
TCGCTCCACAAGCGGTGGGGCAGGCCGAGCGGGTGAGCTAACATCGAGGCGATCAGGCTC
GGCGGGGATCGTTGCGCTCGAACCGAACACCGGTCGAAGACGCCGTCCGGGTGCGGGTGT
GCTCGGCAGAGAACCAGCGCTGAGTGGGCCGGAGCATGGTCTGTTCTCTCGTGACGGCGC
GACCGAGATCCTCGGATCGCCTGGTCGATCGCAGCGTGACGCGCTTGCCCCAACTAGTTG
TCGAGTAGTCCGATCGGGGACGTTCGGCTACGCGAGCACTCGCCGCTCATCGAGGTGCTC
GCGCACTGCCACTCGAAGGGGAGAACGGGCGATGACTTTCGACGTCACGTGGTACGCTCA
GTCGGCCTTCCGGATCGACGTTGCTGGGCTGCGTCTCTATCATGACCCTTTCCAGATTCC
GGACGGTGAGCCGACTGCTGATGTCATTTTGATCAGCCATGAGCACTTCGATCACTGCTC
ACCGCCCGACATCGCGAGGATCCGCGACGTTCACAAGACGTTCGTCGTAGCGAATCCCAC
TGCGGCGAATACTCGTGAACTCGAACCCCCCGTTCACGTGATCAGGCCGGGCGGTGAAGT
GCAGTATGGTCGCTTGTCGATTCGTGCGGTACCAGCTTATAACTTGAATAAGTTTCGCAG
CCCTGGTGTGCCCTTCCATCCTCGAGAAAAGGAGCATGTCGGGTTCATTTGCCGAGCAGA
GGGTGTCACCTGGTATTTCGCCGGTGACACCGACGCCATACCGGAGATGGCGCAGTTCGG
TCCGGTCGATTATGCCTTTCTCCCCGTCAGCGGGACCTACGTTATGACGGCAGAAGAAGC
CGCGGAGGCCGTACGCATGCTCCAACCGCGTGTCGTGATCCCCATGCATTATGGGACGGT
CGTCGGGTCGGTGGAGGACGCTCGACGTTTGGCTGCGCTCGTCGGTGATGTCGCGGAGGT
CAGGATCTTGGAGCCCCGTGGTCGTCCGAGCTGAGTGATCAGCTGGACACAGTCAGCAGT
GCTGCGAATTGCTCGAGTGTCATCTCTCCTGAAACGCGGAGGCGAGGAAGAGCGAGCGGG
TCATCGTCCGCACCGGCTCGGCCTGGCTGAGTGGTGACCGCCATGCGGTAGCCTGCCGCA
GCAGTCGCTGCTTTCACGCGCTGATCGATCTTGCCAGCGGGATAAGCAAAGGAGAGAACC
GGGTGACCGAGTGCCTCGCGAAGCGCCGTCGCGCACTCGGTGAGTTCTGCTCGCAGTTGC
GCATCGGACACCTGGGTCAAATCGACGTGATGGACCGTATGAGCGCCGATTTCGATCGCC
CCTGAGCGATCGAGTTCACGAACCATCTCCCAAGTAAGATAGCGCGGCGAGTCGAGCAAT
CCGGTGATCACGAAGATCGTGGCATGAAAGTTGTACTGGCGCAGGATCGGCCATGCATGC
TCGTAGAAGTCACGGTAGCCGTCGTCGAACGTGAGAACGATCGGCTTGGCTGGAGCAGGT
TGGTCACCCCGTCGGATCGCTTCGAGTTCGGAAAGCGTTATCGGCGTGTAGCCATGGGTG
GAAAGCCAGTGGATCTGTGCTGCGAACTCGGCTGGTTCGACCGAGAGGGCCCGACCGATC
GGGTCATCGGGGCCCGGGCGCGGACGAATGTAATGATACATAAGTATCGGAACAGGCTTA
CGATAGGGTTTCGGTTGTGATGTGTCTGCAACCGGCGTCGAGTCTCGAGTCGGTCTGGTC
GAATCTTGGAAGAAGTGAAGAGAGTGGTGCGCGGAATCGGTAAAGAGAGACTCGGGTGGG
TTACCTACGATTCCTCTTAAATTGCCAACCAGATGCAAGGAACCGGTGATCGAGTACGGA
GGCCGCTCGTCGCTCGGCTCACTGGGGAGATCCCTCGTCATGAACCGCTGCGGGGCGGAA
ACGACGAGGAGAGCTTGTGGCGGCTGTTCGGGAGGCGCGGCTACGCGAGGATGCAGAAAG
GTCTCTGGTTTTGCGAGCAGTATCGCCACGAGCGCGACGAGCGAAAGACTGAAGTGTTGA
CCAATCCGCACCATAGTCTTCCTCCTGTGGGATTCGAGCAGAACTCGCGCCCGGACGCGC
TCTGCCGCCAGGTCTGGCCGTATAATCGCCGCGCTGGTTGGCATGATGGATGGAGAGGAA
AACGATGCGGGTTACTGGTGGAGAAGCGGTCGTCCGCACGCTCGAGCGGCTCGGCGTGGA
GGTCGTTTTTGGCATCCCGGGTGTTCATACGTTGGCGATCTACGATGCGCTCTATTCGTC
GCCGATCCGACATGTGCTCGCGCGGCATGAGCAGGGTGCGGGCTTTATGGCCGATGGGTA
CGCGCGGGTTTCGGGGAAGCCCGGTGTGGCCATCGTCATTACCGGACCGGGCGTTACGAA
CATCGCTACAGCGATCGGCGAAGCGTATGCCGATTCCTCACCAGTCGTCGTCATCGCGTC
GAACGTCGAGCAAGCCTGGCAGGGGCAGATGCTCGGCCACTTGCACGATTGCAAGGATCA
GCTCGGCATCATGCGTGTGGTCACCAAATGGGCAGATCGTGCGCGCTCAGTGGAGGATGT
CCCCCGACTCCTCCGCACAGCGTTCGCGGAAGCGATCAGTGGGCGACGACGCCCGACGCA
TCTGGAGGTTCCCTTGGATGTTCTCCATGGTTCTGGCGATATCGAGTTGGCTCACCTCGC
ACCGCTGTCGATGGAGCGCTCCCAACCGAGGCGGTCAGCCATCGAGCTGGCAGCTCGCAT
GATCGAGGAAGCGGAGCGCGTGGTTCTCTACTGTGGTGGGGGCGTGGTCGCTAGTGGCGC
AACGGCTGAACTCAGTGCGTTGGCTGAACGCTTGGGAGCGGCGGTCATCACCTCCTTGCA
GGGAAAGGGCGCGATTCCGGAGGATCACCCTCGTTGTCTCGGGAATCTCTGGGAACCCGA
AAACGCGGTCGAGCGCGTCTTGCGCGAATCGGATCTGGTCATCGTGATCGGATCCAAGCT
GGGTGCACAAGATACGGCGAATGGGCGTTTGCCGCTCCCGGACCGGCGCATCCGGATCGA
CATCGATGCCCAGGAGATCTTGCGCAACTATCCGCCGACGCTCCCGATCGTCGCTGATGC
ACGCGAAACGGTGCGGGCCCTGCTGAGCGAGCTAACGTCGCGCGGCATCACCAAGCAGGG
ATGGCCTGTCGACGTCTTACAGGCGACCAAGCGTGAGGCGCTCGCGACGGCTTGGGGGGC
AGGTCAGGCTGAATGGCTCCGAGCCATCCGTGCCGTGCTGCCGCGGGATGGCATTCTGGT
CAGCGACATGACGATGATGGCCTACGTCGGCAACCGGCACTATCCGGTCTACGAGCCAGG
AACATACCTTTTCCCGACCGGTTATGGCACGCTTGGGTTCGCGTTGCCGGCAGCGATCGG
AGCGAAAATCGCGCGTCCCGAAGCTGCGGTCGTCGCGCTCGTCGGCGATGGCGGGTACCA
GTTCACCATGCAAGAACTCGCCACGGCAGTCCAATTCCGGATCGGGATCCCGATCATTCT
CTTCAACGATGCCAGCTACACGGCGGTCAAGGACGAACAAGCACGCTCGTTCGGAGGGCG
CTTCATCGCGGTGGACTTGGTCAATCCTGACTTTCAGAAGCTCGCGGCTGCGTATGGCAT
TCCGAGCGAGTACGTGACCAGTCCCCAGACGCTCGAGGGAGCGATCGCGCGGGCACTGGA
ACGTGACCTTCCAACGTTGATCGAAGTGCCCATCGATTTTCCACTCGGTGCGTGAAGCGT
GTACTGTATCCGGCGGAACACGCGAGAAGGGAGTATCTGAGAAGGGAACGATCCAGTTGA
CACGAGGAGGAGCGTACGCTAGGCTAAAGCAGGAGAACAGGAGGCCGGGCAGCTGATGGT
TTGCCCAGCGTCGCTGACACTCGCGATCCTCTCGATCATCATCGCGATTATTCGGCCCCG
CGTGGCGGGGCATGCGGCGTTGGGGAGGAGCGTAGCTGGTCAGGCCTGAAACGATAACCA
GTGGATGACGATGAGGCGGCCTCCCCGACGCGGGGAGGCCGCCGAGCGTTTCCGAGAAGG
AAGGAGGGAGCGGATGAGCGAGAACGGCGAACGACGAGTGGTCATCTACGATACGACGTT
GCGGGATGGGACGCAGGGATCCGGTGTCTCCCTAACGACAGAAGATAAATTGAAGATCGC
CCGGGCATTGGACGAACTGGGTGTGGCCTATATCGAGGGTGGCTGGCCCGGCTCCAATCC
GAAGGACATGGCGTTTTTCGAGCGTGCCCGACACCAGCAGTGGCGACACGCCAGGATCAC
TGCCTTCGGAAGCACACGCCGAGCCGGCGGAACGGTCGAAGAGGACGTCAACTTGCGTCT
CCTGTTGGAAGCGGAGACACCGGCGGTGACGATCGTCGGCAAAGCGTCACCGTTTCAAGT
GCGCGTAATCCTCGGCACGACCCTCGATGAGAATCTCCGGATGGTTGCGGAATCGGTCGC
CTTTCTCAAGGCGGCAGGACGCGAAGTGATCTTCGATGCCGAGCACTTCTTCGATGGGTA
TGCGGAGGATCCGGACTACGCGCTCGCCGTTCTACGGGCGGCCTGCGATGCTGGCGCGGA
CGCGGTGGTGCTGTGCGACACCAACGGTGGAACACTGACGGACCCACTCGTGCGGGCAGT
GCGGCATGCGCTCTCCTCGGTCTCCTGTACTGTGGGCATTCACACACACAACGACTGCGA
ACTGGCTGTCGCCAACACGATCGCCGCAGTTCTGGCTGGTGCCATGCATGTTCAGGGGAC
GATGAATGGGCTCGGGGAACGGATCGGGAACGCCAATCTCTGTTCGATCATCCCGATTCT
CGAGTACAAGCTGGGCTATCGCTGCTTGCCGCCGGGTAATCTGCGTAAGCTCACCGAGAC
GTCTCGATACGTTGCGGAGGTCGCCAACCTGGCGCACGATCCTCGCCTCCCATTCGTGGG
AGCCTTCGCGTTCACGCACAAGGCCGGACTGCACGTGAATGCGATCGCCAAGCACCCCTC
GGCCTACGAGCACATTCCGCCGGAAGTAGTGGGCAATACTCGGCACGTCCTCGTCAGCGA
ACTGAGCGGTCGGAGCAACATTGTCGTGAAGGCGAGGAGCTTCGGCATCGAGCTCGGCGA
CAAGCCGGAGGTCGTGCGACGTGTCCTGGAGCAGATCAAGGAACTCGAGTTTCACGGTTA
TTGGTTCGAGGACGCTGATGCATCATTGGAACTCTTGATCCGCCGCAACCTGCCCGACTA
CCGACCACCGTTCGAGGTGCTCGACTATACGGTCCTGACCGAATATCGCAATGGGCGCGG
CATGCTCGCTGAGGCGATGGTGAAGTTGCGCATCGGCCAGCACGTCTTCCACACCGCGGC
CGAGGGTAACGGACCAGTGAACGCCCTGGACCGGGCTACTCGCAAGGCGCTGCAGGAGTT
CTATCCGGAGATCGCTGCGGTAGACCTCGAGGACTATAAGGTACGCGTCCTCGATGATCA
TCACGGAACGGGCGCGAAGGTGCGCGTCTGGATCCGCTCCGGTGACGCGCATGGCAGTTG
GAACACGGTCGGTTCCTCGGAGAACATCATCGAGGCGTCCTGGTTGGCATTGGCTGATAG
CCTGGCCTATCCGCTGGTGACCCGGCCAGAACTCGCCGCTCGCATTCCTGAGCTCGTATC
AGCTGTTTCGTGAGCGAGAGCGCGGCAGGGCGCGCCCTGCCGCGCTCTCGGTTGCGTCCT
AGAGCAACCCTTCGCGGTAGAAAAGCTCGGCGTTCAAGACCGAGGCTCCGGCGGCTCCGC
GGATCGTGTTGTGGCCGAGGACGACGAACCGGATGTCGAACACCGAGCAAGGCCGAACCC
GGCCGACGACCGATGCCATACCACGTTCGGCGTCTCGGTCGAGCACCGGCTGCGGCCGGT
CGGGCTCCTCGAGCACGATGACGGGGTGACGGGGAGCACTGGGGAGTTCCAGTTCCTGTG
GAAGCGCACGGAACGCTCGCAGCACGTCGATTACCTCCGCCGGGGTCGCCGAACGATGGA
GATCCAGGCTCACGGTCTCCAGGTGTCCGTCGCGCACGGGGACTCGATTGCAGTGCGCAC
TGAGCACGATCGGAGCGTCCTCGAAGGTACCGTCGATCCAGCGACCGAGGATCTTACGTG
ATTCGGCCTCGATCTTTTCTTCTTCTCCACCGATGTACGGGATGACGTTATCGATCAGAT
CGAGTGAAGGAACACCAGGATAGCCGGCACCCGAGGATGCCTGGAGTGTGGTGACGATGC
CTCGCTCGATCCCGAACGCATCGTGAATCGGCTTGAGTGCGAGGACGAGATGGATCGTCG
AGCAGTTGGGGTTGGCCACGATGAACCCCTCGCGCCATCCGCGGAGCTGCCGCTGTCGCT
CGATCGCCCGGGCATGATCGGGGTTCACCTCGGGGATGAGAAGGGGCACATCCGGATCCA
TCCGATGGTCGCGCGCGTTCGTGAACACCTTCTTTCCTTCAGCGGCCAACGCCTCCTCGA
TCGGCCCAGCGACCCCACCGGGAAGGGCCGAGAAGACGATCGGGCTGTTGATCGGTTCTT
CGATGTGCTTCACCACAAGATCGCGCACTTCTTCTGGCGGGGCAGCGCTGATGCGCCAGT
TCACCGCTTCCGCATAGCGCTTCCCGGCCGAGCGGTCGCTCGCGACGAGTTCAGCGATCC
GGAACCAGGGGTGGCCAGCGAGGAGTTGGACGAAGCGCTGGCCGACGCTACCGGTTGCCG
CTAGGATGGCGACGTCGATTCGATCGGACACGAGTTCCTCCCTTCACTGGTGGTGCCGAT
ACAACAAAACCGGCAGAGGTCGCAACCCCTGCCGGCATTCGCTCGAGTTCGGCCGCGCGT
TACGGACTCCCCGAGCGCACGCCGGCGCAGCGAGTAGCGGTCGTTCCAGTTGTCGTCCGT
TTCGCTGTCTGCACGACGTTCGTCCTTCCGGCTCGTCCGCTTGCGCAGAGGGCGCGGGCT
CACCTACCCTGTCAGCGCCCGCTGCCACTGTACCAAGCGGGCGTGGGATGGTCAAGTCAC
AGGTGAGGAGAGCATCACATGGAGACCGTCGGGATCGCGCTGCTTGGAGTGGGAACGATC
GGAAGCGCCGTGCTCCGCATGATCCGCGAGGAGCGTGAGCGCATCGCCGAGCGGACTGGA
CTCTTCTTGGACGTGCGCTGGGGGCTCGCGCGGCACCGTGAACGTGTTGTCCAGGCTGGC
CTTAGCGAGCGGGCGGCGACGACGTCGATCGAGCCGATCTTGGCGGATCCGTCGGTTCAA
GTCGTTGTCGAGGTGCTCGGGGGAGAGGAACCAGCAGCGGCCTATATGAAACGTGCGCTC
GAGGCGGGTAAACATGTCGTCACGGCCAACAAGGAGGCCCTGAGCAAGCACTTTGCTGAG
CTGGTCGCGGCAGCCCGGGAACACCAGCGGGCCCTGCTGTTCGAGGCGAGTGTCGGGGCA
GGAATTCCGCTCATGGTCAGCCTGCGGCAGCTCTTGACCACGAATCGTCTGCACCGCATC
CGCGGCATCGTGAACGGCACGACGAATTTCATCCTGACTCTCATGGCAGAAGAAGGGGTA
CCCTATCAGGAGGCGCTGCGACAAGCGCAAGAACTCGGGTACGCAGAACCAGATCCAACC
GCCGATGTCGAGGGTTACGATGCTGCCTACAAGCTGAGCATTCTCGCCTCATTGGCCGCA
GGCAGGCATATCCGGCCGGAAGTGGTGGAGCGGCGCGGTATCACCACTGTGACGCCGGAT
CAGATCCTCGACGCGCGTACCCGCGGTGGAGCGATGAAGTTGCTCGCCGAGGCGGAGTTG
GCTGACGAGACTTGGCGATTGCGCGTGCGACCGGTTTTCGTCCCAGCGAGCGATCTTCTG
GCGCACGTTCGTTTGAATCTCAACGCCATCGAGTTGACTGGGGATCGAGTGGGAACCATC
GTCCTGTACGGGCCGGGTGCTGGACCGTCACCGACCGCGAGTGCAGTGATCGCTGACGTT
CTCGATGCTGTTCGCTTCGGACCAGCGCTCCTGCCTAACCTCGAGCCAGCTACCTGAGGA
AGCGTTCGATTCGACAGGAGAAAACCGACGAGCTGGACACCGCTGTCCAGCTCGTCGGGG
CGCGTCGCGATGCTGCTCGCGGGCAGCGCGCGCAGGCAGTTTCGGTATAGCTTTTAGGGC
TCGGCGAGGAAGGCCGCGATCACTGGCCCGATCTGGTCGAAGTCTTTGAGAAAGGCATCA
TGCCCGTTGGGGGAGTCGAGTTCCCAATAGCGAGCATCGACGCCGAGCGCACGCAAGTCT
TCGGCGAGACTTCTCACCTGATTGGGCCAGAAGAGGATATCCGAGCGGATACCGATGGCG
AGCGTTCGGGCACGGATTCGGGAGAGTCCAGCGTGATAGCCACCTCGGCCACGGCCCAGA
TCGTGGGAATCCATAGCGCGAGTGAGGTAGAGGTAGCTGTTCGCATCGAAGCGGCGCACG
AGCTTGTCACCCTGGTAGTGGAGATAGCCCTCGACGTCGTAGCGTCCGAGGAACTCGGGC
CACTCGGTGTAGCGTGCTCCTGTCCGGCGTTGGAAGCGGGCTGACATGAGCTCGTCGGAC
TGATAGGTGATCATGCCGAGCATACGAGCGATCGCCAGTCCATAGCGTGGACCCTCTCCA
TCCTCGTACTCCCCGTTCTGCCATGCTGGGTCGAGCATGATGACACGCCGCTGGACCTCG
TTATAGGCGATGCCTTGGTCGGAAAAAGAGGCGCCAGCAGCAATGGGAACGATCCGCTCC
ACTCGGTCCGAATACATCGCTGCCCACTCCAGTACCTGCATACCGCCGAGCGAGCCACCG
ATCACGGCATAGACCCGCTCGATCCCGAGTTGGTCCAGGAGCATCGCCTGGGAGCGGACG
ATATCGCGAACGGTAATGAGGGGGAAGCGAAGGTTGTAGCGACGGCTGGTGCGGGGATCG
ATCGAACGCGGACCGGTCGAGCCGTAACAGCTCCCGAGCACGTTGGCACAGATGACGAAG
TACCGGTCCGTGTCGATGAAGCGGCCGGGGCCGACCATGGGATCCCACCAGCCTGGTTGA
TCACCCGGGCCATGCGGCGCGACATGACTGCTCCCAGTCAGGGCATGGCAGATGAGGACG
ACATTGTCACCGGTAGGGCTCAGAGTTCCCCATGTCTCGTACGCGATATCCACGACCGGC
AAGACGTCGCCATGCTCGGTCACAAAAGGCTGTTCGGGTGTGGCGATCCGTGCAATCTGG
TACGTCACAGGCAGAGTGGACGTCACAGGAATCCCTCCCTCGGGCACGTCGTGGAAGCGA
CCTGCTCCACTCGCTCCCGTCACGACCTCATCGACTTGCGTGGAGGGACTGAAAGGAAGA
CCCCCCACGACATGGTGGAGGGGCTTGCGTCGTCGCAAGGACCGCGCTCATCGTGCGGAG
CTTTCCCGCTCCGCCGGCATTGGCACCTGGCGCAGTGGCCTGCGCTGGTTGCCGGGTTTC
GTCGGGCCGTTCCCTCCACCGCTCGAGATGAGCGCCGGCCTCTCGATTGTTGGCGGCTAT
TCTAGCGTTTTCGCTGAGACCTGTCAAGAGTACTCGCGTGTGCTCCGCTGCGTCATGCCG
TCCCGGCTTGTTCACTGGACCTGATCGCTCACGGTGGGGTAACCGGAACCGAGGGTGTGG
CGTATCCGGTCAGCTCCACGTACCCCTGACCGATTGTTTTCACACCAGCCTGTGCAGCGA
TGACCGAAACAGCGCCTTCCCAGTAGATCACTCCCGTCGAACGCACGGTTTGCAACTCCT
GATCGAGGACGAGCGGGGTAACCGTGAGCGTCATGTCAGGAGGGAGCTCGATCTGCCACC
CGCTCGGGTAGATCGCACCGCTGTGCGGACTTTGCCAGGATCCGGTCGCGTGGAGACCGA
TCTCGGCGTCGTGCAGCCAGCGGATACTTCCATCGGCTCGGAGCAGCGTGCCGCTCCGCT
GGATGACGCGTTGAGCAGCATCACGCGATTGCCAGAGCATGAGGTCGGTGCCGTCTTCGA
GTTGAATGGCGAACCAATCCCACCCGCCTCCTCCGAGGAGAAAGTTGCCCCACTGGTGAT
CGTTCCACGCGACGCCAGAAACGCTGACGTCGTGACCGCCGACAGAAACGACGCCCCGGG
TCGCCAACCGTGTGCGCGAATAGTAGTAGGAGCCGGTCTCTGGTGCCCAGGAAAAGTAGC
CATCCTCGTCATGCAGGAGCGGTGGGCGGAGATTTTGGAGTTCCAGGGTAAAGCCGAACG
ATCCGCTGCGGACCGTGATCCGATCCGACTCACCATCGCTGGTCAGTGTCCAATCGCCGA
CGGCAAGGGCCAGTGGCCAGCTCTCCTGCCGCTGCGGGACAGCGATCAACCGTTCGTCCC
ACAGGAAGGCCTGTCGATCGACGAGCGTCAGCGCAGCGTGTGCGGCATAGACGACGGGAT
AGCCGAAGCGCTGCACCTGGAAGATGACGAACTCGAAACCGAACCGCTCGCCCGCCGCGG
ATCGAAGATGACCAGTGTCGTACCACCATTCGGTCAAAACATCGTGGGAGCCGAAATCAC
GCGGAAACACGACTGGGCCGGGTGCTGGCGGTGGTGTGAGGAAGAGACTGGCTGGTCGCG
GGCTGGCTGATGGGGTCGGCCCCATCGGCTCCTGTGACTGCGGCCCATTGGAGCTTCGGC
AGGCGAGCAGCCCGAGTGCGAGGGTGCCGAGAAATGCTCGTCGGCGCATTCAGTGTCCGA
TCCGTACCGTGTCGAGAGTCCGCGCGAGGCGGCGCGGAACCCACCAGTTCCATTGGCCGA
GTAGGCGCATCGTGGCGGGGACGAGCAGCGTGCGTACGATGCTGGCATCCAGCGCGATCG
CGAGCGCGATACCCAATCCGAGCGCTTTGATCAAGACGACATCGGCGGTCACGAAGGCGG
CCGCGACGACGACTAGGATGAGAGCAGCACCCGTGATGATGCGACCGCTGCGGGCGAGCC
CCGTGGCGACGGCTAAGCGGTTGTCCTGAGTCTGGTCCCAGGATTCCCGCATCCGGCTCA
GCAAGAATACTTCATAGTCCATGGAAACGCCGAAGAGGATGCAAAACATCACGATCGGTA
AGGATGCCTCGGTAAATCCGAGCGGCGAGAAACGCAACAGCGAGCTGAAGTGTCCCTCCT
GGAACACGAAAACGAGTGCACCGTAACTCGCGGTAAGGCTCAACACGTTGAGAATGATCG
CCTTGAGCGGGAGAAAGACCGAGCGGAGGAGAAGGAAGAGCACGATGTAGGTCGCCAGAA
TGACCGTCGAGGCAGCCAAGGGAAACTCACTGTACATTCGATCGACGACATCGACGATTT
CCGCTGTGCCGCCATCGACCCAGAGCTTCAACCCTGGACCGGGATCCATCGCGCGGATGT
CATGCAGGAGAGCCTTCGCGCGATCACTGGCTGGCAGTGCGTCGGTGTACACGTAAATTG
CCGTGAGATGATCCCCAGCAAGCTCCCGGTACACGCGCTGCAGCAGTGGCTCGGGAATCC
GCTCCGGATCAGCGTACAGAAGCTGGTATTGGGCGAGACTGATGCGCGGGTCGATGGTCA
CGATGCTGGTGACCTTGGTCACCCGCGGATCCGCCGCGAGCCGGCGAGTGAAGTCGTAGA
GGGCAGCTAGTGTCTGGGGATCGTTGACAGGACGCTCGGTTTCGACCGCGATGACGATCG
GTGAGAGTTCCCCATCGCCGAACGCGCGGCGAAAGGTCTCCAATGCCTGGCGGGAGGGAG
TCGAAGTGGGCAGGATGGTCGCATCGGGCGAGCTGAGTTCGACGTGGCGGAAGGGAAGTC
CGAGGAGAACCAGCAGGGCAACGACCGGTAGGGCGACTTGCCAGGGGCGCTGCATGACGA
ACTCGGTGATCCAGTGCCAGAAGCGTCCCGTCTCGGTATCGCGGCGAATGACGCGGAGTG
CATCGATCCGGCGCCCCAGGATGCCGAGGACAGCGGGCAGGAGCGTCAAGCTGGCACTGA
CGGCAACCAGCACCACGAGCATGCCAGCGATGCCGACGGAGCGCATGAAGAGGAATTCGA
AAAAGCCGAGGCCGGAGAGTCCGATCAATACCGTCAGCCCGGAGAAGAAGACCGCTCGCC
CGGCAGTCGCCGTCGTGCGGGCCACTGCATCCGCGAGATCGTGCGAGGCAAGTTCCTCGC
GGAAGCGACTGACGAGAAACAGGGAGTAATCGATCGAGAGGCCCAGGCCGAGAAGGGAGG
CAACGTTGAGCGTGAAGATCGAGAGTTCCGTCAGGTGCGTCAGTCCGTAGACGATACCGA
GAACCAGCGCCACCGTCACGCCACCGATGAAGAGGGGAACCGCAGCAGCGACAGCGCTAC
CGAAGACGAAGAGCAAGGCGGCTAACGCGAACGGAAAAGCGATCAACTCAGCCCGCCGAA
GATCCCGCTCGGTCACGCGCTCCAGGTCTGCATAGAAGGCGGGAGCGCCTGCCAGTTGGA
CCTGGAGATCGGTTCGGATGATCGCTTCTTGAATCTCGTCGAGGACCCGCTGTGCTTCTT
CCGGTTGCAAGTCCAATTCGATGACCGCGTAGGCGAGTGAACCATCCGGCGCGATTTGGC
TCGGGTTTTCGGTGAACCAGCGAATGCCAGTCACATGGGGAATCGAGGGAACAGCGCTCA
GGGCGCGCTGAGCTTGCTCGACGAAGGCGGGATCGGAGGGAGACAGCGTCGGATGCGAGA
AGAGGACGAGCAGCGAACTCGGACTGTAGCCAGGAATCCGCTCGCGCAGGAGTTCGCGCG
TCCGGGCAGCTTCCGTGTGTGGGCTGGAAAAACCACCGACTTCGAGTCGACCAGTCGCGC
GGGGTAAGGTGGGAAGAACTGCCAGAACAACGACGAGCCAGAGTGCGAGCACGAACCAGC
GGTAGCGAAAGGAAAATCGACCGATGCGCTCGAACACCATTGTCCCTCCTGGCGACGGAT
GCAGCCCGCGCCGGATGAGTTGTACCAAAGCCCCGTCTGGGGAAGCAGCTCGGTCAAGAA
GGGGCGATGAGGCGGTGCGGCGCGCGCTCGGCGCGGAGGTCGGCGATGTCGTGCAGCTGA
TCGACGAGCCAACGGCGGAGATCATGCTCGACGACGTGACGGCGCAACTGTTCGGCCCGC
CAGGCCCGTTCTGCGGCAGGCATTATCAGCCCCTGCCAGAGGGCCTCCGCTGTGCCTTCG
ATATCCGTGGGCGAGACGGTCAATGCCCACTGCCCGAGTTGCTGGTATGCTCCGGCCCCT
TCCGAGAGGATGAGGACTCCATTGCGCTCGTTGAGCAGCGCTCCCTCCTTGGCTACCAGA
TTCATGCCGTCGAAGATCGCATTGACCAAGAGCACGTCGTAGAACTTCATCGCAGCGAGT
GCTCGGGGATAGTCGTCACCGACGAAGAGGTGCACAGGCTCCCAGTGGATGCCCTCGATC
TCCGCAGCGTTCGCGTACTTGGCGTTGATGCGGCCGACAACTGCATTGATCTCGTCGAGG
TAGTTGATGTATTCGGCAACCTCCATCCGTGTCGGGACGAGAAAAGCGAGAAAGTTGACG
CGCCCGATCAACTCGGGGTGCTTTTCGAGCAAGCGGTCGTACGCCAGGAAGCCGCGCACC
ACGTTCTTGCTCGGTTCGGCTCGATCGACCCGGATGATGGTGTATTCGTTGCGGAACGCC
TCGAGGTGTTCACGATGCCGACGGGCATCTTCGCTTTCGGCTACGGCCCGGACCAGTTCG
GGGTCGATCGAGATCGGATAGACGCGGACGCGGGTCGTATGCCCGCGATAGGTCACTTCG
CGCCGCCGATAGTCGACTTCTGCTTCTGGCAAATTCGCATCGACCGTATTGAGGAAGCTC
CGGGCGTGGCGGGGCGTTTGGAATCCGACGATATCGTTGGCCAGCAGGCCCTCGCAGATC
GCACGGCGCATGGGAAGTGGGAGCAATCGCCAATAGTCCTGGTCCGGCCACGGGATATGA
ACGAAGTGGTGCAGGAGCAGGTCAGGGCGCAACTCGCGGATGAAGGTCGGGGCGAGGTAG
AGGTGATAGTCCTGCAAGAGCACAATGGGATCGCGTGGGGCCGCCGCTGCGGCGGCCACC
ACCTCTTCAGCGAAGAGGCGGTTGACCGCAACGTATCCCTCGTGCCAGGCTTGCCACGTC
TCGTGGTCGATATCGGGCGCGCGAGGAGTATCCCAAAGATAATGCTGCAGGAACCAGAGC
AATGGATTGGCAATCCGGTTGTAATAGCCACGGTACGCTTCGGTATCGGGAACGACGAAG
CGAAGTCGGAAACCAGGCAGATCCGGTATCGTGAGGAGCGCTTCTCGCCGTTGCCGCATT
TCCTCCGCGATGACGCGATCAGTGGGCGTCATCGCGCAGGCCACCCAAATGGCGTCGGCG
AAGCGTGCTGCGGCGCTCATAGCAGTAATAACTCCGCCTGTGCCCCGCTTCGTGGCGATC
TCGCCGTCGTTGGTCTGGTGGAACTCGACCGGTCCGCGGTTGGAGACGATGATCAAGGTC
GAGCGCTCGAGGAGCTCGCGCGCGTAGTCGGGGAGCTGCACGTCCAGCTGACCATCCCGG
TGCTGCCCCGCTCGCTGGTGTGCCATCGTTGTCCTCCCCTCTGGTCGTCCCAGCTGTGGT
CCGTGGCCAAGTCATGGAGATGTCGTTCCTGGACCGATCGTCGTTCCGACCGCTCCACGG
CGACGCATGCTGGTCGGTAGCTAGCCAGATCGTAACATACCCGTCAGCCTGTCTGCCGGT
GGCGCGGGTTGGTCGTGGGTCCACGCTCACTGGGTGCCTGCCGTGCCTGGACGTGGGGCT
GTCCGAGACAAAATGAGCGACCTGGAACATTCCAGGTCGCTCCAGAATCGTTGGACTCGC
GGTGCGGTTACTTCACTTCGAGCTTACCGACCATGCCGAGTTCCTTGTGCCCCGGAACCG
TGCACCAAAAGTCGTAGGTGCCCGCCTGGCTCGGTGCCGTGAAGGTGAAGTCGAGCGACT
TGCCGGGATCGACGAGCGAAGAAGTCGTCGGATTGATCTGGTCGCAGTGGAAGTCGTGCT
GCAGCGTCCCGGCGTTCTTGAGGGTCACGGTCACGCTGGCACCCGGTGAGACAGTGATCG
TTGCTGGCTTGTAATAGTATTCGCCCATTTCAATGGTGAGCTTGCCACCGCCGCCACCGC
TGGTTCCACCGCCACCACCGCCACCACCACAGGCAGCCAGAAGCGCACTTACGGCCGGGA
CCGCGATCGCCACTGCACCGGCCCGTCGCATGAAGCCGCGTCGCGTGAGTCGCTCGGTCG
CGTCTCGACGCATGATTCGAGCCTCCTCACTCCGCAAGAGTCGCTCCAACAACTCTTGCA
CCATCACTCCGCCTGTTCCCACAGTGGAGCCGTGCTCGGGCACAGCTCCTGCAGAGAGTA
TGCCAAAGCGGTCGCAGACAGCGGACTGCGACGCACACTTCGTCAAATTTTTCCTGACAT
CGGTTGTGGAGTCACCCGAGTTGGGCATCGGTGGTGACGAAGCCGTATCCACGCTCTTGG
AGAGCTGCGATCAGCTGCGGGAGTGCAGCGGCATCGGTCGACTGCGCACCGACATGAAGG
AGCACGATGGCACCCGGTTGTGCTGCCGCCAGAACGCGCGTGACGACCTCTTCGGGCGGA
ATGCCGCGCCAGCCGAGGGAATCGACTGTCCACATGACGACGACGCTGTAACCGAGTTCC
GGGAGGAGCGTAAGGAGTGCCTCGTCGTAATCCCCGTAGGGTGGCCGAAAATAGGGGCGC
ATGGTGGTTTCGCTGCCCGAGACGGCAGCGACTGCCTGCTCGGCTCTTCGGATTTCGGCT
GCGCGCTGGTCGACCGACAACGGTGGAGATCCGGTCGAGCGACCGGTGAAGGAGGGGTGC
GTATCGGAGTGATTGATGAGGCGATGTCCTTCACGGAGCATGCGCGCGACGAGGTCGGGA
TTCGCCCGTGCCCAAGCTCCCGTCATTCCGAAAGTGGCACGGATGCCGTGGCGAGCCAGT
TCGTCGAGAATCTCCTCCGCATAACCACGGTCGGCCCCGCAGTCGAAGGTAAGGGCGATG
ACCGCCTGAGTGGTCTCCAACCGTGTGATGACGCGTGCGACCGATTGCACCGGAAGGGAG
GTAGGGGTGGGGGACGATAGCGACGGTGAAGTGGGCGTGGTGAGTGGCGTCGGTTCGATG
GGTGGGGTCGGTGGAGGCGGAGTCGGGTTCGGTGTCGGAAACGGTGTCGGTCGGGGCAAC
GGTACCGGTGAAGCGATCGGGGTGGTCGCGGCCGTCGGAGCGGACTCGGTAGGCGATGGG
GTAGCGGTTCCTGTTGGCTCGGTGACGGTCGGGTAGATGGCTGGCCCTCGACAGGCTAGG
CCGACGACCAGCCAGCTGATCAGAATACCCGAGAGACCGAGCAGGGGATGTCGTCCGATC
ACCAGATCCCCAAGGCGTCTTTTGCCTCTTCGCTCATCATGTCCGGTGTCCAGGGCGGGC
TCCAGACGAGATTGACCTCCACGTTGCCGAGATCGGGGAGATCGCGGAGTGCGTAATTCA
CCTCCTCGGTCAGGATCGGCCCCAGAGGGCAGCCGAATGTGGTCAACGTCATCGTGATCA
GTACGTCCGTCTTGCCGTCCTCCCGGTCGATGAGATCGATGCCATAGATCAATCCCAGGT
TCACCACATCGACGCCGAGCTCAGGGTCGATGACCTGCTTCAGACGCTCGCGGACATCAT
CTTCGGTGAACTTCGCCATCTCGCCTCCTTCTGTTGTGGAATCGCCGAACAAGCGGCGCG
CAAGGTCGTCGGATCGCTTCTGCATCGGGTCGCGTCCCTTCGTACCGATCACGTCGGCCA
TTCGTTGAGGCCATAGGCGGCTGCTTTGAGTACTTTCAGGCTGAGCAGAGCGCACTTGCG
CCGCGCCGGACTGATGGGGACACCGAGCTCTTCGAGAAGATCCTGAGCTCCCAGCTGTTT
GACCTCCTCGAGCGTTTTCCCTTTCACCATTTCGGTCAAGATCGACGCCGCAGCCTGACT
GATCGCGCAACCACGGCCGGTAAAGCGAATGTCGGCGATCCGGTCGTTCTCCAGCTTGAG
ATCGATGCGGATCCGATCACCGCACAGCGGATTGGAATCCTCGAAAGTGCGGTCCGGTCG
TTCCAGGGTCCCGTAGTTCCGGGGATGCTGGTAATGGTCCAGGATGTGCTCGCGGTAAAG
TTCGGCCACAGCCTCTCCTCCAGTCAGCCGCTCACCCCGCGACGCCGAAAACGCGACGTA
CCTCGCGGAGTGCCTCGATGAGGCGATCCACGTCGTCCTCGGCATTGTAAAGGTAGAAAC
TGGCGCGCGTCGTCGCCACGACGCCGAGGCGCCGCATCAAGGGTTGCGTGCAATGGTGGC
CAGCGCGGACAGCGATCCCGTGCTGATCGAGCACGGCGGCGACGTCATGGGGATGGACGT
CGCCGATCGTGAAGCTGATGACACCGCTTCGATCATCACCGACCGGCCCATAGAGCCGGA
TGCCCGGAATTTCCTCCAAGCGGGGGAGAGCGTAGGCCAGCAGAGCTCGCTCGTGTTGCC
GTATGGCTGCCATCCCGATCGACTCCAGATAGTCGATCGCGGCTCCCAGGGCGACCGCGT
CAGCCACGCTCGGTGTTCCAGCCTCGAAGCGGGCTGGTACGTCACCTGGTGAAAAACCGT
CGGTCGTGACCGTGCGGATCATGCCACCGCCACCGAGGAATGGTGGCAAGCTGGTAAGCA
AGTCGTAGCGGGCCCAGAGAACGCCGATCCCGAATGGCGCGAGCATCTTGTGGCCGGAAA
ATGCCAGGAAATCGGCTCCGAGTTCGCGGACGTTGACCGGTAGATGAGGAACGCTCTGTG
CACCATCGACCAGCACGAGTGCACCGGTACGGTGGGCGAGACGAACGATCTCCGGGATGG
GATTGATGGTCCCCAGTGCATTCGAAACGTGCGTCACAGCGACCAGCTTGACCGGATATG
CGTCCAGTAACTCCTCAAGTTGATCGAGTCGGAGCCGGCCGTGCTCGTCGATATCGACGA
AGCGGACGATGATTCCGCGCTCGACGGCGAGCTGATGCCAGGGGACGATATTCGAGTGGT
GCTCGAGGATCGTCGTCACGACGACGTCTCCTGGCTGGAGCGCGGTGGTACCCCATGTTC
TGGCCACCAGGTTGATCGCCTCCGTCGTATTGCGGACGAAGACGACCTCTTGCGCGCGGC
TAGCGCCGATGAAGCGCGCGACTTTGGCGCGCGCTTCCTCATAGAGGACCGAGGCCTCCT
CGCTCAACTCGTAGATGCCGCGGTGAATGTTGGCGTTGCTCGTACGATAGAAGCCAGCGA
GCGCCTCGATGACGCTCGCTGGCTTCTGTGAGGTTGCCGCGCTATCGAGATACACGAGGG
GTCTGCCGCCGCGAACCGTCCGCTGGAAGATCGGGAAGTCCCCTCGGATCCGCTCGACGT
CGAGTGGCTGCGTTCCAGTGAACGACGTCATAGCCCGATTTTCCGCGCAATCGCTGCCCG
TACGGTCTCCTGTACCTCCGTCACGGGCACCCGCTCGATCACCTCATCGAAGAAGCCATC
GACGATCAGCTTCACCGCTTCTGGTCGGCTGATGCCTCGGCTCATCAAGTAGAAAATATA
CTCCTCTTCCACTTGGCCGACAGTGGCACCATGCGTGCAACGCACGTCATTGGCGCCGAT
TTCGAGGTTCGGAATCGTATCGGCCCGAGCGGTCGGGGAAAGGATCAGGTTGCGGTTTGC
TTGGTACGCGTCGGTGCGCTGGGCCTGCGGGAAGACCTTGATCAGCCCGCTGAAGACGGT
GCGGGCCCGATCCTTGAGCGCTCCCTTGTACAGGAGGTCGCTCGACGCATAGGGCGCGAC
ATGCCACTGGCGTGTCTGGTGATCGAGATGCTGCGCATCGTCGGCGAAGTAGAGCCCGAG
CATTTCGGCAGTCGCACCAGGTCCCACGAGATTGCTGGCGATGAATGCCTTGCTCAGCCG
CGAGCCGAGGCTGACGTTCAGCGTGTTGACGGTCACGTCCTGCCGCAAGAGGGCTCGTTG
TGTCGTGAAGTTCCAGACGCTCCGCCCCCAGTCCTGCAGCTGGATGTAGCGAACCTGTGC
ACCCTCGCCGGTGATGATCTCGACGACATTGGAGGCGATCAACGGCTCCTCGACGGTGGG
AGAAGCCCAGGTGTCGATCAGAACGACGCTGGCTCCTGGTTCAGCGACGAGAAGCGTGTG
CGCGAAGATCGCCGAGCCCGGCGTTTCCGCCCAGACGAAACTGCGCAGCGGGAGAGCGAC
CTCCACACCCTCCGGGACGTACAGAAAGGTTCCGCCGCTCCAAAAGGCACCGTGCAGCGC
TGCGAACTTGTTGTCCTCCGGCTTCACCGCTTCGGTCATGAAGACTCGCTGGAGGAGTTC
CGGCATGTCGCGCGCTGCGGTCAAGAGATCGGTAAAGACGACGCCCTCGGCAGCGAGCTG
CGGATCAAGCTGGGTAAAGACAACGGAGCTATCGACCTGCACCAGAAGCCCGGATCGCAA
GGCGGCATCGCCCAGGATCTCGAAGAGAGCGGATGGGAGCACGTCTGGCCCGCTCACTCG
CTGGCCGACCCCGGCGAAGGGCACGACTTGATCGATCGGAAGGCGCCGAATGTCGGTCCG
TCGCCATTCCTCGTCGGTCCGGCTGGGCATCGGCGTCCGTTCGTAGATCTCCCAGGCGGC
GAGACGCCGTTCTCGCAACCAGGCTGGCTCGTCGAGGAGGTGAGAAAGTTCCTCGACTGC
CTCACGCGTGAAGCCTCGTGTTCGTTCTGCGACCCTCGTGCTCATGATCTCCCCTCAGGT
GACGGTGCGGCGGTCTGGACCGAGCCAGACCGCCTGCGTCTCATCCGACTGAACCTTCCA
TCTCGAGCGCGATCAGCCGGTTCAGCTCGACCGCGTACTCCAGCGGCAGTTCCTTCGTGA
TCGGCTCGATGAAGCCGTTGACGATCATGCTCATCGCCTCGGCTTCGGTGAGCCCCCGAC
TCTGCAGGTAGAAGAGCTGTTCCTCGGCCACCTTGCTCACCGTTGCCTCATGACCGATCG
ACACCTGCTCCTCTTCGATCTCCATATACGGGTAGGTATCCGTGCGGCTCTGCTCGTCGA
GCAGGAGCGCGTCGCACACCACGTTGGCGCGCACATGGTGGGCGCCGCGATGCACCTTGA
CCAAACCGCGGTAACTGGCCCGGCCAGTCCCTTTGGAGATCGACTTGGAGATGATCTGGG
ATGAGGTGTACGGTGCGACGTGCACCATCTTGCCGCCGGCATCCTGGTGCTGACCATCAC
CAGCGAAGGCGACCGAGAGTACTTCACCGCGGGCGCCCGGCTCCATCAACCACACAGCCG
GGTACTTCATGGTGACCTTGGAGCCGAGATTCCCATCCACCCACTCCATGGTGGCATCAC
GGTACGCGGCTGCTCGCTTGGTCACGAGGTTGTACACGTTCTTCGACCAGTTCTGGATGG
TCGTGTACCGGCAGCGTGCACCTTCTTTGACGATGATCTCGACGACTGCGCTGTGCAGCG
AGGCAGCGCTGTAAATCGGAGCGGTGCAACCTTCCACGTAGTGGACGTAGGCACCAGGCT
CGACGATGATGAGCGTGCGCTCGAACTGCCCCACGTTCTCGGCATTGATGCGGAAGTAGG
CCTGGAGCGGTACGTCGACCCGCACCCCCTCGGGGACATAGACGAAGGAGCCACCCGACC
AGACGGCCGAGTTGAGGGCAGCGAACTTGTTGTCGTTTGGTGGCACGATAGTCCCGAAGT
ACTGCTTGACCAGGTCCGGATATTCGCGGACGGCCGTGTCCATATCGCAGAAGATCACGC
CGAGCCGCTTGAGTTCCTCGCGGAGCGAGTGGTAGACGACCTCCGACTCGTACTGGGCGC
CGACTCCAGCGAGGAAACGCCGCTCGGCTTCCGGAATACCCAACCGATCGAACGTGCGGC
GGATGTGCTCGGGCAGTTCCTCCCAGCTCGTACCCTGTCGCTCGGTTGGTTTGATGTAAT
AGACGATCTCGTCGAAGTTCAGTTCGGACAGGTCCGCGCCCCAGGTCGGCATCGGGCGCC
GCAGAAAGTATTCGAGTGCCTTGAGCCGGAACTCGCGCATCCACTCCGGCTCATTCTTGA
TCCAGGAGATCTGCTCCACGACCTCCCGATCGAGGCCCTTGCGGGCTTTGAAGACATACT
GCTCGGGGTCGCGGAACCCGTACTTTTCGGCGTACTCGCTTCCCAATCGCTTGAGTTCGA
CTTCTGGTGTCGTCATGGCACGTTCCTCCTTATGGTACGGCTCGGTCAGGAGGCCGCTTC
CGCGAACTGCTCCTTGACCCAGTCGTACCCTTTCTCTTCGAGTTCTTCAGCCAGTTCCGG
CCCACCGGAGACAGCGATCTTACCGTCCAGCATGACGTGCACATAGTGTGGGCGGATGTA
GTTCAAGATGCGCTGATAGTGCGTGATGACCAACAGGGCCATATTCGGGTTGAAGAGACG
GTTCACACCTTCGGAGACCGTCCGCAGCGCGTCGATGTCGAGACCAGAGTCGGTCTCGTC
CAGCACGGCGAACTCCGGCTCGAGCATCGCCATCTGCAGGATTTCGGCTCGCTTCTTCTC
GCCACCCGAGAATCCCTCGTTGAGGTAGCGCGAAGCGAAGCTCTCATCCATGCGGAGCAT
CTCGAGCTTTTCCCGGAGCAATCGACGGAACTCCCGGGGGCTGAGGGCCTTGTCCTCACC
GAGACGCGCCTTGCGCACCGAATTGACCGCCAAGCGCAGGAAGTTGGCCATGGTCACGCC
AGGGATAGCGGTCGGATACTGGAAGGCCAGGAACATGCCCATCCGTGCGCGCTCGTCGGG
CGGGAGCTCGAGAACATTTTCGCCCTTGTACAGGATGCGTCCTTCATAGACCTCGTAGTT
GGGATGCCCAGCGATCACGTAGGCCAGGGTGCTCTTGCCGGAACCGTTGGGTCCCATCAA
GGCGTGAATCTCACCCCGCTCGATCACCAGGTTGACCCCGCGCAGGATCTCTTTCCCCTC
GATGCCCGCGCGCAGGTTTTCGATCACGAAAAGCGGCGTGTGTTCGGTCATGCTGTTGCG
TCCCTCCTTCGTTCCGTCGACTCCGTCGGTCACCGATTTACTCTACCATGTCGTTTCGAA
ACTCGATCTGCATCATCCCCCTTCCACCGCCAAACACGGTTCAGCTCAGCGCCGACCAGC
CCGTGCTTCCTGCACAGTGCGGTCGCGCTTCTCCTGGCAGGATGGACAGATCCCGGCAAA
GACTGTTTGATGATCGAGAATCTCGAACCCGGTCTTCTCGGCAGCCACCTGGCGAGCGAG
CAACGCGGTCGGTACTTCGACATCGACGAGCTCGCCGCATACCACGCAGTGTACGTGGTC
GTGGCGATCGGTCCGGCGATCGAACCGGCTGGCATTGTCCCCGAACGGAAATTCTTGAAT
CAAGCCGTGCTTGGCCAAAAGGTGCAGCGTCCGGTACACCGTCCCATAGGCGATGGTCGG
GTACTTGCGCCGCACCCGCTCATAGATCTCAGCCGCAGTGAGGTGCCGTTCCGCATTCTG
CACTTCGGCCAAGATCGCCATCCGTTGCGGTGTCATTCGAAAACCGGCCGGGATCATGAT
CGGCGACTCACTCCCATGTGAGAATGATTCTCGTTCTCACCTGTGCTATACCTTACCGCG
TCACTCGGGATTCGTCAACCATCGAAGGGGTCGAGATGGACAAACAGGAGCTGATGGAGC
AGATCGTCGAGCACTACCGCCGGCCACGTCACCGCCACGCTCTGCCGGATGCCGATGTGG
TGATGCCTGGGGGCAATCCAGGCTGCGGCGATATCGTCACCATCTATCTCAAGGTCGACG
AGCAGGGGCACCTGATCGCGGAGGCTTCGTTCGAAGGCGAGGGGTGTACGATCAGCCAAG
CAGCGGCGGATATCCTGCTCGACGTCGTGAATGAAGAGCGATGGACGCTCGAGCAGGTTC
TGGAAGCCGACTACCACTTGATGGAAGAGCTCATCGGCGAGGAGGCAGTCAAGCTCCGGC
CCCGCTGCGCGACACTGGCCCTCGGAACGCTCAAAGCGGCGGTCACGAAATACTTGCGCG
ACCAGCTGCGTCGCGAGGCCGGTCTCGAGGTGGTCGAACGGGAGAACGAGCGCTTCGGCA
TCGTGACCGGAGAGCTGCCATCGGCTGAGGCATCGCACAGCTAGTTCGTCGAGCGTCGCT
CGCGTCGGAGTTCCTCGACGAAGGCTGCCAGATGCTCGCGGAGCTGCGGGCCGAAGCCGG
ACACCGTCACGAGCGTCGCTCTACCGCGACCGACGTTGGGCTGGACCAGGATCTCAGCCG
TCACGCGCGGGAGAACTCCTTCGCGTTTGCCGATGACGTACACCTGATTGGGGCGACCAG
TCCTCCCTGCGCGATAGCCGCGTGCGGTGAAGTACGCGATGGCACGTTCCAGTACCGCGT
CTGGACTGGCGCGAGTCGCGACGCGGCGCTGGAAGGTGGTGCGCGTCATCTCGACGGTCA
ACTGCTCGCGTGCGGTCGCGGTTTCGGCGTCGTCACGCTGTTTCTCGTCCATCGTCGCGG
CTGCTGTCTCCCACCAAATGAGTCCCGCGCTTCAATGGTACGCGGTGCGCGTGCTCAGAA
GCGGAGTGGCTGGCCAGCAGCCATCGCCCGGACGAGACGGCGGCAGGCCTCGGCGTCGGC
GGCTGCCCGATGCGCGCCGGGGTGCGGGATGCCGAGGCGTTGGAGCGCTTCGCTCAAGCG
ATGGTAGTTGCGCCAGGATTCGGTCGGCGGTGGGCCGGCGTACTCGGCGAAGCGGCGCAT
GGCGCAGTCCCACGACAGGTCGGGCAAGCTGAGGCCATAGCATCGGCAGGTTTGCTCGAT
CAAGCGGCGATCGAATGGTGCGTTGTAGGTCACGATCAGCCTCGCGCGGTCGAAGATCAC
TCGGAGTTCACGGTAAACGACCGGCCACTCGGGTGCATGGGCGAGATGCGCCTCACTCAG
CCCATGCACCCGCAGTGCGGCCGGATCGATAGGGCAGCTCGGCTTGACCAATGTCTCCAG
TAGAACGTTCCCGTGCGTGTCCAAGACGGCGAGTTCGATGACCTGGTCCTGGCTTCTGAT
GCCGGTCGTCTCCGTATCGAGGATCACGACCCCGGAACTGGAGCAGATGGCTCGCGCCCA
GGCCTGGGCGCATCGTCGCCTGTCCACACGCTGCGATCTCCTCACTCGAGGACGAGCTGC
TCGCCGGGTTGCAACACGACGCAGCGAGCGCTGGTCTGCTCCTCGACCGCTTTGGCGAAG
GCGTGCGGATCCTGCTCGATCAACGGGAACGTGTTGTAGTGGCAGGGGACCACGACTTTG
GGAGCGAGCAGTTTGACCGCTTTGACCGCATCGGCTGGTCCCATCGTGAAATGATCACCG
ATCGGCAAGGCGGCCAGATCGAGTCCCTCTTCGCCGATCAGGGCCATGTCGCCGAAGAGG
CAGGTGTCACCGGCGAAGTAGAGCGTCTTACCGCCCATGCGAACGACCAAGCCAGCGGGA
ACCCCGGGAGCCAGGAACTGCTCGCCGTAACTCGAAGTGTGCCAAGCCGGAACGAGCTTG
ACTGTCCCGCCGTCAAATCGGACCGTTCCACCGTGATTGGCGGGGATCGCCTCCGCACCC
TGCTGCTGGAGAAAGCTGGCCAGTTCGAAGGTAGCGATCACTGGTGCCTTGGTTCGCTTG
GAGAGCGCGAGCGCATCGCCGACGTGGTCGGCATGAGCGTGCGTGAGCAGGATGGCCACC
GGATGGAGTTCATCGGGTTTCGCAGCAGCACGTGGGTTGCCGGTGAGGAACGGATCGATG
ACGACCTGCTTGCCCTCGGCTTCGACCGCAAACGCAGCGTGCCCGAGGTACCGTACGGTC
ACCGCCATGGTGGCTGTCCCTCCCTTCGTCCCGGTCTGGTCCGTCGCTTCCTAGAATACT
GCGTCCGCTGCCTTCCAGGCGATCCGGCCGTCGACGACTGTCAGGAGGGTACGGAGGGTC
GGGAGTTCCTCCGGATCGATCGCGAGCGGATCGCGATCGACGACGAGGAGATCGGCCAGG
AAGCCTGGTGTGATCCGACCCCGCTGGTGCTCCTCGAAGCTGGCATACGCGCCGCCAGCA
GTGTAGAGGCGAATGGCTTCCAGGACAGTTACCCGCTGCTCGGGACCGAACGGTTCTCCG
GTCAGTGTCTGACGCAGCACTGCTGCTCGGATACCGACCCAAGGATCGGGCGAGATCACC
GGTGCATCGGAGCTGAATGCGACGGCGATTCCTCGTTCGAGCCAGGCACGCGTCGGGTAG
GCCAGAGCGAGCCACTCCTCACTGAAGTTGCGCCGATAGGCATCACCGAGGTAGTAACCG
AATGCCGGTTGCGGCACAGCGACGACACCGAGACGGGCCATGCGCTCCAAAAGATCAGGG
CGGAGCATGCCACAGTGCTCGATCCGCCAGCGATGGTCGTGGATCGGATGAGCCTGGAGA
GCGCGCTCGTAGGCGGTGAGGACCATCTCGATCGCTCGATCACCGATGGCGTGCGCTGCT
GCCTGCGCTCCGAGCCGGGCCACTCGTCGGAAGGCCTCGTCGAGTTGGTCCTGCGTGTAG
TACGCGAGCCCGTAATTGTCTGGTTCCTCAGGGTACGCGATGCTCATGGCTGCCGTACGG
GCACCACCGGCTCCGTCCTGAAAGAGCTTGAAGGGACCGATGCGCAGCCAGGCGTCCCCG
AACCCGCTGCGAAGTCCGAGGCGCTCCGCTGGTTCCAGGAGATGGTCGATGAGCAGCATG
ATGCGTGCCCGTACGGGTAATTCGCCGCGCTGGTGCAGGTTCTGGTAGGCCAGGAGTTCC
TCCGGACGACTGATCCCGGCCTCGGTGACGCTGGTGATCCCCAGCGCGAGGAAACGGTCA
CCGGCTCGCCGGAGTGCTTGCTCCAGATCGCGGACGGTCGGCTCGGGTACGAGACGTCGG
ACGAGTTCTTGGGCTCGTTCCTGGAGGAGACCGGTCGGCTCACCAGTCTCGTCGCGCACG
ATCCTGCCGCCTTCCGGATCAGGTGTCTCCCGTGTGATACCGGCACGCGCGAGTGCCGCG
CTGTTGGCGACCAGCATGTGGCCACAGGTGCGGATGACGATGGTCGGCCGGTTACCCGTG
ACGCGATCGAGTTCCCAGCGCGTGGGGTGTCGCTGAACGTCCAGCCGCGTGTCGTCGTAC
CCTCGGGCGAGCAGCCAGCGGTCGGGAGGCAGTTCCTGCGCAGCCTTGCGGATTTCGTCG
AGGAGCCGCTCCAGCGTCGGGGCGGCAACCGGCGAAACATCGACCCACTCGAGAGACAGC
CCGAGACCGAGCGGATGACAGTGAGCATCGTCGAAACCGGGCAAGACCGTGGCACCCCCG
AGGTCGAGAACTCTGGTCTGGGCCGTACGGTAGCCGAGGATCTCCGGATCGTCACCGATA
GCCAGGATGCGACCGTGGCTCATCGCGACTGCCCGAGCGCGTGGCTGCGCCGGGTCGAGC
GTCAGGATGTTGGCATTGTGGAGGATCAGGTCACACACCATGGGTGCATGCTCCCTTTCT
GTCCGTCACGCTGCGCCAGGACGAGCATAGACGATCCGTCCCCCGACGATGGTGTAATCG
ACGCGGACGCGACCGAGTTCCTCCGGCTGTACCGAACGAAGATCGGTCTCGAGCACCACA
ACGTCGGCGAGCTTTCCGGGCTCGAGCGTCCCCTTGATCCGTTCCTCGAACGATGCATAG
GCACCGTTCAGCGTGTAGACGCGGATGGCCTCTTCCAGCGTGATGCTTTCCTCGGGCCAG
AGGACGTTCCCAGCAGCATTCCGGCGCGTGACCATCGTTTGGATGCCCAGCATGGCATTG
GGCGAACAGACAGGCGTATCGCTGCTGGCTGCCGCGACGATACCGCGATCGAGGAACGTG
CGCAGCGCATAGGCGTACCGAAGCCGCTCGTGCCCGAGGCCGCTCAGGTAGACCTCCTGG
AAGTCGTATAGGAAGGTCGTTCCGGGAATCGGGACAGCGCCGAGCCGAGCGATGCGATCG
ACGAGATCCGGACGCAGGATGCTGCAGTGCTCGATCCGGTGACGGTGATCAGGGCGTGGC
TGCCGGCGCAGCGCCTCTTCGAAGGCATCGAGCAGGAGCTCGATAGCAGCGTCCCCGATG
GCATGAGCACAGCACTGAAAACCGGCACAGTGGGCCTCGACGATCTTTCGCTTCATCGTG
TCTGGCTCGTCCATCCAGAGCCCGAGCGTGTCGCGATCCAAGTACGGTTGGGACATCCGT
GCGGTGCGGCCACCGATACTCCCGTCGAGGAAGAGCTTGGCTGGCCCGATGCGCAACCAG
GCGTCTCCGAACCCCGTGCGGAGACCGAGTTCCCGGCAAGGCTCGAGGAGATCGTTGATG
AGGATCATCAGCGATGTCCGGACGGGAAGGGTACCGCGCTGGGCGAGCGATTGATAGGCG
AGGAACTCCTCGGCGCGGCGGATGCCTGCTTCTTGGACGCTGGTCACGCCGAAGCTGAGG
AAGGTTTCGCCGGCCAATCGGATGGCCTCGGCCAGATCTTCGACACTCGGCTGCGGGAGA
CGGGCGCGAACGAGCTGGAGCGCCGCTTCGCGGACCACTCCGGTCGGCTGACCGTCTGGT
CCGCGGTCGATCGTCCCACCCGGAGGGTCAGGAGTCTCTGGGCCGATCCCAGCGATGGCG
AGGGCGAGGCTGTTGGCGACGCCGATGTGGCCGCAGGCGCGGATGAGCAGAACAGGATGA
CGCTGGGTCGCCCGGTCGAGGTCGTCGCGGGTCGGGTGCCGTCCCTCCGCGAGGTGTGCC
TGATCGTAACCACGTGCGACGATCCAGGTTCCGGGCTCTTGACTGGCTGCACGCTGAGCG
ATGCGTTGCACGATCTCCTCGATCGACCGGTTGGGTGGCGTGCGGGCATCGACTTCGCGC
AGGCTCATTCCGAGCGCGATCGGGTGGCAATGGGCGTCGTTGAACCCGGGCGTCACGGTC
CGGCCCTGCAGATCGATGACCTCGGTCGCTGGTCCAACGAAATGGTGGACGACTCGTTCC
GCGCCGACAGCGAGGATCCACTCGCCACGCAGTGCGATCGCTTCCGCGACAGGCGTGTGC
GACGAAGCAGTCAGCACGGTGCCGTTCACCAGAACGATATCGGCATGCATCGGCTTTCTC
CATCCTCCCGTCAGATGCAGACGAGCACAGGAAACGAATCCAAGCTATGGCTGGCCAGTG
TGCTCCGGAGCTGGTATCGAGCTGGGACAGGCCACGCTCCCGAACGCATACGGGTCATCC
GAGGGTGCCGCAACGATTTCTTCCAGCATTTCGCATGACGCATCACGATCACCTTGCATG
AGAACGAAGCCGCAGAGGATCGTGTCCTCACGACTCGGTCGATGACGTGGCCGACTGGTC
GAGGTCGCGTTCCCGCTCGCGCCACCAGAGAGCGACATGGTCGGCGCGGGCGATCCACAC
GTCACCGAGTGTCACGACGAAATCCAGGAAGCGTGCCAGCGCCCGCGAGGGGCCCGGACG
GCCAGTGATCCACGGATGCACGGTGAGGCACATGAGCTTGCCCTCGGCGCGCACCACCGC
GAAGTCCTCTTCCCAGAACTCGGCCACGAGGCGCGGTGGCAAGGCTTGCTCGATGAAGAA
GGTGTAATCGTCCCACCAGCGAGACGGTGGAAGCTGAATGATCGGTTCGCGTGTCGGATC
CGGGCGCTGCACTACCGGCAGGTCACCGAGTGCCACGTCCATGTTCCACTGAAAGCCGAG
CTCCTGGAGGAGCGGGACCGTATCCGGAGTCGAGTGCCAGAAAGGGGACTTGTGACCGAC
CGGGACGGTGCCGGTGAGCGTAGCGAGGTACTCGCGCGTCCGGATCAGATCTTCGCGCTG
CTCTTCTCTCGTCATTCGCGTGTAGATCTGGTGATCCCAACCGTGGGTTGCGATCTCGTG
TCCGGCCGCGCTGACCGATCGGACAGCGTCGGGTCGCTCCTCTGCAACGCGCCCGACCCA
GCAGAACGTGGCGCGGATATCGTAATCGGCGAGGAGTTCGAGCAGACGGATCAGGCCAGC
ATCGAGATCGTACTGTGCCTGGGTTCGCCAATACCAGTCGGACGCGCCATGTTGAGCGAT
GACGCCGTACTCACCATCCACGTCGATGGAGACGACGAGTGCCGCGCGGTGTCCAGCTGG
CCAGGTCGGTGGGGTCCGCTCGTTCATCACACCATGCTCCGCGAGGCGGCGGTGGCTCGC
CGGGCGTCTTCGAGTGCGTCGACGAGCCGCTCGATGTCGTCTTCGGTGTTGTAGAAACCG
GTCGAAACGCGCAGGCTGTAGGGGTGCGTGATCCAGCGGACGATGACGTTGCGTTGGGCC
AATGCAGCGACGAGCGCCTGCGGATCGCCGTCGCGCACCGTGAAGCTCACGAGTCCAGCC
ATGCGGTCAGGCGGAGTGAGAACGTCGACTCCATCGAGACTGGCCAGTCGGTCGGCGGCT
CTTCGGCCGAGGGCAGCCACGCGCTGGAAAATCCAGCTGTATCCGATGTCTTCGCGTAAC
CAGCGGAGGGCAGCGACCTGGCCAGCGATCGCGGGAACATTGACGCCTCCGACCTCGAAG
CGCTCAGCGGTGGGTTTGGGAAGGAAGTAGCCGCCGATCGGCTCCAATCCGTTGGGAGCG
AGCGAGGCGTAGCCGACGATCGTCAGCTGCAGGCGATCGAGCGCCTCGTCGGAGAAGTAG
ACCGCGCCGGTGCCTTCCGGTCCACAGAGCCACTTCTGCCCAGGGATGGCATAGACATCC
GCACCGAGTGCGCGGACATCGGTCGGGATGGAGCCGGCTGACTGTGCGCCATCGACCACG
ATCAGCGCACCGTGCTGGTGCGCGAGCGTCGCGATCTCCGCGATGGGCAGGATGGCGCCG
GTATTCCACGTGAGATGAGAGAGTACGACCATGCGTGTTCGCCGGCCGATCAGGCGAGCG
AGCGTACCCGCGACGTCGCCTGCTCCAGTGCCGAGTCTGGCCGTTCTAACTACCACTCCA
TAGCGCCGGGCGACATTGAAGACCGGTCCCTGGGCGCCGGGATGCTCCATGTCGGTGGTC
ACGATCTCGTCGCCCGGTTGCCAGTCGAGACCCATGACGGCGAGATTGATCCCGTCCGTG
GTGTGGCGCGTGAGCGCGATCTGGTCAGGGCGACAACCGAGCAAGCGAGCGACTTCCTCG
CGAGCCCGACGCTTGAGGTCAGTGGCCCGCTCGTAGCTCTCGCTGGTGATGCGGCCATGC
AGGAATTCTCGCTCCGCTTCTCGCTGCATCGCTTCCTGGACGAGAGTGGGTAAGGGGCCG
AAGGTGCCGGTATTGAGATAGACGTACTCGCGGACCGCTGGCATGGCTGCGCGGATCGCT
GCGACTTTGTCGGATTCCTGCATCGCTCACGCTCCTGTTCCGGGCCATCCCGTGCCGACA
GTGGCTGTGTACTGCGCTGATCGGCATCCGTCAAGCCTGAGCACTCGCCGAACGAACTGG
TCACCCCACCGAGGAGCGCACCGACACGTGGTGGCGAGCCAGCAAGCTGTCTGTCTCTTG
CGGCAGCCGCGGTCACCAGGTCGCATGAGTCAGGCAAGGCTTGCCAGTGCCTGTTCCAGA
TCGGCGATGATGTCCTCGGGATCCTCGATACCGACCGAGAGCCGGACGAGCCCGTCGCTG
ATACCCATTGCCTGGCGCTCTTCTGGTGAAAGGCCGCGATGCGAGGCCATGACTGGATAG
AGGATCTCGGAATAGACGTCACCCAGCGTCGTTGCTGGCAGAATGAGCCGCAAGCGTTCG
AGGAACGCCGTCACGCGTTCGCGTGTCCCGTGGCGAATTTCGAACGACACGATGGCGCCG
TAGAGTCCCGGAGGGAGGAGGCGCGCAGCGGTCTCGTGACTGGGATGAGTGGGCAGGCCC
GGATAATGGACGCGCTCGATCAGCGGATGTTCAGCGAGCCAGCAAGCGATCCGACTGGCG
[truncated: 2,569,651 more chars]
