# Supplementary material for: Regions Enriched with Reverse Complement Triplets in Bacterial Genomes
Source: Int J Mol Sci. 2026 Feb 28;27(5):2301. doi: 10.3390/ijms27052301 (PMC12985086; doi:10.3390/ijms27052301)
Supplement: Supplementary file 1 [file ijms-27-02301-s001.zip › for_send/45/Thermotogota/class/mirror.txt]

SMAX=   73.00     KMAX=      59   
NOM=     2    12    25    27    28    34    37    39    40    41
NOM=    48    50    53    54    55    58    59    62    63    64
NOM=    65    66    67    70    76    77    82    84    90    91
NOM=    94    95   107   110   116   117   119   124   125   128
NOM=   129   139   144   148   153   155   162   164   185   188
NOM=   193   194   203   208   213   218   219   221   222   226
NOM=   231   234   238   239   244   246   247   252   254   257
NOM=   258   264   267                                          
KK=  492277  LL=  493146  Z=    4.74  JJ=  492277  DL=   870    
AAAAACCAATATCTCTTTCAGTATCGTAGACAGTGTGATCGATAATTTCCGAGAGCTTTTAAGTGAATCTCTTAAAAATAACCATGAGAATTTTATTGATTTTAAAAATGATTTAGTCAAAATTTCAGTTGTCGGAATTGGTATGAGAAAGGCAAAAGGGGTGGCTTCTCGTTTTTTTAAAGCTATAAAAGATGTACCTATATTTTTGGTGACAACTTCGGAAATAAAAATTTCATGCTTGATTCCAAAAGAGTATAAACAAAAAGCTGTGGAAAGTCTAGCAAAGGAGTTTGATTTATGAGCTTACTAAAAGTCTATAACCCTTTTCCAATAAAAGTTGAGAGAGCGGAAGGTTCTTACATTTACGATACAACCGGCAAAAAGTTTTTGGACACATTCGCCGGAATAGGAGTAATGAGTTTTGGGCATTCTTATCCGCCTTTGCTAAAAACGTTGAAAGAAAAGATGGATAGATATATGCACACTTCTAATTTTTTTCTCGATGAAGATGCCATTTTCGTATCAGAAAAACTCGTTAATTTCACCGAGAAAAATGGTACCGTTTACTTCAGTAATTCTGGAGCAGAGGCAACTGAAGCTGCTTTAAAAGCTATTAAAAAAAGAGCCTCAGATAGAAGGAATAAGATCATTTATTTCGAAAATGGTTTTCACGGTCGAACTTTAGGAGCACTTTCTATAAACGGTTTTAAAGATCTAAGAGAGCCATTTGAACCTTTGCTTGCCAATACTATAGAACTGAAGTTCAACGATGTAGAAGATTTAAGTAAATTCTTCGAATTATTTGGCGAGGAAACGTTGGCTGTTTTTGTAGAACCAATTCTTGGCTCTGGAGGGATAGTACCAATCAAA                                                                                                                                                                                                                                                                                                                                                                                                                                                                                                                                                                                                                                                                                                                                                                                                                                                                                                                                                                                                                                                                                                                                                                          
A===      111      223      233      141      333      144      133      433      123      244      323      114      143      113      413      243      343      313      334      314      112      2
B===      222      411      441      232      444      332      442      443      412      331      414      322      432      422      423      431      434      424      344      324      122      3
RRR=    640.5    450.6     80.2     74.9     44.4     42.8     38.1     24.5     15.7      8.6      7.0      3.4      0.7      0.2      0.0      0.0      0.0      0.0      0.0      0.0      0.0      0
M=     8248.     7971.     7992.        
M=     7343.     7647.     7942.        
M=     3256.     3991.     4314.        
M=     4613.     3851.     3212.        
J=   1       2.1  -1.2  -0.9            
J=   2      -3.6   0.0   3.6            
J=   3      -9.9   2.3   7.6            
J=   4      11.9  -0.7 -11.2            
SMAX=   32.00     KMAX=     190   
NOM=    16    19    22    23    29    46    88   111   114   118
NOM=   121   126   142   143   150   168   172   178   179   182
NOM=   183   186   190   191   199   205   232   236   249   263
NOM=   266   269                                                
KK= 1314183  LL= 1314662  Z=   11.63  JJ= 1314003  DL=   480    
GAAAAATTATGATTTTAAGGGGCGAAGGGCTTCCCTGCTGGGTTTAGGGACCGCAGGTCCTTCCTTAGATGGGTGGGCTGCGGGGCGAAGGGGCGCTAAATCAAGTTTTAGAACACCCGGGGGGAAAGCCCTTGTGCTGCCTTATGCAAAAAGCTTTTGTAAAATATACTTTGATTTTGGGGTTTTTAAGGGGCGAAGCCCTTTTGCTGCCTTATGCAAAAAGCTTTTGTAAAATATACTTTGATTTTGGGATTTTTAAGGGGCGAAGCCCTTTTGCTGCCTTATGCAAAAAGCTTTTGTAAAATATACTTTGATTTTGGGATTTTTAAGGGGCGAAGCCCCTTAATGAATGGAGGTGAAACACCCTTTGATAGACAGATCAATTTTAAAAAGTATCCCTAAAAAACCGGGGGTATATATTTTTAAAAACAATAAAGGTGATCCATTATATATAGGTAAAGCCAAAAACTTAAAAAATAG                                                                                                                                                                                                                                                                                                                                                                                                                                                                                                                                                                                                                                                                                                                                                                                                                                                                                                                                                                                                                                                                                                                                                                                                                                                                                                                                                                                                                                                                                                                                                                                
A===      111      333      114      144      433      223      244      133      224      143      233      234      343      413      243      334      314      112      313      323      231      1
B===      222      444      322      332      443      411      331      442      311      432      441      341      434      423      431      344      324      122      424      414      241      1
RRR=    355.0    191.9     54.2     38.3     14.7      5.7      5.2      2.1      1.5      1.1      0.8      0.0      0.0      0.0      0.0      0.0      0.0      0.0      0.0      0.0      0.0      0
M=     3109.     3094.     3037.        
M=     2918.     2870.     2931.        
M=     1543.     1491.     1520.        
M=     1510.     1625.     1592.        
J=   1       0.6   0.3  -0.8            
J=   2       0.2  -0.7   0.5            
J=   3       0.7  -0.7   0.1            
J=   4      -1.7   1.3   0.4            
SMAX=   28.00     KMAX=     225   
NOM=     4     7     9    13    17    24    47    51    81    85
NOM=    86    89    92    97    99   137   146   156   159   163
NOM=   165   171   176   177   214   225   242   245            
KK= 1574001  LL= 1574720  Z=    5.29  JJ= 1573671  DL=   720    
TCTGGATAATCCCGATAAAAAGGTAGATATCCGTGTGTTCCATTAGATGTTATCACTTCAATGTAACCTTTATCTTTAAATTCCTTGAAAGATTTCAATATATCTTGATGGTATTCTTCTGAAAAAATTTCCATGTCTTCCATTAGTTCACGTCTATAATGTTGGGCTAGTTCATATTTTCGAGGATCTTCGAATTTTGTCCTAATTATCTCTTTTTCCGTTAATTCTATCAATTTTAATAGATGTTTGTGATATTTTTCTCTTAAATCATTTAAATTAAGCATCTCCATCAAGGTGGGAGAGAGACTTATTGTAAGTTTAAATGGAATATTAGCTTTTTCTAAAGATTTAAAAACTTTTATTAAAGGAATATATGTCTCCGTTAAGGCCTCAAAAAGCCATCTTTCTTCCATAAAGTTTTCAAAGTCGGGATGGTGAATATAAGGCAGATGAGCATGTAATAAAAGTAAAATTTTCCCTTTTTTACTCTTCATAATTTCAATCTCTTCCAAAATTGATACCGTTAGATTTTCTTTTGTTTATAAACATTTTTTCACTACTCCCAGCATGTTTTTCTACACCCCAAAGTCTAAGCCCCTTTTTTTTGTTTTCTTTTATGACTTTTTTCTCTATGACTTTTTCCTCTTTTAACAAAAACCATTCTTCTTTATCTGAACTTTTCAAGGAAGAAGAAGGTGTTGTAATTTCATTAGATTCTAT                                                                                                                                                                                                                                                                                                                                                                                                                                                                                                                                                                                                                                                                                                                                                                                                                                                                                                                                                                                                                                                                                                                                                                                                                                                                                                                                
A===      111      233      141      333      144      231      223      114      244      113      143      433      133      123      314      313      323      112      413      343      334      1
B===      222      441      232      444      332      241      411      322      331      422      432      443      442      412      324      424      414      122      423      434      344      2
RRR=    210.6    180.4    178.1     19.8     12.3     11.7     11.2      8.5      5.2      2.3      2.0      2.0      1.9      0.3      0.0      0.0      0.0      0.0      0.0      0.0      0.0      0
M=     3001.     2537.     2852.        
M=     2869.     2581.     2948.        
M=     1090.     1631.     1491.        
M=     1390.     1601.     1059.        
J=   1       4.1  -5.2   1.1            
J=   2       1.4  -4.4   3.0            
J=   3      -8.6   6.2   2.4            
J=   4       1.1   7.0  -8.1            
SMAX=   22.00     KMAX=     195   
NOM=    11    18    26    42    44    74    80    83    93   108
NOM=   132   133   151   157   175   195   200   206   211   229
NOM=   235   237                                                
KK= 1412539  LL= 1413648  Z=    5.20  JJ= 1412449  DL=  1110    
AAGCAATGACACCATCTACTTTTCTTGCGAAGAACTCTTCTAAGGCATCTTTCTCTTTTTCCAAGGAATGTCTATATGTTGAAAGAAACATTTCTAAGTGATTTCGTAGAAGGACTTCTTCTATTCCTTCAGCCACCAGTCCATAATAATATGCTTTTAAGTCAGGAACCAAAACGCCAATCCCTCTGAAGGAACTCCCTTTTAGACTCTGGCTTCTGGTATAATCTAATTCTTTTATAACCTTTAAAATCTTTTTTCTTGTTTCTTCAGTAACGTTCTCACTTCCGTTGAGAACTCTGGACACCGTTGCGATAGAGAAGCCTGAAGCTTTTGCGATTTCTCTAATCGTTGCCATTTTTCTCACCTCAATAGTTACACTTAATACTTTTCTAAATTAAGTTCTCCCTCAATTATCTCTATTAGAATGTTATCAGGATCTTTGAAAAAAGCGATTCTCACACCGCCCTCAGCATTAGTAGGTTCCATTGTGAATTCTACACCCTTTTCTCTTAAATATTTAAAGGTTTGGTCGACACTTTTTACTTTAAAAGCAAAGTGTTTTATGCCCATGTCTTTATCGTTTTGAGTTGTTAGATATTTTCCTTTCTCAGTAAAATTGAATAATTCGAGTACTTTATCCCCCATATCAAGGTAAACAATGACGAAATTTCCATTATCTTGAACAAGTTTCCCTAACACTCTAAATCCCAGAATATCTCTGTAAAATCCAACAGATTTTTCCAAATCGGAAACTGTGATTGCCAAGTGATCGAAATTAAAATGCATAATACTCATCTCCTCAAATAATCAAAGGTGCTTTTTATGCTAATTTCACCTTCGACATTATTTAGTACTTTTGGATAGGAGGGGAAAAGAGCAAAGAAATTATCCTGAGAATAATTTTCCCCATTTACCTTAACGTTTACTCCCAACGCTGGTTTTTCACAACTCAATATCAAGCTGTTTCCATCTTTTCTGAAGGTTATCTTTGGATCGTTTAATTTATTTTTTCTTAAATCTGCAAACAATTCGTGGTTTTCTATTATGATTTTCCCATTTTGTTTTAGAATTAAGTAAGCTATGGAGTTATCTAAGTCAATGTTGGAAATA                                                                                                                                                                                                                                                                                                                                                                                                                                                                                                                                                                                                                                                                                                                                                                                                                                                                                                                          
A===      223      111      114      233      144      323      123      224      244      133      333      113      413      234      243      343      313      334      314      231      214      1
B===      411      222      322      441      332      414      412      311      331      442      444      422      423      341      431      434      424      344      324      241      321      2
RRR=    152.3    129.7     98.5     29.9     14.1     12.2      6.2      4.3      3.5      1.4      0.5      0.1      0.0      0.0      0.0      0.0      0.0      0.0      0.0      0.0      0.0      0
M=     2358.     2434.     2170.        
M=     2185.     2404.     2279.        
M=     1159.     1066.     1331.        
M=     1268.     1066.     1190.        
J=   1       0.8   2.5  -3.3            
J=   2      -2.3   2.5  -0.2            
J=   3      -0.8  -3.6   4.4            
J=   4       2.8  -3.3   0.5            
