# Supplementary material for: Regions Enriched with Reverse Complement Triplets in Bacterial Genomes
Source: Int J Mol Sci. 2026 Feb 28;27(5):2301. doi: 10.3390/ijms27052301 (PMC12985086; doi:10.3390/ijms27052301)
Supplement: Supplementary file 1 [file ijms-27-02301-s001.zip › for_send/45/Thermotogota/class/selection.txt]

KOK=         1
KK=       1  LL=    1080  Z=    4.64  JJ=       1  DL=  1080
A===      111      112      113      114      121      123      124      131      132      133      134      141      143      144      211      213      214      223      224      231      233      234      243      244      313      314      323      333      334      343      413      433
B===      222      122      422      322      212      412      312      242      142      442      342      232      432      332      221      421      321      411      311      241      441      341      431      331      424      324      414      444      344      434      423      443
RRR=   14.201   23.471   47.821    0.692    0.021    1.394    3.844   -3.148   -0.063    3.357    0.712   17.363    1.995    5.308   -0.260    0.753    0.014   10.674    5.881    0.620   51.796   -0.737    0.193    2.208   -0.580    0.438    0.014    4.099   -2.250   -0.646   -0.321    1.581
X1==    5.385    3.760    6.377    0.506    0.007    1.458    1.098    2.056    1.458    1.679   -1.180    3.368    2.242    2.688    0.841    0.218   -0.052    2.722    1.694   -0.402    6.330    0.543   -0.316    1.914    0.755   -0.324   -0.160    1.477    2.390   -0.610    0.531    0.390
X2==    2.637    6.243    7.499    1.367    2.967    0.956    3.502   -1.532   -0.043    2.000   -0.604    5.155    0.890    1.975   -0.309    3.455   -0.271    3.922    3.472   -1.542    8.182   -1.356   -0.613    1.154   -0.768   -1.351   -0.088    2.775   -0.942    1.058   -0.604    4.058
CD1=       19       15       13        4        6        5        5        6        5        3        0        9        4        5        8        3        3        7        6        2        8        2        1        4        2        1        1        2        3        0        2        1
CD2=       15       25       19        6       16        6       10        1        4        5        1       13        3        4        7       11        3       12       10        1       14        0        1        3        1        0        2        4        0        2        1        5
CAAAGCTCCCAAGGTATTTAATCCATTTCTACCTCCAACAACGGAACCGACTAAAACAAAAAATGCAGATATTATAATAGCTCTTTTGTATGAAACCAGTCCAGAAACCACGGCTGGTCCAAATATATTGGAAGAATTGTTGGAACCTAGGGACCATCCCAACAAAATAGCTGGAATTAAGTAAAATATAAGCATATTACAAATATTCCCCCGCTTTTTGAAGATATTTAAAAAATTAAAGCCCATTTTTACCATATTGGCAATCGTAGGCTTTTCTCGAATAAGATTGTTCTATTCTAGCACCAATTTTAAGTGATGTCAATGATTAGAAGAATCAAAATAAGAGAAAGTTAATTTAGAAATTATTAATTTATTTTTAACCATGGGAGGAATCATCATATGGTATAATTATAGGAAATTTGTTATTCATTTGTTGAGCTATTAGGGGGAGGAAGATTTTTGGACATCCTTAAAAGGATAGCGTTATTCTTTGTTATCGTAATTTTGGTTGTAGTAGGCTTCTCGTCTTATTCTATTGTTGAACATCAAGTTCAAAGTAACGAAACATTGTATAGTATTTCTATTAAGTATAACGTATCTATTTCTACTATTTTGGATTGGAATCCGAATTTATCTCCCAAAAATTTAAAAGTTGGACAAGTAATGTTAATTCCTCAACCAGAAGGGTATCTCTATGAAGTTAAAAGGGGAGATAACTTAACTTATATTGCTAGGTTGTTTTTCACAAGCGTTTCTGATATAGTTAAAGCTAACAATCTTGATACAACAACTATTTTTGTTAATCAAAAACTTTTTATCCCTAAAAGTGTTGTAGGAAAAGGTTTCAACAACGAAAAAAAGATAATCTGGCCGGTTTATGGTACTATTTCTTCCCTATATGGAGGGAGAGTCCATCCTATAACTAAAGAGCATTCTTTTCATGAAGGAATTGATCTTGCGGCACCTATTGGCACACCAGTTTTTTCCGTTGAAGCTGGAAAAGTAAAATTCGTTGGTGTAAACGGCGGATATGGTTTGATGGTTGAAATAGAATCTTACAATAATTCTTATGTTTACGGA
KOK=         2
KK=   15031  LL=   15960  Z=    5.06  JJ=   15001  DL=   930
A===      111      112      113      114      121      123      124      131      132      133      134      141      143      144      211      213      214      223      224      231      233      234      243      244      313      314      323      333      334      343      413      433
B===      222      122      422      322      212      412      312      242      142      442      342      232      432      332      221      421      321      411      311      241      441      341      431      331      424      324      414      444      344      434      423      443
RRR=   17.318    2.401    7.463    4.319    1.332    9.977    0.468   -1.593    0.939    9.870    0.325    4.775   -0.194    0.849    3.738   11.295    0.051   40.290    0.932    0.341    0.286    0.376    2.258    7.509    0.008   -0.194    8.015    4.994   -0.367    0.147    1.302    0.347
X1==    3.512    1.658    3.556    2.692    2.075    2.416    0.547    2.271    1.097    3.043   -1.123    2.128    0.672    0.287    1.658    2.416   -0.031    7.302    1.249    1.097    0.092   -1.094    1.672    1.978    0.043    0.672    2.092    1.628    0.514    0.514   -1.123   -0.486
X2==    4.931    1.448    2.099    1.604    0.642    4.130    0.856   -0.702    0.856    3.244   -0.289    2.243   -0.289    2.961    2.254    4.675   -1.633    5.518    0.746    0.310    3.089   -0.344    1.351    3.797    0.197   -0.289    3.830    3.067   -0.714    0.286   -1.159   -0.714
CD1=       15       10        8        8       11        6        4        6        4        4        0        7        2        2       10        6        3       13        5        4        1        0        3        4        1        2        3        2        1        1        0        0
CD2=       18       10        7        5        8       11        4        2        5        6        1        6        1        4       12       12        0       14        4        4        6        1        3        5        2        1        7        4        0        1        0        0
ACTTTCAACAAGTTGAATAGAGAGAAGAGATTGAATTTAGAAAAATTAAATTTAAAAAAGTTATTGTATGAAGTTTTATCAATGTTAGAACCTACCGCATCCCCCGATGTTGAAATAAACCTTAACTTTCCGGTTGATATTCCAGTAGATATTGAAACAGATGAGACTAAATTAAATCAGATCTTAGTAAATGTAATAGGAAACGCAATGAAATATACCACAGAAGGTTCAATAAATATCCTCGTAGGTTACGAAAACCATACAAAACATTTTGTTATAGAGGTAAAAGATACAGGGCCTGGGATTCCAGAAGATAAGTTAAAAGATATATTTAGGCCATTTTTTAGGGTTTCTAAAGATAAGCCAGGAAGTGGGTTAGGTTTAGCGATCGTAAAAAAGAATCTTGAAATGCTCAAAGGAAGTGTGGAGGTAAACTCAAAATTAGGTGAAGGGACAACTTTTGTGATAAAAATACCTCAATCTATAAGTAGTATTGTAAATAAGTGCTAATCATAGATTCGATGAACATATTTCTTCAAATAATTTTGGGAAGAGTACTTTTGGTTCACCACCTATTTTTAAGGATCTATCCAATTCTTCGAGATTAATTATTATTTTTTCGATTGAAGAAGTAGAGTAGAGTTTCTCAACGTTGGTTTTTTTTACTTTTTCGTTTTTAAAATTGAACCCTAAGAAGGAAGCTACTCTTTGCTGTGAAACCATGCTTTCTTTACTGATTTTTACGATTTCAGACCAATTGTAGGTTGTCTTTCTTTCCGTATTTAGTATCACCGCATATAAATCCAAAAAGTACCTGTATAAATAATTTGCTAAAGCAATTGGGGAGAATAAAGAAGATTTTACCATCAATTGCAGCTTTATTAGTGAATGTGGTAATCTCTTTGTTGCTAAATCATAGCAAAGTTCTTC
KOK=         3
KK=   78361  LL=   78840  Z=    4.88  JJ=   78181  DL=   480
A===      111      112      113      114      121      123      124      131      132      133      134      141      143      144      211      213      214      223      224      231      233      234      243      244      313      314      323      333      334      343      413      433
B===      222      122      422      322      212      412      312      242      142      442      342      232      432      332      221      421      321      411      311      241      441      341      431      331      424      324      414      444      344      434      423      443
RRR=   10.331    0.013    0.194    5.392   17.599   13.948   -0.655    0.140    0.674    0.501    0.448    1.475    0.478   18.567   -1.137    1.173    0.414   22.659   -0.365   -3.128    0.044    0.448   -0.135    0.815    1.754   -0.265   -0.533   -1.147   -0.254    0.095    0.107   -0.254
X1==    2.972    0.014    0.566    1.764    4.147    5.783    0.525   -0.302    1.063    1.253   -0.628    1.764    0.372    4.471    0.605    1.850   -0.332    7.831   -0.540   -1.297    0.087   -0.769    0.231    0.353    1.253    0.372    1.087   -0.414   -0.348   -0.348    0.372   -0.348
X2==    3.476    0.904    0.343    3.057    4.244    2.412   -1.249   -0.462    0.634    0.400   -0.713    0.836    1.287    4.153   -1.879    0.634   -1.249    2.893    0.676    2.412    0.509   -0.583   -0.583    2.307    1.400   -0.713   -0.491    2.771    0.728   -0.272    0.287    0.728
CD1=        7        3        2        3       10        9        2        1        3        2        0        3        1        5        4        4        1       13        1        0        1        0        1        1        2        1        2        0        0        0        1        0
CD2=       11        5        2        6       11        4        0        1        2        1        0        3        2        5        0        2        0        4        2        4        1        0        0        3        2        0        0        3        1        0        1        1
AACAGTCTTTCCCTTTTTGATCCTTTGTCTGATATAAGTTGATGAGATTTCAACGATAGGACTTTCCAATTTCACATATTCAAAATCTACACTATCTAGATTTTTTTCTTCAAAGTATCTGGGATAGACCACTAATTTTACCTTCTTTAATATTTCTTCCCATTTATACCATTTGTGAAAGTTTTTAAGGGAGTCTTCACCTATCAAAAGATAAATATTTTTATCAAGATTAGATAAATATTCTATGGTCCTTATTGTGTATGACGGTGAGGGCAGTTTATTTTCTATATCGCTTACTTCAAAATAATATTCAAAAAAAATCCTCTCACACCAAGAATACCTCTTATCGAAATCTGCTATGAAATCTATGCTCTTATGTGGGGGATTTTTAGAAGGTACTATTAAAAACCTATCAGGTTTGAATTCATCATAAGCTATCTCGGCAATTATTCTGTGACCTATATGAGGAGGGTTGAAACT
KOK=         4
KK=   90841  LL=   91710  Z=    5.55  JJ=   90721  DL=   870
A===      111      112      113      114      121      123      124      131      132      133      134      141      143      144      211      213      214      223      224      231      233      234      243      244      313      314      323      333      334      343      413      433
B===      222      122      422      322      212      412      312      242      142      442      342      232      432      332      221      421      321      411      311      241      441      341      431      331      424      324      414      444      344      434      423      443
RRR=   32.901    0.381    3.815   17.664    4.003   -0.887    1.430   -0.923   -0.066   13.641    0.485   -0.832    1.404   -0.047    3.537    0.477   -0.349    4.361   -0.096    1.317   38.336    0.185    9.023   20.186    1.069   -0.414    0.132    2.624    2.383   -0.178    0.485   -1.161
X1==    6.247    0.362    3.633    4.013    3.806   -0.524   -0.789    3.633    0.072    2.199   -0.379   -0.107    1.287   -0.082    2.330   -0.524   -0.789    1.869   -0.096    1.263    7.264   -0.376    2.129    3.783    1.478   -0.379   -0.682    0.598    2.017   -0.983   -0.379   -0.983
X2==    5.267    1.052    1.050    4.402    1.052    1.693   -1.812   -0.254   -0.910    6.204   -1.279    7.790    1.091    0.567    1.518   -0.910    0.442    2.334    0.998    1.042    5.277   -0.493    4.238    5.337    0.723    1.091   -0.194    4.389    1.181    0.181   -1.279    1.181
CD1=       17        5        9        8       12        2        1        9        3        5        1        2        3        1        9        2        1        6        2        5       12        1        4        5        4        1        1        2        3        0        1        0
CD2=       16        7        4       11        7        5        0        2        1        8        0       17        3        3        8        1        4        6        5        4        7        1        7       10        2        3        1        5        2        1        0        2
TCCCACTTTTCCTGAGGTTCCAAAATAGGTTCTTCTGTTCTTTTTAATACCTTTGTTGGATCTTTTAAATCTAAGAGCATAAAGCCCAGCCTGTAGATAGGCCTGATATCTTCTTGAACACCATGATACAAAAACAGCCAACCATAAGGAGTTTTTAAAGGTGGGCCACCTGCTCCGATCTTTAAGTTATCCCAATAATCTTTTCTTGGAGAAGCAATTTTTACATAATTGTCCCAATGTATTAAATCATCAGAATATGCAAACCAAATATCTGGTTCCAACCTATGAATTAAGATATATTTTCCATTAACCTTTTCCGGGAACAAGGCAGCATCTTTATTAGGACTTTCTGGTAAAATACTTCCGTATCTTTCCCACGTGAAGAAATTTTCTGTGGCAGCTAAAGATATTTTGATATTTCTCGGAGAATAAGCTGTATAACACATATAATATTTTCCATCTATATGCGTTATTCTTGGGTCTTCGACACCGTATAGTTCCGATAAATCTGAGGGTTCAAATACAGGTTTTTCCATTCTATTAAAGTGTAGACCATCTACACTTACAGCATAACCAATCCGAGAAACCATATCTTCTCCTTGGGCGCGGTACAACATGTGGAAGACTTTCCCATCATAAACTACGGCAGGATTAAAAACAAACCTAGACTCCCACAAATGCAATGGATTAGGTCCAAACAATGGGTTTAACAAATGCCTTTTCAACTTCAAATTCAATAGATATCCCTTCCTATATTTAGAAGATTAAACTTCCCCATGCCTGAAAACAACCTCACGGCAAATAAGGACAGGGGATTTCAAAGAAGATTGGCTTAAAACCCTTATTCTTTGGGGCTGGTTTAAACAGCCT
KOK=         5
KK=  106201  LL=  107220  Z=    4.68  JJ=  106021  DL=  1020
A===      111      112      113      114      121      123      124      131      132      133      134      141      143      144      211      213      214      223      224      231      233      234      243      244      313      314      323      333      334      343      413      433
B===      222      122      422      322      212      412      312      242      142      442      342      232      432      332      221      421      321      411      311      241      441      341      431      331      424      324      414      444      344      434      423      443
RRR=   31.092    9.527    5.178    8.959    2.940    2.256   -1.209   -0.727    0.092    6.004   -0.084    9.870   -2.952   32.259    1.829   -0.529   -0.564    1.516    1.710    0.061    7.472   -2.327    3.679   16.634    0.159    0.590    0.118   -0.068   -0.999   -0.166   -0.324   10.379
X1==    6.952    3.731    1.401    3.020    3.350    2.379    2.471   -0.235   -0.558    2.197    0.277    2.011   -1.289    4.399    1.066   -0.558   -0.790    0.926    1.773    0.030    1.635   -1.194    1.338    3.390   -0.343   -0.506   -0.190   -0.576    1.326   -0.674    0.277    8.326
X2==    4.472    2.554    3.695    2.966    0.878    0.949   -0.489    3.096   -0.164    2.732   -0.303    4.909    2.290    7.334    1.716    0.949    0.713    1.637    0.964    2.061    4.569    1.948    2.750    4.907   -0.464   -1.167   -0.622    0.118   -0.753    0.247   -1.167    1.247
CD1=       28       17        6       10       16        7        8        3        2        4        2        8        0        8       10        2        2        4        6        3        3        0        3        6        1        1        1        0        2        0        2        9
CD2=       15       12        9        7        8        5        2        8        3        5        1       10        4        9       10        5        4        7        5        7        8        4        5        7        1        0        1        1        0        1        0        2
TAGATTGTGGGAAAAAACAGAAGGCATGGGTTTAAGTGAATCTGATACAAAAGAAAATATTGAAAGATTTTTGAATAAAAATCCTGGTTTAAATTTTGTATGTGAAGATAATGAAAAAATTATTGGTACAATTCTATGTGGCGAAGATGGAAGAAGAGGATATCTCTACCATCTTGCTGTTGATAAGAACTATAGAAGAAATGGGATAGGGGAAAAATTGGTAAACTTGGTTTTAAGCAGTTTAAAAGAAAAAGGTATAATAAAATGTCATTTATTTGTGTATTATGAGAACGAAATTGGCAAGACATTTTGGGAAAAAACAGGTTGGTACAAACGCGACGAGCTGATAATTTATTCAAGGGATATTAAATAAGTCAAGGATTACTATGCCTTACCTGTTTTCTCATAAATAAACCGTTTGCCTTTTCCACCATGACTATCATAAGAAAGACCAATATAGTTAAATAAATGGGATATAACCTTATATCAAAATATTCTTGCAAAAATCCAAACAAGGGTGGCATAAGGGTTGTTCCAAGGTATGCTGATGCCATCTGTACGCCTATAATGGAATGTGATACATCCTTACCAAAATTAGTTGGTGTTGAATGTATCAAACTTGGAAATATCGGTGCACAACCTAAACCTATAAGAATAAGGCCTATAAATGCCGTATAATTGATAAAAGGAAGAATCAATAGTAACAATCCTAAAATTATGATTCCTTGTCCTAAACGTACCATGTTCTTATTATTCATTTTAAATGTTATAAATCCAGATATAAACCTTCCTATTGTAATTCCGAAATAAAATGAAGCAGCCCATTTGGCCGCTGTTTCAGCAGCTATACCTCTATTTAGTACTAAATAACTTGCCGCCCACAATCCAGTAGTTGCCTCTAATGCACAATAAGAGAAAAAGGCGATCATTATAGACATTGCCCCAGGCAAAGCAACAACATCTTTTAAAGAATAATTTTTGTATTCTTCTTCTTTACTTTTGTTATTTGTTTTCTTTTCT
KOK=         6
KK=  118531  LL=  118830  Z=    4.68  JJ=  118441  DL=   300
A===      111      112      113      114      121      123      124      131      132      133      134      141      143      144      211      213      214      223      224      231      233      234      243      244      313      314      323      333      334      343      413      433
B===      222      122      422      322      212      412      312      242      142      442      342      232      432      332      221      421      321      411      311      241      441      341      431      331      424      324      414      444      344      434      423      443
RRR=   29.239    0.361    0.196   -0.236    0.747   16.574   -0.443   -0.153    0.259    0.120    2.569   11.440    0.782    0.229    0.017   -0.212    0.078    0.865   -0.615    3.615    0.120    1.107   -0.256   -0.171    0.120   -0.305    0.120    0.021   -0.293    0.021    0.120   -0.136
X1==    4.624    0.482   -0.456    0.707   -0.673    5.116   -1.078    0.355    0.116   -0.436    1.437    4.291    0.437    0.274   -0.095   -0.884   -0.133    1.499   -0.646    1.116   -0.247    0.681    0.681    0.589   -0.436    1.437   -0.247   -0.122   -0.157   -0.157   -0.563   -0.157
X2==    6.324    0.748   -0.430   -0.334   -1.110    3.240    0.410   -0.430    2.240   -0.274    1.788    2.666    1.788    0.835   -0.181    0.240   -0.590    0.577    0.952    3.240   -0.484    1.625   -0.375   -0.291   -0.274   -0.212   -0.484   -0.174    1.865   -0.135   -0.212    0.865
CD1=       16        4        1        3        2        6        0        2        1        0        2        8        1        1        3        0        1        2        0        2        0        1        1        1        0        2        0        0        0        0        0        0
CD2=        7        2        0        0        0        4        1        0        3        0        2        3        2        1        1        1        0        2        2        4        0        2        0        0        0        0        0        0        2        0        0        1
AGAAAAAAAAGAAGTATCGATCAATCTTTTGAATAAAACAAACGAAAATTTAGACAGAATAAACGATTTACTATTCGTCGTAGATAAAAGATTAAAATCTTTATCCATTAGAGCCGGAAGGGCACGAAAATACCTTGAATATCGTAATGAAATAAAAAGGATAGGAAAGATGTATTTTGGTGCTTCCAAAGTATCTTTTCTAAAAAAGATTGAAAAACATCAAAAAGAAATACAAGAAAATTCTCAAAAAATGAAATCTCTGCTATCAGAGCTTTTTGAAGTAGAACGCGGTTACAGAAA
KOK=         7
KK=  121111  LL=  122100  Z=    7.13  JJ=  121021  DL=   990
A===      111      112      113      114      121      123      124      131      132      133      134      141      143      144      211      213      214      223      224      231      233      234      243      244      313      314      323      333      334      343      413      433
B===      222      122      422      322      212      412      312      242      142      442      342      232      432      332      221      421      321      411      311      241      441      341      431      331      424      324      414      444      344      434      423      443
RRR=   45.647    8.806    2.462    4.921    2.883   11.123   -0.111    0.010    2.780    0.410    0.406    7.382    2.132   16.236   -1.241   -0.706    0.814    1.717    2.395    1.450   29.387   -0.161    1.895   17.569   -0.265   -2.533    2.319    3.659   -0.099    0.147    1.088    0.129
X1==    6.458    4.105    2.006    1.729    1.729    2.386   -0.690   -0.012    2.386    0.914   -1.407    1.729    1.468    4.705   -1.043    1.210   -1.814    0.582    1.075    0.622    4.126   -1.202    2.156    3.551   -0.591    2.187    3.247    1.208   -0.868    0.132    0.749    1.132
X2==    7.069    2.145    1.227    2.846    1.667    4.662    0.161   -0.812    1.165    0.449   -0.288    4.269    1.453    3.451    1.190   -0.583   -0.449    2.948    2.228    2.330    7.123    0.134    0.879    4.948    0.449   -1.159    0.714    3.028    0.114    1.114    1.453    0.114
CD1=       28       17        8        8       11        7        2        4        7        3        0        8        4        9        4        5        0        3        4        4        6        0        4        6        1        5        5        2        0        1        3        2
CD2=       16        9        4        6        8       11        3        1        5        2        1        8        3        5        7        2        2       10        8        7       12        2        3        8        2        0        3        4        1        2        3        1
ATTCAGTACCTTTTTTAACAATCTGAACAAAGAATTCTCGTTCTTTATCTCAAAACTTTTTCCAAATGGATACGGTGAACTCAGATTAATTGGTGAAGGCAAGGAGTTTGAAAAAGGGATCCAAATATCCGTAAAAAAAGCAGGAATGAATTTTCAAAAGCTCTCTCTCTTTTCAGGAGGTGAAAAAGCTCTCATAGCCATTGCTTTTCTTTTCTCACTTATGAGTCTAAACCCCAGTCCTTTTTATATACTAGATGAAATCGATGCTCCTTTGGACGATCTAAACGCATCCAAAATATCAGACTTAATATTAGAGAACTCTAAAAAATCCCAATTTTTGATAATAACCCACAATAAGATAGTGATGGAAATTGCTGAATTTTTTTATGGAATAACTATGAGGGAAGGAATTACACACCTAGTTCCTGTTGATTTTAAGGAGTTAGAAAGATGAAAGCCATATTAGAAACACCTATCGGTAGTGTGATAATAAACGTTAAAAACGACAAGATAACTAAGATAAAACTAACCTTGTGGGAACAGGTCTCAGGGCAAAAAGATAAAGATTTTCCTTCCTTAGAAGGGAGATCTGCAAGGCCACAGAATAAAGATTTCTCTTCCTTAGACGGGTGGGGAGCGGGGCAAAGGGGCGCTAATAAAAATGAGAATTATTACAACTCAAAAACAAAGAAACATTTTGATATAATAAATGCATATCTATTTGGAGATCTTCAAAGAATCCCTAAAGAAATATTTGACTTCCCAGGTGAAACCGTCTTTGCCAAAAAAGTCTATGAAACTTTGTATAACACAAAAAAGGGAAGTGTAATTACCTACAAAGAATTGGCATTAAAGTCAGGAAATCCAAAAGCTTACAGAGCGGTGGGAAATCTTATGAAAAACAACCCTTTACCCATAATTATCCCATGCCACAGGGTAATAAAAAGCGATGGAACTTTGGGAAAGTTTAGTCCAGATATTAAGTGGAAA
KOK=         8
KK=  133141  LL=  133620  Z=    5.12  JJ=  132421  DL=   480
A===      111      112      113      114      121      123      124      131      132      133      134      141      143      144      211      213      214      223      224      231      233      234      243      244      313      314      323      333      334      343      413      433
B===      222      122      422      322      212      412      312      242      142      442      342      232      432      332      221      421      321      411      311      241      441      341      431      331      424      324      414      444      344      434      423      443
RRR=    1.131    2.398    0.392    5.000   -2.258   -3.794    1.991   -0.636    0.677   -0.043   -0.935   13.427   -0.935    6.464    4.481    1.576   -0.049   23.421   39.626    0.066    0.508   -0.119   -0.119    0.123    0.360   -1.309    0.330   -0.168    0.067    0.067   -0.196   -0.311
X1==    0.600    1.367   -0.328    1.213    1.915   -1.018    2.650    0.531   -1.018   -0.403   -0.647    3.257   -0.647    3.909    1.915    1.971    0.283    3.244    5.294    0.975    0.702   -0.479   -0.479    0.230   -0.403    2.352   -0.298   -0.118   -0.189   -0.189    0.353   -0.189
X2==    1.883    1.754   -1.198    4.122   -1.180    3.728    0.751   -1.198   -0.665    0.106    1.443    4.122    1.443    1.654    2.341    0.799   -0.173    7.219    7.485    0.067    0.724    0.248    0.248    0.532   -0.894   -0.557   -1.108    1.433   -0.353   -0.353   -0.557    1.647
CD1=        6        6        1        4        7        0        5        2        0        0        0        7        0        5        7        3        2        4        7        2        1        0        0        1        0        3        0        0        0        0        1        0
CD2=        5        6        0        5        1        7        2        0        1        1        2        5        2        2        7        3        1       14       11        2        2        1        1        1        0        0        0        2        0        0        0        2
AGAAGGTTAGTAGAAAAGATGGCTGAAATAAATTCTGGGCAATTTGATATAGATTATTTTTACAATTTAGATAGGTTCTTCCCAATTGGTTTGGGGGATCGTGAAATAATGAAAGAAATTAACCTTTTGAGGGCTGAAATTGACTCTCGAAAGTTCCTTTCTTTAGATCAATTCACAAAAGGAGAAATAAATTCTGCACAATTGCAGCAAATTGAAAAAGAATTAGAAAATGAATACAATACAAAGTTGGATGAATTAAGGCAAAGATACAGAAGAATAGATATTCTTATACTAAGACAAAGGGTAAGATAAATGCAACAAAGTGGAGGCGAAAGATTTTGGAAAATGAAAATATAAATTCAGATGAAGTTACAAGTAAAAAATCAAGGCCATCTTTTTTAACAACTTTAATAATAGTCATTGTTGTTGCCTTAATAATCTCAGGAATCACATCCTTTTTTATAGTGAGAATCCTGACGT
KOK=         9
KK=  151801  LL=  152970  Z=    5.87  JJ=  151801  DL=  1170
A===      111      112      113      114      121      123      124      131      132      133      134      141      143      144      211      213      214      223      224      231      233      234      243      244      313      314      323      333      334      343      413      433
B===      222      122      422      322      212      412      312      242      142      442      342      232      432      332      221      421      321      411      311      241      441      341      431      331      424      324      414      444      344      434      423      443
RRR=   31.418    5.350    5.976    1.074    4.864   -0.455   -1.004   -1.535    0.542    0.952    1.038    0.792   15.787   12.777   -2.417   -0.703   -0.716    9.975   16.837    3.252   53.398   -0.702   -0.809    8.347    1.225   -2.378   -0.190    0.510    0.762    0.174   -0.121   10.583
X1==    7.091    1.172    2.992    3.295    1.172    4.091   -0.660   -0.769    0.533    2.092   -0.767    0.151    4.082    3.335    1.944    1.041    0.473    3.644    3.863    2.058    4.538    0.902   -1.346    1.307   -1.012   -1.459   -0.835    0.416    0.738   -0.180   -0.074    3.490
X2==    4.431    4.563    1.997    0.326    4.149   -0.111    1.521    1.997    1.016    0.455   -1.353    5.247    3.867    3.831   -1.243   -0.675   -1.513    2.737    4.358    1.580   11.766   -0.778    0.601    6.387   -1.210    1.630    0.227    1.225    1.032   -0.968    1.630    3.032
CD1=       28       10       11       10       10       12        2        3        5        6        1        4        8        6       12        6        4       10        9        8        9        3        0        3        1        0        1        2        2        1        2        5
CD2=       15       17        6        4       16        3        7        6        5        2        0       13        7        8        3        2        1        9       14        6       17        1        3       13        0        4        2        2        2        0        4        4
ATTGAAAAAACTTTGAAGTGGGTTAGCACCATCAATTTTAGCAGCCTCATACAAACTTCTATCGATTGTCAACAACGAGGATTCTTGAAAAAGTATAGAAAACGGTGTGCCAAACCATATATTAGCTATCAATAAGGATATCAAGGCCATATTTGGATCTGATATCCAATTTACAGGCTGCATTCCTAATCTTATAAGCAAACCATTTATCAATCCAAAATAGTCGTTGTACATCCACTGCCAGGAAAATCCAACAATAGTAGCGGATAAAAGCCATGGAAGTATAAAAAGAACTCTAAAAAATTTAGTCCCCCAAACTCTTTCAATTAAAATCCTGGCTATTAAAAAGCCTATAAAAATTTGAAAAAATACTGATCCTAATACAAAAAAGAGTGTAACTTTCAAAGATTGTAGGAAATATTCATCTTGAAAAATTTTTACCCAATTTTGGAAACCAACAAAAGGCCACACATTATTTATATTAGTAGTTTTGACATCATGCAATGAAATGCTGAAATTCCAAAATACAGGAAAAATCATTAAAAAGAACATTATGGACAAAGCAGGGAGTAACAATAAAAAAGGTATCCACTTTTTCCTTTGCATCGGTTCACCACCTCCATATATTCTTTACTAAAAGCAGCCTCCTTTAAACAAGGAGGACTGCTGTGTTAAAATTTTTACTTTTTAGAAATTCCTTAGAAGATCAAAATTTCTTCAACATTCTTTGAAGCATTTTTCAGGGCATCCTCTGGAGTTTTTACGCCATAATAGACCTCTTCTATTGCTATTCGCAGTGACTCAGCTATTTGAGGATATTCAGGAATATTTGGCCTTCCTTTCCCAATCGCCACTGCTTTCATAAGATCCTCGAAGAAAGGTATCTCATTTTCAAGAGTCGATTTGTAGGGATCTTGTTCGGCTATGGTTTTTTGAGTAGGCAAGTAAACATATTTAGCCAAGACAGGGGTTAAAACTTCTGGATCAAGCATTATAGTCATCAACTCCCATGCTAACTCGGGATGTGGAGATGTTGAAGGGATAGCTAACAGCCAACCACCCATCATCGTCGAACTTTTCATACCGTCTTCTGGAACTGGAAATCCTGGTATCATACCGATTTGATTGAAATCAAAACCTTCAGGAAACTTCCCTAACAACCAACTTCCT
KOK=        10
KK=  169351  LL=  169650  Z=    4.54  JJ=  168781  DL=   300
A===      111      112      113      114      121      123      124      131      132      133      134      141      143      144      211      213      214      223      224      231      233      234      243      244      313      314      323      333      334      343      413      433
B===      222      122      422      322      212      412      312      242      142      442      342      232      432      332      221      421      321      411      311      241      441      341      431      331      424      324      414      444      344      434      423      443
RRR=   17.097   -0.509    0.538   -0.110   10.915   12.558    0.000   -0.007    0.848   -0.205    0.820   -1.069    0.213    0.289   -0.208   -0.994    0.848    3.473    6.154   -0.073    3.898   -0.205    0.213   -0.339    0.213    0.820    7.012    0.053   -0.177    0.053   -0.258    3.130
X1==    3.534   -0.609    0.183    0.115    4.696    4.079    0.002    0.183   -0.921   -0.417    1.548    1.115   -0.452    0.510    0.149   -0.921   -0.998    2.935    2.740   -0.921    1.530    0.490   -0.510   -0.552   -0.417    1.548    4.530   -0.213   -0.231   -0.231    0.548    1.769
X2==    4.838    0.836    2.938   -0.959    2.325    3.079    0.150   -0.038   -0.921    0.490    0.530   -0.959   -0.470    0.566   -1.398    1.079   -0.850    1.183    2.246    0.079    2.548   -0.417   -0.417    0.615   -0.510    0.530    1.548   -0.250    0.769   -0.231   -0.470    1.769
CD1=        6        1        1        1        8        5        1        1        0        0        2        2        0        1        2        0        0        4        4        0        2        1        0        0        0        2        5        0        0        0        1        2
CD2=        9        3        4        0        5        4        1        1        0        1        1        0        0        1        0        2        0        2        3        1        3        0        0        1        0        1        2        0        1        0        0        2
CTCATCAAACATGGAATATTTCTCTTCTATGACGCCACGGTAATAATACAATTCAATGTTATTGGTGAAAAAAGAGGCAGGTATTGAATCTAACCATTTTTTGATGATGGAAAAATCTTTGATCAACGGCTCAGAATGATTGAGAAAGAGATTATAGGCTTTTTCTAAATCTTTCAGGTTCAGCAAACAATAAAATTGTCCATAGTAATCTTGCTCTTTTTGATATATGTTAAAAAGTGTCTGATATATCTCGTTTTTTTGCCTTTCTCCAACGCCTTTGGAGATCGTTCGACGGAATAT
KOK=        11
KK=  179581  LL=  180330  Z=    5.53  JJ=  179161  DL=   750
A===      111      112      113      114      121      123      124      131      132      133      134      141      143      144      211      213      214      223      224      231      233      234      243      244      313      314      323      333      334      343      413      433
B===      222      122      422      322      212      412      312      242      142      442      342      232      432      332      221      421      321      411      311      241      441      341      431      331      424      324      414      444      344      434      423      443
RRR=   28.685    4.343   11.347   17.029   -0.126   16.427    0.207    2.040   -1.627    0.239   -0.135   -0.355   -2.139   11.764    0.062   -0.125    0.207   33.932   -0.104    0.523    4.693    0.065    0.125    2.958   -0.895   -0.863   -0.734    0.145    0.145    0.145   -0.002   -0.224
X1==    4.630    2.519    4.311    7.522    1.682    3.260    0.316    1.048   -1.497    0.119   -1.002   -0.442   -1.002    3.632   -0.830    0.542    0.316    6.350   -0.204    1.221    5.189    1.077    2.077    0.932   -0.881    0.998   -0.811   -0.324   -0.369   -0.369   -0.002   -0.369
X2==    6.196    1.724    2.632    2.264   -0.075    5.039    0.655    1.946    1.087    2.016    0.135    0.802    2.135    3.239   -0.075   -0.231    0.655    5.344    0.509    0.428    0.904    0.060    0.060    3.173    1.016   -0.865    0.904   -0.448   -0.394   -0.394    1.135    0.606
CD1=       18       12        9       15       10        7        3        4        0        1        0        2        0        5        4        3        3       11        2        4        6        2        3        2        0        2        0        0        0        0        1        0
CD2=       18        9        6        5        5       10        3        5        4        3        1        3        3        4        5        2        3       11        3        3        2        1        1        4        2        0        2        0        0        0        2        1
TCCAAGGTTATCTTTGATCCATTCCATCCATTTGATGTGTGAATAAACGGCATCAACAGAAAGTCCTAAAAGTTCAGTGTTGATCTTTTTGAATTCTTCATGCTTTTTTGCAAATTCAACAAATTCTGTTGTACAAACAGGTGTAAAATCTCCTGGATGGCTGAAAAGTACCAACCATTTTCCTTTGTAGTCTTTTGGTAGTTCTTTTGCACCGTCGGTTGTAAAAACTTTCATTTCAGGAAACTTTTCTCCAATTAAAGGAATCCTTCCTTCCATATTTACCTACCTCCTATTTGAAAATCTTTTTATTTATGAAGTATCTTTTTTTAGGGATGCCTAAAAAAATTATATATACTAAAAAGAGAAAAGTCAAGTAAAAATTCAAACTAATATTTTAAATTTATATTCTTTTCTTGTTACTAAAAAACATTAATTGATTTTGAAAAAATAGTTTTTCGATAGATTGCTAATGATATAATAATTGTGGACGATAATAACTATGAAGTTCAAATCGTTGAGAGGAGGAAGAAGATTATGGATATCAACAATATCAATCCTGCTGGTGGTAATAATTTGGATAAAATAAATCAAAAAAAGCTTGATAAGGATTTTTTAAAGAAACAGGTTAAATCAACAAACTTAGAAAGTGCAAATAAGATTACAGGAGAATCGAAGAAGTATATAGAAATATCAAATAAGATACCAGAAATTCGTCAGGAGCTTGTATCGAAATTGAAGGAATCTATTGAA
KOK=        12
KK=  197311  LL=  198480  Z=    4.56  JJ=  197281  DL=  1170
A===      111      112      113      114      121      123      124      131      132      133      134      141      143      144      211      213      214      223      224      231      233      234      243      244      313      314      323      333      334      343      413      433
B===      222      122      422      322      212      412      312      242      142      442      342      232      432      332      221      421      321      411      311      241      441      341      431      331      424      324      414      444      344      434      423      443
RRR=   28.168    3.485    1.119   15.107   10.124    8.394    2.512    1.958   -1.083   13.972    1.619   13.559    3.554    0.540    0.844   -0.187    0.390   37.370    4.728    3.233    0.163   -0.289    0.429   -0.141    0.019   -0.624    0.664    0.720    0.558    1.469    6.073    0.078
X1==    6.435    1.705    0.758    4.692    3.675    4.079    2.031    0.758    2.644    4.937   -1.206    3.321    2.136    0.131   -1.052   -0.226    1.417    7.899    2.549    1.209    1.164   -0.602    0.894   -0.083   -0.259    0.465    0.583    1.102   -0.968    1.032    1.300    0.032
X2==    4.377    2.044    1.476    3.220    2.755    2.058    1.237    2.581   -0.410    2.830   -1.343    4.082    1.664    4.113   -0.802    0.824    0.275    4.731    1.854    2.675    0.140    0.480    0.480    1.714   -0.072   -1.343    1.140    0.653   -0.576    1.424    4.671    2.424
CD1=       20       11        5        9       16       13        6        5       10       10        0        7        4        1        4        4        5       24        8        7        5        1        3        1        2        2        4        3        0        2        3        1
CD2=       24       14        6       13       16        6        7        8        2        4        0       15        4       10        6        4        5        9        7        7        1        2        2        5        1        0        2        1        0        2        8        3
AAATTTCCTTGGAAGATGTATCTACCTTCAGGATTTCTAAATGCTACCCAGACATCAGAAGAACCAATAATATAGATTTGAATGTAACCAGCGTCTGATGGTTCATCTAAATTAGTGATAATTTTATCCAAATCGTTTAGATTTTTTTCTAAAAAATTGTTTGAAACTATGAATTTTTCTACCACACCATCTGGCTCAAAATATTTATTTAGAGTCAAAATCTCTTTTTCTTGAGCCTGTAATTTTTCATTCACTGTTGAATTTAATCGATTAAATTGACTTTGAAGTTCTTTCCTAAGTTCTATCACTCTAATCTCTGTAGCAATTGATAAAACTATCGCTACCAAGCTTACAACAAAGATTGTTATCTTAAATTTCATACTTACCTCCAAACAACTCCACTATGTCATTATATTCGTCTATATTTCTTGTGAGAACCTTCTTTATCTTTTGGATGGTATTATCGACTTTTTTTGTATTTATTTCCATTTTATCACCTATTTCTTGATATGAGTATCCATCTATCCATAATTCTACAATTTCCCTTTCCTTGCATTCAAGTTGTTCAAGACTCTTTGCTAGAAAATATTCCCTGAGGAAGTCTTTCTTTTCAGAATCAACACTTTCTATGTAATAATCGGCATTTTCTGAAAATTCGTCGTCTGTGTTTTCCATACTTACAGCCTCTGTCAAAACTTTATGTTTATTTCTGTTCAAGTAGGTGACAAAAGATTTTATCTCCGAAGAGATATTCATATAGGCAAAACTTGAAAATTTAGCGTTTGCATCCTTTCTGAAATTATATACCGCTTGAATTAAACCTACCAAACCTATTTGTAAAAAATCTTCGAATTCCAACCATGTACCATAATATTTCCCGACAATAGATTTCACCATAGGTTCAAACTTTTCAAGAATTATCCCTAGAGCTTGGTTGTCCCCTATTTGTGCAAGTTCTATAAGTTTATCCAGATTCATTCCCCTTAGCCTATAGATATGCCTGCTCATATGACCCCTCATTGTAACTAGATATTTACTGCTTCTAAACAATCCGAAAAACTTATAAATAGAGTCCCTTCACCTGGTACCCTACAAAAGTTCAACTGTATTGATTCTTTTCTCTATTATACTACATTCAGCGAAATACTTTCAAAAAAAGGGCGCTTAGCG
KOK=        13
KK=  227701  LL=  228570  Z=    5.40  JJ=  227461  DL=   870
A===      111      112      113      114      121      123      124      131      132      133      134      141      143      144      211      213      214      223      224      231      233      234      243      244      313      314      323      333      334      343      413      433
B===      222      122      422      322      212      412      312      242      142      442      342      232      432      332      221      421      321      411      311      241      441      341      431      331      424      324      414      444      344      434      423      443
RRR=   51.900    5.108   17.327    3.009    0.169    0.008   -0.983   -0.047    1.269   11.916    0.419    5.203    0.200    2.358   -1.039    1.920    1.717    8.454    2.567    1.015   37.585    0.412    3.973    1.847   -0.804    1.473   -0.134   -4.559    0.316    0.027   -0.218    0.605
X1==    7.245    1.607    3.469    1.957    0.187    0.005    0.921   -0.336    2.924    4.985   -0.338    1.957    0.512    2.590    1.134    1.757   -1.609    2.938    2.324    2.341    7.981    0.271    2.617    0.504   -1.289   -1.188    1.484   -1.037    1.092    0.092    0.512    2.092
X2==    7.164    3.178    4.995    1.537    0.904    1.752   -1.068    0.140    0.434    2.390   -1.240    2.659    0.390    0.911   -0.916    1.093   -1.068    2.878    1.105    0.434    4.709    1.518    1.518    3.668    0.624   -1.240   -0.090    4.396    0.289    0.289   -0.425    0.289
CD1=       18        8        8        5        5        3        4        2        8        8        1        5        2        4        7        6        0        9        7        7       13        2        5        2        0        0        4        0        2        1        2        3
CD2=       23       12       11        6        7        5        1        3        3        4        0        8        2        3        3        4        1        6        4        3        6        3        3        6        2        0        1        5        1        1        1        1
TTTTCCCTATCTTCCTTTTTTTGAAGGTGGGGGGCTAAAAACCCAACTATGCCGATTTTTTCCGAGTCATTTGTTTTAAAAAGAACCCTTTTTCCTACCAAAGTTCTTGGGTCGACTCCGCCAACAGGAGAAATGCGAGCGAAATGTTCATCGATTATTTTTGATATAACTATTCCAATTTCATCCACGTGTGCAAAAAAGGCAATTTTGGGACTCTCATTTCCAAAAGTTGCCACTAAATTACCTATTCCTACTTTTTCTGATTTTACATCTGGTGAAATGTTTTTTAATTCTTTTTCAATCAAAGGGAAGGTGCAATTTTCAAAAGAAGACACTGCAAAGGTATTGGATAAATTTTTTAGTAAAGTAGAAGTATCCATTCGAAACCTCCTTTTTGGTTATCATATATTCTATACCTCCCCACAATGTCGAGGAGGACTCAGTGTCAATGAAGCTTTGTGAAGACAAATAAGAAAAATCTTATCACAATTCAACAGGTTCAACTAATGCTTTATTTTCTACTATTCTAATAGAAACGGGAGACTTCGGCCATTCGTGGTTGAAAAAAGGGATACCTGCGATTTCTACTAATGGTGAATTTAATTCGTAGGCAATAATAAAAGCGTTTTTTTTGTTGGTTATTCCAGCTCTTAAAGTTCCAAATACCTTGCCAAATATTATAATACTTCCACCTGCGTTAACTTCTGCACCTTGGTTTACATTTCCAAAGACTATAATATCACCAGGATTTTGTACTACTTGACCGGATCTTAAATGTTTTCTATAAATTTGGGTACTGGAAAGGTTTAACTCTTTGTTTCCAACTTTTCCTTCGGGAAGCTTGCCAAAATACGCTCCTGCAACGTTTAA
KOK=        14
KK=   66002  LL=   67171  Z=    4.89  JJ=   66002  DL=  1170
A===      111      112      113      114      121      123      124      131      132      133      134      141      143      144      211      213      214      223      224      231      233      234      243      244      313      314      323      333      334      343      413      433
B===      222      122      422      322      212      412      312      242      142      442      342      232      432      332      221      421      321      411      311      241      441      341      431      331      424      324      414      444      344      434      423      443
RRR=   28.627    2.339   17.618    8.194   21.043    2.500    1.667   -0.064    0.859    8.509   -0.790   10.029    0.890    8.986   -0.033    0.859    2.198    0.091    1.257    1.333   26.546   -0.266    5.610    7.744   -0.020    0.723    2.407    1.038    0.698   -0.700    1.704    0.903
X1==    6.255    1.035    7.321    2.299    4.470    1.960    2.007    0.112    0.459    2.768    0.544    1.564    1.402    4.091    0.176    0.459   -1.049    4.205    2.066    1.960    5.264    0.725    4.294    2.341   -0.038    0.544    1.178    0.409   -0.998    1.002   -1.173    3.002
X2==    4.577    2.260    2.406    3.565    4.708    1.276    0.830   -0.570    1.871    3.075   -1.453    6.412    0.634    2.197   -0.189    1.871   -2.096    0.022    0.608    0.680    5.043   -0.367    1.306    3.307    0.520    1.330    2.043    2.535   -0.699   -0.699   -1.453    0.301
CD1=       16        8       15        5       16        8        6        3        5        6        2        4        3        5        6        5        1       16        8        8       12        3        8        4        2        2        5        2        0        2        0        4
CD2=       28       15        9       15       22        5        6        3        6        5        0       22        3        7        8        6        0        2        4        4        6        1        3        7        2        4        3        3        0        0        0        1
GTGCTCTATGCCTCCAGGAATGTAAACAAAACTTCCAGCTTCAACTATATTATATTTTTCTCCATCATAAACCTCTGCCTTACCTTTAACTATAAATATTTCATGTTCCCATCTATGAGAATGCCTAGGCGAGTGCCCTCCGGGTTTAACGGTAAATAACCTCATAACAAAATTAGGTGCACCATAGTTACTTTTCCCTATTAATATTCTTTTTTCAACATCTTTAGTCATTTCATTATTTATTATTAAAGGTTCAACTTCCTTTGCTTTACCTATTATTGCTCTTTTTTGAGTCATATTACATTTTCCCCTCCTTAGTGCTTAAATACTATCTTTCTTATCTTTTTGAACTGGTTTTGGGATAGTGGTTTTTATTTTTCCCAACCTGTTAACATCGCTTTCCAATGCGGCTTTATTCTGCTTTACGATTTCTTCATACACTTCTTCACGATAAATTTTTATATCTTTTGGCGCCTCAAAACCGATTTTTATACTTCCATTATCTTGTTCAAGCATAATAAGCTTTATTTTTCTATTTCCTGCTTGTATTACGATGGATTGGCCCATTTTTCTAGATAATATCAACAACTCTATTCACCATCTTTTTGAGCAGATAGTATAACCTTACTTCTTTCCAATTCTTCCTTCAAAAAATGTCTGATTTTGTATTCTTCGCTTTCAATTAAATATTGTACCCCTTTATGATTTTTTTGCGAAATAATAATTGGGGCAGCCAAATTTATAGTTATTTCATCTTCTTTTTCTGGTATAGTTAGTATGCTTAATATAATAGCATCTTCTGGTTTATCTAATTCCAAGTATTCTGTTAAATCTTGGGGAAGGGTAAACTGATAATCGCTTCTTATAAGCTGAGGAAAAGTAACTGGAAAAGCCACGTTTTTATCTTCTAGCGAGGCTAACCACATGATGGGATATGTATCTTCAGGTTCCAGTAAAACAAACTGTTTAAGATCTTCAAAACCAGGGATACCATACTCAAAAGTTATAGTTCGCTCAGTATCTATTTTAACACTTCCTAACTTCGTTTCATACTCTTTTATCATTGTTTTGAAAAACCTCCTTATAGAAAATCTGCCAAAGTCGGAGGGATAATATTACCAGCTGCTTTTAAAGCAGCTTGTAAGACATTTTGCTGAGTTGCCAATTCCA
KOK=        15
KK=   69602  LL=   70591  Z=    4.76  JJ=   69602  DL=   990
A===      111      112      113      114      121      123      124      131      132      133      134      141      143      144      211      213      214      223      224      231      233      234      243      244      313      314      323      333      334      343      413      433
B===      222      122      422      322      212      412      312      242      142      442      342      232      432      332      221      421      321      411      311      241      441      341      431      331      424      324      414      444      344      434      423      443
RRR=    9.968    6.434    1.170    8.104    1.867   -0.271   39.101    2.048    0.921    0.313    0.910   -0.158    0.186    0.272    0.464   -0.044    2.051    9.918    9.946   -2.213    8.801   -0.180    0.250   13.151    0.042    9.794   -0.933   11.718   -1.057   -0.031   -0.031    5.980
X1==    4.030    2.639    1.423    4.796    1.792   -0.538    4.922    1.423    1.827   -0.550    0.796   -0.406    0.068   -0.774    0.097    0.644    1.553    2.241    3.779    1.827    2.099    0.290    0.290    3.874    0.218    2.253    1.270    2.134    1.038    1.038    0.068    2.038
X2==    2.473    2.438    0.822    1.690    1.042    0.504    7.944    1.440    0.504   -0.569    1.143    0.389    2.746   -0.351    4.764   -0.068    1.321    4.426    2.632   -1.211    4.194   -0.622    0.861    3.395    0.192    4.348   -0.734    5.491   -1.018   -0.030   -0.459    2.934
CD1=       17       12        6       13       10        2       12        6        6        1        3        3        2        1        6        4        6        6        9        6        4        2        2        7        2        5        3        3        2        2        2        3
CD2=        9       10        4        5        7        4       16        5        4        1        3        3        5        1       15        3        5       12        8        1        8        1        3        6        2        7        1        7        0        1        1        4
CAAAAAGGGCAGACATTTTTCCGTCGTTAAAAGTTAATAAATTATTTCCTACATATGCATAATATTCATTGTTTGTTCCAGCAATGGTTAAAGATTTTATCTCTTGATAACTACTACCATTTAAAACTACTTTATCCCCCATACTCAATGAAATTTGACCATTTGAATGATTTGTTATCCTTATGTTGGAAAGCTCTGAAAGTCTATCCAACAATCTATCCCTTTCATCAAGCAAATCATTGGGGGGGCCGTAAGGGGGGGCCTCAGATTAATCATCCGAATTGTGCCCATCATTGTACGGCAGCCTGGATGATGTCGGAAGAATTCTCAACCTCACGACGCGGCGGCGAATTCGCCGATAAGCCATATTTACAATCAACTAAAACTTTAATAGGACATACTTTGGGAGCTGCTGGTGCAATTGAATTAATAGCTTCAGTAATAGAAAGTAACAATCATTTTGTTCATGGAATGCCAAATTTAGAAGAGCCCGATGAAGAAATGAAAACACTCAACATTCCAAGAAAGACTCAAGACGCTGAATTAAATGTAATTTTAAAGAACTCCTTTGGCTTTGGAGGGCACAATGCGTCTTTAATTTTTGTTAAATCATAAAAGGGGGAACAATTATGCCTAAGATAGGAATAGTAACCGATAATACTTGTGACATCGAACCAAAGCAATTAGAAGAAATGGGGATAGGTTTTGTTTCATTGTATGTAAAGTGGAAAGGTAAGTTTGAAAGGGCTGTGGACATTGATACAGACGATTTCTATGAGTTTTTAAAAACATCTGACTATATACCTGCTACTTCACAGCCAACGCCTCAAGATTTTGAAGAGGTATACAAAAAAATGCTTAAAGATTACGATGAATTAATATCTGTCCATCTTCCAGAAAAACTGAGTGGAACTTATAACTCTGCTAGGATAGCTGCTCAGAATGTTGATGAAAAAAGGATCCATATAGTGGAAAGTTATGAAGCCACAT
KOK=        16
KK=   89282  LL=   89611  Z=    4.80  JJ=   89162  DL=   330
A===      111      112      113      114      121      123      124      131      132      133      134      141      143      144      211      213      214      223      224      231      233      234      243      244      313      314      323      333      334      343      413      433
B===      222      122      422      322      212      412      312      242      142      442      342      232      432      332      221      421      321      411      311      241      441      341      431      331      424      324      414      444      344      434      423      443
RRR=   45.732   12.211    0.931   -0.482    0.282   -0.934   -0.004    0.536   -0.934    1.993   -0.314   -0.265    0.346    0.668    0.832   -0.934    3.897    0.816   -0.141    1.959    2.688   -0.290    0.166    0.346   -0.233   -0.703    0.151    1.634    1.070   -0.237    0.843    1.092
X1==    7.021    5.348   -0.850   -0.770   -0.423    0.964    0.066    0.150    0.964    1.421    0.476    0.230   -0.524    0.525   -1.248    0.964    2.066    0.679   -0.126    0.964    5.298   -0.636    0.364   -0.576   -0.579   -0.524    0.298    0.606    0.643   -0.357    2.476    1.643
X2==    6.514    2.283   -1.095    0.626   -0.666   -0.969   -0.067    3.567   -0.969    1.402   -0.659   -1.152   -0.659    1.272   -0.666   -0.969    1.886    1.201    1.119    2.031    0.507    0.456    0.456   -0.600    0.402    1.341    0.507    2.696    1.665    0.665    0.341    0.665
CD1=        9        8        0        0        1        2        1        1        2        2        1        1        0        1        0        2        3        2        1        2        6        0        1        0        0        0        1        1        1        0        3        2
CD2=       12        5        0        2        1        0        1        5        0        2        0        0        0        2        1        0        3        2        2        3        1        1        1        0        1        2        1        3        2        1        1        1
AATTGTTTTGAATACTTTTTTACTGCAGGCATTCCGTTATTTTTTATGTCCTCCAATATCTGTGAAACATAGTTCTGTAATTCCATTATTTTTTCCCTCCCTTGATTTTTTTATTAGTGTCTTTAGAAACTTTGAAATTTTTTTAATTCACATTTGTGTTACTGCAGGCAATTCAAAGACTCCCTGTTTAGACTACTGCCTAAAACCCTAGACATTGCCGACTCCGGACCCGCCCGGTGAAATAATCGGGGTGTCAAACGAGTGTTTGAGATATCAGGGATCACCAATGCGAAAAAAACTGGTATTAAAGGGAAAACGCAAGGGCTAAAA
KOK=        17
KK=  117332  LL=  118501  Z=    5.09  JJ=  117302  DL=  1170
A===      111      112      113      114      121      123      124      131      132      133      134      141      143      144      211      213      214      223      224      231      233      234      243      244      313      314      323      333      334      343      413      433
B===      222      122      422      322      212      412      312      242      142      442      342      232      432      332      221      421      321      411      311      241      441      341      431      331      424      324      414      444      344      434      423      443
RRR=   27.892   18.323    4.818    8.127    1.690   16.317   -0.151   -1.044    0.984    2.504    0.257    9.267   -0.241   11.513   -1.172   -0.418   -0.392   -0.215    3.262    9.539   46.724    0.120    0.601    1.350    3.458   -0.925    0.783    2.565   -1.932    1.631   -0.055   -0.145
X1==    6.278    4.769    3.884    1.666    0.904    3.079   -0.175   -0.543   -1.305    0.626    0.180    3.622    0.792    2.974   -0.852   -0.209   -1.626   -0.127    1.306    3.079    9.165    0.190    0.949    4.512    2.014    0.792    0.554    1.158   -1.045    1.842    0.180    1.842
X2==    4.443    3.843    1.241    4.877    1.869    5.299    0.865    1.922   -0.754    4.001    1.423    2.558   -0.304    3.871    1.376    1.998    0.241    1.687    2.498    3.098    5.098    0.633    0.633    0.299    1.717   -1.168    1.415    2.214    1.850    0.886   -0.304   -0.079
CD1=       35       22       14       11       11        9        4        4        1        3        3       16        4        9        6        3        1        2        5        9       12        2        3        9        5        4        2        2        0        3        3        3
CD2=       10       12        4        8        8       13        4        5        2        7        3        5        1        5        7        7        3        9        9        9       11        3        3        2        4        0        5        4        3        2        1        1
TGAATTTGGATTAATGTGAGGAGGAATATGGATGATCTTATACGGAAACGAGGAAAAACAAAAGGATATGGAAATGATCGCCAAAAGAATAGAGATATGTGAAAAGTGCCCTTTGAATCTCACAAGAACTAACGCTGTTCCGGGTTCCGGAAATGTTGACTCACCAATAATGTTTGTAGGTGAAGGTCCTGGAGCAGACGAAGATGCCTTGGGAGAGCCCTTCGTTGGAAGAGCAGGGCAACTTTTAGAAAAGATGCTCAAAGAATATGCAAAATTGGAAAGAAAAGATGTTTTCATCACAAACATCGTAAAATGCAGGCCTCCTCAAAACAGGGTCCCCACGCAAGAAGAGGTTAAAAGTTGTCAATCCTACCTTGATGGTCAAATAATCGTCATCAAACCAAAAATAATAGTAACTCTTGGCAACACACCGTTGAATTACTTTACCGGTGAATCTAAGATAACTCAATCACGTGGACGTTTCTTCGATTGGTATGGAAATATTAAAATCTTTCCAACTTTTCATCCAAGCTACCTCTTAAGGAACCAAAGTTTAAAAAAAGGATCTCCAAAGTGGTACGCATACCTGGATATGAGAATAATAGGGATCATGTATAGAGCATTAAAACAAGGTAAAAGTGTTGAAGAGGTTACAAAAACTATTGAAGAAAAGATTAAAAGCCTTGAAAATGCTGGGGGGAGTTAAAATTGAAACTCTTATCCCTAGAAATAGAGGGATTTAAAAGTTTTGGTAGAAGAACATATTTTAATTTAGATAAAAATATTATCGCGATAATCGGTCCAAACGGATCGGGTAAATCCAATATTGTAGACGCGATTAGATGGTTATTAGGAGAGCAGTCTCAAAAACAGATGAGAATATCCGAAAAAAATGATATATTACACATATCAAACAACGGAAATGATTCTTCCAATTATGCAAAAGTTTCGTTGGTGGTACAAAACGACGACAATGAAAAAATCAAGATTTCAAAAATATTGGAGAAAGATTCATCCAACAGGTATTATATAAACAACAAAATTGCCACACTTAAAGAAGTCCAAAATGTATTCAACAAAGGAACGGGGAAAAGCTTTTACTCTATCATTGGACAAGGTCAAATTGGCGAAATAGTTAACTCCTCACCTGAAAATATTAGAGATATCGTA
KOK=        18
KK=  141782  LL=  142951  Z=    4.95  JJ=  141782  DL=  1170
A===      111      112      113      114      121      123      124      131      132      133      134      141      143      144      211      213      214      223      224      231      233      234      243      244      313      314      323      333      334      343      413      433
B===      222      122      422      322      212      412      312      242      142      442      342      232      432      332      221      421      321      411      311      241      441      341      431      331      424      324      414      444      344      434      423      443
RRR=   25.227    4.157    6.867   17.382    5.387   10.146   -0.037   -1.190    0.492   27.196   -0.403   -1.527    6.419    9.407   -1.076    3.605   -0.122   47.402    9.616    0.596    8.037   -0.959    8.809   -0.641   -0.195   -0.206    2.058    0.157    0.824    0.824    0.187    0.409
X1==    4.318    2.666    3.473    3.446    1.933    4.093   -0.233    1.120    0.262    4.525   -1.439   -0.832    3.474    3.533    1.200    0.741   -0.778    6.194    2.602   -1.175    3.411    0.731    2.160    4.456    0.825   -0.737    3.411    0.377   -1.090   -1.090    0.667    1.677
X2==    5.842    1.559    1.978    5.044    2.786    2.479    0.157   -1.063    1.882    6.010    0.280    1.835    1.848    2.663   -0.896    4.868    0.157    7.653    3.696   -0.507    2.356   -1.312    4.078   -0.144   -0.236    0.280    0.603    0.418   -0.756   -0.756    0.280    0.244
CD1=       20       15       12       10       13       13        3        7        5       10        0        2        7        6       11        6        2       17        8        2        8        3        5        7        4        1        8        2        0        0        3        3
CD2=       20       10        6       13       13        7        4        1        6        8        2        7        4        6        4       11        4       16       11        2        4        0        7        2        1        2        2        1        0        0        2        1
GCAAGTAAATTCCATCCAGAAAAAATTGTTTTAGCTGCTCCTGCACTAAAGGCAAAGGATTGGAGGATAAATTTAACTCCATTCTTTGGTTTGTTTATCAAAAAAATAAAAAGGAAAAATCCTCAAACATTCGATGACGAAAAGCTCGATTATCTTGCTAACCAATATTGGAATTATGACTGGCCTTCAAAGGCAGCAGACCTTTACAAGCTGCAAAATATGGCACTTAAAAACCTTTCAAAAATCACATCTAAAACTTATGTAATACTATCGAAAAAAGATGAAGCTGTTCCTTTTTCGGTAAAAGAAATTATAGAAAAAAATATTAAAGGAAAAACTGAATTTCTGATATTAGAAGAAAGCGGGCACGTAGTTGTAAACGATATCGAAAAAGAACACGTAGCAACAGAGACTATAAATTGGCTTAAGAAAGAATAACTATTGTTCAAAATAATATAATTATTTCTACTTTGAAATTCTTTCTTTTAATAAAACTTGTTGCAAATAGTAAGCGGTGTAAGTACCACTCTCAGCTATTTCTTCTGGGGTGCCTGAAGCTACAATATAGCCCCCATTTTCTCCCCCTTCTGGACCTAAGTCTATAATGTAATCAGCATTTTTAATAATGTCCATCTCATGTTCTATTACTATAACGGTATTACCTTTTTCAACGAGGATATTAAGAACTTTTATTAATTTCTTTATATCTTCGAAATGAAGACCCGTAGTAGGTTCATCAAGTATATAAACGGTATTTCCAGTGGATTTCTTTCTCAACTCGGAGGTTAATTTAATTCTTTGAGCTTCTCCACCAGAAAGGGTAGTTGCAGGTTGACCCAATCTTATGTATCCCAAACCCACATCTTGCAATAGTTTTAAAACATTTTTTATTAATGGTAAGTTTTTGAAAAAATCCAAAGCTTCATCTACTGCCATCTCTAAAATATCAGAAATATTTTTACCTCTGTAAGTAACCTTCAACGTCTCTTTGTTGTACCTCTTACCTTTACATACATCACAGGTTACATACACATCAGGTAGGAATTGCATCTCGATCTTCAAAACTCCGTGACCTTTACAGGCTTCACATCTTCCGCCCTTAACGTTGAAGGAAAACCTTCCCTTATCATATCCTCGAATTTTTGCCTCAGGTGTTGCTGCGAACAGTTC
KOK=        19
KK=  154982  LL=  155461  Z=    6.21  JJ=  154922  DL=   480
A===      111      112      113      114      121      123      124      131      132      133      134      141      143      144      211      213      214      223      224      231      233      234      243      244      313      314      323      333      334      343      413      433
B===      222      122      422      322      212      412      312      242      142      442      342      232      432      332      221      421      321      411      311      241      441      341      431      331      424      324      414      444      344      434      423      443
RRR=   61.433    0.196    7.154   -0.002   -0.935   -0.034   -0.062    0.036    0.737    0.859   -0.943    0.114    6.684    5.128    3.020    0.066    0.101    0.007   -0.961   -1.509    5.823   -0.165    0.303   -0.270    0.470   -0.188    0.838   11.159    0.341    0.146    0.070   -0.130
X1==    8.681   -0.430    1.904    0.059    2.050   -0.023    0.848   -0.055    0.972    0.599    1.271    0.059    1.271    3.222    3.910    1.968   -1.380    0.009    0.905   -1.018    2.612   -0.706    1.294    0.639   -0.401   -0.729    1.612    1.848    0.723   -0.277    0.271   -0.277
X2==    7.077   -0.456    3.757   -0.041   -0.456    1.482   -0.073   -0.656    0.758    1.435   -0.742    1.932    5.258    1.592    0.772    0.034   -0.073    0.700   -1.061    1.482    2.230    0.234    0.234   -0.422   -1.171    0.258    0.520    6.040    0.471   -0.529    0.258    0.471
CD1=       17        2        3        2        6        1        3        1        2        1        2        2        2        5        9        3        0        1        3        0        3        0        2        2        0        0        2        2        1        0        1        0
CD2=       14        2        7        1        2        4        1        1        3        3        0        3        6        2        4        2        1        3        0        4        4        1        1        0        0        1        2        7        1        0        1        1
TTTAAAGAATTTGAAAAAATTATTAAAACAATAGTATAATTAAAAAACCCGATAACCTTCAGGACGGTTTGCGAGGTAAAGTCCATCGCTGCTTCTCTAGGTGGATACAAGGAGAGGCTCAACTTTCTCCTTCCTTATGGGTAAGTTGCTTGATGAGGTGGTAAAGCTCCCTTTTCCTTATGGACTGGAAGCGGGGGCTAAGGGCTGTTAAACAGTTTTTATAAATAAGATTTTGATTTTAGAGGGGTCATAGGGCGGAGCCCTTTTGCTGATTTGTGCAAAAAAGTTTTTTAAAATAAACATTGATTTTGAACTTGGGGATCTTAAGGGGTTTACCCCTTAACGTTTGGGCGAATGGGAGCTAAAGCAGATTGTATGTAAGTTATATAAAAATTTTTGAATTCTAAAAGTATGGTTTAAAGAAGGTTTATAGTTTCCAAAGAAAGTAAAATAAAAAAATTGAGGAGGAAATACTTTGAC
KOK=        20
KK=  167912  LL=  168211  Z=    5.44  JJ=  167762  DL=   300
A===      111      112      113      114      121      123      124      131      132      133      134      141      143      144      211      213      214      223      224      231      233      234      243      244      313      314      323      333      334      343      413      433
B===      222      122      422      322      212      412      312      242      142      442      342      232      432      332      221      421      321      411      311      241      441      341      431      331      424      324      414      444      344      434      423      443
RRR=   29.957    0.437    0.217    0.952    0.205   -0.011    1.022   -0.785   -0.260    2.681   -0.197    0.952   -0.511    0.116   -0.076    0.774    0.257    0.066    0.745   36.819   -0.108   -0.237   -0.212   -0.718    0.116   -0.254   -0.333   -0.227   -0.138    0.017   -0.197   -0.138
X1==    5.029    1.330    1.002    1.367    0.626   -0.045    1.337    1.002   -1.034    3.506   -0.314    1.367   -0.314   -0.199   -0.078   -1.034    0.337   -0.092   -0.695    5.889    0.482    0.671   -0.329   -0.209   -0.494    0.686    1.482   -0.245   -0.155   -0.155   -0.314   -0.155
X2==    5.956    0.328    0.216    0.696    0.328    0.252    0.765   -0.784    0.252    0.765    0.629    0.696    1.629   -0.584    0.977   -0.748    0.765   -0.714   -1.072    6.252   -0.224   -0.354    0.646    3.443   -0.235   -0.371   -0.224    0.929    0.889   -0.111    0.629    0.889
CD1=        9        4        2        2        3        1        2        2        0        4        0        2        0        0        2        0        1        1        0        7        1        1        0        0        0        1        2        0        0        0        0        0
CD2=       12        3        1        2        3        1        2        0        1        1        1        2        2        0        4        0        2        0        0        7        0        0        1        4        0        0        0        1        1        0        1        1
TAATTTTTATTTTTTTGAAGAATGTATTCCCCAACCAAACCAAACTCATGAAATCTCTTTCGTATGTCGTGAATAGCAACATATAAACTTTGACGGCTTTTTTCAAAAGGTAAATTTGGCCAGAAGTTTTCAATTATTACATCTTGAATAATCCATTGATCATAATTCAAAGTTAAAAATTTAAAAAGTTCTAACGCTTTTTGATTTCTAACCTTTCTCATAGTCAAAACCTTATCACCACATACCAATCTAAATTCACCAAAGAGATAGATTTTAGGGTATAAAGCTTTTTTTGATTCA
KOK=        21
KK=  186512  LL=  186811  Z=    6.18  JJ=  185762  DL=   300
A===      111      112      113      114      121      123      124      131      132      133      134      141      143      144      211      213      214      223      224      231      233      234      243      244      313      314      323      333      334      343      413      433
B===      222      122      422      322      212      412      312      242      142      442      342      232      432      332      221      421      321      411      311      241      441      341      431      331      424      324      414      444      344      434      423      443
RRR=   26.734    5.987   -0.134    0.218    0.502    0.101    0.839    0.804   25.839   -0.586    0.176   -0.042    0.329   -0.174   -0.306    6.458   -0.155   -0.035    2.315   -0.042    4.102    0.176   -0.236    1.519   -0.285    0.176    0.941   -0.156   -0.148    0.037    0.964   -0.148
X1==    4.582    3.285    1.246    0.277   -0.574    2.119   -0.844   -0.754    5.119   -0.381   -0.365    0.277    0.635   -0.350    0.198    2.119    0.156   -0.029    2.013   -0.881    2.555   -0.427    0.573    0.591    0.619   -0.365    1.555   -0.193   -0.184   -0.184    0.635   -0.184
X2==    5.835    1.823   -0.108    0.787   -0.875    0.048   -0.994   -1.066    5.048    1.539   -0.481   -0.151    0.519    0.498   -1.550    3.048   -0.994    1.185    1.150    0.048    1.605   -0.412   -0.412    2.570   -0.461   -0.481    0.605    0.809    0.801   -0.199    1.519    0.801
CD1=        7        6        2        1        1        3        0        0        6        0        0        1        1        0        2        3        1        1        3        0        3        0        1        1        1        0        2        0        0        0        1        0
CD2=       12        5        1        2        1        1        0        0        6        2        0        1        1        1        0        4        0        2        2        1        2        0        0        3        0        0        1        1        1        0        2        1
AGTGGTACTTTTAAATCCTTTCCTGAAGTAGAACCAAAATACCCAGGGATCTTTTGCAAAAATAGAAAAATTTTTAACCTCATTACTAATCGGAATATCCCAGATCAAGACATCTTTGTAATTTGAAAAGTCCTTTTTTAGAGTATATATTTTTTTTTCAGTCAAAGCAATGGCGTTTCCTGGGCTTTGAATAAAATTGGAAAGAATGAGTACACTACTATTTTGGTCTTTGGTCTCTTTTACCTTTTTGTAACTAACTTGTCCTTTAAACACACTGTATAAAGTGGAAGTAGTTAATCT
KOK=        22
KK=  192632  LL=  193621  Z=    6.92  JJ=  192602  DL=   990
A===      111      112      113      114      121      123      124      131      132      133      134      141      143      144      211      213      214      223      224      231      233      234      243      244      313      314      323      333      334      343      413      433
B===      222      122      422      322      212      412      312      242      142      442      342      232      432      332      221      421      321      411      311      241      441      341      431      331      424      324      414      444      344      434      423      443
RRR=   44.576   10.079    1.376    9.626    2.210    3.383   -0.426    4.052   -0.185   -0.182   -0.074   -0.034   -0.074   33.531    0.118   -0.342   -0.118   19.807   -0.359   -0.016    0.207   -0.569   -0.145    8.568   -0.043    0.404    6.915   18.757   -0.096    0.277    0.495   -1.208
X1==    6.409    2.113    1.245    3.418    1.121    2.464    0.428    2.134   -0.038   -0.139   -0.570    1.926   -0.570    3.924    1.121    0.463   -0.132    4.965    2.188    0.463    1.735    0.537    1.394    2.796   -0.139    0.189    3.263    5.065    0.258   -0.742   -0.570   -0.742
X2==    6.955    4.770    1.105    2.816    1.971    1.373   -0.995    1.899    4.893    1.310    0.130   -0.018    0.130    8.545    0.106   -0.739    0.891    3.989   -0.164   -0.035    0.119   -1.058   -0.104    3.065    0.310    2.130    2.119    3.703   -0.374   -0.374   -0.870    1.626
CD1=       34       16        8       11       13        9        4       10        4        2        1        8        1        6       13        5        3       12        6        5        4        2        3        4        2        2        6        6        1        0        1        0
CD2=       17       15        3        6        9        4        1        4        9        2        1        2        1       10        5        1        4        9        3        2        1        0        1        5        1        3        3        4        0        0        0        2
ATTTAGAGAGAAGAAAAACAAAATAGGGCAAGAATGATTCTATTTCCCTATTTCGTTTTGAAATTCTTATCTAAAATAACATGCAATGAGAACCCTACAAAGTAACTCAAACTGTACAGTATGTTTATAGGGGTTCTATATTTTAAATTAAGTAAATATATGAGGAAAGAGAGTATACCACCAATTAAAAATGAATGCCATAATCCTCTGTGTTTCGATAGTTTGTTAAAAATTATTCCTAAAAGTAATCCTAGTAAAACACCTACAACTATCAAAATAAAGTTTGAAAGGTTATAAGAAAAAAGTAGATACTCCCTATACAAGAAATCATATTCAAAGAGATAGTACACACTTCCAAAAATTAAAAACAATCTCATTAATTTGTTTATAAAAGAATTTTGGTGGTCAATATCGGGGAAATCACTCCCAACAACAAAGAGAAAATAAGAAGCTACGATCTCACCTGAAACATAATAAACCTCGTAAAACAAATGACTATAAATAAAATTGAACACTAAAAAGAATACAGGGAATCCCAAAATACCGCTTAATATGTGAGTTTTAAAATTCGGCATTATTTATATCTCTTAACTGCTCCTTTTCATCAAATGCTAACACCTCTATAGGAAGCCTTTTTGTCCAAACTTCTATAATCCCCCCATTTTTAATATCTTTATAAAAAAGGACTTTTGGATCGAAAAAACTGATAGACTTAGAAAGCGTTTTAAGAATGGGCCTATTGTACTTTTTCAGTTGATTTAGTGTTTTTGGGAGTAACCTATCTACTATTAAAGAATTGGTTCCTCCTTCAAACAGAAAATCAAAATAATCGGATATTTCTGTGATACTGATATTTTTAATCTCACCGTGAGCCAAATTAAAAGTTCCACAAGTAACAAATTCCCCAACAAATTTATATAAAGGCACCCCTTCCAATTGATAATACTTTTCAAGCCTTTTTAAGGCTTCAGGGGTAACAAAAATAATTTT
KOK=        23
KK=    2673  LL=    3152  Z=    5.98  JJ=    2103  DL=   480
A===      111      112      113      114      121      123      124      131      132      133      134      141      143      144      211      213      214      223      224      231      233      234      243      244      313      314      323      333      334      343      413      433
B===      222      122      422      322      212      412      312      242      142      442      342      232      432      332      221      421      321      411      311      241      441      341      431      331      424      324      414      444      344      434      423      443
RRR=   39.049    4.389    0.313    4.275   -0.893    0.119   -0.005    9.122    0.337   -0.299    0.011   -0.972   -0.319    5.300    0.904    0.119    7.079   -0.167    1.235   -0.422    1.036    0.696    0.196    1.087    1.203   12.849    0.697    5.985   -0.294    0.240   -0.319    5.205
X1==    5.820    3.607   -0.247    1.121   -1.429   -0.446   -0.065    3.325   -1.258   -0.995   -0.685    1.121    0.315    2.528    1.448   -0.446    1.886    2.307    0.626    0.367    0.728   -0.831    0.169    0.428    4.005    4.315    1.646    2.225   -0.534   -0.534    0.315    1.466
X2==    6.710    1.217   -1.269    3.814    0.624   -0.268    0.079    2.743   -0.268    0.300   -0.016   -0.867   -1.014    2.096    0.624   -0.268    3.753   -0.072    1.971   -1.150    1.423   -0.837    1.163    2.542    0.300    2.978    0.423    2.690    0.551   -0.449   -1.014    3.551
CD1=        9        7        1        2        0        1        1        5        0        0        0        2        1        3        4        1        3        5        2        2        2        0        1        1        5        5        3        3        0        0        1        2
CD2=       16        5        0        8        4        1        2        5        1        1        1        1        0        4        4        1        7        1        4        0        2        0        2        4        1        4        1        3        1        0        0        4
CTCTTTCTCCACTCCAAAGGGAAGTTTCACCCTTATCACCTGTTTTGGTTGAAATAGACACGGTGTATTCCTCCTTTTTATTGTTTAAGAGACTGTCTAACATTAAGGGGCTTCGCCCCTTAAGATCCCCAAAATCAAGGTCAAAATCATTTAAAAACATAGTTTGCACACTACGGCAAACTTAAAGAACCATTTTGCACAAATCAGCAAAAACTATTTAAAAATGGGGCAAAGCCCCATTTTATTTTTGTAATTCTTCTTCTCTTTTTCTTTCTTCTATTATTTTGTTTTGGATATCAGGGCTCACTTCAGAATAGTGGGAAAATTTCATGTTAAAATAGCCTTTTCCTGAGGAGATAGAACTAAGGCGAGGTGAAAAATCCAACATTTCAGCCAATGGGATTTCAGCTACTATCTTATCGTATCCTTTCCCTACTGATTCCATTCCTAAGGGCCTTCCCCTTTTTGCTGTAACTTCAC
KOK=        24
KK=   33633  LL=   33932  Z=    5.12  JJ=   33123  DL=   300
A===      111      112      113      114      121      123      124      131      132      133      134      141      143      144      211      213      214      223      224      231      233      234      243      244      313      314      323      333      334      343      413      433
B===      222      122      422      322      212      412      312      242      142      442      342      232      432      332      221      421      321      411      311      241      441      341      431      331      424      324      414      444      344      434      423      443
RRR=   21.381   -0.145    0.008    0.814   -0.148    2.312   -0.005   -0.969    0.007    1.059   -0.214   40.743   -0.214   -0.460    0.265    0.259   -0.198    4.356    0.000    0.133   -1.135    0.396   -0.224    0.383   -0.275   -0.254    0.137    0.715   -0.122    0.023    0.137    0.023
X1==    4.323    1.760    0.101   -1.038   -0.239    1.126   -0.026   -0.899    0.126    0.667    0.609    7.811    0.609    1.541    0.427    0.126   -1.023    2.151    0.002    0.126    2.676    0.620    0.620    0.553    0.667   -0.391   -0.324    0.877   -0.145   -0.145   -0.391   -0.145
X2==    4.946   -0.082    0.079   -0.784    0.621    2.052    0.194    1.079    0.052    1.588   -0.351    5.216   -0.351   -0.299    0.621    2.052    0.194    2.025    0.171    1.052   -0.424    0.639   -0.361    0.693   -0.412    0.649   -0.424    0.815    0.843   -0.157   -0.351   -0.157
CD1=        9        5        1        0        2        2        1        0        1        1        1        9        1        2        3        1        0        3        1        1        3        1        1        1        1        0        0        1        0        0        0        0
CD2=        9        2        1        0        3        3        1        2        1        2        0        6        0        0        3        3        1        3        1        2        0        1        0        1        0        1        0        1        1        0        0        0
AAAAGATCTAAAAGATTATCCATCTCAAATAGAAAAAGGAGATTCAAAAGAAGTTTTGAACTGGATGGTTGAGAATGTCCATAAGTACGGTAAAATGTACGAACCAGAAGAACTTTTGAAAAAGGTTACAGGTGAAACTCTTAATCCCAAATATTTTGTAGAGTATATAAAAGAAAAGTTTTCTGCAATTTATGGTTTATAATTAAAATCCCCCATCTATATACGATGGGGGATTTTAAAATTAATCACAGCTATTTGTTATCTTTTTCGTCTTTTTCTTTTTTCTCCTCTTTTGATAAT
KOK=        25
KK=   52683  LL=   53702  Z=    5.49  JJ=   52683  DL=  1020
A===      111      112      113      114      121      123      124      131      132      133      134      141      143      144      211      213      214      223      224      231      233      234      243      244      313      314      323      333      334      343      413      433
B===      222      122      422      322      212      412      312      242      142      442      342      232      432      332      221      421      321      411      311      241      441      341      431      331      424      324      414      444      344      434      423      443
RRR=   36.689    0.162   19.010    5.087    1.584    0.652    3.592   -0.538    1.082    2.692    0.179   40.575   -1.228    9.091   -0.009   -0.096    0.316   24.978   -0.056    2.182   13.086    0.533    3.400   -0.037   -0.093    1.564    2.902   -0.283   -0.455    0.365    0.678    2.550
X1==    8.008    0.096    4.496    1.969    1.272    0.328    1.474   -0.256    1.787    1.238   -0.578    4.396    3.960    2.837    0.096   -0.158   -0.390    6.412   -0.321    0.815    3.166    0.246    2.570   -0.021   -0.536   -1.335    2.561    0.839    0.821    0.821   -0.578    1.764
X2==    4.581    1.692    4.228    2.584    1.246    1.987    2.436    2.105    0.605    2.174   -0.310    9.230   -0.310    3.205   -0.092    0.605   -0.810    3.895    0.175    2.678    4.133    2.164    1.323    1.743    0.174   -1.171    1.133   -0.337   -0.555    0.445   -1.171    1.445
CD1=       28        7       14        6       10        5        5        4        8        5        1       10        7        4        7        4        2       17        2        6        8        2        5        1        2        0        7        3        2        2        1        3
CD2=       15        9        8        8        8        5        8        5        3        3        1       20        1        7        5        3        2        8        4        6        5        4        3        5        1        0        2        0        0        1        0        2
TTCAAATCTTCTATAAATTTTTCTTTTGTTTGAGGATCCAAAGCACTTAAAGGTTCATCTAACAAAAGAATTTGTGGAGAAGTAATTAAAGCCCTAGCAAGAGCAACTCTTTGCTTCTCTCCGCCACTTAGATTCTTTGTTTTTCTTGTGAGTAAATGTTCTATGTGAAAAAGCTCTACTATGTTGTTTAATAGATATCTAATTTCATCTTTTTTAACTCTCCTCGATTTTAATCCAAAAACTATATTCTCTTCCACATTCAGATGTGGAAAAAGCATGTAATCTTGATAAACCATTCCAATATTTCTCTCTTCAGGAGGTAAATTTGTAATTCTTTTCTCACCGATAAACACATCCCCAAAGTCGGGTTTTATTAAACCTGCTATAATCTCAAGAATCACTGTTTTACCTACACCTGTTGGCCCTAAAATCACAAAATACTCATTATTTTCTATATTCAAATTGATATCTTCTAAAGAAAACTTTTTAAATCTCTTCGATATATTCGCGATTTTAATCAAGTTCGTTTTCCCTCTCTCTACCTTCCACTGAATTCTTTCTGTTTATGAGTGTTAAAAAGATAAACACAATGAGACTTGTTATAACCATGATGGCTGCAACAGGGCCCGAATACTTCAACCCAAAAGAAGTAAACCTCTCGTAAATAAGTACTGAAGCCGTCATTGGATGATAAGCTAATATAACAACCGCTCCAAATTCAGATAATCCTCTTGCCCACATCATAAGTGAACCAGAGATTAAATGGTTAAAATTCAAAGGTAGCGATACTTTGAAGAAAGTTCGAGCAGGGGACGAACCCAAACTTCTAGCAACCTTTTCAAGTTTAACATCAATAGATCTGAACCCTTCTTTAACTTCGTTTACCAAAAAAGGCATACTAACAAACATCATTGCAACGACTATTCCTGCAAATTCGCCAACGAACTCTATTCCAAATATCGAGAAGAACCTTCCTAGAAAAAATCTACGACCAAAAACCATTAAAAGCGCTATCCCAGC
KOK=        26
KK=   92343  LL=   92672  Z=    7.66  JJ=   91563  DL=   330
A===      111      112      113      114      121      123      124      131      132      133      134      141      143      144      211      213      214      223      224      231      233      234      243      244      313      314      323      333      334      343      413      433
B===      222      122      422      322      212      412      312      242      142      442      342      232      432      332      221      421      321      411      311      241      441      341      431      331      424      324      414      444      344      434      423      443
RRR=   16.019    1.774    7.074   38.503   -0.942    1.817   -0.116    0.136    0.977    0.645    0.651   -0.641   -1.204    3.480    0.882    0.941    0.969   34.883   -0.001   -0.078    0.614    0.339    0.339   -0.202    0.167   -0.321   -0.220    0.114    1.703    0.114   -0.980    0.437
X1==    4.139    1.474    1.711    5.386    0.749    0.876   -0.106   -0.157   -1.055    1.351    1.340    0.753    2.340    2.329   -0.701    0.876   -1.064    6.963   -0.039   -1.055    1.393   -0.617   -0.617    0.373    0.351   -0.660    0.393   -0.361    0.633   -0.367   -0.660    0.633
X2==    3.870    1.204    4.134    7.148   -1.258    2.074    1.089   -0.866   -0.926    0.477    0.486   -0.852   -0.514    1.494   -1.258    1.074   -0.911    5.010    0.026    0.074    0.441   -0.550   -0.550   -0.541    0.477    0.486   -0.559   -0.316    2.689   -0.311    1.486    0.689
CD1=        8        4        3        7        3        2        1        1        0        2        2        2        3        3        1        2        0        8        1        0        2        0        0        1        1        0        1        0        1        0        0        1
CD2=        6        3        5        8        0        3        2        0        0        1        1        0        0        2        0        2        0        6        1        1        1        0        0        0        1        1        0        0        3        0        2        1
AAGAGCGTTACCCGTATTAAGGTTAAGGTTTTCTTCTTCCTGAACATATACAAATTCAATATCAAAGAATTTACAGTTGTGCTTAGGGAAGATACGGATTTCTTTTACTTGCTTTTTGTTTAACCTTTCAGGGAACGGAAGTTTAACTTCTCCAAATTCCTTCTTGAAGGCATTGGACATAGGCACGGTAAAATAACCGTCCTTAACCTTGAAACGCGGGATAATCAACATAAAGTATCCATCTTTTGGAAGATAATGCGGAAGCCGAATGTCTGAAAACCTGTAATTGCCCTCTTTAGCCTTAGAAATAAGAGCAAAGAAAGACTTAAA
KOK=        27
KK=  174753  LL=  175772  Z=    5.82  JJ=  174723  DL=  1020
A===      111      112      113      114      121      123      124      131      132      133      134      141      143      144      211      213      214      223      224      231      233      234      243      244      313      314      323      333      334      343      413      433
B===      222      122      422      322      212      412      312      242      142      442      342      232      432      332      221      421      321      411      311      241      441      341      431      331      424      324      414      444      344      434      423      443
RRR=   69.686    0.332   -2.554    1.619    8.712    1.238    1.508   -0.731    2.334    9.514    0.089    3.998    6.576   11.204    0.671    0.859    0.088    4.381    3.801   -0.683   12.064   -0.953   16.882    3.351   -0.010    0.089   -0.452    0.308   -0.741    0.173    0.013    1.582
X1==    7.357    0.382    4.506    2.145    2.925    0.915    0.747   -1.210    3.125    2.357   -0.082    0.890    1.843    5.101    4.015   -1.847   -0.465    1.289    3.532    1.467    3.890   -1.083    3.567    1.036   -0.273   -0.082    0.503    0.448   -0.457   -0.457   -0.082    2.543
X2==    9.472    0.870   -0.567    0.755    2.979    1.353    2.020    0.604    0.747    4.036   -1.083    4.491    3.567    2.196    0.167   -0.465   -0.190    3.399    1.076   -0.465    3.101    0.881    4.732    3.234    0.036   -1.083   -0.899    0.687    1.622   -0.378   -0.153    0.622
CD1=       27        9       11        6       16        5        4        1        9        4        1        4        3        6       19        0        2        6        9        6        6        0        5        2        1        1        2        1        0        0        1        3
CD2=       37       11        2        5       17        5        7        4        4        5        0       12        5        4        9        2        3        8        5        2        4        2        6        5        1        0        0        1        2        0        1        1
AGTTCATAATATCCATATGCAAAATTTGGTTTTTCTTTTAGTGATTGTTTTAAATGCAGTTCCGCTAGTTCAAGATTTCCTAATTTTTTGTAGTATAATCCAGTATAAAAATGCAACCTATAATCTGGATAAATTTTACCTGCCTTATCTAAAAATTCCTTTGCCTTTTCAAAATCTGTGTTGTTGAGGTGTTTTTTAAAAGCTTCATAATAATAATAAACCAAGTAAGATATATAATATCGGTTGTTTTTATCTATGTCAACTTGAGCTTCTAAACCTCTAATAATTACGTCCAAAGGTATTTTATTGGTTTTTCTTGCATTTTGAAAATCTTCCACTAAAATAGGTAATTTGACAGGAAGGTTATTCAACTTTGCATAATTGGGATCTATATTCAGGTAAACTATAGCATATTTTACTTCTTTCAAAAGAAACGCACCTCTTCATTCTTCTCTTCATTTAAATGAATTAATTGAAAGCTTTATATTTAAAAACAAAAAAAAGCAAGCCGCAAACTGCTCCTAAATAACTTGCAACCATATCTAAATTGCTATATGTATGGTAGATACTGAATTTTTGAGCATACTCTGTTAAAATGGGAACTAAAAGGAAAAAAATCAAAAAAAGTATAAAATAAAGTCTTTTACTATTTTTAAAGAAAGCGGTAAAGAACAAATCGGCACCCAAAAAAAACGAGATAAAATGAACTATTTTGTCTTCTCCTTTGAAATTACTATAATTTATTATAGGTTTAGAAATAGAAAGATATATAATAAAAACTATATATAAAAAGAACAAAACTTTCCAAAACACATTTTTTATTTTTTTTATATCTTTATAATTTTTATCAACCATTTGACTACCTTTCTCTAATTTTATATACATATAACCTGGGGAGACTGCCCCAGGTTTAAAAAATTTTCAGATGCTCTATTTTTTATTCCATTCTAAATGTTTCGGTTCTATCATGGTCTTCGATTATATGTTTATATCTGGCATAGGCAGCTTTAGCCATTTTTT
KOK=        28
KK=  200313  LL=  201332  Z=    7.80  JJ=  200223  DL=  1020
A===      111      112      113      114      121      123      124      131      132      133      134      141      143      144      211      213      214      223      224      231      233      234      243      244      313      314      323      333      334      343      413      433
B===      222      122      422      322      212      412      312      242      142      442      342      232      432      332      221      421      321      411      311      241      441      341      431      331      424      324      414      444      344      434      423      443
RRR=   27.046    4.076   -0.393    8.976    1.605   10.021    0.466    0.565   -0.473   -0.160   -1.292   19.908    1.166    1.746   -1.449    0.796    2.135   78.108    3.616    1.709   14.815   -0.019   -0.694   -0.055    0.221   -1.949    5.253   -0.106    0.232   -0.205    1.296   -0.299
X1==    4.038    2.310    3.051    3.518    0.615    2.048    0.296    1.023    3.280    0.783   -1.229    4.861   -1.229    0.771   -1.080    0.816   -1.334    7.648    1.109    0.816    3.221   -0.006    1.993    0.617   -1.080    2.054    2.221   -0.338   -0.436   -0.436    1.233    0.564
X2==    6.698    1.764   -0.129    2.551    2.608    4.892    1.572    0.552   -0.144   -0.204    1.051    4.095   -0.949    2.265    1.342    0.975   -1.601   10.213    3.261    2.094    4.600    3.033   -0.348   -0.090   -0.204   -0.949    2.366    0.314   -0.531    0.469    1.051   -0.531
CD1=       28       16       10       13       11        6        4        6        8        2        0       16        0        3        6        4        1       12        4        4        4        1        3        2        0        4        3        0        0        0        3        1
CD2=       17       10        2        5       12       12        5        3        3        1        2        7        0        3        9        5        0       27       10        7        8        5        1        1        1        0        5        1        0        1        2        0
AATCGAAGATGTTGGAAGAATAAGTTATTTACAAGGCTTTATAGAAAATATTTCAAAAAAGACGGGAAAAGGTACCGAGTACATTCAAAAAATTTTAGAAAGAACGTCTGCTCTCATACCTGAAAGTTCTGCTTCAAGTGAATCTTATTCACAATCGAAAGATACCGTTTACGTAGAAAAGGATATAAGACACGATATTGCAAAATCTTATTTATTCCTATGGATTAAATATCCTCAATACAGAGAGATACTCAAAAATAATTTCAGCGAGGAGGATTTTTCCAATAAATTACTCAAGGAATTTTTTACTTTAACCTCACAAAACTCAGATATTGGGTATCTACTTGAAAATTCTTCAAAAGAACTAAGTGATTTGATAGTAGAAGTTTGGAAGATAGAATATTTCTTTAATCCTGAGCGAATTCTTTCTTCATTAAAAGAAAGTATTAGAAGAACTAAAATAAACCAACAAATAGAAGAATTGAAGAAAAAACTTCATGAAACAAAAGATCTTTCGGAGAAAACGAATATTACGTCTGAAATCATACAACTTTATTCTAAACTAAAAACAATCAATTGAATAGTAGATTTCATATTTTTAAAAATGGATTTTATATGTTTCAAAAACGATCTAATAACTATCCTATGGAGGTAAACCAATCGATGGAAAAGCTTAAAAACAAGGTGGATTTTTCAGAATTAATAGAAGAAATTGAAAAAATAGAGATCGTTGATCAAGATAAAATCAGGGTTAAAAGAGACAAAGAATGTTATATAGAAGAACTTGAAAAAGGTTTGGAGAATCTCGTAAAAATAGCAAAAAAGAAAAATAATACCATAACTTATCAAGATATAGATGAATGTATACCTCATAATTTATCTGATGTAATTGACGGAAACTTTTTAGAAAAGATTTATGAAAAATTAGAATCCGAAGGAATAGAAATCATTGAATCTTCCCAAGAAGATCAGGCCCAACAGGAAGAAGAATTCTTTAATGAGGATTTGGAAGAGCTTTTT
KOK=        29
KK=  204033  LL=  205202  Z=    4.61  JJ=  204003  DL=  1170
A===      111      112      113      114      121      123      124      131      132      133      134      141      143      144      211      213      214      223      224      231      233      234      243      244      313      314      323      333      334      343      413      433
B===      222      122      422      322      212      412      312      242      142      442      342      232      432      332      221      421      321      411      311      241      441      341      431      331      424      324      414      444      344      434      423      443
RRR=   37.342    3.859    2.967   39.614    1.380    5.410    0.581    2.168    0.041    3.581   -0.041    0.056    0.250    5.964    4.782   -0.691    8.194   13.681    1.239    0.286    3.788    0.041    4.369    3.770    0.829    5.152    4.888    3.720   -0.060   -1.141    0.692    2.416
X1==    5.229    1.452    2.368    6.338    0.763    3.305    0.758    0.889    0.473    1.215   -0.078   -1.200   -0.770    5.888    2.142    0.473    3.161    2.353    0.367    0.473    1.747    0.324    2.710    2.543   -1.234    1.305    1.747    2.455   -0.761    1.239    1.305    2.239
X2==    7.142    2.657    1.253    6.251    1.809    1.637    0.766    2.439    0.088    2.948    0.530   -0.046   -0.324    1.013    2.233   -1.462    2.592    5.814    3.372    0.604    2.168    0.126    1.612    1.483   -0.672    3.949    2.798    1.515    0.079   -0.921    0.530    1.079
CD1=       29       13        9       21       11        9        6        6        4        3        2        3        1       13       15        4       11        6        4        4        3        2        5        6        0        4        3        3        0        2        4        3
CD2=       19       12        5       11       10        7        4        7        4        6        2        2        1        2       11        1        7       18       10        5        6        2        4        3        1        6        7        3        1        0        2        2
CCAGGAGATTTTCCCAACGGACTTGCAATTAAGGAACAAAAATTAGAAGAAGAAGAAAGGCTCTTCTATGTTGCTATTACAAGGGCAAAGAATGAATTATACATTTTAAAACAATTAACTGGTACAACCAACCCTTATCTAAAAAATTCGTTTTATTTTGTTAAAAAAGAAAACGACTTTATCAAAAAAATTCCAGAGGAAATGGTCAATCTTTTGAGAATCAATTATAAATAACAGTATATTATTTAAATTGTTATATTTAATTAATTTTTAATTAAGGTCTAATAATGTAAAATATCCACTGGCGTTTTTCTATTTTTTAAAATATATGAAAACCATACATTCTATCAATAATTAATTAAAATAAAGCAGAAGGAGGTGAACTCTCATTTTCGAGGGCATTATTTTAGTGGTTCCCCTTGAGATGAGAAAAATCTAAGTGCCGACGATTAATCAATTAATAAGATATGGAAGAAAATCTGTAAAGAAAAAGACCAAATCTCCTGCATTACGAGGTAACCCTCAAAAACGGGGTGTTTGTGTAAGAGTATCAACTATGACCCCGAAAAAGCCTAATTCAGCTTTAAGGAAGATTGCAAGGGTTAAACTATCGAATGGAATTGAAGTAACTTGTTATATACCAGGAGAAGGTCATAATCTGCAAGAACATTCTAACGTTTTGGTAAGAGGTGGAAGGGTAAAGGATTTGCCTGGCGTAAGGTATAAGATAATCAGAGGAACTTTGGACGCTGCTGGTGTTGAAGGTAGAAAACAAGGTAGAAGCAAATACGGTACCAAAAAACCAAAGGCTTAATAAGGAGGCTCTTTACTGAATGAGAAGAAGAACTGCTGAAAAAAGAGACATAGTTCCAGATCCTGTTTATGGAGATGTTTTGCTTTCTAAATTTATAAATAGGTTGATGTATGATGGGAAAAAATCTTTAGCTCAAGAAATAGTGTATTCTTCTTTGCAAAAATTGGCTGAAACTACAAAAGAAGATCCCATAGAGGCTTTTCATAAAGCAATAGATAATGTTAAACCTTTAGTAGAAGTCAGATCAAGAAGGGTCGGAGGTTCAACATATCAAGTACCTTTTGAGGTACCTGAAAATAGAGCTACTTCTTTAGCTATAAGATGGATAGTTACTTCTGCGCAATCGAAAAAAGGCA
KOK=        30
KK=  276919  LL=  277368  Z=    4.84  JJ=  276349  DL=   450
A===      111      112      113      114      121      123      124      131      132      133      134      141      143      144      211      213      214      223      224      231      233      234      243      244      313      314      323      333      334      343      413      433
B===      222      122      422      322      212      412      312      242      142      442      342      232      432      332      221      421      321      411      311      241      441      341      431      331      424      324      414      444      344      434      423      443
RRR=   -0.825    4.106    2.347    0.334   -0.620   -1.194   -0.843   -0.063    0.430   -0.992    0.414    8.507    0.414   -0.400   -0.142   61.169    0.319   19.059   10.090    0.266    0.215   -0.512   -0.049   -0.919   -0.469   -0.563    0.414    0.453    0.107    0.107   -2.027   -0.218
X1==   -0.864    2.655    1.801    1.217   -0.165   -0.234    0.725   -0.206    0.665    2.117   -0.848    6.675   -0.848   -0.814   -1.857    7.854   -1.109    3.312    1.340   -0.234    1.518   -0.463   -0.463   -0.444   -0.883    1.152   -0.482    0.662   -0.324   -0.324    4.152   -0.324
X2==    0.955    1.547    1.303    0.274    3.753    5.110   -1.163    0.303    0.646   -0.469   -0.488    1.274   -0.488    0.491    0.076    7.788   -0.288    5.754    7.532   -1.139    0.141    1.106    0.106    2.068    0.531   -0.488   -0.859    0.685   -0.329   -0.329   -0.488    0.671
CD1=        4        8        5        4        3        1        2        2        2        3        0       12        0        0        0       10        0        4        2        1        2        0        0        0        0        2        0        1        0        0        5        0
CD2=        2        4        2        1        7        7        0        1        2        0        0        2        0        1        2       10        1       11       14        0        1        2        1        3        1        0        0        1        0        0        0        1
GTAACCGTTACAGGGACTGTAAAAACCATAGTAGATGACGATGTATCTTTAACCTTGAGTGTTGAAATAGACTCCGAAATTTACTCAGTAAGAGTACCAAAGAATCTTTTGAATGAAGTAAAAGCAGGCGAAAGTATTGAACTAACAGGATACAAGGTAGTAATAAACGACAACAAGAACTTTGTACCTTTAGAAATCAAATATCAAGATAGAATTGTGAATATGCAGAGATATATGGAAAATACTAGATCTCAAATTTCCGAAAGATACCAAGAAAATTTCCCACAAAACCGAGATTATCAAAGATATAGAGACTTCCAAAATTACCGAGATTTCAAAAGATATCAACAGTATAAGGATTATCAAGACTACCAAGATTTTCAAAGATACCAAAATAATCAAAGATTCAACCAAGAAAGATACCAAAGATACCCAGAATGTCCCTACTAC
KOK=        31
KK=  313639  LL=  314808  Z=    5.54  JJ=  313609  DL=  1170
A===      111      112      113      114      121      123      124      131      132      133      134      141      143      144      211      213      214      223      224      231      233      234      243      244      313      314      323      333      334      343      413      433
B===      222      122      422      322      212      412      312      242      142      442      342      232      432      332      221      421      321      411      311      241      441      341      431      331      424      324      414      444      344      434      423      443
RRR=   36.067    5.639   18.592   19.198    2.186    6.902   -0.867    0.648    5.222    2.942    0.567    4.404    1.953    3.801    0.291    2.632    0.008    2.260   -0.658    5.706    6.704    2.106    3.403   16.511    2.107   -1.177    4.633    4.541    1.183    0.797    0.190   11.997
X1==    5.639    3.627    4.413    3.999    1.907    2.835   -0.588    0.714    2.835    2.555   -0.697    1.500    3.593    1.349    0.187    0.869   -0.007    1.414    0.813    2.344    2.126   -1.522    1.136    4.221   -1.677    1.448    3.251    2.001    1.227    0.408   -1.412    6.142
X2==    6.396    1.555    4.213    4.801    1.146    2.435    1.474    0.907    1.842    1.151   -0.813    2.935    0.544    2.818    1.555    3.027   -1.034    1.598   -0.810    2.435    3.153   -1.384    2.996    3.912   -1.256   -0.813    1.425    2.269    0.964    1.953   -0.135    1.953
CD1=       17       14       12        9       10       10        2        5       10        7        1        5        7        3        6        6        3        8        5        9        7        0        4        7        0        4        9        5        3        2        0        9
CD2=       24       10       11       15        9        7        7        5        6        3        1       11        3        8       10        8        2        5        2        7        5        0        6        9        0        1        3        3        2        3        2        3
ACATCTATACATGGTAAAAAGAACAAAAACAATATCTCACATAGCGATTTTAACGGCGTTGGCCTCAGCAATTTACTATGTTGAATCTTTTTTACCTATGCCTGTTTCTGTCCCAGGAGCGAGATGGGGATTTTCGAACTTTCCTTTGTTGTTGTCTGTAGTAAGTGGAATTAGCGTTACTAATACTTTGTACATAGCCCTTTTAAAAACGTTACTTGGTTCAATACTAAGTGGAAGATTTCTATCTCCCATGTTTTGGATGGGATTAGGCGGCTCACTTGCCAGTGCTTTATCTATGTCCTTATCTTTAGATCATGCCATTGGCTCCCATTTCGCAAAAGCAACCCCGCCGGAGGTTGGTTAGCACAGAGACTGTACAGTCGCCCTCTTGAGGTTAGAGTATGAGCGCCAGTTTTTTCTTTAAAATCATCTTTTACAAACTCTAAAATCTCAGCGTGAGGAACCGGAGTAGCTCCAACTTTGAACGTATTCCCACCAAAGCCAAATAAAGCATATCCTTCAACGAAAAACAATGTTAAAAAAATAAATAATGAAACCAAAACCTTTACTACACTCTTACTTCTTTTCATACTAAATCCCTCCCTCGCAATATATGTTTACTCTATTTAGAAACTCTAAAACTTGATTTAGAGTCCCCTTTTAATTAGAACTTTATATAAAAAACCTCTTCCGGTAGAATGGAAGAGGTGTATATTTTATGATTTTTATCCTCTCCTTATCTCCCAGAATTTCTCTGCAGGATTTAGCACCATTGCATAATTTTGATAAATTATGCAGGTTGCCGGGCTTCTTCGGGCCAGTCCCTCCGCCTCTCTCGATAAGGAATAAAAACTTATTAATTTAACCTATACTATCATATTTCTTTTTGAAAGTCAAGCCAATTTTATCTCTTTTGCCATCGCTTTTGCCAATTCACTTAATTTCTTAAAATCTTCCTCTTTTGCGGATAACCTTGCTTCAACCGGTTCAGCAACAAGCGGCCATTTCATTTGCTCATTGTACTTAACTATAGTAGATACTCCGCCTCCGCTCCAACCATATGTACCAAAGATACCTAAAACATGATTTTTTATATTGGTATGAGCCAACCATTGAACTAACGATTCCATATAAGGAAAGAGACCTTGGTTATACGTTGAGCTTCCAAGT
KOK=        32
KK=  319729  LL=  320838  Z=    5.03  JJ=  319669  DL=  1110
A===      111      112      113      114      121      123      124      131      132      133      134      141      143      144      211      213      214      223      224      231      233      234      243      244      313      314      323      333      334      343      413      433
B===      222      122      422      322      212      412      312      242      142      442      342      232      432      332      221      421      321      411      311      241      441      341      431      331      424      324      414      444      344      434      423      443
RRR=   48.120    2.993    6.097   18.762    0.181   17.344   -1.607    3.614    0.404   -1.207   -2.321   47.123    0.525    9.835   -0.454    0.507    0.749   21.355   -3.663    2.973    3.521    2.231   -1.923   -1.443   -0.854   -0.011   -0.097    2.707   -0.183   -0.212   -0.002    0.640
X1==    5.946    0.715    2.440    3.240   -0.999    3.254   -0.380    1.975    0.442   -0.547   -1.416    9.293    0.724    5.104   -0.656   -0.683   -1.426    4.652   -0.965    3.254    1.715    0.568    1.433    1.159    2.524    0.010   -0.148    2.383   -0.716    0.284    0.010    0.284
X2==    8.093    4.184    2.499    5.791   -0.181    5.330    4.224    1.830    0.914    2.208    1.639    5.071    0.725    1.927    0.692   -0.743   -0.525    4.591    3.795    0.914    2.053    3.929   -1.342   -1.245   -0.338   -1.102    0.654    1.136    0.255   -0.745   -0.188    2.255
CD1=       34       11       10       13        6        9        3        9        4        1        0       27        3       10        7        2        1        9        1        9        3        2        3        3        5        2        1        3        0        1        2        1
CD2=       19       15        6       10        5       13       10        5        5        4        3        9        2        3        7        2        2       15       12        5        5        7        0        0        1        0        3        2        1        0        1        3
AAAAATCGTTTCATCTTCACTTAAAGTAGCAGCTCTTTTGACACTGATAAAGTTTTTACACTCAGAAAAAGTAGACTTAAGAAAGAATGTATTTTTCCTCTTTCTTAATCAGGCAAGAAAAAACAAATTTTTAAGTTTAGGAGAGTTTTTACAAGAAAATATAAAAAGTTTGGACTATGCCATTAAAGTCAATGGCATCAATTTAGGAGATCTCGGTCATCGTTCTTTGGGAAAATATGTTTACAAATTAAAGTTTTATTCTCGAGATTCAATACACAAAACTTCAAAATCCCCATCAACCTTAGAGATATTGTACAGAATAACTTCAAATCTAAAAGAAAATGCAGATATGGAAGGCACATCTGTAAGCATCTTGAAACTTGACAAATTCGAATACAACACGGAAGTAATATTAGAGATAAAGAGCGAAGGAGATCAAGATTTAGAAACCATAAGTGAAAACTTAAGATCCACCGTTACAGAATTGGCAGAAAGATACAATTTAAAAATAAAATTGAATCTGCTTTCTTACATACCAACTACTTTCATACAGAAAGATCACCCGTTGATCGAACAGATCAGAGAGATTCAGAATAATTTAAACATCAAAACCAAATTGGTTCCTTTAGACAAAGACGAGGCTTTGATAATTAAATCAGGTATTCCCGCGGTTTCCCTGGGTATAGCAAAAGGTGAAATATTAGATGGCACAGAGTACTTCGAAAGAGATGGTGTCATGAAAGGACTAAATCAAATTTTGATGGTAGTCGATAATGTAACAACTGAAAACTTTGCTGAAGAAGAGATAGGTCAAGACATAATAGGCGAAGAAAAAGATTAACAAAGATTAATTAGAAAGGAAGGTAAAAGATGAAGGATAATATCTTAAAACGTTCTTTTCACCATTCAAAGTTTGAAAACATTAAAGAGCTTGTTAAATTAAAAGAAAAACAAGATGTCAAAATATCCCTTGCTTTTCCTTCTTTAAACGAAGAAAAAACAATTGGTAAAGAGATAATCATTATGAAAACAGAACTTATGGAAAAATATCCCCTATTGGATGAAATCGCCGTGATTGATTCTGGATCAGAAGACGAAACAGTTTCTATA
KOK=        33
KK=  343249  LL=  344358  Z=    6.48  JJ=  343189  DL=  1110
A===      111      112      113      114      121      123      124      131      132      133      134      141      143      144      211      213      214      223      224      231      233      234      243      244      313      314      323      333      334      343      413      433
B===      222      122      422      322      212      412      312      242      142      442      342      232      432      332      221      421      321      411      311      241      441      341      431      331      424      324      414      444      344      434      423      443
RRR=   51.770    8.051    7.637   -1.744    8.051   10.941    4.855    0.251    0.635    5.747   -5.291    0.959    1.601   11.816   -0.012    7.038    1.389   13.135    0.470   -0.654    0.355    0.362    0.219   15.198   -1.429    0.107    0.384   23.643    0.543   -0.190    5.252    1.595
X1==    7.133    2.400    2.977   -0.839    2.400    3.030    1.877    0.275    1.941    1.123    4.232    2.367   -1.281    4.155    0.170    3.574   -1.892    2.534    1.379    0.852    1.152    0.317   -0.477    4.209   -1.266    0.294    0.349    7.276   -0.741    0.259    2.657    1.259
X2==    7.258    3.354    2.565    2.078    3.354    3.611    2.587    0.911    0.327    5.117   -1.250    0.405   -1.250    2.843   -0.071    1.969   -0.734    5.183    0.341   -0.767    0.308    1.141   -0.460    3.611    1.128    0.363    1.100    3.249   -0.734   -0.734    1.977    1.266
CD1=       27       14        9        2       14        9        7        4        7        3        7        8        0        7        8       10        0        8        6        5        3        2        1        7        0        2        2        8        0        1        5        2
CD2=       26       16        8        7       16       10        8        5        4        8        0        4        0        5        7        7        2       13        4        2        2        3        1        6        3        2        3        4        0        0        4        2
ATCCAACAGATCCGAAGATAATGGATGATATTTTAATAAAAATTGATTAACAAAAAACATAGGGCCTTTAAAATCAGGCCCTATGTTTTTATTATTATTGAACTAACTGTCTTAATTAATTCCGAGCATACTGTCTATTTTGTTTTTATCAAAACCAATGATATAACGATTTCCAATTTGAATTACTGGTGTCCCTATCTGATGAGTCTTTCGAACTAATTCTTCTGCCGCTTTTGGATCTTTTGAAACATCGACTTCTTTAAATTTTATTCCTAACTCTCTAAAGTAAGATTTGGCTTTTCTGCACCAAGGACAACTTGGAGTTGTATAAACCTTTACCTTTACATGTTGCATATTTTCTTTCCACCTCCCATACCCTATATAGGTATTTATTTTATAATAACAGAATTTCATAATATTTCTTTTAAGAAAAGGTAAATATAATTTTGTAAAATAAAAGTGTTTAAATGTCAATTAAACATTTTAAATACGAGGTGATAAACGACGGACTACATATTTAATTATCCTAAACTTCCCATAAATTATAAAGTAAGAGAAGAAAATGATTATTTTGTTTATACGTTCGATACTGTGTATACCGACCCTGTCTACAAAGAGAACGAAACTCAAGTAATTCATATGTTTAAACCAGAACAAAAAGTTAAAGGGGATATAGTTTTTCTACATGGTATTGGGCCCAACAACGTCCCATACCTTGAATGGTACGGTCGATATTTCAAAAAATTAGGTTACAGAACGAGTGTAGTGATTCTTCCTTATCATCTGAGTAGAAAACCAAATGACATAGAAGATGGTGATCCCTTTTATTCACCTGAACCCCAGGAGTGTACAGTACTTTTCCATAATTCGGTAAAAGACGTTCGAAGGACGATCGATTTATTAGAAACTTTCGATGATTTTTCAGAAAATAAATTGTACTTGATGGGCGTATCTTTTGGAGGAATTATCGGTACTATGGTTTTAGCCCTCGATAAAAGGATTAAAAAAGGTATTTTGATGATCACCGGTGGGAATTGGAGATGGATAAACTTTTATTCACCATATACAGGGAAAGTTAGAGAAAGATACTCAAAAGAAAAGAATTCATTT
KOK=        34
KK=  354619  LL=  355728  Z=    5.17  JJ=  354529  DL=  1110
A===      111      112      113      114      121      123      124      131      132      133      134      141      143      144      211      213      214      223      224      231      233      234      243      244      313      314      323      333      334      343      413      433
B===      222      122      422      322      212      412      312      242      142      442      342      232      432      332      221      421      321      411      311      241      441      341      431      331      424      324      414      444      344      434      423      443
RRR=   51.673    3.071    0.407   16.899    4.871   -0.707   -1.138    0.108    4.128    0.117   -1.789    4.912    2.137    2.907   -0.008    0.074   -0.237   22.223    7.816    5.220    6.767    0.957    1.260   -0.053    0.162    0.105    4.531   -0.338    0.048   -0.343    3.819   18.102
X1==    6.943    1.149    0.722    3.241    2.608   -0.463   -0.384    0.192    1.355    1.525   -1.322    4.156    0.971    3.071    0.054    0.143   -0.384    3.401    2.491    2.568    3.027    0.600    1.476    0.169   -0.249    0.207    2.027   -0.451    0.391    0.391    1.735    4.391
X2==    7.442    2.673    0.563    5.213    1.867    1.527    2.964    0.563    3.046    0.077    1.354    1.182    2.201    0.947   -0.148    0.514    0.617    6.535    3.138    2.033    2.235    1.594    0.854   -0.314   -0.653    0.506    2.235    0.750    0.122   -0.878    2.201    4.122
CD1=       32       11        5       12       15        2        3        4        5        3        0       14        3        7        8        3        3        7        7        7        4        2        3        2        1        2        3        0        1        1        4        5
CD2=       21       13        4       10       11        7        8        4       10        2        3        4        4        2        6        5        4       20       10        8        6        4        3        1        1        2        6        2        1        0        4        5
TTACAAGAAAAACTACAAGAAGAAGAAACTGCCCGACAAAATTATTTAAAAGCTAAAAGGGAAAAGGATATTCTTCAAAAACTTAAAGATAAAAGACTTAACGAATTTAAAGTTCAAGAAAAGAGAGCAGATATAAAAGAATTAGACGAAATTGCAAGATTAAACCATCATACTAGGGAGGAAAATTATGAATAAAATCAGAGTTTTGTTCTTATGTTCGAGAAATTCTGCAAGAAGTCAGATGGCTCAGGCATTTTTGAAAAAATACGGAAATGATAAATTTGAGGCTTACAGTGCAGGTTTAGAAGCAAGTGAAATTCATCCTTTGACCATAAAAGTCATGGAAGAAAAAGGAATATCTATGTCCGAGCAATACTCAAAAAGTTTGGATATATACTTGAACGATAGATTTGGTTTTTTAATAACCGTCTGTTCAAAAGCAGAAAAAGAATGTCCTTTTTTTCCGGGCGTTAGTATAAGATTATATTGGCCCTTTGACGATCCAGCCGCTGCCAAAGGTTCTGAAGAAGAACAATTAGAAGTATTTCGAAAGGTAAGGGATCAAATAGAAAAAAAGGTAATTGATTTCGTGGAGAATACTGATAAATACTCTAATATAAAAGATAATTTTCGAGTGTAAAAACCTTTTTGCATATACTTTATTTTTCAAAGAATTAACCTTCAGCTAAAGTTTGTTTGCTATAATAAATTCATAAAAAAATTAATAAAGAAAAAACCTCTTTCTGTATAATGCCGATAATAAGGTTCGGCAGTTTCTACCAAACAGCCGTAAACTGTTTGACTACAGTAAGAGGGGTCTGAGATATTGTATATCAACATCCTACCTCTCTACTGTATGAGAGGTAGGATTTTTTATTTCAACATTTTAAAAAAGGAGAGATAACTTTGAGTAAGAAAGTCCTTTTGATATCTGGAAGTCAATCAGATGAGATTTTTGTAAAAACTGCCATTGACCTCTTTGAAGAATGGAAGATAAGTTACGACTATAAGGTGTTTAGTGCTCACAGAAATTTGAAAGAGCTAACAAAATTTATCGAAGAACTTCCAAGTAACGAATATTGTGTCATAATAGCTGTTGCCGGCCTTTCT
KOK=        35
KK=  381679  LL=  382668  Z=    5.60  JJ=  381649  DL=   990
A===      111      112      113      114      121      123      124      131      132      133      134      141      143      144      211      213      214      223      224      231      233      234      243      244      313      314      323      333      334      343      413      433
B===      222      122      422      322      212      412      312      242      142      442      342      232      432      332      221      421      321      411      311      241      441      341      431      331      424      324      414      444      344      434      423      443
RRR=   23.687   18.174    7.595    9.959    2.719    4.257   -0.077   -1.992   -0.173    5.527    0.403   18.504    1.701    5.410   -4.560   -1.164    0.780   12.805    2.058    0.064   11.774    0.480    0.607   26.320    0.159    0.105    0.720    1.615   -1.286    0.411   -0.193    0.594
X1==    6.361    3.970    4.245    3.244    1.523    1.181   -0.262    2.306   -0.164    2.129   -1.168    3.244    0.560    1.322   -2.555    1.181   -0.804    2.050    2.699    1.853    3.196   -1.121    1.576    8.725    0.129   -0.304   -0.804    0.688    1.516   -0.484    0.560    0.516
X2==    3.724    4.577    1.789    3.070    1.785    3.605    0.295   -0.864    1.055    2.596   -0.345    5.704    3.039    4.093    1.785   -0.985   -0.970    6.247    0.763    0.035    3.684   -0.428    0.385    3.016    1.235   -0.345   -0.896    2.347   -0.848   -0.848   -0.345    1.152
CD1=       23       16        9       10       10        4        3        6        2        3        0       10        2        4        0        4        2        5        8        5        4        0        3       14        1        1        0        1        2        0        2        1
CD2=       15       18        7        7       11       11        3        2        6        6        1       11        5        5       11        2        1       17        4        4        8        1        2        4        4        1        1        4        0        0        1        2
GTTTTGGGAAATAGGAGAATTTATTTCGGATTTAATCTTTAGAGACTATCCTGGATATAGAATGGCTCAAGAAGAAAGCCTTTTCGATACGATGACGGATTTTTTAGGGAACTTTATAGGAAGTTTAACTGGAATATATATTTTTTGGAACACTCTGAAAAGACTAAACAAATCCCGTGATATGGATTCCTTATTAGAAAGAATTGGATCGGCTTTAAGAGATTATGTGAATTCTTTTTAAAAGCTTCTATACCAGTAAATTGGAAAATTATTGAAGTTACAGTGTTGAACTGGGTGAAGGTAGAACAGTCTGGACTTATGAAATATTGAATTTTAATTTACAATTGGAGTAATTGTTGAAGGAGTTGAATTAAAATGAACAAAAAAACATTCTTTTCTCTTGATGGAATAAAGATTTTGAATGAAGATATGTTAACAACCCAAAAAATAGAAAACAACAGTATTGACTTAATTGTTACCTCACCTCCCTACAATGTGGATATTAAATATGAATCCCATAACGATAAAATCTCTTACGAAGATTATCTTGAATTTAGCAAAAAATGGTTATCTCGTTGCTATAACTGGTTAAAAGAAGATGGTAGATTTTGCTTGAATATTCCATTAGATAAAAACAAAGGTGGTCAACAAAGTGTGGGAGCAGATTTAACTGTCTTGGCTAAGGATATTGGTTTTAAATATCATTCTACAATCATTTGGAATGAAGGGAATATATCTAGAAGAACAGCTTGGGGGTCATGGTTATCTGCCTCTGCTCCATATGTTATTTCCCCTGTTGAATTGATAGTTATTCTGTATAAAAACAATTGGAAAAAAAGTTCAGGTAGTGGGATATCAGATATTGCAAAGAATGAATTTATAGAATGGACCAATGGGCTTTGGACATTTTCTGGTGAGAGCAAAAAGAAAATTGGACATCCGGCTCCTTTTCCTGTTGAATTACCAAAAAGATGCATAAAATTGTTCTCC
KOK=        36
KK=  384109  LL=  385098  Z=    6.09  JJ=  384049  DL=   990
A===      111      112      113      114      121      123      124      131      132      133      134      141      143      144      211      213      214      223      224      231      233      234      243      244      313      314      323      333      334      343      413      433
B===      222      122      422      322      212      412      312      242      142      442      342      232      432      332      221      421      321      411      311      241      441      341      431      331      424      324      414      444      344      434      423      443
RRR=   48.432    1.667    0.573    9.677   -1.330    4.905   -2.936    0.041    2.654    0.438    0.178   29.533    0.602    3.353    6.089    0.254   -0.686    2.292   -0.371   35.955    2.510   -2.324   -0.159   -0.346    0.096    0.162   10.681   -0.189    0.129   -0.124    0.850   -0.629
X1==    6.485    1.577    0.140    3.517   -2.127    0.837   -1.597    0.140    1.574    0.446   -0.236    7.974    2.442    1.256    2.587   -0.636    1.349    1.565    1.274    7.466    1.627   -0.851    0.149   -0.679    0.446    0.657    2.627   -0.111   -0.253   -0.253   -1.128   -0.253
X2==    7.469    1.057    4.094    2.752    0.625    5.859    1.839    0.295    1.686    0.982   -0.753    3.704    0.247    2.670    2.354   -0.400   -0.509    1.465   -0.291    4.816    1.542    2.732   -1.062    0.509    0.215    0.247    4.065    1.704   -0.511    0.489   -0.753    2.489
CD1=       37       14        3       15        3        3        1        3        4        1        1       26        4        5       17        1        7        3        5       12        2        0        1        1        1        2        3        0        0        0        0        0
CD2=       18        8        9        4        7       15        4        3        7        3        0        5        1        3       11        3        1        9        2       13        5        4        0        1        2        1        9        3        0        1        0        3
CCTTCTAAAAAACATCTCTAATGTTTTAGATGAAGAGAGAGAAGATAGTATTCACGACATGAGAACATCGTGCAGAAGGATAGAAGCAATTATAGCTTTTTTAGAAGGATTTTCAAAACACGAAAGCTCTAAGAAAGCTGAGAAAAAAGTAAATAAGATATTAAAAATAAGCAATAAATCTAGAGATTATCAAGTTCACCTAGATTTTCTTAAGAAAATTGAAGAAGAAAATAATGAAATAATCGATTATTTCGAGAGAAAATATAGTAAAGAGAAGGAGAAGTTGAAAAGTTATTTAAGTTCTTTAAAAATCTCGGAGTTAGATCATCTACTGGAAAGTTGTTTAAGTTTCTTGGTATTTGATTTTATACAAAACTTTCAGATAAATGATCCTTATTTTGCTAATCTTTATATAAAAGAATTTAAAGAAGTTTATGAAGAGTTTAAAATTACAGATAGAAGTGACTATAGAAAGCTTCATAAAATAAGGATAAAGATTAAAAACCTGCGTTATAAAGCAGAGATATTGAGGGCACTGAAAAGTAGCACTTTACCTGAAGAAGACATGTTTAAAAGGATTCAAGATATTTTAGGAACTCATCATGATTTGATTGTTTTAAAGAAAAAGTTGGTAAAAAAATTTCAAGAAAATAATATTATAGGTTTATTAAAAGAAATTGATAAAGAAATAAACCAATTACAAGGGAAGATAGATGTAGAAGTGATTGAGATTTTTGAAAAGTTGTACAATAACATTTCTAGTCAAGAGGCTTAAATTTAAATCTTTTAAAGAGGGTGAAAAAAATGAGTAATTGGATAGGGGTAGATATAGGAGGGACTAAAATCCTTGGAACTTTATTTGATGAGAAAGGTAACAAATTGAAGACGGAGAAAAAAAGTTCCAAAAGTTCAAAAGGCAAAGAGAAAGTTGTTGAGCAGTTGAAGAAAGTTTTGGATTCTTTGCTGAAGGAGAATAAAGATGTAAAAGGG
KOK=        37
KK=  241550  LL=  242479  Z=    4.90  JJ=  241310  DL=   930
A===      111      112      113      114      121      123      124      131      132      133      134      141      143      144      211      213      214      223      224      231      233      234      243      244      313      314      323      333      334      343      413      433
B===      222      122      422      322      212      412      312      242      142      442      342      232      432      332      221      421      321      411      311      241      441      341      431      331      424      324      414      444      344      434      423      443
RRR=   27.358    0.923    7.053   12.609    6.318   20.514   -0.094   -0.182    0.705    0.018   -0.943    0.840    2.126    1.120   -3.850    0.605    0.925   50.556    6.308    0.105    0.488    0.148   -0.625   -0.064   -0.023   -0.504   20.949    2.137   -0.270    0.284    0.307    2.150
X1==    5.627    0.748    1.391    4.422    3.060    2.975    0.170    0.846    4.152   -0.367   -1.158    2.724    0.584    0.698   -2.334    3.563   -1.665    6.030    1.767    0.621    0.699   -0.128   -1.070   -0.049    0.471   -0.287    6.135    1.400   -0.555   -0.555   -0.287    1.445
X2==    4.862    1.234    5.070    2.851    2.065    6.896   -0.556   -0.215    0.170   -0.049    0.814    0.308    3.640    1.605    1.649    0.170   -0.556    8.385    3.570    0.170    0.698   -1.158    0.584    1.309   -0.049    1.756    3.415    1.526    0.487   -0.513   -1.070    1.487
CD1=       24        9        6       11       15        8        3        5       10        1        0        8        2        2        1        9        0       12        5        4        2        1        0        1        2        1        8        2        0        0        1        2
CD2=       16        9       10        7       11       14        2        2        3        1        2        3        5        3       10        3        2       18       10        3        2        0        2        3        1        3        5        2        1        0        0        2
ACACATAATATATTCATATTCAGCATAGAACCACCCCTTTTTCGGTTTTTATTCAAACTTAGATATATTATACAACGTTTTTCCCTATGAACTTATTTCAGATGTTATTTCCTTATTTTTTCTGTAGCAACTCTTTTCGGCACAAGAAAACCTTACATATTATACTCTTTGCAATTAACTCTGCTCAAGTACCTCATCAACCATTTTTATTATACAGCCATTTAAAAGTTTCTTCTCATGCTCAAAGAATGTTATAATATTAATTGATACCCAAAGTTGAAATTAAAAGGGCAAAAAAGTGAAGAAGTTGAAATACAATTGGAAAGGCCACTGAATGTTCAGGTTGATGTTGTTTCAGATAGAGCTATAAGAGAAGAGTTAAAAGATGAAATATTAAAAGAAGCTATATTAATATGAAAAGAGACTACACTCTTTTTTAAAAATTTTATAAGTTGGAGAAGATCAATGACTAAAAGGCAAAAAACTTCAAAAAAAAATACAAAATATAAAATTGAAGTATTAATCGATTTGGCAAAGGGGGAACTACTCAATCACGGCATCACTAACTTCAATTATGAAAAGGTTATCTACGATGCCAAACTCAGCAAATCGACTGTTTATAAAAAGTTTGGAAAAAAAGATGAATTCATAATTTTTGTTATTAAGAGTTTATTGGACGATTTCTTCACCCCTTTTAAGAAATACGTTGATGATTTTAACACTTTCCAAGAAGTGCTTGAGTATCTCTCAAACTTAAACTTCGATGTTCAATCTCTGATGAAAGAGTACCCCATAGATGATCTTTTTGAACACCCTGAAATCACTTCCATCATAAACGATTACTACTATCAACGTTTTGGTAAGGTAATCATTGAAAAGATTGCTGAGTTTCAAAATGCTGGACAAATAAGAAAGGATATCGAAGCTAAA
KOK=        38
KK=  273680  LL=  274399  Z=    4.58  JJ=  273230  DL=   720
A===      111      112      113      114      121      123      124      131      132      133      134      141      143      144      211      213      214      223      224      231      233      234      243      244      313      314      323      333      334      343      413      433
B===      222      122      422      322      212      412      312      242      142      442      342      232      432      332      221      421      321      411      311      241      441      341      431      331      424      324      414      444      344      434      423      443
RRR=    7.933   17.469   -0.394    0.169   15.652    4.566    0.070   -0.642    1.363    1.309    0.279    0.573   29.554   15.823   -6.221    0.035   -0.414   -0.113    0.434   -1.037   10.305    0.073   25.036    5.463    0.920   -0.462   -0.153   -0.053    0.302    2.047   -1.202    0.738
X1==    3.200    5.275    0.519    0.221    4.174    3.285   -0.084    3.080    0.981    1.298   -0.865    0.221    6.135    5.781   -1.878    0.213   -0.778   -0.092    2.732    0.981    2.130   -0.069    3.817    4.979   -0.702   -0.865    0.130   -0.354   -0.436    1.564   -0.865    0.564
X2==    2.479    3.312   -0.759    0.767    3.750    1.390   -0.823   -0.208    1.390    1.008   -0.323    2.597    4.817    2.737    3.312    0.166    0.532    1.221    0.159   -1.057    4.837   -1.059    6.560    1.097   -1.310    0.534   -1.176    0.149   -0.691    1.309    1.391    1.309
CD1=        8       13        2        2       11        6        2        5        3        2        0        2        7        7        0        2        1        2        7        3        3        1        5        7        0        0        1        0        0        2        0        1
CD2=       13       13        2        4       14        5        1        3        5        3        1        7        7        4       13        3        3        4        2        1        7        0        8        2        0        2        0        1        0        2        3        2
CTCTGCATTAGCAGCCGTTGGGGGTATTCTTTGGGCAATGAAATATCCTCAAATTTATCCTTATACTGGTATGATACCTGGCTTAAAAGCATTTATAGCAGCTGTTGTAGGAGGAATTGGAAGTATTCCAGGAGCAATGCTTGGAGGTTTTATTTTAGGAGTTGCAGAAATAATGATAGTTGCATTCTTGCCTGCTATGGCAGGATATAGAGACGCTATTGCATATATTATTTTGATAATTATTCTTCTAGTAAAACCAAATGGACTTCTTGGTGTTGAAATAGGGGAGAAGGTGTAAACATGGAAAAAACACTATCTTTTAAGACAAAATTCTTTTTGACTATTATTTTTATTTTGGCAGTCTTTTTATTACTGTTGACAGCAAATAATAAAGCGAGTGATTATCTAATTTTGATCTTGAATTTAATGGCAATCAATATAATATTTGCAGTCAGCTTAACTTTTATTAACGGTATAACAGGTATCTTTTCATTAGGACATGTTGGATTCATCGCAATCGGAGCATATGTATCGTCAATTTTAACACTTTCTCCTGCACAAAAAGAAATAAGTTTTTTGATAAAACCTTTAATATACCCTTTAAATGTTATTCAAATCCCTTTTCTACCAGCAATTATAATTGCTGGACTGGTAGCTGCTGCGTTTGGATATTTAGTCGCTGCTCCATCTCTTCGCTTAATAGGAGATTATTTAGCTATT
KOK=        39
KK=  316910  LL=  318079  Z=    6.78  JJ=  316910  DL=  1170
A===      111      112      113      114      121      123      124      131      132      133      134      141      143      144      211      213      214      223      224      231      233      234      243      244      313      314      323      333      334      343      413      433
B===      222      122      422      322      212      412      312      242      142      442      342      232      432      332      221      421      321      411      311      241      441      341      431      331      424      324      414      444      344      434      423      443
RRR=   76.820    4.333    6.962    1.221    0.640    5.260   -0.269   -0.344    0.312    0.864   -0.773    6.023    4.618    1.625   -1.467   -0.241   -0.057   20.873   10.379    3.576   14.699    0.832   -0.545   25.567   -2.283   -0.428    2.434    0.227    0.001   -0.841   -3.789    9.523
X1==    7.344    2.638    1.995    1.643    0.533    1.614    0.488    1.063    0.479    0.944   -1.506    4.124    1.180    1.866   -1.221   -0.088   -1.525    3.384    3.252    1.614    4.467    0.410   -0.410    4.417    1.702   -0.834    1.690    0.347    0.166   -0.834    3.195    3.166
X2==   10.460    1.643    3.490    0.743    1.201    3.259   -0.551   -0.324    0.651    0.916    0.513    1.460    3.912    0.871    1.201    2.737    0.037    6.169    3.192    2.216    3.290    2.028    1.332    5.789   -1.342    0.513    1.440    0.653    0.008    1.008   -1.186    3.008
CD1=       38       16        9       10       10        6        5        7        4        3        0       16        4        6        5        3        1        7        8        6        6        2        1        8        4        1        3        1        1        0        7        4
CD2=       23        9        8        3        8       10        2        2        5        3        2        4        6        2        8        9        3       20       11        8        8        5        4        9        0        2        5        2        1        2        0        4
CTGTTGAAAGCTATAAGACCATTTGAAAAAGAAAAAATAAACGAATACTTTGTAAGGGGCCAATATATTGAGGGAATGATCAATGGAAAAGAAGTTCCAGCTTATAAAGAAGAAAAGAATGTTAACCCACACTCTTTTGTAGAAACATTTGTAGCGTCTAAATTTTTAATCGACAATTGGAGATGGAGCGGGGTACCTTTTTATTTAAGGGCAGGCAAGAGGTTGAAAAGAAAGGTTACAGAAATAGCCATAATCTTTAAAGACGTTCCTCATTCGATATTTGCTAAAAATGATATAACCTTAGAGAAAAATGCCCTCATTCTCAATATACAACCGGACGAGGGATTTTCACTGAAAATTCAAGCGAAACAACCAGGTTCCAAACTTTGCTTGAATACTCTAACCATGGATTTCAATTACGACGAATTCTTCAAATTCAAAGGACCAGATGCATATGAAAGGCTACTCTTGGACGCCATGTTGGGAGATCAAACACTTTTTGTAAGAAGTGACGCAATGGAAATTTCATGGAAAATCTTCACCCCAGTTTTAGAAAAATGGGAAGAGGAAAAAGATAATGGATTGATATTTTACAAAGCTGGTACATGGGGACCAAAAGAATCTTTTGAAATATTAGAAAAAGATAACAGAAGTTGGCGTAACTTAGACTTTGAAAGTGAAGATCTATATGCAAACAAAGTACTTTGATGATCCTCAAAAGTTCCACAATGAAGCAGTAAATTTAATTCATAAGTTGTATGAAGAAAGCATTAGAAAAAACAAATTATTCACATTAATGCTTTCAGGCGGAAGAACTCCTCTTCCAGTTTATGAAAAATTGGCATCCGAGTACAAAGATAAAATAAATTGGGAGAAGGTACATATTTTTTGGGGAGACGAAAGATACGTCGATCAAAAAAGTGAAGAAAGTAATTTCAAATGGGCTTACGATTTGCTAATAAGCAAGATTAATATTCCAACAAATAATGTACACAGGATAAAAACAGAACTGCCTATAGAAAAAGCAACACAAGAGTACGAAAAAGAAATAATAAGTTTTTTTCGAAATCAAAATCCTGTTTTTGATTTGATATTACTTGGAATAGGAGAAGATGGCCACACAGCATCTTTGTTCCCTTCGAGTGACACTTTAAAAGAAAACAAAAAACT
KOK=        40
KK=  334670  LL=  335659  Z=    6.85  JJ=  334550  DL=   990
A===      111      112      113      114      121      123      124      131      132      133      134      141      143      144      211      213      214      223      224      231      233      234      243      244      313      314      323      333      334      343      413      433
B===      222      122      422      322      212      412      312      242      142      442      342      232      432      332      221      421      321      411      311      241      441      341      431      331      424      324      414      444      344      434      423      443
RRR=   38.263    2.317    1.233    1.191   -0.305   15.554    2.315    0.101    2.092    7.277   -0.227    1.747   11.847    1.453    0.265    2.839    0.897   38.471    5.417    0.122    9.533   -0.545    3.320    7.226    0.195    2.508    0.097    4.857   -1.016   -0.750   -0.064    1.513
X1==    5.554    2.793    1.247    0.742   -0.231    4.966    3.310   -0.341    1.581    2.699   -0.756    1.806    3.425    1.357    0.201    2.145   -1.795    4.929    2.553   -0.112    3.069    0.870    0.870    3.131    0.619    1.335    0.112    2.530   -1.101    0.727   -0.059    1.641
X2==    6.889    0.830    0.989    1.607    1.319    3.132    0.699   -0.296    1.324    2.697    0.300    0.967    3.459    1.070    1.319    1.324   -0.500    7.806    2.121   -1.087    3.106   -0.627    3.816    2.308    0.315    1.879    0.873    1.920    0.922   -1.031    1.090    0.922
CD1=       20       12        6        5        5       12        9        3        6        6        1        7        7        4        6        7        0       11        7        3        6        3        3        6        3        4        2        4        0        2        2        3
CD2=       17        6        4        5        7        8        4        2        5        5        2        4        6        3        7        5        2       17        7        1        6        1        7        5        2        4        3        3        2        0        3        2
TTCTGGATTGATTTCTTTCAATGCAATATACAAAACAAAGAAAAGACCTCGTCTATAAATACGCACTCCATCAGGCGTTGTAATATCGCAAAACTGTATGCTTCCACTTTTAGATACTTTGCTGAACAATTCCTTAATGTCGTTGTTAAATTTCACGTATAAAACCTGTTTTCCGGAGGTCTTTTCGAATTTTTTTGCTATATCAATAAATTTGGTGTTTTCATCAGCATGGTATACTTGTCCAGATTCAACATCTCTCAGTTGAAAATCCATTTCAATTTTCTCCTTTCAGAAAGTGAAACCCGGGCTACACCCGGGTTTTGGAGCGGATAATGGGATTCGAACCCACGACCCCTTGCTTGGCAAGCAAGTGCTCTACCACTGAGCTATATCCGCATCAATTTTCTGGAGCAGGTGATGGGGCTCGAACCCATGACCTCCGCCTTACCAAGGCGGCGCTCTACCGACTGAAGCTACACCTGCATTTTCAAGATAAATTATACTATATTTAATTCCTTTCGTCAAGTAATGTAAAAAATTAAAATATGGTAAAATAAATGTGTAGCAGAAAAAATCTAATAAAGGGGGAGAAAAATGGAGAAAAAAGCTGACCCAGAACCTTTCAAGATCAAGATGGTCGAACCCATCAAAAGAATTTCTAGAAAAGAAAGAGAAGAAGCCTTAAAAAGGACTGGCTATAATTTATTTGCATTGAAATCAGAAGAGGTCTACATTGATTTGTTGACCGATAGCGGTACTGGAGCAATGAGCGATAATCAATGGTCAGGATTGATGTTAGGCGATGAATCGTATGCAGGAAGTAAAAGTTTCTACCATCTATTAGAAACAAGCAAAGAAATCTTTGATTACAACTATTTTGTACCAACTCATCAAGGTAGAGGAGCCGAACAGGTTTTATTCCCTCTTTTAATTAAAAAACCTGGTCAGTACGTGTTGAGTAACATGCATTTTGATACAACTAAGGCACAC
KOK=        41
KK=  355970  LL=  357139  Z=    4.74  JJ=  355970  DL=  1170
A===      111      112      113      114      121      123      124      131      132      133      134      141      143      144      211      213      214      223      224      231      233      234      243      244      313      314      323      333      334      343      413      433
B===      222      122      422      322      212      412      312      242      142      442      342      232      432      332      221      421      321      411      311      241      441      341      431      331      424      324      414      444      344      434      423      443
RRR=   50.089    2.875   12.073   16.205    0.234   42.282   -0.199   -0.120    0.242    2.777   -0.630   -2.050    0.028   10.346    0.656    0.444    0.151   24.374   -0.293    0.242    9.019    0.050    1.841    1.285   -0.053    0.028    3.049   -0.735   -0.008    0.675   -0.930   11.521
X1==    7.764    1.069    4.228    5.007    0.349    5.531    0.196    0.365    0.720    1.704    1.524   -0.633    0.069    3.359    0.349    1.321    0.669    5.013    3.680    0.720    3.021    0.317    1.111    1.483   -0.154    0.069    1.021   -0.407    0.335   -0.665    2.252    2.335
X2==    6.452    2.690    2.856    3.236    0.670    7.645   -1.015   -0.329    0.336    1.630   -0.413    3.236    0.405    3.080    1.882    0.336    0.226    4.862   -0.080    0.336    2.985    0.156    1.657    0.866    0.346    0.405    2.985    1.808   -0.023   -1.014   -0.413    4.935
CD1=       33       11       11       17        9       12        5        4        4        3        4        4        2        9        9        5        6       10       11        4        4        2        3        5        1        2        2        0        1        0        5        3
CD2=       20       13        9        7        8       20        1        3        5        5        1        7        2        4       11        5        3       16        3        5        8        2        4        2        3        2        8        4        1        0        1        6
GGGAAAGCCAAAAAAGTATACAAGTTCGATGAGAAGAAATTGTTGATAGAATTCAAAGATGATGTGACAGCATTCAACGGATTAAAAAAAGATCAAATCCTTAACAAAGGAAAAATCAACAAAGAAATTTCTAAGTTCTTTTTTGAAATGCTGAATAATCAAGGTATAAATACCCATTACATCAACGATTACGATGAAAACTCTTTCGTTGCAAAATGGACAGATTTAATTCCTCTCGAGGTTATAATTAGAAATTATACTGCCGGCAGCTTTTGTAAGAGATATGGTGTAAAAAAAGGATTAATGTTTGATTATCCGTTGGTTGAGTTTTCATTGAAAAATGACGAATTAGGTGACCCTATGATCACCAAAGATGCTATCATTCTTCTCAAGATCACTACAGAAGACGTATTGAATGGCATCATTTCTATTTCTAAAAAAGTCAACAATATTTTAAGTGATTATTTAAAATCTAAAGGAATTATTTTGGTGGATTTTAAATTAGAGTTCGGAATCAGTAAAAACGATAACAAAGTTACGTTGATCGATGAGATCTCTCCTGATACGTGCCGTTTTTGGGACGCAAATACTATGGAATCTCTTGACAAAGATGTTTATAGGGAAAATAAAGGGGATCTTATCAACGCCTACGAAGTATTACTTGGGAGGTTAGATATATGATGATTAAAGAGGAGCAGAAAACCTTCCGATTTGAAGTAAAAGTAAAGTTAAGGGAAGGAATTTTAGACCCACAGGGAGCTACTACTTTCAAGGTTTTAAGAAGGCTAAATTACAACGTTGAAAGTGTAAGATTTGGAAAAAGTATAGAATTAGAAGTAAAAGAAGATAGCTACGAAGCAGCCAAAGATAAAGTCAGAGAAATAGCTTATAAAATTTTAACCAATCCAGTTTTAGAGGATTTTGAAATCGTCGATTTGAATAGGAAGTGAAGAGTGTGAAGAATGTGAATTCGTTAACGGCTGGAATTATAGTTTTTCCAGGTTCAAACTGCGATAGGGATGCAAATTTTGCTTTAACGATTAACGGTTTTGATACAAAATATATATGGCATGATTTCAATCAATTACTGGATTTCGATTTGGTTTTTATTCCAGGAGGGTTTTCCTATGGAGATTATTTAAGGGTTGGGGCGTTGGCAAGGTTTTCTCC
KOK=        42
KK=  363050  LL=  364159  Z=    5.66  JJ=  363050  DL=  1110
A===      111      112      113      114      121      123      124      131      132      133      134      141      143      144      211      213      214      223      224      231      233      234      243      244      313      314      323      333      334      343      413      433
B===      222      122      422      322      212      412      312      242      142      442      342      232      432      332      221      421      321      411      311      241      441      341      431      331      424      324      414      444      344      434      423      443
RRR=   60.717    0.393    6.087   17.060    0.630   -3.199   -0.289    2.092   -0.033    0.473    5.254    2.548   -0.167    0.048    2.466   -0.125   -0.878   16.897    6.812    4.790    1.424   -1.238    0.300   11.942   -1.423    0.620   19.107    0.455   -0.118   10.619   -0.444    0.542
X1==    7.604    1.352    2.062    4.165    0.601    3.436    2.346    2.618   -0.029    0.554    1.905    1.086   -0.477    0.083    1.727   -1.184    1.281    4.902    1.476    1.126    0.665   -1.223    1.252    3.992    2.277    0.317    3.350    0.440   -0.660    3.340   -1.271   -0.660
X2==    7.984    0.290    2.952    4.096    1.049   -0.931   -0.123    0.799    1.143    0.855    2.758    2.345    0.349    0.586    1.428    0.106   -0.686    3.447    4.614    4.254    2.143    1.013    0.240    2.991   -0.625    1.955    5.704    1.032    0.179    3.179    0.349   -0.821
CD1=       29       11        7       12        9        9        8        8        3        2        4        6        1        2       12        1        6       11        6        5        2        0        3        7        4        2        5        1        0        4        0        0
CD2=       27        8        9       10       10        2        3        5        6        3        5        7        2        2       11        4        2       11       12       12        5        3        2        5        1        4       10        2        1        4        2        0
GAGAATTAGGAAAGGTTGACAGAGGCGGAGGAGGAACCATAGCGCTTTTCTTTTCTGAAAAAGGTTTAGACGTTTTGGATGCTGGCGTTCCGCTTTTGGGGATGCACTCTCCGTATGAAGTGGCATCAAAAGCGGATATATACGAAACTTATTTGGCTTATAAAACTTTTTATGAAAAATTTGGAAAATGAGAATTTTTGTGGGAAACTCAGCAAATGCGATGGAATTTTTTGATTTTGACTTAATATTATCAACCTCAGGTTGGTCTTTAAACGACCAATCTGAGGTTATTGCTATCAATAACAAAGAGTATGTAGAATGTTATATAAACAGGAACAAAACATACTTAAACAGGGATAATAGGTTCATAACTGAAAAAGATGTTTTATTATCGTTTGGGTTCACCAACGACGCTCTAAATTTTGAATTTTATTTCTTGAGCCTTTTGTACCAAGTGGATTTAATCGTTCTTTCTTTAAACTTTTCTGAAAGTTTGGAAGAAAAAGTTCTTTTGCATATACAATCAAACTTGCGAAGAGTAAAAATCCCGTCGATAATTATAAACACAACGAAAAACAAATCTAGGGTTTCTTACATCGTTCCCAATTACAAGAGCGAATTCGTAATAAAAAACGCTATTTATTTCACGCTTGATTACCAAAAGAACAAGAATTACCTATATTCTTTTGGGAAGTATTTATCAGATTTGAAAGAAAGTATTCATAGCTATGATGTCAAGGTGTTGAGGTGAAATGAGAGCACATGATCTGTTCTTGAAGTTACATTATAACTTTCTTAAAAAAGAACTATTTGAGTCTTTAAAAATTATCAATGGAGAACCAAAAAGTTATAACAGGGACAGTTTGGGTATCTACGTAATAAAAAAGTTGACTCCAAAAAACATAATAAAATGCTTTACTGAAGGCGTTAATCAAGGTTTTTATATCTTTCTTTACTCTTCTAACAAAAACATCCCGTACCGCAAATTAAATGTAATTTCTGAAGTTGCCAATATTTATGGAATTCATTTGATTTTATTTCTAAAAAACGATATTCTCAAACTTTTCAACAATCAAGTTGTTCTCATAAACCAAGAAAGAAGTTTAACTC
KOK=        43
KK=  368930  LL=  369859  Z=    5.10  JJ=  368810  DL=   930
A===      111      112      113      114      121      123      124      131      132      133      134      141      143      144      211      213      214      223      224      231      233      234      243      244      313      314      323      333      334      343      413      433
B===      222      122      422      322      212      412      312      242      142      442      342      232      432      332      221      421      321      411      311      241      441      341      431      331      424      324      414      444      344      434      423      443
RRR=   32.102    0.909    0.109   12.019   -4.167    7.709    0.020   -4.077    0.619    0.686   -0.249   29.093   18.235    5.478   -0.684   -0.477    2.747    9.607   20.759    1.341   -0.648   -2.730    0.773   -1.583   -0.140   -0.578    1.193   -1.079   -0.021    0.015    0.407   12.617
X1==    5.353    2.158    5.961    3.581    2.998    2.342   -0.189   -1.412    2.833   -1.026   -0.364    3.581    2.990    2.227   -0.782    0.867   -1.521    4.649    3.339    1.358    1.117    2.620    0.273    1.111    0.209   -0.364    2.846   -1.395   -0.036   -0.036   -0.364    4.890
X2==    5.997    0.421    0.018    3.356   -1.390    3.292   -0.104    2.886    0.218   -0.668    0.686    8.124    6.099    2.459    0.874   -0.550   -1.806    2.067    6.217    0.987   -0.581   -1.042    2.827   -1.425   -0.668    1.588    0.419    0.774    0.580   -0.420   -1.119    2.580
CD1=       17       11       15        7       13        9        2        1       10        1        1        7        5        3        4        6        0       15        8        7        5        5        2        2        3        1        8        0        1        1        1        6
CD2=       20        6        2       10        2        6        3        6        2        0        2       19        8        6        7        1        0        4       13        3        0        0        4        0        0        3        1        1        1        0        0        3
AAGTATAAGCCGCACTTCTACAACTTTTTCTCTCTCTAAACTCTCTTGATACAAAATAAGAGACATAAAAGGGATCAAATTTTGACGCCTTTTATCAACTAAAGCTTCCAAAAACTGAATAAAAATCGTATCTTCAAATTCTGATACCTCTTTCATCCTTGTAACTATATGTTTTGTAGGAACCAACGGACTATAAACCAAATCTCTAAGAGTTTCACTACTATCGAGAGCTTTTTTTAACCTTTGAAACGCTTCTACGTACTCATCTAATCTAGAAATTTCACCCTTCTTTTCCAAAGTATTCAAAAGGGCTTGGGCATACTTTGAAGCCAAAAAATAAGAAGCTTTCATCACAATTCTCCTTTGTCTTTTAAACTGTTTATAGCCCTTCTTATCAACTCTTCGTTCTTCTTTTTATCGATCTGTTCCTTTAATATCATAGAAGAAATAGCAACAGCTAGAGAAACTATTCTCGATTGTAATTCTCTTGCTGCACTTTCTTTAATATCCTCAGCCTCTTTTTCTGCTTTGGCTAAAATAATTTTCCTCTGCTCTTCAGCCTCTTGTTGAGCAGACTTTACTATGGATTTGGCTTGTTCATCAGCATTCGCCAAAATTTCGCGTCTTTTATCGTCCGCTTCAGCCAACTGCTTATCCAACTCTTCTTTCTTTGATTGGGCTTCTAACCTCAATTTTTCCGCTTCGTTTAAATTCTTTTCTACTTCTTTTTTTCTTTTATCTGTTATATCAAAATACGGCTTGTACAACAACCTGTACATAAGAAACATAAAAGCCAGAAAACCTACTAGATTTACTATTGATGTTAAGTTAAAAGATATCATACTCTCACCTCTTTGGGGGGAAACTAAAAATTCTCAGCAAAATAAACACTTAAGGAAGAACAAACAACAAAATCAAAGCAACAACCAA
KOK=        44
KK=  390500  LL=  391609  Z=    5.58  JJ=  390410  DL=  1110
A===      111      112      113      114      121      123      124      131      132      133      134      141      143      144      211      213      214      223      224      231      233      234      243      244      313      314      323      333      334      343      413      433
B===      222      122      422      322      212      412      312      242      142      442      342      232      432      332      221      421      321      411      311      241      441      341      431      331      424      324      414      444      344      434      423      443
RRR=   23.966   -0.892   13.372   54.838    3.033   18.473    3.711   -2.022   -1.687    0.439   -2.139   -0.056   -0.117   20.008    6.657    1.153    1.120    4.019    5.299    0.355    7.668    1.653    0.230    1.111    0.340    1.983   -0.174    1.163   -2.805   -0.886    0.026    2.581
X1==    4.258   -0.883    2.919    7.007    1.568    5.130    2.584    2.454   -1.193    0.226    1.921   -0.017    0.559    4.957    1.568   -0.618    0.546    0.711    1.539    1.106    1.800   -1.195   -0.352    0.887    0.995    1.240   -0.104    1.384    3.214   -0.786   -0.122    1.214
X2==    5.629    1.010    4.581    7.826    1.935    3.601    1.436   -0.824    1.414    1.943   -1.114    3.251   -0.209    4.036    4.246   -1.866    2.053    5.653    3.442    0.321    4.260   -1.384   -0.653    1.252    0.342    1.599    1.671    0.840   -0.873    1.127   -0.209    2.127
CD1=       28        6       11       23       13       12        9       10        1        2        5        6        3       11       13        2        5        3        5        5        3        0        1        3        3        4        1        2        4        0        2        2
CD2=       13        7        9       12        9       10        5        1        6        4        0        6        1        5       14        0        6       18       11        4        9        0        1        3        2        3        5        2        0        2        1        3
GGACAATAATGGAAATGAATCATAAAAGGATATCCTACCCCAAAGTAGAGGCAAAAGAACTTAGAGAGTAGAGGGAGAAAGCTTTTGAAAATAAACGTTATAAACCAACAAGATTTAAGAACAATAGATACTAAAAAAATCAAAGATATCGCCAAAGAACTTCTTCTAAAAGAGGTTGGTGAAGGAAATTTTGAACTAAACATATTAATCACCGATGATAAAAGTATAAGCGAATACAATAAATATAGAGGCAAAAGTACACCGACAGATGTTTTATCCTTTTCATATGGTTTAAATGAACCTGTCCTTGGAGATATTGTTATCTCTGTTGAAAGTATAGAAAAACAGGCGCCTGATTTTGGTAATTCCTTTGAAGAAGAATTCTATTATATACTTATTCATGGCTTATTACATATAGTTGGCTACGATCATGAAAGCTCTGAAGAAGATGCAAAAAAGATGTTCGAAGTTCAAGAACAATATTTTCATCAATTAATTAAAAACAGGAGGAGATAGTGTTGGCTACAGTAAAACCTTTTAAAGCTTTAAGACCACATAAAGGGATAGAACAGTGTTTCTCTTGCCCACCCTACGACGTGCTTGAGGAGGATGAAGTTAAGGAAATAATCTCTAGAAATCCCAATTCTTTCTTGAGAGTAACAAGGTCCGAAGTAGAGGCTGAAGAAGATTCTAAAGAGGCTATTTACAAAAAAGCCAACGAAAATCTCAAATCTTTTATCAAAAAAGGAGTATTAATCAATGATCCCGATCCATCTTTTTATATTTATCGTGAAACCTGGAAAGGGGTTTCTCAAACAGGTTTTTTTGCAGTTGTGAGTGTGGATGAGTACGATAAAGGGATTATAAAAAAACATGAATTAACAAGAAGAGACAAAGAAGACGATAGGACAAATCACATATTAAATCTAAATGCACAAACTGGACCTGTATTCTTAACCCACAAAGCCCAGGAAGATTTAAAAACAATTATTGACAAGCTCATAAAAAACAAAGAGATTCTTTATTGCTTTTGCGATGAAAACAATGTGAAACATGAACTTTGGAAAATCCAAGAGGAAGCCGAAAAGGAACGAATAGAAAAAGCTTTTA
KOK=        45
KK=  424520  LL=  425539  Z=    4.75  JJ=  424370  DL=  1020
A===      111      112      113      114      121      123      124      131      132      133      134      141      143      144      211      213      214      223      224      231      233      234      243      244      313      314      323      333      334      343      413      433
B===      222      122      422      322      212      412      312      242      142      442      342      232      432      332      221      421      321      411      311      241      441      341      431      331      424      324      414      444      344      434      423      443
RRR=   16.341    8.880    1.882    8.786    0.733   12.575    1.026   10.574   -2.688    5.342    0.274   13.648    6.524    6.556    0.046    0.046    0.380   21.701    4.287   16.161   11.413   -0.242    0.065    2.020   -0.144    0.233    0.201   -3.351   -1.735    0.016    1.655   -0.077
X1==    2.952    3.089    2.757    1.832   -0.502    2.670    3.104    2.757    1.548    4.986    2.994    3.171    2.155    5.164    0.395    2.109   -0.496    5.008    1.328    5.475    2.774   -0.593    0.158    1.157   -0.504   -0.363   -0.739   -1.023    2.093    0.093   -1.202    0.093
X2==    5.535    2.875    0.682    4.796   -1.459    4.709    0.331    3.835   -1.736    1.071    0.091    4.304    3.028    1.270    0.117    0.022   -0.765    4.333    3.228    2.952    4.114    0.409    0.409    1.746    0.286   -0.643   -0.272    3.277   -0.829    0.171   -1.377   -0.829
CD1=       10       12        7        5        4        8        8        7        6        8        5        7        4        7        6        7        2       14        6       13        6        1        2        3        1        1        1        0        3        1        0        1
CD2=       24       14        5       14        3       11        4       11        0        3        2       13        6        4        7        3        2        9        8        8        6        2        2        4        2        1        1        4        0        1        0        0
AAAAGATGAGCTTAAAAGGATCAAAAGTAAATTGATAGATTTTTCAACCCGCAGATGGGAGAAACAACCCATCGATTTACCATCTGCGGGAAGCATATTCAAACGACCGAAACCAGATTTTTTTGTGGGTACTACGATAGAAAATTTAGGATTGAAAGGCTTTTCGATAGGCGAAGCTCAAATATCAACAAAACATGCAGGTTTCATAATCAACAAAGGTAACGCTACTTTCAAGGATGTAATTTTATTAATTGAGTATGTAAAACGCATTGTAAAAGACAAATACAATGTTGAGCTACAGGTTGAACCAGAGATTTGGGAATGAATTACGATTTTTTCCTTTTTTTCTTACTTTTTTTGTTAACTTTTATTTTAGCATGAGGATGTTCTTTTTTCAACTTTTCAAAATCATTTTCCTTATACGGGACAAAATCTACTTCCGTTCTAATTTTATTCGCTCTTACAACTTGGGCTTGTAATTTGTCTCCGATCCTATAAACGTTGCCGGTTCTTTCACCTTTCAACGTGTTGTCACGTTCATCGTAGATGTAATAATCATCATTCAGCTCTGATATATGTATCAATCCACTTATCATCTTTTGAGGTATTTCTACGAATAATCCAAACCTTGTTACACCAGTAATGTACACCCAAAATACTTCTCCTATGCGTCTTGAAATGTATTCAACTTTTTTCATATCTATTAGATCCCACTCCGCTTGGTCTGCGACCCTTTCCATTTCAGAAGAATTTTTAGCTATTTCAGGAAGCATTTCAGAATACTTCTTTATTTCTTTCCTTGAAAGGGTTCCTTTGTGTTTTATGAACTCTTTCAACAATCTGTGAACCACTAAGTCAGGGTATCTCCTTATTGGTGATGTGAAATGTGTATAGGATGATGAAGCAAGGCCAAAATGTCCTACGTTTTCCTCTGAGTATAAGGCCCTTTTCATGGATCTTACAAGCATCATCTGAATATTTTTACTTAAAGGATGGTTCTTTGTTTTTTCTAATATTTCT
KOK=        46
KK=  449750  LL=  450739  Z=    6.73  JJ=  449750  DL=   990
A===      111      112      113      114      121      123      124      131      132      133      134      141      143      144      211      213      214      223      224      231      233      234      243      244      313      314      323      333      334      343      413      433
B===      222      122      422      322      212      412      312      242      142      442      342      232      432      332      221      421      321      411      311      241      441      341      431      331      424      324      414      444      344      434      423      443
RRR=   38.269    1.753    1.248   37.071   -2.240    5.563    0.256    1.998    0.012    6.241    2.762    5.324   -0.148    0.114    1.753    0.361    1.739   33.295    5.496    0.361   -0.076   -0.885    1.632    1.582   -0.188    2.315    0.670    9.963    0.380    0.080    1.472    0.380
X1==    5.867    0.917    2.656    6.199   -0.944    2.424   -0.835    1.110   -0.534    2.902    1.628    3.399    0.136    2.543    0.917    0.649    0.771    7.348    2.652    0.649   -1.061   -0.318    1.396    1.022   -0.398    0.882    0.836    2.429    0.300    0.300   -1.355    0.300
X2==    6.523    1.911    0.470    5.980    2.372    2.295   -0.307    1.801   -0.023    2.151    1.697    1.566   -1.086    0.045    1.911    0.557    2.255    4.531    2.072    0.557    0.071    2.783    1.169    1.548    0.473    2.625    0.801    4.102    1.267    0.267   -1.086    1.267
CD1=       28       10        9       18        5        7        2        6        2        5        4       12        2        6       10        4        5       13        7        4        0        1        3        3        1        3        2        3        1        1        0        1
CD2=       16        9        3       10       10        7        2        5        3        4        3        4        0        1        9        4        6       13        7        4        2        5        3        3        2        4        3        5        2        1        0        2
CTTTTATCTAAATTCCGATACTATATTTCTAATAACCGTCCCAGAACCAACAGCGGTAGTTAACGCCTACAGCTTGATGAAAGCTTTATCTATTTTGAATGTAAATGGAGAAATAGAGATAATTCTTAACATGATCAAAAATAAAAACGAAGTAGAGATGGTTAAATCCGTCTTAAGTAGAACTACAAAAAGGTTTTTAAACAGAGAAATAAATAACTTTTATGAAATTTCTTACGATGAAAATGTTCATTTAAGTGTGAAGAGACAGATACCTTTAATTTCATTGAAAGAAAACAGTAAATTTTCGAAAGATATAAAAAAGATAACCTCCGATATACTGAATATCAAAACCTCTTCCCACACCAATTTTACACAGAGATTGAAAGAAATGTTCGGGAAAGGCTTTTGATATTCGGGGTGAAAGGTTATTAAATCCTTTATCTTTTGTTGATTTGTGCAAAAAAGTTTTTTAAACAAACATAGATTTTGAGGTTCTTAAGGGGTTTGCCCCTTAACGCCCGGGGCAAAGGGGCGCTAAAGAATAGATGGAAAAGGAGTTTAAGATGTCTGATTTTGTAGAAAAAGTTAGTTCAAAGAATGTTTTATACACTAATATGCCTTTGGATTTAGAAATTCAAGAAAAAGGAATTCAAGGGATTTATAAAAGTATCTTATACGAATATGACCTCAACACTAATCTAGCTAAAATTGGAATGCCGATTTTTAAAGGGGCGTATCTGAAAATTTTTCAAGGTACAAATCTAAAAATGCGAGCATACTCTTCTAGGGCCGTTTATTTATTCAAAAGCAAAGTTTACGGTAGTGGAAAAGAAGGGAATATAAGATACCTTATGATAAACATTCCTGAAACAATCGTTAGGGTACAAAGAAGGCAACACGCCAGAATTCCTGTTTCTGAAGAGGGCACCTTTTATCTCAAAGAGGAACAAGAAAATAGTAAAAACCAAGAGAACGTTCAACCCACCCAAT
KOK=        47
KK=  245421  LL=  246050  Z=    4.56  JJ=  245091  DL=   630
A===      111      112      113      114      121      123      124      131      132      133      134      141      143      144      211      213      214      223      224      231      233      234      243      244      313      314      323      333      334      343      413      433
B===      222      122      422      322      212      412      312      242      142      442      342      232      432      332      221      421      321      411      311      241      441      341      431      331      424      324      414      444      344      434      423      443
RRR=   11.104    9.129   -0.313   -0.791   -0.082   -0.106    1.216    0.945    0.063    2.523   -0.236   61.086    3.596   -0.201    0.727   -0.093    0.824   10.750    1.442   10.642   18.794    0.731   -0.158    0.020    0.731    0.105    0.069    0.871    0.157    0.365    0.105   -0.227
X1==    2.584    3.693   -0.455   -0.785   -1.099   -0.662    0.404    1.376    0.069    2.052   -0.170   10.168    2.600   -0.398    1.079    0.069    1.713    4.963    1.054    1.529    3.342    0.178    0.178   -0.028   -0.948   -0.170   -0.658    1.673   -0.409    0.591   -0.170    0.591
X2==    4.298    2.472    0.687    1.008    0.075    0.161    3.010    0.687    0.917    1.229    1.383    6.008    1.383    0.507    0.674   -1.350    0.481    2.166    1.368    6.961    5.623    4.112   -0.888   -0.711   -0.771   -0.617   -0.106    0.521   -0.383    0.617   -0.617   -0.383
CD1=       15       14        2        2        3        1        3        5        2        3        1       22        4        1        8        2        5        7        3        4        4        1        1        1        0        1        0        2        0        1        1        1
CD2=        8        7        2        2        3        2        5        2        3        2        2        7        2        1        4        0        2        6        4       11        7        5        0        0        0        0        1        1        0        1        0        0
TCTTTATTTTCTATCTTATCGAATATTCAATCCAATTGAAGATAGATTTCAAATGAATTTAGCATTCGCAAAAGGGACTAAGCCTTATCTTATAACACTCAAAAAAGATATCTTTTCACCTTTTCAGGAAATAATGAAAAAAGAACAAGAAGAAGAGAAAAAAGAAGAAATAAAAGTGGACATTGATTTTGATAACATAGCTGATAGAATTTTACCATTCCCAATTAGCGAAGAAAGATATGTAAACATACAAGCTGCAAAAGATAAGGTTTTCTATACAATTTCTCCCGTAAAGGGTGTATTGGAAAATGAAGAAGATATGCTTAGCGAAGAAGATGAAAAATTAACCTTGAAATACTACGATTTCATTGAAAAAGAAGAGAATACTTATCTTGAGGAAATTTCAGATTTTCAAATTTCCGAGGATAAGGAGAAAATCCTCATACGGATTGACGATGAATTAAGAGTTCTTAAAATTTCTAACCCTCCTTCTCCAGAACAAGAAAAAGAATGTAAAAACAAATATTCCAGAAAATGTGGTTGGATAGATCTTAATAGGGTCAACGTGGAAGTTCAACCACTGTTAGAATGGAGACAAATGCTTTGTGAAGCTTGGCGTCTACAAAAGTT
KOK=        48
KK=  296121  LL=  296420  Z=    4.52  JJ=  296091  DL=   300
A===      111      112      113      114      121      123      124      131      132      133      134      141      143      144      211      213      214      223      224      231      233      234      243      244      313      314      323      333      334      343      413      433
B===      222      122      422      322      212      412      312      242      142      442      342      232      432      332      221      421      321      411      311      241      441      341      431      331      424      324      414      444      344      434      423      443
RRR=   55.870   -1.180    0.472    0.439   -1.217   -0.953   -0.888    0.221    0.080    0.265   -0.844   -0.018    2.201   -0.231   -0.259   -0.064    0.148    0.503    0.818    0.080   -0.893   -0.176    3.742    2.169   -0.195    2.201    0.265   -0.507   -0.200   -0.213    0.265    2.920
X1==    9.131    2.088    0.263    0.235   -1.238    1.072    1.037    0.263    0.072   -0.460    1.523    0.235    1.523   -0.495   -1.238    0.072    1.037    1.713    2.561    0.072   -0.579    0.399    2.399    1.377   -0.460    1.523   -0.579    1.713    0.702   -0.298   -0.477    1.702
X2==    6.118   -0.565    1.798    1.871    0.983   -0.889   -0.857    0.842    1.111   -0.575   -0.554   -0.077    1.446    0.466    0.209   -0.889    0.143    0.294    0.319    1.111    1.543   -0.440    1.560    1.576    0.425    1.446   -0.457   -0.296   -0.285    0.715   -0.554    1.715
CD1=       11        4        1        1        0        2        2        1        1        0        2        1        2        0        0        1        2        3        4        1        0        1        3        2        0        2        0        2        1        0        0        2
CD2=       11        1        3        3        3        0        0        2        2        0        0        1        2        1        2        0        1        1        1        2        2        0        2        2        1        2        0        0        0        1        0        2
TGGAATAAAAGCTTCCCATATTACCCTAAAAAGCCCAAAAACAGTGGCAGATGAGTTATCTTCTGAAATTTTTGGTTGACTAAAAGTCAAAAACAGGGCAAAGCCCTGTTTGCGCTACTGTGCAAACCATGTTTTTTTGGAGCTTTGTGCAAAATGGTTCTTTATAATGCCTTAGGAACAATTCCCACGTTTTCATTTGTGCAGCTTTTGCCGTTTTATGCAAAAAGCTTTTTGTAGCTTTGTGCAAAATAGTTTGTTTGCAATTCTTTAGAAATGTTTTTCAAAATCTCGTTTGCTACG
KOK=        49
KK=  308691  LL=  309680  Z=    4.91  JJ=  308511  DL=   990
A===      111      112      113      114      121      123      124      131      132      133      134      141      143      144      211      213      214      223      224      231      233      234      243      244      313      314      323      333      334      343      413      433
B===      222      122      422      322      212      412      312      242      142      442      342      232      432      332      221      421      321      411      311      241      441      341      431      331      424      324      414      444      344      434      423      443
RRR=    9.405    8.808    1.252    1.949    4.333    9.546    2.050   -0.491   -0.924   -0.187   -0.930   17.220    0.293   21.765    2.259    0.720   -0.323   36.928   -0.108   -0.037   12.766    0.187    4.381    3.838    1.548   -0.097    1.079    2.309   -0.150   -0.920    0.725    0.823
X1==    2.728    2.928    1.014    2.938    2.928    2.284    1.661   -0.279    1.705   -0.456    0.675    2.938    3.370    5.005    1.526    1.127    0.368    5.782   -0.030   -0.030    2.894   -0.456    3.558    2.471   -1.259   -1.122    1.458    5.977    0.195    1.195   -1.122    0.195
X2==    3.448    3.009    1.234    0.663    1.480    4.180    1.234    1.762   -0.542    0.411   -1.379    5.861    0.087    4.349    1.480    0.639   -0.877    6.387    3.590    1.229    4.412   -0.409    1.231    1.553   -1.230    0.087    0.740    0.386   -0.770   -0.770   -0.646    4.230
CD1=        9       11        4        6       11        7        5        2        6        1        2        6        5        6        8        5        3       15        3        3        6        1        6        4        0        0        4        7        1        2        0        1
CD2=       19       15        6        6       11       10        6        7        2        2        0       17        2        9       11        4        2       12        9        5        6        1        3        4        0        2        2        1        0        0        1        5
CGATATTTGTTTGCCCAATCCCAAGTAATCTTTAAGAATTCTTCTCTAGTATAATCTTCTTTTCTTTTACCTTCTTCTTTTAAAAGGTACTGTTCAACAACGTGTTGTGTTGCTATGCCTGCATGATCTTCTCCTGGTATCCAAACTGTTTCTTTACCTTTCATTCTATTATATCTTACGGAAATATCCTGAAGAACAATATTCAAAGCATGGCCAATGTGTATTTTTCCGGTAATATTTGGAGGAGGAATGACTATACTGAACTTACCATTTCCTTCTATAGGCTCAAAGGAGTGGGATTCTTCCCAAATTTTATACCATTTATTTTCAAGTTCGTGTGGCATATATCTTTTTCCAATATCCATTAAGGCAACCTCCTAAATTTATGATGAAAGGTGTAAATCTGATTTTTTATTCTCTAATTTATTAAGTAAAAGATTAGGTTTATTCCTTATCTTCTTTAGCGTCATTTAGAATTTCTTGGTTCTCATCTTCTCTTTCTACATCAACTTGAGAAGGAAGTTCACTTTTTTTGATTTTCTTTCTGTTCCTTTTGAACAAATCAAAAGGAAGATTGATTTCTCTTCTTTTGAACAAAGCTGCCTCAGGTGAGAATATCCCTTTATACCTGATGGGCTTTTCCATTGCCTCAACTTCTGTCAAAAGAATAACGGATATGATCCTTATTATGAACCCTATAATGAAAATCAACTGAATCCCATGATAAGGATCCCCCATAAAATGAATCTCTACATTTTTTAGATTATTTGCTAAGAATCCCCCACTCAATGACCCTACAATAGCTGCACTCCCTGCGATGAAAGAGTTGGCTGCGATATAATTTTCGGATGGTTCTTTAGATATTTCTAAGAGTAGGTTAAAAATAGCTAAATTGATCGCTGACCAAGCGAAGGCGGAAAATATCGCATTTAAGAATAAAATACTCCTATAATTAGAGGCATTCATTAAAAAGTACATCATTGGGCTGAA
KOK=        50
KK=  323601  LL=  324560  Z=    6.67  JJ=  323511  DL=   960
A===      111      112      113      114      121      123      124      131      132      133      134      141      143      144      211      213      214      223      224      231      233      234      243      244      313      314      323      333      334      343      413      433
B===      222      122      422      322      212      412      312      242      142      442      342      232      432      332      221      421      321      411      311      241      441      341      431      331      424      324      414      444      344      434      423      443
RRR=   25.580   16.202    0.854    3.019   -0.872    6.896   -0.046    4.012    0.072   16.768    0.259   20.505   -1.753   19.760    1.501   -0.487   -0.929   24.219    0.689    8.832    0.524    2.367   -0.206    8.064    0.470   -0.750   -0.804    0.744   -0.615    0.295    1.268    4.790
X1==    6.674    3.644    0.939    1.004    1.284    2.999    0.275    2.605   -0.256    3.306   -1.126    3.582    1.558    4.071    0.890   -1.341   -0.984    5.488    1.421    2.999   -0.593    3.215   -0.280    3.025    0.227   -1.126    0.910    1.121    1.351   -0.649   -1.126    1.351
X2==    3.833    4.446    0.910    3.007   -0.679    2.300   -0.168    1.540   -0.283    5.073   -0.230    5.724   -1.125    4.854    1.686    0.363    0.944    4.413    0.485    2.945   -0.884    0.736    0.736    2.666    2.073    0.666   -0.884    0.664   -0.455   -0.455   -1.125    3.545
CD1=       23       16        5        4       10        9        3        8        3        6        0        8        3        5        9        1        1       14        5        9        1        5        1        4        2        0        3        2        2        0        0        2
CD2=       17       18        4        9        5        6        3        5        2        6        1       14        0        8       11        3        5        9        4        7        0        2        2        5        3        2        0        1        0        0        0        4
AGGCTATGAAAAGATAATAATACACCATGATTACATTGGATTAGAGAAATGGTGTATAGGAGAATGGAAAACAAATAAAAAAATAACCATAGCCTACAAAAATTGCTATGATTATTTTAGTAAATTTTTAACGATACAATTCATTTGGGTAAGGGGACACTCAGGAGACCATTACAATACGTTGGCCGATCAATTGGCTAAAAAAGCATTAGAAAGTAAAATATTCCGTGATTTAATAACGAAATATCTTTATTCAAATTGATCTTTTCATGCTATTTCAAACCTGTAACCTTTTTCCACCTTTTCAGACCATTCTGATTCTTGACCTTATTTAAACTTTATAAATTCTAAACATTCGCCTATTAAGATTGGCTTATTACAAATTTTGTAATCTGGCTTTCTAACTCTAAAAATCTTTTATCATATATATTTTTCTCTTCTTCGGAAAGATCTATATCAAAGACCTTTAATATTCTAGAAGGTCGTTGTGATAAAATAACTATTTTGTTTCCCAGTATCAATGCCTCTTTTATGTCATGGGTAACCATCAATATTGAAAAATAACTTTTATTCCACATCTTTTTCATATCTTCTATTATTGATAGTTTAATATTTAGGTCTAAAGAAGTGAAAGGCTCGTCCATTAGCAAGATCTGTGGTTGAACTAATAAAGATCTGGCAATATTCACCCTTTGTTTCATACCTCCACTCAATCTGGAAGGTAAAAGAATTTCAAAACCTTCTAAACCCATCATACCTATAATTTGTTTAATTTTCTTTTCATCGTCTAAAATTATTTTTAGGTTATCGTAAACCGTTCTCCAAGGTAATAATCGAGGCTCTTGAAAAACATAACCGATCTTATCGACAAAAGTTTCAACTTTTCCTTCACTTTGTCTTTCTAATCCTGCAACAATCCTAAAAAAAGTGGTTTTTCCACAACCTGAAGGTCCTAATAGA
KOK=        51
KK=  377361  LL=  378470  Z=    4.56  JJ=  377271  DL=  1110
A===      111      112      113      114      121      123      124      131      132      133      134      141      143      144      211      213      214      223      224      231      233      234      243      244      313      314      323      333      334      343      413      433
B===      222      122      422      322      212      412      312      242      142      442      342      232      432      332      221      421      321      411      311      241      441      341      431      331      424      324      414      444      344      434      423      443
RRR=   54.504    6.452   -2.241    5.320   -0.323    2.190   -1.493   -1.459    0.392    1.623    1.581   35.177    0.497   -3.429    0.106    0.038   -0.298   10.635    0.460   17.971   38.713   -4.106    0.327    3.157    0.210   -1.332    0.764    0.777   -0.034    0.079    2.315    0.420
X1==    7.523    2.918   -0.700    1.024   -0.343    1.495    1.674   -0.700   -0.377    0.908   -1.362    7.879    0.861    4.431    1.106   -1.001   -0.713    3.422    0.745    2.119    9.147   -1.218    1.264    1.553   -1.035    4.566    1.147    2.651   -0.602    1.398    1.602    0.398
X2==    7.245    2.212    3.203    5.196    0.942    1.465   -0.892    2.086   -1.041    1.786   -1.160    4.465    0.577   -0.774    0.096   -0.038    0.418    3.108    0.617    8.480    4.232    3.371    0.259    2.034   -0.203   -0.292    0.667    0.293    0.057    0.057    1.445    1.057
CD1=       33       16        2        8        7        5        8        2        2        2        0       24        3       11       11        1        3        7        5        6       10        0        3        5        0        8        2        3        0        2        4        1
CD2=       20       11        9        9        8        7        1        7        2        5        0        8        2        0        6        4        3       12        4       21       10        6        2        3        2        1        4        2        1        1        3        2
TTTTGAGAATAAACTTCTACCTGTAGTTGAGATATTCGATTCTCCATCTTTTAAAATGAGAGGAATAATTGAAGGTTTTTATGGGGAACCATGGAGTCATCAAAACAGATTGGATATGATAAATTTTTGTGGAAGAAATAAAATGAATACCTATTGGTACGCTCCAAAAGATGATCCATATCACAGGGAAAAATGGCGAGAGGATTATCCAGAAGAAGAAATGGAAAAAATAGATGAGCTAATAAAAGTTTCAAAAGGTAATTTTGTTGATTTTGTGTTTTGTGTAAGCCCCGGTCTCAGCATGAAATTTAGCGATCAAAAAGAGTTTGATTTATTGTGCAAAAAATACTATGAAATTTTAAGTAAAGGTGTAAAAAAATTTTCTATTCTTTTCGATGATATTCCTGAAAAGTTGAATTATGAAGAAGATGAAAGAGAGTTTGAAGGTAATTATGGTTTGGCTCAGATATATATAGCAAACAAGTTATACGAGTTTTTAAAGGGAAAAGATTCAGAGGCTAGTCTGTACTTATGCCCAACTGAATACTGGCAAGAAGAAGATTCAATGTACAGAAGGACGATAAAAGAACACTTAAATCCTGAAATTCCTGTAATATGGACAGGGAAGGGTGTATGGTCAAAAAGGGTGACCAGAAAAAACGCAGATAAGATTTTAAACCAGTTTGGCCATGATTTGATCTTATGGGATAATTATCCGGTAAATGATGCAGATCAAGGAGAACTTTTCTTAGCCCCTTTAATGAACAGGGAAAATGACTTATGTATATCAAGGGTAAAAGGGGTTATCTCAAATCCGATGAACCAGCCCTATGCATCAATGCTTGCCTTGCAAACAATAGCAGATTATCTTTGGAACTCACAAGGGTACGATCCTTGGTGTTCATGGAACAAGTCTATTTTTAATTTGGTAGGGTCAGACTTTTTTGAAGATATGAAATTATTCAGTGAAAATTTTCTAAAATCGAGAATTTTTGGGGAGACATCATTTAAGTTAAAAAGTCTAATAAAAGAATTCAGAAACGATTCCTTGAATAAGGAAAAAGAGTTGAAGGAATACTTATATAGATTGAGCAATCTTGAAGGAAAATT
KOK=        52
KK=  381141  LL=  381530  Z=    4.87  JJ=  380451  DL=   390
A===      111      112      113      114      121      123      124      131      132      133      134      141      143      144      211      213      214      223      224      231      233      234      243      244      313      314      323      333      334      343      413      433
B===      222      122      422      322      212      412      312      242      142      442      342      232      432      332      221      421      321      411      311      241      441      341      431      331      424      324      414      444      344      434      423      443
RRR=   14.732   -1.267    0.464   11.361   -0.004   -0.513    0.013    0.251    0.426    0.874   -1.050   -0.073   -0.126   -0.215    3.508   -0.513    1.333   -0.566   52.314   -1.684    0.897    0.218   -0.219   -0.574    0.874   -0.126    0.897    1.488   -0.104    0.036    0.218    0.036
X1==    5.085   -0.754   -0.665    3.162   -0.044    1.155   -0.063    0.335    1.155    0.727    1.657    0.162   -0.343   -0.433    2.088    1.155    1.895    2.854    5.791   -0.845    0.654   -0.436   -0.436    1.450    0.727   -0.343    0.654    0.888   -0.141   -0.141   -0.343   -0.141
X2==    2.897    1.680   -0.697    3.593    0.103   -0.444   -0.207    0.748    0.368    1.201   -0.634   -0.453    0.366    0.497    1.680   -0.444    0.703   -0.198    9.034    1.993    1.371   -0.499    0.501   -0.396    1.201    0.366    1.371    1.675    0.742   -0.258   -0.634   -0.258
CD1=        8        1        0        4        2        2        1        1        2        1        2        1        0        0        5        2        3        4        8        0        1        0        0        2        1        0        1        1        0        0        0        0
CD2=       11        7        1        6        4        1        1        3        2        2        0        1        1        1        7        1        2        1       10        4        2        0        1        0        2        1        2        2        1        0        0        0
TATCAATTACACCAAGGTTTTCAAAAACATTGAAAAAAGCAAAAATAGAATTTGACAAAATCCATCATTTTTTGGTGAAAGATCCTTTGGTGAAAGAAACCCTGTTTACTTCAAGTTCAAAAATTTATTCTGCTTTGAGAGCGGTTAACTTATTTTTTTCTTTTGTTGTGTTTATTCCTATTATAGGAAGCATATGGGATTTTAACTTACCTCATTTTTTAGGATACCTCTTAAGTGCCTTTGGAGTTTATTTAACTTGGATTTTTGAGTGGGTAACAAAGTCTACAATTCTTGAAGAGATTCGTACAATAACAATAATTCAAATTTCTTTACATAGTGTATTTGGGATGTGGTACGGCTTTTATGATAATTTTGAAATTTACGATTTTA
KOK=        53
KK=  420261  LL=  421370  Z=    4.96  JJ=  420171  DL=  1110
A===      111      112      113      114      121      123      124      131      132      133      134      141      143      144      211      213      214      223      224      231      233      234      243      244      313      314      323      333      334      343      413      433
B===      222      122      422      322      212      412      312      242      142      442      342      232      432      332      221      421      321      411      311      241      441      341      431      331      424      324      414      444      344      434      423      443
RRR=   36.807    2.613   14.989    1.985    6.737    6.850    5.989   -0.153    0.521    8.756   -0.829    4.496    0.982    2.304   -1.809   -0.109    0.591   40.677    9.547    0.530    5.429    0.189   -0.325    4.393    2.337   -1.423    0.873    4.348   -0.233    0.366   -2.537    0.490
X1==    6.648    1.247    3.955    1.258    2.726    1.502    1.472    0.221    0.390    4.397    1.951    2.850    0.347    1.128   -1.343    0.390   -0.738    5.194    5.720    2.058    3.007   -0.369   -1.206    1.282    1.977    1.149    0.484    1.330    0.322    1.322   -1.258   -0.678
X2==    5.537    2.096    3.790    1.578    2.471    4.561    4.068   -0.694    1.333    1.991   -0.425    1.578    2.831    2.043    1.347   -0.280   -0.801    7.832    1.669    0.258    1.806   -0.511    0.270    3.427    1.182   -1.239    1.806    3.268   -0.723    0.277    2.017   -0.723
CD1=       27       11       11        6       15        6        6        4        4        7        4        9        2        3        4        4        2       12       13        7        5        1        0        3        4        3        2        2        1        2        0        0
CD2=       21       13       10        6       14       12       11        2        6        4        1        6        5        4       11        3        2       19        7        4        4        1        2        6        3        0        4        4        0        1        4        0
ACACGCCATAACTGGTTTTTCCGTCTTTTTGAAATCTGACAAGTTTCATATTTTTTACCTCCATTTTTGTTTTTGATTACCACCTTGAGAAATTCTAAAACTTTGTATATAGCGCCCCGCTCCCAACCTGTATTCATTATACATCCAATTTGAGTATTTTAAATCATCTGGTATATTTGATTTTATTTCTTGTAAGTCGTCTTTAGTTGTCATAAGAGATAATTACTCTATTTGTTGAGCTATGTCTTTATCATACGACCATATATTGTGTTTGTCAATATTGTGTATGTTAAAAAAAAATGATATAATAAAAAAAGTAAATTTATATAGACTCATTAGAAATTGAGGCCCTTTAGAATTTCTAAAGATAGCTAAAAGAATTTTTTGGGAGGGATTCATATGAAAAATGATTTTTTAGGGAGAAGTTTAACGGTTATGAATGATTTAACGGTTGAAGAGCAGTTATTTCTTTACAACCAAACAAAAAGGTTAAAAACGAAATGGGCAAATAAAGAAGATCTTTCCGAATTTCAAATAAAAAACCAAACAGGTATTTACATAGTATTCCTCGAACCAAGTACCAGAACCAAAGAATCCTTCGTTAACGCTTCTAAATTCCACAAAAACGCTAAAACCAACATCTTCGAATCAGAACACTCTTCATTTAATAAAAAAGAAAGTTATATAGATACCTTCAATATGTTGACCGGTTATTCAGATTATTCGATATTCATTATTAGATCAAAATTGGAAGGTACTTGTAAGTTACTAGATGAAAAGGTTTCAGAATTCGCTTCAAGACACAACCTACCATATCCTTCTTTTATAAACGCTGGAGATGGTAAGCATGAGCATCCTACTCAAGAAATTTTAGATGAATTCACATTTTTGGAGCAGATGAATTTTAACAATGATCACATTCATATAGCTCTTATAGGGGATCTTCTTCATGGAAGAACGGTTCATTCCAAAGTGGAAGGATTAAAAATATTTAAAAACGTTGAAGTTGATTTGATAGCACCGGAAGAATTACAGATGCCAAAACATTATATAAGTAAAATGAGGCAAAAGGGGTACAACGTTAGAATCTTCTCTTCCATAGAAGAGTAC
KOK=        54
KK=  422631  LL=  423740  Z=    4.84  JJ=  422631  DL=  1110
A===      111      112      113      114      121      123      124      131      132      133      134      141      143      144      211      213      214      223      224      231      233      234      243      244      313      314      323      333      334      343      413      433
B===      222      122      422      322      212      412      312      242      142      442      342      232      432      332      221      421      321      411      311      241      441      341      431      331      424      324      414      444      344      434      423      443
RRR=   61.967    0.121    2.110    6.133    4.238   -5.326    4.046    0.278    3.947    6.821   -0.118   -0.617    3.479   13.795   -0.448    0.261    0.620   25.270    1.498    6.467   15.561   -0.725    0.504   -0.042    0.030   -0.118    0.018    0.247   -0.033    0.029    2.354    1.560
X1==    8.002    1.315    1.222    1.920    1.315   -0.947    1.950    1.811    2.250    4.029    0.314    3.765    2.694    2.693   -0.926    0.332   -1.548    4.090    2.994    2.889    3.177    0.552    2.273    1.178    0.029    0.314    0.177    0.678   -0.532    0.468    1.108    1.468
X2==    7.744    0.092    1.727    3.194    3.223    5.625    2.075    0.154    1.755    1.693   -0.375   -0.164    1.291    5.122    0.483    0.787   -0.401    6.178    0.500    2.238    4.898   -1.314    0.222   -0.035    1.043   -0.375    0.104    0.364    0.062    0.062    2.125    1.062
CD1=       32       11        5        9       11        1        8        6        6        5        2       13        5        7        5        3        1        8        9        7        4        2        4        4        1        2        1        1        0        1        3        2
CD2=       24        7        7        7       15       16        6        4        8        5        1        2        3        6        8        6        2       19        4        9       11        0        2        1        4        1        3        2        1        1        4        2
AGAAAACAACAAACTTTTCATCTTGTCTAATTTTCATGAAGATGCTTTCAATTATATAAGAGGGAAATACTCGTTTTTTGATATCTTTGACGGAATGGTTATTTCATATAAAGAGAAGCTTTTGAAACCTGAAAAGGAAATTTATCAGCTTTTACTTAATAGGTATAATTTGAAACCTGAAGAAACGATTTTTGTGGATGATATTGTTGAAAACATACAGGCTGCTGAAGAATTGGGGATAAAAAGTATACTATATAAAGGTCCTGAAGCCTTAAGAGAATTGTTAAAAAGAGAGGGTGCCCTGTAATTGTGGAAGGAGGCGATGAAGTGAATAACGTTTTTGACAAACATTGTGTATTTATTACTTCAACCGGAAGAACAGGTACGAGATTTCTTGCAAAAAGTTTATCAAAAATGGTTGAAGATTGTTATGCGGTCCATGAACCTGCAAATGTGTTCATTAAAGATCTTAAAAAATGGGGAGACGATATAAAAAGGTTCGGTTTTTATCAAATGACCGTAGGACAGTTTTTGCCTTCCAAATCCATGTGCAAGTTGAGTACCTACAGGAGGAGGGGAAAAATAAACGATGAAAAAACTAAAGAGTATATAAAAGGTTTGAGAAAACAGATTTTGGAAGAGACAAAGGAAAGCTTGTACGTCGAATCAAGTAACCATCTTCACGGAGTTATAGATCTATTGGGAGATGTATTTCCTAATGGTAAAGTTGTGTTTATTATAAGGGATCCAAGAACATGGATCCGTTCGGCCATAAGTTCACCTGTTTATTTATTATATAGTAAAGTCGATTTTTCATTTTTAGGAATGAGTATGAGAGCTTTCCATTTCAAAGACGATCCCTATTCGATGAAATGGAATAGCATGAGCAAATTTGAAAAGTTTGCCTGGTATTATAATAAACTGAATACATTGGTATTGGAATCTATGAAAAATAAAAAGAATTTCAAATTATATCGCTACGAAGATTTGTTCACAAGCGAGAAAAAAGAAGAAAATTTTATAGATCTATTAGAATTTTCCACGAAATTTGATGATGGATTCAGTAGAAAATATACTTTTGAACCTTCTTTTCTTAGTAAGAAAATAAAC
KOK=        55
KK=  447531  LL=  448640  Z=    7.61  JJ=  447531  DL=  1110
A===      111      112      113      114      121      123      124      131      132      133      134      141      143      144      211      213      214      223      224      231      233      234      243      244      313      314      323      333      334      343      413      433
B===      222      122      422      322      212      412      312      242      142      442      342      232      432      332      221      421      321      411      311      241      441      341      431      331      424      324      414      444      344      434      423      443
RRR=   49.898    3.356    9.624    0.065    4.072   16.831   -0.030    1.394    0.049    0.471   -0.020   36.922   -1.450    4.070   -0.715    1.007    0.162   13.993    3.136    8.522   15.033    7.883   -1.132    2.632    0.174    0.061    8.835    1.024    0.325    0.325    0.024   -1.044
X1==    6.863    1.229    2.106    0.179    2.234    4.796   -0.081   -1.685    0.061    1.338   -0.023    6.138    1.387    1.814   -0.782    1.245   -0.577    3.078    1.455    2.428    3.101    2.389   -1.140    1.579    0.494   -0.728    2.101    0.561    1.369    1.369   -0.023    1.369
X2==    7.271    2.731    4.570    0.364    1.822    3.510    0.364   -0.827    0.809    0.352    0.879    6.016   -1.046    2.244    0.914    0.809   -0.281    4.546    2.155    3.510    4.848    3.299    0.992    1.667    0.352   -0.083    4.205    1.825    0.238    0.238   -1.046   -0.762
CD1=       40       13        9        7       16       11        4        1        3        3        2       22        4        6        7        5        3        6        5        7        4        4        0        4        2        1        3        1        2        2        2        2
CD2=       16       11        9        2        9       10        3        1        5        2        2        9        0        3        7        5        2       16        8       10       10        6        3        3        2        1        9        3        1        1        0        0
TCAATAAGGAATCTCTCCTCTATTTTTGAGAGTTTGATCGAAGCAGTTGATAAATATGGAAACAATATTGAGAACTTAGTAGAGTATGTTAGAAGGTCAATGGGGAGGCAAATAGCGGAAAATTTAAAATCTGACGATGGAGATCTTCACGTTACTGCCTTGGATCCGTCCATAGAGAAAAAATTGTCTGAATCGATAAGGGAATCTGATTCGGGAAGGGTTATAATAATTGAACCAGAATATTCAAATATTTTGGTACAAAGAATATCGAAATCTCTGGAAAATATGATGATGAAAGGGTTTAATCCTATATTAATCTGTTCTAAAAACATAAGATATCCGTTTGCCAGATTTATATTAAAATTTATTCAAAACATCAGTATCATTGCATACGAAGAGATACCTTCGGATACTTCTCTCAACGTGAACGAAATAGTGAAAATAGAAGGTGAGAGATCCAATGCAAATTAAAAAACTTACCGTAAAAACAATTTCTGAAGCGATGGAAAAGATAAGGAGAGAATTTGGGGAAGACGCTTATATTTTAGACACAAAAAAAGTTAAAAAAGGGGGTTTTTTTGGAATCGGTGGAGAAAGATATCTTGAAGTTACCGTTTTGAGTGAAGAGAATGGAAATTCTCAACGCAATCCTCAAAAATCAAAAAAATACCCAAAGGAAGCTGATAATACCTATTCGTTAAACGATCTAATAAAAAGGAATACATCCGAATTTTATAGAAAAAAAGAAAAAGAACAAAATATATCAAAACCATCGTATTTAAACATTGATAAAGAACCCAGTGACAAACGTTCGAAAGATGATTTAACAGAGTTTATAAAAACAAGTAGGGAAATATCCTCTAAGATAGACAAAAGCGCAGAAGCATTTTACCATCAATACAATGAAAAGGAACCTTCTGAAAGTAACATAAAAGATAGTTTGAAATTAGAAGAGTTGATGAATATGGTTGAAAAGTTGAATAAAAAAATGGAAGCAAACAATTTCTACCTTCAAGATATAAAGGAAAAGTTGTACGAAAAATCGTATTCAAGGACTTTCATCGAATCCTTTTTAAACCAATTGAGCGATTTAAAAGTCGAAGAAAATTG
KOK=        56
KK=  451131  LL=  452300  Z=    5.88  JJ=  451131  DL=  1170
A===      111      112      113      114      121      123      124      131      132      133      134      141      143      144      211      213      214      223      224      231      233      234      243      244      313      314      323      333      334      343      413      433
B===      222      122      422      322      212      412      312      242      142      442      342      232      432      332      221      421      321      411      311      241      441      341      431      331      424      324      414      444      344      434      423      443
RRR=   19.546   27.132    0.603    0.314    2.316    1.970    5.698    1.810   -0.002   21.771    0.493    7.235   11.124   20.874    3.675    0.037   -0.451   10.575    3.622    2.476   10.428    1.849   -1.587    9.512   -1.778    0.621    1.954    0.770    0.136   -0.027    1.029   11.015
X1==    4.021    4.764    0.488   -0.478    1.858    0.662    1.726    0.991    0.069    3.742    1.168    3.202    3.846    5.181    2.948   -1.117   -2.124    1.355    1.611    1.255    4.829   -1.276    1.095    4.179    2.089    0.498    1.900    0.461    0.175    0.175   -0.841    4.175
X2==    4.861    5.695    1.235   -0.657    1.247    2.975    3.302    1.826   -0.033    5.817    0.422    2.260    2.892    4.029    1.247   -0.033    0.212    7.804    2.248    1.972    2.160   -1.450   -1.450    2.276   -0.851    1.246    1.029    1.671    0.778   -0.152   -1.224    2.638
CD1=       24       21        5        5       13        4        8        6        3        6        4       14        8       13       16        1        0        4        6        5        6        0        3        9        4        3        3        1        1        1        1        5
CD2=       13       18        5        1        8       10        8        6        4       11        2        5        5        5        8        4        3       24        8        8        7        0        0        4        1        3        5        4        2        1        0        4
GCGACAGCTATTTCAACGATGTTAAACAAAAAAATTGATATCACCGTTCCTTCCGCTGAAATTATACCGATTTCAGAATTATGGGAGGAGTTTAGTGATCCTGAAGAAATAACAGCCGGGGCTATGGTAGAAATTGGTGGAGAACTCCATGGGGCTATTTTGTTTCTGCTAGGAACCCAAGAAACAAAACAAATCTTGGAACTGCTAATGCTCCCCAGGCCAGAATATTTAACGGAAATTGATGAAATGACCTCTTCAGCCATTGGGGAAGTTGGCAATATTATGTGTAGTTCTTATATATCTGCCATTTCCAATTTCACTGGTTTGAACATACATTCCTTGCCACCAAAAATTACCGTGGATATGTTGACAGCCATAGTTTCCGAATCTTCTCTTATGGTTACTGAAGGTAGCGATTTTGTAATCCTAATTAGAACAGATATAAACATCGAAGAGTATGAAAGAAACGTAAAAGGCTTCTTAATATATTTATCAGACGAAAATAATATTATAAAATTATTAAAAGCCATAGGAATGGGGACGAATAATGAGTGAGAGTAAGAAAAGAATAATAGGAATTGGTGAATACATTGTAGATAAAAATCCTGCTATTTTAGTCACATTAGGATTAGGCTCCTGCGTGGCGGTTTGCCTACGAGATAAGAACAACCTCATTGGAGGTTTGGTCCACATAATGCTTCCTGAAAGCAGAAGCAAAAAAAATGATCAGAAGATCGGTAAATATGCAGACACAGGTATAAAAGCGATAATAGATGGAATTGTAGATTTAGGTGGAAACGTTAAATACCTTGAAGCTAAGATAGCAGGAGGAGCAGCTATGTTCAAAAATTCTAATAATTCTTTGAATGTAGGAAGTAAGAATGTTGAGGCGGTTAAAAAAATTTTAAAAGAAAACAACATAAAAATAATCGCTGAAGATACTGGAGGTAACAGAGCCAGAAGTGTGGAATTTAACATTGCAAATGGGGAACTAAAGGTTAAAAAGGTTGGCGGAGGAGAAAAGGTAGAAATCACAGTAATTTAAGGTGGCAAATAAATGAAGTACAAAATTAATGAAGAACAATTGGTAATGGAATTTTTACCTAAAATAAAGATCATAGCTTTGAATTTAAAAACCACTTTACCTAAAAATATAGAGGTAGAGGATTT
KOK=        57
KK=  471547  LL=  471906  Z=    7.06  JJ=  471517  DL=   360
A===      111      112      113      114      121      123      124      131      132      133      134      141      143      144      211      213      214      223      224      231      233      234      243      244      313      314      323      333      334      343      413      433
B===      222      122      422      322      212      412      312      242      142      442      342      232      432      332      221      421      321      411      311      241      441      341      431      331      424      324      414      444      344      434      423      443
RRR=   -0.333    5.001    0.344   -0.953    0.141   -1.188    0.362   -1.152    0.153   -0.618   -0.409   -0.412    0.299   -0.500   -4.011    0.993   -0.551    0.439  105.118    0.153   -0.156   -0.291    0.696   -0.483   -0.160    6.841    1.278   -0.247   -0.244    0.084    0.299   -0.573
X1==    2.120    4.279    1.365   -0.490   -0.236    1.090    0.298   -0.635    0.090   -0.458   -0.354    0.510   -0.354   -0.273   -1.139   -0.910    1.298    2.395    8.994    0.090    0.343    0.493    0.493   -0.391   -0.458    1.646    2.343   -0.331    0.745   -0.255   -0.354    1.745
X2==   -0.157    1.169    0.252    1.945   -0.596   -1.090    1.216    1.814    1.705    1.348    1.155   -0.808   -0.845    1.834    3.521   -1.090   -0.424    0.183   11.688    1.705   -0.455   -0.589    1.411    1.236    0.348    4.155    0.545    0.747   -0.328   -0.328   -0.845   -0.328
CD1=        3        6        2        0        1        2        1        0        1        0        0        1        0        0        0        0        2        4       10        1        1        1        1        0        0        2        3        0        1        0        0        2
CD2=        4        5        2        5        2        0        3        4        3        2        2        1        0        3        9        0        1        1       13        3        0        0        2        2        1        5        1        1        0        0        0        0
TTCCAACCATATTTATTGGAACCGTTCTTGTTATTAAATTTGTTAGTTCAAAGACAGGGTTTGCTGCCTGCAAAAGCCATGCCTTCGGAGATATCCTTTCAATAGCTTTTGCAACATCATGCATGAACTTTAATTGGTTGAAATTGCTTATTGTGTAATAATCTGAAACCATGTTGAATTCTTGTGAGTCTATTCCTCTGTAATATCCGTATTTTTCTGAAATTTTTCTTACCTGTTCAAAGTAACTGTGCCCTCCAACAAGGGCAGTATTTACAACAAAACTTGAGTCTTTTATTGCGTCTTCAACATTTGTTGTAGTTTCAAATCTCAAATCTGCTCCAAATTCTTCTGCAAATTTCT
KOK=        58
KK=  483037  LL=  484206  Z=    5.54  JJ=  483037  DL=  1170
A===      111      112      113      114      121      123      124      131      132      133      134      141      143      144      211      213      214      223      224      231      233      234      243      244      313      314      323      333      334      343      413      433
B===      222      122      422      322      212      412      312      242      142      442      342      232      432      332      221      421      321      411      311      241      441      341      431      331      424      324      414      444      344      434      423      443
RRR=   41.422    5.799    4.142    5.501   -3.348    6.656    1.584    5.013   -0.150   15.556    0.046   20.662    5.710    5.852    1.404   -0.856    1.841   24.706    6.634    4.281    4.036   -1.149    0.255   15.734    0.259   -1.333   -0.189    1.545   -0.040   -1.352    0.303   -0.040
X1==    7.168    3.208    2.335    2.386    2.086    2.703    1.706    2.826    0.292    3.485    0.197    2.386    1.720    1.638    1.338   -0.673   -1.181    4.950    2.180    1.738    1.495    0.895    0.895    4.262   -1.595   -1.325    1.495    2.891   -0.030   -1.018   -0.564   -0.030
X2==    5.779    1.807    1.774    2.305   -1.605    2.463    0.929    1.774   -0.515    4.464    0.234    8.659    3.320    3.572    1.049    1.272   -1.558    4.991    3.043    2.463    2.699   -1.285    0.285    3.692   -0.162    1.006   -0.126    0.535    1.328    1.328   -0.537    1.328
CD1=       26       16        9        7       13       10        6       10        5        8        2        7        4        3       11        3        1       15        7        8        5        3        3        6        0        0        5        5        1        0        1        1
CD2=       23       12        6        9        3        7        6        6        2        6        2       22        6        8       10        5        1       11       10        7        4        0        2        8        1        3        1        1        2        2        1        2
AGGTTGCAAAGTAACATCATCCATGCCTGTTATTTCTTTCAAAAATTCCTGCAATTCATACATCAATTCCAAAGCACCTTGTATGGTTCTTTCTTCTTGATATGGATGAATGAATTTGAATCCATTTAAAGAAGCAACCTCCTCATTCAAAAAAGGATTGTATTTCATTGTACAAGAACCTAAAGGATAAAAACCTCTATCAACAGAATGATTTAAACTGGCTAATTGATTATAATGTCTAACAATATCAACTTCGTATAGTTCCGGAAGTTCCGGCTCCTCATTTCTAATTAAATGTTGTGGAATATCGATCTGAAACTCTTTGACATCTAATTTTGGAAGTGAATATGACTTTCTTCCACTAACTGATTTTTCAAATATCAATTTCATGATAATCCCTCCAAGAAAGAACATAAAAAGTCAATATCTCTTTTTTTAGTCAACTCTGTTGCACAAAATAGTACGTTATTTCCCATATTTTCATAAAAATTCTTTAAAATCAAAGGTCCAAAATAATGTTGTTCCAGCAGCTTTTCGTTTAGAAATTCAGGATCTATTTTGCTTTCTAATACAAATTCGTTAAAGAAAGGTCCATCAAATACAGGTTTGAATTTTTCAGTTTCTAACAATTTTCTTGCTAAATAATGGGCTTTATGATAATTTTGGAGAGAGACTTCTCTAATCCCTTGCCTTCCCATTACATTCAAATACAAAGAAGCTAAAAGAGCATTAAATGCGTGATTTGAACATATATTAGAAGTGGATTTCTCCCTTCGTATATGCTGTTCTCTTGTTTGTAAAACCATGCAAAAACCTCTTTTACCGTCTTGATCAACGGTTTCTCCAATAATTCTGCCAGGCATTTTTCGTATATACTTTTTCTTAGAAGCGAAGATACCTAAACCCGGTCCTCCAAAAGAAGGTGTATTTCCTAAAGATTGCCCTTCTCCTACCACTATATCGGCTCCAAATTTTCCAGGGGCTTCTAACAATCCTAAAGAAATTGGATAAGTAACAACAATGAAAACAACCTCATTAGGAACCTTCTCTCTTATCACTTTTAAATCTTCTATTACACCAAAAAAGTTTGGATACGAAACCACAACACAAGATGTTTCTTGGGTAATCTTAGAAGATAAATCTGCTAGATCTAATTGACCCGTTTCAGAT
KOK=        59
KK=  492277  LL=  493146  Z=    4.74  JJ=  492277  DL=   870
A===      111      112      113      114      121      123      124      131      132      133      134      141      143      144      211      213      214      223      224      231      233      234      243      244      313      314      323      333      334      343      413      433
B===      222      122      422      322      212      412      312      242      142      442      342      232      432      332      221      421      321      411      311      241      441      341      431      331      424      324      414      444      344      434      423      443
RRR=   55.047    0.920    2.061    1.957    0.139    2.331   -1.294    0.262    1.232   11.170   -0.216   13.126    7.001    0.348   -0.063    0.934   -0.527   36.399   -0.735   -0.062    0.394   -0.061   -1.245   -1.643   -1.391   -0.216    5.685   -0.316    0.136   -0.054   -0.216   14.044
X1==    7.781    2.840    1.784    1.697    0.066    0.630    1.348    0.457    1.326    3.003    0.593    3.431    2.341    0.188    0.529    0.630   -1.684    7.383    1.580   -0.066    0.096   -0.182   -1.100   -0.470    1.003    0.593    2.096   -0.430    1.430   -0.570    0.593    3.430
X2==    7.075    0.324    1.156    1.154    2.096    3.700   -0.960    0.574    0.929    3.720   -0.364    3.826    2.991    1.850   -0.119    1.483    0.313    4.930   -0.465    0.929    4.102    0.334    1.132    3.497   -1.387   -0.364    2.712    0.733    0.095    0.095   -0.364    4.095
CD1=       23       11        5        6        5        3        5        3        4        4        2        9        4        2        6        3        0       12        5        2        1        1        0        1        2        2        3        0        2        0        2        4
CD2=       20        6        5        4       10       10        1        4        5        7        1        8        5        3        5        6        3       13        2        5        8        2        3        5        0        1        6        2        1        1        1        5
AAAAACCAATATCTCTTTCAGTATCGTAGACAGTGTGATCGATAATTTCCGAGAGCTTTTAAGTGAATCTCTTAAAAATAACCATGAGAATTTTATTGATTTTAAAAATGATTTAGTCAAAATTTCAGTTGTCGGAATTGGTATGAGAAAGGCAAAAGGGGTGGCTTCTCGTTTTTTTAAAGCTATAAAAGATGTACCTATATTTTTGGTGACAACTTCGGAAATAAAAATTTCATGCTTGATTCCAAAAGAGTATAAACAAAAAGCTGTGGAAAGTCTAGCAAAGGAGTTTGATTTATGAGCTTACTAAAAGTCTATAACCCTTTTCCAATAAAAGTTGAGAGAGCGGAAGGTTCTTACATTTACGATACAACCGGCAAAAAGTTTTTGGACACATTCGCCGGAATAGGAGTAATGAGTTTTGGGCATTCTTATCCGCCTTTGCTAAAAACGTTGAAAGAAAAGATGGATAGATATATGCACACTTCTAATTTTTTTCTCGATGAAGATGCCATTTTCGTATCAGAAAAACTCGTTAATTTCACCGAGAAAAATGGTACCGTTTACTTCAGTAATTCTGGAGCAGAGGCAACTGAAGCTGCTTTAAAAGCTATTAAAAAAAGAGCCTCAGATAGAAGGAATAAGATCATTTATTTCGAAAATGGTTTTCACGGTCGAACTTTAGGAGCACTTTCTATAAACGGTTTTAAAGATCTAAGAGAGCCATTTGAACCTTTGCTTGCCAATACTATAGAACTGAAGTTCAACGATGTAGAAGATTTAAGTAAATTCTTCGAATTATTTGGCGAGGAAACGTTGGCTGTTTTTGTAGAACCAATTCTTGGCTCTGGAGGGATAGTACCAATCAAA
KOK=        60
KK=  495037  LL=  496206  Z=    4.61  JJ=  495037  DL=  1170
A===      111      112      113      114      121      123      124      131      132      133      134      141      143      144      211      213      214      223      224      231      233      234      243      244      313      314      323      333      334      343      413      433
B===      222      122      422      322      212      412      312      242      142      442      342      232      432      332      221      421      321      411      311      241      441      341      431      331      424      324      414      444      344      434      423      443
RRR=   47.724    2.656   -0.009    8.127    3.776    1.224   12.866   -0.158    1.097   -0.558    0.017   -0.026    0.547    2.545    2.191   -0.230   17.725    9.715   43.488   -0.610   -0.516    2.360    7.067    4.381   -0.609   19.071    0.333   16.486    0.137   -1.079    0.282    0.241
X1==    6.439    1.322    0.044    2.857    2.901   -1.303    4.567   -0.545   -0.754   -0.398    0.366   -0.029    0.366    1.097    3.691   -0.204    4.029    2.622    6.502    1.445   -0.545    0.917    3.927    2.316    0.427    5.212    1.761    3.249    1.216    1.216    0.366    0.216
X2==    7.412    2.009   -0.193    2.845    1.301   -0.939    2.817    0.289   -1.456    1.402    0.047    0.877    1.492    2.320    0.594    1.128    4.399    3.705    6.688   -0.422    0.948    2.574    1.799    1.892   -1.428    3.659    0.189    5.075    0.113   -0.887    0.770    1.113
CD1=       21       10        3        8       14        1       12        2        2        1        2        3        2        3       16        3       11        9       17        6        1        3        7        5        2        8        4        4        2        2        2        1
CD2=       32       14        4       10       12        2        9        5        1        4        2        6        4        5       10        6       12       10       15        3        3        5        4        4        0        7        2        6        1        0        3        2
AAATTTGGGATCTTTCTAAAGTTTTTACAATCCTTCCATTATTCACTTGGGAAATCGTATTTTCCGCCATTTCTGCTAATACAGCCCCGCCTACTTCTTTTGCCTTGTAGATGCTTTCGTCTATTTTATTAGTATCAACGAAAGGTCTGACGGCATCATGAATGCAAACAAAATCAGGCTTATTCACTTTTTTGTGCAAATACATTAGGGCATTATAAACACTTTCCTGCCTGCTACTTCCGCCAATTACTACATTCTCAAATTTTGAAAAGGTTTGAACCTCTTTTTCTGTTAAATCCACGTAGTTTCTATGAGATACGACGAGAAACTTATCTATTAATTTTGAATTCTGGAATTTTTCAGACGACATTCTCAATATGGTTTGGTTATTTAATTTAACAAATTGTTTTGGTATTTCAAACCCTGCTCTTTTTCCTTCTCCAGCAGCTACTATAATCGCATAAACCATTTTCTTCACCCTTTGCTATATTTTTGTGTTTTTATAAAATAGGTTTAGTATAACTTCATCTATTTTTTATATAATTAATTTTACATTTGGTATAATAGATTGATAAACTTATTATAATATATTTTGTAGTCTTGTGCAAAATGGTCTTTTTCGTAATGTTTTTGAATAACTTTCCTAATCTCATTTGCTTTGCATTTTGCGGTCTTATGCAAAACGCTTTGTTCATAATGCTTTTGAAATAATTTCCATATTCTCATTTGCGAAGCAAATGCGTTTGGGGATCTTAAGGGGTAAACCCCTTAATGTGTGGCCGAAAGGGAGCAAATATTATAAAAGACAGCTAATACAATTTCAAGGAGTGATGGCAATGTTGGTAGTAGGAATCGATTTAGGGGGCACTGAGATAAAAGCAGGGTTAGTAGATGAAAAAAAAGGAATAATCAAAAAGATTTCTAGACCTACAGAAGTTGAAAAGGGAAATGCTCAGGTAATAGCTAATATAACAAAAACCGTGAGGGATTTAACTGAAAATACTGAATTTTCTGCAATTGGAATAGGTTCACCAGGTTCAATAGATAGAAAAAATGGAATTGTCAGATTTTCCCCAAACTTTCCAAATTGGCGAAATTTTGAATTGGTACGCTTAATAAAAGAAAATATAAACGTTGATGTCTTTTTAGAAAATGATGCAAATGCCTTTG
KOK=        61
KK=  502057  LL=  503046  Z=    4.60  JJ=  502057  DL=   990
A===      111      112      113      114      121      123      124      131      132      133      134      141      143      144      211      213      214      223      224      231      233      234      243      244      313      314      323      333      334      343      413      433
B===      222      122      422      322      212      412      312      242      142      442      342      232      432      332      221      421      321      411      311      241      441      341      431      331      424      324      414      444      344      434      423      443
RRR=   46.799    0.374    0.828    6.050    0.136    2.991    1.942    3.087   -0.666    1.866    0.161    2.322    0.050    6.039    3.840    0.302    1.123    4.967   11.862    0.081    0.237   -1.279    0.063    2.489    0.249    8.548   24.687    0.017    5.368    0.379    0.269    1.657
X1==    8.197    0.596    0.950    1.414    0.129    1.252    1.204    2.063    2.843    2.191    1.174    0.704    0.366    2.057    1.997   -0.339    0.528    2.515    2.928    0.191    0.119    0.993    0.224    0.942    0.293    3.598    4.939    0.033    1.663    1.663   -0.442    0.743
X2==    5.709    0.628    0.872    4.277    1.060    2.389    1.612    1.496   -0.234    0.852    0.138    3.297    0.138    2.936    1.923   -0.890    2.126    1.975    4.051    0.422    1.998   -1.288    0.279    2.642    0.852    2.376    4.998    0.529    3.228    0.228   -0.609    2.228
CD1=       21        6        5        4        5        6        4        7        9        6        3        3        2        3        9        3        3        9        7        4        3        3        2        2        3        6       11        2        3        3        1        2
CD2=       20        7        4       13        8        6        7        5        2        2        2       11        2        8       10        1        8        5       11        3        3        0        2        7        2        5        6        1        4        1        1        3
GAGCTATGGGGGCAAATCTTTTTGACACTGAGGCTCCAGCCGAGAAAAAAAGGTAATCAAACTTCTCTTTCATATGTTCTTCTTTTAACTTTTCCACGGTGTACCTTTTAGAACCTACCTCAATCTCCTGCCCTTGAGATCTTTCAGATGCAAACAACCGTAATTCTGAAATTTCATTAATGAGTTCATATTCTTCAAATAACTTTAAAAATGTCCTTCCTACCTCACCGGTAGCTCCTACAACTCCAACTTTCAAAAAAAACACCTCCAAAGATCAAAAAACCTCTCACTGTGGAGAGGTTTAAATAATAAGAAAATATTTTTTCTCATTTTTAGCGGCTCTCCACGTTCTTCACGTGACAGTTATGCAGGTATTCCCCACATACCCAGAAGACAGAAGATGAGGGTTTTCTTCTTACTTCTTCGGCAACCTCGCCTTTCACTTCTTCTAAATTACCCTCTTTGAAAAGAAGAAGTTACTCTTCTCGGTTGCGCCTCCGCTTTAAATAATTAATTTTGTTATAAGATAACATATTGAAATAACACAAAGAATAAATAAAAGTTACTTTTCCATTTCGTTTTAAATTAAATCTATCATATAAGGTTTTAGGAAATGATGGACAACCGACTTGTCTGGACCAAGGACTACCCTATTGTATTCATACATGGGCATTCCATATTTCACCAGGCACAGCCTACGAGTGAGCTGGCTCGCTGAGCAGTTGCGTGTTACGCACGCCGCCAGCGTTTACCCTGAGCCAGGATCAAACCCTTCATCCTAAACTCTTGGGCCTCCTCTATCTACTTTTCAAAGAGCTCTCTTTCATCCTTCAGCGTTGTATATATTACCACATCACTCTACCTTTTGTCAATTTCTTTTCTATGAACTTATTTGAAAATTATTGTGAATTGATAATTTTTTAAATCCTTTATTTTAAAAACTTCGATCCAACATTTAAACAAATGAAGCTTTAAAACAAAGATCTCGCT
KOK=        62
KK=  515377  LL=  516396  Z=    4.91  JJ=  515377  DL=  1020
A===      111      112      113      114      121      123      124      131      132      133      134      141      143      144      211      213      214      223      224      231      233      234      243      244      313      314      323      333      334      343      413      433
B===      222      122      422      322      212      412      312      242      142      442      342      232      432      332      221      421      321      411      311      241      441      341      431      331      424      324      414      444      344      434      423      443
RRR=   39.619    8.054    0.569    0.154    6.140    0.131    0.374    0.032    0.193    0.451    0.176   33.752    9.739    5.561    1.004    0.879   -0.309   14.295    0.003    7.634   26.567    0.538    1.351    3.892   -0.252   -0.339   -0.267    1.667   -1.458    2.813   -0.339    0.043
X1==    7.597    3.727    0.873    0.227    2.419   -0.471    1.319    0.248    0.741    3.206   -0.296    3.335    4.041    2.279    1.546   -1.076   -1.090    2.957    0.002    3.164    4.721    2.159    1.319    2.132   -0.284    0.572    0.495    0.325   -0.683    1.317    0.572    0.317
X2==    5.215    2.161    0.651    0.678    2.539   -0.278    0.284    0.130    0.260    0.141   -0.594   10.120    2.410    2.440    0.649   -0.817    0.284    4.835    2.091    2.413    5.628    0.249    1.025    1.826    0.887   -0.594   -0.538    5.125    2.135    2.135   -0.594    0.135
CD1=       22       14        4        3       11        2        5        3        4        5        1        8        6        4        9        1        1        8        3        8        7        4        3        4        1        2        2        1        0        2        2        1
CD2=       22       13        5        5       14        3        4        4        4        2        1       23        5        5        9        2        4       12        7        8        9        2        3        4        3        1        1        6        3        3        1        1
TTTTTCAATTCTTTTTCATATTCTTTTAAGAGTTCGTAGGGGGTCTTCAAATCTTTTGTGCCATTGATTATTAATAGCGGAACATCCATATTCACAAACTTTTCTACCATATTTCGACTCAGCTCACTCCATCGAATTAAAAATTCTCCTCTATAATTATCTAAATATAGCTCGTTTGGGTCTATTTCTCCTTTTTTCATACTTTCGTTTACTTTTTTACCCTCCGACAAAATGTCTTCCAACATTTCTATAACACTATCTAATGAATTGTTGATATTTTGTTTTTTATAATAATCTATTTGATATTCTATTTGGTAAACCATTTGATCTGTAATCTCTAACAAAGCTGGAGAAAGAGCAATGGCGGCGAATACTTCTTCTCCTTCAATTATATAAGGTAAAAAAGAAGCCCCTTGACTGTGACCAATAACGATTATTTTATCTTTATCAACTTCTGCAAGCTAAGGCGGATCGAAATGTGACGATCACCGCCTTGGGCGGGCGGCACGCTATACCATGCAAGAAGCTGTTTGGATACCTAGCAGTCCACGGGTGGGAGTACATGAACAAATACATGAACTATAATTTTGGGAAAATTGCCGGGGAAATTCTACCTCCAGAGCTTTTTTCAGATTATCAAAATATTTATCCTCAGTTGGATGTTTTCAAGTGGCTGGATATTATAAAGGAAAAATATGATTTAAACTACAATTTAAAAAGCAAATGGATTGAAATTTTTACAGAACTAATTAAAACTCCTCAGGTGAAAAAATGGTTGAAAATAAACTTTCCGGGCGTAAATATTCTATCCAATATATTTGTAAATAACTTAGGGGGCATGAAATTAGGTGAAGCTATAGTCAGGATAGGAATGTTCTTCAGAAGTATGAGAAATTCAAATTCTCTTTTAATGAATGCAGAAGAGCTTTTGAACAAAAATTTTTATATACCAAAAGAATATCTTATTGGGTTTTATGATCAAGATATTTCTTTTGCCCAAGGGGAAATAAAGGGAATAGT
KOK=        63
KK=  519937  LL=  520746  Z=    5.54  JJ=  519937  DL=   810
A===      111      112      113      114      121      123      124      131      132      133      134      141      143      144      211      213      214      223      224      231      233      234      243      244      313      314      323      333      334      343      413      433
B===      222      122      422      322      212      412      312      242      142      442      342      232      432      332      221      421      321      411      311      241      441      341      431      331      424      324      414      444      344      434      423      443
RRR=   49.955    3.854    8.429    0.159    7.174    2.653    2.885   -3.096   -0.968   -0.012    0.436    1.377    0.228    0.645   -4.772    1.317   -0.599   23.197    2.657    0.757    1.413   -1.046    3.407    5.523   -0.246   -0.235    0.103   42.119    1.484   -0.031   -0.390    4.304
X1==    6.162    3.430    2.096   -0.370    4.371    2.296    1.470    2.096    0.825   -0.051   -0.395    0.686   -1.223   -0.753   -2.210    2.296   -1.019    3.182    2.292   -0.645    0.250   -1.031    1.905    1.257   -1.030    1.260    0.250    5.580    1.410   -0.590    2.087    1.410
X2==    8.107    1.124    4.021   -0.431    1.641    1.156    1.963   -1.477   -1.173    0.239   -1.102    2.008   -0.187   -0.857    2.159    0.573    0.588    7.291    1.159   -1.173    5.648    1.015    1.789    4.395    0.239   -0.187    0.411    7.548    1.052    0.052   -0.187    3.052
CD1=       22       12        6        3       14        5        5        6        3        1        1        5        0        1        0        5        1        5        5        1        1        0        3        3        0        3        1        6        2        0        4        2
CD2=       16        6        8        1        7        5        5        0        1        2        0        4        1        0        8        4        3       19        5        1       11        3        4        6        2        1        3       10        2        1        1        4
CTAAGAATAGAAAACATATTCGTCGTAAGAGGGGATAAGAAAAGATACACATGGAAAGAAACAGATGAATACGAACATGCAACTCAATTAGTTGAACAGGTAACAAATATGAACAAAGGGATATATACTTGCCCCACAAAAGAACATAATCCCACAAATTTTTGCGTGGGGGTTGCAGGATACCCAGAAAAACATTTTGAATCCCCAAACTTGGAAAAAGATTTAGACTATTTAAAATTAAAGGTTGATATGGGAGCCGAATTCATCATAACTCAAATGTTTTTTGACATAGAGTATTATAAAAACTTCGTTAATAAAGTGCGAGAACTAGGTATTGAAGTTCCAATAATTCCAGGCATCAAACCATTGGGAAGTAAAAAATCATTATACAACATCCCCAAAAATTTTCATGTTAATATACCCAAAGCCATCGTTGAAGAGTTTGAAGACGCAAAATCTTCTCAAGATGAATATATAATAGGGGTAAAATACGGAATAAAATTGATTGAACAACTTTTAGAATTGGGAGTACCAGGAATACATATTTTTACAATGGGGAAAGGAAAAATAGTTAAAGACATATTAAATGCATTTAATGGAATTTTTTAGAATTTTTATGGGTGGGGAGCTGGGCGAAGGGGCTGAAATTCTTTCATCTTTATGGGTGGGCAGCGGGGCAAAGGGGCGCTATTTTTAAAGTTTCAAAGAGAATCTTTCATTTTTTATTTTGGAGAAGAGATAAAAAATGGCACGCCCGGAGGGAATCGAACCCCCAACCTGCGGTTTTGGAGACCGCCGCTCTGCCAGTTG
KOK=        64
KK=  523687  LL=  524706  Z=    4.62  JJ=  523657  DL=  1020
A===      111      112      113      114      121      123      124      131      132      133      134      141      143      144      211      213      214      223      224      231      233      234      243      244      313      314      323      333      334      343      413      433
B===      222      122      422      322      212      412      312      242      142      442      342      232      432      332      221      421      321      411      311      241      441      341      431      331      424      324      414      444      344      434      423      443
RRR=   49.494   -0.162   18.095    1.448    0.505    2.038    0.632   -0.208    1.096    2.971    1.321    3.839   -0.869   15.346   -1.380   -0.988   -0.042   25.197    0.421    3.405   20.477    0.578    1.694   -0.250    0.593    2.947   -1.222   -0.436   -1.215    0.427   -3.364   -0.667
X1==    7.397    1.149    3.832    0.470    1.921    0.894    0.969   -0.116    0.894    1.687    0.418    3.485    2.887    2.275   -0.395    2.778   -0.708    3.448    0.233    2.778    5.055   -1.099    1.652   -0.423   -1.089    2.064   -0.945   -0.432   -0.547   -0.547    2.887   -0.547
X2==    6.691   -0.141    4.722    3.080    0.263    2.280    0.652    1.788    1.226    1.761    3.157    1.102   -0.301    6.745    3.496   -0.356    0.060    7.308    1.804    1.226    4.051   -0.526    1.026    0.590   -0.545    1.428    1.292    1.011    2.220   -0.780   -1.166    1.220
CD1=       30       10       10        5       12        4        5        3        4        3        2       11        5        5        6        7        2        7        3        7        6        0        3        1        0        4        0        0        0        0        5        0
CD2=       20        6       11        7        7        8        4        6        6        4        5        4        1        8       15        3        3       20        7        6        8        1        3        2        1        3        4        2        3        0        0        2
CAAAATGGAATGGTTATGTTGGCAGAACCTTTTTATCGTTTTTACGAAGAGTACATAATCTCTAAAAACCTTAAGCCTTATATAGTTTTACCTTCCCCACAAGGTGAAGTATTCAATAACGACTTAGCTTTTGAGTTAGCAAAAAAAGAGAATTTAGTTTTTTTCTGTGGAAGATACGAAGGAATAGATGAAAGGGTTAAAAAGATCGTTGACAAAGAAGTTTCAATAGGTGATTACGTTTTAACAGGCGGCGAAATCCCTACCATGGTTATAATCGAAACTCTTTTAAGATTTTTGCCTGGAGTAATAGGTTCAAAAACAAGTGTGGAAAATGACTCTTTTTATAACGGGCTTTTAGACCATTCACATTACACCAAACCTCAGAACTTTAGGGGAATGAAAGTACCAGAAATACTGTTAAGTGGGAATCATGAACGTATTGAAACTTTTAGAAAAAAAGAAAGTTTGTTAAAAACAATATTAAAAAGGCCTGACCTATTTATAAAAAAAGAATTAAGCGAAGAAGAAAAAAAGGTTTTAATAGTTCTTATTCAAGAAATGTTTAACGAAAACTCTAATATTCTTAAGGAGTCCCATGATGTTTGATAAACTATATGTAGCCTTGATTCACTATCCTATCCTGAAAAAAGACGGTAGTATCGTTTCAACTGCCGTTACAAATTTTGATGTTCATGATATTTCAAGAACCTGCAGAACTTATAACGTAAAAAACTATTTCTTAGTAACCAATTTACCTGCTCAACGAAAGATTGTAGAAAAGGTTTTAGATTACTGGATCAACGGATACGGAGGAGAATTTAATCCCAACAGAAAAGAAGCACTTGAAATATTTAAAATAAAAAATTATTTGGAGGATGTTATCGAAGAAATAGAAAAGCAGGAAGGCAAACGTCCAAAGATAGTTTTTACTTCTGCTAGAGCCAGAAATAATGTAGTTTCTTTTGAAGATTTAAAAGCTAAGATAAAAAATTCTGATCATCCATTTTTAATTCTTTTTGG
KOK=        65
KK=  539977  LL=  540876  Z=    4.62  JJ=  539917  DL=   900
A===      111      112      113      114      121      123      124      131      132      133      134      141      143      144      211      213      214      223      224      231      233      234      243      244      313      314      323      333      334      343      413      433
B===      222      122      422      322      212      412      312      242      142      442      342      232      432      332      221      421      321      411      311      241      441      341      431      331      424      324      414      444      344      434      423      443
RRR=   25.046    3.253    8.269    0.866    3.253   14.444    1.532    0.050    0.087    0.350   -3.027   14.152    2.462    3.312   -1.697    0.127    1.846   32.855    6.829   -0.416   11.757   -0.039    3.959   -0.069   -0.258   -0.218    2.544    4.024   -0.073    0.340   -0.095   -0.073
X1==    5.141    2.021    2.776    1.468    1.142    4.463    3.398   -0.037    0.076    0.279    2.616    4.236    1.690    1.515   -1.054    0.076   -1.204    5.510    3.074   -0.656    2.334   -0.083    1.843   -0.584    2.279    0.764    2.334    1.747   -0.413   -0.413   -0.163   -0.413
X2==    4.871    1.610    2.978    0.590    2.848    3.236    0.451   -1.348    1.155    1.255   -1.157    3.341    1.457    2.186    1.610    1.675   -1.533    5.963    2.221    0.635    5.038    0.472    2.147    0.119   -0.113   -0.286    1.090    2.304    0.177   -0.823    0.586    0.177
CD1=       18       10        6        6        8        8        9        2        2        1        4       11        3        4        3        2        1        9        8        1        3        1        3        1        3        2        3        2        0        0        1        0
CD2=       17       10        9        3       13       10        3        1        6        4        0        7        3        3       10        7        0       16        6        5       10        2        4        1        2        1        4        4        1        0        2        1
TATTTAAAGGGTAACGAATATTCTGAAGCTATCAGTAAAGCATCTTTTTCCATTCCTGATGGGGTGGGGATAGTTAAATTGCTCAAAAAGAAAGGAATTGAAACTGAAAGATGCCCCGGTATAGATACAATGAAGTATTTGTTAGAATTATCTCATATGAATAATTATAGAATATTTTTGCTTGGGTCAGAAGAGAGTATAGTTAAACAAGCAGCTGAAAGAATGGAGAAAATGTTCAAGGTAAATATAGTTGGATATCACCACGGATATTTTGATATAAATAACGAAGGAGAAGTAGTTAGAAAAATTAATGATAGTAAAACGGATCTCTTATTTGTAGGGATGGGAATCCCAAAACAGGAATTCTTTATTTTAAGGAACTTTGAAACGTTGGAGGCAAAGCTTATGATGGGAGTAGGAGGAAGCTTTGATGTATTTGCAGGCGTTACGAAAAGGGCTCCTCTTTTCTTTCAAAAGGTTGGATTAGAATGGTTGTATAGAATGTTTGAAGAGCCCCATCGATTCAAAAAATTACCTGATTTATTTAAATTTTATGTGAATTTATATCGGACTAAAAAATAATTATATAAATTCAATATTTAAACGTGAAATCTCAGAGGAGATGTTCAGATAACAGGTGTAAGATGCTTCTGAGAAATTATCAGAAACATAAGTACCATCTTCTCTTTGGTACATTCGTCCGAAATTTTTGAAGTTCAAATCTCCGATATGGTTCAATACTAAAGCGACATCCTGAGGCAATTTTATATTTATCGATGAAACTTCAGAGTCCACGTCAACTGAGGTATTATCATTTTGAGAAGGTATCAAAGTAATTTTAGATGCAGTTGATTTGATTCTTACTTCTCTTGTTTTAATTTGTCTTAGATCAAAAAAAGC
KOK=        66
KK=  546037  LL=  547026  Z=    5.26  JJ=  545857  DL=   990
A===      111      112      113      114      121      123      124      131      132      133      134      141      143      144      211      213      214      223      224      231      233      234      243      244      313      314      323      333      334      343      413      433
B===      222      122      422      322      212      412      312      242      142      442      342      232      432      332      221      421      321      411      311      241      441      341      431      331      424      324      414      444      344      434      423      443
RRR=   23.995    2.127    2.009    8.038    2.959   -0.027    0.219    1.205    2.975   -0.169   -0.198   23.961   -0.377    8.681    1.105   -2.196    0.301   35.174    0.051    3.836    7.291   -0.269    1.099   15.627   -0.358    0.376   -0.209    4.908    0.160    0.541    0.322    0.359
X1==    6.298    3.878    1.351    3.395    1.169   -0.642    0.148    0.810    1.644    1.151   -0.327    3.395    1.381    1.617    1.169   -1.213    0.148    4.963    0.347    1.072    3.060    0.692    2.500    3.760   -0.455   -0.327   -0.338    3.299    0.381    0.381   -1.181   -0.619
X2==    3.810    0.548    1.487    2.368    2.531    0.042    1.486    1.487    1.810   -0.147    0.604    7.058   -0.273    5.369    0.945    1.810    2.041    7.087    0.147    3.578    2.383   -0.389    0.440    4.156    0.786   -1.149    0.620    1.488    0.420    1.420   -0.273   -0.580
CD1=       25       17        6        9       10        2        3        5        6        3        1        9        3        3       10        1        3       11        3        5        5        2        4        5        1        1        1        4        1        1        0        0
CD2=       15        8        5        7       13        3        6        5        6        1        2       15        1        8        9        6        7       16        4        9        4        1        2        7        2        0        2        2        1        2        1        0
AATAGAATACACTATCTTCTAAAATTATAAAGATTTAGGCCGACTTCTGAATCATAGTTTCTATCTACTGTACCCTCTATACTTTCAACTATTACTTCTGCGGTTCCACTAACTATGGCGGAATTCAAATGCCCACCATAAGAATGAAGATCCGAATCTGAGATACTTACATGTAAATGCAAATAAGTCTCTCCATCCATAGTAGATATATTTCCTGTGAGATTCAATATTTCGAAGTCTCCTTTAAACTCTTTTGAATAGTATTTCTTTTCATGGGTATTGAACAAACCTATTGTTATAACATTCGTTGAACCCAATCCATATATCGTGCCTAATTTTATAGAATTTCTTAAACAAAAGTCCTTCAACGTTGAAACGATTTCTTCTCCCTTATCTAATCTAACAATGTATTTATTGCCAAATTTAGCAAAATCCATTGGATACTCCCCTTTCCATTCGATTAAGTAAAATAATACCACACATTTGTTATGATGGCTTTAAGTAAAAGAAAAACGTTATGAGAGTTGCTTATTAATTTATAATTAATGATTTTTATGATAAAATAGTATAAAAGAAGGGGCACTAAAAAGTAAATATAATAATTCTAAAAAGCAACTTACCAAAAAAGGAGAAGAAGATGAAAAAAGCTTTTGTTTTTGATTTGGATGGAACGCTTTTAAATTCTGAGGTAAGAATTTCACCAAAAACATATCAAGCTCTAAAAAAGTTGAAAGAAGAAGACCATCTTATAATAATAGCAAGTGGAAGAATGTACGCATCAACTATGTACATCGTTGAAAGTTTTCTCCCTTTTTTGAAAGGGAATGTGATCATTTCCTCCTACAACGGAGGATACATAGTCGACCTCAATGGAAAAGTAGTCTTTGAAAAGGGTATTTCAAAGGAAAGTGCTGTTAAATGTATAAAATTCCTTAGAGACCTTAATGTTCACAGACACATCTATATAAAAGATAAACTTATTTCTGAAAT
KOK=        67
KK=  555247  LL=  556116  Z=    5.25  JJ=  554977  DL=   870
A===      111      112      113      114      121      123      124      131      132      133      134      141      143      144      211      213      214      223      224      231      233      234      243      244      313      314      323      333      334      343      413      433
B===      222      122      422      322      212      412      312      242      142      442      342      232      432      332      221      421      321      411      311      241      441      341      431      331      424      324      414      444      344      434      423      443
RRR=   44.114    1.486    1.655    0.047   -0.337    8.748    0.086   -1.212    1.623    4.215   -0.053   62.419   -0.918   -0.316   -2.758    1.219    0.086   19.915    2.476    2.106    0.777    0.149    0.119   -0.340   -0.053   -0.272    0.777    5.837    0.147   -0.473    0.167   -0.163
X1==    6.160    3.777    1.444    2.549    1.001    4.050   -0.628   -0.702    0.564    3.391    0.243    6.202    4.243   -0.462    1.926    0.564   -0.628    3.957    1.908    2.888    1.539    0.787   -0.147    0.294   -0.217    0.243    1.539    3.224   -0.474    1.526    0.243    0.526
X2==    7.161    0.393    1.146    0.019   -0.337    2.160   -0.137    1.726    2.875    1.243   -0.216   10.065   -0.216    0.684   -1.432    2.160   -0.137    5.033    1.298    0.729    0.505    0.189   -0.811   -1.158    0.243   -1.118    0.505    1.811   -0.310   -0.310    0.686   -0.310
CD1=       14       13        4        4        7       10        1        1        4        5        1        8        5        0        9        4        1       13        6        8        4        2        1        1        1        1        4        4        0        2        1        1
CD2=       36        9        5        5        7        5        3        6        6        2        1       27        1        3        4        5        3        7        4        3        1        1        0        0        1        0        1        2        0        0        2        0
AATTCAGGTTCATCTTTGTAATTCAAAGAAAGTTTCAACTTTTCAAATGGGACGAGTAGTTTTTCTATTATCATCTTTGTAGTGCTTAATTTTATCTGCTTTTTTTCTTTTTCTACTAAATCTTTGTAATCTTCAAATTTAGTTTTGAGATGTATAGAATACTCTTTAAATTCATCTTTTTCTTTTTCCAGCTTTTTTAACTCGTTTTTTAGCTCTTTGTTTTCTTTTTCTAATTCTTCTAATTTCTCTTTCAACGATTCGATATCTTCCTGACTTAATTCTTTTTCTTTTATTTCTTGTTTTTCCTCTTGTTCTGTTATTTCTTCAGTTTTTTTTCTTTCTTCCATTTCAAAAAAACACCTCCTAAAAACTTGTTTACTATCTTTGGAAACTATGAAACCTTTTATATAGCGCCCCTTCACCCCCCAGCCCACCCATAGAGAGTTTCGAGCTGGAACCCTTTTAAAACCTTTTATCTTTTAAATCTATAAACAAAATTATATACTAATTTCACAAATTTTTTGATATAATCTCTGAGAATCTAGAAATATACTCTCTCAAAAAAAAGTAGATTTTTTCATAATTACAGTATTTTTGAGTTATAAAAAGTACCCTCCCAAGGGGGTCAGCATTTAATTTGTAAGTAGTATAGAAAAATACCATCTTTTTTAACGCTTTAGAGTTTAAATCTTCACCAAATAATATTTCTATATCATCGGTGAAATCTAAAAGTTTAAATATGCCTTCTTTGATTGTATCATTTTCAACCATAGAAGCCAACGTTTCGATAGCTTCTAAGTCTGGAATAGATTTAGAGATGACTTTTTCAAGACCACTTACAATGTATTTTTTTCTGTTGAACTCAGATGT
KOK=        68
KK=  603847  LL=  604866  Z=    5.40  JJ=  603697  DL=  1020
A===      111      112      113      114      121      123      124      131      132      133      134      141      143      144      211      213      214      223      224      231      233      234      243      244      313      314      323      333      334      343      413      433
B===      222      122      422      322      212      412      312      242      142      442      342      232      432      332      221      421      321      411      311      241      441      341      431      331      424      324      414      444      344      434      423      443
RRR=   16.339    1.886    0.015   69.045   -0.030    0.230    0.142    0.712   -0.170   -0.284    0.154    3.393   -0.658    7.563   10.162   -0.449    1.052    9.034   19.969    8.465   -0.514    0.177    0.482    2.506    1.730    8.376    0.057    9.837    0.307   -0.148   -0.104   -0.271
X1==    5.518    1.224    0.394    6.129   -0.020    0.335   -0.338    0.394    0.335    1.596   -0.324    1.632    1.386    5.899    3.297    0.884    0.929    3.524    3.367    1.982   -0.657    0.489    1.332    0.915    2.336    3.097    0.073    3.913    0.227    0.227   -0.324   -0.773
X2==    2.961    1.540    0.039   11.265    1.540    0.687   -0.421    1.805   -0.507   -0.178   -0.475    2.079   -0.475    1.282    3.082   -0.507    1.132    2.564    5.931    4.270    0.783    0.362    0.362    2.740    0.741    2.705    0.783    2.514    1.350   -0.650    0.320    0.350
CD1=       19        9        4       12        6        4        2        4        4        4        1        5        3        7       14        5        4       10        8        7        1        2        3        2        5        5        2        5        1        1        1        0
CD2=       15       11        3       26       11        4        3        6        2        1        1        8        1        4       15        2        6        7       15       10        2        2        2        6        2        5        2        3        2        0        2        1
TTTCCATTATTGTGTCCGTTCCTGGGGTATCTATTATTTCTATTCCTTCCAAAGAGTCCAAATCTTTGTAGATTGTAACTATGTCACCTTTTGTTTCAACTTTACCTTCACCTTTTCGAACGATTGTTATTTTGGATGTCTGAGGTCCTGGTCCAACCTCGAAAATATCTTCTTCACCTTTTTTTATTCCAAGTAAAGCATTCAAAAAGCTGCTTTTACCAGCTTTAACTTTTCCTACAACCACAAAATTGAAAAGTGTCTCAAATTCTTTTTTAACTTCTTCAATTTTATCTTTAATCAAAAAAGAATTTCTATCTATCATATCTGAATATTCGTTCAACAAGGCTTTTAACTGTGATTCTTCTTTCTTGAATTTATTGCTTATTAAGGTGATACCCATAAGACCCCACCTCTCAGATTTGAATTAAATCTTATTGATATTTTACTGAATTATAAATATAGTATATCAAATTTTTGAAAAGAATGTACGAAAACTCTTTAGATCATATTGAATGCCAGTGAAAAAGATTGGTTAGATCATAATTCGAACCTTTGAGGGGTAAACCCCTCAAACTCCCCAAAACCAAGGAAGTTCTTTAATTATTAAAATTCTGAATCACACAATTCTGTGATTAGGGGTAAACCCCTCAAACTCCCCAAAACCAAAAATTTCTTTTTTTAATAGATCTTTGTTTGCACAATACTGCAAACAAATGACACCATATCCTTAGCTTTTTATTATGATATAATTAAATTGCATATTCGAGAATATTCTAAGGAGGAAAGCTTTCTTCGATTCTTCTTCTTAGGCGCAGGCTGCGGGGCGAAAGGACCCTAAAAATTTTTATAGATTTACAGAATCCCAATTAGGAGGCTCAAAAATGGAAAAAGTCTCAATAACCTACAAAATCCCGGAAGCAGGTTTAAATTTGTTAAAAGGTAAGTACAATATTTGGGTCAATCCCAAAGATAAGCTACTCACAAAGGAAGAACTGAAAGAAATAGCAAAAGAATCTGACG
KOK=        69
KK=  620437  LL=  621426  Z=    5.40  JJ=  620377  DL=   990
A===      111      112      113      114      121      123      124      131      132      133      134      141      143      144      211      213      214      223      224      231      233      234      243      244      313      314      323      333      334      343      413      433
B===      222      122      422      322      212      412      312      242      142      442      342      232      432      332      221      421      321      411      311      241      441      341      431      331      424      324      414      444      344      434      423      443
RRR=   31.038    0.454    2.099    1.464    9.946   -2.664    1.043    1.420    0.984    8.813   -0.012    5.194    3.072    3.208    1.184    0.387    0.187    7.000    1.831    0.772    2.177   -0.820   -1.342   66.195   -0.572   -0.068    2.177    0.562   -0.175   -0.175   -0.941    0.494
X1==    5.792    0.769    1.111    0.780    4.047   -0.431    2.272    2.658    2.021    2.346    0.153    1.224    1.654    1.000    0.405    0.795    0.166    1.531    0.883   -0.431    1.074    0.659   -1.128   10.174    1.472    0.904    1.074    0.549   -0.615   -0.615    0.904    0.385
X2==    5.359    0.590    1.889    1.876    2.458    6.184    0.459    0.534    0.487    3.756   -0.075    4.244    1.858    3.209    2.924    0.487    1.122    4.571    2.074   -1.792    2.027   -1.244    1.191    6.506   -0.389   -0.075    2.027    1.024    0.284    0.284   -1.042    1.284
CD1=       30       10        6        7       19        2        8        9        6        4        2        8        4        4        9        4        4        4        4        2        2        2        0       15        3        3        2        1        0        0        3        1
CD2=       13        6        5        4       10       14        3        3        4        6        1        7        3        4       11        4        4       14        7        0        5        0        3        8        1        1        5        2        1        1        0        2
ATCAAATGGCTATAGGCGCAATAAGGGCTTTAAAAGAAAGTGGTTACAAAATTCCCATAGATATCTCCATTGTGGGGTTTGATAATATCGAGGCCAGTTCTATAATAGAACCTCCTTTAACAACAGTTTCACAGCCCATATATGAAATGGGTAAAAAGGCTGTAGATATTATTACAGCTTTAATCAATGAAGAAAAAATTGAAGAAAAAAGATATATGTTAAAAACAAAATTAATCGAAAGACATTCTTGCATAAGAATTTAAATTTTTTATAGATAACTTAACCGATTAAGTAAGTATGAATAAAGTATTTTATAGTCTCATAACAGCAATTTTAAAAATCAGGAGGAAAGATATGTTCGAGACAAAATACGGATATTTCACAGAGGATGGAAAAGAATTTATTATAACCACACCTAAAACTCCCAAACCTTGGATAAATGTTATTTCTAATGGAGATTATGGAATGATTATATCTCAGAGTGGCTCTGGTTATAGCTGGAGAAAGCATGCAAGTTTAAATAGAATTACACGGTGGGAACAAGATCTAATAAAGGATGAATGGGGCAAATATATATACATAAAAGATGATACAAGCGGGGATTTTTGGTCTCCAAGCTGGAAGCCAACTTGTAAAGAACCTCAAGAGTATAAATTAAGACATGGTCAAGGTTATTCCATATTTGAAACCAAATACTTCGATATAAAAACGAATTTAACTATGTTTGTATCTAAAGATGACCCAGTTGAAATATGGAAGTTAACTATAAAAAATACTTCCGAAAAAGAACGTAGACTATCTGTTTACACCTATTTAGAATGGAATTTGGGAGCCGCTCCTGACTGGCACAGAGAGTTTCACAAAACTTTTATAGAAACAGATTTTTTAAACGGTTTAAACTGTATGACGGCTGAAAAAAGAATGTGGGAGATACCAAATGAAAGAGGTCAAAATTGGAACAGAAACTGGGAATATACAGCTTTTCATTCA
KOK=        70
KK=  622747  LL=  623646  Z=    4.60  JJ=  622597  DL=   900
A===      111      112      113      114      121      123      124      131      132      133      134      141      143      144      211      213      214      223      224      231      233      234      243      244      313      314      323      333      334      343      413      433
B===      222      122      422      322      212      412      312      242      142      442      342      232      432      332      221      421      321      411      311      241      441      341      431      331      424      324      414      444      344      434      423      443
RRR=   41.764    1.959    4.479    1.883    2.893    3.860   -0.154   -0.572   -1.435    9.465   -0.246    3.930   -0.078   12.907   -0.970    3.728    3.915   18.599   -0.001   -0.630    2.810   -0.062   -2.024    9.467    0.467    2.006    2.593   15.638   -0.061   -0.770   -0.246    0.043
X1==    7.063    2.290    0.966    1.492    1.312    2.303    0.279    0.966    2.303    3.048    0.435    2.116   -0.393    1.983   -1.134    1.656    2.173    3.013    0.954    1.010    0.535   -0.371   -1.208    2.847   -0.344    2.091    3.106    4.207    1.168   -0.832    0.435   -0.832
X2==    5.913    0.856    4.635    1.262    2.206    1.676   -0.553   -0.592   -0.623    3.105   -0.565    1.857    0.197    6.509    0.856    2.251    1.802    6.173   -0.001   -0.623    5.253    0.167    1.675    3.325   -1.359    0.959    0.835    3.717   -0.052    0.925   -0.565   -0.052
CD1=       19        9        4        5        7        6        3        4        6        5        2        6        1        4        2        5        6        7        4        4        2        1        0        5        1        4        5        5        2        0        2        0
CD2=       18        7       11        5       10        6        2        2        2        6        1        6        2       10        7        7        6       14        3        2        9        2        4        6        0        3        3        5        1        2        1        1
AAAATCTACAAAAGCTTTATGCCTATTTATAGGGGCTTGGAACCTGATAAATACTTAGCTGAACCATATGTTACCCCTGGTAACGTTGATGGGCCAGATTCTCCTTATTTTGGACGAGGAGGGTGGACTTGGTATACAGGATCGGCAGCTTGGTATTTCATAGTTGGAGTTGAGGGAATTTTTGGGCTAAAACCTGAATGGGAAGGATTGAGAATAGAACCCATGTTCCCAGAAGAATGGAAAGAAGTAAAAGTAAAGAGAATATTCAGGGGAAAACAGTTAAACATAACTTACAAAAAAAGTAATGAGAAAAAGATTGTAGTTAATGGTGTAGAAATCAATGGAAATATTATTAATCCGGAATTATTTGAAGAAAGTGTTTTGAACGTTGAAGTACTTTTTTAGAAAATATCTATCACAAACAATATCAAATTTCTAGACACTTTAGAAATAAAAAGATTTTCAAAAATAAGATTTCGATTTTAAAAGGGTTACAGGGCGAAGCCCTCCCTCACCCTGCTGGGTAAAGGGACCGCAGGTCCCTTCCTTAGAGCACCTTACCCCTTGACGGCACCCTATAAAACGTTAATGTGATGTGACCACTGTACAAAAAGAAGGGTCTAGTAGCCGTTTGCGGGGTATCCTTAGGGAACTCTCTTCTAACAGAAGGATCATATCCCATGAGTATTTCTAACATCTCCTCTGCCATTTCTAAATCTTCTATCTTTATTTTTACAAGTTTTCGAGTTTCTCTATCCATAGTAGTCTCTCTCAATTGGTCAGGATTCATTTCTCCTAACCCCTTATATCTTTGTAACCTCCACTTTTTATCAGCATACTTTTTCTTCAATTCTTCAAGTTCTTCGTCGGAATAAAGATAAAAATGTTGTTTTCCAACCT
KOK=        71
KK=  643087  LL=  644196  Z=    4.77  JJ=  642997  DL=  1110
A===      111      112      113      114      121      123      124      131      132      133      134      141      143      144      211      213      214      223      224      231      233      234      243      244      313      314      323      333      334      343      413      433
B===      222      122      422      322      212      412      312      242      142      442      342      232      432      332      221      421      321      411      311      241      441      341      431      331      424      324      414      444      344      434      423      443
RRR=   60.709    7.875    1.213    6.152    0.391    0.355    7.913    0.018   -0.404    7.802    1.073   -1.101   -0.137    5.333    3.312    0.439    0.638    1.925    5.554    3.355    2.196    0.977    3.396   17.585   -0.203    3.758   14.502   -1.613    0.416   -0.144   -0.137    0.075
X1==    7.285    1.726    1.547    3.860    0.358   -1.168    2.672    0.023   -1.748    3.192    1.466    1.757    0.748    2.442    1.384    0.574    1.712    3.125    1.439    1.154    1.979    2.883    1.239    4.616   -1.157    1.466    5.962   -0.448    0.341   -0.659    0.748    0.341
X2==    8.333    4.564    0.784    1.594    1.091   -0.304    2.961    0.784    0.231    2.444    0.732   -0.626   -0.184    2.184    2.393    0.766    0.373    0.616    3.859    2.907    1.110    0.339    2.740    3.810    0.176    2.564    2.432    3.604    1.219    0.219   -0.184    0.219
CD1=       36       14        7       15       10        1       10        4        0        5        4       10        3        7       13        4        8        7        6        5        3        5        3        9        0        4        7        0        1        0        3        1
CD2=       21       16        4        4        8        3        7        4        4        5        2        1        1        3       11        5        3        6       10        9        4        2        5        5        2        4        6        5        2        1        1        1
CAAAAATTTTAGAAATAACTAACCTTTCCTTGGAAGGAAGAACTCTGGTTAATAAAATTCGAGAACAAGCTCAAAATATTCATTAAAGTATTATAAGTGTTTAATAATATGTTAGGAAACTACTTATAAATTGCATTTTAAAGACGTTAAGGGAAGGATGGATCTAAGCTAAATATTTTTGTTGGTGGAGGTGCTCTTTATGTATGGATTGATAAACATAGGTTTTGGAAATATTGTTGTTGGTGATAGGGTTATAGCCATTGTTTCTCCTACTTCTCAACCCTTAAAAAGATTAAAAGAAATTGCAGAACAGCAAGGGAAGTTATTAGAAGTAAACCACGGAAGAAAAACTAGAGCTTTTATAATAACCGACTCTGGTCATGTTATAGCCAGTGCAATTCAACCAGAAACAATTACCAATAGATTCTTGCAAAACTATTATGATATTGAAAAAGTTTTAGACAAAATACGCAAGGAAGTATTATAGCATGGAGGGATTGCTTTATATCGTTAGCGGACCATCAGGTGCTGGAAAATCGACATTGATAAAAAATGCTCTAGACAAAATTACTGGTTTTTCATTTTCTGTTTCCTATACCACAAGAGAAAAAAGACCAGGAGAGATTGACGGAAAAGATTATTTTTTTATTGATAAAAGCACATTTTTCAAAATGAAAGAGGATGGAGAATTTCTCGAGTGGGCTGAAGTTCATGGAAATTATTATGCCACATCAAAAAAAATCCTAGAGGAAACGTTAAAAGAAAGTCGGGGCCTTGTTTTAGATGTTGATGTTCAAGGAGCTCTAAACATAAAAAAAATTTATAAGAACGCCATATACATTTTTATTTTACCTCCCTCAAATGAGGATCTAGAAAAAAGACTAAAAAAAAGGGGTACCGAATCAAAAGATTCTTTGGAAATAAGGCTGAAAGACGCAAAATGGGAGATTTCTCATATGAAAGATTTCGATTATGTAATTGTCAACCAGGAAATCGAAGAATCCACAAACCAATTGATATCGGTCCTTGTGGCAGAACAACTTAAAAGAGAAAGGTTCGATGAAAGTAGTAGGTGTTTTTTTAAAATAAATATGAATTTTTAAAATAAGA
KOK=        72
KK=  684217  LL=  684876  Z=    4.56  JJ=  684097  DL=   660
A===      111      112      113      114      121      123      124      131      132      133      134      141      143      144      211      213      214      223      224      231      233      234      243      244      313      314      323      333      334      343      413      433
B===      222      122      422      322      212      412      312      242      142      442      342      232      432      332      221      421      321      411      311      241      441      341      431      331      424      324      414      444      344      434      423      443
RRR=   18.227    0.035    5.101    2.585   18.453   -2.402   -1.485   -0.407   -1.344    0.216   -0.161    7.249   -4.261   -1.525    2.708   -0.495    1.877   23.371    7.919   -0.067    7.552   -0.208    0.073   21.270   -0.094   -0.161   -0.000    0.680    1.946    0.346    0.620    1.946
X1==    3.561   -0.073    5.158    2.066    3.413    2.858   -0.528   -0.842   -0.421    1.395    0.329    4.066    3.329    1.255   -1.467   -0.421   -1.307    6.941    2.916    0.399    3.772   -0.189    0.727    6.671   -0.605    0.329   -0.085    0.565    1.517   -0.483    0.329    1.517
X2==    5.119   -0.485    0.989    1.251    5.407   -0.841    2.811    0.483    3.196    0.155   -0.489    1.783   -1.280   -1.215   -1.845    1.178   -1.436    3.367    2.715   -0.168    2.002    1.100    0.100    3.189    0.155   -0.489    0.002    1.204    1.282   -0.718    1.886    1.282
CD1=        5        2        6        3        7        5        1        0        1        2        1        5        4        2        0        1        0       14        8        2        5        1        2        9        0        1        1        1        2        0        1        2
CD2=       24        4        6        6       17        1        6        5        7        2        1        7        0        0        1        4        0        5        4        2        3        2        1        4        2        1        1        2        2        0        4        2
AAGGGAAGCGCCAGCTTCTTCTCCTTTGTTTTTGAATATTTGAACGTATTTTATTCTTTTGTCTTTTCTTATTGTTTGAAACCGTTTTATGTAAGCCCATATTATTTCTTTTATTTGATCTATTGGCATATCGGCGAATTTTGCGTTGTGTTGTGGAGTTTCTATAATGACTTCATGATAGCCATAACCAGACATTTGGTCGTATATCCCGATACCTTGTTTTTTCAGTTCGTTTTCAGAGTGGAGTGCTGGAAATTTATTTGGAACAACACGAACCCACCATCCTGGGGAGTTTGGAGTAGAGTTAGCATCTCTAAAGGCTATTATTTCTTCCGGGGTACTGTATTCATTTCCATAATCAAAAGGGCAGAATGAGTCTTCTGATTTTGGCTGTTGTTTTTTGAAATCCATGGGTCTTTTCGATCGTTCGGAAGATATTATAACCCATCTTTTTATTATAGGGTCTTTTCTCAATTCCATCATTTCAGTAACCTCGTTTTTTGTCAAGGGCAATTTTGTATAATTCGATGTATTTCTTGGCGGTTTTTTCGTAAGAGAAGTCTTCTTTCATACAGTTTTCAAAAATATTTGTCCAGTCATCTTTCCTTTTTTGGTGAAAGTATATGGCTTTCATTAAAGTGTATAATAAATCCGCTTCTT
KOK=        73
KK=  475208  LL=  475837  Z=    4.75  JJ=  474758  DL=   630
A===      111      112      113      114      121      123      124      131      132      133      134      141      143      144      211      213      214      223      224      231      233      234      243      244      313      314      323      333      334      343      413      433
B===      222      122      422      322      212      412      312      242      142      442      342      232      432      332      221      421      321      411      311      241      441      341      431      331      424      324      414      444      344      434      423      443
RRR=   14.763    1.146   -0.136    4.272    1.073    1.541   -0.513   -0.136   -0.906   -0.321    0.252    0.277   -1.576    0.095   11.386    0.073    0.815    4.938   50.318    2.520    3.565    0.072   -0.234    4.876    3.852   30.997    0.743    1.726   -0.044    0.303    0.252   -0.044
X1==    4.425    0.619   -0.934    3.054   -1.264    1.886   -0.584   -0.934   -1.109   -0.204   -0.365   -0.234   -1.204   -0.891    2.502    0.089    0.929    4.032    6.676    3.083    2.495    0.891   -0.076    2.330    2.453    7.194    1.730    2.202    0.127   -0.873   -0.365    0.127
X2==    3.336    1.851    0.146    1.399   -0.849    0.817    0.878    0.146    0.817    1.571   -0.691   -1.182    1.309   -0.107    4.551    0.817    0.878    1.225    7.537    0.817    1.429    0.081    3.081    2.093    1.571    4.309    0.429    0.784   -0.348   -0.348   -0.691   -0.348
CD1=       17        6        2        7        2        6        1        2        1        2        1        2        0        0       10        3        3        8        9        8        5        2        1        3        6       10        4        4        1        0        1        1
CD2=        6        5        1        3        1        2        3        1        2        2        0        0        2        1        9        2        3        3       14        2        2        1        4        4        2        5        1        1        0        0        0        0
AAAAAGGCTCAGATTTGATTTTTTCTCTTAACTCAAGTAACGAAATTTTTTTAGATCGGTAGTCTTTGCGATTTCTAATAAAATTTCTAATCATCAATAATCCAGCATAATGGACTCCAAACCCAGTCCCACCCATAATCATTAGCAGCATAATAATTATTTCTACCCTCAGACTACCAAAAGAAGCAATACTTGAATTTCTTGTGGAAAATCCTCCTGTGGCCAATCCAGTTAATGTATGATTAAAAGCATCAAAAAAAGAAAGTTTTCCAACAAACATCAAAAGTAAAACACCTATCAGAGCCCAACTTAAATAGATTCTAAGAATTATCCTTGCTGATTCCCTCAAATTTGGGACTAAGTTGTCACTTCTTCCTTCTGCCTGGTATATACCCACACCCATAGTTCCAGCAACAATTACAGTAATTATAGCAAAACCAGCCCCACCGACAAATTGCATGACCGATCTCCAAATTAAGATTGATCGTGGCAGCTTTTCAACATCAGAAAACATTGAAAGCCCTGTCGTTGTCCACCCACTTGTCGATTCAAAAACAGCTTGTGAAAAATTCAATTCTCCAGAAAAAATAAAAGGAAGGGAAGAAAGAAAAATGGCTGTTGTCCAAACAA
KOK=        74
KK=  486818  LL=  487807  Z=    6.17  JJ=  486638  DL=   990
A===      111      112      113      114      121      123      124      131      132      133      134      141      143      144      211      213      214      223      224      231      233      234      243      244      313      314      323      333      334      343      413      433
B===      222      122      422      322      212      412      312      242      142      442      342      232      432      332      221      421      321      411      311      241      441      341      431      331      424      324      414      444      344      434      423      443
RRR=   36.850    0.767   -0.073   26.163    7.036    1.349    0.919   -0.101    0.057    0.232    1.581   -1.681    0.811   15.723    0.172    0.890   -0.001   13.505   22.438    3.889   10.878    1.460   -2.370    0.052   -0.601   10.083   -1.021    2.281    0.019    0.518   -0.409    1.398
X1==    7.547    1.126   -0.223    5.233    1.999    1.092    0.597    0.325   -0.450    1.656    0.572   -0.643    2.307    4.262    0.252    1.606   -0.092    3.665    3.604    3.148    2.563   -1.241    2.014    0.161   -0.281    2.307    1.351    3.246    0.042   -0.958   -1.163    3.042
X2==    4.883    0.681    0.328    5.000    3.519    1.235    1.538   -0.311   -0.127    0.140    2.763    2.615    0.352    3.689    0.681    0.554    0.015    3.685    6.226    1.235    4.244   -1.177   -1.177    0.322    2.140    4.371   -0.756    0.703    0.460   -0.540    0.352    0.460
CD1=       21        8        3        9       10        6        3        4        3        5        2        1        4        5        6        7        2       12        8       10        7        0        4        1        2        4        5        6        1        0        0        4
CD2=       20        8        3       15       15        4        7        2        2        1        5       10        2        9        8        3        4        7       15        4        5        0        0        3        3        7        0        1        1        0        2        1
TCAAAAGATCCAATACTTTTTTTGAATAGGGCCCTCTATCCACATAATCACCAAGAAAAATTACTGTGTCAGAATCTTTTATCTGTGTTTGTTTCAAAAGTGAAATTAAAGTATCGTACATACCATGGATATCCGAAATTGCCCAAATCAATGGGAACCCTCCAATATAATCACATCTCTATCAAAAAAACGGGCAGGTTTCCTGCCCGTTTTTTGGAATTTACTTCACTATATCTTTCAATTCTTTACCTGGAACAAATTTTGGAACCATCTTTTCTGGGATTTTTATGGCCTTTCCGGTTTGTGGATTGACCCCTTTTCTTGCTGCCCTCTTCTGAACCTTGAAAGTCCCAAAACCAACTAGTTTAACCTCTTCCCCTTTACTTAAAGCCTCAGATACTACAGAAACAAAAGTATCAATGTAACTTTCTGCGTCTTTCTTTGTTACGTTAGCTTTCTTTGCAAAAGCATCAACTAAATCTTTCTTATTCACAAACATTCCCCCTTTCACAGATAAAGATGCTTAAATCCTCATTCGATGGAACTTCAACGTTATTATACCATAAAACCTAAAAAATATCTATAATAAATCAATATTATAAAAAATCATTCGTATTTTTCTAATATTTTAGCACTTTCTAACAAAAGAAGCAAGCTTTTTATAGCTTTTCCCCTATGGCTTATCCTATTTTTTACATCTTTACCTAATTCTCCAAAAGTATTATCGTATCCATCAGGAATAAAAATGGGGTCGTAACCAAAGCCATTCTTCCCTCTTATCTCAAATGCTATTTTACCATAAACTTCCTCTTGACAAGTTACTAAAAAATTTTTCTGAGGATCAAAATACGTTGCTGCACAAGCAAAATAAGCGGTCCTGTCTTTTTTATTTTCCAACATTGATAGCAATTTCTTCATCTTCTGCTCATAGGATTCATTTTCCATGAACCTTGCAGAGTTTACGCCAGGGAATCCTCCAAGTGAGATTAT
KOK=        75
KK=  499478  LL=  500587  Z=    5.13  JJ=  499478  DL=  1110
A===      111      112      113      114      121      123      124      131      132      133      134      141      143      144      211      213      214      223      224      231      233      234      243      244      313      314      323      333      334      343      413      433
B===      222      122      422      322      212      412      312      242      142      442      342      232      432      332      221      421      321      411      311      241      441      341      431      331      424      324      414      444      344      434      423      443
RRR=   56.583    8.155    8.522    5.035    0.006    0.279   -0.246    0.044   -0.470   -0.166   -2.537    2.596    0.880    0.909    1.361    1.459   -0.541    2.910    6.251   14.524    5.794    3.199   22.793    2.563    0.528    1.755   -0.077   12.781   -1.595    0.015    1.755    2.234
X1==    8.113    3.006    3.586    1.382   -0.048    0.098    0.920    1.552   -0.419   -0.077   -1.366    0.839    3.070    1.093    0.715    2.685    2.025    2.802    2.688    4.237    2.790    3.173    3.173    1.157   -1.461   -1.366   -0.027    5.542    2.012    0.012   -1.366    1.012
X2==    6.975    2.713    2.376    3.643   -0.125    2.851   -0.267    0.028    1.120    2.157    1.858    3.093    0.287    0.832    1.902    0.543   -0.267    1.039    2.325    3.428    2.077    1.008    7.184    2.214   -0.362   -1.285    2.901    2.306   -0.793    1.207   -1.285    2.207
CD1=       29       15       11        6        7        4        5        7        3        2        0        5        6        3        9        9        7        9        8       12        6        6        6        3        0        0        2        7        3        1        0        2
CD2=       23       13        7       10        6        8        3        3        5        4        4        9        2        3       11        4        3        5        8        9        4        3       11        5        1        0        5        3        0        2        0        3
TCAATCTTGTTTGAATAGAGAAATTGCATTAAATTCCCTTGAAAATACCTTGGAAAAATTTGAAGTTCATCTAAACGAAGGAACAATGATATTTGATTCTCCTATAAATTCAGAGAAGATAATTGATGCAATATTAAATTCTAAGATTGAAAAGGTAATTGTTCCTCCAACCTTACCTGGCTACGAAAAATATTTAAAGATTTTAGAGGAAAAAGGCGTTACATTGTTGGTAACACAGAGAAGATATCATCGGTATTAATATAAATTCGTTAAGGGGTAAACCCCTTAAGATCCCCAAAATCAAAATTTATTTTAAAAAAACTATTTTGCACAAACCAACAAAAGGGGTAAACCCCTTAAGATCCCCAAAATCAAGTTCAAAGTCAAAGTTATCTAAAAACATGGTTTGCACAATACAGCAAACAAGGGGCTTCGCCCCTTAAAAACCCCGTGCATCATTTGCTTCGCAAATGAGAATTAGGATGTTACTTCTAAAGCATTATGAAAAAGCTTTTTGCATAAAACAGCAAAAGCTTCGCAAATGAGAAATTGGAAATTATTTCAAAGGCATTATGAACAAGGCGTTTTGCATAAGGCTGCAAAATGGATTTTTAATAGAATTAGAAATTTAAAGTTGCAAAGTAGTCATCCAACGTTTCGGCTCTTCTTATCATTTTGAATTCTCTTTCTTTGGTAAACAAATACTCAGCAGATCTCAATTTTCCGTTATAGTTGAATCCCATGGAGTATCCATGTGCACCGACATCATGGAAAACTAGCACATCTCCCCGTTCTAATTTTGGTAACAGTCGATCTGTTGCGAGTTTGTCGTTATTCTCGCATAACGATCCCACTACATCGTACATCTCTTTTTCTTCATCAGAGTTTTTATTCAAAGCCGTTATATGATGATACGCCTTATACATAGCAGGTCTCAATAAATTTGCAGAGTTAGCGTCAATTCCAGCATATTTTTTGTAGGAATCTTTTATGTGCAATACTTTTGTTATTAAGTAGCCGTTAGGCCCTGTAATGTATCTTCCATGCTCCATATATATCTTTGGAGGCTTTAGCCCATTTTTTAATAGAATATTCTCATACAAACTTTTT
KOK=        76
KK=  512858  LL=  513877  Z=    5.64  JJ=  512738  DL=  1020
A===      111      112      113      114      121      123      124      131      132      133      134      141      143      144      211      213      214      223      224      231      233      234      243      244      313      314      323      333      334      343      413      433
B===      222      122      422      322      212      412      312      242      142      442      342      232      432      332      221      421      321      411      311      241      441      341      431      331      424      324      414      444      344      434      423      443
RRR=   74.355    5.879    0.900    0.243    1.659    3.318    0.763   -0.288    0.905    6.862   -0.188   38.426   -0.427    8.815    0.007    1.247    0.805    6.163   -0.290    7.687   14.802    1.651    0.415    2.972    0.103   -3.713   -1.342    1.017   -1.372    0.974    0.723   -0.926
X1==    9.149    2.998    1.507    0.549    0.706    0.937   -0.615   -0.163    0.382    4.454   -0.348    6.326    1.341    2.362    0.324    2.047   -1.191    2.584   -0.623    2.602    4.435    3.016   -0.354    2.349   -0.427   -1.193    1.190    0.294    2.346    2.346    1.341   -0.654
X2==    8.127    1.961    0.598    0.442    2.349    3.541   -1.240    1.767    2.368    1.541    0.539    6.074   -0.318    3.732    0.023    0.609   -0.676    2.385    0.465    2.955    3.338    0.547   -1.172    1.265   -0.241    3.112   -1.128    3.458   -0.585    0.415    0.539    1.415
CD1=       31       15        6        4        9        5        2        3        4        7        1       14        3        4        8        7        1        8        2        8        7        5        1        4        1        0        3        1        3        3        3        0
CD2=       28       12        4        4       13        9        1        6        7        3        2       14        1        6        7        4        2        7        4        8        5        2        0        3        1        5        0        4        0        1        2        2
ATTAACTCTTTTGGGAAAAATGTATCAGGACTCATCAAACCAAAATTCTTCTGGGGATTGCGAACCAAAATGTATAAAACATCTTTTCCGTCCCTTCTTTTTTTCTTTCCTATTAAATCAAAAGTATTAAAACCTTCTCTGTTGCTTTTCAAAGAAACTTTCAACGTCCACTCTCCTTCGTATTCACTGCTATTAACTTTATCGATAATTTTTTGGACATCTTCTTCTTTTATCAAACCTAATGACTCATTTAGATTTTCGGGAAGTTCGTGTTTTCCAATACCGGTGATTTGTTTTAAATTTTCTGAATACAAGATCTTACCGTTTGATAGATCTATTCGCATTATAGCTCCTGTATACATCTCTGAAGCGGATTCATACATATCCAACAGTTCTTCTACTGACTTTTCATCATTTTCCACTATGACCTCTCCTAGTTAAAAAAATATTTGCTGTGAAACCTTTATAGTTATATATAATTAAAATCTGTATGATAAAATATACATTGATTATATTATACTCTTTTTAATTATAAATAAAGATAAATCAAAATGTTTAAAAATTGTTTCTTTTTTTACAAAAGATACCAAAAGAGGTGATTGTGTTGGTGAAAATAGAAAAAGAAAACTCTATATTTAGTTTTTCTAAAACAAATACTCCCGTAGCTAAAGTTAAACCAAAAGAGAAAATCTGTATAGAGACCAAAGACGCTTTAAGTGATGAAATAAGATCTGAGAACCAGTCTTTCGATTCAATAAACTGGGAAAAAGTTAATCCGGCTACAGGTCCTATTTTCATTGAAGGGGCAAAAGAGGGAGACGTTTTGGAAGTTAATATAGAAAATATAAAAATAACTCGAGATTATGGTGTAATGTTAACGGGCAAAGATATGGGAGCCTTAGGTGATTCTTTTGAACGAAGTTTTATCAAAATAGTACCAATAAAAGAAAACAAAGCTTTTTTGTATGACTATGAAATCCCTTTAAAACCGATGATAGGGGTTATTGGTACCGCTCCTAA
KOK=        77
KK=  526118  LL=  527287  Z=    5.33  JJ=  526118  DL=  1170
A===      111      112      113      114      121      123      124      131      132      133      134      141      143      144      211      213      214      223      224      231      233      234      243      244      313      314      323      333      334      343      413      433
B===      222      122      422      322      212      412      312      242      142      442      342      232      432      332      221      421      321      411      311      241      441      341      431      331      424      324      414      444      344      434      423      443
RRR=   42.551    3.436    8.777    7.841    7.536    1.729    0.175   -0.531    0.083   12.337   -0.304    0.115   11.187    4.258   -3.418    2.409   -0.259   22.391   13.415    1.784   16.184   -0.747   -0.628   13.784   -0.726    1.002   -3.179    2.041   -0.000   -0.000   -1.349    6.058
X1==    7.163    1.613    4.516    2.943    1.982    1.380    0.215   -0.722   -0.248    4.890    0.601    0.141    2.669    1.207   -1.341    1.923   -0.318    3.933    4.398    2.466    3.559   -1.282   -0.495    3.321   -0.735   -0.777   -1.256    1.074    0.036    0.036    2.669    2.036
X2==    5.940    2.130    1.943    2.664    3.802    1.253    0.814    0.736   -0.336    2.523   -0.505    0.817    4.191    3.528    2.548    1.253    0.814    5.693    3.050    0.723    4.548    0.583    1.269    4.150    0.988   -1.288    2.530    1.900   -0.013   -0.013   -0.505    2.975
CD1=       32       12       14       11       13        6        4        3        3        9        3        5        6        4        4        7        3        9       10        8        6        0        1        6        1        1        0        2        1        1        6        3
CD2=       17       11        6        7       15        6        5        4        3        5        1        4        7        6       12        6        5       17       11        5        9        3        4        8        3        0        6        3        1        1        1        4
CCTAGTTAATGTGAAAATTCCAGAAGGATACTATTTCTTCATGGGTGATAATACATTGGAAAGTCAAGATAGCCGTTTTTTTGGATTTGTTCCTATTGAAAACGTTATTGGAACAACTTTTTTAAGAATTTATCCATTTGACAGGTTTGGAAAGATATAGCTAACCTTATCAAAAAAACCGCCTTCTGGCGGTTTTTTAAGTTTAAAAATGGCGGAGACGGTGGGACTCGAACCCACACGGGGTGTAACCCCATCGGTTTTCAAGACCGACGCCTTAGCCAATTAGGCTACGTCTCCACCAATACGAACGAAATGTCCAATCCAAAGGAATTATACCATATAAGGAGCGTTTTGTCAATGAAAGCTTCAGATGAAAAGGCTAAAAAAATTAATAAATATATCAATATGTTAGTTAACTACCCTGTTAATTTGACCGCTTATCAAAACCAAAAAGATGCCTATGAAAACCTTATTTTAGACAGTATAATTCCTGTAGAATCAGAGGAGAGCTTCTTAAACTCAAAAAAGATCGTAGACATAGGAACCGGCGGAGGTATACCTGGTCTAGCTTGGGCTATATACTTCCCAGAAAAAGAATTTTATCTAGTAGATAGCGTATCAAAAAAGATACAAGCTTTGCAAATTTTTATAAAAGAGTTAAAATTAACTAACGTTTATTTGTTCTGTGAAAGAGCAGAGGATTTCGCAAAAACCCATAGAGAATATTTTGACTTTGCAACATGCAAAGCGTTAGCCAGAAGTGATATCGCATTAGAATATTTGACCCCACTTGTGAAAGTAAATAGCTATATATCCCTATTCAAAGGCCCATCTTACTTCAAAAATGAGAAAAAATATACACAAAACGTGTTGAACAAGTTGAATATCTCTGAGTTTAAAGAAATTGAATACGAAATTGGAGAAGACAAAAAGAAAAGGTATTTTATACTTTTTAAAAAAATTGGAACTACCTCTCAAAACTATCCAAGGCAAGTAGGTATTCCAAAAAAATTCCCTTTAGGAGAAACGAAATGATCAAAATTATTGTTGATAAGCCTTATGAAGGTTCGATGAATATGGCATTAGACATATCAATAGCCAAACTCAGTGCAATAAGAAAAATTTCTACATTAAGGATCTACCAATGGAAAGTTCCCACCTTATCCCTTG
KOK=        78
KK=  578348  LL=  579067  Z=    5.57  JJ=  577898  DL=   720
A===      111      112      113      114      121      123      124      131      132      133      134      141      143      144      211      213      214      223      224      231      233      234      243      244      313      314      323      333      334      343      413      433
B===      222      122      422      322      212      412      312      242      142      442      342      232      432      332      221      421      321      411      311      241      441      341      431      331      424      324      414      444      344      434      423      443
RRR=    3.013    0.420   10.694    1.089    2.484   13.270    1.774   -0.099   -3.528    1.595    1.245    3.189   -0.064   17.405    1.956   12.278    2.164   19.392   11.004    0.687   -0.369    1.245   -3.923   21.173    0.563    0.059    1.595    2.392    0.017   -0.018    1.245    0.983
X1==    1.079    0.504    3.774    0.514    1.079    2.110    2.542    2.110    2.942    1.313   -1.030    4.569   -0.049    4.293    1.079    5.439   -1.513    3.774    3.893   -0.387   -0.687   -1.030   -1.030    3.497   -0.687   -0.049    1.313    0.678   -0.493    0.507   -1.030    0.507
X2==    2.793    0.834    2.834    2.117    2.303    6.290    0.698   -0.047   -1.199    1.215   -1.208    0.698    1.300    4.054    1.813    2.257   -1.430    5.138    2.826   -1.775    0.537   -1.208    3.809    6.054   -0.820   -1.208    1.215    3.530   -0.035   -0.035   -1.208    1.937
CD1=        5        4        6        3        5        4        6        4        5        2        0        9        1        7        5        8        0        6        8        1        0        0        0        6        0        1        2        1        0        1        0        1
CD2=       10        6        8        5        9       14        3        3        1        4        0        3        3        5        8        7        0       12        6        0        3        0        6        7        1        0        4        6        1        1        0        3
GGGAGATTATGGCAAACTGGTTTCAAAATGTCTCTCCTTTACAATACTGGCAACGATACAAGGAGAGTAGCCGCAGAAATATTGAGGGATAATTTGGCAAAGATCAATCCAAGATTCCAAGTTGAAGTTAGAGGGGTTCAATGGGCAACTTACTTAGATGAAAGAGAAAATATGATGCTTCCAGCTTTCATCATAGGTTGGGTAGCAGATTTTCCAGATCCACATAACTTTATTTTCACCTATTATCATAGTGAAGGTGATTACGGAGGGTACTACGGCGAAAACTTTGCGGAATTTGCAAGCTTGCCAAGGCCAGAATTTGGCGGGAAATCATTGAACAAGATGATAGAAGATGCTGCTGTTGAAACCGATCCTGTTAGAAGAGAACAAATGTATATAGATATTCAAGAGTTTATCTTTGATTACGCACTTGTTTTACCTCTTTATCAGCCTCAAGGGTTGAGGGTTCATCGCTCTTGGTTAAAAGGATGGATAGATAACCCAATTTGGCCTGGTGATTATTATTATAACTACACTAAAGTAGAGTAATAATTCTGTTAAGATATTGTAAAAAGAAAGTTCTTTGTAGTAGAATGTGGAGAGAGGGGGGATCCCCTCTCTTTTTAAGTGATTACTTATTAAGTATATTTAACAGAGCGGAGGTGTTTTCTTTTGACAACATACATTATCAGAAGGTTATTGTTATTACCTTTGGTTATG
KOK=        79
KK=  648158  LL=  649027  Z=    5.81  JJ=  648038  DL=   870
A===      111      112      113      114      121      123      124      131      132      133      134      141      143      144      211      213      214      223      224      231      233      234      243      244      313      314      323      333      334      343      413      433
B===      222      122      422      322      212      412      312      242      142      442      342      232      432      332      221      421      321      411      311      241      441      341      431      331      424      324      414      444      344      434      423      443
RRR=    8.846   -0.064    1.757   16.524   -0.081   -0.017    3.712    6.826    1.389    0.666   -0.418    0.350   -0.010   -0.511    0.541    3.093    9.367    4.566    2.725   10.837   -0.038   -1.282    2.043   45.917    0.666   29.574   11.387   -0.382   -1.449    0.903   -0.404    0.903
X1==    4.103    0.091    0.850    2.550    0.554   -0.204    1.224    3.304    0.897    0.587    1.474    0.736    0.034   -0.243    0.554    1.999    2.582    2.681    0.964    4.752    0.416   -1.248    1.989    6.994    0.587    5.075    3.037   -0.765   -1.176   -1.176   -0.686   -1.176
X2==    2.156   -0.706    2.066    6.479   -0.145    0.082    3.033    2.066    1.548    1.136   -0.284    0.476   -0.284    2.099    0.976    1.548    3.627    1.703    2.825    2.281   -0.090    1.027    1.027    6.565    1.136    5.828    3.750    0.499    1.232   -0.768    0.589   -0.768
CD1=       16        5        6        7        6        3        4       11        5        4        4        4        2        1        6        7        6        7        3       12        3        0        4        8        4        9        7        1        0        0        1        0
CD2=        6        2        4       12        3        2        8        4        4        2        1        3        1        5        5        4        9        5        9        5        1        3        3       13        2        8        5        1        2        0        2        0
TTCTTAAGTTTCAAAACTTTTTCTTCTTCTCCTTGGGCAACCACCTCAACTGAATCATCAGGTAAATTTCTAACATACCCTTCAAGTTGAAGCCTCAACCCATGCACTCTTAAAAAATGTCTTAAACCAACACCTTGAACTCTTCCATACAATATCCACCTTTTGCAAATCATAGAGATATACCTTAATTTCTTGAACCTGCTAACACTAGCATTCTCAAAAGTTGAGCGATGGCCATTAACGCAGCTGCCACATAGGTCAATGCAGCGGCTGATAAGACCTTTTTTGCACCTACTACTTCTTCTTTAGACATTCCCATAACGGGTAAAAGTTTCAAAGCTCTGCTACTGGCATTGAACTCAACTGGCAACGTTATAACTGAAAACAAAACCACGAAAAGAAAGAGAAAAATGCCAGCATTCAGTAAGAAAGGGGCAGAAAAAATAAGTCCAACAAAGAAAATAATCCATGCCATGTTGGAACCAAAACCTGCCAACGGAACAGCCAGATTCCTTAGAACTAAAGGTTTATAGCCTTTAGCATGCTGTATGGCATGACCTGCTTCGTGAGCTACCACACCCAAAGCAGCTATAGACGAACTGTTATAAGTGGAGTCAGAAAGTCTCAATACTTTTTTGGTAGGGTCATAATGATCACTCAAAGTACCTCTTACTCTTTCGACTTTAACATCATACAACCCAACAGAATCAAGTAATCTTCTGGCAAACATATAACCTGGTTCTCCAACAGATGATTTGACTCGAGAGTATTTGTTGAAAGTACTGCTAACTCTACTTTGAGCCCATATAGCCAATATCAATGGTGGGATCAACAACAACAGTGTAGAATAAAACACCTCTATTCACCTCC
KOK=        80
KK=  657788  LL=  658957  Z=    5.13  JJ=  657758  DL=  1170
A===      111      112      113      114      121      123      124      131      132      133      134      141      143      144      211      213      214      223      224      231      233      234      243      244      313      314      323      333      334      343      413      433
B===      222      122      422      322      212      412      312      242      142      442      342      232      432      332      221      421      321      411      311      241      441      341      431      331      424      324      414      444      344      434      423      443
RRR=   73.278    4.304   27.720    4.762   -0.002   -1.666    0.681   -0.108    4.295   -3.954    0.567    3.969    0.567    3.237   -0.005   -1.825   -0.731   12.199    0.442    6.481   23.821    0.543    1.532   -0.757   -0.679    0.167    0.615    1.569   -1.387   -0.269    5.982    0.138
X1==    7.581    1.703    5.956    1.362    2.726   -0.754   -0.962   -0.358    2.542    3.096    1.130    1.362    1.130    4.603   -0.002    1.993    0.577    2.242    0.241    1.993    6.015    0.458    1.291    2.592    0.532    0.332    0.658    0.484   -0.593    0.407    2.726    0.407
X2==    9.666    2.527    4.654    3.496   -0.001    2.210   -0.708    0.303    1.689   -1.277    0.502    2.914    0.502    0.703    2.166   -0.916   -1.266    5.441    1.834    3.253    3.960    1.187    1.187   -0.292   -1.277    0.502    0.935    3.241    2.339   -0.661    2.194    0.339
CD1=       33       14       15        7       17        2        2        3        8        5        3        7        3        8        9        7        5        7        4        7        8        2        3        5        2        2        2        1        0        1        5        1
CD2=       33       15       12        9        8        8        2        4        7        0        2        8        2        2       14        2        1       15        7       10        7        3        3        1        0        2        3        4        3        0        4        1
AGGCTTTTATTGGGAGTCTGGTGTTTTAGAGTTTATAACAAAAAAAGAAAAAGATTTAAACTTATATACATCTGGTCTGGGTAGTTTAAAAGGATTATTTTATTCTTTGCATGGAGTAAATTTTTTCGGTCGTTTAAAAGATTTCATATATGAAAAAAATAATCCCCTAGGTGAGATAATTACCTCCACCGAATTATACAACAGTAGATATGCTCAAACAACTGCATTGATAAGATTGGGAAGAGGGAAAATGTCCCTTTACAATCCAGATAATTTAAAAACGTTTTTGGAAGATTATTTTGGTAATCAAACACTTTCTTCACTCGGAAAAAATATTAGTTTTGAAGTCTTTGAACTTAAAAGTAGAAAAGCAATCACGTTGAAGAATAATACAAGAATTGTCGATATGTTAATGATGGAATTAGCGTTTCCACCTTATTATAGTTATTATGAATATCAAGGCGGGTTTTTTATTCCAACTTCATATATTTCTTTTGTTCCTCAAAAATTCCCTAAAGATGCAGTAATAATTTCTTTTGATCCTATTTTAACTTATCCATATCCAAAAAATACCGTTGAAATTCTTTTAAAAGTCTCTTATTCCAGAACGTTAAAAAACTATCGTTTATTAACTGAAGGTTTTAATACCATTGAACCCCAAAAACGATTAAAAAATTATTTTAATATGTCCGCTTTTTTTGAAGGTCAAAATCAAGCTAATGTTTTTTTGGAGGCCAAAGTATGAAGCGTTTTACTGTATTTTTTTTAATACTTATTATAATAAATACGTTTATTTTTTCTGCACAAATAAATGTAAAAGCAGATGAAGTTAAAGGGGAAGAAAGTAGGTACATATTGAAAAACAATGTTCTTATACAAAAAGAGGACCTTTCTATTTTAACGGATTTTGCCACCATCACTCTGATTAACGACGAATGGCGAAAAGTCAACACCAACAAAGTTTATATAACAGGAGATACTTTTGAAGCTACATCTACATCTATGGACTTTGACCTTCAAACTGAAAAGGGAACCCTTTTGGGGAATGTTTTAGCTAAGATTTTTACTGAAGAATCAGAGATTGAGATAAATTCTGACGAACTTCAAATAGATAACAATAACAAAAAATACGAAGGAAGTTCTGAAGATCTGGTTTTGATAAAAAAAGAA
KOK=        81
KK=  659618  LL=  660607  Z=    8.54  JJ=  659438  DL=   990
A===      111      112      113      114      121      123      124      131      132      133      134      141      143      144      211      213      214      223      224      231      233      234      243      244      313      314      323      333      334      343      413      433
B===      222      122      422      322      212      412      312      242      142      442      342      232      432      332      221      421      321      411      311      241      441      341      431      331      424      324      414      444      344      434      423      443
RRR=   29.545   15.805    8.164   -1.704   -0.633    5.081    1.209   -0.419    0.077    0.950   -2.323   11.415   -0.023    0.008   -0.420    0.037    7.918    9.887    0.235   13.927   75.731    0.272    0.225   -0.656   -0.258   -0.023   -1.482    3.684    0.272   -0.232   -0.365    1.149
X1==    5.391    4.773    2.221   -0.524   -0.513    1.669    1.474    1.699    1.096    0.541   -1.220    6.019    0.432    0.324   -0.513    0.522    2.027    2.807    0.152    5.686   10.259   -1.108   -0.199    0.600   -0.317    0.432   -1.066    1.499   -0.540    0.460   -0.394    0.460
X2==    5.480    3.311    3.675    3.254    1.234    3.044    0.820   -0.247    0.070    1.755    1.903    1.897   -0.052    0.023    0.818    0.070    3.906    3.522    1.551    2.449    7.382   -0.246   -1.135   -1.092    0.813   -0.052    1.389    2.457   -0.503   -0.503    0.926    2.497
CD1=       27       22        8        3        7        6        6        7        5        2        0       16        2        2        7        4        7        7        3       13       12        0        1        2        1        2        0        2        0        1        1        1
CD2=       17       14        8        7        9        8        4        2        3        3        3        5        1        1        8        3        9       10        6        7       10        1        0        0        2        1        3        3        0        0        2        3
GAGTAGTAAATGGAAGGATTGACTTTTCAATCTTCTTAGCTGAACCTTTTTGAGATGAACAAAAATCAAGGATTTCTACTAATAGAAAGTGTTTTTGAAATTTTTATTGTTTCTTTATCAATGTTGATCGTAATAGGTACTTTTTCAAGTACAATCATGATTCTAAAAAGTTCCTTAGATGAAATGGTTAATCTAAATCTTATTTCCAACGCCGTTATAGAAGTGATAATTGTTGCTAAGAACGAAATGAAAAATGTGACCTCCTATGATTCTTCAACTGTCCTTGGGAATTCATCTGATGGCAAACTAGTTGGTTTTTCATACAATAAATTAACACAAAAAATTAACCGTTATAAAGATTCCGGATGGGATAAAGGATCCACATTGATTTCAGGAAATATAACAACTTTTTCATACGATGGAAAATTTTTAAATGTAACATGGAATGACGAATACGAGTTAAAACTTTTCATCCCTTTTTAGATTTCATAAAAACCCCAAAAGACAAAACTTAGGAGGAAATCATTAATCAATGGCTAATGAAATAATAGAAACCTACAAAATTTTAGAAGAAAGAATAAAGTCAGAGAACATTCAAATTTACTTTGATATGTTAGATTCTCCTTATCCTTCTTTTAAATCCAAAGCTATTCAAGAATTAACAAAACAAAAAATTGATGTTCCAAAAATAAAAGAATTTTTAAAAGATCCCGATAAAAACGTCAGATTTTCTGCATATAGGTACTTAGATAAAATGGGTGTTTTGGATGAAAATTCTATAAAAGAGGCTTTGAAAGACATTTCCGCAAACATTAGAAAAGAAGCAACTATCAGCTACATTCAAATGGGTATAAAACCAATAGAATTTATTTTGGAGTTTACTGAAGATCCTGATCCAATGGTTAGATATCAACTGATATCCACATTTTTGGAATTCTACCCGGAAGATTCAGAAAAGATTATTAGTAAAATGAAAAATGATCCCTACGT
KOK=        82
KK=  489639  LL=  490748  Z=    4.70  JJ=  489579  DL=  1110
A===      111      112      113      114      121      123      124      131      132      133      134      141      143      144      211      213      214      223      224      231      233      234      243      244      313      314      323      333      334      343      413      433
B===      222      122      422      322      212      412      312      242      142      442      342      232      432      332      221      421      321      411      311      241      441      341      431      331      424      324      414      444      344      434      423      443
RRR=   65.020    2.213    9.336    2.613   -0.112    4.120    3.458    0.833   -2.587   11.508    0.010   11.629    0.947    3.497   -0.662    2.063    1.047   19.174    5.257   -1.896   25.744   -1.669    0.264    1.653    0.290   -0.039    8.591   -0.188    0.093    0.182   -1.705    0.390
X1==    7.178    1.187    1.819    1.414    0.412    1.355    1.153    0.753    2.568    2.157    0.031    4.617    2.906    2.046   -1.137    1.355   -0.926    3.359    1.233    3.780    4.682   -1.233    0.403    1.358   -0.361    0.031    2.770    0.430   -0.780    0.220    3.625    0.220
X2==    9.058    1.865    5.133    1.848   -0.273    3.040    2.999    1.107   -1.007    5.334    0.326    2.519    0.326    1.709    0.582    1.522   -1.131    5.709    4.262   -0.502    5.499    1.354    0.654    1.218   -0.802   -1.267    3.101   -0.437   -0.119    0.826   -0.470    1.771
CD1=       30       10        7        8        8        5        6        5        7        4        2       15        6        6        4        5        2        7        5        9        6        0        2        4        1        2        4        1        0        1        7        1
CD2=       23       10       12        5        5       10        8        5        2       10        2        6        2        3        7        7        1       18       12        3       12        4        3        3        1        0        8        1        1        2        1        3
TTCAATAAAACCAGATTCTCTTAAGGTATTTTCCGGAAACGACGATCAAGTTCTTCCTATAATGAGCTTAGGTGGAGATGGACTCATCTCGGTCGCCTCCAATGTTGCTCCAAAACCTTTCGTTGATTTAACTCATAGCATTCTTAACAACGATTTAGAAAAAGCACGAAAATTAAACAATCAATTTATGAAACTCAACAAACTATTGTTCAGAGAGGTTAATCCCATTCCTGTAAAATATGCCGTTTCTTTACTAGGTTTATGTGAAAATGTTGTGAGATTACCGTTGGTGAAAGCAACTCCAGAAACAGAGAGACTTTTGAAAGAAGAGATGGAAAGGTTGGATTTACTATGAAGATAGGCATAGTAGGATACAAAGGACGAATGGGAAAAGAAATAAAAGATTTGTTTGAGGAAAAAAACCATGAATTTGTTTGGGGATACGATAAAGATGGTGAATATTTTCAGGATAAGCCTCAAATTATCGTCGACTTTTCACTTCCCGAGGTTTTTGAAAAAACGGAAGAGTACGTTAGGAAATTCAACGTTCCATTGATCATTGGAACAACAGCACTTCAAGATGAACAATTTGAAGCTTTAAAAACTTTATCTAAAAATGTACCAGTAGTTCAAAGCTACAATTTTTCAATTGGTATACAATTATTTTTAAAGATGGTGGACTTTTTAAAAGACAAAATCGATGGTTGGGATATTGAGATAATCGAAACACATCACAGGTTTAAAAAAGATAAGCCTTCAGGAACAGCGAAGATGATAAAAGACAAATTGGGTAAAGATGTTCCAATAAGCTCATTAAGACTCGGGAATGTATCAGGTGACCATGTATTGTACATGGCAAACTTGGGCGAAGTTCTTAGCGTTTCTCATAGGGCTTTATCAAGAAGAGCCTTCGCAGAAGGAGTTCTTAAGTCTGCGGAGTTTGTAATCAACAAAAAGAATGGCTATTTTACCTTTACAGACGTAATTTGAAAAGGAGGAAATTATGAAGACAGAAGAAATAATAAATTTAATAGCGAACTCAAAGAAAAAGAATCCTTTAAAGGTCTACATTAGAGGTAACCTCAAAGAAGTGGATTTTTCCAATGTAGA
KOK=        83
KK=  504669  LL=  505328  Z=    4.72  JJ=  504639  DL=   660
A===      111      112      113      114      121      123      124      131      132      133      134      141      143      144      211      213      214      223      224      231      233      234      243      244      313      314      323      333      334      343      413      433
B===      222      122      422      322      212      412      312      242      142      442      342      232      432      332      221      421      321      411      311      241      441      341      431      331      424      324      414      444      344      434      423      443
RRR=   36.319    0.908   -2.491   14.769    3.162   23.403    0.226   -3.694    1.078    0.187    0.004    1.789    0.157    7.426   -3.985   -0.332    1.150   19.132   -0.050   -0.287    4.395    0.877   -0.003    5.744   -0.093    0.075   -0.280    1.666    0.936    0.936   -1.905   -0.162
X1==    5.307    2.314   -1.344    5.401    1.329    4.266    1.136    2.439    1.096   -0.668    0.051    1.578    0.051    3.166   -2.117    1.096   -0.865    3.758   -0.064    0.303    3.392   -0.864    0.136    2.518    0.332    1.051   -0.608    0.749    0.643    0.643    2.051   -0.357
X2==    6.843    0.393    1.853    2.735    2.379    5.486    0.199   -1.515    0.984   -0.280    0.071    1.134    3.071    2.346    1.882   -0.303   -1.329    5.091    0.795   -0.946    1.296   -1.015   -0.021    2.281   -0.280    0.071    0.460    2.226    1.455    1.455   -0.929    0.455
CD1=       16        9        0       11        7        7        4        5        3        0        1        5        1        5        0        3        1        6        2        2        4        0        1        4        1        2        0        1        1        1        3        0
CD2=       17        5        5        5        9       11        2        0        4        1        1        3        4        3        8        2        0       11        3        1        3        0        1        3        1        1        2        3        2        2        0        1
AGATTCAGGATCTTATGGGCTTTTAGTCCGTGCGGGTTCAAGTCCCGCCCTCGGCACCATCCACCTATCCTTAAGAGGCGGAATTCCGTTTCTTCAGAAAAGGTGGTTTTTTATTTTATGAGTTAGTTTTGATATAATTTAAATAGTTATCAGAAAATCAAAAGGAGGTCCTTTACATTAATGAGAAGTGTTTTTCGTGATTTTACTGATTATTTTTTTGAAATATTGGCTTTTCCAAAAGAAAAGTGGGATTTGTTTTGGCAGAATTACAAGAGAACTTTAGATTTTATAAATCTTTATCAAGGCAAAATGGGGATCAAAGATGATGAGATTGTTGAAAAGTTTAAAAAAGTTGGAAGAAAGGAACTTGACAAGGCTTTTTGGTACAAGCAAGAAATTATAAAAGACTTAAAAGCGGATATTATCAATGACCTGACAAAATCCTCTAAAGAGTTTCAACTTGATAGAGGAGATTATGCGATTTATTTAACTGTATTCACGGGGGATAGCCCTTACGAATTTTTAGAATCATTCAAAGGAACAATAATTGGTGTAGATATACTTTATTTTTATTTCAATAGGCATAAGATCGAACCAAAAGCTTTAATAGAAGAAGCAATAATGAAATTCATCAATTCTACAACACCCAATAAGAAAAAA
KOK=        84
KK=  525039  LL=  526028  Z=    6.39  JJ=  525039  DL=   990
A===      111      112      113      114      121      123      124      131      132      133      134      141      143      144      211      213      214      223      224      231      233      234      243      244      313      314      323      333      334      343      413      433
B===      222      122      422      322      212      412      312      242      142      442      342      232      432      332      221      421      321      411      311      241      441      341      431      331      424      324      414      444      344      434      423      443
RRR=   28.106    6.417   -1.661    3.146    3.935   12.525   -1.063    0.358    3.057    3.322    0.048    0.210    0.127   34.247   -1.444    1.293    1.393   25.068    1.900    0.274    0.298    0.564   -0.420   20.809   -0.356    1.913   -0.048   -0.189   -1.251    0.018   -0.032   12.483
X1==    3.819    3.160   -0.652    4.002    1.938    2.164    1.196    0.487    2.164    2.395    0.094    3.527    0.094    5.675   -1.323    4.052   -0.901    3.420    2.880   -0.354    0.928   -0.428   -0.428    2.560   -0.256    3.768   -0.050    0.471    1.232   -0.768    0.094    4.232
X2==    7.360    2.031    2.550    0.786    2.031    5.789   -0.889    0.735    1.413    1.387    0.508    0.060    1.356    6.034    1.092    0.319   -1.546    7.329    0.660   -0.775    0.321   -1.319    0.981    8.127    1.387    0.508    0.959   -0.401   -1.015   -0.024   -0.341    2.950
CD1=       18       14        2       13       11        6        6        4        6        4        2       12        2       12        3        9        2        7        8        2        2        1        1        6        1        7        1        1        2        0        2        5
CD2=       18        9        7        3        9       14        1        4        6        4        2        2        3        7        7        4        0       19        4        2        3        0        3       10        4        2        4        1        0        1        1        4
AGTTGTGGAAGGAGAAGGCCAAAGAAAAAGAGAAAGAATCCAACCTTTTGAAGGAATAGTAATAAAAATAAGAGGTGCTGGCCTAGGACGTTCTTTCACTGTTAGAAAAATAGGAGCAGATAGAGTGGGTGTTGAAAGAATCTTTCCGTTTCATTCTCCTTCTATAAGCAGCGTAGAGGTCTTGAAGAAAGGGAAAGTCAGAAGGGCTAAACTTTATTACCTCAGAGATGTTAAAGGAAAGATAAGGATTAAAGAGAGGAAGGATTGAGCCTTTTGAAAGAGGCTACTAAGAAGAAAATTAAAACTGAAACCTTGGATTGGATTTACGCCATAATATATGCACTGATATTCGGAACCATTATCAGATTGTACGTGTTTGAGACAATGATGGTTCCAACTCCTTCTATGGTTCCAACTATCCAGGTATACGACAGGTTGTTTGTAGAAAAAGTCACATATGAATTTGCTGAACCAAATAGAGGCTCGATAGTTGTTTTTTGGACACCTTTTGTGGACATCAGGGCGCAACAGCAGTTACGTGCCTTTGATAGGTTCATGGATTTTTTTGCTCCAGCAAAATTTGAAGGCCATGTAAAATATGTGAAGAGATTAGTTGGTAAACCAGGCGATACCTTGAGATTGGTACCGGTGGAAGAAAAGTTTTGGGAAGATATTAAAAATGATGAAATCCAAAATATTCCTAATTGGTTGAATTTCATCATTAATTATTACGAAAGTATAGATTACATCCCACCCCAGATAAAAAATAAGGTTTCAAGATTAGAAATAAACGGTAAAATACTCCCTGAATTTGAAAATATTTACTATTTAAGAGATGCAATATTTGAAGATCCTAAATTTTTTGATTATATAGCCTATCCGGAGAAATACAGTTACCAAATTGCCACGTCTGATTTATTTTTCATGTATATGGATAACTTTACAGGTAGGCTGATACCAGCCAAACCAACTATTGAATGGTACAAACAA
KOK=        85
KK=  544899  LL=  545948  Z=    4.71  JJ=  544779  DL=  1050
A===      111      112      113      114      121      123      124      131      132      133      134      141      143      144      211      213      214      223      224      231      233      234      243      244      313      314      323      333      334      343      413      433
B===      222      122      422      322      212      412      312      242      142      442      342      232      432      332      221      421      321      411      311      241      441      341      431      331      424      324      414      444      344      434      423      443
RRR=   55.790    7.014    1.216    4.532   -0.401   -0.870    1.543    2.589    1.605   -0.158   -0.692   36.915    1.470   -3.454   -0.221   -2.239    0.141    0.870    0.028   20.527   43.027    0.155   -0.415    8.281    0.081    0.172    0.028    5.765    0.212    0.507   -0.116    3.018
X1==    7.879    1.829    0.593    2.330    0.688   -0.427   -1.157    3.169    0.606   -0.034    1.912    6.406    1.117   -1.119   -0.073    2.155   -0.573    0.619    0.021    6.288    7.724    0.330    1.127    5.202   -0.737   -0.474   -0.026    3.756    0.151   -0.849    0.322    2.151
X2==    7.081    3.834    2.050    1.945   -0.583    2.035   -1.334    0.817    2.650    4.642   -0.362    5.762    1.317    3.088    3.031   -1.039   -0.246    1.407    1.371    3.265    5.570    0.469   -0.368    1.592   -0.109   -0.362   -1.063    1.535    1.403   -0.597   -0.362    1.403
CD1=       28       12        5        7        9        3        1       10        5        2        4       14        3        0        7        8        2        5        3       16       13        2        3        7        1        1        2        5        1        0        2        3
CD2=       24       16        6        7        5        6        1        4        7        6        1       14        3        6       14        1        3        5        6        8        7        2        1        4        1        1        0        2        2        0        1        2
AGAGGAAGCCTCATATGCAGAAAAAATTACAAAAGAAGATCTTAAAGTAGATTTCAATAACGGTACTATAAAGGTTCATAACAAAATTAGAGCTTACGATCCCTACCCTGGAGTAAGAAGTTTATATGAGGGAGAAGAAGTAAAGATATTTGGTTCGAATTTTTCTACTGATTTGTTGACGATAGAAAATGAAGAAGACCCTGGAACAATAATATATATTGAAAAGGACGGCATAGTTGTAAAATGTAGAGATGGAGCCGTAAAGATAAAAGAGATACAATTCCCTGGTAAAAAAAGAATAACCACTATAGATGCACTCAATGGGAAAAAATTAAAAGTAATGGGACAATTCAGTCTCGATTAAAGAAAAGTTTTTCAACGTTGCTTTTTATAATCTCTTTCAAATTTTCAACGTCTATCCCTTTTATTTCTGATATTTTCTCATAAACATACTTTACGTACGTCGGATTGTTTCTTTTTCCCCTGTAAGGTACAGGAGGTAAAAAAGGCGAATCTGTTTCAGGTAAAATTCTTTCAACAGGTGTTTTTTCAACAACTTCCCTCAATTTATTATTTTTTGGATAAGTAATTGGACCATCAAACCCTATATATAAACCCAAATCCAAAAATTTCTGAGCCATTTCCCAATCACTTGAAAAGCAATGAACCACACCTTTATACTCAGATAATCCTTTTTTTTGTAAAAAATTGTATGCCTCATCATACGCATCTCTAATATGAAAAGCTACTGGTAAGCCTACCTCTTTAGCTATATCTAATTGCATATCCAAACTTTTATACTGGTCCTGTTTATTAGTTTCCCAATGAAAATCCAATCCAATTTCTCCGATTGCTACAATTTTAGGCTTTCTTGCCAGTTCTTTTATTTCATCTAAATCCGTTTCCTTTAAACCTTCACTTTCGGTGGGATGTATTCCAACAGTTCCAAATATTTTTTCCTTATCTTTTAAGAAATTAACTACATTTTTAGAAGACTCAACGTTTATACTAATTTCGATCAACAGATCCAACTCTTCATTAACTTTTTCC
KOK=        86
KK=  575169  LL=  576158  Z=    5.71  JJ=  575139  DL=   990
A===      111      112      113      114      121      123      124      131      132      133      134      141      143      144      211      213      214      223      224      231      233      234      243      244      313      314      323      333      334      343      413      433
B===      222      122      422      322      212      412      312      242      142      442      342      232      432      332      221      421      321      411      311      241      441      341      431      331      424      324      414      444      344      434      423      443
RRR=   34.985    3.700    3.069   18.921    2.169    3.767   -0.746    0.940   -1.168    3.363   -1.944   11.388   15.995    9.695    0.276    1.027    0.686   10.592   -2.015    0.588   20.345   -1.617   -2.329   11.798    0.027    1.639    1.361    1.628    0.085    0.789    0.445   -1.322
X1==    5.306    2.268    3.619    4.126    1.782    3.466    0.986    0.379    1.319    1.450    1.395    4.126    3.109    3.046   -0.164    2.392    0.344    3.030    2.332    0.245    6.582    1.409   -0.718    3.905    0.019   -1.176    1.247    1.097   -0.115   -1.063   -0.319    1.780
X2==    6.593    1.631    0.848    4.586    1.217    1.087   -0.757    2.482   -0.886    2.319   -1.393    2.760    5.145    3.183   -1.681    0.429    1.993    3.496   -0.864    2.402    3.091   -1.148    3.243    3.022    1.449   -1.393    1.091    1.484   -0.743   -0.743   -1.393   -0.743
CD1=       12        9        8        7        8       10        4        3        6        4        3        7        5        4        4        8        3       12        8        4       14        4        1        6        2        0        5        3        1        0        1        3
CD2=       28       10        5       15        9        4        2        8        1        4        0       11        9        8        2        3        7        6        1        6        4        0        5        6        3        0        2        2        0        0        0        0
CTCCCACTTTCGCCTTCTCTCAACATCTCTTTTAAACTAGGTATTACAGAAGAGAGAAGTTGAAAAATGATCGAAGCAGTAATATATGGGGTTACTGAGAGAACAAATATAGATAAATTGCTTAATGCACCACCAGCAAAGACGTCAAAAAAACCGATGAACCCTCCAACTGCTCCTTGAGCTGCTCCACTTAAAGCAGCTTGCCATGCCTCAACATTTATTCCAGGAATGGGGATGTAAATACCTATCCTAAACCCTATCAACGCTAAAAAGGTGAATATAACTCTATCCCTTAATTCAGGAATCCTAAAAACGTTTCTAAAGGCTTTGAACATATTATTCAATCACCTCTATTTTCCCGCCAACAGCTTCGATTTTCTCTCTAGCTGTTTGAGAAAAAAGGTGAGCTTTGACAACAAGAGGTTTTGATATTTCTCCTTTTCCTAGTATTTTTACTCCATCGTTCAATTTCTTTATTACTTTCTTTTCTAGAAGTATATCTGGTGTTACTTCTTCATTTTCAGAGAAATACTTTTCTAATGTATCTACATTTACAATAGAATATACTTTTTTGAATGGTTTATTGGAGAATCCATATTTTGGGGTTCTTCTAATGATGTTTGTTTGTCCACCTTCAAAGATTTTGCTTATTTTACCTTTTCCTCTAGCCTTTTGACCCTTGTGCCCTTTTCCAGATGTTTTTCCTAATCCTGAGCCAATTCCTCTTCCTACCCTTTTCTTAGGTTTTCTTGATCCTGGTGTAGGTTTTAGATCTTCTATTTTAAGTGGCATGTATATAGCCTCCTTATTTACGGTTTGTTTTTTTAAGAATCGATTTCTTCCCACTCGACTAGGTGATGTACGGTTCTTATCATTCCCCTAATTTGGGGATTGTCAGGTTTTATTACCACTTTATCTTTTCTAGTTAAATCTAAAGCATCGAGAGTAGCTAATTGTCTTTTGTTCTTCCCTGCTCTTCCTCTTACTAAC
KOK=        87
KK=  598779  LL=  599618  Z=    4.81  JJ=  598419  DL=   840
A===      111      112      113      114      121      123      124      131      132      133      134      141      143      144      211      213      214      223      224      231      233      234      243      244      313      314      323      333      334      343      413      433
B===      222      122      422      322      212      412      312      242      142      442      342      232      432      332      221      421      321      411      311      241      441      341      431      331      424      324      414      444      344      434      423      443
RRR=   28.054    0.838    7.365    0.288    5.967   13.693   -0.529   -0.177   -0.878   20.476    0.335    0.907   -0.148   -0.701   -6.032   11.341    0.767   20.239   14.780    0.600   12.594    0.292   -1.477    5.128    0.288    2.017   -0.199    7.579   -0.204    0.504   -0.482    2.956
X1==    5.613    0.432    2.256    0.177    1.791    4.034   -0.494   -0.947   -0.992    6.902   -1.183    2.629    0.524    3.660    2.698    2.149   -0.494    5.739    5.932   -1.620    4.096   -1.207    1.303    1.138   -0.238    1.378    0.597    2.353   -0.708   -0.708   -0.329    1.292
X2==    4.998    1.939    3.264    1.631    3.331    3.394    1.071    0.187    0.885    2.967   -0.283    0.345   -0.283   -0.192   -2.236    5.277   -1.552    3.526    2.492   -0.370    3.074   -0.242   -1.133    4.506   -1.210    1.464   -0.334    3.222    0.289   -0.711    1.464    2.289
CD1=       17        6        6        3        9        9        2        1        1        9        0        7        2        6       11        6        2       12       13        0        6        0        3        3        1        3        2        3        0        0        1        2
CD2=       16        9        8        5       12        8        4        3        4        5        1        3        1        1        0       11        0        8        6        2        5        1        0        6        0        3        1        4        1        0        3        3
TAAGAAAAAATTAGCTTGAAAACCACCTTGAGAAAGATCTGTCCACAAGAGGAATCTGGGGTTGTATGCGTAACTGCCTTCAAAATAATAGATTACTTGCCACAGTATGATCATAATGGGCAAAGGAATCAAAGAAGTCAAACAACCCCCGGCAGGGTTCACACCTTTTTCCTTGTACAATTTCAGAGTTTCTTCTTGTTGTTTTTGAGGGTTCTTATATTTTTTCCTTATTTTGTCAAGCTCGGGTTGTAACTGCTTCATTTCGATCATGGATTTCTTTTGTCTCCCATATACAGGGAATAATATTGCATTTACTATCAGGGTAAAAAGTATTATAGCCCAACCGAAATTACCTGTTACTTTAAATAGCCACCAAAAAAAGGCTACGAACCAATAAAAGATATTAGAAAAAGGCCCAAATTTACCTAAATCCTGCATTAAATCGATTATAGTAGAGTAAGTATTTCCTTCTTCTATGCCGTCAAACGTTTCTTTTATAAAAATTTTTTTGGTTGGACCTAAGTATGAGATTACTTTTTGATCCGAATAATTTAATGGGAATAAGTATTGGTTTTGAGAGGATTCGATCTCTCCCGGGGTATAGATGGCTAGTGCGGAATCTAAGTTTTCACCTGTTAAAACGGATTTATCAATGTATGAAACAAAGACATTGTCGGTGTATCTTATTCCAGAAGAAAAGGATATGCTAGGTAAAACAACGTATCCATTCAAATTTTTAAATTGAACATCAAAATGATAGTTTGGATCGTTGTAAAACTTATAAATTTTCTGTCCTCCGTTGGGGAAGAAGTAAATTATTTCAACATGGGTTTGATCTTC
KOK=        88
KK=  612039  LL=  613028  Z=    7.11  JJ=  611919  DL=   990
A===      111      112      113      114      121      123      124      131      132      133      134      141      143      144      211      213      214      223      224      231      233      234      243      244      313      314      323      333      334      343      413      433
B===      222      122      422      322      212      412      312      242      142      442      342      232      432      332      221      421      321      411      311      241      441      341      431      331      424      324      414      444      344      434      423      443
RRR=   41.688   -0.174    1.213   23.366    5.086    9.895    0.555    0.056    1.274   -0.673    4.459    0.227    1.632    2.571    7.618    0.013    1.041    0.293    2.916    8.009   -0.501   -0.489    0.205    0.204    0.514   21.258    2.697   28.135   -0.233   -0.233   -0.332    0.092
X1==    6.407    0.482    1.396    4.552    2.587    2.962    1.259    0.172    1.201    0.539    2.311    0.836    1.443    2.369    2.166    0.026    0.664    0.444    1.635    1.788    0.418    1.287    0.454    0.490    1.396    4.916    1.241    5.308    0.325    0.325   -0.293    0.325
X2==    6.506   -0.361    0.869    5.133    1.966    3.340    0.441    0.322    1.061   -1.248    1.929    0.271    1.131    1.085    3.517    0.491    1.566    0.661    1.783    4.480   -1.197   -0.380    0.452    0.416    0.368    4.324    2.173    5.301   -0.717   -0.717    1.131    0.283
CD1=       20        7        5       10       12        8        5        3        5        2        4        4        3        4       11        3        4        4        6        6        2        3        2        2        3        7        3        6        1        1        1        1
CD2=       25        6        5       13       12        9        4        4        5        0        4        4        3        3       16        4        6        4        6       11        0        1        2        2        2        7        4        6        0        0        3        1
ACGGAGCGCGGGAGTAGCGCTAATAAAGCCACGTACCCGTGTATACTAAAATTTAATGAGGGGAAGTGATTATAAAAGTGACTTCGAATAAATTTTCGTCTTCTTCTGAAAATGAGGGTATTTCTGGGGCTGGTGTAGGAGATGGCTGAGCTGTTGTCGAGGCTTTTTGTGAAGAAAAACCAAAAAGCATAAGAATGATTGCAAAAGGAAGCAAAATTTCTAAAAATCCTTTCAAGTTTCTTTCACCTCTTTGATGTTGTAACTTTGCTTTCAGTTTATTATATCATATTTCTTATCTCAATTCTCCACACGCATTAGATCATATTAGATGTACGTGAAAAAGATTGGTTAAATTATAATTCGAGACTTTGAGGGAGGTAACCCCCCTCAAACTCCCCAACAAACAAGGAACTTCTCTAAATCTTAAAATTATGAACCACACAATTTTGTGATTAGGGGTAACCCCCCTCAAGCTCCTCAAAAATAAAAATCTCTTTTTTAAAAGATATTTTTTTTGCTCAATGCTGCAAATAAATCATATTATATCCTTATAGATGACAGATAAGTATGTTACAGAACTATATTGTATGATTCCACAGTTTAAACACCTATTTTCATAGAAGTTTAAAATAAAATCTAAAATTGATCAAATTGTACTATACAGTCAAATAAAAAACGCCCGATAAGGGCGATTTAGATTTTACTCAATCTGTCAAAAGCTAATCGATGAAGTGAATAACTACTAGATTTTGAATTTCTTAAACTGACTTTTTAATTCTAAAGAAAGTCTATTTAATTCTTCAATGTCCTCGTTTATTCCAGAAGTCTGATCATCTTGTTTTTCTATATCAGATAATATATTTTTAACCCTTTCAGATATAGAGGATACAGAATTTGATGCCTTATCCATGGCTTGGGCTATTTCTGAAGTGACTTCTGTTTGTTGTTTGATTTTTCCAGTTACATTTTTTATGTTTTCGTCTGTACTTT
KOK=        89
KK=  618159  LL=  619088  Z=    4.71  JJ=  618039  DL=   930
A===      111      112      113      114      121      123      124      131      132      133      134      141      143      144      211      213      214      223      224      231      233      234      243      244      313      314      323      333      334      343      413      433
B===      222      122      422      322      212      412      312      242      142      442      342      232      432      332      221      421      321      411      311      241      441      341      431      331      424      324      414      444      344      434      423      443
RRR=   38.804    0.888   11.795    6.164    0.702    2.158    1.651   -0.165    7.806    3.924    0.478    1.608    2.566    3.645   -0.308   -0.084    1.652    5.502    0.550    0.788   23.914   -0.385    5.690    5.433    0.515   -0.489    3.117    8.946   -0.417   -0.540   -0.530    0.620
X1==    4.818    0.417    2.830    2.829    0.417    3.312    1.026    0.530    2.261    3.868   -0.387    1.410    2.102    2.042    3.122    1.735   -0.918    3.151    0.649    1.209    3.870   -0.577    1.695    3.600    0.508   -1.216    2.642    3.428   -1.037    0.904    1.272   -1.037
X2==    8.054    2.130    4.167    2.179    1.685    0.652    1.609   -0.311    3.452    1.015   -1.235    1.140    1.221    1.785   -0.099   -0.049   -1.800    1.746    0.847    0.652    6.180    0.667    3.356    1.509    1.015    0.402    1.180    2.609    0.402   -0.598   -0.416   -0.598
CD1=       14        6        8        6        6       10        4        4        8        8        1        4        4        3       12        7        1       11        4        6        9        1        4        5        3        0        7        6        0        2        3        0
CD2=       26       10        9        8        9        3        6        2        7        2        0        6        3        5        5        2        0        4        4        3        7        2        5        4        2        2        2        3        1        0        1        0
CATTTAGAAAGATATGCAGCTGCACCACTTGGAGTTATAAAATAAATTCGCCTGTATTTTATACATAACTTTACTGCTAAATCACTTCTTTTCCCTTTTCCAACCGTTGCTAACACCCCTAATTTAAAGATCATTTCAAGATATTTATCCATTCTTTCACTCGTTGTTGGGCCTATAACGCCTATCTTAGAGTTCTTTGGAGGATTAGCAGGACCAGCATAAAAAACAATTTTTTCATTTAAATCTACTGGAATCTGCAAATTTTCTGATACTAATTCCAAAAGTCTTTGGTGGCCAGCATCCCTCATAACTATCAATTCACCTGTGTATTGTAAGAGTTCTCTGACCTTTAATTTTTTTATTTCATCCATCTTCAAATTTTACCACACCTTTTCTACAAAGGTAACAATCTAAGGAAACCCCAACTGGAAGTGTTGCAATATGGGTGGGAGCATATTCTACATGTACCGAAAAAATCGAAGCCCCCTCTTTTAATCCTTGAAAACCTATTTTTAAAGTATTTAAATCTTTCAATAGCTCTTCCTCAAAATCTGCGTATACAGGGTTTTGATTTCTTTCTTTGAAACTTTTAGTTAAAGCCAATTTGGATAAAACCATCGCTTTATCAGAAGTTCCACCTATTCCTATTCCAACATGTAAAGGCGGACAACCTTTTGCCCCGTTTTCTTTCACATGCCCCATTATTACATCTTTTAACTCTTGGACATTGATTGATGGTTTTAACATGAACAAGGTTGAGAGATTTTCACTTCCCCCACCTTTCACCAAAAATTTGATCTCTAAACTCTTCCCAGAGACTTGGAATATGTGTACAACAGCAGGAGTGTTGTTCTTAGTGTTTTTTCTTTCAAAAAGGGGGTCACTGACAAGTGAAAATCGAAATGGATTTTCCATATATACCTTTTCAAC
KOK=        90
KK=  671589  LL=  672038  Z=    4.58  JJ=  671079  DL=   450
A===      111      112      113      114      121      123      124      131      132      133      134      141      143      144      211      213      214      223      224      231      233      234      243      244      313      314      323      333      334      343      413      433
B===      222      122      422      322      212      412      312      242      142      442      342      232      432      332      221      421      321      411      311      241      441      341      431      331      424      324      414      444      344      434      423      443
RRR=   47.205    1.230    7.577    0.023    0.056    2.814    2.506    0.354    0.572    6.922   -0.103    0.332   -0.754    0.113   -0.580    0.372    0.119   13.950    8.399   -1.961    1.517    0.543    2.306   -0.029    0.165   -0.103   -0.175    1.706   -1.380    0.196    0.548    2.123
X1==    8.025   -1.372    3.147    0.229    0.133    2.304    1.380    0.147   -0.696    1.675   -0.651    3.337   -0.651   -0.268   -1.372    0.304   -1.194    2.432    3.663    1.304    0.734   -0.531    0.469   -0.061    0.675   -0.651   -0.266    0.876    1.752   -0.248   -0.651    1.752
X2==    5.882   -0.897    2.408    0.100    0.422    1.221    1.816    2.408   -0.823    4.133    0.158    0.100    1.158   -0.421    0.422    1.221   -0.099    5.735    2.293   -1.504    2.066   -1.022    4.916    0.484    0.245    0.158    0.658    1.948   -0.788   -0.788   -0.842    1.212
CD1=       14        0        4        2        2        3        3        1        0        2        0        6        0        1        0        1        0        3        5        2        1        0        1        1        1        0        0        1        2        0        0        2
CD2=       10        1        5        1        3        4        3        5        1        7        1        1        2        0        3        4        1       12        4        0        5        0        6        1        2        1        3        4        0        0        0        2
TTCGTTGGGGGTCCACAACATGTTCAAAACAAATGTTCTTGTCAAGGTGGACCGGCCTTAGGGAAAGCTTTTCTGGCAGCAATGGCACAAGTTACAAACAAAGATATCTATGCCTATCCCCACAGAGAGTTGTTTGGAGCATGGGGAGCAGGTCTTTTTCTAAGAGAAGAGATATTGAAATTGAAAAAAGAAGGAAAAGAAGTGCGTTCAGCTTTCAGAGGCTTTGAAGTAGTGGATATGAAATTTGAAAAAGAAGAGGTAATGTGTTCAGATTACTTTGGCAAATTGTCCTGTAAGTTAAGAAACTGCAAATTAAAAATCTTTACCATCGGAGGGGAAAAGGTTATAACCGGTGGTTTTTGTCCGAGAGGTAACAGTGAAGGGGCAGAAAGGGTAAAAGTAGATTATGTTGAAATTTTCCATAGATTGTTTGAAAAACATTTTGAAGGT
KOK=        91
KK=  698785  LL=  699894  Z=    4.52  JJ=  698785  DL=  1110
A===      111      112      113      114      121      123      124      131      132      133      134      141      143      144      211      213      214      223      224      231      233      234      243      244      313      314      323      333      334      343      413      433
B===      222      122      422      322      212      412      312      242      142      442      342      232      432      332      221      421      321      411      311      241      441      341      431      331      424      324      414      444      344      434      423      443
RRR=   55.904    4.320   18.080    4.741    6.162    0.208   -1.055    1.353    2.990    4.182    0.000    4.088    4.788   18.627   -0.820    0.397    1.531   23.659    0.318   -1.879   -0.792   -0.533   -0.007    1.502    0.435    0.001   13.186   -0.093   -0.290    0.144    7.028    0.361
X1==    6.504    2.595    4.355    5.519    2.595    0.157   -1.668    1.077    2.257    3.340   -0.222    4.758    3.372    7.077    0.366    0.157   -1.059    9.774    0.828   -1.419    0.839    2.185    0.030    0.458    1.018   -1.121    6.412   -0.187   -0.892    0.108    2.473    1.108
X2==    8.596    1.664    4.151    0.859    2.374    1.324    0.633    1.256    1.324    1.252   -0.001    0.859    1.420    2.632   -2.239    2.529   -1.445    2.421    0.384    1.324   -0.944   -0.244   -0.244    3.276    0.427   -0.001    2.056    0.501    0.326    1.326    2.841    0.326
CD1=       15       11        9        9       11        4        0        4        8        6        1        8        5        8        6        4        1       29        6        1        4        5        2        2        3        0       13        1        0        1        4        2
CD2=       43       13       13        8       15        5        5        7        5        3        2        8        4        7        2        7        1        5        3        5        0        1        1        6        2        2        3        1        1        2        6        1
GTCAAGGTTGAAAGAGAGTATAAAACTACCGTTATACCAGAGAGAATTAATATCGCTGTAAATATTTGTGAAACACTTGACAAATCGGCAGGTAAACTATATCCAACGGTACTCAATGTGATTATAGTAAAAAACAGAGAGTCTAAAAAAGCCCAATCTTCGAGCATCATATACCCTACCGTTCCTGAAAAGACTATAATAACAAAAATTATAATAGATATAACAAATCGTCTTATTTTTAAAGCGAGAGTTTCACTCATTTGATCGAGACATGTACCCCCTTTTTCGTCGAAGTATTAAAAGTTCTTACCTTATAACCATTAATGTTTGGTCACCTTCAACGCTGTCTCCTCTTTTTACCAAAATTTTTTCCACCACACCGTCGTTTTCTGCAGGTATTTCATTTTCCATCTTCATTGCTTCTATTATGACAAGCTTATCTCCAGCTTTAACGCTCTGTCCTTCTTTCACGTTTATTTCGTTAATTACTCCGGGAAGAGGAGCTTTGACCTCATAACCTGAGTCTGTTTCTTTTTTAGTTAACTCCTCAGGGATTATTTTCTCTTCCGCTTTTTGTTTTTTCTCTAGTTTTTTCTTGGTTCTTTTTTCGGCTTTTTTGTCTGTAACAGGTTTAGGAGTCTCACTAAATTGCTGTTTTTCAATTGTTCTTTCTTCTGTTTGTTTTATGTTTTCTTCGTTAGTAATTTCAGAGCCTATTTCCTCAACTTCAACCTCATAGGTTTTATTGTTTATAGTAACTTTGAATTTTCTTTTCAATTTACTTTACCTCCACCTTTTTTTGTAGTAAGGTTTCCAAGAAATAGAAGGTTCGTGTTTCATCCACTTTGTTTTCGGATTCTTTTTTAATTCAAACTCTTTGTTTGAGACTTCTTTAATACTTTTGATTTTAAATTCTTTATTAGTAAGATAACAACTTATAGCTGAAACGATAGCAAAAAGTTCTTCTTCATCTCTTTTCTCATTGTTTTCAATCCTTTTTACTTGTGGTGGCTTTATGTACTCTTTTTGAGGTTTTTCTAAACCCGATTTGCTTGATAAGTTATTACTATTTCTACTTTTAAAGAAAAAGCGAAAAAGCCATATGATCGT
KOK=        92
KK=  704365  LL=  705294  Z=    5.52  JJ=  704185  DL=   930
A===      111      112      113      114      121      123      124      131      132      133      134      141      143      144      211      213      214      223      224      231      233      234      243      244      313      314      323      333      334      343      413      433
B===      222      122      422      322      212      412      312      242      142      442      342      232      432      332      221      421      321      411      311      241      441      341      431      331      424      324      414      444      344      434      423      443
RRR=   48.631    3.539    4.006   10.528   -0.348    0.439   -0.139    3.212    0.301    2.062    0.007   14.486    9.641    2.203   -1.174    0.603    1.112    0.541    1.359   14.262   15.021   -2.226    5.260    2.028    0.292    3.315    0.140    0.066   -0.202    0.436    0.596    4.426
X1==    5.248    2.491    2.566    3.616   -0.144    0.229    0.919    2.057    0.229    1.345   -1.345    4.976    2.414    1.825   -1.273    0.851   -0.740    0.191    0.528    4.579    5.062   -1.095    2.586    1.219   -1.193    1.662    0.062    0.497   -0.638   -0.638   -0.593    3.362
X2==    9.267    1.421    1.561    2.911    2.417    1.912   -0.151    1.561    1.310    1.534   -0.005    2.911    3.995    1.208    0.923    0.709   -1.503    2.838    2.576    3.114    2.967    2.034    2.034    1.663   -0.245    1.995    2.240    0.133    0.316   -0.684   -1.005    1.316
CD1=       28       14        9       13        7        3        5        8        3        3        0       16        5        5        4        4        2        2        3       10        6        0        4        3        0        4        1        1        0        0        1        4
CD2=       18        7        4        5        9        6        2        4        5        3        1        5        5        2        6        4        0       10        8        8        6        4        4        3        1        3        5        1        1        0        0        2
TCAAGGTTTTGAAAGTACTTTAAACTCTTTTGAGAATTCATTAAAAAGATTAGGAACCGATTATTTAGACTTATATTTAATTCACTGGCCTGTAAGTGGAAAATACTTAGAAACATGGAAAGCTCTTGAAAAGTTGTATAAAGAAGGTAGAGTAAAGGCTATAGGTGTGAGTAATTTTTTAATTCATCATCTTCAAGATATAATAAACAACTGTGAAATTACACCTATGGTTAATCAAGTAGAATTTCATCCATACTTATTGCAAAGAGATCTTTTAGATTATTGTCAAAGAAACAAAATACAGCTTGAAGCTTGGAGTCCTTTAATGAGAGGAAGAGTTCTAAACATACCTCAGATAATTGATATAGCAAAAAAGTACAAAAAAACTCCTGCACAAATAGTTTTAAGATGGGACTTACAACATGGTGTAGTAACTATTCCCAAATCTGTACACAAAGAAAGAATAAAAGAAAATGCCGATATTTTCGATTTTGAACTAACAGAAGAAGAAATGAATACCATAGACAATTTAGACCAGAATAAAAGATTTGGAGCAAATCCCGATGATTTTTAAGAGTAACATAGCTTTTAAAAAGATTAATTGATTTTTCAACAATGAAGTGCTATAATATGAAAGCACCATTACAGGAGGCTGGGTCCTGCGCAATAGGAACCCGTGAAACTGGTCAGGCCCGGAAGGGAGCAGCCATAAGCGGAGATTTCTATGTGCAGCAGGGAAACCCAGCCATCTTTAATAATTTTGGAGGTACAAAAAAATTGGCTCAAAAAAAGAAAAACAAAAACGAATATGAAGATGTTCAAATATACGGCCCCGAAGATATAGCTTTTATGAAAGTTGACGAGGTAATCAAAAAAGTTAATAACGATCTGAAGCCTGCTAAAGAAAAAGAAATTAAAAAAACTCCTTCT
KOK=        93
KK=  710305  LL=  711414  Z=    4.62  JJ=  710245  DL=  1110
A===      111      112      113      114      121      123      124      131      132      133      134      141      143      144      211      213      214      223      224      231      233      234      243      244      313      314      323      333      334      343      413      433
B===      222      122      422      322      212      412      312      242      142      442      342      232      432      332      221      421      321      411      311      241      441      341      431      331      424      324      414      444      344      434      423      443
RRR=   38.633    9.744    1.244   19.942    1.297    2.830    0.245    1.888   -0.080   13.408    8.557    1.157   -1.811    4.622   -0.958    3.702    0.714   22.976   12.754    2.631    2.462   -2.076    0.281    0.534    0.650    3.706    0.292    0.257    3.811   -0.221   -1.771    0.018
X1==    5.407    2.591    0.967    6.475    0.773    1.692   -0.392    1.468    0.129    2.929    2.929    0.466    1.486    2.208    0.773    2.213    0.650    6.256    4.087    1.171    0.909   -0.593   -0.593    1.660    1.486    2.929    0.909    1.075    3.075   -0.925   -1.399    0.075
X2==    7.145    3.761    1.287    3.080    1.678    1.673   -0.625    1.287   -0.625    4.577    2.921    2.482   -1.219    2.093   -1.239    1.673    1.099    3.673    3.121    2.248    2.708    3.503   -0.474    0.322    0.437    1.265    0.322    0.239    1.239    0.239    1.265    0.239
CD1=       24       15        6       17       10        7        3        7        4        6        6        5        4        5       10        8        5       15       11        6        3        1        1        4        4        6        3        2        4        0        0        1
CD2=       22       15        5        8       10        6        2        5        2        7        5        7        0        4        3        6        5       10        9        7        5        6        1        2        2        3        2        1        2        1        3        1
GGTCTGAAACAACGTTGATTCAAACGATTGGTAGGGCTGCAAGAAATGTTGAAGGAAAGGTATTACTGTACGCAGACAGAATAACGGAGGCTATGAAAACCGCTATCGACGAAACAAATAGAAGAAGAGAAATACAGATTCAATATAATAAAGAAAACAACATTATCCCCCGAAGTATCATTAAAAAATTACCGGAAGATATATTTGCACCATTCAAAGATAACGAAGTAAAAGAAGAAGATTATATATTCACCGTACAGGAAAACCTCTCTCCAGATGATTACTTAGCCTTACTGGAAGAAAAAATGTACGAAGCAGCCTCAGAATTAAAATACGAAGAAGCAGCAAGATACCGAGACGAGATCAAAAGGATAAAAAGAAAATACAACATCAAGCAAAATTAACTCTAAAAAAATAAACTAAAAAGGTGTAGAATTTCTACACCTTTTCTTTTTTTTGATTTACCTCATGCATTTTTGAAATTGAACACCGGAAAAATCCGATAGTAAACGTATTCCAAAGCTTTTTTCAGTGCGATATTTATGGGATATCTTTCCTGTGCGAGGAAGAAATCTATAAGGTCCCCAGGCGTGAATCGTACTTGGTCAACTCTGGAAGCGTAGATCTTCTACAAATCGACCGGGTGAAACCGGTACCAGGTTTATTCCTGCAAGCCTAAAGAAAGGATTCTTTTAATCTTGAATTAACCAAAAAGATTTGTTTTAGCAAAGATTTAATACCTTGATCTTCAACTGTTTCTATGTAATATTCTAGTTTTGATTTTAACTTCGATAGATCATTATTGGAAAATTGCAAGTACTTTTCAGGGTTGATATTTATTAGGTTAATCTTTTGCACCGAGTCGGTTTCGTTACTGATATTAATTTGAAGTCTATTTTCAAAATAAACTATTTTGCCTTTTACTTTTATAACGTCACCAATTTGAATCTTGTTATTATTCGTTTCAGCGTTATACCAATCAATAGCTCTAATGGATTGACTTTTATCGGCTATTGTAAACAATAAAAACGTTTTGTCATTTTTTGTTTTCTGAAGCTTTTTACTCACTACTTTTCCTTCTATTTCTGCTTCTTCAGTTGGTTTTAAATC
KOK=        94
KK=  713155  LL=  714264  Z=    4.76  JJ=  713125  DL=  1110
A===      111      112      113      114      121      123      124      131      132      133      134      141      143      144      211      213      214      223      224      231      233      234      243      244      313      314      323      333      334      343      413      433
B===      222      122      422      322      212      412      312      242      142      442      342      232      432      332      221      421      321      411      311      241      441      341      431      331      424      324      414      444      344      434      423      443
RRR=   59.223    1.041   -0.463   11.819    0.446    7.856   -3.037    0.186    0.038    5.468   -0.246    2.820   -0.363   10.690    5.006    2.111    3.822   11.927    1.411    1.525    8.867    0.319   -1.215   -0.357    0.008    0.079   18.256    3.796    1.576   -0.703    1.287   -0.086
X1==    7.743    0.623   -0.841    4.211    0.267    3.738    1.872   -0.307    0.726    2.541    0.877    2.023   -0.612    2.594    1.334    1.328    4.338    3.274    1.509    0.726    4.053    1.325   -1.198   -0.097    0.719    0.133    3.053    1.589    1.383   -0.617    0.877   -0.617
X2==    7.649    1.672    0.550    2.807    1.672    2.102   -1.622   -0.605    0.053    2.152   -0.280    1.394    0.594    4.122    3.751    1.589    0.881    3.643    0.935    2.102    2.188    0.241    1.014    3.670    0.010    0.594    5.981    2.388    1.140    1.140    1.467    0.140
CD1=       35       10        2       15        9        9        8        3        4        4        3       10        1        7       12        5       13        7        6        4        5        3        0        2        2        2        4        2        2        0        3        0
CD2=       21       10        4        6       10        8        0        2        4        5        1        4        2        5       15        7        4       13        5        8        6        2        3        5        2        2       12        4        2        2        3        1
GAGAGGGATAAAATACGATGACGAAAAAAGAAATTAGAGATAATATTTTAAAAAAAAGGTTGGATCTAGATCAAGAAAAATATGAAAAATATTCACAAAAAATAGTAGAAAAATTGAGAAATCAAATCAAAAAATGGGACTTTGATTCCATAGCTCTCTATTATCCCATTAATAAAGAAGTAGACGTTTTACCTTTGATAGAGGAATTGTTAAAAACTCAAAAAAAGGTTTATTTACCCAAGGTCTTAGGCAAACAGATGAAGATGGGAAGAGTAAAAAGTCTCGATCGTTTGATTAAAAGTAAATTTAACATTCCAGAACCCATTGAGGAAGAGTTATCTTCAAAAATTGACCTTTATATAATTCCTGCAATTGCGTACGATTTTAAAGGATATAGATTAGGATATGGAGGAGGATATTACGATCGATACTTCCTTCAAAACCCAAAAACTCATTTGATAGGTGTGATATTCAACTTTCAATTAATTAGTTCCTTTCCTACTCACAGTAATGATTTAAAAGTCGATTTTATTATAACTGAAAAAAGCGAAATAGAAATACTTAATGTGTGAGTAACCAGGAGAAGAGTACTATCTATATCTTTTTAGACTTTATAAAGACAGATTAGAATATTTAGACGCTTTAGAAATAAAAAGATTTTCAAAAACAAGATTTTGATTTTAAAAGGGTCACAGGGCGGAGCCCTCCCCCACCTTCTAGGTGAAGGGACCGCAGGTCCCTTCTTTAGATGGGCGGCCTCGGGGTGAAGGCGGGCTAAGAATGATGGAGGTATTTTAAAAATTTTTGAATTCTAGAAGTAAGTTTTAAAGGAGATTTTAGAGTTTTCAAAGATAGTAATTAGAATATTTTATAGGAGGTAAAAAAATGTTTAAAGTTAGTGTACTTCAATACAAGCCGGAACTATTTGAGATCAAGAAAAATGTAGACAAGGTCATGAAGATCATCGGAGGGGTTGATAGCAATTTTATAGTACTTCCTGAATTGGCTTTTTCCGGTTATGCATTTTCCTCCAAAAAAGAAGTAGAAGAGACTTATGAATCGCCTTTAGAGGGAATTGGATATGCATTTAAAACCTTCAAGGAATTTTCA
KOK=        95
KK=  719755  LL=  720744  Z=    4.50  JJ=  719545  DL=   990
A===      111      112      113      114      121      123      124      131      132      133      134      141      143      144      211      213      214      223      224      231      233      234      243      244      313      314      323      333      334      343      413      433
B===      222      122      422      322      212      412      312      242      142      442      342      232      432      332      221      421      321      411      311      241      441      341      431      331      424      324      414      444      344      434      423      443
RRR=   40.882    1.076    3.189    4.741    3.149    0.060   -0.290    3.475    6.745    7.253   -0.745   12.977    5.529    3.409    1.011    4.775   -0.357    5.121    1.604   -2.171   22.465   -0.122   -0.122    3.403    2.369    0.657    0.059    4.289    1.422   -0.087   -0.074    0.151
X1==    5.881    0.759    3.048    3.202    1.202    0.381   -0.364    1.264    2.602    3.142    1.352    5.220    2.199    0.869    1.644    1.492    0.263    2.168    2.943    2.047    4.136    0.302    0.302    0.661    1.645   -1.191   -0.054    1.764    1.119    0.119   -0.343    0.119
X2==    6.952    1.417    1.046    1.481    2.620    0.157    0.797    2.750    2.592    2.308   -0.551    2.486    2.515    3.924    0.615    3.201   -1.357    2.362    0.545   -1.061    5.432   -0.405   -0.405    5.146    1.441   -0.551   -1.082    2.432    1.271   -0.729    0.215    1.271
CD1=       17        7        8        7        8        4        2        5        8        6        3       10        4        2        9        6        3        8        8        7        8        2        2        2        4        0        2        3        2        1        1        1
CD2=       26       10        5        7       13        3        5        8        7        4        1        9        5        8        8        8        1        6        4        1        7        1        1        9        3        1        0        3        2        0        2        2
CTTCCCCCAAAAACTAATATACATCTTTTGTTTAGATTATTTATTCCAAAATTTAGCAAGTAAGTTCGTGGTATTTCTCTTTCAGGAGTTCTTACAGGGTTTCCTGTGAGAATAAACTTATCATTTAACTTGGTCTCTTCGTAACTTACAAAAACTTTTTTTGCCCATCTAGCTAGTACTTTGTTTGATATCCCAAGTATTGAATTTTGCTCATGCAAGTAAAAAGGAATATTTTGTTTTTTTAAAGCTAAACCGACGGGAACGGTCACGTACCCACCTGTTAGAAATCCAAAAGTAGGTTTGAATTCTTTTATTATTTTTTCAACTTTATTGGTGTCCTTTAATACTTCAAAGGCTCTGTTAATATTTTTAAGGTTGTATAAGGGCCTTTCTAGACCTTTGGTATTTAAAGGAACCAACTTCGCTTTTGGAAAATCAGTAGGTAGCTTTTTTTCTTCGATTCTTCCTTTTGTTGTAAAATATATTACTTCTAATTTATTATAATATTTATCTAGATATTTTATTACAGATAGAGCAGGGTAGTAATGGCCTCCTGTACCGCCTCCTGAAAAAACAACTTTTAACTCTTCATTCTTCCTCATCTGTTCTTGTCAACTCCGAATTATGATATATTAATCCCAAACCCCACCCTATGGAGGTTAATGTAACTATCATAGAAGAATTTCCATAGCTTACCAAGGGAAGAGTCACTCCTGTAACCGGCATCCAAGGTACTCCTAAACCTACCAATGTGTTTATGACCACTTGTATGAAGATCCATGAAGCTGTAGCTCCACAAAATATAAAAGTAGTGTGATCTTTTGTTAGATAGGCTAAGTACACAAGTTCATGAGATAGAAAGAAGAAAAGAGTTACAACCATCACTATCCCAAATTTTCCCCATTCTTCTCCTATAACGGATATAATAAAATCACTGTAAGATTCTGGTACATAGTATTTGAATTCACCCGCAAACGGACCAGTACCAAT
KOK=        96
KK=  741865  LL=  742194  Z=    6.95  JJ=  741145  DL=   330
A===      111      112      113      114      121      123      124      131      132      133      134      141      143      144      211      213      214      223      224      231      233      234      243      244      313      314      323      333      334      343      413      433
B===      222      122      422      322      212      412      312      242      142      442      342      232      432      332      221      421      321      411      311      241      441      341      431      331      424      324      414      444      344      434      423      443
RRR=    3.521    5.113    0.866   66.113    1.132    2.103   -0.008   -0.582   -1.578    0.113    0.113    0.153   -0.175   -0.270    4.786    1.000    0.111    1.063    4.128    2.103   -0.254   -0.202   -0.202   -0.237   -0.690   -0.672    0.438    0.014    0.014    0.014   -0.175   -0.090
X1==    1.333    2.134   -1.104    9.186   -0.714    1.840   -0.066    0.743    1.840   -0.402   -0.392    0.777    0.608   -0.383    1.565    0.875    0.910    1.001    2.024    1.840   -0.367    0.641    0.641   -0.350   -0.402   -0.392    0.633   -0.135   -0.132   -0.132    0.608    0.868
X2==    2.642    2.395   -0.784    7.197   -1.585    1.142    0.122   -0.784   -0.858   -0.281   -0.288    0.197   -0.288    0.705    3.059    1.142    0.122    1.062    2.039    1.142    0.692   -0.315   -0.315    0.677    1.719    1.712    0.692   -0.101   -0.103   -0.103   -0.288   -0.103
CD1=        6        7        0       11        2        3        1        2        3        0        0        2        1        0        6        2        2        2        3        3        0        1        1        0        0        0        1        0        0        0        1        1
CD2=        6        6        0        8        0        2        1        0        0        0        0        1        0        1        7        2        1        2        3        2        1        0        0        1        2        2        1        0        0        0        0        0
AAGCTTTCAGATACAAAGACAAATTAAGAGAATTCGATCCTATTTTTAATAGACTTCTAAAATTCTACTCTTGTGAAGAGATTGAAGCTCTTACCTCTTTACAAGGGAGAAAAGATTTTAAAACAATCATTTCTTCTTTCACCAAAAAAGCTTTAGAAAAGCCAACAAATCTTGTTGAAGAAATAATTAATGAAGGTATTTCTGATTTAACTTTAAGATGTAAAAAGATTTTAGATTCTTTGAATATAAAAGATCTTTATTTGAGTGGAAGCCTTTTTAAATCTGAATACTACTTACAAAAATTTCAAGAATTTATGCTTAATTATTCAT
KOK=        97
KK=  751645  LL=  752754  Z=    5.24  JJ=  751585  DL=  1110
A===      111      112      113      114      121      123      124      131      132      133      134      141      143      144      211      213      214      223      224      231      233      234      243      244      313      314      323      333      334      343      413      433
B===      222      122      422      322      212      412      312      242      142      442      342      232      432      332      221      421      321      411      311      241      441      341      431      331      424      324      414      444      344      434      423      443
RRR=   63.173    3.168   22.507    0.632   -0.632    1.010    0.478    0.775   11.240   -0.764   -0.415   40.619   -0.443   14.994    1.755   -0.108    0.164    6.248   -2.715    6.237    9.337    1.325    2.044    1.354   -0.764    0.342   -1.493    0.210   -0.267    0.213    0.342   -1.793
X1==    7.605    1.935    4.639    2.049    0.530    2.444    1.475    0.295    2.985   -1.195    1.417    5.933   -0.307    6.785    0.881   -0.261   -0.736    2.959   -0.747    2.985    3.840    2.261    1.403    0.608   -1.195   -1.169    1.320    0.419   -0.556    0.444   -1.169    3.444
X2==    8.307    1.637    4.852    0.309   -1.193    0.413    0.324    2.625    3.766    0.639   -0.293    6.846    1.443    2.210    1.991    0.413   -0.223    2.111    3.632    2.090    2.431    0.586    1.457    2.227    0.639   -0.293   -1.131    0.502    0.479    0.479   -0.293   -0.521
CD1=       30       14       12        7       10        8        6        4        9        0        3       14        1        9       11        3        2        9        2        9        6        4        3        2        0        0        3        1        0        1        0        4
CD2=       32       13       12        4        5        4        4        8       10        2        1       16        3        4       14        4        3        7       10        7        4        2        3        4        2        1        0        1        1        1        1        0
TTTAAGCCATGGCTATCTGGATCATCTTTCGTTTCTTCATAGTCCAGATCGTGTAGTAAACCAGTGATTTCCCATTTTTCTTCATCTTGGTTTAGTTTTTTTGCTAACTCTTTCATAATAGCCCCTACAGCAAGGGAATGAGTGAACAAATTATCCGTTTTAAGGTTTTGTTTTAGTAACTCGAGGGCTTCTTCTCTTGTCAAAAAAATCACTCCTTATTCAAACTTATTAAAAGCAAATTTAAAGAAAAAATAAAAGATTAATCCAGTAAACAAAATAGTTGCGAAGATGATCCATAAACCTATTACTACGGGAGGTGTTGTAGTAAAAATTAATATTAAACAAACAACTAAACCAAAAAATAACCAAAACATGATCTTCAGATTACGCCATATTTTATTTAATTTCTCTTTCAGTTTAGAATTTTGAAAAAGCAGATCGTCCAAAGTTTCTCTGTTTTCTTTATTTTGTTCTTCTAATATTTTTATTCTATTTTCAAAATCTTCAACGTTATTCTTGGCCATCCTTCTCTGCTACCTCCTTTGAAGAAAAAAGGATTTTTATATCTTTTTGAGTATTATAACACAATATTTTAGAGTTAAAAGGTGTTCGATTCAATAAATTAGTGCCAATTGCGTTTTAAACATACAAATTATAGTTTTCTTTTGTTAAATAACTCGAAAAAATATGGTATAATTTACGAGTAAAAAGATAACTCATTGCTAAGTTATGTGTTGATAATCTTAGCCCGTTATTTCATCAGGTAGTTTTAAAGTTTGTTTTAGAGTTTTTAAAGCCATCATAAATACTGCATTCAGGAGGGATTTTAGTGAAAGGAATGATCGTTGAAACATGGCTGGAAACATGGAAAAATACCTACGGAGAAGATTATGTAAATGAACTTTTAACTGAAATAGGAATTCAGAAAAACAAACATTTCTCTCCCTTCGAAGATTTGGAAGATATTAAAGTTTTTAAACTTTTAGATTTAATAAGTAAATCAACGAATAAATCCAAAGAAGAGATAATGAAAGAACTAGGTAAAAAAAATATTTATACTTTCAAAAAATATTATCCCAATTTTTTCAAAAAAAAGGGTCTCCTTTCTTT
KOK=        98
KK=  785935  LL=  787104  Z=    5.76  JJ=  785905  DL=  1170
A===      111      112      113      114      121      123      124      131      132      133      134      141      143      144      211      213      214      223      224      231      233      234      243      244      313      314      323      333      334      343      413      433
B===      222      122      422      322      212      412      312      242      142      442      342      232      432      332      221      421      321      411      311      241      441      341      431      331      424      324      414      444      344      434      423      443
RRR=   20.184   11.087    1.263    2.306    9.630   -0.010    0.653    1.491    0.167   12.600   -0.482    6.087    1.951   28.386   -2.965    2.746    0.547   14.657   23.288    1.108   27.377   -1.053   -0.347    8.778    0.527    1.447    0.059   -0.775    0.589   -0.469    0.380    2.058
X1==    4.571    4.371    1.281    1.161    4.371   -0.299    2.463    2.657    0.343    3.079    0.623    1.743    1.506    5.356   -1.586    2.910    0.291    3.087    5.071    2.268    3.835   -1.227   -0.404    2.715   -0.921    2.388   -0.060   -0.396   -0.557   -0.557   -0.260    2.443
X2==    4.416    2.536    0.986    1.986    2.203    0.033    0.265    0.561    0.488    4.092   -0.774    3.492    1.296    5.299    1.870    0.944    1.880    4.748    4.592    0.488    7.138    0.858    0.858    3.233   -0.572    0.606   -0.992    1.954   -1.058    0.842   -1.463    0.842
CD1=       15       16        4        5       16        2        8        6        3        4        2        6        3        9        2        7        4        8       14        6        5        0        1        6        0        4        1        0        0        0        1        3
CD2=       25       17        8        8       16        5        4        7        6       10        1       11        4        8       15        7        7       14       11        6       14        3        3        5        2        3        1        4        0        2        0        2
ATTAAGAAATATACCCCTATTTTATTTTATTTAGTAATTCTTAGCTTGGTTTTGGTACTGTTCACCACACCAGTTAGTGGAGCTAAAAGGTGGATAAGGTTGGGTCCTATAGGTTTTCAACCATCTGAAATATTTAAGTTGGTATTGTTATTATATCTCAGTTACGTTCTTTCTCAAAATGATAATAAAAGGTTTTACTTTGCATCAATGATGATTTTTCTATCTACAGCGTTAATATACAAAGAACCAGATTTTAGTACTTCTATTATAGTATTATTTACGTGGTTTGTGTTAGTTTTTGTTTCAGGAAGGTTCGAAAAATTATGGCAGTATTCTTTAGGATTGGCTTTGATTGCCAGCCCAATAATTTTTTACAACCTACAAGAATACCAAAAAGGAAGAATAATAGGATTTCTATCCCCTCAAGCCTACTCTCTAAGTTATTATTATAACACCGCTCAGGCGATAAAAGCTATAGGTTCTGGTGGTTTGTTAGGGGAAGGATATATGAATGGATATATGAATCTGAGTGGGTTCGTACCTGAAAGTCATACAGATTTTATATTTTCCGTTATCGGAGAAGAGTTTGGATTTTTGGGGGCAACTTTGATCCTAATGCTTTATTCAACAATACTTTGGAGACTATATGAAGGATACAAAAAAAGCGATGATCTTTTTTGGAAGTATTTTTATATTGGATCTGCATTTTTGTTCTTTTTTCATATTTTTCAAAATATTGGGATGAATCTAGGCATATTACCTGTTACAGGTATTCCTTTACCACTGTTATCAAACGGTGGTTCTTCTTTCGTGACTTTTTCTATAATATTGGGAATTGCCACAAAAGGTTTAATGGTAGAAAAAAACATTACGAGGTGATTCAATTATGAAAATCGTAGAGACCTTACCAAACATTAGCGAAGGGAAAAACAAAGAATTAATCAACAAAATCAAAGACCTTTCTGAGAATTATGATAAAATTTGGTTTGTTTCTTGTAAAAGTGATGAATACTTCAATAGAAGTTTCATCAGTGTTGTAGGGGAATTAAACGAAATAGGGGCTTTCTTATTTGAAATGGTGAAAATATGTGTGGAGAATATCGACCTCAGAAATCATAGTGGGTATCATCCTAGAATAGGTGCTGTAGATGTTATTCCAATTGTTCCATT
KOK=        99
KK=  787135  LL=  788124  Z=    5.94  JJ=  786985  DL=   990
A===      111      112      113      114      121      123      124      131      132      133      134      141      143      144      211      213      214      223      224      231      233      234      243      244      313      314      323      333      334      343      413      433
B===      222      122      422      322      212      412      312      242      142      442      342      232      432      332      221      421      321      411      311      241      441      341      431      331      424      324      414      444      344      434      423      443
RRR=   50.856    8.542    1.511    3.428    2.188   14.301   -0.837    1.108    0.299    2.417    0.672   19.879    5.536   10.653   -0.784   -0.391    0.473    8.448   -0.547    0.773   21.213    5.075   -0.498   -0.701   -3.371   -0.284   -0.224    1.708   -0.293    0.088   -1.165    0.468
X1==    7.084    2.509    0.306    1.171    1.427    3.152    0.849    0.790   -0.728    0.899   -0.639    5.450    3.037    2.208   -0.736    0.380   -1.328    2.849   -0.380    0.935    3.981    1.334    1.334    2.092    3.145    3.037    0.545    1.258   -0.770    0.230   -0.639    1.230
X2==    7.179    3.405    4.945    2.926    1.534    4.537   -0.986    1.403   -0.410    2.690   -1.052    3.648    1.823    4.825    1.066   -1.029   -0.356    2.965    1.440    0.827    5.329    3.804   -0.373   -0.335   -1.072   -0.094   -0.412    1.357    0.381    0.381    1.823    0.381
CD1=       33       15        5        7       12        9        5        6        2        3        1       16        6        5        6        4        1        7        2        5        6        3        3        4        6        6        2        2        0        1        1        2
CD2=       17       12        9        6        8       10        1        4        2        4        0        7        3        6        7        1        2        9        6        4        8        6        1        1        0        1        1        2        1        1        3        1
TCTTGTAAAATTATTAGCAAAAAAAATCTCTGAAAGCTTCGATTTACCTATATATCTATACGAAAAATCCGCTAGAAATGAATACAGGAGAAATATTAACACGTTGCGAAAAGGTGAATTCGAGTTCTTAGCAAAAAAAATGTCTTTCCCTGAATGGGAACCAGATTTTGGGCCAAATCGTCCTCATCCTACTGCAGGAGCAACTGTAATGGGGGTCAGAGATTTTCTAATATCTTTGGAATTTCATATTAACACCTTAGACAGATGGTTAGCAGAACAAATAAAGCAAGAAATAAGTTTGAATTTACCTGCCAGTGTATTTTTAGAAAGAAAACAAAACGGTAAATTCAGTCTCACTTTAAATGCAAAAGAAGGGGATGTATCCCTTTATTTGCTTTACAGCAAAGTTAAAACGATAATAGAACACTTTGGATGCGAAATAGAGAAAGTATCAATGCCCTCCCCTTTAACGGGAAAATTGTTTTTACAATCGTTTAAAAACTTAATAGGTAATTTAGATGGAGAATTGTTTACAATAGAAGAAAAATTGTTAACCGAATCACAAATCACCAAGACAAAATATATTTCAAACGAGGAAAAATGACTAGAATCATAGTCGTAGGACCTTTAAAAAGCTCATATATAAAAGATGGAGTCAGACAATATTTAAAATGGATAAAGAAGTTTGAAAGGATCGAACTAATACAACTTCCTCTATCCGGCGATTTAAACAAGACGCCACCTTCGATTTACAAAGATAAAGATTTCAAAAAGTTCGAAAAATATTTCCCTGATTCTTTCAATGTTTTATTGGATGAAAGAGGAGAACAAATGGATTCCATAAAATTTTCCCAATTTTATGAACACATAAAAAGCTCATCGGGAGCTAAATTCATAAATTTTATCGTTGGTGGTCCTTTGGGTCATTCTGATGAAATTTACAATAAAGCTGATTCTATTATATCATTATCCAAACTGACTTTCACACAC
KOK=       100
KK=  788215  LL=  788784  Z=    4.80  JJ=  788005  DL=   570
A===      111      112      113      114      121      123      124      131      132      133      134      141      143      144      211      213      214      223      224      231      233      234      243      244      313      314      323      333      334      343      413      433
B===      222      122      422      322      212      412      312      242      142      442      342      232      432      332      221      421      321      411      311      241      441      341      431      331      424      324      414      444      344      434      423      443
RRR=   14.338   13.784    1.846   14.512   -0.089   -1.640   -1.581    0.923   -0.241   -0.777    0.217    1.739    0.790    0.194   -1.217    0.100   12.738    4.932   13.614    0.970    0.815    1.189   19.046    2.249    1.165    2.301   -0.904    0.870   -0.204   -0.204   -0.020    0.266
X1==    4.129    2.670    1.428    5.098   -0.445    1.182    1.331    0.714    0.371   -0.800    0.882   -1.670   -1.048    0.437   -1.484    1.182    4.124    1.669    3.478    1.182    1.383    1.162    3.162    1.757    1.200    1.847   -0.617    0.680   -0.434   -0.434   -0.083    0.566
X2==    3.473    5.162    1.293    2.846    0.200   -1.387   -1.188    1.293   -0.651    0.971    0.246   -1.041   -0.754    0.444    0.820    0.085    3.088    2.956    3.915    0.821    0.589    1.023    6.023    1.280    0.971    1.246    1.464    1.280    0.469    0.469    0.246    0.469
CD1=       14        9        4       11        3        3        4        3        2        0        2        0        0        2        1        3        8        3        6        3        2        2        4        3        2        3        0        1        0        0        1        1
CD2=        7       11        3        4        3        0        0        3        1        2        1        0        0        1        4        2        5        7        7        3        2        2        7        2        2        2        3        2        1        1        1        1
TCAAACTCCCCAAAATCATGCGTCATTTGCGAAGCAAATGAGGGTATGAAAATTATTCTAAAACAATTACAAAAAGACGTTTTGCACGAAGCAGCAAAAAAACTTCGTTTGCACATTACTGCAAACAAAAATTACAGTATTTTTTATCAAAGGAAGGGAGGGAAGTACGGTATCATCGTACAAAAATCATGAGAAAAATGTCAATTGTAGGTGCCCAATGGGGCGATGAAGGTAAAGGCAAAGTCGTTAATTATTTTTCAGATATGTTTGAATGGATAGTACGTTTTTCAGGAGGAGCGAATGCGGGCCATACCATTTATTACAAAGGCAAAAAATACGTGAATCACATGCTTCCTTCTATTATGCCAAATTCTAAATCTAAAGGTTTTTTAGGTGCAGGAATGGTATTGGACTTAGAAAAACTCGTAGAGGAATTAAATGTATTAGAATCTGATTTTCCTGGAATGTCCTCTAAATTTTACATTGATTTAGAAGCTTTTTTGGTCCTTCCTTGGCATAAAGAAGAAGACGAAATTATAGAAAGCATGAGAAAAAAACCGATTGGAACAA
KOK=       101
KK=  802615  LL=  803244  Z=    4.78  JJ=  802225  DL=   630
A===      111      112      113      114      121      123      124      131      132      133      134      141      143      144      211      213      214      223      224      231      233      234      243      244      313      314      323      333      334      343      413      433
B===      222      122      422      322      212      412      312      242      142      442      342      232      432      332      221      421      321      411      311      241      441      341      431      331      424      324      414      444      344      434      423      443
RRR=   -1.155    2.931    0.701   60.031   -0.031   -0.230   -0.151    2.845    0.118   -0.145   -1.255   -0.022   -0.115    4.195   18.369    0.176   26.104    0.902    1.934    1.599    0.322    0.138   -0.006    3.555   -0.522    7.769    3.391    1.219    4.801   -0.158   -1.369    0.384
X1==   -0.887    1.107    2.750    8.107    0.071    0.293    0.398    2.750   -1.286    0.125   -1.140   -0.027   -1.140    3.023    4.732    0.293    5.629    0.642    0.828    2.662    0.314   -1.008   -0.008    2.914   -0.875    1.523    1.314    0.631    1.459   -0.541    1.523   -0.541
X2==    1.303    2.649    0.255    7.405   -0.434   -0.784   -0.378    1.034   -0.092   -1.156    1.101    0.810    0.101    1.388    3.882    0.601    4.637    1.404    2.337    0.601    1.026   -0.137    0.803    1.220    0.596    5.101    2.581    1.931    3.291    0.291   -0.899   -0.709
CD1=        3        6        6       17        4        2        3        6        0        1        0        3        0        6       13        2       11        2        3        5        1        0        1        5        0        3        2        1        2        0        3        0
CD2=        4        7        2        9        2        1        1        3        2        0        2        2        1        2        9        3        7        5        5        3        3        1        2        2        2        6        5        3        4        1        0        0
CTTTTTACAGCAAAGAAGAAGCTGACACTTTCATTAAAGAAAAAGGATGGAGTATGGTAGAAGATGCTGGAAGAGGTTGGAGAAGAGTAGTACCTTCTCCGGAACCGTTAGAGATTATAGAGTTAAAAGCTATTAAACAACTGGTAAGGGACAACAATATAACCATAGCAGCGGGTGGAGGGGGTATCCCAGTAATAAAAGAAGAGGATAAATTAAAAGGCGTGGAAGGTGTCATAGACAAGGATAGAGCCTCGGCTTTGTTAGCGATAGAATTAGAGGCTGATGAGTTTATAATTCTTACCGCTGTAGAAAAAGTATTCATAAATTTTAACAAACCTAATCAACAATCTATATCTTCAATGACCGTAAACCAGGCAATACAATATATGAAAGAAGGACATTTCTCAAAAGGGAGTATGTTGCCTAAGATAGAGGCGTGCACAAATTTTGTTCTCAAGACTGGAAGACCTGCTTTAATTACAGATTTAACCAAATTGGTTGATGCATTGGAAGGAAAAACGGGAACTATCATAACAAAATAAGGGGGAGATTCCCCCTTTTTGTTAACTAAACCTTTTTGTTCTCATCGCTTGACTTATTCTACTTTCTTTGTTTTTAAGGGACATTTTA
KOK=       102
KK=  828565  LL=  829674  Z=    5.85  JJ=  828565  DL=  1110
A===      111      112      113      114      121      123      124      131      132      133      134      141      143      144      211      213      214      223      224      231      233      234      243      244      313      314      323      333      334      343      413      433
B===      222      122      422      322      212      412      312      242      142      442      342      232      432      332      221      421      321      411      311      241      441      341      431      331      424      324      414      444      344      434      423      443
RRR=   38.569    3.023    4.931    1.412    5.205    2.723    0.470   13.448   -0.002   -0.096    0.370   24.734   26.667    4.418   -0.093    1.042    0.959   10.228   -0.085   -0.012    0.325    0.478    0.156    0.415    4.719    5.689    3.238    0.156    0.017    8.881   -0.814    4.271
X1==    6.172    0.960    3.116    2.242    2.453    0.999    0.770    3.542   -0.008   -0.039   -1.049    4.498    5.664    1.030   -0.161    0.496   -0.834    3.677    0.939   -0.008    1.930   -0.669    0.055    0.226    1.111    2.613    1.930    1.046    0.439    2.922   -1.660    2.094
X2==    6.249    3.150    1.582    0.630    2.122    2.724    0.610    3.797    0.234    2.456   -0.353    5.499    4.708    4.291    0.578    2.102   -1.150    2.781   -0.091    1.479    0.169   -0.714    2.840    1.834    4.247    2.178    1.678    0.149    0.040    3.040    0.491    2.040
CD1=       30       10       13       10       14        6        5       14        4        3        1       15       12        4        7        5        2        9        4        4        5        1        2        2        5        7        5        3        2        5        0        4
CD2=       13       10        4        3        8        7        4        7        3        4        1       10        7        7        5        6        1        9        4        5        2        1        6        5        6        4        4        1        1        4        2        3
ATTGAATCTCAGATATATTGTCACAAGAGAAACTGCAATAACAACAAGTGGTATAGATCTTGTAAAGAGCATCGTAAGTTTTATGAAGTTTTTTCCAGGAAAAATATATCGGGTAACCGCGTAACCAGCAGGGATACCAAGGGCAAAAGAAACAGCTATAGATATCAACGCAACTTGAACACTTGTTAGCAACGCCCTCCATCCTCCGAGGTTCACCAGTAATTTGTATATATGTTCAAATGTCAGTTTCTCAGGAAAAATCCTATCCATTTGATAGAACTCAGACGCCGGTGTCAGTGAAGCAAGAAAAACAAAAAAGATTGGCCCAATAAACCACAGGCATATTGCCGCAAAGGCGAGCACGTAAAAGAATTTTCTCATGATCTGACACCTTCTTCTAAATGTTTTGAGCGAATGGTGCCTATGTAGAACCATCCTATTACAAAGGTCAGTACAGCTATGATCAGAGCATAAGTGCTTGCGATATTTCTGTTATTCATAAACACATACCAATAATAAGTTTCTCCTGCAAGTACTGTGATATCTCTTCCCGCCAGAAGCCAGACAACTCCAAATATTTGAAAAGCGAAAAGCGTTCTCACAAGAAGAGCTGAAACAATCGATGGTTTAAGCAATGGTAAAGTAATCTTGATGAATTTTTTCCACGCCGAAAAGCCAAAGATATCTGCTGCTTCAAGATATTCAGTATTTATAGATTGAAGTCCCGCCAGCAAAATTACAAAGACGAGGGGTGTGGCTCTCCAAACTTCCGTCAAAATTACAACAAGAAACTCCCTCGATTTGAAAAGATACCCGAAGAAATACAAAGGCCTATCTATCCAGTTAAGCTTCAAAAGAATTTTATTCAAATAACCATTTGGGGCGAATATAGAATAACTTATCAATGCAGCGGTAACATCACTGAGAGCTAATGGAGTGGCTATTATATACAAAAGCGATTGATAACCTTTCCACTTCTTATTTACCAGCAAAGCCAGCATTATTGCAAAAACAAACTGTACAGGAATAATAATTAACCCGAGAATAATAGTGTTCAAAAAAGCATTTTGAAAATCTTTTGAAGAAAAAACATACCTGAAATTCTCAAGC
KOK=       103
KK=  830545  LL=  831384  Z=    5.03  JJ=  830485  DL=   840
A===      111      112      113      114      121      123      124      131      132      133      134      141      143      144      211      213      214      223      224      231      233      234      243      244      313      314      323      333      334      343      413      433
B===      222      122      422      322      212      412      312      242      142      442      342      232      432      332      221      421      321      411      311      241      441      341      431      331      424      324      414      444      344      434      423      443
RRR=   20.681   17.728    4.741    9.272    0.653   -0.449    3.690    0.416   -0.081   -0.009   -1.423   -0.127    0.548    3.137   -0.700    1.500    0.137    0.799   18.785   24.741    0.747    9.015    4.481    3.998   -0.518    8.079   -0.517    0.223    4.331    1.168   -0.461    0.012
X1==    4.954    3.423    1.915    2.637   -0.569    2.494    1.249    0.109    0.096    0.049   -1.223   -0.108   -1.223    4.593    0.429    1.295   -0.119    0.680    3.957    5.493   -0.684    4.537    1.243    0.808    2.946    2.910   -0.684    0.589    1.978    0.982   -0.396   -0.015
X2==    4.175    5.180    2.476    3.516   -1.146   -0.180    2.955    3.809   -0.849   -0.176    1.164    1.177   -0.448    0.683   -1.633    1.158   -1.153    1.174    4.747    4.505   -1.092    1.987    3.605    4.951   -0.176    2.776    0.756    0.380    2.189    1.189    1.164   -0.811
CD1=       14       11        6        6        3        7        4        3        3        2        0        2        0        6        5        5        2        4        8       12        1        7        3        2        6        5        1        2        3        2        1        1
CD2=       13       15        6        9        2        2        8        8        1        1        3        5        1        3        1        4        1        4       11        9        0        4        6        9        1        5        2        1        3        2        3        0
TCGGTCCAAGAGGAAATCCAAGTTGAGGTTGCTTGGTTTTTTCTTGCATATTTTTTGCCCATTGTAATAAAGCATCATAGGTCCATTTTTCAGTTGCATTTGTCACATCTTCCATTGTCAATCCTTTCGGCAAATATTCGAAAGCTTTTTTGTTGATTGCCATCGCATAGGTTGCCTGTAACCATGGTATAAATACCTTTTCTTTTCCAACGTAAGTGTACTTTTCGAAAGTCTGAACAAATGTTTTTCCACTCAGCAAAACTCCCGACAAATCGGCAAGCAATCCGTTGGCGCCCATCGTGTAAAGTCCGCTCTGCAAATCTGCCACCAAATTCAAAACGGGTTTACCTGCTTTTTGTTCGGCCTCCAATCTGCTGAGCAAATCAGTGTACTCGAAATTGAGAAATTCAACATCCACACCAGAGGCTTTCGAAAATTCACCAAGTTTTCTGATCATAAATTCACGTTCTGCCGCCGGTGTCATCTGGGTCGAACCGAAGTTAACTTTTGCAAAACTGAAAACCACAAGCGCTGCCAAAATCATCACAATTAAAAAACGCCTCATGAAAGCACCCCCTTTATAGGTGAAAATGTTTTTCATAAATTCAGAACAAAAGGAAAATTTTCTACCTATTTTCTATCACATGTTACATTATATGTCAATACCATTAACATAAATTGGTATAGTTTTGCAAAAAGTTTGATGACCACTACAAATGTTGAGAAAATATTATCTCGTGAAACAATATGATGAACATTCGTAGAGATACCGGTCTGTAGAGAAATATCATTTCAAAAGCGAGGAATAATATTCAGACAGTCACTATTTGCTCAATTTCT
KOK=       104
KK=  837235  LL=  838344  Z=    5.36  JJ=  837145  DL=  1110
A===      111      112      113      114      121      123      124      131      132      133      134      141      143      144      211      213      214      223      224      231      233      234      243      244      313      314      323      333      334      343      413      433
B===      222      122      422      322      212      412      312      242      142      442      342      232      432      332      221      421      321      411      311      241      441      341      431      331      424      324      414      444      344      434      423      443
RRR=   26.853    2.433   19.384    1.234   13.092    2.869    1.359    0.067   -0.077   11.486    0.103   12.385    1.709    1.957   -0.032    6.050   -0.147   17.400   -0.017   -1.566    4.246    1.117    1.908   28.113   -1.395    0.149    0.367    2.986    0.329    4.485    0.070    1.025
X1==    6.013    2.044    5.611    0.765    2.923    1.961    1.293    0.147    0.142    3.005   -1.366    4.509    0.854    1.049    0.726    1.355    0.225    4.375    0.219   -1.070    1.318    0.849    3.065    5.596    1.323    0.114    2.157    1.262   -0.955    2.045    0.114    2.045
X2==    4.466    1.190    3.455    1.612    4.479    1.463    1.052    0.456   -0.539    3.822   -0.075    2.747    2.002    1.866   -0.043    4.466   -0.653    3.977   -0.080    1.463    3.222    1.316    0.622    5.024   -1.054    1.310    0.170    2.365   -0.345    2.193    0.617    0.501
CD1=       19       10       12        5       12        6        6        3        3        5        0       12        3        4        7        5        4       10        4        1        3        3        6       11        3        2        4        2        0        3        2        3
CD2=       17        9       11        6       17        7        5        5        3        9        2        8        5        4        6       13        2       12        3        7        8        4        3        8        1        4        3        5        1        4        3        2
CCAGCCAACGATCAAAACAGCATGACCACCATTTGAAGATGCAGATGGTGATTTTATGTAAACTTTTCCTTTTTCCTCCCACCAATAGGAATAGAAGTCCTCATAAAACATGAACGCTGCAGCAACTGCTCCATACTGCATAATGGTACTTTTTATGGTGTTTATGTAGGCTGTGTAATCTTTGTAAACTGCTCTATGGTAGTAGAAATCAGGAATGCATACAGTTCTGTAAGGTCTCACAAGGTTGTATTTCCAGTTGTCATTTTCCGGCTTCCACTTTATCCACCCTTGTTTTTCTGGTATGTATGGAAAATCTTCTTCTTCGGGTACACCGCGCCTGATGAGGTTGAACGTAGAGAAAAATGCATTTCCACCTGTGTCTTTGTTTGATTCTTGCACTGTAATTTGATATGGGTTGCTTTCATCAAATGGTGAAAGGTTGTAATACGCGATGAACTGCTCTGAAAGATCTGGATTGCCTGGATCAAGAAATGTATACATCGAAGTTCTCTGTATGCTGCGCAGCTCTACGGAGTGTATTGACCTGGTGGTTAGGGATGCGGGCATAATCACCCTTAGATACCACTTTAGTATTATCGCTAATTCCTGAAATTTTTTCCCCCTTATTTTTAATTATCTTGAGATTAATTATAATACAAAACAGCAAACAAAAGCAAATAAAAAGTTGCTAGAAATATTTATTTTTTTTAATATGTTCGAATGCGAAAACGAAAAATTAAAGATAATATATGGTATAATGGTATATAGTATAATTAAAGAAGAAGAAGAAGGAGGCAGATTATGCAATATAACAATTTAGGTAAGGCGGGTATAAAAGTAAGTGAGATTTCATTCGGATCTTGGTTAACTTTTGGAAACCAATTAGATACAGAAGGGGTTAAATCGTGTTTGCGTACCGCTTATGAAAACGGTGTTAACTTTTTTGACAACGCAGAAGCCTACGCTAACGGGCTTTCTGAATCTCTAATGGGAATGGCGCTAAAAGAGTATAGAAGAGAAGACCTTGTAATTTCGACAAAAATATTTTGGGGTGGAAAAGGCCCAAATGATAGAGGGGTATCGAGAAAACATCTTTTAGAAGGAACTTGG
KOK=       105
KK=  842755  LL=  843804  Z=    4.86  JJ=  842725  DL=  1050
A===      111      112      113      114      121      123      124      131      132      133      134      141      143      144      211      213      214      223      224      231      233      234      243      244      313      314      323      333      334      343      413      433
B===      222      122      422      322      212      412      312      242      142      442      342      232      432      332      221      421      321      411      311      241      441      341      431      331      424      324      414      444      344      434      423      443
RRR=   94.683    2.066   12.728    0.034   -2.442    1.344   -0.024    1.002    4.612   32.423   -1.063   23.023    0.057   -2.024   -1.230   -0.127   -0.040    1.515   -0.614   11.593    4.486   -5.374   -0.529    3.274    2.239    1.933    0.642    3.416   -0.718    0.339    0.057    2.000
X1==    7.788    2.529    3.964    1.375   -1.982    0.694    0.025    0.226    1.292    5.420   -1.279    6.374   -0.490    2.508    2.876    0.096    0.025    1.169   -1.217    2.487    3.074   -1.139    1.514    1.658    6.349    1.087   -0.926    1.620   -0.529   -0.529   -0.490    1.471
X2==   12.157    0.817    3.211    0.024    1.232    1.937   -0.945    4.431    3.571    5.982    0.831    3.612   -0.116   -0.807   -0.428   -1.331   -1.585    1.297    0.505    4.661    1.459    4.719   -0.349    1.974    0.353    1.778   -0.693    2.108    1.359   -0.641   -0.116    1.359
CD1=       36       16       11        8        3        4        4        4        5        7        0       19        1        6       17        3        4        4        1        7        4        0        3        4        8        3        0        2        0        0        1        2
CD2=       31        8        8        2        9        7        1       10       10        9        2        7        1        0        5        1        0        7        4       12        4        7        1        3        2        3        1        3        2        0        1        2
TGGGGTTTTTTTAACATAGGTTCAAATGTTAGAAACTATTTTATGGGAAAATAATTGCGAATTTCATCCCACTTAAAAAGTTTTTCTAATGGAGTCGATAATTCTTATGAAATGTGAAGGCTGTGGTGTAGAGATACAAACAGAAAACCCTAAAAAACCAGGGTATATACCTGAAAGTGTACTAAAAGAAAAAGTAGAAAATAATGAATCTGTAGTCTGTCAAAGATGCTTTAAGTTAAAGCATTATAATTATTTGTTGCCTGTGACAATAAATTCCAATTTTTCCCATGAAATTGACACGATTTTGAAGGATTTCAAAACAGTTTTGTGGGTAGTCGATGTAATAGATTTCGACGGCACATTTAGAAAAGAGATTGCTGAAAAATTAAAAAGGAAAAATATTTTTCTAATAGTTAATAAAATAGATCTTCTACCAAAAAGCACACCATACGAAAATTTAAAAAAGTGGTTACTTTTGAGAATAAAAGAAATGGGTTTAAATATACAAGATGATCATGTAAGAATGGTCAGCGTTAAAACAGGTATGGAAATCGAAAAAACAAAAAAACTGCTTTTACAAACAGAGAAAGAAAAGGTTTTAGTAGTAGGTGTAACCAATGTAGGTAAATCATCTTTTTTAAACAGACTTGCGGGGGGAGAAATAACTGTAAGTGCATATTCCGGAACTACTTTAAAGGTTTTAAAAGCAAAATTACCTAACACAAACTTACAATTGTTCGATACACCAGGCATTTTCACCCAAGACAGGTTATGCGATTTTTTTGATATTTATACTCAGGTTAAGATGATTCCTTCTAAAAAGATTAGGAATAAAACTTTCACCGTGAAAGAAAAAAATGTTCTTTTTATAAGTGGATTGTTCTGGTTAAAAGTTTTAAAGAATGGGGTTAACAATTTACCCCCTATAATCACGGTATTTCTTCCAGAAGAAATATCGGCTCATAGGGCAAAAGAAGAAAGAATTAATGATTTACTTCATAATAGAAAAGTTTTATTTCCGCCTTATGATGAAAATTTTGATTTTAACCA
KOK=       106
KK=  875095  LL=  875574  Z=    5.47  JJ=  874825  DL=   480
A===      111      112      113      114      121      123      124      131      132      133      134      141      143      144      211      213      214      223      224      231      233      234      243      244      313      314      323      333      334      343      413      433
B===      222      122      422      322      212      412      312      242      142      442      342      232      432      332      221      421      321      411      311      241      441      341      431      331      424      324      414      444      344      434      423      443
RRR=   45.818    1.053    0.099    2.927    2.459    1.558    0.039    3.222   -0.075   -0.570    0.220   -0.927    0.220    3.392    0.232   -0.803    1.396   -0.252   -0.489   23.857    1.359    0.210   -0.166    4.432   -0.050    2.165    3.169   -0.123   -0.105    0.040   -0.303   -0.105
X1==    6.777    0.991   -0.377    1.184    1.557    1.545   -0.067    2.137    0.076   -0.846    0.523   -0.816    0.523    1.732    0.425    0.810   -1.040    0.333   -0.340    5.951    1.810    0.376    0.376    3.649    0.154    1.523    1.810    1.506    0.722   -0.278    0.523    0.722
X2==    6.761    1.062   -0.263    2.473    1.579    1.009   -0.580    1.508   -0.991    0.674    0.421    1.135    0.421    1.959    0.545   -0.991   -1.342   -0.757    1.440    4.009    0.751    0.558   -0.442    1.215   -0.326    1.421    1.751   -0.082   -0.145   -0.145   -0.579   -0.145
CD1=       13        5        1        2        6        4        1        4        2        0        1        0        1        2        4        3        0        3        1       10        3        1        1        4        1        2        3        2        1        0        1        1
CD2=       20        6        1        6        7        2        1        3        0        1        1        4        1        3        5        0        0        0        3        5        1        1        0        2        0        2        2        0        0        0        0        0
TTATGGATTCCACCTGACTGTTATTGATCAAGCTTAACATTTCAGAATAGGATATGATGGGGTTATTTTCCCAATTCAAAGCAACGAGAGCACCAATAAAAATAACCGCAAATATTATATAAACCCAAATTATGTTGGAAAATCTTATTTTCTTTTTTTCTTCTTTGGTATTTTTATTTTCTTTATCGTTTTTATTTTCAGACATTTATTTACCTCCTCACAGATGTTAACCTGTAAACATTTAATCCAAAATACTGTACTTTTTCAACGTTTTCATCTTTCTCTAATTTTTCAAAAATCATATTTTTGTTTTCACATTTTCTTTGAATTAAAAAACTCTCAATTTCGTACTGATTCATCGGATGCCTTTTTATTATACTTAAAATAGCTTCCAAATCATCTTTTATCGAGCTGTAAAAATCCTCCTTCACTAAAAAATCAAGGGATATGCCTCCTAAGATATTTTGAGCCAATTCAATT
KOK=       107
KK=  881485  LL=  882474  Z=    6.45  JJ=  881305  DL=   990
A===      111      112      113      114      121      123      124      131      132      133      134      141      143      144      211      213      214      223      224      231      233      234      243      244      313      314      323      333      334      343      413      433
B===      222      122      422      322      212      412      312      242      142      442      342      232      432      332      221      421      321      411      311      241      441      341      431      331      424      324      414      444      344      434      423      443
RRR=   59.183   13.867    0.340    3.705   -0.635    2.940   -2.121   -0.080    1.738    1.690    0.113   -2.691    9.173    5.536    0.007   -0.287    1.897   27.695    3.199   11.503    0.442    1.338    4.300    2.764    0.196   -0.274   -1.717    0.528    0.969    0.448   -0.305   10.250
X1==    6.673    3.185    0.458    1.359    2.013    2.244    2.053   -0.108    2.244    1.715   -0.438    1.852    2.801    1.375    0.060    0.966   -1.837    5.099    0.893    2.883    0.096    0.732    1.647    1.117   -0.149   -0.438   -0.904    0.579    0.440   -0.560    1.182    2.440
X2==    8.869    4.354    0.743    2.725   -0.315    1.310   -1.033    0.743    0.774    0.985   -0.258   -1.454    3.275    4.028    0.109   -0.298   -1.033    5.431    3.582    3.990    4.613    1.830    2.610    2.474   -1.317    0.625    1.899    0.912    2.200   -0.800   -0.258    4.200
CD1=       28       15        4        7       12        6        7        3        6        3        1        8        5        4        7        4        0        9        4        7        1        2        3        3        1        1        0        1        1        0        3        3
CD2=       23       16        4        6        5        6        1        4        5        3        1        0        5        5        6        3        1       16       10       11        9        4        5        4        0        2        5        2        3        0        1        5
GAAAGATCAAAATGGTGATGAAATTTCTTTATCTGATTTTAAAGGAAAAAAGGTTTTACTTTCCTTCCATCCTTTAGCCTGGACGGGGGTTTGCGAAACACAGATGAAAAACTTGGATGTAAAGTATGACGAATTAGAAAAACTCAATGTAATACCTTTGGGAATAAGTGTTGATGCATCGCCATCAAAAAAAGCATGGGCTGAAAAAATGAGAATCAGCAAGCTTAAACTTTTGTCAGATTTTTGGCCTCACGGAGAAGTTGCTACCAAATACGGTATATTTGATAAAGAAAACGGTTTTTCAAAAAGAGCCAATTTTTTAATTGATGAAGAAGGAAAAATTGAATTTTTAAAAGTTTACGAATTAAGGGATCAACCAGATTTAAATGAAATTATAAATCACATTAAAAAATAAAAGAAATTTAAATAGGCTTCGGCGAAAAGTTCGAAGCCTAATTTATTAATATGGAGCAAAAAATTATGAAAAAACTGGCTTTTATTCTTTTAATTTCGATTATTCTTTCAACCAATTTATTGAGTCAAGCAATAAATATACCGCAATTTCCAAAAGGAACTCTAACTATTTCACAAGAGGGAAGTGTTGAGACAATCCCTATTGAAATTGCTAATACGAACGAATTACGAGAATTCGGTTTGATGTACAGAGAAGATATCCCAGAAGAATATGGAATGCTTTTTGTATTCCCAAATCCTGGAATAAGGGGCTTTTGGATGAAAAACACTTTTGTTGAACTTGATATCGCTTTTATAGATAGCAATGGAACAATATTAGATATACAAAATATGAAACCTTGTGAAGAATCACCCTGCCCTATTTACATAATTTACAAACCTTTCAAATATGCTTTAGAGGTAAAGGCAGGCTTTTTTGAAAGGCACGGATTTAGTGAAGGAGCAAAAATAGACTGGTCGATAGATGACTAAAACCGTGTTGCAAAGCAAAAGAGCTATAAAAAAGCATTCGTTTTT
KOK=       108
KK=  893035  LL=  894024  Z=    7.41  JJ=  892885  DL=   990
A===      111      112      113      114      121      123      124      131      132      133      134      141      143      144      211      213      214      223      224      231      233      234      243      244      313      314      323      333      334      343      413      433
B===      222      122      422      322      212      412      312      242      142      442      342      232      432      332      221      421      321      411      311      241      441      341      431      331      424      324      414      444      344      434      423      443
RRR=   41.908   -1.208    0.536   49.561   -0.011    0.922   -0.012   -2.686    0.038    2.287   -1.348   -0.809   -2.031    4.814    4.256    5.124    0.621   43.976    0.630   -1.282   -0.953    0.464    5.236    1.508    0.698   12.827    0.265   -0.551    0.255    0.089    0.298    0.089
X1==    5.932   -0.377   -0.452    6.987    0.010    0.573    0.092    4.420    0.573    1.149    1.226    1.454   -1.232    1.450    1.171    1.942    1.127    5.613    4.641   -0.796   -0.671   -1.093    2.594    1.324    1.149    3.685    0.329   -0.264    1.534    0.534    0.407    0.534
X2==    7.064    3.204   -1.186    7.093   -1.107    1.610   -0.129   -0.608    0.067    1.990   -1.099   -0.556    1.649    3.321    3.635    2.639    0.551    7.835    0.136    1.610    1.421   -0.425    2.019    1.139    0.607    3.481    0.806    2.090    0.166    0.166    0.733    0.166
CD1=       26        6        2       20        7        3        4       10        3        2        3        8        0        5       10        5        6        9       11        1        0        0        4        4        2        6        1        0        2        1        2        1
CD2=       19       13        1       11        3        7        2        2        4        5        0        1        3        4       14        9        3       22        3        7        5        1        4        2        3        5        4        4        1        1        2        1
TTGAAAAGTTTCGGAGACAAAAAGATTGGCGTAATAAAAGTAGTAAGAGAAATCACAAATCTAGGTCTTAAAGAAGCTAAAGATCTCGTTGAAAAAGCTGGAACTCCTGATGCAGTAATAAAAGAAGGTGCTCCAAAAGAAGAAGCAGAAGAAATAAAGAAAAAACTTGAAGAAGCAGGAGCCGAAGTAGAATTAAAATAAGTCGAATTTGAAATTAAGTTGAATCCTTTTTTTAACCTTTTCTTCAAGAAAAAAAGTTATAATAGAACTCGCATTGGACTTTTTGTCTAATGCGATTTTTCTCTTATTTTTTACCAATTTTATTTTGACTAAATACCGAGGTGGTTCCTTTGAATACGGTTGTACGAGAAGCAGGGAAGAGAGAAAGAAAGTTTTTTGGAAAAGTTCTTGAGAATTCAGAAATTTACGAGGATTTAGTAAAAATTCAAAAAGACTCTTTTAAAGATTTTTTAAACAACAAGGTTATGGAAAGCATTAAAAGATATGTGCCTATTAAGATACCTGTTAAAACAAGCGGAAAGAAAAACAAAGAATTTTTGATTGATTTTGTAGATGTGAGGTTTGAAGACCCCTCTTTTAGTGAGAGTGAATGTAGGGACAAAGGATTGACTTATGCAGGAAAAGCTTATTTAAAGGTTAGAATAACTGATTCTGCAACCGGGGAAATAATTGAAAAAGACGACATTTTTTTGTGTAACATACCTTATATGACTGATAGAGGTATATTTGTTGTTAATGGAGCAGAAAGGGTAATAGTTAACCAACTAGTTAGATCACCTGGGTTGTATTTTATAAAAGAAGAAGAGACAGACACCTCTAAAGAAATGCTTATAGCACATTTTTTACCGATTAAAGGTGCATGGTTGGAGTTGCTTTACAATCCCAATCCAGGTAAAGAGGTTCTTCAAGTGAGAATAGACAGAAAAAGAAAATTCAATTTTTTTCTTTTTTTGAGGGCATTGGGATACG
KOK=       109
KK=  724166  LL=  725335  Z=    6.50  JJ=  724166  DL=  1170
A===      111      112      113      114      121      123      124      131      132      133      134      141      143      144      211      213      214      223      224      231      233      234      243      244      313      314      323      333      334      343      413      433
B===      222      122      422      322      212      412      312      242      142      442      342      232      432      332      221      421      321      411      311      241      441      341      431      331      424      324      414      444      344      434      423      443
RRR=   34.046   17.216    0.373   13.881    3.325    3.083    1.184    2.622   -0.946   12.861   -0.121   27.206   -1.791    1.454    1.277   -1.419    0.012    6.377    9.387   -1.126    7.094    0.270   -0.510    3.936    0.453   -1.217   19.749   23.232    0.963   -1.379    0.222    0.646
X1==    5.270    4.035    0.265    5.755    1.285    1.418    1.048    1.343    0.804    2.200   -0.740    6.202   -0.740    0.575   -1.072    2.032   -0.480    1.355    2.306   -0.424    2.826   -1.261   -0.461    1.120   -1.189    2.065    4.759    5.439   -0.822    1.178    1.364    1.178
X2==    6.460    4.267    1.407    2.412    2.587    2.174    1.129    1.952   -1.177    5.845    0.163    4.386    2.419    2.529   -1.191   -0.698   -0.026    4.707    4.071    2.653    2.510   -0.214    1.105    3.516   -0.381   -0.589    4.149    4.272   -1.171   -1.171    0.163    0.548
CD1=       24       17        4       18       10        5        6        6        4        4        1       19        1        4        4        6        3        4        7        2        4        0        1        4        0        5        6        6        0        2        4        2
CD2=       18       16        6        6       12        9        5        7        2       12        2        9        5        4        3        3        3       17       12       10        8        2        4        6        2        1       11        8        0        0        2        2
CTTGGCAGGATACCAGAGGAGTGGGAAGTGTTGGAGTTGGAGAAAGTGGCAGAACCCAATGGTATTGTAAGAGGACCTTTTGGTGGGATGTTGAAAAAGGAAATTTTTGTTCCCAGAGGGTATAAGGTCTACGAACAGGGGAATGCTATTTACAAGTCTGTTAAACTTGGAAATTACTATATTGATTCTAAAAAGTATAAGCAAATGCTAAGATTTGCAGTAAAACCAAAAGATTTTATCATAAGTTGTTCTGGGACGATTGGTAAAATTTTTATGATTCCTGCTAATTTTGAGGAAGGAATTATAAATCAAGCACTATTGAAGATAACTATTGACGATAAAAGGTTTAATCATAAGTTTTTTGAATATTTCTTTGATTGGGACCGTTTTCAAACAAAGATAATAGATTATACACAAGGTGGGGCAATGCAAAATTTGATTGGTATAAATGAATTTAAGAAAATTGGTTTTCCTAAACCACCACTTCCCGAACAACATCGCATTGCTTCCATCCTCTCCCAAATAGACGAGACCATAGAGAAGGAGCAAAGGTACAAAGAGAAGCTCGAAAGAATAAAGCAGGGGTTGATGGAGGATTTGCTTACAGGTAAAGTCAGAGTTAATCATTTAAATGAAGGTGTTGAAAATGTATCTTAGACTTGATGAAGAACATTATGTAGAAAATCCTTTCCTCGCTCAGCTTCTGAGGTTGGGCTGGAAGGTTTACAGACAGAATAAGGATAACCCTGAAGATGTAAAAGAAATCAAATCTTTTAACTCATCCTCTGAACCTGACTATATTGAAAGCATAAAATTCAGGGAAACATTTGGAGAGGTAATTCTCGAAGAGGAACTCATAAGTACAATCAAAAGAATAAATCCATGGATGGAAGAAGATCAGATAAATGAAGTTGTAAGAAGGATAGAAACGCCTTCAGCAAACTCTCTTCTGGAGGCAAACAAAGAAATCCATGATTTGCTACTTGAAAATACTTCCGTATCAGAGAATAGGAAAACAGGAGAAAAAAGCCCAACTGTCAGATTTATAGATTTTAGAAACCCAGAAAACAACTCATTTATTGCTATTTCCCAGTTTAAGGTAAATATACCGGGGACTGAGAAACATATAATACCCGATATTGTTCTCTTTGTGAATGGCTTGCCTTTGGT
KOK=       110
KK=  742346  LL=  743455  Z=    6.51  JJ=  742286  DL=  1110
A===      111      112      113      114      121      123      124      131      132      133      134      141      143      144      211      213      214      223      224      231      233      234      243      244      313      314      323      333      334      343      413      433
B===      222      122      422      322      212      412      312      242      142      442      342      232      432      332      221      421      321      411      311      241      441      341      431      331      424      324      414      444      344      434      423      443
RRR=   69.946   12.852    0.022    1.953    2.188    2.733    0.109    0.043    1.746    2.044   -0.211   15.261    0.660    8.871   -0.881    0.955   -0.379   14.260    0.802   -0.358    2.727   -0.826   -0.814   14.956    0.106    0.225    3.146   11.928    2.483   -0.621    0.225    6.918
X1==    7.741    3.170    0.018    1.191    2.425    3.289    0.454    0.525    0.845    1.161   -0.534    4.117   -0.534    4.224    1.308    0.356    0.454    4.901    0.847   -0.133    2.939   -0.612    2.364    3.986   -0.844   -0.534    1.651    7.689    1.035    1.035   -0.534    2.035
X2==    9.036    4.054    1.274    1.639    0.902    0.831    0.239    0.082    2.068    1.759    0.395    3.707   -1.237    2.100   -0.674    2.686   -0.833    2.909    0.947    2.686    0.928    1.349   -0.344    3.752   -0.126   -0.421    1.906    1.551    2.400   -0.600   -0.421    3.400
CD1=       27       16        4        5       14       11        4        5        6        4        1       10        1        6       11        5        4       15        5        4        7        1        5        6        1        1        5       10        2        2        1        3
CD2=       31       17        5        7        9        4        4        3        6        3        2       11        0        5        5        7        2        7        5        7        2        3        1        7        1        1        3        2        3        0        1        4
AGACCTTGTGTGATTTTTACAGCCGATGAAAGAGAGTCCAAATAAGTAGTACTCGAATTTAAGGTATAAACAGAAAGAGGCATAATAAATGTACCATGAATATCGAAATTCTCAAGATCTCCATTAGGCTTTTTCTGCTTAAAGCCCGCCCCTTGATGTATTACATAGTATTCATTTCCGAATTTACCTAGATACATCATAACGTGACCTTTCATAAAAAGAATATCCCCGGTTTTTAAACCATCCAATATTATTTTTCTTTCCTCTGTTTGCTGAGGGAAAGAAGTTCTTTCAGCAGGAGTCATGATTTCTTGATACTTACTATCTCTTGGTAAATATACTCCAAAACACTTAAATATATCCATTATGAAACGCGAACAATCTCTATTGTAATCACTTCCCCCCCCAGCCATATCTTTCACCAACCATTTTAAATGCTTGTTTAATTAAATTTTTCTGCGTGAGATCAGGGAAAGAAGCTTTTACTTCTTTTGCTGAGGGAATTGGAAAAATCCCATACTTTTCATTGGTCAATTTTCTTTTAAGAGGGATTTTTACCGGATAACACCCTTCAGGAAATAAGGTGTTCATTTTAAAATAAAAACTATTTATTTCATCCTCATTCGCTAAAACTAACTTATCCCCCATTTGAAAATGAAATTTACCAAATGCAGGCAACTCCTCAGTACAGACTTTACTTTCCATAATTACTAGAGTTCTTGGCGATTTATTGTATTCAAAAAACTCATCTTCAGAAACCGTAATTAAATTTCTGATGTTTATCCACCCTGAATAAAAAGAACTTTGAACAAAATACCAATTCAGTTTAAAACTTTTTTTGTAAATTAAAATCGGTTCCCCTGGCGAAAGAGTAGTGAGCCTAGTAATATCATGAAAAGGATAATTTGGTGTTATTCCCAATGGGTATTTAAAAGGAATGGCTTTTAGGGCACTTCTATCAGTTATTAGACCAAAAGATATCGGAATATTCCCGGAAATCCCTTTTTTGAAATCTTGAAAATTCGAAAGAAAATCTTTTAACTTATCTTTTTTCAATGGTCTTATTTTTCCACCATCTTTGATAAATAAATTTTCTTCAATTATTTTTTC
KOK=       111
KK=  768536  LL=  769255  Z=    6.35  JJ=  768206  DL=   720
A===      111      112      113      114      121      123      124      131      132      133      134      141      143      144      211      213      214      223      224      231      233      234      243      244      313      314      323      333      334      343      413      433
B===      222      122      422      322      212      412      312      242      142      442      342      232      432      332      221      421      321      411      311      241      441      341      431      331      424      324      414      444      344      434      423      443
RRR=   56.056    5.443    0.154   12.161   -0.149    0.020    0.674    1.233   -0.348   10.780    0.000    5.764   -6.460   22.801    0.541    0.289   -0.467    0.125   -0.561    2.311    0.147   -0.315    6.836   13.493   -0.006    0.003    2.362    0.229    0.229   -0.767    0.000   -0.247
X1==    7.105    2.843    0.071    2.969    0.373   -0.147   -0.835    0.801    2.564    3.006   -0.003    3.697    5.997    4.982    0.373    0.530   -0.835    1.519    0.873    1.886   -0.148   -0.156    1.703    4.464    0.006   -0.003    0.786    0.481    0.476    1.476   -0.003    0.476
X2==    7.890    1.914    2.171    4.096   -0.400   -0.136   -0.807    1.539   -0.136    3.586   -0.140    1.559   -1.077    4.576    1.451    0.545    0.560    0.082   -0.642    1.225   -0.994    2.014    4.014    3.022   -1.082   -1.077    3.006    0.476    0.481   -0.519   -0.140   -0.519
CD1=       17       10        2        6        5        2        1        3        6        4        1        7        7        6        5        3        1        5        4        5        1        1        3        6        1        1        2        1        1        2        1        1
CD2=       24        9        6        9        4        2        1        5        2        5        1        5        0        6        8        3        3        2        1        4        0        3        5        4        0        0        4        1        1        0        1        0
GGTAGCTCAAATGATGGTGGGCGTGAATGCTGGTTACAGGCAGAGTTTAAATGCCTTCTTCCCAGACTTACCATTTGGAATGTATGTCCAAGGGTTGTTTAACTATTCCTTTGGATTTGGAGACGATAAGGTTTTAGCAAATAGTTTAGGTTTCGGTGGAGGAGCTGGAGCAAGCTTTGCAGTTCAAAACCTCGACATGAATGTAGGCGCAGATGTTTTATTTGAAAAGCCCACATTAGCTGAAGACTACGAAGAAGCTTATAAGAGTGAGTTTCAGTTGAGACCAAAATTCAAGGTTTACTTAGGCTTACAATTTTAACTTAAAAGTAAACAAAGATAACTTTAAAAACCTCCTTTACGGAGGTTTTTTATTACAGCTTTTTTCTCATTTCGATAGCAACTATTCTATATCCTGATTTTAAAAAGAAACTTTCTAAAAACTTCAAATATTTTGGTAAAGTAATAACTCTCTGTTTTTGAAAGCCTTTCATCAAATTGATGTGTGTCTCACCGAATCCAAGATTTTTATACAAATTATACGCAACTTTGTTATTCCCAAAGACATTCAATTCAATAAATTTTACCTTTTCTTTTTTTAATGTTTCTTCTAGTTTTTTTAAAGCACCTTTTGCAAATCCTTTTTTTTTGATACTTAGGAAAAATCCTAATATCGTATATAAACGCTTTTTTAGAACTTTGATTGACAAAAACCCAAATTCT
KOK=       112
KK=  781616  LL=  782725  Z=    4.69  JJ=  781586  DL=  1110
A===      111      112      113      114      121      123      124      131      132      133      134      141      143      144      211      213      214      223      224      231      233      234      243      244      313      314      323      333      334      343      413      433
B===      222      122      422      322      212      412      312      242      142      442      342      232      432      332      221      421      321      411      311      241      441      341      431      331      424      324      414      444      344      434      423      443
RRR=   13.210   11.442    4.778    7.856    4.701    0.363    0.388   -0.006    0.223   11.414    0.700   27.480    5.289    5.152   -1.580   14.960    0.525    4.219   25.451    2.698    2.559   -0.585    0.034   10.934    0.348    0.757    0.736    0.182    0.053    0.681   -0.168   -2.480
X1==    3.542    2.732    1.531    3.241    1.572    1.255    0.588    0.012    0.773    4.104   -0.549    5.078    4.818    1.702    1.572    3.666   -0.577    3.736    5.375    1.737    2.539    1.534    0.075    3.276   -0.331    0.218    0.730    0.318   -0.085    1.838   -0.549   -1.046
X2==    3.729    4.188    3.121    2.424    2.990    0.289    0.660   -0.488    0.289    2.781   -1.276    5.412    1.098    3.028   -1.005    4.081   -0.909    1.129    4.735    1.553    1.008   -0.381    0.450    3.337   -1.051    3.472    1.008    0.572   -0.629    0.371    0.307    2.371
CD1=       15       14        7        8       11        7        4        4        6        9        1       11        8        3       11       12        2       13       13        8        7        4        2        5        2        2        4        2        1        3        1        0
CD2=       17       17        8        9       14        3        5        2        3        4        0       15        3        7        4        9        2        4       12        5        2        1        2        7        0        6        2        1        0        1        2        3
GTTAGAAAAATTATCTACTATTTTTATGCTCTCTGGTTTCAACCCAGCTACAGCTCCAGCTACTAAATTAATTATCCCCTTAATTTGGTTTGGGGTTACACTCATTCCAGGTTTCAATACCAACAACACAGAGGCTGAAGGCTTTGGACTTTCACCAACTTGGTAGTAAGTTCTTGGAGGAATAACTAAATGAACGCGAGCACTTTGTACCGATTGCATAGAAGCTATACTCCTAGATAATTCTCCTTCCAAAGCTATCTGATAGTTGACCTGCTTATCGTAGCTGGTAGCTCCAAAACCTTGATTCTGAAGAAGCTCATAACCTTGAAGATTGTAACCCAATGAACCTTCACTGGCTAATCTCATTCTCAGCTCAGATACATTCTGATTCGCAACGTAAATATTACCATAATCATCTACTTTGTATTCTATACCCATTTCTTCCAACTTTGTTACAATATTACCCGCATTTGCTTGATCCAATCCTCCGATAAAAAACTCATAATTTTTTCTTGAAAGCAATATTGAAAAGAATATTATCAACACAATTACAGAAATTAACAAAACTATATAGTTTCGTTTTTTCTTATTTTCTAAATTTTTCCACCAGTCTCTTATTTGTTGTAAATACTTTTCCATAGAAGTATCCCTTCCTGAGATCTTTTTTAAAAGGCTAATCTAAAACCTAAATTTATAGAACTTTCATATACTTCATACCCAACGAAAAGATCTAAGTTGTAGATTGAAAAATAACTGGAAAGTAGCAAATTGTCAGTATTTATTAATATTTTTGAGGTCCAATTATTCGTTAATTCGTGTTTATAAATTAACTCAGGATTTTTTGGCCCTTTCAGAATAAAGTTTTGCCAGGGTAAACCAATACGCAAAATAAGATCTTCAGGGACAGTTTTGCCTTCAACACCAATACCTATGTTCGTTCTAGGTACATACAAAAAGGTATAGCCATAATCTGTTTGGATGTCTATGAAATCAAATTCTTCGATTCTTTTTAGAGGAAACTCTAAACCAACATTCCCGTATACCTCGAATTTTCTGTATGCAAATCCTGCATTAAATTTGGTAGATATCTTATCTTCTTCATCTTCTGAG
KOK=       113
KK=  815486  LL=  816175  Z=    5.34  JJ=  815066  DL=   690
A===      111      112      113      114      121      123      124      131      132      133      134      141      143      144      211      213      214      223      224      231      233      234      243      244      313      314      323      333      334      343      413      433
B===      222      122      422      322      212      412      312      242      142      442      342      232      432      332      221      421      321      411      311      241      441      341      431      331      424      324      414      444      344      434      423      443
RRR=   27.615    3.830   -0.028   46.519    0.224    0.031   11.078    0.166   -0.041    1.947   -0.053   -0.044    1.000    5.187    0.882    0.048   22.749    0.281    3.987    9.809    0.170    1.960    0.065    0.056    1.766   11.634    0.821   -0.548    0.266    0.232   -0.901    0.746
X1==    4.728    1.844   -0.050    6.885   -0.130    1.145    2.857   -1.452   -1.527    1.802    1.030    0.142   -0.970    3.152    1.350    1.814    4.998    0.304    1.901    4.486   -0.204    1.873   -0.069    0.064    0.849    4.030    0.704    1.405    0.480   -0.520   -0.970    0.480
X2==    5.841    2.077    0.572    6.756   -1.721    0.027    3.878   -0.114    0.027    1.080   -0.051   -0.307   -1.031    1.646    0.653    0.027    4.552    0.923    2.097    2.187   -0.833    1.047   -0.953    0.875    2.080    2.887    1.167   -0.390    0.553   -0.447    0.928    1.553
CD1=       13        8        2       11        4        4        6        0        0        3        2        2        0        4        7        5        9        3        5        9        1        3        1        1        2        5        2        2        1        0        0        1
CD2=       18        9        3       13        1        2        8        2        2        2        1        2        0        3        6        2        9        3        5        5        0        2        0        2        3        4        2        0        1        0        2        2
ATAAAGAAAAATATGGGTATAAAATTTTGAAAAATTTAAAAGATAAAGGTTTTACAATTTATCCTATTAACCCTAAGTATGAGGAAATCGAAGGAATAAAAACATATCCTTCTGTAAAAGATCTACCTAAAGATGAAATAGATTTGATTGTTTTTGTCGTTCCCCCACAAATTGGAATAACAGCTGTTAAAGAGGCATATGAAGAAGGATTCAGAAAATTTTGGTTCCAACCAGGTGCAGAATCAGACGAAATCGAAGAATATTTAGAAGAATTACCTAATGTAGATTTTTCTTTCATCAAATGTATAATGGTAGAAACGAATTAAATTTAAAAAACCGCCTCAACGAGGCGGCTTTTTTATTAACTTTCCACAATATCTTTTAGTTGTGCTACTCTGTTAGGATGTCTCAATTTTCTCAACGCCTTAGTTTCTATCTGCCTTATTCTTTCCCTTGTAACGTTGAAGAATTGTCCAACTTCTTCTAATGTCTTTTGTTTACCATCTAAGAATCCATACCTCATTTTCAAAACCAAGGCTTCTTTAGAGTTTAAGGTGTCAAGTACTTCCTCTAACCTTTCTTTCATAATCATTTTTTGAGCTTCTTCTTCGGGAGTTGTTTCATCTGTACTGATGAAATCTCCTGTTTCAGATTCTTCATCATCACCATTACTGCTAGATATAGGTGAAT
KOK=       114
KK=  821396  LL=  822385  Z=    7.17  JJ=  821246  DL=   990
A===      111      112      113      114      121      123      124      131      132      133      134      141      143      144      211      213      214      223      224      231      233      234      243      244      313      314      323      333      334      343      413      433
B===      222      122      422      322      212      412      312      242      142      442      342      232      432      332      221      421      321      411      311      241      441      341      431      331      424      324      414      444      344      434      423      443
RRR=   29.810    2.163    9.095    7.521    0.628    0.381   -0.502    0.496    0.286   -0.117   -0.735   39.755   13.917   33.120    9.597    0.349    0.316    0.339    0.090    0.633   11.173    1.111    0.532    4.202   -0.612   -0.888    0.040    2.018    0.052   -1.417   -0.248   -0.085
X1==    7.403    0.642    4.511    2.191    0.642    0.295   -1.103    0.493   -0.339   -0.214    0.523    5.990    4.789    6.002    4.417    1.562    0.694   -0.502    1.032    2.830    3.087    1.168    2.782    0.960   -1.117   -1.183    1.379    0.324   -0.758   -0.758   -0.330    1.242
X2==    4.027    3.367    2.016    3.432    0.978    1.291    0.455    1.006   -0.844    0.548   -1.406    6.637    2.906    5.518    2.173    0.224    0.455   -0.677    0.087    0.224    3.619    0.951    0.191    4.376    0.548    0.750    0.029    6.225   -0.069    1.870    0.750   -0.069
CD1=       19        6        9        6        6        3        1        3        2        1        2       12        7        9       14        5        4        2        5        7        5        3        5        3        0        0        3        1        0        0        1        2
CD2=       18       15        8       10        9        6        4        6        2        3        0       16        6        9       12        4        4        2        3        4        7        3        2        7        3        3        2        8        1        3        3        1
TTAAACTCTTCAACTAACTCAGCAGGAATTTCTATTAGCCTGTTTTCTAACACAATGGATTTTGTTTTATAACCTTGTTTTGCTGCTTCATCAGTAAAACCTGTAAGCCTGGTTAATTCTTCTTCTTGCTTTTTTCCAGTATAAAACGTGCCTTGCCCCCTTTTTCTTGTTATTAAACCTTCTTTTGAGAGCTCTTCCAAGGCTCTTCTTACGGTCAAACGAGAAACTCCATATTTATCGCATATCTCGTTTTCTGTTAACAACTTATCCCCTTTTTTATAATCTTTCTCTAATTCTCTTTTTAAGTCCAGATAAAGTTTATAATAGAGCGGAATAGGGGCTTCTTCCATTTTAATCTCACTCCCTTCTTATTGGTATATTCCAATTATATAGTAGTTATAACAATAAGTCAAATTGAAGATTGATTTTTCTAAATTAGATGTGCTAAAATATTTGAGGAGGATTGCGGAGCGAAGCCATATTCTTTTATCCTCATGGGCGGGTTTTGGGAATGGAGGGTTGAAATTCGTTTTTCCTTATGGGCGGGGAGCGGGGCGAAGGGGCGATAAATTAGTTTGTTGAAGGAGGCTAAAAAATGCCATATTTAAAGGTAACTACAAATAAAAAGATAGATAACAAAGAAGAGTTGACACGCATTCTTACAAAGGAAGTTGCTAAAGCCCTTGGTAAAGCTGAAACCTATTTTATGGTTAGTTTAGAAGATACTGCATATATCCACTTTCAAGGAAGCTCAGAATTGGGTGCTTTTGTGGAATTAAGAAGCATAGGTTTGCCTGAGTCACAAACAAAAGGCCTCTCTAAAGAGCTCTGCCAATTGCTAGAGCAACAATTGGGTATACCAAAAGATCGTGTGTATGTAAACTTCTTAGATATTAAAAATACGATGTGGGGTTGGAAAGGGGATACATTTTAGTTTTGCTAAAAAATATCCCACAAATATGTAATAGACCAATACTTTAAAAAATTTGA
KOK=       115
KK=  831506  LL=  832495  Z=    5.67  JJ=  831386  DL=   990
A===      111      112      113      114      121      123      124      131      132      133      134      141      143      144      211      213      214      223      224      231      233      234      243      244      313      314      323      333      334      343      413      433
B===      222      122      422      322      212      412      312      242      142      442      342      232      432      332      221      421      321      411      311      241      441      341      431      331      424      324      414      444      344      434      423      443
RRR=   29.876    8.197    8.176    3.648    4.344   -0.227    3.915    0.565    0.065    4.140   -0.788   14.851    0.996    0.631   -0.032   -0.260    0.270   10.520    8.694    5.539    2.836   -0.941    0.384    2.379    0.573    1.308   18.639    1.672   14.333    3.459    0.279   -0.329
X1==    5.825    3.114    2.423    1.294    2.709   -0.158    1.388    0.930   -0.158    1.956   -1.511    4.209   -0.842    1.066   -0.531   -1.271   -0.787    5.231    3.201    2.070    1.762    1.656    0.155    2.283    1.270    2.507    4.068    0.837    3.543    1.691   -0.842   -0.161
X2==    5.129    2.632    3.375    2.820    1.603    1.440    2.821    0.608   -0.413    2.116    0.522    3.528   -1.184    0.592    0.060    0.205   -0.343    2.011    2.716    2.676    1.609   -0.569    2.476    1.042    0.451    0.522    4.582    1.998    4.046    2.046   -0.331    2.046
CD1=       24       14        9        7       13        3        6        6        3        5        0       13        1        4        5        1        2       11        8        7        4        4        2        5        4        6        7        2        5        3        1        1
CD2=       12        9        7        6        7        5        7        3        2        4        2        7        0        2        4        3        2        7        8        7        4        1        5        3        2        2        8        3        5        3        1        3
CGGGGTGGCGGAATTGGCAGACGCTGCGGACTTAAAATCCGCTGGAGGGAGCCTCCGTGTCGGTTCGAGTCCGATCCCCGGCACCAGATGGAGATAAAAAGTGATCTTTTGAAGATATATGCGTTGCGGGGTGGAGCAGTCTGGCAGCTCGTTGGGCTCATAACCCAAAGGCCGCAGGTTCAAATCCTGCCCCCGCTACCAGAGATTAACAAAAACATTTTTAAGAACTCGTGGCTCCGGCATGCGTCGGAGCGTTTTTTGTGAATACACTAATCCTGAATAAATTGACAAAAATCGCGAAAACTCAGGATGATGAAGATAACTCAAAAGCACGAGTGATATCATTGAATGCGCTTTAGACTTTTTATCTTCACCTCAATTAATGGTGCGACTATATCTTGCACATAGAGATATAAATCCTTCTCTTTGAATCTCATATTTTCACATTCATCAGATAAAATAGAACCGTGTTTCCTTAATTCCTGAACATCTGCAAGTCATAAACGTGGTCAAAAAAGAGGGCAGAGAGACAAATTAGTGGCAAAGCTCCAAACAAATCATTTAAGAGAAAACAAAGCAAGATCGGCATTCAGAAACAGAACCCAGACAATTAATAATGTAAACAACAAAAAATATGTTTTGGTTTTCTACATATCATAAAGCTTGATTTTGGATTCTTTTATTGAACCAAATAACGTAGAATTAAAAAATTCAACACTAAGAGAATGAGTAAATTGTGTGCCTGTTAACGATTAAATGCAGTGGACTAAAGAAGCCTATTAAAGATTTTTTGGAAAATCTCAAAAAGTTAAGTTAATTCATAAACCGAGAAATTTCACCACCTCTCTTAAAATAGGCTATAGATTCTTTAAAAATTTTTTCAATAGGGGGGAGTTTAAATCTTTGATGAAGCTTTTCAAAATACACCTGGAAAAAGTTTAGCAATGGTTTTTCCATTCACTCACAATAAATGAGATTTAAAAATATCCA
KOK=       116
KK=  859166  LL=  860155  Z=    4.84  JJ=  859166  DL=   990
A===      111      112      113      114      121      123      124      131      132      133      134      141      143      144      211      213      214      223      224      231      233      234      243      244      313      314      323      333      334      343      413      433
B===      222      122      422      322      212      412      312      242      142      442      342      232      432      332      221      421      321      411      311      241      441      341      431      331      424      324      414      444      344      434      423      443
RRR=   29.068    0.676    0.815   12.109    1.123    7.514   10.018   -0.144    6.574    3.483    0.220   10.949   -0.089    1.722   -0.015    0.053    0.350   32.545    4.126    1.108   11.423    2.202    0.118    1.290    0.018   -0.294    2.772   -0.576   -0.098    0.082   -0.089    0.263
X1==    3.751    0.737    2.217    2.340    2.271    3.303    3.548   -0.392    2.253    3.613    0.349    6.424    0.349    1.576   -0.030    0.154   -0.559    5.985    1.229    0.679    2.929    3.597   -0.441    0.694   -0.692    1.152    2.929   -1.017    0.181    0.181    0.349    0.181
X2==    7.750    0.917    0.367    5.174    0.495    2.275    2.823    0.367    2.918    0.964    0.629    1.704   -0.255    1.093    0.495    0.347   -0.626    5.438    3.357    1.632    3.900    0.612   -0.267    1.857   -0.026   -0.255    0.946    0.567   -0.544    0.456   -0.255    1.456
CD1=       17        9        8        7       13       10        9        3        8        7        2       14        2        3        7        4        2       15        5        5        6        6        1        2        1        3        6        0        1        1        2        1
CD2=       24        8        3       12        7        6        8        3        7        2        2        6        1        3        7        3        2       11        9        5        5        2        1        4        1        1        2        1        0        1        1        2
AATAAGCATACTTACCCAAAACAATTCTTCAAACTTGGGTATCTCACTTAGTATACTAATTTTCATGTATTTTGGAGATACCATGGCAAAGACTATAGAGGCAACAAGTTGGATAAAATACTTCAGCATATTTAATTATATTCCTTTGATGGAAACCGTTTTAGAAGAAAAAGTCTTTTGGGTAAATTCATTAATAATTTTACTAATATCTTTTGGAATATATTATTTTTCTTATTACCTATTCAAAAATAAAGATATTAATGTATGAAACTTTCAATGTTTTGTATATTTTCCAACCAAACCAACTTCGTGTTTCAAACGTCTCATCTTTTTATGATTGATAATTATTCCATATTTTTCTTTGAAATACTCACACAGCTTAGTAGAACCAAGAGTTCTCAAATAAGGCTTTGAGACATACATATTGAGATGTTCCTTAATTTGCTTTAATTCTGCGATTACAAACTCATCAGGAACCTTATCACCATTCACAGTATAGCAAAAACCTCGAGTTTTAGAATTAGAATGCTTTTTCTTTGACAAAGAACTGGTATCCAGGAAGAACCTCGTTTTGTAATGATAAGTGCTGGAGTTTACGTTGAACGCTTCAAAAAGATAAGAAAGAGAAACGCCGTACTCTCGATGCAACCTGTTGATATATAGGATATCTAAAATAGGTGTAGATTTAAAATCAGCATGTCTATTTTCCATCATTTTCTCTGATTCAAGTTTTTTTTTACAAACTCAACTTTTTCTCTAAGAACTCTGATCTCAATATCCTTTTCGATCACCAAATCTTTCAAACTCTGAAGAGTCTGAGCGAGTTCGGGATATTCCATACAAAGCCGAGAAATCTCATCCAAATCGACACCGGAATTCTCGTAAACCACTGGAGGAATCTTAGAACCACGAGAAACGATGGAATTTTTATTGAAAGAGCCATTGAAAAAGCAAGAATAATTCTCACCAGAATCTCTAAACTTCTTAACC
KOK=       117
KK=  890516  LL=  891235  Z=    5.59  JJ=  890066  DL=   720
A===      111      112      113      114      121      123      124      131      132      133      134      141      143      144      211      213      214      223      224      231      233      234      243      244      313      314      323      333      334      343      413      433
B===      222      122      422      322      212      412      312      242      142      442      342      232      432      332      221      421      321      411      311      241      441      341      431      331      424      324      414      444      344      434      423      443
RRR=   47.325    6.025   -0.405    6.267    1.516   -0.361   -0.506    0.248   -0.638    3.615    0.960    1.884   -1.980   12.210   -0.222   -0.084    0.454   38.376    4.023    0.213    4.497    0.014    0.112   -0.121   -1.421   -0.454    1.255    1.082   -0.318   -0.164    1.523    0.137
X1==    8.279    4.207   -0.176    3.485    1.442    1.011   -0.549   -0.176    1.785    2.405    0.399    2.568   -0.601    2.393   -0.769    0.236   -1.320    6.248    1.663    0.236    2.152    0.144    1.144    0.136   -0.595    0.399    1.152    0.702    0.699   -0.301    2.399   -0.301
X2==    5.716    1.432    2.301    1.798    1.051   -0.358    0.921   -1.407   -0.358    1.503    2.408    0.734    3.294    5.102    0.289   -0.358   -0.344    6.142    2.419    0.902    2.090    0.098    0.098   -0.893    2.386   -1.138    1.090    1.541   -0.455    0.545    0.635   -0.455
CD1=       15       11        1        5        6        3        1        1        4        3        1        4        0        3        2        2        0       12        5        2        3        1        2        1        0        1        2        1        1        0        3        0
CD2=       28       11        8        7       10        2        4        1        2        3        4        5        5        7        8        2        2       10        5        4        3        1        1        0        4        0        2        2        0        1        2        0
CCTTTATTGGATGTTTTTAGGCAGGAAAATATAGATATTGAACCGAATGTTTCAGTTCTTGTCTTCGAAGGATGAAAAAATGTCAAATATTTTTTTAGACTTTTTCAATTCCCTTATAAATCCAAAAAATATTTTCAACGTTACAAAAAAATCTTTTTTTATACCATTCCTAATAAGCCTATTTTACCTTTTCTCTCCGGTATTTTTGAGAAACATACAAATATTTGAAGTGGGACGTTTCGACGTTTCAAAAATTAAATTACTTATTTTTATTCTGCTTTTTTCTTACTTAAGTTCGGGCATAAGAATGCTTTTTTGTTCTGATTCTAATTTACTATATGCATACATTTCTTCCGTTTCCCCTGTTATATTTGGCCTATTAGGAAAACCTTTTCTTTATTTCTCCGTTTTGTGGGTAATTCTTCTAAGATTTTATATAGATTTAAAAAAGAAGAATTACTATTCTTTAATTATAGGTTTTGCTTTTGACATTTTTCTAGTATGGTGGTTGCTGTGAGAGAAAAAAAAGACTTCTTTTTAGGACTTGCTAATTTTATCACCCAAAATGCTTATTACATAATAGCGGTAGTTTTAGTGTTTACTATTATCTTTGGTTTTATTTCCACTAGATTGAAGGTAAACTCAGACTTGTTGAAAATACTTCCTCAAGACTCGGAAGTTGTTGTTGAACTTCTAGAAGAGCAAGCATTTCTTGAAGGA
KOK=       118
KK=  904886  LL=  905365  Z=    4.66  JJ=  904826  DL=   480
A===      111      112      113      114      121      123      124      131      132      133      134      141      143      144      211      213      214      223      224      231      233      234      243      244      313      314      323      333      334      343      413      433
B===      222      122      422      322      212      412      312      242      142      442      342      232      432      332      221      421      321      411      311      241      441      341      431      331      424      324      414      444      344      434      423      443
RRR=   41.696    4.445    4.525   10.245    0.683    2.853   -0.880    1.654   -1.234   -0.736   -0.301    0.004    5.735    1.390   -0.956    0.327   -0.355    0.043    0.670    6.180    0.482    0.781    0.781    4.393   -0.111    0.513    0.482    1.123   -0.274    0.125    2.995    0.412
X1==    7.052    2.167    2.394    3.006   -0.366    1.870    0.673    1.509    1.080    1.178    0.370    0.006    1.370    1.517   -0.366   -1.292    0.673   -0.042    1.142    1.870    0.954    2.206    2.206    1.391    0.178   -0.630    0.954    1.479   -0.399   -0.399    1.370    0.601
X2==    5.912    2.052    1.890    3.408   -1.864    1.526   -1.308    1.096   -1.142   -0.624   -0.814    0.619    4.186    0.916    2.611   -0.253   -0.527   -1.016    0.587    3.305    0.505    0.354    0.354    3.158   -0.624   -0.814    0.505    0.759    0.686   -0.314    2.186    0.686
CD1=       12        6        4        4        2        4        2        3        3        2        1        1        2        2        2        0        2        2        3        4        2        3        3        2        1        0        2        2        0        0        2        1
CD2=       16        7        4        7        0        3        0        3        0        0        0        3        5        2        8        1        1        0        2        5        1        1        1        4        0        0        1        1        1        0        3        1
TTAAAATGAAAAGTAGGAAATCCAGATATTCTTTCACCAATTTTATAAGCCAACTGGGCTATCTTTTCCATTTTTTGATCTCCAAGGAAAAACAAGGTTAAATGGACATTTTTTGATTTTGTCCAATTAGCTTTAAATCCCATCCTTTGAAATCTTTCAATTAAATCATTCAACAACTCTTCTAATTTTTCGTTGGTTTCAATGGCAATGAAGGATCTTAATTTATCGACATTGTAGTTATTTACATTTTTTTGCTGTGTCATATGCTAGGGCTCCTTTCTTTTTAATTTTACTGTTATTAAAAGCGCTAAAACTTGTTTTATTGCTCCTTCGCTTCGAAGCCACCCAGAGCGGGGGAGGGCTACGCCCTGTGACCCTTTTAAAATCAAAATCTTATGAACTAAACTCCTAAGAACCTTAAAAACCATTAAACTCGTCTTTTGCATAAAGTTGTAAAAGTTTGACTTCTGAGTTCTTCAA
KOK=       119
KK=  727407  LL=  728516  Z=    6.00  JJ=  727347  DL=  1110
A===      111      112      113      114      121      123      124      131      132      133      134      141      143      144      211      213      214      223      224      231      233      234      243      244      313      314      323      333      334      343      413      433
B===      222      122      422      322      212      412      312      242      142      442      342      232      432      332      221      421      321      411      311      241      441      341      431      331      424      324      414      444      344      434      423      443
RRR=   32.218    5.995    0.918    8.469    2.406    2.910    0.208   -0.068   -2.181    3.836    0.270   20.513    1.509    5.803    0.509    0.666    0.398   68.083   -0.860    0.907    4.371   -2.146    1.778   -0.019   -0.475   -0.321    8.858   -1.045    0.225   -0.236   -1.726    5.464
X1==    5.470    1.935    1.199    2.655    0.776    1.013    1.169    0.150   -1.570    3.274   -0.710    5.201    0.714    2.820    0.390    1.659   -0.917    7.494   -0.295    1.013    5.154   -1.148    1.486   -0.015   -0.258   -0.710    2.154   -0.449    0.305    1.305    1.425    3.305
X2==    5.890    3.099    0.766    3.190    3.099    2.871    0.178   -0.451    1.389    1.172   -0.380    3.944    2.115    2.058    1.303    0.401   -0.434    9.085    2.912    0.895    0.848    1.870    1.196    1.305    1.842    0.452    4.111    2.326    0.736   -0.181   -1.211    1.653
CD1=       28       12        6       12        9        4        6        4        0        5        1       18        3        8        8        5        2       11        2        4        6        0        3        2        1        1        3        0        1        2        4        4
CD2=       14       12        4        6       12       10        3        2        7        4        1        7        4        3        8        5        2       29       10        6        5        5        4        3        5        2       11        5        2        1        0        3
TTCATCAATAAATTAGAAAAGAAAAAATCAAGCAAAGCGAGAGCCGAAGAACTTAGGTATGCCATTGTAGAACATATTGAAAAACATTATGAAGAAGATCCTGAGTTTTACGAGAGGTTTTCTGATAGGTTAAGGAGAATCCTTGAAGAATATAGAGATAACTGGGAAAATCTTGCCATCGAGCTTAAAAAGTTTAGAGAAGCTATAAAAAAAGGAAGAGAATCAGAAGAGACCTTCGGTTTTGAACCAAAAAAAGAAATGCCATTTTTCGGACTGATAAAACAAGAAATATACGGTGAAAAACCTATTGAAACACTGAGCGATAAAGATATTGACTTTTTAGTTAGTTTAACCAAGGATGTGATTGAAATCGTAAGAAGAGAGAGTCAAGTGGTTGACTTCTGGGATAACTACACCAGGCAAAAGATATTAAAATCTTTTTTGATATCCAGGTTACTCTCTTCTTATTCCCAATCCCGAAACGAAGAGTATGTGGTAAGGGAAAATCCTGCTCCGTATTTAGCAGAGGAAAACAAAGTGATATTTGGAAAAAGAAATGAAATAGCCCAGAAGTTGATGGAACTTGCTTATCACATTTATGGGAAGTGATTTTATGGATATTGAGGTCGAAAAAATAATACGGACAAAAAGAAGAACAATCGCTTTGCAGATAACAGATGATGCTACGTTAATTGTAAAGGCTCCTTTTAATGCAAATAATAAGACAATTATGGGGGTCGTTCATAAACATAAAAGATGGATCGAAGAAAAGAAAAGAGAAATAGAGGCGAGAGATCCGAAATTTTCTCCGAAAGAGTTTGTTAACGGAGAGGGCTTTCTCTATCTGGGGAGATATCACAAATTAAAAATAGTGGATGACCAAGAAGTACCGCTGAAATTTGAAAACGAATTCTATCTTTCGAGAAATTCATTACCACAAGCTAAAGAAGTATTTATTGAATGGTACAAGAAGATGGCTTACGAAAAAATTTCAGAGAGAGTTAGATGGTACGCGCAGCAAAGAGGTTTCAAATATAGCAAAGTTAACATTACCAATGCACAAAAAAGGTGGGGTTCCTCTTCTTCCAACGGAAATTTAAATTTCTCATG
KOK=       120
KK=  753927  LL=  754376  Z=    5.12  JJ=  753867  DL=   450
A===      111      112      113      114      121      123      124      131      132      133      134      141      143      144      211      213      214      223      224      231      233      234      243      244      313      314      323      333      334      343      413      433
B===      222      122      422      322      212      412      312      242      142      442      342      232      432      332      221      421      321      411      311      241      441      341      431      331      424      324      414      444      344      434      423      443
RRR=   12.154    0.040   -0.926   62.149    1.439   -0.196   -0.269    6.160    0.095    0.306    0.306   -0.543   -0.174   -0.597    5.388    0.310    1.084    0.072    2.010   -0.150    0.195    0.306   -0.267    5.017    0.598    4.798    0.692    0.600    0.600    0.051    0.306   -0.170
X1==    4.065    0.612   -0.514    7.048    1.135   -0.332   -0.395    3.416   -0.332   -0.599   -0.637   -0.579    0.363    1.323    2.183    0.525    0.436   -0.153    0.690    0.525    0.498   -0.534    0.466    3.432    0.401    1.363    0.498    0.783    0.769   -0.231   -0.637    0.769
X2==    2.990    0.066    1.803    8.818    1.267    0.591    0.680    1.803   -0.286   -0.511   -0.480    0.939   -0.480   -0.451    2.469    0.591    2.487   -0.467    2.913   -0.286    0.391   -0.572   -0.572    1.462    1.489    3.520    1.391    0.766    0.780   -0.220   -0.480   -0.220
CD1=       13        5        1       11        6        1        1        6        1        0        0        1        1        2        8        2        2        1        2        2        1        0        1        4        1        2        1        1        1        0        0        1
CD2=        7        3        3       10        5        2        2        3        1        0        0        2        0        0        7        2        4        1        5        1        1        0        0        2        2        4        2        1        1        0        0        0
CTTCAGGTATTCAGCTGTTAACACAAACTGTTGAAAAAGAGTTTAAATCAATGAAAATAGGGGCTAACAATCTACGAATAAGTTCTCAGGATAATAAAGAATCTGCAACCAATATAGAAAATATTTCCAAAGAAATCCACAACATCTTGGATGAATTAAGTAGAGAAGGAGTTAAACTGGAAGATTTAACAAAAAACACCCAAAACTTGCTGGCTATATCTGAAGAAGGTTCAGCTACTTCTGAAGAAATATCAACTTCCGTTAAAACTTTTGTAAATAATATAAAAGAAATCTTACAGAACATAAAAGAGGTGGAAAGATTCATTTCTTCATTTAAAGACAGCCTATCTAGTGAAAATTGATCTTTTATTTCAAATTTATTTTAATTTTTTTCATCTTTTTTTAAAACTTTCATGTTATAATTTACTTCGGGTTGTGCTTTAAGGATGT
KOK=       121
KK=  770997  LL=  771926  Z=    5.19  JJ=  770847  DL=   930
A===      111      112      113      114      121      123      124      131      132      133      134      141      143      144      211      213      214      223      224      231      233      234      243      244      313      314      323      333      334      343      413      433
B===      222      122      422      322      212      412      312      242      142      442      342      232      432      332      221      421      321      411      311      241      441      341      431      331      424      324      414      444      344      434      423      443
RRR=   46.697    2.449   -0.322    3.208    2.249   -0.009    0.483    1.723    0.916    2.048    0.208    2.716   14.444    6.290    0.693    3.710    0.108    3.064    3.743   10.400    1.056   -0.301    0.129    0.233    0.245   -0.212    0.093   15.910   -0.797    1.907    0.025   17.916
X1==    7.401    1.457   -0.256    3.121    0.597    0.963    0.440    1.372    1.601    1.180   -0.707    2.642    3.572    2.155    0.597    1.601   -0.123    0.911    1.784    2.240    2.760   -0.361    1.320   -0.626   -0.439    0.719   -0.102    3.315   -0.884    2.116    0.006    3.116
X2==    6.310    1.681    1.256    1.028    3.766   -0.010    1.097    1.256    0.572    1.736   -0.295    1.028    4.044    2.919    1.160    2.317   -0.881    3.362    2.098    4.643    0.382    0.834    0.098   -0.372   -0.558   -0.295   -0.916    4.799    0.901    0.901    4.044    5.751
CD1=       28        9        3       11        7        4        4        6        5        3        1       10        7        6        7        5        3        3        5        6        4        1        3        1        1        3        1        4        0        3        2        4
CD2=       13        7        4        3       11        3        4        4        4        4        1        3        6        4        6        7        1       11        7       11        3        3        2        1        1        1        1        7        2        2        6        7
GATACATCGGTTCGAGACATAGCGCCTTTAGGCTTTGAGGTTGTAAGCCTTGGTAGTAAAGCTGAATATGAAAGAGGCATGTACAGAGTCAACCAAAATGAAATTATTAAGGCAAAAGAAGAAATTTTTAAAATTCTATTTGATACCCAAAGGGCTTCAAAGATCGTCCAAAAGAATTTTGAACTGGGAAAGAAATACTTTTCCTATGAAACTTTGGCGAAAAAGTTAAAAAACTTGTTGGTAGAAAAAGCTCATTTGGGCGTCTGATTATCCTTATAGTTGGGCTGCGGGGTAAAGAGGTACTAACAAAGAATAAGCACAGCTTATATAACAAGTTATAAAAAATCTAGTTTTAAACGGGTCACAGGGCGGAGCCCTCCCCCCACCAGAGTTTAAGGGGCCTCAGGTCCCTTCATAAAAAGGGTGGGGTGAGGGGTAAAAGGGCGCTATAAAATGTCTAAAGGCAATATAAAAAATTAAAGGCAGGGGGATAAATATGACACTAAAATGGAAAATGGCACTTTTAATCATCTTGGTATCCGTTGTACCTATGGCGTTTTTTATTACATATTCATCATTGAATTATAGCAATATTTTAAAAGAAAACAGGTCTCAATTAATTGAGGTAAACAATTTCCAAACAGCAAACTTTTTAGCTCAGTACATGAATGATCTTGAAAAAGTTACCGCTTCAATCGCTAATGATCCGGATGTCATTAATTTGCTCGAACAGTCACGAGAAGAAAGAGATAGAATGTATAAAAAGCTTCAAAATATCCTTGATGAATACCCTGAATTCACATCTATTAATGTAGGCTCAAAAAATGGGGATGTTTTTGCAAGGCCACTAGAGCACGAAAACAGCCTAGCAAGTGATTATGATCCAAGAGCAAGGCCATGGTACAAAGGTGCACTTCAAAAGCCACAAGA
KOK=       122
KK=  777927  LL=  778976  Z=    4.65  JJ=  777807  DL=  1050
A===      111      112      113      114      121      123      124      131      132      133      134      141      143      144      211      213      214      223      224      231      233      234      243      244      313      314      323      333      334      343      413      433
B===      222      122      422      322      212      412      312      242      142      442      342      232      432      332      221      421      321      411      311      241      441      341      431      331      424      324      414      444      344      434      423      443
RRR=    8.504    0.043   -0.543   60.747   -2.688    3.003    6.439    1.201    1.984   -0.038    0.920    3.204   -0.066    0.199   10.356   -1.120    0.293   11.033   41.021    0.269   -0.029    2.059    0.340   27.306    1.143    0.909    0.259    7.182    2.339    0.013   -0.330    0.013
X1==    3.424    0.042   -0.479    9.524   -1.048    1.893    4.460    2.572   -1.097   -0.352   -0.855    1.064    0.475    0.691    4.036   -1.097    0.203    3.493    8.181    0.099   -0.019    1.846    1.062    4.544    0.491    1.140    0.974    2.490    2.178    0.178   -0.190    0.178
X2==    2.484    1.038    1.132    6.378    2.566    1.587    1.444    0.467   -1.808    0.109   -1.076    3.010   -0.139    0.288    2.566    1.021    1.444    3.159    5.014    2.718    1.523    1.116    0.320    6.009    2.327    0.797    0.266    2.884    1.074    0.074    1.734    0.074
CD1=       22        8        3       30        5        6       14        9        1        1        1        9        3        5       19        1        5        7       18        3        1        4        3       10        2        4        2        3        3        1        2        1
CD2=        7        6        4        9        9        6        4        3        0        2        0        5        1        1        9        5        4       11       11        8        5        3        2        7        5        2        3        5        2        1        3        1
ATATGGATATTATAGAAATAAAAAATCTTTGCAAAGAATACAAAGGAAAAGAAGAGCTTGCTTTGAGGAATATAAACATCTCAATTAAAGAAGGAGAAGCTTTTGGATTGTTGGGACCTAATGGCACGGGTAAAACAACCATGGTTAGACTGATTTTAAACATTTTAAAACCAACTAACGGTACAATAAAGGTATTTGGTGTTGATGTTACAACAAAGGAATATGACAAGAAGAGAAAAAAGATTGGCTTCATGCTTGAGAGTTTGGGTGTATCTTACATCCTTACGGGATATGAAAACATGGAATTCTTTGACAGGATATATTATGAAGATTCTAGTCCCAGTGAAAGGAAAGAAAGGATTGAAAGTCTTCTTACTTTTGCAGGGTTGTGGGAAGTAAAGGATAAGCCCGTCGCCACATATTCCCATGGTATGACCAGAAGATTAACCCTTGCCAGGGCTCTTATCTGTGATCCCACTTTAATTTTTCTCGATGAACCTACGCTTGGATTGGATCCTGAAGCAAGAACATTGATAAGAGAAATGCTTCTTGCTCTCAAAAAAGAAGGAAAGACAATATTTCTGACATCCCATGATCTTGAAGAAGTAGAAAAGATATGTTCGAATATTGCGATTATAAACCATGGCGAGATGGTAGCACAAGGTTCTTATGAAGAATTAAAAAGTCGTTTCAATGCCAAAAGAACCGTTGTAAAAGTAAAAGAAATTGGGCCTTGGGTAGAAGAATTAAGTAAGGAAATGAAAGTAGAAATCGATGGTAACACGATTTACATCGAAGGGAATGATTCTGGAAGAATATTTGAAGTACTGGCAAAAACAGGTGTAAAAGTTCAGGAGATGAAAACAGAAGAAGAAGGGTTGGAAGATCTATATTTAAAGCTATTAAGATCCGAACCAGAAATTAGAAAAGGCCTTGTAACAAGAGCATTAAAAGGGGTGAAAAGATGAATGCAATCCTATGGAAAGATCTCACTGTTTTAAAAAAATCCAAGGGTTCCTTTCTTTTTTCAATAATACTTGGCTTATTTAT
KOK=       123
KK=  813447  LL=  814226  Z=    5.28  JJ=  813387  DL=   780
A===      111      112      113      114      121      123      124      131      132      133      134      141      143      144      211      213      214      223      224      231      233      234      243      244      313      314      323      333      334      343      413      433
B===      222      122      422      322      212      412      312      242      142      442      342      232      432      332      221      421      321      411      311      241      441      341      431      331      424      324      414      444      344      434      423      443
RRR=   36.951    1.951    0.149   -0.956    0.099   10.624    0.044   -0.208    1.095   -1.419    0.402    5.756   12.583    0.010   -0.002    0.515   -0.912   12.348    5.596   15.646    6.707    1.287   34.702    0.403    1.299   -0.082    1.837    0.030   -0.141    0.089    1.287   -2.608
X1==    6.828    1.963    0.262    1.626    0.099    2.700   -0.361   -0.366    1.312   -1.072    0.522    1.056    4.788    0.237    0.099    0.617   -1.621    2.511    2.709    2.700    2.070   -1.070    7.417    0.527    2.694    0.522    1.070    0.498   -0.612    0.388   -1.185    3.388
X2==    5.412    0.994    0.569   -0.588    0.994    3.935   -0.121    0.569    0.835    1.324    0.771    5.452    2.628    0.041   -0.017    0.835    0.563    4.917    2.066    5.795    3.241   -1.203    4.679    0.766    0.482   -0.158    1.717    0.061    0.230    0.230   -1.087   -0.770
CD1=       22        9        3        6        5        6        2        2        4        0        2        5        7        2        5        3        0        5        6        6        3        0        9        2        4        2        2        1        0        1        0        4
CD2=       13        6        3        1        6        9        2        3        4        3        2        9        4        1        4        4        3       12        6       12        6        0        7        2        2        1        4        1        1        1        0        0
TCAAAGGCTGTATTCAGGGGTTTTCTTGATTTGAAAAAAGGAGCAAAAGAAGCTAATGCCTCCGAATCAGAGTATACTTTAACTCTCTCTGAAAAAGCCAAAGCAGAAGCGTTACCTAGTTTGTTGGTGGATGAAAATGAGGTAAATGCCTCACACGCTGCTACGGTGGGTACTATTGAAAAGGAAAAATTATATTATCTAATGACTCGTGGATTCTCTTTGGAAGAAGCAAAAAAATTGATTTCTTCAGGTTTGTTTGAATCTGCAATAGATAGAATTAAAGTTTTTGATGAAGGGATGAGCCGGGAGGTAAAAGATGTTATCTTCCAAAGAATATGAGGAGATATTTCCAGCTTTAAAAAGAAAAATAAATGGGCATAAATTGATCTATCTTGACAATGCTGCCACCACGTTAAGGCCCAAGGAAGTTATGGATGCTGTAAATGAATACAGTCTGAACCATCATGCCAACGTCCACAGATCAACACACACTTTAGCAGCTGAAGCTACTAAGTATTATGAAGATGCAAGGAGTAAAGTTGCAAATTTCATAAACTCAGAAACTGAGGAAGTTATTTTTACAAAAGGTGCAACTGAATCTCTCAATCTTGTAGCATATTCCATTGCAAATTCAAATATATTACGATCTGATGATGAAATTCTAATATCTACAATAGAACATCATGCAAATTTTGTTCCCTGGCAGCAAATAGCCAAAATTTTTAATTTAAAGATAAAATACTACCCCGCTAAAAGTGGGATTTTTGATTTATCTGATTT
KOK=       124
KK=  844137  LL=  845246  Z=    4.52  JJ=  844047  DL=  1110
A===      111      112      113      114      121      123      124      131      132      133      134      141      143      144      211      213      214      223      224      231      233      234      243      244      313      314      323      333      334      343      413      433
B===      222      122      422      322      212      412      312      242      142      442      342      232      432      332      221      421      321      411      311      241      441      341      431      331      424      324      414      444      344      434      423      443
RRR=   43.889    5.483    8.342    3.434    5.419    7.707   -1.960    0.096   -0.792   11.192    0.410    3.973   -2.088    6.822   -0.194   -0.099   -1.075   43.204    2.811   -1.557    1.780    0.406    1.769    4.625    2.379   -1.093    3.634   10.168   -2.200    0.998   11.441   -0.375
X1==    5.894    2.018    2.106    3.382    2.842    2.806   -1.338    0.424   -1.204    4.188   -0.624    3.912   -1.365    2.059    0.370   -0.058    0.831    6.462    1.488    1.088    0.339   -0.577    2.451    1.454    1.841   -1.365    1.940    4.162    2.063   -0.937    3.078    3.063
X2==    7.447    2.718    3.962    1.016    1.907    2.746    1.464    0.226    0.658    2.672   -0.657    1.016    1.530    3.313   -0.525    1.702   -1.293    6.686    1.890   -1.431    5.247   -0.704    0.722    3.182    1.293    0.801    1.873    2.443   -1.066   -1.066    3.717   -0.122
CD1=       21       11        7       10       13        8        1        4        1        7        1       11        0        5        7        3        5       14        6        5        2        1        5        4        4        0        4        5        3        0        6        4
CD2=       24       13       11        5       11        9        6        4        5        6        1        5        4        6        5        7        1       17        7        1       10        1        3        6        4        3        5        4        0        0        7        1
GAGGATCTGGAAAAGTTGTTTGGTAAAGGTTATGAACTAACTCCTTTAAGACCATTGGGGCAACCCGGTCAATACGCATCCGAAGAATGTGTAGATTTGATAGGACCAAAGGGAGCTTTCCAAAAAGTGAGAATATTAGGGCCGGTGAGAAAGGAGTCACAAGTCGAAATCTCTAGAACCGACTCTTTTAAACTGGGAGTAAACCCTCCTGTTAGAGACTCAGGAGATATAGAGGGAACACCAGGGATTACAATAAAAGGACCTGTCGGTGAAATAGAATTAAAGAAAGGTGTAATTATTGCCAAAAGGCACATACATATGCTCCCAAAGGATGCTGAACATTATGGCGTTAAAGATAAAGACTTAGTTTCAGTATATTGTGACAAAGAAGGAAGAAGGCTTGTTTTTCAAGATGTTTTGGTAAGAGTTAGTGAAAAATTTGCATTAGAGTTTCATGTTGATATTGACGAAGCTAATGCAGCTTTGCTCAACAACGGAGATTATGTCAAAATTATAGAAAAATTCTAAAAACCGGTGTTTTCACCGGTTTTTTCAATCAATATCAGAAGGAATCTCATAGGTTATCCCCCCATATTTCCCATCGGATATTTCTTTTAGAAAGATATTTCTTCCCCTTTCGTAATTTGGAACCCCACCTTTTTTTAGAAAATTTCTCTTCATACAAAATTTTTCAATGAATTCAATTGCATTTTCACAGTGTTCCCATTCTTCTAAAACTGAATCCAAAATAGTAGTATACTCTCGTTTCAAAAAGTCAAAAAGATAAAAGAGTGCTTCGTCCATTTCCGAATCTTCTGCTTTTAGAGAGCCAATTAGAATTAATTTGTTCACAAGATCTTTTCTGAAAAGTTTTGGATATAGTACACCTGGTGTATCAAGAATTTTTAAGTCTTTGGATACCGTTATCCACTGTAAACCCCTTGTTATACCAGGTTTATTGCCCACTGCTGCAGACTTTTTGCCTTTTAAACGGTTTATGAAAGTAGACTTACCAACATTTGGTATACCAACTATCATAAGAGTTTTTTCATTGAACTTTTGAGGGACAATGGGATAAATGTAGTTTAAAAAAAAGTCTTTCACATTGAA
KOK=       125
KK=  900837  LL=  901706  Z=    4.93  JJ=  900627  DL=   870
A===      111      112      113      114      121      123      124      131      132      133      134      141      143      144      211      213      214      223      224      231      233      234      243      244      313      314      323      333      334      343      413      433
B===      222      122      422      322      212      412      312      242      142      442      342      232      432      332      221      421      321      411      311      241      441      341      431      331      424      324      414      444      344      434      423      443
RRR=   21.660   -0.247    1.757    0.232   15.340    1.982    0.257    0.309    3.178   33.159    1.290    9.980    5.169    2.174   -3.037    2.952   -1.240   29.920   10.827   -0.277    0.731   -0.116    9.439   -0.460    0.195    0.195    0.668    0.448    0.925   -0.011   -1.740    1.830
X1==    4.189    0.834    2.528    0.333    4.420    1.815   -1.136   -0.215    1.815    4.395    2.223    4.723    0.775    1.499   -2.304    1.225   -1.136    4.747    5.382    1.225    0.262    0.262    3.379    1.041   -0.674   -0.674    1.820    3.736   -1.052   -0.094    1.499    0.863
X2==    5.171   -0.296    0.695    0.695    3.471    1.092   -0.226   -1.433    1.751    7.545    0.580    2.113    6.674    1.451    1.318    2.411    1.092    6.303    2.012   -0.226    2.794   -0.442    2.794   -0.442   -0.290   -0.290    0.367    0.120   -0.880    0.120   -1.161    2.120
CD1=       16        7        8        4       15        6        1        3        6        8        5       12        3        4        0        5        1       10       11        5        2        2        6        3        1        1        4        5        0        1        4        2
CD2=       12        3        3        3       10        4        2        0        5       10        2        5        9        3        6        6        4       13        6        2        5        1        5        1        1        1        2        1        0        1        0        3
ATAATTGCTGCACAATCTATAGGTGAACCAGGTACGCAGCTAACTATGAGAACCTTCCATACTGGTGGTATAGCTACCACTTCGGATATAACCCAAGGTTTACCCAGAGCTGAAGAATTGTTTGAAGCAAGAAAAAAGACGAAAGGACCCGAAGGTGAATTCTCAACTATAAAAGGTATAGTAAGAGCTATTGAGAGAGATACTGAAAGCAAAAGAGGAAGAAGATTAAAGATAATAATAGAAAACTCAGACGGCGAATTGGAAAGTTATGAGGCTGACTATAGGACAAAAGCAGTTGTAGAAGAAGGAGACAAAGTATTACCCGGTCAAAGGTTAACAACGGGAAATATAAAACCCAGAAAAATACTTAAAGAATTAGGAGTAGGCGCTTTAGCAAATTATTTGCTGAGTGCGTATAGTGCTTTTTGACTTTCAAAGTTGACCGCAGCCCACCCTAACTACTCAACCAGTGCCACAATACGCTGGTTGGGCCGTGCTTCAATCACCATTATCAAAAATCGAGGTAATACCAGGAAAAACTGGTAGCTACATAAAGTTTTGAAAAAAACGCCCTTTAACTTTAAAGGGCGTCTAAGATTTCTAACTTGCATAAGATATGCTTCTTTTTTCTCTAATTACGGTTACTTTGATTACTCCAGGATATTGAACCTTTTCCTCTATTTGAACAGATATATCGTGTGCCAATTTTTCTGCGACTTCATCTTCAACTTTATCTGGTTGAACTATTATTCTCAATTCTCTTCCTGCTTGTATAGCGTAAGCTTTATCTACGTACCTAAATGATTTTGCAATCTCCTCAAGTTGCTCGATCCTTCGAATATAGTTTTCCAAAGTTTCTTTACGTGCACC
KOK=       126
KK=  934993  LL=  935652  Z=    6.46  JJ=  934573  DL=   660
A===      111      112      113      114      121      123      124      131      132      133      134      141      143      144      211      213      214      223      224      231      233      234      243      244      313      314      323      333      334      343      413      433
B===      222      122      422      322      212      412      312      242      142      442      342      232      432      332      221      421      321      411      311      241      441      341      431      331      424      324      414      444      344      434      423      443
RRR=   22.868    6.614    0.072   12.179    0.399    0.069   -0.347    0.017    1.051    1.239    3.193    0.133    1.130   -0.364    9.721    0.250    6.291    3.024   -0.018    0.098    1.497    2.939   -0.798    0.248    0.027   25.889   -0.440   18.919   -0.990    0.138    1.130   11.395
X1==    3.769    2.954   -0.051    3.290    2.954    0.517   -0.633    0.650    1.192    0.606    1.844   -0.553   -1.048    1.098    2.954    1.868    1.589    1.686    0.714   -0.159    1.343    0.768    0.768   -0.972    0.606    5.699    0.496    4.171   -0.687    0.313   -1.048    3.313
X2==    6.067    2.239   -1.414    3.702    0.135    0.134    0.549    0.026    0.881    2.045    1.732   -0.241   -1.079   -0.331    3.291    0.134    3.958    1.793   -0.025   -0.613    1.114    3.825   -1.038   -0.255    0.045    4.543   -0.886    4.536    1.440    0.440   -1.079    3.440
CD1=       10        9        2        6        9        3        1        3        4        2        3        1        0        2        9        5        4        5        3        2        3        2        2        0        2        7        2        5        0        1        0        4
CD2=       16        8        0        8        4        2        3        2        3        3        3        2        0        1       10        2        8        4        2        1        2        5        0        1        1        6        0        5        2        1        0        4
CGACCCACCTAGCTAACTTTGGATCGTTCCTTTCTATGAATAATTTTTCAACAGTTTTTGATTCGGTTTTACAAAGTATTAAATAAGCGTTTTCTATATCTAAATCAGTAAAATAATAGAAGTTTCGATTCGGGGAAAAGTTATAGGTTTCGTCTGCACTTTTTACAGGGCTTTTTCCTGAGTAAAGAATCAAAATCGAACCTTCTTCTAAACTGTTTAATATTTTTTCTCTTCTACTTTTTACATCAGCCATATCGAATCCCCCTAACACGATAAAATTGTTTACTTCAAATCTACTCTTTTATTATAACATTATAATATAATATATAATACAAAACTTTTATGCTAAAGAATTAACTTTTTTAGACGATTATACTTTAGGTATCTGAATTAGGCACTTTAGAAATTAAATAATTTTAAAATAAGATTTTGATTTTAAAAGGGTCACAGGGCGGAGCCCTCCCCATCCATCTGGGCGGGCTGCTGGCCTAATTCTGCCAGACACACGGGGCCGTGGCCTAGTCCATTCCTAGGCGGCGACCCAAGCATTCCACCACGCTTCTGAAAGGATTACGCTGCCGAGGTTACTTTACTATAAATTAAATAAAACCCCTTTTCCTTATAGGTGGGAAGCAGGGTGAAACGGCGCTAATAAAAAAG
KOK=       127
KK=  937093  LL=  937392  Z=    4.63  JJ=  937093  DL=   300
A===      111      112      113      114      121      123      124      131      132      133      134      141      143      144      211      213      214      223      224      231      233      234      243      244      313      314      323      333      334      343      413      433
B===      222      122      422      322      212      412      312      242      142      442      342      232      432      332      221      421      321      411      311      241      441      341      431      331      424      324      414      444      344      434      423      443
RRR=    5.400    0.409   -0.920   36.969    1.296    1.168   -0.957   -0.038    1.168    0.283    0.283    1.166   -0.265   -0.814   -0.191   -0.093    0.069    3.329   -0.075   16.653    0.283   -1.298    0.219    0.682    0.218   -0.749   -0.791    2.862    0.095   -0.848    0.283   -0.219
X1==    2.062    0.377   -0.882    6.118    1.196    1.099   -0.901   -0.882    1.099   -0.516   -0.516    1.118    0.484    1.484    0.377    0.099    1.099    1.080   -0.920    4.099   -0.527   -0.527    0.473    1.473    0.484   -0.516    1.473    1.698   -0.302    2.698   -0.516    0.698
X2==    2.618    1.084    1.043    6.043    1.084    1.063    1.063    0.043    1.063   -0.549   -0.549    1.043   -0.549   -0.549   -0.506   -0.937    0.063    3.082    0.082    4.063   -0.537    2.463    0.463    0.463    0.451    1.451   -0.537    1.686   -0.314   -0.314   -0.549   -0.314
CD1=        4        2        0        7        3        2        0        0        2        0        0        2        1        2        2        1        2        2        0        5        0        0        1        2        1        0        2        2        0        3        0        1
CD2=        5        3        2        7        3        2        2        1        2        0        0        2        0        0        1        0        1        4        1        5        0        3        1        1        1        2        0        2        0        0        0        0
AGGCTTTGCATTCAAGTGGAACATGGGCTGGATGAACGACACCTTAAGATACTTTAGTAAAGACCCGATATTTAGAAGATATCACCAAAATGATCTTACCTTCTCTTTAGTATACGCTTTTTCTGAAAAATTTATCTTATCTATTTCTCACGACGAAGTTGTTCATGGGAAAAGATCTCTTTTAGAAAAAATGCCAGGTGATGACTGGCAAAAGTTCGCTAATTTAAGACTCTTTTACTCCTACATGTTCGCTCACCCTGGGAAAAGTTTACTCTTTATGGGAAGTGAAATAGCTCAAAG
KOK=       128
KK=  955183  LL=  956172  Z=    4.79  JJ=  955153  DL=   990
A===      111      112      113      114      121      123      124      131      132      133      134      141      143      144      211      213      214      223      224      231      233      234      243      244      313      314      323      333      334      343      413      433
B===      222      122      422      322      212      412      312      242      142      442      342      232      432      332      221      421      321      411      311      241      441      341      431      331      424      324      414      444      344      434      423      443
RRR=   40.785    1.841    3.433    0.063    2.277    5.799    7.387    2.590    0.859   13.098   -0.208    2.489   -0.549    3.469    0.250    5.799    2.161   32.865    2.743    1.382   -0.177   -0.435    0.339    6.310   -0.293   -0.208    2.870    0.154   -0.769    0.565   -0.130    2.012
X1==    5.835    1.720    5.694    0.204    3.304    1.597    5.020    1.098    0.464    3.740    0.644    0.821   -0.245    1.813    0.137    1.597   -1.672    4.872    1.302   -1.235    1.206    1.478   -1.151    1.757   -0.394    0.644    3.652    0.295    1.390    0.390   -0.245    1.390
X2==    6.989    1.070    0.603    0.307    0.689    3.631    1.471    2.359    1.850    3.502   -0.324    3.032    2.242    1.913    1.832    3.631   -1.293    6.745    2.107   -1.119   -0.147   -0.294   -0.294    3.592    0.743   -0.324    0.786    0.522   -0.553    1.447    0.531    1.447
CD1=       21       11       13        3       15        6       11        5        4        6        2        4        1        3        7        6        0       12        5        1        3        3        0        3        1        2        6        1        2        1        1        2
CD2=       26       10        4        4        9        9        6        7        6        5        1        9        4        4       12        9        1       14        7        1        1        1        1        6        2        1        2        1        0        2        2        2
TTTCCATTACAGCATCGTTTTCTGTTTCCCTAAAATAACCAGCTTTCTTTTCAAAAATTATTTCCAAATAATCTCCTTCCTTGTCATACCAAATTTTTATTTCTTTTCCCATAATATTTCACCTCTTTTAATTGTATCTGTGAAGTAAGCAGTGATAACAAACAAATCGTAAGATAAGTTTTTAACTACTACACATAAATATTTCGCCTCAACTGGTGTATGATGATAAAATTTATAGAATAATTCCACACTTTCGTCTGTTTTTGACCTGATAATTATATATGGATCTAAAAGAGTGTGTCGTATTTTATGAATTTGACCACGCATTTCAGGATGATTGCTTTCTATATGTTCTTGTCTTTCCTCGGTTAATCGGATTTGTCGATTATGAATGTCTCTGAATATTCTCATTTGTACAACCTATTTGCTTTTAACTTTTTAATATTCTTTACCTCCATAAAATACATGATCTATTTTTTTATTTGTTCTACAAGAATTGTACCACAAAAAAATCATTTTGATTTTTTTGGTTTTTGGTGTAAAATTAAATTGATACCGTTAACGTTAACATTAAAAGAGGTGATAAAAATAAGTCGAGGTAGTTTTGTAACCATAAAAGATATCGCCGAAAAAGCGGGGGTTTCCGTAAACACCGTATCAAGAGCTTTAAACGATAAACCAGATATAAACCCTCAAACAAAAGAAAAGATAGAAAAAATTGCCCAAGAATTAGGCTATGTTAAAAACATATACGCTACTATGCTCAAATCTAACGTAACTCATACAATTGGAGTAATCATGCCGGATAGTTCTAACCCTTTCTTCTCTGAAGTATTCAAAGGCATTGATAAAGCAGCGAGGGAGAATAATTATCAAATAATAATTATGAACTCCGAAGGTTTATACGAAAATGAAGAAAAGTTTTTAAAAACTCTCTTAGAAAGGAGAGTTGACGGTATTCTCCTTTTTCCAATGCAAAAAAGTTATGAA
KOK=       129
KK=  957103  LL=  958212  Z=    5.03  JJ=  957013  DL=  1110
A===      111      112      113      114      121      123      124      131      132      133      134      141      143      144      211      213      214      223      224      231      233      234      243      244      313      314      323      333      334      343      413      433
B===      222      122      422      322      212      412      312      242      142      442      342      232      432      332      221      421      321      411      311      241      441      341      431      331      424      324      414      444      344      434      423      443
RRR=   58.410    1.858    0.058    1.985   -1.184    5.890    2.020   -0.048    0.348    3.846    1.819   11.612    7.570    5.134   -1.710    3.422   -0.930   31.080    1.571   -2.679    3.332   -0.720    2.584   10.366   -1.527    0.678    4.336   10.134    0.265   -1.514   -0.654   -1.220
X1==    8.288    1.191    0.562    0.518   -0.359    1.841    1.800   -0.462    3.619    1.077   -1.435    4.651    2.794    1.552   -1.521    3.026   -0.326    3.333    0.813    1.841    1.634   -1.234    2.035    5.941    1.077   -1.435    1.634    3.319    0.149   -0.851    1.384    1.149
X2==    7.048    1.560    0.103    3.833    3.303    3.200    1.122    0.103    0.096    3.570   -1.268    2.496    2.710    3.307    1.124    1.131    2.853    9.324    1.933   -1.456    2.039    0.584    1.270    1.745   -1.418   -0.472    2.654    3.054    1.779    1.779   -0.472   -1.062
CD1=       34       10        5        6        6        6        7        3        9        3        0       15        6        5        3        8        3        7        4        6        3        0        4       10        3        0        3        4        1        0        4        2
CD2=       18        9        3        8       13       10        5        3        4        7        0        6        5        5        8        6        8       26        8        1        6        3        4        4        0        1        7        5        3        3        1        0
TTACCCGTAGAACATATATTTAAGTTGGTAAACTTATGGATTGAAAGGTTTGAAGAACTCTCAAAAGATAAAAGAATAAAATACATCTTTCCGTTTGAAAACAGAGGAAAAGAAGTAGGAGTAACTATGTTCCATCCACACGGTCAATTATACGCTTATTCCTGGATTCCATTGAAGTTAAAAGTAGAACTAGACAACTGTAAAGAATATTACGAAGAAAAAGAAAAATGCCTTATCTGTGAAATGAACAAAGAAGAAAAGGAGTTTCAAAAAAGAATTCTTTTTGAGAATGATTCATTTCTCGTTTATCTTCCCTTTTTTACAGACTACCCCTATGGTGCTTTCATCGTCAGCAAATCTCACAAAGGAAACTTATCAGAATTCGATGAAAAAGAAAAATGGGATCTTGCTGAGGCGTTAAAACTATTAACTGGTGGTTTTGATCTGTTGTTTGACAAACCTTTCCCATATATGATGAATATCCATCAAACTCCTGTTAATTCAGAGGAATACGCAGATTCTCACAAATACTATCATTTTCATATTGAGTTTTATCCTCCACTAAGAGACAAGGATAAAATAAAATGGTACGCATCAAGCGAGATGGGGGCGTGGGCCGCTGCAAATACCATGGCGGTAGAAGAAACTGCTATTACTTTAAGAAATGCAATAGAAAAATTCAAAAAAATACAATAGAGAGGTCAACAAAATGGATTTACTAAATACTTTTCAAAAAATCTACGGAGAAAGTGAAAAGCCAGTACATAGATTCTTCTCACCTGGAAGAATAAATCTGATAGGCGAACATATAGACTACAATGGGGGATATGTATTACCGGTAGCTATAAACCTTGGGATAAACGGCTTAATGAATTTGAGGAACGATAATTTTATCTACCTGAAATCTATGGACTTTCCCAACGAGGTAAAAGTAGATCTAAATGCAGGAGCAGACTATAGAAAAGAAGACGGTTGGGGGAACTATGCAAAAGGAGTTATAAAGTTTCTATTAGAAGATGGATTCCCCTTGAAGGGATGTAATATACTGATTAAAGGAGAACTTCCAAATGGAGCGGGTCTTTCATCTTCTGCAGCTTTGGAAGTACTAAT
KOK=       130
KK=  958483  LL=  959472  Z=    6.37  JJ=  958393  DL=   990
A===      111      112      113      114      121      123      124      131      132      133      134      141      143      144      211      213      214      223      224      231      233      234      243      244      313      314      323      333      334      343      413      433
B===      222      122      422      322      212      412      312      242      142      442      342      232      432      332      221      421      321      411      311      241      441      341      431      331      424      324      414      444      344      434      423      443
RRR=   31.125    7.394    2.681   -1.792    0.493    3.085   -0.572   -0.027    0.730   -0.344    0.144    5.843   11.506   17.963   -1.709    0.299   -1.321   13.452    3.931    1.592   -1.838    2.639   10.737   47.521   -0.122    0.140   -0.052    0.132    0.573    0.573   -0.266    0.411
X1==    4.834    4.135    3.246    2.932    0.558    1.711    1.906   -0.128    0.405   -0.153   -0.542    2.465    4.850    3.515   -0.635    0.405   -1.345    3.222    1.530    0.405   -0.858    1.562    3.353    5.313   -0.153    0.228    0.142   -0.420   -0.615   -0.615    0.999    0.385
X2==    6.439    1.788    0.826   -0.611    0.884    1.803   -0.300    0.208    1.803    2.254   -0.266    2.370    2.372    5.110    2.692    0.739    0.983    4.175    2.569    3.931    2.141    1.689    3.202    8.945    0.797    0.613   -0.367   -0.313   -0.932   -0.932   -0.266    1.068
CD1=       23       17        9       11        8        5        7        3        3        1        1       10        8        8        5        3        1        6        5        3        0        3        5        9        1        2        1        0        0        0        3        1
CD2=       16        9        4        1        7        7        2        3        7        5        1        5        4        6       11        5        4       14        8       11        6        4        6       11        3        2        2        1        0        0        1        2
CCAAAGAAGAAAAGAATGTGAAAATGCTTTAGAAAAAATAAACCAATCGAAGGAAACAAAAGCTGATAATTTGTGCCAATGTAGTGTGAAAGATCTCAAATATCTTGATAATGAAATAGAATTAAAAAGAGCAAGGCACGTGATAACAGAAAATCAAAGGGTTATCCAAGCTTCTAAATTATTAAAAAACAACGATATTGAAGGTTTTGGAGCGCTTTTAATTCAATCCCACAATTCATTGAAAAATGATTATGAAGTGACAGGTTTTGAACTAGATACAATTGTTGATGAAGCTTTGAAAATCAAAGGCTGTGTAGGAGCCAGAATGACTGGAGCAGGTTTTGGTGGATGTGCCATTGCTTTGGTAGAAAAAAGTCAGGCAAAAGCTTTCAAGGAGCAAGTTTTCAAGAATTATTATGAAAAAACAAAAATAGAACCATCCCTATACGAAACAACTATCGAAGATGGAGTAAAAATTCTCAAAAATTGAGAAAATTCGAGCTAAATGGGAATAATCTCTTTTAATTGCCTTTAAACTTACCTAATTGCCCATAACGAGATTTTGCAAAGATTGTAAACTCTGTTATAATTATTTTGGTATCGTTCACGGTATCGATATTACTGTTTAGTAATATTGACTTTGTAAATAATATTGAAGATTTAGGAGTGAAAACAATGACAAAAAGGTATGAACCAATAAGTGCAAAAGTGCCACATTTTCTACACGGAGCAGATTATAACCCTGATCAATGGTTAAAGTACCCAGAAGTCTTAGAAGAGGATATCAGGCTTATGAAGCTAGCTGGATGCAACGTTATGTCTGTAGGCATATTCGCTTGGAGTACTTTGGAACCTGAAGAAGGTAAGTTTAATTTCGGTTGGTTAGATAAAGTTATAGAAAAGCTATACAAAAATGGAATATATACAATCTTAGCAACTCCAAGTGGTGCTAGGCCTGCCTGGATGTCGCAGAAATATCCAGAAGTTTTG
KOK=       131
KK=  970033  LL=  971022  Z=    5.12  JJ=  969853  DL=   990
A===      111      112      113      114      121      123      124      131      132      133      134      141      143      144      211      213      214      223      224      231      233      234      243      244      313      314      323      333      334      343      413      433
B===      222      122      422      322      212      412      312      242      142      442      342      232      432      332      221      421      321      411      311      241      441      341      431      331      424      324      414      444      344      434      423      443
RRR=   31.109    2.543   18.063    2.476   10.588    1.558    8.787    0.046    0.238   -0.005   -0.416    3.577    1.652    8.412    0.646    0.301    0.027   11.447    0.916   -1.751   26.015   -0.287   15.262   -0.200   -0.527   -0.190    0.300    1.232   -2.486    0.099    0.048    2.645
X1==    6.413    3.178    5.549    1.021    3.695    2.553    3.380    0.966    2.553   -0.002    0.509    1.021    0.509    4.348   -1.471    3.228   -0.061    4.877    1.534    1.201    4.179   -1.348    4.660    0.950   -1.002    1.358   -1.138    0.421   -0.809    0.191   -0.340    1.191
X2==    4.851    0.800    3.255    2.426    2.865    0.610    2.600    0.048    0.093    2.249   -0.817    3.505    3.246    1.935   -0.439    0.093   -0.447    2.347    0.597   -1.458    6.225    0.213    3.275   -0.210    0.526   -0.140   -0.264    2.926    3.073    0.519   -0.140    2.221
CD1=       14       10        9        4       11        6        9        3        6        1        2        4        2        8        1        7        3       11        7        4        6        0        8        4        0        3        0        1        0        1        1        2
CD2=       21        8       12        8       13        5        7        5        4        7        1       10        7        4        5        4        2        7        3        1       12        2        6        1        4        2        2        6        5        2        2        4
TTGTACCTGGCAACCTATCCATTTTTGGATAAAAACTCATATGTTCCTGCTACTCCTATGATAAAAAGAGAATTTTTTCTTCCCACTATAAACGGAATAAATATCAGTTTTTTCATAGCGATTTTTATGGTCTTTGTTTCTTTCTTTGTTGTGACTTATCTAAAAAAAGGTTACGAATGGCGGATGATGGGATACAATTATAATTTTTCAAAGATTGGCGGATGTAAAAATGAAGAAAATTTAATCTGGGTTATGTTTTATACGGGTTTCCTTTCCGGGTTAGCGGGGGCTTTGTTGATATTGGGTGGAACTCAACATAGGTTTATTAAAGGAATCGGAGCAAACTATGGTTGGGATGGGGTAATGCTTGCCATAGTTGGAGGTAACGGCGTCGTTGAAACATCAGTTTTTGCAATATTCTTCGGATTTCTTAAAGCAGGTGGAATAGGTATGGAATTCGAGGTATCCATACCTTCTGAATTCACAATGGTTCTTCAGGCCATAATCGTGTTATTGGTTGTTGCAACAAGGAGTACGATATCTTACTACAGCGATAAAATTAGGGCTTCTCTGAAAGCAAAAAGAGTGGTGAAATCCTCTGAGTGAAATAATTTCTTTATTAATTAGAGACAGTTTTAGCAGTGCAACTCCTATACTTCTTGCGGCGCTAGGAGGGACTTTTACCTATTACGCTAACGTATTCAACATTGCTATGGAAGGTATGATGCTCATCGGTGCCTTCTTCGGAGTTTTGGGTAGTTATTTTTTTCAAAGTTGGGCAATGGGCATGTTGTTTGCAGTCATTTCCGGAGCTGTTGTTTCTCTTATTTTTTCTGTATTTGCACTGTACCTCAAAACGGACGAATTTCTAACAGGAATCGGCATAAATATGCTTGCTTTGGGTGGAACTACGTATCTGCTAAGAAATATTTTCGATGTAAAAGGTGCCTTCATATCTCCAAGGATAGAATCTCTTCCAACATGGGATAT
KOK=       132
KK=  976273  LL=  977292  Z=    6.68  JJ=  976093  DL=  1020
A===      111      112      113      114      121      123      124      131      132      133      134      141      143      144      211      213      214      223      224      231      233      234      243      244      313      314      323      333      334      343      413      433
B===      222      122      422      322      212      412      312      242      142      442      342      232      432      332      221      421      321      411      311      241      441      341      431      331      424      324      414      444      344      434      423      443
RRR=   46.908   30.295    6.817   -1.196    1.152   12.875   -0.269    4.908    1.427    1.055   -0.340    3.053    0.077   -7.401    0.725   -0.201    1.869   10.880    0.731   -4.586   27.728    0.916    6.003   23.575    0.983    0.272   13.795    3.919   -0.279   -0.279   -0.244    0.473
X1==    5.738    4.415    2.533    3.688    0.646    4.303   -0.989    3.136   -0.915    1.826   -0.448    0.785    1.968    6.730   -0.296    0.129   -0.989    4.505    0.839   -1.958    9.227   -0.757    2.027    3.832   -0.847    0.357    3.444    1.602   -0.234   -0.234    0.357    2.446
X2==    8.176    6.862    2.691   -0.324    1.783    2.992    0.272    1.565   -1.560    0.578    0.760    3.891    0.039   -1.100   -2.449   -1.560   -1.890    2.415    0.870    2.342    3.005   -1.210    2.961    6.153   -1.160    0.760    4.005    2.446    1.193    1.193   -0.682    0.193
CD1=       14       14        7        7        6       12        1        8        2        5        1        3        4        8        4        4        1       15        5        0       19        1        5        6        1        2        9        4        1        1        2        4
CD2=       30       22        8        4       10        7        4        6        0        2        3       13        2        1        0        0        0        5        4        6        4        0        5       11        0        3        5        3        2        2        1        1
CAATACTTTCTTGAGTTTATCCAGAAATTCTTCTCTTGGAAAATTCTGGGGTGCATCTTTCGGTATCCATCCCCAGATTCTGATTTCCCAAAGATCATTGCCAATTTTATAAGCACAGGAGATATTTATTTTTGAAGCACATTTATTGATAATTTCTTCTTTTTTGAATTTTTGACCACAATTTTGGCACTCATAAACTGTCTTCCCATTTTCATTTTGCGGATTTACAATGTTATAGCACTTTGGACAAATATTTCGAATTGTTCCAAATAACCAATTTTCAATGCCTTTCGTGGTTCCATTTTTAGGTTTCCAAATTTGGCTTCCATCATCATATCTCAACCAGTTTTTGATCACAGGCGCTATGGGTAAGAAATTGTTACGAAAGCACTCCTCTATCCCTTTTTTTCTTATTTCTTTTTCAAGTCTACTTTTGCTTGATTTATCTATTAGCCCATCAATCTTCTCCCAACAATTTCCGTTTGCTTTAAATCTGACTTTTGCAAAAAACATATCTTTGAGGTTTGGAAAACCAGGTTCATTTGATTTCTGGCGTTTTCCTTTCTGTGAAAGATTCCTAAGAACTCTTTTGAAATTCTCGAAACTGACATTTGGAGGATTTGTTATTTCAACAACTCCATATCCAAGTTGTGTTTTTGCTCCAATTCCTCCCCAGTTGGAAGCGATAATCAGTGGTGTTAATACGAGAACTTCATCGAATTTCTCATCGAGAGGAATCATTTTCATCTCTAAATTTCCTACAACACCAGGCTCAAAAAACCAGCCATGTGACCGACCGGAAGGTTTTATGTTTATTGCTCCATTTCCTGGAAAAGAAATTTTCTCTCCTCCGTTTATTTCGATTCTAAACAATCTTCTTCTTCCCGTAGCGCCAAAAATCAAGCAGGAAGAGCAATAATTCCCACCATCAGGACATCTTGAATTGTCGGTGGGATCACAGGCAAATTCACACATTCCTCTAAGGAGCGTTTCTGTCCACCAGCGAAGAGATCCAACAAT
KOK=       133
KK=  978313  LL=  979302  Z=    8.92  JJ=  978193  DL=   990
A===      111      112      113      114      121      123      124      131      132      133      134      141      143      144      211      213      214      223      224      231      233      234      243      244      313      314      323      333      334      343      413      433
B===      222      122      422      322      212      412      312      242      142      442      342      232      432      332      221      421      321      411      311      241      441      341      431      331      424      324      414      444      344      434      423      443
RRR=   28.534    6.546   -0.115   24.169    0.156   16.670    1.396    0.684   -0.141    1.157    0.449   -0.019   -1.312    0.967   -0.368    4.207    2.056   26.772    6.802   -0.597   29.880   -3.054   -1.051   13.373    3.365    0.168   13.128    1.231    1.259    3.973    0.985   -0.355
[truncated: 412,388 more chars]
