# Supplementary material for: Regions Enriched with Reverse Complement Triplets in Bacterial Genomes
Source: Int J Mol Sci. 2026 Feb 28;27(5):2301. doi: 10.3390/ijms27052301 (PMC12985086; doi:10.3390/ijms27052301)
Supplement: Supplementary file 1 [file ijms-27-02301-s001.zip › for_send/45/Thermotogota/Petrotoga_mobilis_gca_001508055.ASM150805v1_.dna.toplevel(1).fa]

>MPF_scaffold_176 dna:primary_assembly primary_assembly:ASM150805v1_:MPF_scaffold_176:1:24374:1 REF
CAAAGCTCCCAAGGTATTTAATCCATTTCTACCTCCAACAACGGAACCGACTAAAACAAA
AAATGCAGATATTATAATAGCTCTTTTGTATGAAACCAGTCCAGAAACCACGGCTGGTCC
AAATATATTGGAAGAATTGTTGGAACCTAGGGACCATCCCAACAAAATAGCTGGAATTAA
GTAAAATATAAGCATATTACAAATATTCCCCCGCTTTTTGAAGATATTTAAAAAATTAAA
GCCCATTTTTACCATATTGGCAATCGTAGGCTTTTCTCGAATAAGATTGTTCTATTCTAG
CACCAATTTTAAGTGATGTCAATGATTAGAAGAATCAAAATAAGAGAAAGTTAATTTAGA
AATTATTAATTTATTTTTAACCATGGGAGGAATCATCATATGGTATAATTATAGGAAATT
TGTTATTCATTTGTTGAGCTATTAGGGGGAGGAAGATTTTTGGACATCCTTAAAAGGATA
GCGTTATTCTTTGTTATCGTAATTTTGGTTGTAGTAGGCTTCTCGTCTTATTCTATTGTT
GAACATCAAGTTCAAAGTAACGAAACATTGTATAGTATTTCTATTAAGTATAACGTATCT
ATTTCTACTATTTTGGATTGGAATCCGAATTTATCTCCCAAAAATTTAAAAGTTGGACAA
GTAATGTTAATTCCTCAACCAGAAGGGTATCTCTATGAAGTTAAAAGGGGAGATAACTTA
ACTTATATTGCTAGGTTGTTTTTCACAAGCGTTTCTGATATAGTTAAAGCTAACAATCTT
GATACAACAACTATTTTTGTTAATCAAAAACTTTTTATCCCTAAAAGTGTTGTAGGAAAA
GGTTTCAACAACGAAAAAAAGATAATCTGGCCGGTTTATGGTACTATTTCTTCCCTATAT
GGAGGGAGAGTCCATCCTATAACTAAAGAGCATTCTTTTCATGAAGGAATTGATCTTGCG
GCACCTATTGGCACACCAGTTTTTTCCGTTGAAGCTGGAAAAGTAAAATTCGTTGGTGTA
AACGGCGGATATGGTTTGATGGTTGAAATAGAATCTTACAATAATTCTTATGTTTACGGA
CATCTCTCTCAAATAAATGTGTATGAAGGCCAATATGTTGAGAAGGGAGAAATGATCGCA
AGAGTAGGGAATACAGGTTTAAGTACGGGACCTCACCTACATTTTGAAGTTAAAAATGCT
TATGCAAATTATGATCCATTGGTATTTTTACCTTCTAGTAATAGAATTTATGTGTTGGAT
AACAGAGAAAACGAATATGGCTTAGGTGGAAATTAATTCTAATTTATCAAATTTGACAGA
GTGTGTTCCATGTCTTATATGTATCTTCTAATATATATCTCTCTTTAGCTAAGGCGTAGC
TTATTTTGTTTTTTATCACCAATTTGTATCCTTCATTCAAAGATGTGTATGATACCTTTC
TTAGTTCTTCAACGCCTTCAAAATCCCTGTCATCTCCGGCTGAATCAGAAATAACAAGTG
CCTTTCCTATATCCCCCATTTTTTCATAACCACTTGTGTGATAATATATAGCTTGGTATA
TATCTTCATCTATATAAAACTTCCTTTTCAAAAATTCCGCACTTATCTTGCCATGCAAGA
GAATCGGACGATTTTTATCGAACTTATCGAGTGGAATTTTATAAAACCTCGCCAATTTGA
TTAACCTGTTTGGGTCAACATCTCGAAATAAATCGTGTCCCAACGCTGCAACTTCGACTT
TTTCTACAGGAAGTTCGTGGATTTGGGCTAATTTTTTAGAGAAATCAGCAACGTTGTAGA
TATGTTCTAATCTTTTTTTTGACTTTATAGTTATTTTTAAATACTTTTTTAATTCTTCTA
TAATGTTAGTTAAATCCAAATTAGTGCCTCCTGCCTTCATAGTAAATTAACTATTAAAAA
ATTAAGTAGTCTTCCTTTTCGATTTCTAAACCATAATTAAGTTCGATATCATTCTCAATT
TGCTCAATAAGGTTTAGTAAGTAATCTCTACTTTGGCTTAACGACGAGACGAATATTCCC
AAGTAATTTTTAGAATCGTTATAATTTCCCTCTAAAGCACACACATTATACTTTTTTCTT
AGAGAGTTTATCAGTGTTTTCACTACCGATCTTTTGTCTTTCAAAGAGTTGATCCCAAAT
AACCTAATTTTCAATTCTAATTTGATGCAGAACATCTTAATAACCTCACCATTTTTTAAA
TTCAATTTTATCTTCTATGTACTCTTCAAAACGGGCTAATATGAACAACAAATCAGATAA
TCGATTTACATATTTCTTTAATGGTTCCGGTACCGGTTCTTTTTTATCTAAAGCGATTAT
TCGTCTTTCTGCTCTTCGAGCTATAGTTCTGCAAATGTCTAACTTTGCAGATTGCAATGT
TTTTCCCGGTATAACGAAACCCTTTAAATTCAACCTATTTTCAAATGCATAAACATAATT
GGTAATTTTAAGGACATCTTCTTCTTGAATTGGATATTTATATGGTTTGCTTTTGGAAGC
TAACTCTCCGGCTACTTTGAATAAATCATTTTGTACCTCGTTTATTATTTTTTTTACCTG
ATGAGATTTTAAATAATAATTTGTCTCTGAAAGGAATGCGTTTAATTCATCTACGGTACC
GTAGGCTTCAACCCTTATGTCGTCTTTTGAAACTCTTTCTCCACTCCAAAGGGAAGTTTC
ACCCTTATCACCTGTTTTGGTTGAAATAGACACGGTGTATTCCTCCTTTTTATTGTTTAA
GAGACTGTCTAACATTAAGGGGCTTCGCCCCTTAAGATCCCCAAAATCAAGGTCAAAATC
ATTTAAAAACATAGTTTGCACACTACGGCAAACTTAAAGAACCATTTTGCACAAATCAGC
AAAAACTATTTAAAAATGGGGCAAAGCCCCATTTTATTTTTGTAATTCTTCTTCTCTTTT
TCTTTCTTCTATTATTTTGTTTTGGATATCAGGGCTCACTTCAGAATAGTGGGAAAATTT
CATGTTAAAATAGCCTTTTCCTGAGGAGATAGAACTAAGGCGAGGTGAAAAATCCAACAT
TTCAGCCAATGGGATTTCAGCTACTATCTTATCGTATCCTTTCCCTACTGATTCCATTCC
TAAGGGCCTTCCCCTTTTTGCTGTAACTTCACCAATAACGTCACCAGTGTTTTCAGTGGG
TAAGAATATTTCAACATGCATAATTGGTTCTAAAATAACCGGGCTATCATTTTCCATAGC
TATTTTAAATGCGTGTCTTGCAGCTATTTGAAATGAAATATCTGAAGAGTCGACTTCATG
GTAAGAACCATCAAAAAGTGTAACCCGAATATCCACAACCGGAAAACCAGCTAAAACACC
TTTTTTTATGGCTTCTCTAATTCCTTTGTCTACAGATGGTATGAAATTTTTTGGTATGAC
GCCTCCAACGATTTTATCAACAAATTCATAACCTTTTCCTCTTTCTAGGGGTTCAATTTC
TATTTTAACGTGACCGTATTGACCATGACCTCCAGTTTGTTTTTTGTGTTTGTATTCTGC
CTGGGATTTACTTCTTATGGTTTCTTTATATGCAATTTTTGGTTTTCCTACCTCAAAATC
AATGCCGAAATTCTTTTTCAACTTCTCTATCATTATTTCTAAGTGAATGGTTCCCATTCC
ACTGATAACGGTTTCGCCTGTTTCCGAATCGAATTCCCATTTAAATGTTGGATCTGATTC
GGCTATTTTTGCTAAAGATTCAGTAATTTTGTCTATCTCATTTTTTGAATTAGGAGCGAT
GGACTTAGATATCATTGGTTCCGGAAATTCTGGTAATTTCAACCTATTTGATGTTTCTTC
ACTGGATACAGTTTGATTTATCTTACTTGATTTTAGTTTAGGTATAACTAAGATATCACC
AACGCTAGCTTCTTCTACTTCTTCGTTCTTATCAAATCTGGGTATATTTATATGGGAGAT
TTTTTCCCTTGTGGATTCTTCAACAATATAGATACTAGAACCTGCTTTTAAAGAACCGCT
AATAACTCTTAGATAAGTGAGTTTCCCAACGAATGGGTCTACGTCATTTTTAACGATGAT
ACCTAGAAATTGACCGTTTTCCTGGGAAGAAATTTCATTGCCTTCTTCACTGTAAAATTT
TCTTTCAAGTGGTGTCATTCCGAAACTGATTAAAGCCTTTATCAATTGATCAAATCCAAT
ATTTTTTAAAGCGGATCCAATGAATACAGGAATTATTTTATCTTCATCGTATGCTTTATG
AAGTGCGGAAATTAACTCTTCTGGGCTTAGATTTTCTTCTCCTGATTCAAAATATTTTTC
CAGGAGTTCTTCGTTGGTTTCAACAATATCTTCTATTATTTCAGAATGGAACCTTTCCAA
ATAATCTTTGGCGTTATCTGGAATTTCGGTTTGTTTAGAAAATTTGCCTGTTCCTTCTTC
ATATGTAAAAACTTCATTTGATAAAAGATTTATAACACCCTTAAAATCGGGACCTTCGCC
TATGGGAACCTGGAAAGGAACTATTCTTATTTCGTCTTCAAAACTTTCTTTAAGTTCCTG
AACTAAGTTTCCAAAGTTGACTCCTTCTTTATCCATTTGGTTTACATAAAATACGATTGG
TTTATTTAATTCTCTTGCCATATTCCAAATTCTTTCTGTTGTTACTTCCACACCAGAAGA
AGCATTTATCACGATAACTACGTTGTCAACGGCGTTTAAAGCTATTTGTATATCTCCTAT
AAAGTCTAAAGATCCCGGGGTATCAAAAAAGTAGATCCTTGAATCATCTAAATCGAACGA
AAAAATGTGGTTCGAAAACGTTGCTCCTTTTTCTTTTTCAACGGGATCCTTGTCTAAATG
TCTTTGACCTATTCTATCAGTTAATCCAATATTTACAAGCACATCATCCATAAGGGTAGT
TTTACCACACCCGTGATGCCCAAAGAATCCTACGATCCTCTTTTTTTCAGCTTTGTATTC
GCTCAATGTTACCCCTCCATTCTTAATCTATTTCTTAACTACGGCATTTTTTCGTAAACA
CTTAAAAGTACAGGGATATAATTGCGTGTTTTTCCGTTTTTGAAATTTTGTATCTCGCCC
TTGTAATATACTATAGAAGAACTACCACCATCTAGCATCATTGCTACTTCAAACTCGCCA
ATTTTAAAGAGCAAGTTTCTTGTTTCATCGTATGTAAGACCTGTTTCGGGATTATCAAGT
CCTTCAATGACCATTAAATTAATATTCCCGTCTTTATCTATTGCTACCACAGTTCTGGGA
GCTTTACCATAAATTATTCCATTGGAGTAACTTTTCTTTTCGGCATCTAGTTGGTCTTGT
GTGTATTTGGAATGTATTAATATAGGTCCTCCCTCTAAAAGTAAAGCAGGATCTATTGAC
AAATTTTCGCTTTTATTAAGAGTGAAATTAACTTTTGTTCCTAAAGATATATTTTCCATG
TATTTTTCATATTTTTTATCTATAAGTATTAATTTTTCCCCTTCCGAAGGAGTTTTTCTG
CTTTTTGATACAATCCGATTATTTTCATCGATCAAGAGAAAAACATAATCATCTTCTGTT
TCAGTGATGCTTCCTTTATAATGATGAGTATATAATTTAACGTCTCCTTTCCAGGTAGAA
TTAATGGATTTTATCCAAAAGAGTAGGTTATCAATATTTATTTGGTATTCTAGTTTAATA
TAGTCGATGTCTAGAAAATTTGGCCCTATAATTAATGCAGGTCTTGAATAAGAACTCAAA
TGTAATAGAGTGCCTTCGGATATTATATTCCCTACGGGTTCCAAAGTTTGAGGATCGAAA
AAAGAAGCGTTAACGGAAAAGATTGGGTTCTTATCTTTTAAAAATGAATACACATCGGAA
CGTGTTCCTAAATTATTCAAATCAACTTTAATTTGATATCTTTTTGGATCAACAATTAAT
TGGTAAATTTTTAACCTTTGCCCGTTTAATTCTTCTGTTCTTTCAATGTAATGAAACCCT
TTATTTTCGGATGTAGTTTTGTCCGTTTCTGTACTTGTGGAAGTAGCTTTTTTATCTATA
ATGATGGATAAATTTTTTCCGTTTAAATTAACATCATAATTGAAATCACTCTTGAACCTT
AAATAAGCAGTATTGTTTGAGTATGAATAATCTATGTTATTTGGAATTCTTTCCATAGGC
GCCACGGGTTTTAAGCTTAACAAGTAATCTCCGTCTTTTGCTATTTTAGTTAAAGTTATG
GAATCTTCTGAGAGGTACGAATTAAATTCAATTTTTATCTCACTTGTACTTACAGTGAAG
TTAGTTATTTTCGGAATTTCCGAATAGAAGAAAATTGTATTAATATCTTTAAATTTGTTT
AACTGTAAGAATATTGATAAAACATCTTCCCTTATATATACACTTTCATCAACAATCAGT
ACGGAATCATTGTACTTGTTTATAAAGTTTATTTTAGAGTAATAATCGTTCAAACTAATT
TCCAAGACATTTTTATTGTATATGATATACATTATTCTAGAAGTGCGATTTATTACCATA
TTATCAAATTTGGAAAGATAATCAACATTAATATAAAAATAGTCCTGATTTTTTATTGCT
TCCATACGCAGAGGAGGGGTTTTTTGAGATATGAAAATAGCTTCTTCAGAAAACAAATTT
ATTGCTATAATTGTTAGAAAGAAAAGGAAAATAAGTTTTTTCATCAATTAATGATCCTCC
GTTGTTTAACTTTTTAGCGTACAGTATCCGTCCAATTAACTTTCCTCGTTAGAAAACAAA
ACATCAAGAATCACATTTTTATTTATCTTTTGAGGCCTTTCCTTGCTAATGGTGTAAGCC
TCATTTAAAAGTTTTATAGAGGCATCAAAGTCACTCTTCTCACCGACAAATAACTTGGCT
ATTGTCTCTCCTTCTTCAACTTTATCTCCAAGCTTTTTACTAATCGTTAATCCAACACTT
TTGTCGATAATATCTTCTTTTTTTTGCCTGCCTGCACCTAATACCATTGAAGCTAATCCA
ATTTTTTCAGTATCAATAAAGGTTATATATCCTTGTTCCTTTGCCTTGAATTCTAAAGTT
TTTGAGGCTATATTAAGGTATTCACTAGGATTATCGACTACCTCTTCTTTGCCCCCCTGC
GCTTTTATCCATTCTTTCATTTTTTCCTTTACTATGCCACTTTCTATGTTTTCAATTAAT
TTTTTTCTCGCTTCTTCATAGGTTATTATACCAGATAAAGAAGCCATATGTGAAGAAATT
TCTAAACATAACTCAGAAAAATCTTTTGGTCCCTTTCCTTTTACTGTATCTATTGCTTCC
ATTACCTCTAAAGCATTTCCAATGGTGTTACCCAAGGGTTGATCCATATTGGTAATTAAA
GCTGTAGTATTTTTATTGTATCTTTTTGCGATCTTTAGCATGATTCTGCCCAACTCTTTG
GCATCTTCTATGTTTTTCATGAAAGCCCCTGAACCCACTTTGATATCTAAGAGTATTCCG
TCACTAGTTATAGCGAGTTTTTTACTCATTATACTGGAAGCTATTAAGGATAGTTCTTCA
ACGGTTGCGGTAGAGTCCCTTAGTGAATACAACTTTTTATCTGCCGGGGCTATGTTTCCA
GTTTGTCCAGCTACAACAATCCCCACATTATTTGCTATTTCAAAGAATTCTTCTGTAGTT
AGAGAGGTTTTAAAACCAGGGATAGATTCAAGTTTGTCTATGGTTCCTCCGGTGTGCCCG
AGGGATCTGCCTGATAATTTGGCCATTTTAACACCCAATGATGCAACCATAGGAGCTATA
GCTATTGTTGTTTTGTCTCCAACCCCTCCAGTAGAATGTTTGTCAATTTTTTTACCTGCA
ATTCTTGATAAGTCTATAATGTCTCCACTTTTAAGCATTACATCTGTCAGATTATAGCTT
TCTTCCTCTGTTAAATGGTTGAAGAAGATAGCCATTAACCAGGAAGCAACTTGATAGTCT
GGAATAAGATTATCTAAATAAGCTCTGATCATAAATTCTATTTCTTCTTTTGTGTTTTCT
TTAGCATCTCTTTTGTTTTTTATAATATCGTATGCTCTCAACTTTAAGCCTCCTAAAGAA
ATTGTGTCATCATCCTGTAACCTTTTGAAAATCATTTTATTACTAAACTCTCTAAAATTA
ACATTATCAAAAAGTTTCACCCTTTGTTTTTAAGGGAAGGATGACTTGAAACAGTGTACC
GTTGTTTTCTTCGCTATCTAAATATATTCTGGCATTATGGTTATCCAAAATCGTTTTGAC
TATGTACAAACCAATCCCTAAACCAGGTACTTGCCTGCTTCTAGACTTGTCTACTCTGTA
AAATAGATCAAAGATCCTTTTTAACTCTTTTGAAGGTATGCCTATTCCTGTATCCTCAAT
TTCCAAAATTATCGTATTATCATTTTTATACAATCTTAACCAAACTTTTTTTTCGCCTTT
TTCCTTTAAAGCTGTGAATTTAAAAGAATTATCTAAAATGTTATAAACTACCTGCAGAAG
TCTATCTTCATTACCGAAAACGTATAGATCGTCTTCTATTTGTTCTTCAAACTCAATAGA
CATCTCATCAGCAACAATTTTAAAGAAATCAAAAGCTCTCTTTACGGTATTAGAGAAATT
GAAATATACAAATCTTTTTTCTTCACCTATATTTTTTTCCAATCTCTCTATGTCTAAAAG
GTCATTAAACATCCTGGTTAATCTCGAGATTTCTTCTTCTATTTTTTTTAGTGGCTGGTA
AATTTCTTCGTCTAAATTCGGCTCGTTCAATATCGTTTCTAAATACCCGCTTATAACAGA
TAAAGGTGTTCGCATTTCATGAGACATGATGGTTAAGAATTCTCTTCGTAGATCTTCTAA
ATTTTTTTCTTTTGTGATATCCAACAAAATAATAACTCTATAATTTTCAACATTTATTGA
TTTAACTTGACATCTGAAGTATTTTTTTTCAGGATAATAGAATGAAGTCTCTTCCTCCAT
GTCTTTATTAGTTTTAAAACTTTTTAAGGTCAATTCAATGAGATTATGATTATCAATTAC
CTCTGTTAATGACCTACCAACAAAATTTTCTGTTGTGAAAATATTTTTGACAAAAGAATT
TGCAAAATCTACCCTTATAATTTCATTTTGATTAAAGGATACTAATATTATTCCTTCAGA
AAGGCTATCTAAAATATTGAATATATTTCTTCTCTTGTATTTTTCTGATTTGTATTTTTC
TTCTAAATTTTTAATATACGAATTTAATTGATGTAAAAGAAAATCATCAACCGGATTTTT
TATGTTTGTATTTATGCTTTTTGCAATCTCATTTTTAAACCATTGATGAGCATTTTCTTC
CTTTTTCTGTTTTGAATAAGCATAGATAAATAAAATATTTGTGATAATTAGTAATATAAT
AACAATAGCATATATGTTAAGCAATATTTTTCACCTAGTTTATTTGTAAAATGTAAATGG
AAAAAAAGCAGAGGTAATACCCTCTGCCATTTAAATATTTAGTAACTTCTTTCCTTTCCA
GGATCTCTGAATTTGTACCCTTTTCCTCTGACTGTAATTATGTATTTTGGATTAGAAGGA
TCTTCTTCAATTTTTGTTCTCAACCTTCTGATATGAACGTCTACCGTTCTCGTATCTCCG
TAGTAATCATATCCCCACAATTTATCCAACAATACATCTCGACTAAAGACCTTTCCTTCG
TTTTTGGCAAGAAAAACTAACAAGTCGAACTCCAACGGGGTAAGGCTAACTGGTTTGCCA
CCTACCCAAACTTCTAATCTTTCGGTGTCTATAATTAAATCCTTGGCTGTGATTTTTTTT
GGCCCTTCTTCTTTCATCTGAGCGGATGCGGCTTGTCTTCTAAATATGCTTTTAATTCTT
GCAATTAGTTCTCTTACATTAAAAGGTTTAGTTACATAATCATCGCTACCAAGTTCCAAC
CCCGCAACTTTATCAGCAGCATCATCCTTGGCACTTAATATGAGCACAGGTGTATTACGG
TAATCTTCACTGGATTTCAAGATTCTGATCAAATCAAATCCATCCATTGAACCTGGTAAC
ATAATATCTACAATGAAAAAGTCAGCATCTTTTTCCTCTAATTTCTTTAAGGCCTCATCT
GCAGACACAGCCGTTATTACTTCGTACCCTTCTTTAGTCAAGTTCAAAGATAACATTTCA
GAGATCGCAGGATCGTCTTCTACTATCATAATACTTCTTTTTGCCACTTTTCTTTCCCCC
CTTTGGGATATTTTTTTGTTAATGTATTCAACAATGACTCATCCTTATGTGTAACGCTCA
GAAATTTGTCCCGATAAATTGGTGCTCTCCATTTTGTGACTTAAATTTTTTCGTAGGATC
TTTTTAGAAATGATGTTTCTGGTCAATTCAAAAGTTGCAATTTTGTTGATTTCATCAAAT
GCTTCTCCTTGAAAATGTACTTTGTTATAGGTTACATCAGTTATTTTTAACTTTATGAAT
ACCTTAAAAGAATAAGGGGTAGAGGATAGATGATCTATACAACTGTGTGAAACTACAGAA
ATTTGATCTTTTTCCAAAAGATCTTTTATAATATTATAACTGCATTTATGTATTTCTTCT
AAAAGAGATGAGGTGCTTAAAGCATGGAAACTTATAACTTCTTCATCTTCTGACCATAAA
TAGCTTTCATCTCTTACCTTAAAGGAATAATTAAATTCCTTTCCTTTCAATGGGATTATT
TTCTCTAGGAAGGTATTCATAATTTACCACCCTTTCTTCTTCCAGAGTTGAAGATACTCC
AAAACTTTCTACATATTCTTTAAGGTCATCAATATCTTTTTGTAATAATTCTTTTAATTC
TTTTCCTGTGATAGTTTCCTTTTTTAAAAGATATTGGGCAATAAGTTCGAGTTTTTCCTT
GTTATCTATCAAGACAGATTTAGCCTTTTCATAACTTTTGTTAATTATTTGTTTGATTTC
AGAATCCAATTCTTTTGCAGTTTCATCAGAGTAGTTTTTTTCTCTAAACAATTCACGTGC
TAAAAAAGTTTCCTCACTTTCGCTAGCCCAAGCTACAGGACCAATTTTTTCGCTCATGCC
AAAACTTTCTACCATCCTTCGAGCCATTTCTGTAGCTCGCTTTAGGTCATTTTCAGCTCC
ACTGGTTATTTCATCAAATATTATTTCTTCCGCAGCCCTACCGGCTAACATTACTGCAAT
ATCATCGAGTATTTCAGATTTATTCATCAGATACCTATCTTCCGATGGCAATTGTAAAGT
GTACCCTAAGGCTGCATAACCTCGAGGAATAATTGTTACCTTGTGTACAGGGTCGGCATT
TGGTAAAATAGTCCCTAAAATGGCATGACCTAGTTCATGGTATGCAACGACTTCTTTTTC
TTGATCGGAAAGCACTCGCGTTTTCCTCTCAGGACCAACCATAACCCTCTCTATGGCTTC
TTCGCAATCCTTCATTGTAATGAACTTTTCCCCATTTCTTGCAGCCAAAAGCGCTGCTTC
GTTGACTAAGTTTTCTAAATCTGCTCCAACAAATCCAGGAGTAGCCCTAGCTAATACGTC
TAAATCAACATCCGGTGCTATTTTCTTTCCTCTAAAGTGAATCTTTAATATATCTTTTCT
TCCCTCAGCATCAGGTCTATCAATCACCACTTTTTTATCGAATCTCCCAGGCCTTAACAA
GGCTTTGTCTAGTACATCAGGCCTATTTGTGGCTGCCATAACTATTATTCCAATACTTGG
ATCGAATCCATCCATTTCTACTAAGATGGAATTAAGGGTTTGCTCTCTTTCATCGTGACC
TCCTCCTAGACCTGCTCCCCTCTGTCTACCTACCGCGTCTATTTCATCAATAAAAATGAT
AGCAGGTGCGTTTGCTTTGGCTTGGTTGAAAAGGTCTCGAACTCTTGCGGCCCCAACCCC
AACAAAAAGTTCAACAAAATCCGAACCACTAATATAAAAAAAGGGGACATTTGCCTCGCC
GGCCACGGCTCTAGCGAGTAAAGTTTTTCCTGTACCTGGTTCTCCTACTAAAAGAACCCC
TTTCGGCATTCTAGCTCCGAGCCTGTTAAAAATCTTAGGATCTTTCAAAAATTTTACAAC
ATCTGTTAATTCTTCTTTAGCTTCCTTGACCCCAGCAACATCGTTAAAAGTGGTACGATT
TTTTTCGGGGTCATATTTTTTGGCGGGGCTTTTTATAAAATTCATACCTTGATTTGCACC
GCCCCCACTTGATCGAAACAGAAAGGTGAAGAGGAAAATAAGTAAAAAAACAGGTAAAAG
AAACGTTAAGATAGAAATCCACCAACTATTTTCCAAACTCCTGACGTATTTAATTTCTAT
TCCTTGGTTTGCAAGTCCATAAACATACTGCTGGTCCGATAAAAGATTAGGGGCATATGT
CTCATAATAAAGTCCTCTTTGATCTCTTGCTCTAGCATAACCAGAGTCTTCTATTTCTAA
AGAAACAATCTTTTTATCTTCCAACATTTGAACTAATTCACTATATTCTATTTTTGTAAT
GTCTTGAGTACCAATAAGGCTGCTAACTCCAACATATATAAGAATACCTATTGTTATATA
TATTAATAAAAGCCAAAAAACTCTAGGTTGGTTTCTTTTGTTTTGCAAGACAGGACCTCC
TCTTTTCACAATTATATAATTGTTTTAGATTTTAACAAATAGAGCATCTTTTTTTTTCGC
TATAGTTAATGCATTTATCTTTCTTACTCCGCCGTTGCGCATTTTAATAATTTTCTCAGT
TTCCTCCATATTTGGGGGGTATTTACCAAACTTCAAAAAGGCAATTCTTATTATTTCGGT
ATCGAAAAAGTCATTTTCCAATTTTAATTTTAACGAGTCTTTACTTATCTCACTTCTTTC
TTCAAATTTCCTTTTAACTTCTTCCCTGTAACCCCATATGATTTTTGCAAGCCTAAAGAA
ACTTTCTTTATACCTTGGGTTGATCTTCTTAAATAAAGGAGTAATTTCATATCTTATCTT
ATTTCTAGCATAATCTAAAGAATAGTTGTACTTATCTTCCACATACTCTATATTATTAAT
TGTAACATAATTTCTGATTTCTTCCAAGCCGACACATAACATTGGTTTTGTTATTTCTTC
TTCTATAGGAATTAAGCCGCCTAATCCGTATATTCCGGTCCCCCGTAAAATTCTGTAAAA
CATGGTTTCAAATAAATCATCCATATGATGGGCGGTTGCTATTTTATTATAACTTAATCT
TCTTAATGTTTCATAAAAAAACTCATACCTTAAATTTCTTCCCGCTACTTCAACACCTAT
CTTGTTTTTTTTTGAGTATGTAAAAACATCCACTTTTTTAGAAAAAAAGAGTACATTTAG
TTTCTCGCAGGCTTGTCTTACAAAGGCTTCGTCGTTATCAGCTTCTTCTCTCATACCATG
GTTTAAATGAGCTACTGATATTTCAAATCCCATAGTTTTCGATAATTTTGACATCACATG
AAGTAAAGACATTGAATCTTTTCCGCCGGAAACTCCTAATAGAATTTTATCATATTTGTT
AAAAATTTTGTAGTCTTTTATGAATTTAAATATTTTTTTCTCAAAATCCTGGAGTATCAT
TTCTTCTTCTCCTTCCCAAATTAACTCTAATAACGCCTATAAAAACAAAACAGCGTCTTA
AGACGCTTAAAATACTAAAAAATATTATGGAGCCGGTGAAGGGATTTGAACCCCCAACCT
ACTCATTACGAATGAGCCGCTCTACCGTTGAGCTACACCGGCAATTAACTTCGTTATTGA
CAATACATACAAAAAACCCCGCTTTTGGGGTCAAAAATGGAGGGCCTGATTATCAAAAAA
ATATAATATCCTACTTTATGTAGAATTTCGCACTATTAAAGTGCCAAGCACCATTACGTG
CACGAGATTCTTTAGGCCCTCCTATTTTATTTTACTATATAATTTCAAAAATGTCAACTA
ACATGGGAGCTCTGTAGGGACTTTACAAAGTGAAAGATTTGTGATAAAATAATTATCAGA
AGATGGGGACGTAGTGAAGCTGGTTATCATGCCGGTCTGTCACACCGGTGCTCGCGGGTT
CGAGTCCCGTCGTCCCCGCCATATTTTAAAAAGGCGAACGTTTAACGTTCGCTTTTTTAA
GTTATTTTTAAAGTTTAAGGGATATTATTTTTTTGAAAGATTAATTTTGAATGATTAATA
TTCTATTTATTTAATTTATGATATAATAGAAGTGACAGATGGTTTACAAAATTGATGAGG
GGGAGGAATAAAGTTAAGATGCAAAAAGAAGTAGAAAATGGATTTTTTATGGAAACTTTT
CAAGAAATGGTGGATCTTTTGCAAGAAATAAATTGGGACGAAAGTGAAAAAGATTTTCTA
ACAAAGCTGTTAAAAATTGCTATAAAGATCATACCAGAAGCTGAATACGGTTCTATTTGG
CTAATTAGGGGCACATTATATGAAGCCATAGTTGGAATTGGCTACGATCAAGATTTAATT
AAAAAAATGGTTGTCCCCTTCAATGAATCATACGTAAGCCTACATATGGATAGAGATTTA
ATAGAAGTTCAAAATATTTTGGATTACAATTCCCCTGAAACTGATTTGTATAAAATCAGC
AAAAAATTACACAAAGAAACGAATCAAATGGTCACTTTAATTTCCGCTTTAAAAAATAAA
GACAGTGTAATAGGACACATATATATAGATAGTTTCCATGTTGATTCTTTCGATGATTAT
TCAAAAAAAATGCTTAGAATGTTCAGCAATTTAGCATCTATTTTTTTGACTTTGAAAATC
CTTCGGGATTCAGAAAAAGAAACGATAGAAACGAATTCTAATTATTTGAGTTTTATTAGT
CATGAGTTGAGAACACCTTTGACTTCAATTATAGGATTTGCTGAAACTATATTGAATAAT
GAAGATTTAGAAAAAGATGAGATGAAAAGTATTGTAAAAAAGATGCTATTTTCTGCTAAG
CATATGAACTCACTTTTAGACGATATTTCAACTTTCAACAAGTTGAATAGAGAGAAGAGA
TTGAATTTAGAAAAATTAAATTTAAAAAAGTTATTGTATGAAGTTTTATCAATGTTAGAA
CCTACCGCATCCCCCGATGTTGAAATAAACCTTAACTTTCCGGTTGATATTCCAGTAGAT
ATTGAAACAGATGAGACTAAATTAAATCAGATCTTAGTAAATGTAATAGGAAACGCAATG
AAATATACCACAGAAGGTTCAATAAATATCCTCGTAGGTTACGAAAACCATACAAAACAT
TTTGTTATAGAGGTAAAAGATACAGGGCCTGGGATTCCAGAAGATAAGTTAAAAGATATA
TTTAGGCCATTTTTTAGGGTTTCTAAAGATAAGCCAGGAAGTGGGTTAGGTTTAGCGATC
GTAAAAAAGAATCTTGAAATGCTCAAAGGAAGTGTGGAGGTAAACTCAAAATTAGGTGAA
GGGACAACTTTTGTGATAAAAATACCTCAATCTATAAGTAGTATTGTAAATAAGTGCTAA
TCATAGATTCGATGAACATATTTCTTCAAATAATTTTGGGAAGAGTACTTTTGGTTCACC
ACCTATTTTTAAGGATCTATCCAATTCTTCGAGATTAATTATTATTTTTTCGATTGAAGA
AGTAGAGTAGAGTTTCTCAACGTTGGTTTTTTTTACTTTTTCGTTTTTAAAATTGAACCC
TAAGAAGGAAGCTACTCTTTGCTGTGAAACCATGCTTTCTTTACTGATTTTTACGATTTC
AGACCAATTGTAGGTTGTCTTTCTTTCCGTATTTAGTATCACCGCATATAAATCCAAAAA
GTACCTGTATAAATAATTTGCTAAAGCAATTGGGGAGAATAAAGAAGATTTTACCATCAA
TTGCAGCTTTATTAGTGAATGTGGTAATCTCTTTGTTGCTAAATCATAGCAAAGTTCTTC
GTAGTTCGCTGTAGAAAAATAAGTAGAAACATCTTCCACGTCTTTTATAGATATAATCTC
AGTATCGGAATATATGGAGAGCTTTTTAATTTCCTCATACAACAAATCCTCATTTTTTCC
AACGAATTGTATAATTTTCTCGGCTGTTTCGTTACTTAATTGTTTGTTTAACTTGCCTGC
TAAATCCTTAACCGTGCCTATCCACAATTCATCTTTCCAAGGGGGAGGAACCATCGTCTC
TATTTTTTTATCGAAATTTATTTCTTTTAGATATTTATTTTCCTTTTGACTATCCAAAAT
GAGAATACCTTCAAAAGAATTTTCATAATGCTTCAGTAAGGTGGAGATCTTTTCTTGATA
AGGGATTTTAAAGGAATCAAAATCTGAAATTATTATGATTCTATTTGTGGAAAAGATACT
TCCCATAGTGAAAAGATTGTTGATGTCTTCATCTACATAATTTTCAGGTGATAATGTAAC
TATTTCAGCACTTGGGGATTTTTCAATAATTTCTTCGATTCTGATTCTTTTTTGTATGGT
TGAATTCCCTAATATAAATATTTTTTGCAACGTTACCTCTCCTCAGTCGATTGTGTGAAG
TTGAATGACTTCTTGATCGCTTAGATACTTATATGGCGGAACAGATTGTGAAACAACGGT
GTTCCCATTACCAGTGATTATTAGGTTTTTTTCTTTTATTCCTAAGTTCAACAGAATGTT
GTGAGCTTCGGTTATAGGATAACCAATCAAATCTGGCATAATATCTTGATAAAAAACTTT
TTGATTATCGAATGCGCTACTTTCTTTTTCTTTGGAATATCTATAAAAAATGTTAGTTAA
AACAGGTGCAGCTACTTCTCCACCATAAAATTCTTCTTTAGGATTATCGATAACAACTAC
AGCAGTATATATAGGATCAACAACCGGATAAAAACCAACAAACAAAGAATAATAACTACC
TTCAATGTACCCTATGCCGCTTTCCGCCTTTTGGGCCGTGCCGGTTTTTCCACCGATTCT
CAACCCTTCTTTATAAGCTTTTCGGGCAGTTCCTTCTGTAACTGTATAACTTAACCACTC
TTTCACTATTTTGGCGGTAGGTTCAGATATCACTTGCCTTTCTGAGATTTCTTTTACTTC
TAAAAAAGTGGGCTTTACATACTTCCCATCGTTGGGGATCACGTTAAAGGCCGATATTAA
CTGTATAGGTGTGATCCCTATTCCCTGACCCAGAGCAATCTGAAAAGGCGTTATTTCATA
CCAATCATCCGGATAAGGGACTACACCGTTGATTTCACCTTTGAATTCTATTCCTGTTTT
TTTCCCAAAACCATAGGTCAAAAGTTTTTGGTAGAGCCATTGATTAGAAAATTCTTCAAG
TATTTTTTCCATTATCTGAGCGATCGCTATATTTGAGGAATAGGTTAGAGTTTCCCTAAG
GCCAACTTCTCCCATTCCATAACCTTGGGATTCGGTTACCTTGAAATTTTTTTTACCTGT
AGGATAATACTCGTAGCCAGAATAAAATTTATCGTTAGGATTTATAATATGTTCATCCAG
TGCTGTAGAAATTAATAACGGTTTAAGTGTGGACCCTGGTTCTATATATCCCATATAAGC
AATATTCCAGGGATAAAGCGAAACACTTGATTTAATTTTACCGGTCTTGCTCTCCATAAC
TACAACAATTCCGCCTTCTGCGGATTCTTTTTTTACGGTATTTAGAAGTTCTTCATAGGC
TATTTGCTGCATTTTCAAATCTATACTTAAACTGATTGTTTTTTGACTGTTTAAAATCCC
ATTCTCTAATAAAAAAGGTTCGATTCCATAGGTGGTTCTATTAGTTTTTCCGATTAGTAG
ATCAAGAGAAAATAATTCATTGTAAACGCGGTGAGTGACAGGATATATTCTCGCGTATTT
GTTTAAAATTCCAAGATCGATATAAGCCTCTTCATAAGTATCATAAGTTCCCCATTTTAA
AAACTTAATGGTTTCTATTTCATCGTCACTAAACCTTTGATTCAATAAATATTTGTTTTT
TTTAAAATCGTTTCGTGATTTCATAAAACCTAAATCTACCCAAGCTTCGTATTTTTCTTG
GTTGTATACAATCATATTTCCCTTAGAATCCACAAGTTCTGAGTATTTATTATTTTCTAG
AGAGGTTGAAAATTCGTTAAAGTCTTTTGTCAAAGAGTTATTATACACAAAGGTGATGGT
GATAAGAAAAATATATCCTGAAAGAAAAAGGAAGGTGAAAATTAACCATTTGCGTTTCAT
AGTTAAATTATTTCTCCATAATATTTAAGATCTCTATATATCTATCTATTTGGCTATCTA
AGGCAGATATCTGTGATTCCATATTATTAAGCTCCATCTGAGATTGGACTATTATGGATT
TATAATTCTCAATATTTTTACCAAAGTTAAGAAAGATAGTAAGCCAAATGCTAACAGTTA
AAAAGGCTAAGAAAACTAAAACGATTATAGCAATATCGAGAGACTTAACTTTAGATTTAG
TTTTTTCTATTCCTTTGCTTTTTGCGTACACATTTTTTTCCATAGAAACTCCCCCTAACT
CTTGTCATTCTTTAAACCCCTATATACTCGGCTACCCTCAATTTGGCACTTCTACTTCTT
GGATTGCATTTTATTTCTTCTTGCGTAGGTAAAATAGGTTTGGGAGTGAGGAAATCATAT
CTTTCATTATTTTTGAAAAAACTTTTAACGATCCTGTCTTCCAGTGAATGAAAGCTTATT
ACAGCTACTCTTGCTCCTGTATTTAAAAAATTTTCAAATTTAGCAAGGGTTTCTTCGATA
TTTTTTAATTCTTCATTAACCTCTATTCTCAGAGCTTGAAAAGTTTTTGTGGCAAAATGT
CTGTGCCTGTCGTGCGTTACTGAACTAGGTAACCCTTTCCTTATAGCGTTCACTAACTCT
TGTGTCGTATTTATAGGTCTATTTATTATAATGCTTTTTGAAATACTGTGAGCAAACCTT
TTTTCTTCTCCGTACTCAAAAATTATACGTCTCAGCTCTTCTTGTGAATAATTATTAACT
ATGTACGCTGCATCTTTTTTAGCTTGGACATCCATTCTCATGTCTAACGGTTCGTCTTTA
GTAAAAGTAAACCCTCTATTTTCACCTTTTAGTTGAAAAGTAGAAACTCCTAAATCCATT
AAAAAACCATCAACTTTATCAATATCTAATCCCCTTAAAACAATATCTATATCTTTATAA
GAAGATTTAATCAATACCACATTATCCGATAAATCTTTTAATCTTTGTTCTGCGATTTCC
AATACCTCATAATCCACATCGACGCCTATTATTTTAGCTTTGCTATTGGTGAATTCTAAA
ATAGCTTTTATATGTCCACCTTCACCAGCAGTACAATCCACATAAACACCATCTTTTTTA
GTTATCAAATAGGATAGGATTTCCTCAACCATTACACTTTTATGAAAATCGTTGTATTTT
CTTACTATTATTATACACCTCTTTTGCTGAAAAGCAAGTTAATTTTATTACTTATATTTT
GCAAAGAATAACAGTTCTTCTTCTATGAATTCATCTATTTCCCCATCTAATACAGCTTGA
GCGTTAGAGGTTTCATACTCTGTTCTAAGGTCTTTAACTAAAGTGTATGGATATAAAACG
TAAGATCTAATCTGATTACCCCAGGAAATATCCTTTATTTCACCACGTAATTTTAATTTT
TCTTCTAAATTTTTTTGATGTTCTAACTCATATAACTTTGCTTTTAGAATTTTTAAAGCG
GTCGCTTTGTTTTTGTGTTGTGAACGCTCGTTTTGGACCGCTACCACTATACCTGTTGGC
AAATGAGTAATTCTAACTGCTGAATCGGTTTTATTAACATGTTGGCCACCCGCTCCACCG
GATCTATACGTATCTATTTTCAAATCGTCTGGATTTATTTCTATCTCAACATTTTCATCA
AATTCCGGCATCACGGATATCGATGCAAAAGAAGTGTGTCGTCTTCCGTTGGCGTCGAAT
GGTGATATTCTCACTAGTCGATGGACACCACTTTCATACTTTAATTTACCGTATGCATAT
GGGCCAGAAATTTTAATGGTTGCACTTTTTATTCCTGCTTCATCTCCCTCTTGGAAGTCT
ACCGTTTCGATATCATAATTATTTTTATCTGCCCATCGAGTGTACATTCTCAGTAACATA
GATGCCCAATCTTGTGATTCTGTTCCACCTGCACCTGGATGTAGACTAATAAAGGCGTTT
GCATCATCATATTCTTCGGATAATAACATCCTTAAGCGAAAAGAACCTATCTTTTTTTCA
ATACCTTTTAAAATTGCTTCAACTTGAGCGTTCATTGATGGATCATCCTCTGATAATTCT
ATCGCTATTTCCAATTCTTCAAAATCGCTCTGCAATTTTTTAAATTCATCTATTTCATCT
TTTAAATTTTGTGCAATTTTGGAGATCTTTTTAGCCCTGTTTTGATCATTCCAAAAGTTT
GGTTCCATCATTTCTTTGTCAAGTTTTTTAATTTCTTCTTCTGCTTCTTCTATACCAAAA
ATTCCTTTTAAATCCTCAAAATTTTCTTTTAACTCATCTATTTTGACTTTTGTTTCGTAT
TCTATCATCGAATCACCTCTTAAAAATGGCTTCAATTATTATCTTTTAACTTTATACCTT
TTTTTAATCTTGTTGGATTGTTTAGACTTATTGTTATTTTTAGATCCTTCACCATTGTTC
GTTTCATCAACTACTGATACGTTGTTATGTACAAAGTTCAAGCTGGCGTATATTTTTTTT
GCTTCTCTTTCTTCTTTTTCTGGAACAACCCTTGCTATTCTCATTAGATAATTAACTATT
TCGTCGTATATACTGTCAACCATTTGATCAAAAAGTAGGTACGATTCTTTTTTAAATTCC
ATGACAGGGTCTTTTTGACCATAGGATCTTAATCCCACGGCTTCCTTTAACGCTTCAATA
GAATCTAAATGGTACCTCCATTTTTCATCTATTATTCTTAACATAACAAATTTTGCGACT
TTGTTGAAATCTTCTCCAAACTCCTCTTTTTTGTATTGATATCTTTTCCACAGTAGATCA
AAGATTTCATTCTCTATTTCCTCGCGGGTGTTCCCCTTTATGTCAGAAATTATCGAATAT
TGTTTCAACTTTTCTGAAATACTACTTTTGTCGTATTTTTCTTCCACTTCATCAAATGAG
GATTCAACTATTCTTTCCACAACATCCATAAAGATTTCTTTTATATGTTCATCGTAATTT
CCTTGCTCGAGTATCCAATCCCTATGGTTGTATATTACAGTTCTTTGTTTGTCCATTACA
GAGTCAAATTCGTACAATCTTTTTCTTATCGAGAAGTGTATTCCTTCTATTTTCTTTTGA
GCATCTCGAATAACTTTACTGAGCATTTTATGTTCAATGGGTTGACCTTCTTCAATTTTT
AGGGCGGTCATCATGTTTTTCATTCTTTCCCCACCGAACAATCGTAAAACGTCATCTTCA
AAAGAGATAATAAATCTTGATTCGCCAGGATCCCCTTGCCTACCAGATCTTCCTATTAAT
TGGTTATCTATTCTTCTACTTTCATGTCTTTCTGTACCCAAAACGAAAAGACCGCCGAGT
TCTTTAACCCCTTCTCCCAATTTAATATCGGTTCCTCTACCCGCCATATTCGTGGCTATG
GTAACGGCATTTCTTTCTCCAGCTTGAGCTATGATTTCTGCTTCCCTTTCGTGATATTTT
GCGTTCAAAACTTCATGTTTTATTCCTCTTTTTTTTAGCATCTCACTTATAGTTTCACTG
TTTTCAATGGATGTTGTTCCAAGCAATACAGGTTGGCCTTTCTGGTTACGCTTTACTATC
TCATCAATTATAGATTGATATTTTTCTTTTTCGGTTTTAAAAATTAAATCATTTTTATCT
TCCCGAATAACAGGTTCGTTAGTAGGGATAACAACAACTTCTGTATTGTAGATCGCCTTG
AACTCGTCTTCTTCAGTTTTTGCAGTTCCGGTCATACCTGATAATTTTTCATACATCCTA
AAATAATTTTGGAAAGTTATTGTAGCAAAAGTTACGCTTTCTTCTTTGATTTTTACTCCT
TCTTTTGCTTCTATAGCCTGGTGTAATCCTTCAGAATACCTTCTTCCAGGTAATAATCTT
CCGGTAAATTCATCAACGATGACAACTTCCCCATCGCTAATGATATAATCTTTATCTCTT
TTGAAAAAATTTATCGCCTTTAAGGCGTTCAAGAGGTGGAACAAATACTTAATATTGCTT
GGATCGTATAAATTATCGACAGATAATAACTTTTCTGCTTTGCTTATCCCTTCTTCTGTT
AATGCTAAAGTCTTTTGTTTTTCATCTATAGTGTAATCTTTTTCAATTATGAATCTCTTA
GCCAAAGAGGCAAATCTTCTGTAAAGTTCAGAAGGAGTATCTGAAGGGCCGGAAATGATT
AAAGGTGTCCTCGCTTCATCTATTAAAATGGAATCAGCTTCATCAACTATTGTAAAGTAA
TGTCCTCTTTGTACTTTGTCGCTTATTTCGTAAACTAAATTGTCCCTTAAATAATCAAAT
CCAAATTCATTAGCAGTACCGTAAGTTATATCAGCTTGATAAGCTTTTTTTCTATCTTCT
TTGTCCATATTGGCTTGAATGTATCCTACGCTCAAGCCAAGATACTCATAAACCGGTCCC
ATCCAATTTGCATCTCTTTTAGCCAAATAGTCATTATGGGTAGCCAAATGAACATTTTTC
CCTGTTAAGGCATTTAGATATATTGGAAGGGTTGCTACTAAAGTTTTTCCTTCTCCAGTT
TTCATCTCGGTTATCTTACCTTCATGTAAAGCGATACCTCCCATTAACTGCACATCGAAA
TGCCTCATTCCTACGGTTCTTCGTGAGGCTTCTCTTACAGCAGCAAAGGCTTCGGGTAAG
ATATCGTCCAAACTCTCACCTTGTTTTAATCTGTTTTTAAACTCCAAGGTCTTTCCAGAT
AATTCAGTGTCGCTGAGAGATTTCATACTTTCTTCTAATTCGTTTATTTTATTTGCGATC
TTTGAATATTTTTTAAGTAAACTTTTATTCTTGTCTATCAGTCCAAAAAGCATAAAGATT
GCACTCCTTTCGAATCAAACTTTCTAAGCTATAATTTTTATCTAATTTTCATTTCTACTG
TATACATTCCATCATTATCGTATTCTTCTTTTATTATCCAACTATCTAAAGAACCATAAA
AATTCTTTGATAAGTAATTTGAAATATCTAAGATTAATAGATTATCGAGACCTTCTTTTC
TTTCAATTTCTCCATAAAATTTTGTGTTTTTAAATCGAGGTATTTCCGACAAATACACAT
TCATCCTATTGGGTAAAACGTTTGAGAATATGAATTCATCTTCTGTAAAATAAAGGTAAA
TTTGGTTTTCCACACTTTGATTAGACCAAAGATAATAATTGTAGGTTCCAACCTTTCCCT
CTTCCATATTTCTTTCTTCTGCAAATTCTTTGAGCTTATAAGTATCAATGGATGTTTCAA
AGAATAAGTTCAGCTCGTTATTACTTATACTTTGTGAACTAATAGCTATAAACTCCTCTT
CTTTGATACTATTGGCTATAAATCCTATAACATTTTTACTTTCATCGTCCAAAGGCATTA
AAAAATTTTCGAAATATGCGGAGAAATTGGTTTTATCCAACTTTTCTATATTCAAAACTT
CTCCAAATATTTTTTTGTTTTCCAAAATGGTCAAATCAAAATTATTTTGGGCACCTCTAT
AATCTTTAGACTCAAATGTTGCCTTTAAGGTTCTAGAATCAACGGTAAAATAAAAATCCC
AACGTTTATTTTCATTTAAGATATTTTCCAGAGAGCCTGATACTAAACCCTTTGAATTAT
TATCATAGGTTGTAGGCGCCATATTCAAAAAGAGGCCATCATCATTTTTTTGAACGGTAA
AATTTCTTTCTTCTAAGGTGTATAGGTCGTCGCTTACCTTATTAGCACCAAAGATTTTTG
TAAAGATTTCATTAAAAACTTCGTATTCGGTAGAGTATATGGCGATACCTTTTGAATTAA
CGATCATGTCAAATAAAAGGTTAAAATAGTTGGGATTAAATAATTCGCCGACCGAATAGT
TTTTATCCGAATAAAATACCATGGGGGCATTTAAAAAATTTTGAATATTTGTATTTGTAG
ATTCTAATGTCGTTGAAAGTAATTCTTTTATATAATCTTGACCTATTCCCTCAGTTGAGT
TTACAAATCGATAAAAAGGTACCGTTTCATAAATTTTAGTATAAACATCTAAAGGACTTT
TTATCCTTATTGTTGTTTCTCCAAAGGTTAATAAAACAATTAAAATCAAAAATATGAGGA
TAATTGATAACTTC
>MPF_scaffold_179 dna:primary_assembly primary_assembly:ASM150805v1_:MPF_scaffold_179:1:24087:1 REF
GACCCTCTTATTTCTATCATCATTACTTTAGGTATTGGACTTTTGATAGGTTTATGGAAT
GGATATTGGGTAGCCTATCGAGGAGTACCAGCCTTTGTTGTTACGTTAGGTGGCATGCTC
ATTTTCAGGGGAGTACTCTTAGGAATTACAAAAGGTACTACTATTGGTCCAATGAGAGGT
TTTTTTGAGTTTCTTGGAAAGGGTTATCTATCCAATACTGTAGGGATAGTAATCGGAGTC
ATTGGTGCTATTCTCATAATATTAGCAGAACTTAATTCATGGAAAAAGAAAAAATCTCAT
GGATTAAATGCTCCTTCTTTAAAAGTAGAATTTTTAAAATTATTAGCTTATACTTTATTA
ATAGTTATTTTTATTCTAATTTTTAATTCTTATCAAGGAGTTCCCTTTCCCGTATTAATA
ACTATTATTCTTTTAATTTTTTTCACTTATCTTTCTCAAAATACAGTTTTTGGAAGATAT
ATATATGCAATTGGTGGTAATAGTCAAGCAGCAACTTTATCTGGGATAGACGTAAAAAAG
ATTACACTTATAGTTTTTATGATTAATGGATTGTTGGCAGCTTTTGGAGGTATTTTTTTA
ACTTCTCGACTTAATGCAGCTTCTGTTTCAGCCGGAGAAGGAGCGGAGTTAGATACAATA
GCTGCGTGTGTTATAGGTGGTACAAGCTTAATGGGAGGAATAGGTACTGTTGTTGGTGCA
GTAATTGGAGCAATTGTAATGGCAAGTCTAGACAATGGAATGAGTCTTATGAATGTCCCG
GTTTTTTGGCAGTCTATAATAAAAGGTTTAGTATTAATATTTGCGGTATGGTTTGATGTT
GCGAGTAAAAAGAAAGAGGCTTAAATATTTACAAAAAAACTTACAGGAGGTCTTAAAGTG
ACAGAATACTTCAAAGATATTAAAAAGGTTGAGTATGTTGGTAAGGAATCAAAGGATCCG
TTAGCTTTTCACTATTATGATCCCAAGAGAAAAATTGGTAATAAAACTATGGAAGAACAT
CTGAGATTTTCTGTGGCCTACTGGCACACTTTCACCGCAGAAGGAAGGGACATGTTCGGT
ATAGAAAGTGCCAGCAGAGAGTGGAATAAGTTTTCAGATTCTTTAGATAAAGCTTACGCA
AGATGTGATGCAGCATTTGAGTTCATGAGCAAATTAGGGGTTAAATATTTTTGTACCCAT
GACAGAGACTTAGTTGATGAACAAGAAACATTGAGAGAAACAAATAAGTTATTAGATAAA
GTAGTAGAAAGAATAAAGGAGAGAATGAAAGAAACAGGTATAAAGCTTCTTTGGGGAACG
GCAAATCTTTTCACTCATCCAAGGTTTATGCAGGGTGCAGCTACATCTTGTGATGCAGAT
ATATATGCATATGCCGCTGCACAGGTGAAAAAAGCACTTGAAATAACTAAGGAATTAAAT
GGTGAAAATTACGTTTTCTGGGGTGGAAGAGAAGGATATGAAACCCTTTTAAACACTAAT
ATGGAGTTGGAATTGAACAATTTGGCTAATTTTTTGCATATGGCTGTAGATTACGCCAAA
GAAATTGGTTTTGATGGCCAATTTTTGATAGAACCCAAACCAAAAGAACCCACAAAACAT
CAATATGATTTTGATGTTGCGAACTCTTATGCATTTTTACAAAAGTACGATCTTGATAAG
TATTTCAAGTTCAATATAGAAGCAAATCATGCCACTCTTGCTGGTCATACTTTTCAGCAT
GAATTAAGGTATGCAAGAATAAATAATATCTTGGGTAGCGTTGATGCCAACATGGGCGAT
CTATTGTTGGGATGGGATACAGACCAATTTCCAACAAACGTATTTGAAAACGTTTTGGCA
ATGTATGAAATACTTAAAAACGGAGGAATAGCACCAGGTGGTTTAAACTTTGACTCACAT
GTTAGAAGACCATCTTACGAAAATATTGATTTGTTCTACGCACATATTGCGGGGATGGAT
GCATTTGCTTTAGGACTGATCTTAGCCAACAAGATTTTAGAAGAAAAAGTTTTGGAAGAC
TTTGTAGAAAAAAGGTATAATAGTTTTAATGAAGGAATGGGTAAAAAGATAGTGGATGGG
CGAACTAATTTCAAAGAACTCGAAGAGTATGTAATAGATAAAAAAGTGGGAATTCCAAAA
TCGGGAAGACAAGAATATTTGGAAAACTTATTAAATTTGTACATCTACGAATAGACGACA
AATTGGGAGGCCTTGTTTTGAAGATAAAGAAAATCAATGCAGAAAGAATGGGATACTCAA
ACAAATTAATGGTTTTCAATTTGATCAGATATTATTCTGGAATCTCAAGAAATGAGATTT
CTAAGCTTACTGGTTTAGATAAAAGTACTGTGACAAAGATTACGTATGATTTGATTTCTA
AAAACTTAATAGTAGAAGGAGATAGAAAGTCTTCTAAAGGGGTTGGAAGAAAACCTATAA
GGTTGGAAGCAGCAAAAGGCGTTGCTGCTTCCATTGTTGTTAAAGTGGGAGTAGAAAAAA
CAGTCGTAGGTCTTGGATATATAAACAATTCAATCAATAAGGTAGGAGAATTTGAAACCC
CTAAAAATTTTAATGTTTTTATTAGTAAATTAGCTGTTGAGGTAAAAAAAATATATGAAA
ATGCCAATGGAAATAATATTGTAGGCCTTTCTTTTTCTTTTCCAGGAATGATCGATAGAG
AGAACTTGGTTATCGAATACGTTCCTCATTTTAATTGGAGTGAGATTGATCTTAAGGAAG
CTATTTTAAAGGAAATTCCTCATTGTGACAAACCAATTTTTGCTGCAAACGAGGCAAAGT
TAGCTCTACAAGCAGAGATGTATTTTAACAAAAATATCGCAAACCTAAACAACGGAGTCT
ATGTTTTCATATCTCAGGGAATAGGTGGAGCTTTGCTTATAGACGGTCAAATTCATTTGG
GACCTAATTTCACAGCAGGTGAATTTGGTCACATGAGTATCGAAGAAAATGGGGAAAAAT
GTTTTTGCAATAATCAAGGATGTTGGGAAACGGTTGCCTCAATTGATACCGTTTCTAAGA
TATATGAATACAGTAATGGGCGATTGGAAGGAAACAATTACGAAGAAAAATTCAGGAATC
TTCTGATAAAAGCCCAGAAGAAGGAAGGAAACGCCGATGAAATAATTAAACAGATGTTAT
ATTATTTGGGAGTAGGGACGGTTAATTTAATAAATATCTTGAATCCTGAGTTTGTAATTT
TTGGGGGGTATGGGTATCTTTTCCCGGATGATTATTTCACAGAGATTGAAAATATTATAA
AGACTCGAGCTCTGAAGCCAACCTTAAAATCTTTAAAAAAGCCCTTGAGACCTGTTTTTG
ATATAGAAACAGCATGTTTGACGGGGGCAAATTTAAGAGTGATGGATGATTTTGCAGAAA
AAGCTGTGGTTTAAAATGAGGTGATCATTTTGCGTAAATATCTAGGTATAGACGTTGGAA
CAACTGGATTAAAAGGTTTAGTTATATCTGAAGAAGGAGAACTTTTGGATAGTTATTCCT
ATTCATTAGAAATGAAAGTTCCCAAACCCGCATGGGCTGAACAAGACCCTGAAGATTGGT
GGAATGGTGTATACGAAATATTAAAAAAAGTGTCCAGAACGCATCGAATAGATGTAATAG
GTTTTTCCGGACAAATGCATAGCTTGGTGGTTTTGGATGAAAATAATAAACCTATTAGGC
CAGCAATCCTTTGGTGTGATCAAAGGACCACTCCCCAGTGTAAAAAAGCTACAGAAGTTT
TTGGTGGTGAAGAAAAGGTTATCTCCAAAATAGGGAATCCCTTTTTGGAAGGTTTCACTT
TCCCAAAAATACTGTGGTTAAAAGAAAATGAAGGAGAGAATTTTAAAAAAATAATGAAGA
TTCTTCTACCTAAGGATTATATTGTTTTTAAGTTAACGGGTAGTATTGGTATGGACTATT
CGGATGCTTCTGGAACGGCATGTTTTAATGTAAAAACAAATTATTGGGATGAAGATATAT
TTGAAACTTTTGGTATTAATATGGATATAATGCCTGAATTGTATCCTTCTTATGGTATTC
GAGGCGAATTAAAAGAAAGCTTGCAAAATGAATTGGGATGGAGGAACACAAAAGTCGTTT
CTGGAGGAGCAGATAATGCATCAGCTGCGTTTGGAATAGGTATATCGAAAGCAGGAGAGT
CGATGGTTAGTATTGGAACTTCGGGTACTGTTCTAACTCTTACTGATAAAAAAGAACCTG
ATTTATCAGGAAAAACACATTACTTTAACTATGTAATAAAAGATAAATATTATTACATGG
GTGTAATGCTTTCAGCCGCTCATTCTCTAAATTGGGTTAAAAATCGATTTTTTCCCAGTT
TGGATTGGGCAGAAATAGAAGAAAGAATAAACTAATCAGTACCAGATTCAAACGGTGTTA
TTTTTCTTCCTTACTTAAACGGAGAAAGAACCCCACATAGAGATCCTAATGCAAGAGGTG
TGTTCTTTGGAATTTCTTCTTTGAATACTGAAAACGACATACTAAGGGCAACGATGGAAG
GTATAACCTTTGGCCTTAGGGATTCCTTTGAACTTATAAAAGAAAAAACAGAGATAAAAG
ATATTAAAATAGTTGGGGGAGGAGCCAAAAATAAAACTTGGGCAAAGATAGTTGCAACAA
ACTTCAAAATGCCTGTTAAAATGCCTGAAATTGATGAAGGTGGTGCTTATGGAGCAGCTA
TGTTGGCTGCAGTGGGAGATGGCCAAAAGCTTGAAGATGTTTTAAAATGGGTAAAATTTA
AAGAAGTTGTTGAACCTAATTATCAAGACACAAAGATTTACGATGATTATTATGAGGTTT
ATAAGAATTTGTATAAATCATTGAAAGGAAATTTCGAAGAGTTGGCAAAAATTCAAAGAT
GATATATAAAAAGCGGCTAAAGCCGCTTTAAAATTTTTTAGTTTAATTGCGACTTTTTTT
GTGATATAATTAGTATGGATCATTAAACAATGATGGTTACTGGGGAAAAGGGAAAAGAAC
TTTTATCTTTATGGGTGGTTGCAGAGCAAAAGACAAAGAACTTTTATCCTTATGGGCGGG
CTGCGGGGCGAAGGGGCGCTAAAGATAGTAAAATTAATCACTTTGAGGGGGCATTGAAAA
AATTGAAAGTATTGTTTATGAACAAGTTAAACTCGTATTGGAAAGAAAAAATTAGTGAAT
TGAAGAAATTATTTCCCAACGATGAATTTTTAGATAATGATGAAATCAGCAATATTGAAG
ATGCAATGGAAGTTGCAGATGCAATAGTGTTTGGTGGAGACTTGGACGAGAACGTCTTGG
GAAAATCAAAGAATTTGAAAATAATTTTTGTTCCCTATGCTGGAGTGAACCAATTACCTT
TAGAAATACTTAAAGAAAAAGGCATTAGCGTTGCAAATAGTCATGGTAATGCGAGAATAG
TTGCAGAAAGGGCTTTTACTCTTGCTTTAGCTCTTCTTGGAAAAATTGTACCTTATCATA
ACGATTTAAAAGAAGGAATTTGGCATGGATTTAGTGCCGGAGAAAGCGTTAAAGATTCAT
GGGTATCTATTCAGAACAAAAGTTGTGCAATATTGGGGTTAGGCAATATAGGAAAAAATC
TTGCACAAATGCTTAAAACCTTTGACTGTAAAATTGTTGGTTATAAAAGAAACGCAAATA
TAGATATTGAAAATGTGGATGAGATTAGTTCCAATTTAGATTATGTAATAAAAAAAAGTG
AAATTGTATTCGTAACTTTGCCCTTGACGAAATATACAAAAGGTCTTATCGACGAAAAGG
TGTTTAATAAGATGACTGGCAAATACATAATAAATGTTGGAAGAGGTGATGTTATAGATC
AAAAGGCACTATACGAGGCTTTGAAATCTAAAAAATTAGCTGGAGCCGCTATAGATGTTT
GGTACAATTATCCTTCCAAAGAAAAGCCATCGATCTTGCCAGCTAATTACCCAATTCATA
CCTTTGATAACGTTGTTTTGTCTCCACATGTTGGAGGCTATAACACTGAAGCTACAAAGT
ACAGTATCGATGAAACTGTAGAAAATATAAAAAGTTTTCTAAAAGATGGTACGGCAAAAG
ACTTAATTGATTTAGAATTTGGATACTGAATTTAAAGAATTGCAAGCAGAAGAGCTCCGA
TAAAAAATAAGATTTTTAATATATCTGAAGCCTTAGAATAAAAAGAGATGTTATCGTTTG
GATTGACAAAAAAGATTCCCGTTTTTTCTTCTTTGGATTCAAATATGTTGGTAATTCTTC
CATATTTGTCGATTGAGCCGGTTAAGCCTGTATTTGAAACCTGGATGAAATCTCTTCTCG
TTTCTACTGCTCTAAAAACGCCCTGACTGAAGTGTTGAAACAGGCCGGTTTTTGAATTAA
ACCAACCGTCGTTAGATATTGCAATCAATAAATTTGCTCCATTCTTAGCTTGATTAATTG
AGACTTCCGGGAAATAGGTTTCAAAACATATTTGTACTCCAATATCAGTTTCGTTCAATG
AAAAGGTTAGGTAATCTTCCCCAGGGGTATAATAGTTTAATAATCTAAAAACATCAAAGT
TTCCAAATATAGTTTCATACGGTAAAAATTCGGCAAACGGTGTTAATTTAACTTTATCGT
AGATACTCTCAATACTCCCATGTTGGTTATATACCCAGGCAGAGTTAAAATGGTTATCGT
TTCCTATCCTTGGGTGTCCTAATATTACAGGTTTGTATAAGTTTTGAATGTCTCTTACCA
TTTGACTTTCTATTTCTGATTTTGAGATGTCTTCAAGAAAAGTTGATTCTGGAAAAACTA
CTACATCCACATCCCTATTTTTAAATTCTTGGATATTCTTAGAAAAAGTTGAATAATCTT
GTATTGGATTTGAGGAGTATTTTATCTCTTGAGGAACATTCGTTTGAACGACTCCAACTT
TTATGGAATCGTTTGTGCCATTAATGGGAGGTAGATACCTCACTATAGCAAAGTTAGAAA
TGTATATAGTAGTAAATATAGCAAGAATTTTAAATACCTTATCACGTGAATTATCGAAAG
CAATCAGGGCATTGACAAAAACTATGATAAAAGTTAGACCAAAAGACCCTATAATTGAGG
CAATTTGTATTATCCCTGTATGATCGTAAAGGGCGTAGGATAAATTTCCTCCCATAAAAG
CCAAATCTCCAAAACCCCTCAAAATTTCCGCAACAGTGTAGGCAAAAGAATAGAAAAAAA
CCAATGAAAGATAATTGTATTGCCTATCTTTTCGATGGTAAAGTTCTGATAACAGCCAAA
TGATGAGGTAAGGTATCATTAAAAGGACTATCATTCCAACGTATCCAAAAAAACCTACTA
TTGGAGAATAATTTTTTAAAATTTGGGGTATATTTTTAGACAAAGTAGGAAGCAGCCACC
AAAGAGTAGTTACAAGCATGGAAGAGGAATATATTATCGTATGAAGTAATCTTTCATAAT
GAGTTTTTGATCTGGCTATGTTTCTAAGAAAGAAAACCAATGAAAACCAGATGAAAAAAG
AAAATAAATTACCCGGCATAGCCAAACCGGTTAAAACACCTGAAATTAAAGTAAGTAGAT
ATTTCATATATACCCCCATGGATTATATTTTGAAAATCTTGTTTCTTGTATAATTATGTT
GTCGTTACAATATTATACAGCAAACTTTTGGATAGTTCAAGAAATCTGATATAATAAGGA
TAACTAACAAAATTTGTGTTACTCCTTTATCCTTAAGGGTGGGGAGCGGGGCAAAGGGGC
GCTATAACAAGTTTTAGAATATCTAAAGAGTGAAAAAATTTATGTAAGAGGGGGTAAAAA
GATGTCTAAATTGGAAGAATTTAAAGAGTTTCAAGCCAAGATTTCAAGATACAGTCAGGC
TATCGCACTCATGCACTGGGATTTAGAAACTAACGCTCCCAACAATGCTTTTGAGTATCG
TTCTAAAGCTTTGGGAGAACTTATGGAGGCACTTTTTAGAATGTCTATTTCTGATCAGAT
GGGTGAATTTTTGGATTATTTTTCAAAGAAGGAAAATTATGATGAATTGAGTGAAATTGA
TCAAGCAATGGTAAGAGTAACCAAGAAAGATTTCGATAAGTTTAAAAAGTTACCTCCACA
GCTTGTCAGAAAATTAGCCGAAACGACTTCAAAAGCAGGTCATTTTTGGAAAAAAGCCAG
GGAGGAAAATAATTTTTCTTTATTTGAACCTTATTTGCAAGAAGTCGTATCTTTAGAAAA
AGAGCAAGCAGAGGCTTTGGGATATGAAAAAAATAGATACGATGCTCTTTTAGACTTATT
CGAACCTGGAATGAAAACAGAAACGGTGAAAGGTACAATAAATTATTTAAAAGAGTATCT
ACTACCTTTTCTGAAAGAGCTTTTAGAAAAGGGAAAAGAACCAAGATACGATTTCTTTGA
AGGAGATTTCGACGTAAATAAGCAAAAAGAGTTATCCCTGGAAGCGTTAAAATTTATGAA
TTTCGATTTCGATTCTGGACGTATGGACATGTCTGCCCACCCTTTCACTACAAAAATTGG
TCCAAAAGACGTTAGAATTACAACAAGATACAACAACAAAGATTTGAGATATTCTTTATT
TTCAACTATGCACGAAGGTGGACATGCTTTATACGAACTTCATATCCCTGAGGAATTTTC
AGAGACTCCTTTGGATGAAGGTGCTTCTATGGCTGTGCATGAATCCCAATCAAGATTTTG
GGAAAATATTATAGGAAGAGGGCCTCATTTTTGGGTTTTCTTTTCTAAAAAGTTAAAAGA
TATTTTCCCATCTTTTGAAGGAATAAGTAGTGATGAGCTGTATAAAGGTGTTAATATAGT
TAAAAAAGATTTCATCAGAACTGAGGCAGATGAAGTAACTTACAACTTTCATATTATGCT
GAGATTTGAAATCGAAGAAGCACTGATAAACGATAGAATAAAAGTAAATGAACTTCCAAC
GGTATGGAACGATAAAATGAAAGAATATTTAGGTATTGTGCCGCCAAACGACGCAGTAGG
TGTTTTGCAAGATGTTCATTGGTCAAATGGACAATTTGGTTATTTTCCTTCATATATGTT
GGGTAATCTTTACAGTGCTCAATTGTTCTCAAAATTGAAAAAAGATCTAAAAGATTATCC
ATCTCAAATAGAAAAAGGAGATTCAAAAGAAGTTTTGAACTGGATGGTTGAGAATGTCCA
TAAGTACGGTAAAATGTACGAACCAGAAGAACTTTTGAAAAAGGTTACAGGTGAAACTCT
TAATCCCAAATATTTTGTAGAGTATATAAAAGAAAAGTTTTCTGCAATTTATGGTTTATA
ATTAAAATCCCCCATCTATATACGATGGGGGATTTTAAAATTAATCACAGCTATTTGTTA
TCTTTTTCGTCTTTTTCTTTTTTCTCCTCTTTTGATAATTTCTTGAGGTTTTCACTTACA
TAGTAATAAAATGTACCTTCTTCGTATTCACCGTTTTCATTTGGTGTCCCTGCTTTGTAA
TCTGTCATTAGTTCGATCCCTTCATCTATATTATCAATAGCCCAAATATGGAACTTTCCA
TTTTGTATATCTTCATTTATTTCGTCTTTCAATACGATATTATCGATATTTTTACTTGGA
ATAATCACCCCTTGATCTCCAGTAAAATTGAGATTTTTACAGGCGTCGTAAAATCCTTCA
ATTTTTTCGATTATTCCTCCAACTGGCAAAACTTCTCCGTTTTGATTCATAGATCCGGTG
ATGGCAATATTTTGTTTCAATGGAATGTTAGCTATGGAAGACATTAAAGCCAGCGTTTCT
GCTATTGTAGCGCTGTCTCCTTCGATGATAGAATAAACTTGTTCAAAATTTAAAGATACA
CCGAAACCTGTTTCTATGAAAGAAGAAAATTTATGTTTGAAATAGTTTTCTATGATCAAT
GAGGATTTTTTGTATATTTTCCCGCTTAAATCGATATCCCTGTGTATGTTTATGATTTTT
TCAGAAGAGGATCTGTAACTTTTTGCCGTTATCTTGACGGGATGGCCAAAGGTGAAATCC
CCAGTATCCAAAACAGTCAATCCATTTATTTGTCCGACTTCAGAGCCTTCAGTTCTTATG
TCAATCTTTTGTTCTTTTATCGCATTAAATAATTTTTTCTTATGAAAGGAAAACATTTTT
TCTCTAAACTTTATAGTGTCTTTTATATCTTTGGCGGTTATGTATGGGCTTGATCCATTT
TTCCGTGAAATGTTGAAAGAGTCTATTAGTAGATTCTTAATTTCCCCCAATCTTAAAGAG
AACCTTTTGTTGTTTCCATTCATCCTACAACTGTACTTGATAATCTCTTCAATCGCATCT
TTTGTAAAGTGTGAGATATCGTTTTCTTCCACTGTGTTGCTTAAGAAAGCTAAAAATTTA
TTTAAATTCTCGTTATTTAATTCTGTCTCATAGTCAAATTGCGACTTTATGGGGAAAAGT
TTTTCGAATTCACTATCGTAAACTCTTAATAAATTGTACACCCATTCTTCTCCTATAAGA
ATCACTTTAACGGTTAAAGATAAAGGTTCTGGTTCCAAACTTTCAACACTCGAATAGCCT
TCAGCGGTTTGAATATTTTCAATTTTTACTTCTTTCTCCGATAAAAACCTTTTAATTACC
TCCCACGCGTAAGGTTTTCTTAAAACTTTTTCTGCTTCCATTATTAGATAACCACCGTTT
GCCCTGTGAAAAGCTCCAGATTTTATCATTGTAAAATCCGTTTGAAGGAGTCCCATTTGG
GAATAATACTCTATTCTACCAACTAAATTTGAAAAAGTGGGATTGTCTTCTTCTATCACA
GGTGCACCTTGTAGATAAGAATTATCCACTATAATGTTGACATTGTATCTTTTTTCTTTA
AGATAAGTTATTAGATTTTGATTTTCGGAAGTTAATTGGGATAGGTGAGAAGCTATGTCC
TCTTTCAAGTTTTGAAGGTATTCAAAAACATCAGAATATTTGAGATATTTCTTTTCAAGG
GGTTCGAAAAGCTTAGCTAAGCTAAAAGCTGCCCAGTAACGTCGTAAGTTTTTAACTTCC
TCCCAGTATTCTTTATCCATCTCCGTGATCTTTACCATTGTTTTTTCAATTAATTCTCGC
AACTTCTCGGAATTTTTTCGAAAATACTCTTTTATCTCTTCCGGAAGATTTTCAAACTCA
GAGGTGCTTATTTTTTTGCCATCGTACACTGGAACGCTCACTATACCTTTTTCAGAAGCC
TCAAGTATAAAACCAAGAGCTTGAGCCTGTTTTCTCAGATCTGACCACAATTTTTCCCTC
TGCTCGTTGTATTCTTTTTCTAACGAACTTAACCTTTGTTGAAATTCTTCTGTCTGCATC
GTTTTATTTAAAACTTGTACAGAGGAATTAATAATAGATTGCAATTCAGATTTGAAATTT
TTGGCTTCTCCGGCGGGCAGTTTCAACAACTTGGGTTTCTTTTCTTCCTTAAAATTAAAA
ACATACATAAGATCTTGAGGAGCTTTTTGAGTTAACGATATTCTTTCGATTATCTTTCGA
GTCATACCTCTTCTACCACTACGATTTGGACCAACTAAGAAAACATTGTTTGAATCGTTG
CTGCTTTCCAAGGCAAATTGTAAAATTTCACAAGCATCCGTTTGTATGGTGTAATCTTGA
TAAGAACCAATTTTTATTTCTGAAGTGTTATCGATTTTGATATCTGGGATTTTAATTTCA
AAATCACTTAAAGTTAGTTTCATTATCTACGCCTCCATTATTTGCACTTTTACCGTTGTT
AAAAATTCTAAAAACTTGTTTAATAGCGGCCCCTTCGCCCCGCTCCCCACCCTTCTAAGG
AATGGGCCTGCAGCCCTCTACTAAAGTTCAAACCTTTCATAAATTTCATTTATATTTTTT
AGATAATAATCAGGTGAGAATATATCTTCAAATGCTTCTTTATCTGATAATTTTGCCTTT
ACTCTATTATCTTCCAATAAAATTGCTTTAAAATCACGCCTTTCATTCCAAGCTTTCATA
GCGTTTTCTTGAACTATTTTATAAGCTTCCTCTCTACTTACCCCTAATTCAACTAACTTC
AGCAATACCCGTTGAGAATAAATTAAATTATACGATTTTTCTATGTTTTCTTTCATTCTA
TCTTTGTGAACCACTAAGTTTTCAACTAAGTAATTTGCTTTATTCAACATATAGTAAGTA
AGCATGGTTGCATCCGGTATAAACACCCTTTCTACAGACGAATGAGAAATATCTCTTTCG
TGCCATAAGGAGATATTCTCATAAGCAGAAGATAGATAAGATCTTAGCATTCTTGACATC
CCGGTCAACCTTTCGCACAATATGGGGTTTTTCTTATGTGGCATCGCTGAAGAGCCCCGT
TGCTCTTTTTTAAAAGGTTCTTCTACTTCCAGGACCTCTGTTTTTTGAAGGTGCCTGATT
TCTATGGCAAGTCTTTCTATACTGCTTCCTATCATAGCTAAAACACTGAAAAATTCAGCG
TGAAGATCCCTTGGTAAAACTTGAGTAGATACTTTACAAGGTCTGAGATTGAGTTTTTTC
AAAGCGATTTCCTCTACTTTTGGTTCTATGTTAGCATAATTTCCAACCGCCCCGCTGAGT
TTTCCTTGGGAAATGTTATCTATAGCCTTTTCTAATCTTTCTTTGTTTCTTTCTTCTTCC
GCAACAAATCCTAAAATTTTTAATCCAAAAGATGTTGGCTCAGCGTGTACCCCATGGGTT
CTTCCAACTATAATAGTATACTTATGATCCACAGCTAATTTTTTGAGGTTAGCTATGTAT
TGAGTTAGCTCATCAAGAATAATCTCTTCTGCTCTTTTTATAGCTAAGGATAAAGCTGTA
TCGACAACATCTGATGATGTTAAACCCTTGTGAAAGTATCTTGCCTCATCTCCCATGTCT
TCAGTTACCACTTTTATAAAGGCTATCACGTCATGATCCACTATTTTTTCTGTGTCTAAT
ATTTTTTGAACGTCTAATTTTGCTTTTTGTCGAATGTTTTGGGATGTGCCTTTGGGAGCA
AGGTTAAGTTCTTCAAAGGCTTCTATTACAGCTATTTCTACTTCAAGCCATCTTTTATAC
TGGGCATCTAAAGTCCAAATGTCTTTAATTGGAGAAAGAGAGTACCTTTCAATCAACATC
CACACCCCTTTGTGAATTAAGTTCTTTTGACCTTATAGTTGCTTCTTTTACTGCGTCCAT
AAGGATACCTCTTAAACCACGAGATTCTAAAACTTCTATTCCTTTTATTGCTGTGCCTCC
TGGGGAAGTAACCATATCTTTTAACTCTCCGGGATGTTTTTGCGTTTCTAAAACCATTCT
TGAAGCCCCGAGTAAAGTTCTTGCCGCAAATTCAGTAGAAAGCTCTCTAGGTAATCCCAT
TAGAACACCACCGTCGGATAAAGCCTCTATCATAGTATAGACATATGCCGGTCCGCTTCC
ACTTAAAGCAGTTATCGCGTCCATCATATCTTCTTCAACCAAATACACTTTCCCAACACT
TTTCAAAATCTCTTTAACTGTTCTCAAATCATTTTCGTCAACGTTTTTCTTTTTACTTAT
AGCAATAACGCCTTCACCAACTAAAATAGGAGTGTTGGGCATTGCTCTAATTATCTTTGA
TGAAATTGGTAAAGATTTATCCAAATGGTGCAGATTTACTCCTGCAGCTATTGATATAAC
TATCTTATCTTCACAAAAAGGGCTTATTTCCTTCATTACCTTGTCTATTACTTGCGGTTT
CACTGCTAAAAGAACGATGTCGGATTCTTTCACCGCTTTTGCGTTATCTGAGATAGTTTT
TATGTCGCAGTAATTAGAATTTTTTTCAGAATCGTATTCAAAGATATCTGTTCCGATTAT
TTGTTCTCTTTTAAGTGTTTTTGTTTGAATTAAACCTTTTATTAAGGTGCTTCCCATTTT
TCCCAATCCTATTACACATAGCTTTTTATCCATACTATCTGACCTGCCCGTTTCCCAAGA
TAATGTATTTGGTGGTTGTTAACTCATTGATTCCAATAGGCCCTCTGACATGCAATTTTT
GTGTGCTTATTCCCATTTCCGCGCCGAAACCGAACTCTTCGCCATCGGTAAATCTCGTGG
AAGCATTGACGTAAACAGCTGCAGAGTCTATTTCGTTTAGGAATTTTTGAGCGGTTGTAT
AATTCTCAGTGATTATCGCTTCGGAATGCTTTGTACTGTACTTGTTTATATGGTTTATAG
CTTCATCAGTACTATCAACTATTTTAACGGCCATTATATAATCCAAATATTCAGTTGACC
AATCATCTACTTGTGCCAATTTCATTTGAGGTATTATTTTCAAGGTTTTTTTGCAACCTC
TCAATTCTACTTTCATTTCAAAGGCTGAATATATTTTTGGTAGGAACTCTTCTGCGATAT
CTTTGTGAACCAATAATTTTTCTGCTGCGTTACATACGGAGGGTCTGCTCATTTTAGCGT
TTTCAACGATTTTAAGAGCCTTCTCAAGATTTGCTTGTTTATCAACATAAACGTGACAGT
TTCCAGCGCCCGTTTGTATAACGGGGATCATAGAATTTTCAACTGTGTTCTTAATTAAAG
ATGGACCACCTCGAGGTATCAACACATCGATGTATTCGTACAGTTTCATCAATTCATCAA
CGGCTTTTCTATCTGTAACCTCAATGAACTGCACTATATCCTTTGAAAAACCGGATTTTT
CAATACCTTGGTGAATAATATTTACCAAGGCGTTATTAGAATGGATCGCTTCAGAACCGC
CCCTTAATACAACACAGTTACTCGATTTTATACATAAAGACGCTGCATCCACCGTTACAT
TTGGCCTACTTTCATATATTATAGCGATTACCCCTAATGGAACTACCATCTTTCCAATCA
TCAATCCATTTGGCCTTTTCCACATCTCAGAGATGTTGCCAACGCTACTTTGAAGCTGGG
CTACTTTTTGCACACCTTTAGCCATTTTGGTGACTCTTTCATCGTTCAGTATCAACCTAT
CTAAAAGGCTGCTTGACATTCCTGTATTTTTAGCCGCTTCAACATCCTTTTGATTTTCTG
ATATTATATAGTTTTTATTTGCTATTAACTCTTCTGAAATACAGTTAAGAATTTTTATCT
TGTCTGTATCAGAAGTTGAACTAAAGTTTCTTGAAGCATCTTTAGCCTTTCTTGCCTTAT
TTAAAACATACTCCTCCAAATTCACAATTTTGCCCTCCCTCTATTGATGTTTTCCCCGCT
CATTTTTCTATGTTTTTTAATTATATCATAACTTTTTAAATGAGGATGTAAGGGCGAACT
CCACCTTTTCTTTTTATATGATCTCATGAAATAGTTCTTTTACTTTTCCCCTTAGTTCCT
TTAATAGGTTTTCCCCTTGACTCGTAATGGAGTAATATATCCTTTTTTTACCTTCTACTA
TTTCAATCCTTTTAGCCAGAAGATTTTCTTTTTCCATCTTGTGTAGCAAGGGATACAAAG
TACCGGGACTTATATGGTAACCATGCCTTTTTAACTCAGAAATCATCCAACTTCCATAGA
TAGGAGTTTTTTGTGCATGGTGCAATATGTGTATTTGTATTAGACCATTTAAAATTTTAT
TTAAATATTTATTCGTTTTAATATTATCTTTTGATTCTTCTATGAGTATTTTCCCCCTTT
CATTTTAATTTAGAGTGTTACCAAGTTTAAATTTGAACAGGAAAAGAGTGAAAACGGCTG
CACTTTCTACTATCATGGAAAAGACAACCAAACTCACGATTGCGTGATCGTACAAGATTC
CCATAACCGCACTGCCTATGAACCAAAAAAGGCCAAAGATAGCGTTAAAAAAGCCATAAG
CTGTTCCTCTTTTGCCGGGGGTGACGATATCAGCTACTACTGATTTTAAAATGGATTCTT
GGGCTCCCATTCCGACTCCCCACAAAACAACGCCTAAGATCACTAATAATGAAGAGTTAG
ATAAAAATGAAAAGGGAGAAAAAAATATTGAAAGACTAGAGGCAATTATAAGGCTGGTGA
CTCCGACCTTGTCGTAAAACAACCCAAAGATCAATGCAGAAACCGCATCAACCCCCATAG
CTATCGCATACATAAAAGGTATCATAGTTGGACTGAAAATACCGATTCTTTGAAAATGGA
ACGCCAACAAAGGAAAATCCGCAAAACCTGCTGCAATTAAGGAGATGGCTACTAAGTACA
ACCAGTACGATTTTGATATTCCCTCAAAGTTGATCTTTTCCTCTTTTACTTCAAACTTCT
CGGGTTGTGGAAAGCTCAATCTACTAATCGACAACAAAACTAGAGTAATCAATGCAGGTA
TCAACAATATTGCAAATGCGAATCGGTAGTTTGTTAACTCATCTCCAGACTTGAATAATA
GGATTAAACTTAAAATTACAGGTCCTGAGACAGCTCCAATTTGGTCAAGGACCTCTGCTA
TGGCAAATCCTTTACCACTTCCCACATTTCGTGCTGCGTATGACATAAGGGTATCTTTTG
AAGGCTTTCTTATAGCTTTTCCTGTTCTTTCCATAATTATTAGCATAGCTGCTATTTCCC
ATCTTCCTGCAAGAGCTAGTAAAGGAACCGCAAATAGATCCATCCCATAACCTAAAAATG
TGAAAAGCCAATATCTATGAGTTTTATCGCTTAAATAACCCGTTAACAACCTCAGACCGT
AACCTATGAACTCGCCTAAACCTGAAATGATTCCCACCGCTGTTGCACTAGCACCCAACA
AACCTAAATATGGGCCGATTAAACTTCTCGCTCCTTCGTGGGTGATATCTGCAAATAAAC
TTACAATTCCCATAACAACTATAAAACCTATAGCTGTTTTTTTCGTTTAAGAACACCTTC
CTTGTTTTTATTTTTTAAATATATCTTCTCGAAGCACTCCGTACTCATCAAAACTGCTTT
TCATTGTGAATAATATTGTTAGTGTTATAGTAAGAGAGACGGATGTTAAAATAGATACAT
AAATAGCAATTTGATATTTTATCGCTGTTTGTGGAGATGCACCTCCCAAAATCTGGCCTG
TCATCATTCCTGGTAGATACACAATACCAACCGTTGCCATACTTGCTATGGTTGGTCTGA
GAGCAGATATCAACGCACTCCTTAAGTATGGAAGTGTGGCTTCATAAACGGTAGCTCCAT
TTCCCAATGCAAAAAAATATCTCTGCTTATTTCTTTGTATATCTTTGTAAAAATTACTAA
TTCCAATAATATCTCCTGTTAAAGCGTTGCCTAAGAGCATACCACCTATTACAACAAAAT
ATCTCGCGGTGAAAATATTATCTAGCCTTAAAATTACAAAATCAAAATAAAAAAGCACAA
TAAAATTAGAAATCGTGAGAGCAAAAAAAACTGGCCCAACGAACCTTTTGAAATTTAAAC
CGCTACTACCAATTACTCGAAATACTGCAAAGGATATCATAAAAAATAACCAGCCTATAT
TCAACCATGTATAATCAAATTGGAAAAGGTAGACTAAAATTAAAGACATGAGGAAAAGCT
GAACGCTCATTCTGATCGTTGAAATTACGGCATCTCGGGTTATTTTTAAATTAAAAATAT
AACTTAAAATAACAGGGAAAAATATTAATAAATAAGCCATTGCAAGTGAAAATAAAGAAA
TATCAGTTGTAGGTTCCATCTTGATTTCCTCCCATTTCTATTATATTTAAACCTTCATTA
TTCAACCATTCTTGATCATGAGATATTGCTATCAAAGTCCATTCTTTTTTTGATAATAAA
TATTTTATAACTTTATTTTTCATTTCTCTATCCAGTGAAGAGGTAATCTCATCTAGTAAG
TATATCTTTTTATTTAAAAGTGTAAAGATAGATATCAAAACTCTCTGCTTTTCACCACCC
GAAAGAGATTGGAAGTCTTTATCTAAAATATTTGATTCTAGTTCAAAAAAATCAAATAAT
TTTATTAATCTTGATTCTTCAAAAGGTACTTTAAGGTTTATTTTATAACTCAATATATTA
CGAATTATTTCTCTTATGGTCCCATCAACAACATCTAGTTCCTGCCCTATGTACGCGGTC
TCTTTTCTTAAATCCCATATATTTTTACTATTCAATCGTTCATTTTTGTATAGTAATTGT
CCTTCATCTGGTTTTATGAATCCTAAAAGTAATCTAAAAATGGTGGTTTTTCCAATCCCG
GATTTTCCAAAGATAAGGGTTTTACTCCCCTCTTGGACTTTAAGATTAAAATTTCTTAGA
ACGTATTTACCTTGGAACTTTTTTGAAACGTTTTGAAATTCAATCAAAATTATTCCCTCC
ATATATATATATCTAATTTCGATATCGGAATTCGATATTTATATTATAACTTTTTCTTCC
AAATTGTCAATGAAAATGTCAGATTTTTCTATTGTTATGGTATAATTTTCTTTTGGAGGG
ATAAATATGAGTATCAATCGATTTAGTGAAAAAATCGTTATGCCCGTGTGTTTGATTACA
GTTAAAAGTGACTCTTTTATCAATTCCATGACAGTAGCTTGGAGTACCCCTCTTTCTGCA
AACCCACCTTTGTTTGGATTTGCTATTAAAAAGCAGAGATATACTTATCCAATGTTAATG
AAAGAAAAAGAATTTACAGTTACCTTTTTACCCTATGAGAAATCAGAATTATCTGTAAAG
CTTGGGCGGATTTCAGCAAGAGAAGGTGATAAGCTCTTGGCAGCCGGAGTTAAGCTGAAA
GGTTCTGAATTTGTAAAAGCTCCCTATATTGAAGATGGTTATTTTTCAATGGAATGTACT
TTAGAAAATTCTTTTACCACAGGAGACCATGAGTTTGTTGTTGGAAAAGTTGTGGCTATC
CATGAAAATGAGGGATCATTAGAAAATTTAAAACCCTTGATGTATCTAAGTAAGGATACT
TTTTCTACTATTGACGAAGGTAAAATTAAAAAGATTGATACCAAAAAGGTAATCGAAGAG
ATTCGAAAAAAGTTAAAAAGAGGTGTGCAAGGTGATTGAAGAGGGAGTTTCAAATAGCAT
TATTTTGGATATTGTACAACCTTCTCTCACCTTTCCAGAAATTAAGTTGGAAAAAGGTAA
TTCGTTAGGTTTATATACCACTGAGACAGAATTAATGACGTCATATTTCTTTAAGTTGAT
TTCCGAACCTGAAAAGTATGCAAAAGAAGTTAAAATAAATGGATTTCTGGCAAACGGAAT
GAATTGGGTAGGAAGATCTTTTACACATATAGTGGTGCCTCAAATTTGGAAAGATAGTAT
ATACAACATACTAAAAAATAAACCTAAACGACGTCATTTGATATTTATAGGAGCAAGAAA
ATGTGATATTAACTACGCTGAGCTTTCTGAAATTTCAACGATCATTTCTTATTATAAAAA
GGATTGTAGTATATTGGTAGTAAGTGATTCTGTGGAACTATTGCAAGCAACCACTGATAG
GGTAGTTAATATGTTGGGAGAATCTATTGTGTATGGATCAAAAGAATTTTTCAATTGATA
TTTTAGAAAAAAACAATTTTCCAAAGTTAAATTTTTAAATAGGCACTTTAGAAATAAAAA
AATTTTAAAAAATAAGATTTTGTTTTTAGAAGGGTTACAGGGCGGAGCCCTCCACCACCT
ATCCGGGTGGGCTGCTGGACGAAGGGGAGCTAAAGCAGATTGTATGTAACTTAGAATGAT
GGAAGTATTTTAAAAAATTTTGAATTCTAGTAGCAAGGTTTAAAGAAGGTTTCAGGGTTT
CCGAAGTTATTAATTTTTAAAATTTAGGAGGATTTTGATGGCTTTAACAATAGACAGAGA
TGAAATCTTAGACACTTTAAAAAGAGAACTAAAAGAAATAACGGATATGCAGGAATTTCA
AAATCTTAAATCTAAATATTTAGGCAAGAAAGGTTTGATCAAATCTCTAATGAACAATCT
TAAAGATATTGATGACGTAGCATTAAAAAAACAATATGGTAAAAGTGTAAATGAACTAAA
AGAAGAATTAGAAACTATTTTTGATAAAAAGTTAAATGAGTTGAAAGAAAAAGAAAAAGA
AGCAAAAGAGAAAAAAAACTGGGTTGATATTACAATTCCTGGAGCCCGTAGAAAGATAGG
AAAAGAGAATTTAATCACAAAAACAAGGAAAGAAATAGAAGAAATATTCATCGGAATGGG
TTTTTCGATAGCTGAAGGTCCAGAGATAGAGAATTCTTGGTACAATTTTGATGCGCTTAA
TACCCCTGAATGGCATCCTGCCAGAGAAATGCAGGATACTTTTTATTTATCTTTGGACAA
AGAAAAGCTTTTAAGGACCCATACCTCTCCTGTTCAAGTGAGAACTATGTTAAAAAATAA
GCCTCCGTTGGCTATAGTTTCTCCTGGAAGGGTATACAGAAAAGATGAGTTAGACGCCAC
CCATTCCCCTGTTTTTCATCAGGTAGAAGGGCTGTATGTTGATAAAAATGTTTCCGTTTC
TCATTTAAAAATGTATCTTGAAGTTTTTGCTCAAAAATTTTTTGGGAATAAAGTTTCTGT
ATTGTTACGTCCAAGCTATTTTCCTTTTACTGAGCCAAGCTTTGAGGTAGATATCAGTTG
TATTTTTTGCGGAGGAAAAGGGTGTAATGTTTGTAAGAATAGTGGTTGGATAGAAATATT
GGGAGCTGGTTTAGTTCATCCTAACGTTTTTCGAAGCGTTAATTACGATCCGAAAGTATG
GCAAGGCTTTGCTTTTGGAATGGGTATTGAAAGAGTGGCAATGTTGAAATATAATATTCC
GGATATGAGAGAATTTTATAAAAACGACCTTAGATTTATAGAAAATTTATAATACACCGT
CGGCGCACAAAATTTGTGAGGAGGTAACGATGAAAGTATCTTTAAATTGGCTTGAAGATT
ATATAAAAGTCACAAAAAATATTGAAGAACTAGTAAAAGAGATAAAACTTCACTCGGTAG
ATGTAGAAGGTTTTGAAAAGGTTGGGAGTAATCTTAACAATATAACAGTTGGAGAGATTA
AGAAAATAGCCTCATTTGAAAATGCTGATAATTTAGTAATTTGCAAGGTAGACGTAGGGA
AAGATATAAAAAATATAGTCACCGGGGATCTTACAGTTAAAGTTGGTGAAAAAGTTCCGG
TGGCACTTCCTGGGGCAACTTTAGCAAATAATATTAAAATTGAAGAACGAGAGTTTAAGG
GAGTAATTTCTCAAGGGATGATGTGTTCTCTGAAAGAATTGGGAATATCTAACGATGCGG
ATAAAATATACAGAATAGTGGATGACGTTCCAAATGGAACAGATTTTGTAAAATTTTTTG
ACCTGAACGACCAAATTTTAGAGATAGAGATACTTCCCAATAGACCTGATTTACTTTCTT
ACTTAGGTGTCGCCAAAGAGTTAGAAACAATAGATTGTGGTATGGGATTTAACTTACCTG
AGTATATAAAAATTAGTAAAGGTGAGGGATTTCCCGTAAAAATAGAATATGAAAAATGTA
ATCGATATATGGCAACGGTTGTAAAAGACATAAAAGTTGGACCATCCCCAATGTGGCTGG
TTAAAAGGTTAGGACGATCAGGAATAAGAAGTATTAATAATATTGTAGACATAACAAACT
ATGTAATGTTAGAAACAGGCCACCCTATTCATGCATTTGATTTAGATCTTATAGGAGATC
AAATAATTGTTAGAAAAGCTAAAAAAGGCGAAAAAATACTGCTTTTGGATGGCAAAGAGT
ACACCATGGAAGGCGAAGAAGCACTTATAACCGATGGTGATAACATAATTGCACTTGGAG
GCATAATGGGTGGCGAATTGAGTGGCATCAATGAAAATACGAAAGATATCTTACTAGAAG
TTGCCCATTTTGATCCTGTTAATATAAGAAAGTCTTCTACTTACCACAAGATAACCTCTG
ATTCTTCGTATCGTTTTGAAAGAGGAGTTGATCCAAACGATAGTGAGATGGTAATGGGTA
GATTGATTAAATTGATTAACGAATTAGCAGGAGGAAAGGTAGATGGTCCTACAACAGATA
TTTATCCTAAGCCTATAAAAAATAAAGAGATATCTATTAAAAAAAGTTATATAAACGATA
GATTAGGAAAAGAATTAGCAGAAGAAGAAATTGAACAAATATTAAAAAAATTAGATTTTT
ATTTCACAATAGTGGAAAAAAGTTCAAACCAGAAATCAATGGAAGAAATAATTAAGGTGA
TGGATTTACCTTGGGATATAATAGATGAGGAATGGAAGGTTTCTATTCCAACAAAAAGGC
CAGATATTACACAAGAAATTGATCTTGTTGAAGAGGTTGGTAGAGTTTACGGCTATTCAA
AAATACAGTCTGCTTTCCCAAATCTAAGTGGAATGATAGGAAGTAAGGGAGATTTTGTTT
ATTTTAAAGAAAAGGTAGCAGATATTATGTTGGCTAACGGTTATCATGAGGCAAAGACCT
TTCCGCTGAACAGTGGGAATAAAATGTGGATGGAAAATGAATTGGATTTAAGATTGATTA
ATCCAATCTCTTCAGAATTAGAATACATGTCATCCAAATTGATATATGGTTTATTAGATT
CGGCTTCTTTTAATTATAGAAACCAAACAAAAGATATAAAAATGTTCGAAATTGATAAAG
TTTTCCATGCAGATAAAGATAGTGAGACAGGTGCAAAGGAATTTACTAACCTTGCCTTTG
TTGCAACGGGAAGAGAAAATAATGATGATTTCACAGATAAGAGAGAGGTTACATTTTATT
CTGTAAAAGGTGCTTTAGAAAACTTATTGAATGAATTCAACGTAAAAATAGAATACGTAA
GAAATGATCAACCTGGTTTTCTGAAAGCACAAAGTGCTCATTTATTTTTCAACAACGAAG
AAGTAGGCTTTTTAGGTCTACTTGATCCGGCAATAGCAGAGAATTATTACGAAATAAAAG
ACCCAATATATGTCTGTGAGATCAATCTAGATAAGGCTTTTATAGATAAAAAAGAAATTA
AAAGAGAATTCAAAAAAGTAGATTTTCCTGTTATCAAAAGGGAATATTCTATGATTGTTC
CCATAAACATCGAATTTAAAGAGATTCAAGAAATAATAGTAAGTGCTGCAGACATTGTGG
AAGATTTTAAGATCTTTGACGTTTACAGAGGGAAAAACATAGAAGAAGATAAAATAAGTA
TAACCGTTTCAATAGTTTATAGATCAGAAAATAAAACTTTAACAGAAGAAGAAGTCAATG
AAGTGGAAAGATCCATTTTAGAAAGATTGAACGATAAAGGAATCAAACTCCGTGAAAACT
AGGCATACCATACATATAGATAAAGAAAGGAGAAAGAGATGCAAAGAAATATTACGAGTT
ACTTAATAATATTGAATGTATTGATATTTATCATGATGTTTTTATTTGGTGGTATAAGCG
CTTTTTCTAATCCGCGAATATACATACTCTTTGGAGCCCAACTTGGTAATTTAATCACTG
CTGGGGAATGGTTCCGGTTGATTACTTCTATGTTTGTTCATGGTGGACTATTTCACATAT
TTTTCAATATGTTCGCCCTATTTTATGTGGGTAACTTAGTTGAAAGGGCTTATGGAAAAG
AAAGATTTATTTCAATATACATTTTATCAGGCCTTTTTGGTAATCTTTTAACCCACTTAT
TTTTACCGGGTGCGATCTCTGTAGGAGCATCGGGAGCGATATTTGGATTGATAGGCTTAC
TTTTTGGTGCAGGGTTCCGGCATGATACGCCAACTATGTTGAGACCTGTAACAGGTACCG
CTTTACTCCCAATTATCTTAATAAACGTGATCTGGGGATTTTTACCAGGTGCTAATATAA
ACAATTTTGCTCATTTAGGAGGATTAGGGATAGGTTTTACCTTTGGCTGGTTGACACCTA
TAAGGTACACGAAGGGAAGTTACCAACTTTGGAGAACGCTTTCTTACTTATCTTACGGAT
TAATTATTGCAAGTTTTATTTTACTTTTGGTGTTCGATTTTAGATACTACATTTTCTAAT
TACTACTCTTTTTTGAGGTGATATATT
>MPF_scaffold_210 dna:primary_assembly primary_assembly:ASM150805v1_:MPF_scaffold_210:1:21188:1 REF
AACCAATAATCTAGTAGTACGCGCGTGCCTGAACCTTTCTGTCTATTGATGAAGTTAATA
TCCGGACGGCTTAAATCCTCTATCTTTCTCAATCCTAAAGGGTTACCTTTTGGTACAATT
AAACCCTGTTGTCTCCAAATTAAATTCACCATCGTTACCTTTTTTTCTGCTAAGATCTCT
TTAACGTAAGTTTTATTGTACGTTCCACTTTTTGGATCCAAAAGGTGGGCTCCTGCCAAA
TGGCACTCACCCCTTTTTAGCGACATCAAACCCCCCATACTCCCTACAGATTGAATGTTA
AAGTCAAATCCAAGTTTTTGAGATTTTATTTCATTAACCAATATGTCTAATGAATAATCG
TGACTCCCAATGAACAACACGTTTTTTGAAATCGAGGAGATGGGTTTTAAAATATATATT
TTCGCTTTTTCATTGATACCTATTCCTTCAGATTTTTCTGGGACAGGCATAATACCGTCT
GCATTCACCAGTGACTCCATGGCAGCCGATCCCCTTTTTCGAGGAACCGCTACGTATTCT
CCGTCAATAAACGCTAAATTAACCCTTAAAAATTCTTCCAAGCCAACTTGTGAAGGAACT
TTTCTACGAACAACTGCATTTATATATGGCATTTCTGGAACGTCCAAATTTAACATCTGA
TACACAAGTGTCCGTACAAAAATATAATAATTCAACAACGCAGAGAGAGGATAACCAGGT
ATACCAATCACCGGCTTTTCTTTTATAACACCAAGAATGACTGGTTTACCAGGCATTATG
TTAATTCCATGTACAACAACTCTTCCTACTTCATTTAAAATTTTCTCGGTATAATCTTCC
CTACCGGCAGAAGAACCCGCTATAATGATCAAAATATCGTTTTTTTCTATCTCATCCAAC
ACCTTTTTCTTGAGATCTTCATATTTGTCGGGAAGGATCTCGGTAATTGAAACTTTTGCT
CCCCACTGTTCTCCATAAATTTTCATCATAGTCGAATTGAAATCCACAAGTTGACCTTTT
TCTGGTTCCTGATCGGGAGGAATAATCTCATCACCCGTTGGAATGATCCCTATCAAAGGC
TTTTTTTTAACATTAATTTCTTTCACACCTGCTTCTAATAAAGCTCCCACATCATAAGGC
CGTATCATATGATTTACGGGGAACATTAATTGACCTTTCATCACACTTTCTCCAATAGCT
CTAATATTTTGCCATGGTGTAGCACTTTTTTCTATAATGTAAAAATCGCCTTCATCATTT
ATTTCTTCTATTTTTATAACCGCATTAAATCCTTCTGGTATCGGATCCCCAGTATCAACT
ATAACCGCATTTAAACCTTTTTTCAACATTAATGGATTCGTTTTACTGGCTCCATATGTA
TTTGAAGCTTTAACCGCTATGCCATCCATTGCGGATGCATAATAGTGTGGCCCAAACCTT
TTTGCATATATAGCTTCTGCTGTAATTCTACTACTAGAATTTTCAACTTTAATATTCTCT
GTTTCAACAGAATAGTCTTTAAAAATTTTAAAATATTCATCCATAGCTTTTTCTAAAGAG
ACTTTTTCTAAATATATTTTACTCATTTATCCACCTTCTTGAATTCAATTTACTGCCAGA
ATTAGTATAAATAGACATCTACCGTTTCCCCTTTATTGAGTCCTTCTTTGTTAGCTTCTA
TTATTATATAACCGTCGGCATAAACAAATGTAGATATCATTGCTGATTCACCGACTAATG
GCTCAGCAATGTAATTTCTTTCAGCATTTTCAACCAATCGAACAGGGACATATTCTTCTC
TCCCTTTATCTGAATCTAGGTTTCTACTTAATTTTGCTTTAACATTACATCTTGTGCTTT
TTTCTTTTATACCCATTATCTTCTCTACCAAAGGTTTAACGATCACTTGCGTAATGATAA
AGGATGATGAAGGGTGGCCAGGTAAGCCTAAAATAGGCTTGCCTTCAATTACCGCAAAAA
TCGTAGGTTTACCAGGCTTTATAGTAATTCCCTGAGACAACACACCAGGTTTCCCCAAAG
AATTTAGAACTTCCACCGTCATGTCTTTGACTCCTACAGAACTACCCCCAGAGATCAGGA
CCAAGTCACAATCTAAATTGTTTTTTATATTTTTCCCCAAAAAATCAAATTTATCTGGAA
TTATCCCAACGTATCTAATTTCTGCACCTACTTCTTCTAATGTTGTTCCTATTGTGTAAC
TATTTATATCCCTGATTTCACCTACTCCAGGAACATTTTCTGGGGAGACTAATTCGTCTC
CTGTAGCAATTACAGCTACTTTTGGTTTTTTATAAACTACAACATCGGTTATTCCAAGCC
CTGCTAGAGCTCCTACATCTTGTGGCCTGATCTTATGGTATTTATTTAAAAGTACCTTTC
CTTTGGGAATATCTTCACCTTTATAAACTACGTTTTCACCAACTCCAACAGAACGATTGA
CTTCAATCATTTTTTCGCCAATGTAATCAACATATTCTACCATAACGACTGCATCTGACC
CTTCTGGCAACATTCCACCAGTTGGAATTTTTACAGCTTCACCAGCGTCTACCCTTATTT
TTGCTTCTTGCCCCATAAACACTTCACCTTTAACATTCAGATAGATAGGCATACTTTCTG
AAGCCCCAAAAGTATCCTCCGCTTTCACAGCGAAACCATCAACAGTTGATCGGCTAAAAG
GTGGAAGATCAGTGGGAGAAAATAAATCCTCAGCTAAAATTCGGCCATTTGACTCTTTAA
AGTTTATCGTTTCTGATGGTAACGAGCTGATACTTAGGCTTTTATCAACAATTTCCCAAA
ACATTTCTGGAGTATTTAAATGCAAGAATTCAGACATACTTAACCTCCGTCTCTATTTGA
ATAAACCAAGCTGACAGTACCGAACTTTGATATTTTGATCATCCAACATTTTCCCAAATT
TAGGTAATTTGATATTCAATGCCTTACAGATAACGTGAGCGTTGAAACAACTCACTTGTT
CAAAATTAATCTTGAATTTCATACTGTTTCCAACTTTGATTAATTTTTCAAGGTTTTCTC
TATCGATTATAATATCGGCTTTACCCTTGGCTTTAATTGCCGATTCTTTCTCTTGTGAAT
CACCAGAATCGATGTAAATAACCAAAGTTGGTCGAATAAAATCCAAGATGCTGTTTCCTT
CAATGATCAAATATTCAATATCCTCATCCAATAACTTGCGTGCCCTTCTATAACCTTCCA
ACAATCCTTCATAATTTGTTTTTAGTAAGATTACATTTTGAGCTCCAGATTCTTTAAAAA
ACGCAGTATCTTTACCTTTCTCATTGATAATTGAAGAATCATCCGTAACTTCTATTTCCC
TATTAGTTTTATGGAGAGATGTTTTTATCACTCCAACGTGACAGTTTAAATTCTTTATAA
TCTGTGAAATTAAAGTAGATTTGCCTACATTACTCGATTTTCCACTAACAACAATAATAA
CCAAAAAAGTTCCTCCTATCTTAGTAAACATGAACCGCAGAGGCTTTGAATGTAACAAAA
ACCTTTTTATTTTCTACTAAATTCAACTCTTTCAATGACTGCCTTGTTATGTACACCACC
AAAGGAATACCGATATCCACAGTAATATGAACTATAGATAATTGCTCATAAATCTGCTTT
ATCACTCCAGGGAAAACATTCCTAGCGCTTGAATCAAGAGCTTTTATAGATAACAATATA
TCTTCAGGTCTGATAGAGATATTAACGTTCCCTTTCTTTTCAGTGGCCACCCTTATTTTC
AATCCATTTACTGAAACATAGGTATCAGAATCATCTTTTACTATTTCTCCTCTAAAAATA
TTTCTAACCCCTGTGAATTGAGCAACAAAATCAGAATTCGGTTTGTTGAACACCTCTTTT
GAATTTCCATCTTGAATAATCTTCCCATCTTTCATTATAGCAATTTTATCCGCTAAAGAA
AATGCTTCGTTAAAATCATGTGTTACATGAATAGTAGTCGTCTTGAGTTGTTTGTGCAAG
TTTTTCAAATCTTCTATAAATTTTTCTTTTGTTTGAGGATCCAAAGCACTTAAAGGTTCA
TCTAACAAAAGAATTTGTGGAGAAGTAATTAAAGCCCTAGCAAGAGCAACTCTTTGCTTC
TCTCCGCCACTTAGATTCTTTGTTTTTCTTGTGAGTAAATGTTCTATGTGAAAAAGCTCT
ACTATGTTGTTTAATAGATATCTAATTTCATCTTTTTTAACTCTCCTCGATTTTAATCCA
AAAACTATATTCTCTTCCACATTCAGATGTGGAAAAAGCATGTAATCTTGATAAACCATT
CCAATATTTCTCTCTTCAGGAGGTAAATTTGTAATTCTTTTCTCACCGATAAACACATCC
CCAAAGTCGGGTTTTATTAAACCTGCTATAATCTCAAGAATCACTGTTTTACCTACACCT
GTTGGCCCTAAAATCACAAAATACTCATTATTTTCTATATTCAAATTGATATCTTCTAAA
GAAAACTTTTTAAATCTCTTCGATATATTCGCGATTTTAATCAAGTTCGTTTTCCCTCTC
TCTACCTTCCACTGAATTCTTTCTGTTTATGAGTGTTAAAAAGATAAACACAATGAGACT
TGTTATAACCATGATGGCTGCAACAGGGCCCGAATACTTCAACCCAAAAGAAGTAAACCT
CTCGTAAATAAGTACTGAAGCCGTCATTGGATGATAAGCTAATATAACAACCGCTCCAAA
TTCAGATAATCCTCTTGCCCACATCATAAGTGAACCAGAGATTAAATGGTTAAAATTCAA
AGGTAGCGATACTTTGAAGAAAGTTCGAGCAGGGGACGAACCCAAACTTCTAGCAACCTT
TTCAAGTTTAACATCAATAGATCTGAACCCTTCTTTAACTTCGTTTACCAAAAAAGGCAT
ACTAACAAACATCATTGCAACGACTATTCCTGCAAATTCGCCAACGAACTCTATTCCAAA
TATCGAGAAGAACCTTCCTAGAAAAAATCTACGACCAAAAACCATTAAAAGCGCTATCCC
AGCTGCTGTATGTGGTATTATAACAGGGATATCTATTAAACTTTCAACAAAAGCTTTACC
AAAAAAATCTTTACGAGCAAGTAGGTAAGCCAAAGGTACCCCTAACAATATGGAAATTAA
AGTTGCAACCAACGATGCACTGAAAGTAAGCAATATGGAACTGTAAACTTCTTCTTCCTT
TACAGTGTCGATAAGAACTTGCGGTTCAACTCCAAAGATAAGCTTGGCTACTGGGGCAGC
TATGAAAAACAACAATAGTATCCCCAAAAAACTAAGTATTAATTCGAACCATGCTTTTTT
AATCATTCGCTCCACCTTTTAAGAAGTCTTGAAGCTCCTGGGGAGCTTTTTCAATGTTTA
CACCTTCTGGGGGAATAATTGGGGGTTGCCCATTTTCTTCCAGGATGGCTCGTCCTTGTG
GGCCAACAACGAATTTAATGAAAGCAATTGCTCCCTTTGGATTCGGAGCATTCTTAGGAA
TGGTTAATGCATAAACCATAGGTTGCCCTACTTGTGTTATCGTCTCACCTGGCTCTTTGC
CCGTTACATCAAAAGAAGCAGTTGCATAAAAATCGGCATACTTTGTACTTTTCAAATTAA
TTTGTTCTGGTAATTCCACGTAGGGCATTTGATGTTGCAATGCTACAGACTTGTAGATGA
AAATATAATCCAACTCTCCTGCCTCTAATAATGCAATTAAATCTGTTTCTTTTGGTCTAA
CATTTTTTAGTGGACGGTTATCAGAGAGCTTTTGATATAGATTATCCACTCCATAATATT
TTTCTGCTAATTTCCAAACAATCTGACTTCTGTATCCACAAGGATCGGCATTTGGATCTG
AATGACCATACTCAACATCTGGGTGCAAAAGAATCTCATACCAATTGTCAGAATTAATCT
CATCTTTATAAAGAGAATCTTCTGTGTACATTATCACCATCTCGTTGTTGGCAAAATTTA
TGTACCATTCTGTGTACTCTGGGATCATCAGATTTTCGATGACGGTATAATCCGCTGAAC
CTATAACGTCCGCTTCTCTTCCCAGATCGGTGACCTTTCTAACAGCTTCTATACTTCCTG
CTGCTTCCCTAATAACATCTGTTCCCGGATACTGACTTTCAAACGTGTTTTCAATTTGTG
CAAAGGGAACGCTTAAAGATCCTGCATGGAAAACTATAATTTCCCCATCTATCTCTTCAC
CCATCATCAACGTTGCAAATAAAAAAACGAATAGTATAAGTATGTACCTATAAAAGCTTT
TCATTATTTTCTCTCCTTATCTAAATTTTTTTATCTGAGTTTATAAACTCTAAAACTAAT
TTAGCCAATCTCTACTGTGCAATCAACCGAGAAGATGGAGGAAAGGAGAACAACCAAAAA
AATTAATGACATAATAAAATAAAAAACCGGCGTGTGAAGACACCGGTTCATAATGTGTCT
CCTTTCCAAATTCGGGAGGCATAGAAGTTTCCTTCTATACCCTATCGTCTAAGTCACCAT
AGAATAAATCCGTAGGTAACATAGATCGAAGACGTTATAAAATATATATAAAAAAATTGT
TTTCAAAAGAACTTGAATATTAAAGTTATATATTCACAACTTCTCTCATTGGAGCCTTAA
ACATCGAATAACTTAACGCACCTTTTATTGCTTCATTCAGTAGATTGCTTATATCCCATT
GATTTTTCATCGCTGCTAAATAAACTCCAGGATTTAGAACGCTTCCAACAAAGATAAAAC
CAACAAGTTTACCATCTCTAACCAAAATTTTGTGGTAACTTCTACCTTCTTTTTCCTTAT
AAACCTCGTATGCATCTTCTTTACTAATACCCCCAGTGAAAACAACTTCTCCAAATAAAT
TGACTATGTTTCTAGATACTTCTTTGGAATATTTCCAAGAATAACCTACCATATTGGTGG
CAGCTATCCTTGACTGTTCCATCGCAACAGGCCACAAGGCATGCATTTCATATTCATCTG
AAATTAAGTCTATGGATTCCGTCACATCCCCTGCTGCATAAACGTCATTAACAGAGGTTT
CCATATATTCGTTTACCAAGATGCCAGTGTCACATTTAATAGGCGTTCTTTCAAGAAAGT
CTATACTCGGTCTAACTCCTTTTCCTACAACAACACAACTACCTTGAATTACTTTGCCTG
ATGTGAGAAAGACATTTACGTGATCCCCTTCTTCTTGAACCTTCTTTATGCTTTCACCAG
TGATTAACTCCATTCCGTTTTCTCTTGCCCTTTCGGCAATAATTTCTGAGCCTTCTTCAT
CAACAATCTGAGATAGCATTCTATGTGACCTTATAACAAAAGTACCAGGTATATTAAGTT
CCGCTAAGGCATCAGCGATCTCAGAATTAACCAATCCAGCACCAGAAAGTATAACTCTTT
TAACGTCACTTTTGTTCAACTTATCTTTCAATTTATCCATATCTGAAAGATTTCTCACCG
TTAACACTAGCGGGGATCCTTCTAACTCCATATCCGGAACATACGGTTCCGCTCCAGTTG
TTATCAACAATTTATCGTAAGAAAATGTTTTGTTTTGTCCAGTTTCTACCTTTTTTCTTT
CAACGTCAAGGTTGACAACTCTTTGCCCAAGCATAAGATTAGCCTTAGAGGGAGAGGGAA
GAAACAGATAATCTCTTTTTTTCAATTTATTTGACAATAAATAAGGCAGAGACATCTTAC
TGTAGGGGAATACTTCTTCAGCGGATAATATAGTTATTTCTCCTTGAGGATCCAGAGATT
CTAATGTTCGAGCAGCATTTAAGCCGGCTGCACTAGCTCCAACGATAACGTATCTCATTT
TAAAATCTGGACCTCCAATTCTTTAAGTTTTTCGTCTGTAGGGACACTGTTTTTATCCCA
TCCTCTTAACTGATAGTACTCATCCAACATCTTTCCAAGCTCTTCTACATGTCCTTTCGA
AGGACCTGTTTTGATTGGTTCACTTAATATTCTTGGTGGTAATGTATCATCCTGCCTTGT
AAAACCAGCTTTTAGATTGAAAATCTTTTCAATATTCCAAATTCTTTCTCCAATTTTCAT
GAATTCTTGGGCATCTATTGGAAAACCTGTTGCAGTAGACACCATCTCGGCTAACTCATT
AGCACTGAGACCAAAAGTCGTGAACAAACATATTCCAGAAGAATCAAGTGCAGCTGTCAG
ATCTTGTAAAGTTTTGATTAAAGCTGCTTTACCTTCATAAGCGTACTGATCGGCATCTCC
CAATACTTCTACGGCTGTTCCATATCCTCTGACATGGCAAGCACCACGATTACTAGTAGC
ATATTCAAGGCCCATACCTTTGATAGCCCTTGGATCGTAAGCTGGGAACTCTTGTTTCTT
TGCCGACATAGAAAGTTCCGGATGACCATAATGTTCGGCAAAACGATAGGAGCCTTGAGC
TAATAATTTACCAAAATCTCCTTCTTGCTTGCATGCTAATTCCACGGCTTTTAACATAGC
TTCTCCTGAGCCAAATCTAAGTTCAAAGGGGGCATCTTCCTTGGGCATATATCCTTTTTC
GTACAATTCCATGGCACAGGCGATCGTAGAACCCAGAGAAATAGTATCGATTCCATATTT
GTCACAAAGATGATTCGCACTTATGACCGCATCAAGATCTGAAACACCACACATTGCACC
AAATGACCAAACTGATTCGTATTCTGGACCTCCTCCAATATTACCCTTATATGGTCCACT
TTTTACCACCGTCACTCTACCACAAGCTATTGGACATTCTGCACAGCCTTCATTTCTAAT
AAGATGGTTCTCTCTTAAAGTTTCTCCACTGATTTTATTTGCCTCTGGGAAAAAAGCATC
TTGGGCATTATTAGTTGGAAACCCACCGACACCATTAATAACATTGACCAACATTGCGGT
ACCTAACATAGCAGCTCCTTGCCCAGCAAAGGCGTCTTTACTCAAAATATCTCTAGCCTT
ATAAATTGCTTTCATAAAAGCTTCAGGATCAGCCACTGTAGTATCTTCATTACCTCTGAC
GGCTATACCTTTTAGATTTTTGCTACCAACTGCGGCACCAACACCGGTTCTTCCAGAAGC
CCTATGACCGTTGAACATTACGCTAGAGATACGAGATAGTTTTTCTCCCGCAGGCCCAAT
CGTCATTGTTTCAGCCAAGGGATGTGTTTGCTCTCTAATTAGTTCGTCACTTTCGTCAGC
TAATTTCCCCCATATTTCCCTTGCGGATCTGATTTCTACTTTACCTTTGTTGATCCATAT
ATAAACAGGTTCGGATGATTTACCTTCAACAACTATCATATCGTAACCGGCATGTTTCAA
AGCAGGTCCAAAATGTCCACCTGCATTTGAAGACGCAATAGCTCCATTCAACGGACCTTT
TGTGATTACCATAGTTCTTCCAGAAGAAGGAGCTAATGTTCCATCTAAAGGACCTGTGGC
AAAAATAACCTTATTTTCTTCGGAGAGAGGATCTACCTTTGGATCTATTTCTTCAAGCAA
CAAGCGAGTCCCATATCCTCTGCCTCCTAAGTATTTCTTCGCCCATTCTTCATTCAGTGC
TTCACTTTTTACTTCTTTAGTGGTTAGGTTTACTCTCAATAATTTACCTTTGAACCCACC
TTTTATCATTTTAAGCTCCCCCCTTTACTAAATCCTTTGCAATTTCTTTAAGGCGGGTGG
CAGTTTCCAATACTTTCACATTTGTGATATCTTCTACCTCTTCGTAAGACAAAGCGTCTG
GGTAACAAACTTTTATACACGCTGGATCTCCACCACAGTTATCGCATTTTATAACCTCTT
TGCCTGTATGGTCCAACTTTATGGATCCCCATGGGCATGCCACAATACACTGTTTACATC
CGATACATTTTTCTTTTTCAAGTTCTACCACACCTGTTTCAGGGTTCTTAGTCAATGCAG
AAGTAGGACATACTTCTTCACAATACGCTCTCTCACACTGCAGGCAAACACTTGGGACGA
AGGTTAAATCTTCCCAAAACTCATTTACCTTGATTCGAGAGTCAAGGGGGTTAAACTTTC
CAGTATGTTCAAAAGAACAAGCATACTCACATGCTCTACATCCCGTACATTTTGCCTGAT
CCAACATTAATACTCTCATATACACTCCTCCTTTCGTAGTTTTAAGAATGTTAACTAAAC
TGTGGTTACTTGAAAACAACAAACACTTTGTTACATCAAAAACTAAGTTTTTGAAAATTT
AAGCTACAATTATTTTAACTCTTATGTTAAAAAATATCAATTCGATTTATTGACAATTAG
AAGCGTTTAGGGGAGATTATTTTCAATTAGAAGACAATTCCTTGTAAATGAGTGTTTTTT
TGTTATCTTGAAGAGCAAGGATTAATAGAGGAATGAAATTTCTATTTTTTCATCGAAGGT
TAATTATTTCAACGGAATAATCCTTTAAATCCACTAGTAATAATTTGTTGTCTAGCGTAT
CTTTTTTTCCAATTATTACTTTAATTGTCTCGATTACTTGAAGAGATGCCATGATCGATA
CCACAGGTGAGATAGTGGAGACCTTCTCATTTGTTGTATCCTTTTCTCCGAATATGTCTT
TTAAAGACAAAGTTTTACCCGGTATTATGGTTGTCAATTGACCATACCATTGATTAACCC
CTGCATGTATATAAGGAACGTTGGATTCCCAAGCAAGTTGTTCAAGAATATATCTCGTTT
CGAAATTATCAAGAGCGTCTAATATAACGTCCACATCTTTTGGTATATTACTTTCTTCCG
AAATTTTTTCTACCTTTGTTTCTATTATCGTTGGTAAGTTAAAAGATTCAAGAATTTTTT
TAGCTTGATCGACTTTGTATTCGCCGATGCTATCCATGCCATATAATACTTGACGGTTTA
AATTAGAAAGCTCAACCTTATCATAATCCACCAAATATATTTTTTTTACACCGACCCTTT
GTAACTCCAAAGCCTGGTGAGTTCCAAGCCCTCCAACTCCTCCAATATAAACAACGGCTT
GTTTTAACCTTAGAGCCTCTTCTTCTGTGAACAACATTTTTTGTCTTTCCAAGTAATCCA
TTTCATCCTCCTCCAGAAGGTGGAAAGATCGTTATTTCGTCTTTATTTTCTACCAACGTA
TCCAGACCTTGTAAATGGCGAATATTTCTTCCATTTAATAATATAATCGTACCGCTTTTA
AGTTCTCCATCTTTTAGTAGTTTTCTATTAAAATAATTAGCGAATTCTTGATCCAATAAT
TTTATTATTTCTTTAACGGATTTTGATCCTGATAATTGATAATCAACTTCATCCTTGTTC
AAATCAAACTTTATAAGGGAAAAGAATTTTATTTTCAAATCTTTTCACTCCTTTCCATAT
TCATTTCCATTTTTTCAATATCTTCCTTATAATTTATATTGAAAAACAATCTTTCCGGTA
CTCCAATTTCTTTTATTACGTTTTCTTTTATTATTCTAACCTGTACTTTAGGGAAAAAAC
TTTTCAACTTCAATTGATTTCTTTCTAGTGAAGCACTGATAAAAGGCAAACATTTTTTGC
TATAAACAGCAGCAAGTGGCTCAAGGTAAGAATTGTACTCGGGCACAAGAACATCATAAT
CTTTCTTTTGTAACTTTACAAATTCAAAAAACTCATTTGTTAAAAAGGGCATATCACAAG
CCGTTAAAAAGTTGTACTCGCTATCAGAACAGGTTAAACCAGTAAGCAAACCACCTAACG
GACCTTTATTTGGTATTATATCCTCACAAAAAAATACATCTTGCAAAAACGCATACTCTT
TTACGTTCCCTATTATGTAAACTTTTTCAAATGCATTTTTTAGACCTTCAACGATCTGTT
CTATCAAAGGTTTTCCGTTAATAGTTTCCAATGCTTTGTTAGTTCCAAATCTACTGCTCT
TGCCTCCTGATAGAAGTAAAGCGTTCATCAATTAAAACCTCTCTTTGTGAAACTCTTTTC
TCAACTTTTTCCAATTTAACTGGGGTTATTTTTAATTCAGGTATCTTTGCTTTTGAATCA
TAAACACGATTGGTAAGTTTATTGGCTGGACTTTCCGCATAGTGAAAAGGCATGAAAAGT
TGACCTGGTTTAACTCTTTCTCCAACTTTTGCATAGGTTTCAATTGTTCCCTGACGAGAA
GTTATCCTAACTTTATCTTTGCCTTTGATCCCTAATTTTCTTGCATCTTCTATATTTATT
TCAACGTATGAGTCTGGTTCATGCTTGTCAATAGGATAGGATCGCCTGGTCATAGTACCT
GTATGGAAATGGTATAACATCCTTCCTGTCATTAATATAAAATTGTACTTTTCATCAGCT
TCTTTTTCTGGCGGAGTAAACTCAACTGGAAAAAATTTGCCTTTCCCGCGAGAAAAACCA
TCCTTATGCAAATATTTTGTACCTGGATGATTACTATCAGGACAAGGCCATTGCAAACCT
TCTTTTTCCAATCGCTCATAACTTATTCCGCCATATAATTTTGATACTCGTGCAATCTCA
TCCATGATTTCAGAAGGCGAGTTATATTTCATTTCATAGCCCATTTTATTAGCTAAAGAA
GCTAATATCTCCCAATCTGCTTTAGCCCTTCCAGGAGAATTGATAGCTTTTCTCACCCTT
TGTATGCGTCGTTCGGTATTTGTAAACGTACCTTCTTTTTCGGCAAATGATGCGGCCGGC
AATACCACATCTGCAAACTGAGCGGTTTCAGTTAAGAAAATATCTTGAACTATTAAAAAA
TCCAAACTTTTTAGAGCTTTTTTAACATGATCTTGATCGGGATCAGATAAAAAAGGATTC
TCACCCATTATATAGAGAGCCTTTATCTTTTTACCAGCTTCTTCAAACATTTCTGTTAAA
GTCAATCCTTCTCTATCAGTTAACTTTACACCCCAATAATTCTCAAACTTTTCTTTAATT
TTAGGATCATTAACTTTTTGATAACCAGGATAAACATCAGGCAAAGCCCCTACATCACAA
GCACCTTGAACGTTGTTTTGTCCCCTTAATGGATTGACTCCCGTACTTTCAAAACCAACG
TTCCCAGTTAAGAGTGCAAGATTCGTAAGCGAAAGCACGTTATTAGTTCCGTATTTATGT
TGAGTTATTCCCATAGCAAAATATATGGCTGCTTTTTTGGCTGATCCGTACATTTTAGCA
GCTTCGATTATCTTATCCGCTGGCACTCCTGTAATATGGGATACTTTAGAGGGTGTATAA
CTTTCTATTATCTTTATAAAGCTTTCAAATCCTTCCGTTCTTTCTTCAATAAACTTTTTA
TCAAGCAACCCTTCGTTGATAATTACATTCATCATTCCATTTATTAAAGCCACATCTGTC
CCTGGCTTCTGTTGCAATGAAATGTCAGCAATCTCAGAAAGTTCTATCTTTCGAGGATCT
GCTACTATTAAATGTGTACCGTTTTTCTTTGCCCTTTTAATCTTGCTCCCAATTACCGGG
TGATTCTCTGTTGGATTTGAACCTATCACAAATATTACATCACTTCCCTCTATTTCTGAT
ATAGAGTTGGTCATTGCTCCTGAACCAAATGCCATTCCTAATCCAACAACAGTAGATGCA
TGACAAAGTCTGGCACAGTGATCTACAGAATTCGTTCCAATTACAGCTCTCATAAATTTT
TGCATTATATAGTTCTCTTCGGTTGTACATTTTGCTGAACTTAATCCACTTATTGAATCA
CTTCCATACTTTTCTTTTATATTCAAAAGTTTTTCTACAACATAATCCAAGGCTTCTTCC
CAACCAACTTTTTCGAAATGGCCGTTTCTCTTTATCAAAGGATCAGTCAATCTATCAGAG
TGATTGACAAAATCATAACCAAAACGGCCTTTCACACAGCTTTCTCCATTAGGATTTGGA
GAGTTTTCATTGTAAACTGAACCAACTTGAATTATCTTATTATCTTTAGTTCTAAGTTCT
AACTGACAACCAACCCCACAGTAAGGACAAATCGTTATAGTTTTCTTCAATTCGTAATAA
CGTCCTTTTCCTTTCGAAGAAATATAAGTGAGAGCCCCTGTCGGGCACATTTCAACACAT
TGCCCACAAAAGACACACGAAGAATCCTTACCTCCTAGATCTTCATCAAAGGGAGGGCTA
ACTTTAGTTTCAAAACCTCTATTGACAAAGTCCAATACGTTACACATTTGAATCTCTTTA
CAGGTCCGTACACATTTGCCACAAAGTACACATTTATCTGGATCCAGTTGTATAAATTCA
TTCTGAGCTTTTATCTCAAAACGTGGGAATTTCTTTGTTCCGAAGGTGGATGCTTTAATT
CCATATTCGTAAGCGAGATCTTGAAGAACACAGTTCCCATTAGCTTCACATGTCATACAA
TCCATTGGATGATCAGAAACAAGTAGATCTACAACCGTCTTTCTAGTCTCGTTAACCTTT
TTGCTATCCGTTAAAATCCTCATCCCATCAGTTACTGATGTAACACAAGAAACTACTAAT
TTATGATTGTTTTCCACTTCTACCAAACACATCCTACAAGAACCTACATCGGATAAATGT
GGGCTATGACATATGGTGGGGATATAGATACCGTTTTGTTTTGCAACCTGGAGTATAGTT
TGACCTGCCTCAGCTTCATAATTTTTATTATTTATCGTAACTATCAAAACATAAAACCCC
TTTCATTATCAAATTTACAAAACTTCTATATCAAAAAACCATATTCTTAGCGGTGAAAAT
ATTTACTATAACTTCTTCATCAACTAGTTGAAGTTTATCTGTAATATTATATCTCCTTAT
TCCTTTTGAAGGGTAAGAAATGTAAAGATATCTATATTTATAATCCATACTTAAAATTGG
AAGATCTGAATTAATCATTCTATTCAAACCAAAATTTGACACATCAACAATCGTCAATTG
TGAGCCTATAGAATAAAATATATATTTTTCATTTAGAGTAATTATATCGGGAGAATAATC
AAAACTAAAATAATCTATGATGTTAAAATTAAAGTCTGTTCGAAAGACTCCTTTTTCCGT
TAATAGGATAAACCCATCAGAAGTAGAATGTATTTGGTTAATATAATCTTTGGAATAAAA
TTTAAAATTACTCTTTCCAGTCAAAAAGTTAAACTCTATTATCTTATCTTCCTCAGCTAT
ATACGCAATGTTATCAATAACTTCTATATCTTGTGCCTTTCCTGCAAACACCTTTGTCCC
CTCAAAGAAAGAATATATATTCTCTTCAGCAATAACGAACACTCCTTCTTGTGTTTCTTT
GATACGTTTGATTTTTTCAGGAAAACTTTTGGTGGTTGTATTCTTAGCATCATAAAAATT
GACTATATTTCCACTGAGTTCGTAAAAGCCTTTCTTGCCTTTTATCAAACTTCCAGTATA
TCTTTTCTCCCATAATTTCTCTTTTTGTTTATCTAGGTAAGCTATCTTTCCTCCCTCATC
AATTAACACCCCTGATCCCAACAAAACAAAATCATCAATTGAGTCAACTGTATTAACATA
CTTAAGTAGTTCTTTAGTATCTAAATCATAAATATAAAGCCCGTCCTCATTATTCGTTAA
GTATATATACCCGTCTTTTATCAAAATATTTGGTCTATAAAATTGTCCGGTAATAATCTC
TCGAGTTTCTAATGATTCCAAATTTTTTTTATATACACCGTTATTCGTAGAAAAGTACAG
GGAATCGTCCAGTAATTGTATAGAATAAGCTTCGTCGTTCCATATATACAACGGTTTCAA
ATCATATTTTGGAGTATTGATCAAATCTTTGATTTTAAATATATGTATACCCAATAAATC
ATCGTTCACCACAAAAAACTCATTATTGAAAGTAATCATTCTAGGTGATATCAACTGATC
ATAATAATTAATCTCTTGAAGGGTTTGATTTTCGTTGATTTGATAAACCTTCATTCCTAA
ACCTGGACCAATTACAAATAAATAATTTTCAAACATTTCAACTTGGGTTACCATACCCGG
TAAACGAATATGCTCTTTTAATCTTATATACACTTTATCTTTCAGATCAAAGCTTATCAA
ACCATTTTCACCATCCGCAACAAATACTAATTCTCCATTCGTTGTAACCGATAAAGAATC
ACCAAATGTGGAGTAAGAATTTAACAAAATTAGTTCTTGAGGATCTGAAAAATCATAAAT
TTTTAATCCCTCTCTGTCAACAAGATAAAGATAATCTCCATAAATCTGAGCATCGTTAAC
ATAACTACCGGTTGTTACTGAAGCAATTATTTCTTTCTTTTCACCATCAAAAACATAAAA
TCCTTCGTAACCTCCTATTATTACCCCATATTTGGCACCTACTACTGAAGTAGAAATTTG
CTCTTGAACAACTAAATTAGTAAAATCTTTTACTTGAGTAGCAGTTCCTTGAACCGTTTT
TTCTTTTGCCATTAGAATGTAAAGTATTACAAGTGAAAACATTATCAAAATCAAAACAAT
TAAAAAGCCTAAAACATTATAATTCTTACTAATTTTGCGCATGGGTTACACTCCAAAGTA
ATAAAATTTTTAATAATTATATTAAAATTATAACATATTTCTTTTTTCTAAATTTCTTTG
GCATAGAAACAACTTTTATTCTAAATACTTTTATGATATAATTTTTTAAAACTTACTGAA
TTAAAATTAAACATTTTTAGAAATAAAATTTTGATTTTAAAAAGGGGGAGTAAAAATGCC
ATCTGAGTTAAAAATAGTCACATTCAACATTGGTAAAGAAAAGTTTGGTCTCGATATTAT
GAATGTGGATGCCGTAATTGAGTATGAAGAGACCACTAAATTACCAAATGCCTCTGACTA
TTTTGAAGGTGTAATAAATTATCGAAATGAAGAAGTTCTACCTATCATCAATCTGAGAAG
AAAATTTAAAATGCCCAATTTTGAAGACAAATCACACGCTAAAGTGATAGTTTTGAAAAT
CGATCAAAGACGTGTTGGGATAATGGTTGACGATGTGAAAAACGTTAGAAGTATCGACCC
AAATTTAATAAACGAAAAACCTAATATAGGTGGAATGCGTGGAGCCGATTTTATAAGTGG
AATAGCACGTTTACAAGATGGTATGTTAGTAATATTAGATATCGATAAACTGATAACCGA
AGAAGAAAAGATTGCTATAGACGAAGTTATAAGCAATTAGAGTTGTTTCTCTAAAACAAA
CAAAAAGTGGCGATATATTTATTATATTACGCCACTTTTTTATTAAAAATTCATTCTTCA
TCTGCAGAGGTTGGAATAACACAAATAAATTCCAAATCCTCATCTCCAGCGTTCTTCAAT
TGGTGCTCTATGCCTCCAGGAATGTAAACAAAACTTCCAGCTTCAACTATATTATATTTT
TCTCCATCATAAACCTCTGCCTTACCTTTAACTATAAATATTTCATGTTCCCATCTATGA
GAATGCCTAGGCGAGTGCCCTCCGGGTTTAACGGTAAATAACCTCATAACAAAATTAGGT
GCACCATAGTTACTTTTCCCTATTAATATTCTTTTTTCAACATCTTTAGTCATTTCATTA
TTTATTATTAAAGGTTCAACTTCCTTTGCTTTACCTATTATTGCTCTTTTTTGAGTCATA
TTACATTTTCCCCTCCTTAGTGCTTAAATACTATCTTTCTTATCTTTTTGAACTGGTTTT
GGGATAGTGGTTTTTATTTTTCCCAACCTGTTAACATCGCTTTCCAATGCGGCTTTATTC
TGCTTTACGATTTCTTCATACACTTCTTCACGATAAATTTTTATATCTTTTGGCGCCTCA
AAACCGATTTTTATACTTCCATTATCTTGTTCAAGCATAATAAGCTTTATTTTTCTATTT
CCTGCTTGTATTACGATGGATTGGCCCATTTTTCTAGATAATATCAACAACTCTATTCAC
CATCTTTTTGAGCAGATAGTATAACCTTACTTCTTTCCAATTCTTCCTTCAAAAAATGTC
TGATTTTGTATTCTTCGCTTTCAATTAAATATTGTACCCCTTTATGATTTTTTTGCGAAA
TAATAATTGGGGCAGCCAAATTTATAGTTATTTCATCTTCTTTTTCTGGTATAGTTAGTA
TGCTTAATATAATAGCATCTTCTGGTTTATCTAATTCCAAGTATTCTGTTAAATCTTGGG
GAAGGGTAAACTGATAATCGCTTCTTATAAGCTGAGGAAAAGTAACTGGAAAAGCCACGT
TTTTATCTTCTAGCGAGGCTAACCACATGATGGGATATGTATCTTCAGGTTCCAGTAAAA
CAAACTGTTTAAGATCTTCAAAACCAGGGATACCATACTCAAAAGTTATAGTTCGCTCAG
TATCTATTTTAACACTTCCTAACTTCGTTTCATACTCTTTTATCATTGTTTTGAAAAACC
TCCTTATAGAAAATCTGCCAAAGTCGGAGGGATAATATTACCAGCTGCTTTTAAAGCAGC
TTGTAAGACATTTTGCTGAGTTGCCAATTCCATTATAACTTGTGCGATATCAGCGTCAGC
TTCATTAGATAAAAATTCCGTTGAAAAACTTTTAAAATCTTCCATTCTATTTGCAGTCAT
TTCTAAAACTCGCTGGGTAGCACCAACATCGGCAAGATTATTTAACACCCTATTTTGTAT
TTCTTCAATATTTCCCAACTCAGTTTGAATTGAAGTATTATTTCCCGATTCTATAGCTTG
GGACAATCTTTCCACTATGCCAAAAATTGAGGCACCACTATCAGTTACAAAAACATCATA
AACCGTTTTACCATATTCTATATCTTGCCCACCAACAGAAATCTTCTGTATAATATTTGC
TTGTGGGGGTGTTTTTATTTTAAAATTCCCACTACTATCTATTTCTACGACTTTTTGATT
GTTTTTAGCTCCTCCAAACACATAATTTCCTGAAATTTCTGTATTTGCTATAGAAACTAG
TTGTGTATTTATCTTGTTTAGTTCTTCTGTTATAGCTACTCTATCATCTTCACTCAAAGT
ATCATTTGCGCCTCTAACTGCAAGTTCTTTAATTCTAAGATATATTGAGCTTACTTCTTG
TAATGCCATATCATACATATTCACATAATTTTGGGCAGTTTCTACATTAGTTTTATATCG
TTCAATTTCCCTTAAACGACTATCTAAATTAGAAATTCTTGTTGCAACAGATGCATTATC
CGATGGGTATCGGACTTTCTTTCCAGAAGTTAATTGAGAATTTAAATCACTATATTTTCT
TAAAACATTTTGAATATCGCTAAGCGTTCTACTACTTAAAAGATTCTCAGTAATTCTCAT
GATTTTCCCTCCTTACCGATCAAACAAGTACCGTATGTCATATTATCGAACTCCCAAGTT
GTTAATAACCGTATCCATCATTTGATTTACCGCTGTGATAACCCTTGCAGAAGCATTAAA
AGCCTGCTGATACTTGACAAGGTTAGTCATCTCCTCATCGATGGAAACCCCCATCACTCT
TTCTTTTTCAAGGCTGATCTCACTATTCAACATTTCACTGTTTAGCCTCATTTTATCAGC
CGTTTCACCCTTAACTCCTATATCTGCAACAATATTACCTAAGAAGTTTGAAAAGCCAAC
CCTTCCATTATCTAATACTGAATTATTATACAACTTAGATATTTTATCCCATACTTCAAC
GTTTCCCGCCCCGGTTGGAGAATAATTAGTATCATAATAACCCAAGTCGGTTGCAAGTAA
AGATGGATTCTCTTTTAAATTAGACGATACAGAAATTTGATTGACTATTCCTAACCCTTT
ATCTATTCTCAAAAGATCAGCCTTAGAAAACTTTTCATCCATTTGTTCTGGACTTGTATC
TGGAGATATCAGAGTAACAATATTATTAGAAGCATCTTCAATAAATCCTAATGCATTGAA
CAATTTCTCAGGACCCTTTATAGTAACGTTTTTTAAGTCAAAATTAATTAGATTTCCAGC
TCTCAACACAAACGAACCATGTGGAGTAACAGAAGCGGTAACCCCGGTGTTTGTTGCGTT
GATTTTGTCAACTAAATCATAAATAGTGTCTTTAAGAGGGTTGATCTCAATTCTTCTTCC
ATTTATACTCATTTCTATTTTTGCATTGGAACCTAATAAATTATTCAAAGTAGGTTGGGA
TGTATCTAAGGCATCCAATGTAACTTTTTGTGCTTCCATTTTTGAAAGAGAACCGTCTAC
GTCGTTTAAAATGATGGTATCCAAGTCTGCATTTGGAATTTCCGTGGTGGGAAGTATGTA
TATTAACTTCTTTATGGGGTTGCCTTCTTCATCCTCCTCTATAACTCTTTCTAGAGCTTT
CAAGTAACCACCAGAATCACTGTTTATTTTTGATACTAAATCTGATGCATTAGAAAAATT
TATATTATAATTTGCACCTGATATTTCAAATTTAAGGTTGCCAGGTTTAATAAACTTTGG
AGGCTCTATTGAATAATCTTCTTCTATTTTGTATGCCTTAATTTCTTTAGTAGGAAAACC
GTATTCCTTGAGAAAATCTCCTTCTATATCAACTAGTAGTTTGTCTTGAAAGCCCGAAGT
ATCGTCAAAATAAATAGCATTATTTGTTGAATCATATTTTATTGAAGGCAAAGTTTCAGA
ATTACCTACAGAGTAAAGATCGAAATTACTTAAATCAATGGAAGGATCACTATAAAAACT
TCTACGACTCGTTACATATTGAATTGTGTCTGGATGAAATACGTCTGAATTTCCTGCTAT
CCTGAAAAGTCTTGAATCTTCAAAGCCTCTTTTGGTACTTATATCACTGAAAAAGTTGGC
TCCTGTTATAGTTCCTGTTGAATCCCACCCTTCTTTATAGATAAGATTCGTTGTATCAAC
TAAATACAAGCCAAACTCATCGAGCTGTTGTTGATAAGAAGGAATAATTTCGTCCCTCAA
TTCAAAAAGGGCAGACATTTTTCCGTCGTTAAAAGTTAATAAATTATTTCCTACATATGC
ATAATATTCATTGTTTGTTCCAGCAATGGTTAAAGATTTTATCTCTTGATAACTACTACC
ATTTAAAACTACTTTATCCCCCATACTCAATGAAATTTGACCATTTGAATGATTTGTTAT
CCTTATGTTGGAAAGCTCTGAAAGTCTATCCAACAATCTATCCCTTTCATCAAGCAAATC
ATTGGGGG
>MPF_scaffold_236 dna:primary_assembly primary_assembly:ASM150805v1_:MPF_scaffold_236:1:19490:1 REF
GGCGAATTCGCCGATAAGCCATATTTACAATCAACTAAAACTTTAATAGGACATACTTTG
GGAGCTGCTGGTGCAATTGAATTAATAGCTTCAGTAATAGAAAGTAACAATCATTTTGTT
CATGGAATGCCAAATTTAGAAGAGCCCGATGAAGAAATGAAAACACTCAACATTCCAAGA
AAGACTCAAGACGCTGAATTAAATGTAATTTTAAAGAACTCCTTTGGCTTTGGAGGGCAC
AATGCGTCTTTAATTTTTGTTAAATCATAAAAGGGGGAACAATTATGCCTAAGATAGGAA
TAGTAACCGATAATACTTGTGACATCGAACCAAAGCAATTAGAAGAAATGGGGATAGGTT
TTGTTTCATTGTATGTAAAGTGGAAAGGTAAGTTTGAAAGGGCTGTGGACATTGATACAG
ACGATTTCTATGAGTTTTTAAAAACATCTGACTATATACCTGCTACTTCACAGCCAACGC
CTCAAGATTTTGAAGAGGTATACAAAAAAATGCTTAAAGATTACGATGAATTAATATCTG
TCCATCTTCCAGAAAAACTGAGTGGAACTTATAACTCTGCTAGGATAGCTGCTCAGAATG
TTGATGAAAAAAGGATCCATATAGTGGAAAGTTATGAAGCCACATGGGGATTGGGTCATT
TAGTACTAGAATTAAAAGAACTTATAGACTCAGGAGATTATACTATAGAAGAGTTGAAAA
ATTTTGTGGAACATTTTCACGAAAAAGTAAATGTATACTTTACCGTGGGAAGTTTAAATT
ATCTTGCAAAAGGTGGAAGAATAGGGAGAGCAACTGCCTTTTTGGGAAGTATGCTAAATA
TTAAGCCATTGTTAAAACTGGAGAATGGTGAAATATTCCCTGTTAAAAGAATCAGAGGAT
ACAATAAAATAATTAAAGAGCTTACGACATTGGCAATGGAAGAAAAAGGTAAAGGAGAGT
TAAAGAATATAACCGTGGAGCATACAGGGAGTTTGAAATTAGGTGGCGATTTGTTGGACG
AAGTAGTTAAATTGGGAGTTCCGAGGGAAAAGATAATCTTTGAACCGATGGATATAATAA
TAGGTATGCATTTAGGACCTGATTCGGGTGGAATAGTGACTTCATGGGAGTGAAAATTAT
GAATATAGAAAAAATAATGAAGATATTACCCCATCGCTATCCTTTTTTACTTGTTGATGG
GGTTTTAGAGTTAAATGAAGAAAAGATCAGAGCGTTTAAAAACGTAAGTGTTAATGAACC
TTTTTTTCAAGGTCATTTCCCAAATTATCCAATTATGCCAGGGGTACTTATCGTTGAGGG
TATGGCTCAAACAGCTGGTTTATTGCTTTTGAAAGATACAAATGAGAATGTAATTCCTTT
GTTTACAGGTATAGATAAGGCGCGATTTAAGAAAGAAGTAAGGCCTGGAGACAAACTAAT
ATACGATTTAGAGATTTTACAAAAAAAAGGAAACATGTTCAAGTTAAAAGGAGTAGCTGC
TGTGGAAGGGCAGGTATGTGCACAGGCAGAGATAATGGTGGGTATCAAAAAGAGTTGAAG
ATGGAGGTGCAGTGTTGGAAGCTGTAAAAAATCGAGTTACAGACTTATTGAAAATTAAAT
ATCCCATATTAGAAGGCGGAATGGCATGGGTGGGTACTGCAAAATTAGCTGCCGCTGTTT
CTAATGCAGGTGGATTAGGAACTATAGGTTCTGGAAGCATGGATGCAAAACTTTTAAAGA
AACAGATTGATTCAATAAGAGAAATGACTGATAAACCTTTTGCCGTAAACGTTATTATGC
TTAATCCTCATATAGAAGAAGTCATAGATCTGATAATTCAAGAAAAAGTTCCAGTTGCTA
TTTTGGGAGCAGGAAATTCTAGCAAATATATTCCTATGCTTAGAGAAAATGGGATAACAA
CCTTGGCGGTGGTCTCCTCAGAAAATCTAGCGAAAAGGCTGGAAAATGCCGGAGCAGAAG
CTATAATAGGTGAAGGAATGGAATGTGGTGGACACATTGGGGATGTAACTACCATGGTAT
TGATTCAAAGGCTTTCCAGTATGTTGTCGGTTCCTGTAATAGCAGCAGGTGGAATTGCTA
ATGGCCCTGGTGCCGTTGCTGCTTTATCCTTGGGGGCAGAAGGTATTCAGATGGGAACAC
GTTTTATAGCCACATATGAATGTGAAGCTCACGAAAATTACAAAGAGAAAATAATAAGTG
CAGGTATTAGAGACACTATAATTACTGGTCAGAAAATGGGTCATCCGGCTCGCATAATAA
AAACAAAGTTTGGTAAAAAAATAGCGAAATTAGAAGCATCATCGCCTGAAGAAGCTGAAG
AAGCTTTGGTAGGTAGCCTTATGAAGGCTTTCCTGTATGGTGACGAAGAAAGTGGGTCTT
TCATGGCAGGGCAATCCGCTGGCTTGATAGAGGAAATAAAAAGTGTTAACGAGGTTATCG
AAGATATAATGTCATATATTTTGAAAAATTATGACTTAGAAAAAAATATCGATAAAGGGA
GGAGATAAGTTTTGCGATGTTTTGTGTTTACAGGACAAGGATCCCAATACTTGGGAATGG
GAAAGGATATATTAGAAAAAAAACCCGAATATGAATTGTTTTTTGATAAAGTAAAAAATA
AGATTGGAGTGGATATAAAAAGTATAATATTTGGCACTGATGAAAAAGAGCTTACCTTAA
CCCAAAACGCACAAGTTGCTATATTAACAATTAGCTATATGAAGTATTTGAATGCTTTAG
AAGAAGGTCTTAAACCTGATGTGGTGGCGGGGCATTCTTTAGGAGAATGGACAGCCCTTT
TAGCCTCAAACATGATCAATTTCGAAGATGCAATTGAAGCGGTTTATTATAGGGGATTAT
ACATGAGTGAAGCGTTTGAACCAGGAAAGGGTGGCATGGCAGCGGTAATAGGTATGGATT
TAAATGAGATTGAAAAAATTTTAGCCAATTATCCAAACGTTCAAATAGCTAATTACAACT
CTCCCTCACAGATTGTAATAAGTGGAGAAATGGAAGAACTCTTGATTTCTATGGAAAAAC
TCAAAGAAGAAGGAGCCAGAAAAGTTGTTCCCTTGAATGTAAGTGGTCCGTTTCATTCGA
GATTTTTAAAAGATGCAGAAGAAAGGTTAAGAAAACGAATTGAGCATATAGAATTCAGGA
AACCAACGTTTCCCATTGTTCAGAATGTGACAGCAAAGTTTGAAACTGATCCTGATATCA
TTAAGGAAAATGTAATTAAGCAAATAACTTCACCTGTTAGATGGATTGAATGTGTTGAAG
AATGTTTGAATAATGGTGTGGACGAATTTGTTGAAATTGGACCTACAAATGTGCTCACAA
AATTTATTAAACAAATCAATAAAAATGTTAAATTACTTAATATATAAAAATAAAATTGGG
GGTGTTTCCCTTTGAAGTTGAGTCAAAAGATTGCGATCGTAACAGGTGGTTCTAGAGGAA
TAGGGAAAGAAATATCACGCAATTTCATAAAAGAAGGTGCCACCGTAATAGCGATCGCTA
AAGATGAAAGACCTCAAATAGAAGAAAACGAAAAAAATGATTTTCCAGAAGATAGGTTCG
TTTATTGCCAAGCAGACATAACTGATTTTGCTACGATTAATGAGCTTGTGACTCAGATAT
ATAATAAATACCAAAAAATCGACATATTAATAAATAATGCTGGAATGGCAAAAGATAACT
TTTTAGTTATTATGAAAGAAGATGATTTTGATAAGGTAATACAAGTGAATTTAAAAGGAA
CTTTTATAATGACAAAAGCAGTTGCAAAGATAATGAGAAAACAAAAGTTTGGAAATATAA
TAAGCATGGCAAGTGTGGTAGGCATGGAAGGAAACATTGGCCAAACTAATTATTCAGCAG
CAAAAGCAGGTATAATCGGAATGACAAAATCTTGGGCGAAAGAACTTACAATGAAAGGAG
AAAATATCAGAGTAAACGCCATAGCACCCGGTTTTGTTAGAACAGGGATGACAGAAAGTT
TAAAAGAAGAATTGATAGAGTATGTTATAGAAAATACTTGTTTAAAACGATTAGGAGAGC
CTCAGGATATAGCGAAATTAGCCGTATTTTTAGCCAGTGATGATTCTTCCTTCATAACAG
GACAAGTTATAAGGATAGACGGTGGATTAAGAATTTAATGTTTTAAAATAAAAAACCCGA
GGTCATGTATTTTATAACCTCGGGATTTTGTTTTCAAAAGAGATGGTACACTTTAAAGAT
TGAAACGGTTATAAGTGCCGTTACCGCCATAATCTTGATTAGTATGTCTAGAGAAGGACC
AACGGTATCTTTCAGTGGATCCCCTACTGTATCTCCCACGATTGCTGCCTTATGGGCATC
CGTACCTTTCCCTTCTCCCTCGACACCACCGGATTCTATTCTCTTTTTAGCGTTATCCCA
AGCGCCTCCAGAATTAGCTGTAAATATTGCTAGCATAACACCACTGAGAGTAGTTCCTAT
CAAAAGTCCTCCTACGAAGTTTGGACCAAGTAAAAGTCCAGAAATTATAGGTGTTAAAGT
GGCAATGAGAGCGGGGAATTTTATTTGACTTAGAGAACCTTCGCTACTAATCCTGATGCA
TCTTTCGTAATCGGGGTCTGCTGTTCCCTCCATCAATCCGGGTATTTCTCTAAACTGTCT
TCTAACCTCATCAACCATCTTGTTAGCAGCATTTACCACGGCATTTATTAGAAAAGAACT
AAAAAAGAAAGGTAGTGCAGCACCGAAAATAGCTCCGGCTATTGTTCTAGAATCTATCAT
GTTCAAGATCAAGATACTTTCTAAATGCCCTACTCCTCCATCTCCTGGACCTGCTTGAGA
ATAAATAAAAGATGCGAAGAGAGCTAATGCCGCTAAAGCAGCGGAACCAATAGCAAAACC
TTTACCTATAGCAGCTGTTGTGTTCCCTACAGAGTCTAGTTTATCGGTTATCTCTCTAAC
CTCTGGGGGCAATTTTGACATTTCACTTATTCCACCAGCATTATCTGCGATTGGACCGTA
AGAATCAACTGAAACGGTTGTTGCAACGAAAGAAAGCATACCCAAGGCAGCCATTGCTAC
ACCGTATAACCCTGCTATTTCAAAGGACACAAGGATTCCTAACATCAAAAGGAAAACGGG
CAACAGAACGCTTTCCATTCCTAAGGCTAATCCTTTTGTTATGACAATAGCTGGACCACC
CTTAGCAAATTCGCTTAATTCCTTTGTTGGATGGTATGCATCATTAGTGTAATATTCCGC
TATAAGTCCCATAAAAATACCGTCTATTATACCTATGGCAGCTGCTAACCAAGGTGAGAA
GTATCCCAATCTGAAACCGATATTTTGAAATTCAGTAACACTGATGCCCCTCAAGTAGAA
AAAGCTAAGAAAAAAAGTTAAAATTACAGTTAAAAATGCTGATGTCATCAAAGATATATT
CAAATCTCTATGAGGATCATTTGAAGGCTTTTTTAAGATTATATACAATATTCCAATCAT
CGAAGAAATTAGCCCTAGAGATATAAAAAGTATAGGATAGTAAGTCAATCTCATGGTAGT
ATCATAAGAAAGATTTTGAGGGCCCAAAAGGAAATGAGAATACAGTATTAGAACTATAGA
TGAAATTACCGCACCGACATAACTTTCCAACAAATCAGCACCAAGTCCTGCAACATCTCC
AACGTTATCTCCTACGTTATCAGCGATAGTTGCGGGATTTCGCGGATCATCTTCGGGTAA
TGCTAATTCTGTTTTTCCAACTAAGTCTGCTCCCATGTCTGCAGCCTTTGTGTAAACTCC
TCCTCCAACCCTATCAAACATAGCGATTATTGAACATCCAAGGGCGTATCCTGAAACGGT
CATGGTGAAAGGAATGTAATTTATTCCCAACCAGTTGACTTTGATTACCAAATTTTCTGG
AGAAAGCTGTCCCAACCAATTTCCAAAAATAATGTATACTAAAAATAAACCTAATAGAGC
CAATCCAGAAACGCTGAGTCCCATAACGCTTCCACCTTGAAATGCAACTTTCAAAGTTTT
TCCTATACTTTTCTCTGTTCGAGCCTTATTGCTAACTCTGACGTTAGCGTAAGTAGCTAT
TTTCATACCTATGTATCCTGCTAAGGCACTAAAAAAAGCTCCCATTACAAAAGCAACTCC
AACATACCATTCTACCACGATACCTAAGGCTAAGGCGATAAAAATGCTATAAACGGACAA
TACTTTAAGCTCATGGTTAACAAAGGCGGAAGCACCAATTCTAATAGCCTTTGCAATGTG
TTGCATTCTTTCGGTACCTTCATCTAAAGCAACGACCTGTCTAAAGTTAACACTTGCAAA
AATTAAAGCAATAACAGGAACTACTGCCAAAATCCATAGACTACCCACTGTTTCACCTCC
AAAGTGTTGTGAAATTTGAAGTATAACATTATACCCCATTTTATTATACCATCCTCTACT
CAAAAAAATAAGTTTTAAAAATACCAATTAAATGTAACCAGAAACAATTAAACGACTTTA
AAAACAATTAGAAGGATAGATCTTTCGAATAGTATTTATTGTTTTTTTAAAAACTTTTGA
TAAAATATATAATAAAGAAAAAAAGTTTTAAGGAAAATTAATATGTATATTCTGTCAAAT
ATCACAAAAGGGGAGGAATTTTATTTGTTATTCGATATGAGTTTAAAAGAATTTTTAGCA
AAGCTTTCGTCTAACGAACCAGCTCCAGGAGGCGGAAGTGCTGCAGCATTAGCAGGTTCT
ATTGCAGCTAGTTTAGGATGCATGGTAACAAATTTAACTATCGGTAAAAAAAAGTACGAA
GAAGTTGAAGAAGAAATGAAAAATTTGAAATTAAAGTTAGAAGAGTACAGAGACAAATTC
CTTCAACTTATGGAGGAAGATGCAGAAGCTTTCAACGGGGTGTTAGAAGCATTAAAGCTT
CCAAAAAGTACTGAAGATGAGAAAAGAGTTAGAAATGAAAAAATACAGGAAAATACGAAA
AAAGCCACACTTGTTCCGCTAGAAATAGCCAAAGACGCGTTGGAAGTCATGGAACTTTCG
GGGATTACAATAGAAAAAGGTTATAAAATGGCTAAAAGTGACGCAGCTATTTCCCTTGTA
ATGGCAAAAGCAGCGGTTGATGGTGGATTATATAATGTAAAAATAAATCTTCCATCGATT
AAAGACGAAGATTTTCTAAGAGACATCAACAGTCAAATTGAAAAAATTGAAGGAGAAGCA
AACACCCTTGAATTAAGACTGCTATCCAAAGCTAATATATAATTTTAAAAAAGGGGGTGG
AACATAATGGCTGAAGAAGAATATTTAAGAGAAGAATTAATGAAAAAAAAGAAAACTTTA
GAAGCACAGAAGAAATCTATTGAAAAATATATGGGCCCTCATGAGCATGATGAATCTCTT
GAGAAAGAATGGGAAAGGATTAACCAAGAGTTAGAACAAATAGAAAAACAGTTGGAAGAA
ATAGAGAAGGAATAAAAAGTTGGCCGGTTCTCTACCGGCCATATTTTATAATATTCATTT
GAAAAGGATTTAGGGGTGAAAATAAGTTTGATTTTCTAGCAATTCTTCGTTTGGTACGTT
TCGAATCTCTTTGGCGGGAACACCGACGTATATTTTTTTTGGTTCCAAATTTTTAGTAAC
CACGCTTCCGGCGCCAACCAACGAATCTTCTCCAATTATTTTTCCGGGCAATATTGTTGC
GTTAGCTCCTATTCTTGCCCCTTTTTTGATAATGGGACCTTTGAAAAGCGTTTTTCTCTT
CTCTGTTCTTCCTAAAAATTGATCGTTGGTAAAGGTAACTCCTGGAGCTATGAAACAATA
ATCTTCTATTGTAGAGATGGCCGTAATGTAAGCCTCTGTTTCTATCTTTACGTACTTACC
TATTCTACTTTTATTTTCTATTGTAGCACCTTTTCCGATGATAGTATTTTCTCCAATTTC
TACATCTTCTCTTATGCTCGCCAAATCTCCAATAAAAACATCATTTGATATTTTAGTACC
TTTATATAAGATGCAACATGCTCCCACGATGACATTATTGCCCAAAGTTATAGGAGAAAA
AGTTTGTGTTTCTGTTGTGGCAGAATTTTTAGCTTTAAGAGGTGATTTCCCTATTATAGA
ATTATCTGATATCGTACAGTTTTCTCCAATAATACTATCTTCTTTAATTATTACATTATT
TCCTATTATAGTACCTTTTTTAATAACAACATTTTCTTCAATTATAGCATTGTAACCTAT
TTTAACGCTAGTATCAATTTTAGCGGTTTTTGATATATAAGAAGACATTTTTATCCCCCT
TAGGTGTATAAAAAATAATTTTAAGAAAACTCTTTTGATATTTCTATTATTATCTTATCG
TCAACTAAACCTTTAACAGTCTTTCCCTTTTTGATCCTTTGTCTGATATAAGTTGATGAG
ATTTCAACGATAGGACTTTCCAATTTCACATATTCAAAATCTACACTATCTAGATTTTTT
TCTTCAAAGTATCTGGGATAGACCACTAATTTTACCTTCTTTAATATTTCTTCCCATTTA
TACCATTTGTGAAAGTTTTTAAGGGAGTCTTCACCTATCAAAAGATAAATATTTTTATCA
AGATTAGATAAATATTCTATGGTCCTTATTGTGTATGACGGTGAGGGCAGTTTATTTTCT
ATATCGCTTACTTCAAAATAATATTCAAAAAAAATCCTCTCACACCAAGAATACCTCTTA
TCGAAATCTGCTATGAAATCTATGCTCTTATGTGGGGGATTTTTAGAAGGTACTATTAAA
AACCTATCAGGTTTGAATTCATCATAAGCTATCTCGGCAATTATTCTGTGACCTATATGA
GGAGGGTTGAAACTACCACCAAAAAGCATCAACATGGCAAACACCTTTTCTTATGGAATG
TATTCAAAAGCGAAATTTCCAATGTACACCGTATCTCCTTCTTTAACTCCTGCATTTTTG
AGAATTTTATTCAATCCATTTTTTTCCAATGTGTTTAAAATTAACAAGCGAGAATCCTTT
TGGTTGATATCGTATCTAGTTAACAACTTTTCAATGCCATCTCCCACAACCTCAAAGGTT
TCATTATCCCATTTTATAACGTTGATTTTTATATAAGGATCTGGTTCATAGATAACGGGT
TGTATTTTGATTTTTTCCGTTATGGCAGATTTTAACCTTTTTTCAAAAAGCTTCTGTTGC
TCAATTTTTTCTTTGCTTATATGATTCCAGACCATAGTTATAAGCTCTTGAATGTTTTCA
CCAGTATAAGCGGAGATTGGAAAAATATCTTTACCGGTTCTATTTTTGAAATCTGTTAAT
CTCTTTTCAAGAGTGTCTTTTTGTATAGTATCTATCTTATTTGCAACTATGATCTCTTTC
TTTTTAGAAAGAATATGAGAAAAAGACTCTAATTCTTTTCTAATAAGTATATAATCCTCT
ACTGGGTTGTCTCTTTCAAAACAAGATATATCGATAAGATGTACTAAAATGGAACATCTT
TCAATATGCCTTAGAAATTGATCTCCTAAACCTTTTCCTAAATGCGCTCCCTCTATAAGT
CCAGGGATATCAGCTACTACGAAAGAATAACCTGTGTTGATTTTTACCACGCCTAAATTT
GGAACTATAGTTGTGAAAGGGTAATCAGCGATTTCTACTTTGGCGTTTGAAATCCTTGAA
ATTAATGTTGATTTACCCACGTTAGGGTAACCAATCAATCCTACATCTGCTACTATTTTT
AAGACTAACTTTAGATTTTTAGATTCACCTTCCACACCTTTTTCCGCGATTCTTGGAACC
TGTAGAGTTGAAGTTGCAAATCTCGCATTTCCTTTCCCGCCTTTACCTCCACGAGCAACA
ACCAAATATTGTTGTGGAACTTTTAAATCTGAAAGTAATTCATTGGTTTCAAGATCATAG
ACACAAGTACCTACAGGTACCTCTATCAAAACATTTTCTCCGGATTTACCAGCTTTCTTT
TTATTTTTACCATTTTCACCGTTTTTTGCTCTAAAAATTTTCTTGTATTTAAAATCTACC
AATGTATTTTTATTGAGTGTTGATTTGATGATAATTGAGCCACCATCTCCTCCGTCTCCA
CCATCTGGCCCACCTTTTTCTACAAATTTTTCTCTTCTAAAGCTTACAGCTCCATCGCCT
CCTTTTCCTGCAATTACTTTGATATTCACTTCATCTACAAAATCACCGATCAAAACGTTG
CACCTCCACTTATTTATCAAAAATCCTTTTAATAGAATTTTTATCGAATCCAAATTCTTC
TTCCTCTATATTCCCTAGAGGTTCAACGTGGATTATCACATCTTTTATGTAAGGATTTAT
TTTTTTTAACTCCCTTTCAACTTGAGAGGCTATTTCATTAGCTTCTTTGATTGTCATCTC
TTCGTCTACTTCGATATGAAGTTCGACAAAATAGACATATCCAGCTTTTCTCACCCTGAT
TTTATGGGGATTATAAGCTTTACCAATCTTTTCAACGGCTTCTAAAGTATTGTAATAGAT
TTCCCCTAGCTCTTTTGAACTCCCCATAAACTCATCCGAAGTTTCAAGGAACATCTTTAT
TCCAACTCTGAATATGAACACGGATACAATAATTGCTACCAACGAATCCACCCACATTAT
ATTTAACGTAAGGTAAAATATTATACCAATTAAAACAGACAATGAGGTTAAAATGTCGTT
TTTCATATTTAAAGCGTCAGCCACTAAAGAAGAATTTCTTATTTTATTTCCGATGGACAA
TTTATACTTATATAAAAAATATTTGGTAAGTATCGAAATCAAAGAAATCCAAAGCACTAA
ATAAGGCCTGTAAATTAAAAAATTATGGTTTATTATACTTTGAATCGCACCTGTAAGAAC
TTGGAAACCTGCGTAAATAATTACTAAAGATAAAACCTTAGTAACTATCGTCTCAGCTCT
TTCATGACCAAAAGGATGGCTCTCATCTGCAGGCTTACCTGAGATTTTAGATGCAATTAA
AGTTAATATTGAAGTTATTATATCCGTAGTTGTATCTATTCCATCAGCTAAAATAGCCAT
ACTACCCGTAATGAAAGAGATAACTAATTTTAAAAAAGCAAGGGCAGCGTTTATTATTAT
TCCCATCCATGAGGCTTTTGCAGCCATTTTTTCTCTTTGTGAATTAATCTCAAAAGCTTC
TTCTTTTGGTGTTTTCTTCAAATAATATTCTCCTTTGTTGGCTTTTGTGAATGTTGACTA
AAAACGAAATTCTGACAGTCAATATACCTATGTGCATTGATTATTATACCACAACTAATA
TTCTTTGAATACAAACTTATTTTTTCACATGAAGTTCTTTTATGGTATAATTAAAATGAA
TAATTAAATGGGTGGGGAGAGGGGCTAAGGGGCGCTAAAGCAACTAAAAAGAATGTAGAA
AAGAAAAAAGGAGAGTGGATCTTATAAATATTTTAAACATCAATGGTTTAATTCCAAAGT
TGCCAATAATCCAAGGAGGCATGTCTGTTGGCATCTCTCTTGATAATTTAGCATCAGCGG
TAGCAAACGCTGGGGGGATTGGTGTAATAGGTACTGCGGGAATCGGGTTAATCGAAAATC
CTCAAACCAGAAAAGTGAAAGAAGCGAATATGGAGGGTCTTAAAAAGGTTATTAGAAAGG
TAAGAGAAAAGACAAATGGAATAATTGGCGTTAATATAATGACTGTTTTGACTGATTATA
AAGAGCTTGTGAAAACAGCGGTAAAAGAAGAAATTGATTTAATAATATCTGGAGCGGGCT
TGCCTTTAAATTTACCTGAATTTGTAGATAAGAATTCTAAAACAAGGTTAGTTCCTATAG
TTTCTTCTTTAAAAGCTGCCCAGGTGATATTCAAAAGATGGTGGAGTAAATATAATTACA
TTCCTGATGCATTTATAGTGGAAGGTCCAAAAGCTGGGGGACATTTGGGATTTAAAAAGA
TTAATCTGGAAAATCCTGAATTTCATCTCGAAGTTATCGTTCCTCAGATAGTAGATTTCT
GTGAGGAAATTAAAAGAGAATACAATAAAGAAGTACCTGTAATAGCTGCCGGGGGTATCG
ACTCACCTGATAAGGTAAAAGAAATATTTTCGTTAGGAGCTAAGGGGATACAAGTTGGAA
CTCCTTTTATAGCGACTAAAGAGTGTGACGCCGATATAAAGTTTAAAGAGGCTTTGATAA
ATGCCAAAGAAGAAGATATAGTAATAATTGAAAGTCCTGTCGGCCTTCCTGGAAGAGCTA
TCAAAAACAAATTTATAGAAGATGTTTCAAAAGGGATTAAAAAGCCATTCAAATGCCCTT
ATCACTGTATTAAAACGTGTAATTTTGTTGATACTCCATATTGTATAGCCAAGGCTCTGC
TTAACGCAGCAAAAGGGAATTTAGATGAGGGGTTTGTTTTTAGTGGACAGTACGGCTACA
AAATCGATAAAATTACAACCGTTCAAGAGGTAATAAACTATCTTTTTGAAATCAATGAAG
AGAAAGCGAAAAAGCCAACTCCACAACGCTCATAGAGACCATGGCTTTGATAATTAAGTC
ATAGTTGATTAGTTTCAGTCACCAACAAAAAACTTAGGAACTCAGTCCAGGGTGAGGAGG
TTCTAAATACAAATTTAAATTAAAGACATTAAAAAATAAAAAACAAAAAAAAAGGAGGTC
ATCTTATGTTAAATTTTGAATTTGTAAGTCCGACACGAATAATCTTTGGGAAAAAAGCCG
AAGAAAAGGTTGGGGAAGAGGTAAAAAAGCATTCCAATAAGATTTTATTTCACTATGGAC
AAGGAAGCATTAAAAAAACAGGTTTGTATGATAGAGTGGTAAAATCTTTGAAAAGTGCAG
GGGTTGAGTTTGTTGAATTGGGTGGTGTTCAACCCAATCCCAGATTAAGTTTGGTAAGAA
AGGGTATTGAAATATCTAAAAAAGAAGATATTAATTTTATACTTGCTGTGGGTGGAGGAA
GTGTAATAGATTCCGCAAAGGCTATAGCAGCAGGAATGAAGTATGAGGGGGATGTGTGGG
AATTGTACGAAGGGAAGGGAATTTTGAAAGAAGCGCTTCCCGTTGGTGTCATTCTAACCA
TACCTGCTGCTGGTAGCGAAGCTAGTATGGGATCGGTTATTACAAATGAAGAAGGATGGT
ATAAAAGATCAATAAATTATGATATTTTAAGACCAGTTTTTGCAATAATGAATCCTGAAC
TAACTTATACTTTACCACCTTTTCAAACAGCTGTGGGAGCAGTGGATATGTTAACCCACG
TAATGGAAAGATACTTCACCAACACCCAACATGTTGAGTTAACCGATAGGTTGAGCGAAG
CCACTATGAGAACTATAATCCACAATGCACCTTTAGCCCTTAAAGACCCTTACAATTACG
ACGTCAGAGCTGAAATTATGTGGTCGGGTACCGTTGCACATAACGGTTTGTTAGGAACTG
GAAGGGAAGAAGACTGGGCAACTCATGATATAGAACATGAAGTGAGTGGCATTTACGATG
TTGCACATGGAGCAGGTTTGGCTGTTTTATTCCCTGCTTGGATGAAATATGTTTATAGGC
ACGATTTAAACAGATTTGCTAGGTATGCTGTAAATGTTTGGAACGTCGAAGCTGATTTCT
TCAACTTAGAAAAAACCGCTTTAGAGGGAATTAATAGGCTTGAGAAATATTACAAAGAGG
ATTTAAAATTACCGATAACTTTGAAGGAATTGAAAGTTCCCGATGACAGATTCGAAGAAA
TGGCAGAAAAGGCAACGGAAAGAGGACCTTTGGGTAATTTTGTAAAACTTTACAAGGAAG
ATGTTCTAAATATCTTAAAATTAGCTAGGTAAAAAAGGGCTTTATGCCCTTTTTCCATTT
TTAGGGATATTCTTCTTTTTGTTGTTATTACTTTTCAACGTTCATAAGACTTAATCTGTT
TATCAAAATTTTTGGTTAATTCTTTAAAAAGCGATAGAAATTTTTGGTTTTCTTCTTTGG
TTCCAACGGTTACTCGAATTTTATTTTCTAAAGTGCCGGTGTATCTTCTCAAAAGTATTT
TGTTTTCTAAAAAGTAGTTGTAAACAGCTTTGGCAGTTAAGCCTTCTATTTTATCAAAAT
CCAATAGTATAAAATTAGCATCACTTTTTAAGGCGACTCGTCCAAGCTCTTTTGAAAGCT
TATTTCTTTCTTCGATGATGTAATCAATTTTCTCTAAAATAAGATGGTAATTTTCTATTA
TGGTATCTACCATCTTTTCGGTTAATACGTTAAAACTATAGGGGGATTTTATTTTCATTA
TTTGTTTAACTATTTCTTCATTAGCTATTAAGATACCTGCCCTAATACCTGCCAATCCAA
ACGCTTTGGAAAATGTTTTTAATAGTATAAGATTTGGGTAGTCTTTTAAATATTGTATCA
TGCTTGTTTTTGAAAAATCCGCATATGCTTCGTCAACAATTACCGGGGCTCCTGTTTTTA
AAGCTTTTGAGATCTCTTTTTGGGGTTGCAAGTTTCCTGTAGGATTGTTTGGCGAGCAGA
TAAATATCATACTTGTTTGATCATCTATGGATTTATCCAGGTCTTTTATTTCGTAATCGC
TATTCAAAGGAATTTTTTTTACTGAAAATCCATTGAGTGCAGAATAAAATTCGTACATTT
CAAATGTAGGTGGGCAAACTATTACATTGTTTCCAGAAAAGATTTTAACCAAGTAAGATA
TCATCTCATCACTGCCGTTTCCTACAACTATGTTGTTCATGTTAAGATCTATATTATATT
TTGAAAAATATGAGTTTAAAAAAGTCGCTATTTTATCTCTTATGCTATCAGCAGTTAATT
CGGGATACCTATTTATGTTTGTTTCTTTTATTTTTTGGAAAAAGATTTTTTTAAGATCTA
AGGAAAGATCGAAGGGATTTTCGTTCTTGCTGAGGTCTATGAATCCTTCGTTGATATTAG
TATTAGAAGGTTTGTACTCTTCAAAACTTTCTAAAATTGGGTTGAATTTCAACTTTGCTT
ACCTCCCTCTGGGGAATGTCTCCTTTTTAATTCTTGAACAACTTCTGCTATATCTATTCC
TTCATAGGTTAATAATACCAACAAATGATAAATCATATCAGCGGTTTCGTATATTGTTCT
TTCTTTAGTTGGAGCAACTAGGACTTCAACCGCTTCTTCTCCGAATTTTTTATAGATTTT
TTCCTTTCCTTCTTTAAACAAATAAGTTGTGTAAGATCCTTCTTTTGGGTTCTTTTTCCT
ATCTTTTATAGTTTCTTTTAATTGGTTCAGAAAATCTAGAGAGTAATCTATATTAGATTC
AGGTAATTTATCAATTTGTTCAATTTTTCTAAAACAACTTTTCGATCCTAAGTGGCAAGC
TGGTCCTGTTTGATCAACTTTTAAGAGCAAGGTGTCGTTGTCACAATCTACGTACACTTC
TTTCAACTTTTGATAGTTCCCGCTTGTTTCTCCTTTCATTCTGATCCTTTCTTTGCTTCT
AGAGTAATAATGGACATATCTGGTTTCTAAAGTTTTATTAAGAGCTTCTTTGTTCATATA
ACCTAAAGTTAATACGTCACCATCAAGATCTTGAACTATTACAGGTATGAGACCATTGCT
TTTTTCCCAATCCAACTTGTCTATTATTTGTTTATAATCTAACATTTATTCCCACCTTCT
TCAATTGAATTTTGAGGTCCCTTGCACTGTAGATACCAAAATGGAATATGGAAGCAGCAA
GAGCAGCATCTGCACCAATTTGAAAAACATCGATAAAATCTTTAACTTCTCCTGCCCCAC
CAGAGGCGATAACTGGGATTTCTACAGCATCAACTATTTGTTTGGTTAGATTCAAGTCAT
ACCCCTTTTTTACTCCATCGGTGTTCATAGAAGTAACCAGTAGTTCGCCTGCTCCCAAGT
CTTGACACTTTCTAGCCCACTCAACAGCGTCTAAATCCGTTTTTTTACTTCCTCCATGGG
TGTAGACATAGTATTTTCCGCTTTCAGCGTCTTTTTTTGCATCTATCGCAACTACTACGT
TGGAACTTCCTATTATTTTTGAACTTTCTTTAATTAAATTTGGATTTTCAACAGCTGCTG
TATTTATAAACACTTTATCTGCTCCACATTTAATTATTTCTACCATTTGTTCAACTGTTT
TCAATCCACCACCTACGGTGAAAGGGATGAAAAGTTCTTTGGCAATCTCCTCAACAAGAT
TTTTGAGTATATTACGTTTTTCTTTAGAGGCCGTTATATCTAAGAATACGATCTCATCAA
CCCCATCTTTTTCATATTTTTTGGCAAGTTGTACCGGATCTCCCGCGTCCTGTATGTTCT
CAAATTGTACCCCCTTTACAACTCTTCCTTCTTTTATATCCAAGGCTGCCACTATTCTTT
TTGTCAACATTATTGTTCACCTCTTAACTCCTGCAAATTGATTTTACCTTCGTAAAGAGC
TTTTCCTATTATAGCCCCATCGAAACCTATATTTTCCAATTTTTTTAAATCTTCTTTTTT
AGTTACACCTCCTGCATAAATTAACTCCTCATCTTGCCAGAATCTTTTTATGTTTAAAGA
AACACCTTCTAAAGTTCCATCCTTGCTTGTGTCTGTATAAATGAATCTTTTGGTGTATTT
TTTAAAGATAGAAAAAGCATCTTCTAAGGTAATTTGTGAGTTTTCCAACCAACCTTTTGT
TTTTAAAGTTCCGCTCTCAACATCCAAACTAATGGTTATATTGTTAAAAGCACTGGTGAC
TTTTTCTAAAAATTCTAAGTTAAAGGCTGCCGTACCTATGATCACATAAGTAACACCTAT
TTCGTAGGCATTTTTTATGCTGTCAAAAGTTCTTAATCCTCCACCCAGTTCAACTTTCAA
CCCGGTTTTTTTGATTATTTGTTTTACAACATCTAAGTTTTTTACAGAGCCTTCAAAGGC
ACCATCTAAGTCAACAATATGAATCAGATCGACATATTTTGAAAATTCTCTGGCTATTTC
TATGGGATCTCCATATTCTTTTATTTCATTTTTGCTACCTTTAAAGAGTCTTACAGCTTT
TTTATTCATCAAGTCTATTGCGGGTATTATTTTTATGTTGTTGATAGATTTCACCTCATT
ATACTTTTTTAAAATTTTCTAATAATTTAATTCCTTTTTCACCTGATTTTTCAGGGTGAA
ACTGTACTCCGAATACGTTTTCTTTTTGTATGCTCGATGCGAACCTACAAATTTTTTCTC
TGCTTTCATATTTAGTGCATGAAATTATGTATTTTTCTTCCGTTGTAACGTAATAAGAAT
GTACAAAATAGAAGAAGCTTCCATTTTCTATACCTCGAAAAATCAGAGAATCTTTTGTAA
ATTCAACACTGTTCCAACCTATGTGAGGTACTTTCATGCTTTTAAACTTAACCACTTTAC
CAGGTAAATAAGAAAGTCCTTTGCCTTCATCTTCTTCGCTACTTTCAAATAACAGTTGCA
TCCCTAAACAGATACCTAAAAAAGGTTTGCTTTTATCGATATGTTCCAAGATATAATCTT
TTAGAGGTAATATATTGTTTGAAACTATTCCGAAAGAACCTACCCCGGGTAGTATGATTT
TATCTGCTGTTGTTATGTCATTTATTTCATTGCTAATAATGCCTCCGACAGCTTTTTGGA
CATTCGAAAAGTTACCGACCCCTCCATTTAATATGACTATTTTCTGCATATATACCACCT
CTATAATTTGTAAACCTTGTTTGTACTTTCATGTTTGTCACTTACTTCAAGGGCAATTTT
TAAAGCGCTACCTAAAGCTTTGAAAGAAGCTTCAATTATATGATGAGCGTTTTCACCGTT
TATTTGCTTAATATGGATAGTTGATTGTAAATACCTTGATAAGCCTAGAACTAATTCTTT
GAAGTTGCCTAGGTCAAAACCTTTTTCAGAGTCTTTGATGTTGATATCTATGTTTGCATA
GGATCTTGAAATATCAACAGAAACGAGTATAAGGGCATCGTTCATTGGTAAGATGGAGGT
TCCGAACCTTTTTATGTTTTTACCTTCCACTTCATTTCTTAAAAATTGGCCAATAGTTAT
TCCCATATCTTCCCATAAATGGTGACTTAGATCGAACTTTGCCTTGATGATTACTTTTTT
TTCCATGTAGTAAAACAGGGTTTTCAATAAATGGTTTAGAACAAGATCTCCAGTATCAAC
AAATAATTCCGTAGAGTAATTGATTTCTATGTCCGTTTCGTTAGTTTTTCTTCTCATTTC
CTTACCTCCATAGACTTTTTGTGTTGGTACATACCTTCGATTTCAGCCATTCTTATGCCT
AAGTATCTCTCTTTTAATAGCTCTTCTTTACTCACTTTTGCGATGGATATTTTCTTTGTA
AAATCTGATAGGTTCAACACCGATGAGAAACGCGCTGCACCACCCGTTGGCAGTACATGG
TTAACTCCTAAGAAATAATCCGCTGCGGGTACAGGTGTGTAATCTCCCAAATAAATAGCT
CCGGCATTTTGTATTAGAGGTAGTACTGATTCAGGATCTTTTGTCATTATTTCTAAATGT
TCGGGTGCTATTTCATTAGTTTTATTTGCACAATCTTCCATACTTTTGAAAAGATATCTC
TCTATCCCCTTTCTTTCGCAATATTCATATAATTCTTTAGAAGTAGTGACCAAGAAAGAT
CTAGATTCATAACCATGTTCAAGTTGGGAGAGTAAATCGTTTAGAATGTATTCTGGTTTT
GCTGTCTCATCTGCTATCACACAGATTTCTGATGGCCCTGCCAAACTGTCTATTCCAACT
TCTCCAAACACCTGTCGTTTTGCTTCATTCACATATTGATTTCCAGGACCAAATATTTTA
TCTACTTTCTTCATACCGATGCCGTATGTCATAGCAGCTATAGCCTGAATTCCACCAATT
TTGTAAACTTCTTTTATTCCTAATTTTTTTGCTATATAGATGATGTATGGGTTTATTACC
CCATCTTTTGGAGAGGAAGTGATTAACATTTCTTTTACACCTGCAATTGTAGCTGGAATA
GCTACCATCAACAAACTCGAAGGTAAGGGTTTACCTCCTGGAACATAGATACCTATCCTG
TTTATAGGTCTATTAATTAGTCCATAAGTTGAGTTGTATTCATTGGAATACAAAATATCC
TCTGTTTTTTGTTTTATATGGTAATTTTCTAACCTTTGAATTGTTCTTTCTATTACTTCT
TTATCTTGCATTGGAATTTCTTCGTCGATATCCCATTCTTCAACTTTTAATTTTATATCT
CCATCGTAATTATCGAATTGTTTTGAATACTTTTTTACTGCAGGCATTCCGTTATTTTTT
ATGTCCTCCAATATCTGTGAAACATAGTTCTGTAATTCCATTATTTTTTCCCTCCCTTGA
TTTTTTTATTAGTGTCTTTAGAAACTTTGAAATTTTTTTAATTCACATTT
>MPF_scaffold_248 dna:primary_assembly primary_assembly:ASM150805v1_:MPF_scaffold_248:1:19154:1 REF
CAAACGAGTGTTTGAGATATCAGGGATCACCAATGCGAAAAAAACTGGTATTAAAGGGAA
AACGCAAGGGCTAAAAAATGATAATAATCCACCAGAAAACGCAGTTAAAAAAGTAACAGA
ATTTGTTATGGCAAGAGAATTCATCCACTTTACTCCTTTTTCCAAATTATTAAAAGTTAG
CCATACCCCGTCAAGGTATTTTAATTATATCACATAAAATAGAGTTTTAGCAACAAAGAT
TTGTATTTCTATGGCTAACCTAAGAAAGATTTGTTTTTTCTTCAATGAATAGAGCCTCAT
TTTTTGTCCGATGGGTTTACTACTTTGGTAATCAATATTAATTTGAATGTAATAAAAATC
GTTTATAATTCTTATACCCTCCCCTTATGGGGTGGATACAAACAATTTTATGAAACACGA
AAAGATTCTTAGAAAACTTAAAACAGTGCGTGGTTAAATTGATGCAGCTATAAAAAGTTA
CAATAATTTGGAAAGGAGTGATAAATTATGATGGGATTCGGTTTGGGAATGATGTGGGGA
GGATTTTCTTTGATTTTCTTGATAATAATTATCATAGCAGTGATTTATTTTATTAATAAT
AAGAATGACGATAATTCGAGTTCATATCACAACAATAATAATGACTTTCCTCATCAAGTT
GATAGAGCTGAAGAGATCGCTAAAGAGCGTTATGCTAGAGGTGAAATAAGCAAGGAAGAA
TTTGATCAGATAATAAAAGACTTGAAATAGGATTAAAAAAATAAAGGTTGTAGAGACAAA
AAGGCTTAACTATGAGGGGCATGAGTAAATAGATTTCTGGAGAGGAGTGTATATTATGGG
ATATTGTTATCTGTGGGGTGCTTATGGTCAGAGTATTCTAGGTGGATATTGGTGGATTAT
ACCTTTGCTTTTCTGGGGATTGCTTGTAACGGTGATTGTGCTGTTGTTTAAGGCAAACCA
AAAACGCAGCAGCTATCATGCTCTAGACATTCTCAAACAAGAATATGCCCTGGGGCGGAT
TTCCAGAGAAGAGTATTTGACCAGGAAAAAAGATTTAAAGTAATATTTAAGTAATATTTA
AATAATAAAAGTCGGGAGATCGAATCTACCGACTTTTATTATGAAGTACTGCTATCAAAA
ACCCTGCCTAAAAAAGTTCACTCCTTTATCCAATCGAAAACTTCTTTTTTTGAAATAGTA
GCCAAAGCTATGTAGTTATCCGCTCCACCGTAGTAAACATAGTATTGATCACCATATTCA
ACCAATGCATCTGAGAATACAACGTTTGGAACTCCTCCGAAAATCTCCCACTTTTCCTGA
GGTTCCAAAATAGGTTCTTCTGTTCTTTTTAATACCTTTGTTGGATCTTTTAAATCTAAG
AGCATAAAGCCCAGCCTGTAGATAGGCCTGATATCTTCTTGAACACCATGATACAAAAAC
AGCCAACCATAAGGAGTTTTTAAAGGTGGGCCACCTGCTCCGATCTTTAAGTTATCCCAA
TAATCTTTTCTTGGAGAAGCAATTTTTACATAATTGTCCCAATGTATTAAATCATCAGAA
TATGCAAACCAAATATCTGGTTCCAACCTATGAATTAAGATATATTTTCCATTAACCTTT
TCCGGGAACAAGGCAGCATCTTTATTAGGACTTTCTGGTAAAATACTTCCGTATCTTTCC
CACGTGAAGAAATTTTCTGTGGCAGCTAAAGATATTTTGATATTTCTCGGAGAATAAGCT
GTATAACACATATAATATTTTCCATCTATATGCGTTATTCTTGGGTCTTCGACACCGTAT
AGTTCCGATAAATCTGAGGGTTCAAATACAGGTTTTTCCATTCTATTAAAGTGTAGACCA
TCTACACTTACAGCATAACCAATCCGAGAAACCATATCTTCTCCTTGGGCGCGGTACAAC
ATGTGGAAGACTTTCCCATCATAAACTACGGCAGGATTAAAAACAAACCTAGACTCCCAC
AAATGCAATGGATTAGGTCCAAACAATGGGTTTAACAAATGCCTTTTCAACTTCAAATTC
AATAGATATCCCTTCCTATATTTAGAAGATTAAACTTCCCCATGCCTGAAAACAACCTCA
CGGCAAATAAGGACAGGGGATTTCAAAGAAGATTGGCTTAAAACCCTTATTCTTTGGGGC
TGGTTTAAACAGCCTCTAGCCTGTAGGACGGTTAAGTCCATCAGGTTACTTTTGCGAAGT
ATGTTTAATGCACCGTTGCAATCAGCATTAATAATCGTGCCTTGACAAGTTTTATATTGC
CCCCTGGATATGCGTTTTCCGCTAAAGCTGTATCCCTGAGGATTATCGGCATTGTAAACA
GGAATATCATCATTGGCGAAAAAGTCGGCCTTTGAAGTATAGCTTTCTTCCTGCTCAATG
TAGTTAATTCCATAACGCTCGCAAAGGGACTTGATTTTAAGTCGCAAATTACCATGTGAT
ATTTGAACAAACTTTTGGTTATTGCTCTTGCCAAGGCTGATATTACGCTTCCAGTCAGGG
TTATAACCTACAACAATATTGCCAATATCGTTTTCGATGCAGTAGTTAACGATAATTCTT
GCAGTTTTGTTCATATAATAGTTAAGACGGTTATTACGTTTCTTGGTATTAATATATTGG
CGATTGGTTATGCCCTTAATCCCTTGCTTGTCCTTGATAGACTGCAACCTTGCGTTTTCT
TTGTTATACCACTGGTTAATTGATTTTAATCTTTTACCGTCCATGATAAAGGACGCCCCA
GTGTTTGTAACACAAGTTGCGAGGTTGTCAAGGCCAAAGTCTATAGCAAGAGCGTTACCC
GTATTAAGGTTAAGGTTTTCTTCTTCCTGAACATATACAAATTCAATATCAAAGAATTTA
CAGTTGTGCTTAGGGAAGATACGGATTTCTTTTACTTGCTTTTTGTTTAACCTTTCAGGG
AACGGAAGTTTAACTTCTCCAAATTCCTTCTTGAAGGCATTGGACATAGGCACGGTAAAA
TAACCGTCCTTAACCTTGAAACGCGGGATAATCAACATAAAGTATCCATCTTTTGGAAGA
TAATGCGGAAGCCGAATGTCTGAAAACCTGTAATTGCCCTCTTTAGCCTTAGAAATAAGA
GCAAAGAAAGACTTAAAGTTGCAGTCGACTACTTTCATGGTTTGTTGTGCAATGTCTGTA
TTAAGAAGTTGATAGTTTTCGTTTTCTTTACAGATATGGTAGGCTGATTCGTAGCGTAGA
TACTTTTTCTCTGTAAAGTAATATTGGCGAATAGCATATAGAGTTGAGTTATACAAGTTT
TTAGACAGCTTACATAATTCTTTAAGGGCGATATATTCTTGTTTGTTTAAATTTCTTAAT
TGGTTTTTCTGGGTACGATACGTAATATCACCTCATTCCAATAGCATTATAACATGTTTG
TGGGAGGAATGTAACTATCAAGCAAAAAGAAAGGAGAATGGTGCTTCCTTGAACTCCTTT
GGGGGTGTTTTCTATGGATGAATTCAGCGGTATCCGCACCAAATATTTCTATGATTCCTG
TTATGATTGTATTTTTAGCCTTTCAAAGGTATTTTGTAAAAGGTATAACAATGGGATCTT
TAAAATAAGAAAAAAGGGGAGGAGAAAATATGGTGCACGCACTTTTCATAGGGGCTCACC
CTGATGATTATGAGGCTTTTGCAGGAGGAACAATACTTCGATTGAAAAACGAAGGGAAGA
GTTGCGGGGGAATAATCTTAACCGATGGCTCCGCAGGGAAGAACAACGATGTCAACGTAA
GAAAATTGGAGGCAGAACGTGCTGCAAAATCTTTGAAACTTGATTATTTTGAAATGATAG
GAATGAAAGACGGATATTTAGATGAAATTAATAATTTAGCCAGATTAATCGCAAATCTTA
TTCGCAAATATAGGCCCAAAATCCTTTTCACACACTATTTTGAAGACAAGCACCCCGATC
ACAAGGCAGTTGGAGAAAGTACTATAGATGCCTTATTTTTAGCTAGAACGAAAAGAGAGG
ATTTAGAAAATGAACCTTACAATTGTTCCAACGTTCTTATGTTCATATCTGATATCACAA
AGATTCCTCAATCTAAATTCTTTGTAGAGATTACTGATTTTCTGGAAGAAAAAATCAAGG
TTTTAAGATTATACGAATCTCAAAAGGAAGTCTTAGACCCCATATCTTTGATGAACAAAT
ATATAGCAGCTGATGTTTTAGAGGGAAGAAACAAAGCTGTAGAAGTATTTTATCCTTTTA
TACTAACTTTTCAAGTTTTGAATACTTTTGATGAATATATATGAAAATAAAAGAATTTTG
TTCTTAATTGCTTTTAATTGGGCATAATCGTTCTTAATTCTCATTAACTCCAAATAATTC
CATTTGACTTTGTCAAATATAAAAGGTATAATGGCAATAATTGTTGAAACGTTTCAATAA
GGAGGAGATTATGACAAGAATAACAATAAAAGATGTGGCTAAAAAAGCTAAAGTATCAGT
TGGAACCGTTTCAAGAATAATAAACGGTGAAAAAAATGTTACAAAAGAAAATTTACAAAA
AGTCTCGAAAGCCATTGAAGAGCTGGGTTATGTTCCAAACACTTATGCTAGAGGTTTAGT
AACTGGTAAAACCAAATCGATATCTATAGTAGTACCCATGATTCGTACAGACTTTTATGA
TAGATTAATTAATTCTGTTGACAAAACACTTGTTAGAAAAGATTATGAAAGTTCCATATT
TCCACTGTTGTCTGAATATAGATTAAAAAAATTTTTAGAGAAAAATTCTATTCTTTATCA
TTCTGATGGTATATTAATGTCCTCATTGCCTGTTAATAAATTATTTAAAGATGGGAAAGT
TCCAACAGATAAGCCGGTTGTTTTATTAGATATGGAATCAGAATATTACGACTGCGTATA
TATTGACAATTATGAGATAGGTAAAATTGCTGCAAAAATACTTATGGAAAAAACTGATAA
CATACTAGTTTTCACCTTTATTGAGCCGGAAAACATTTTTACTTCCGGTGTGTTTGAAAG
AAGGGTTAAAGGTTTTGAGAATATTTTAAATCAAAATAGTGTCGGTTTTTCGAAAAAAAA
TATTTTTCATAGTGAATTAAATCTGCATTATGCTTTAAATGAGGCTTTATCGGTACTAAA
AAAAGTTAAGAAATTTCCAGTAGGTTTTTTTGCAACAACTGATTTGTTTGGTTATGGAAT
CATTTTAGCAGCAAAAAATTTAGGTATGGAGGTGGGAAAAGATGTATTCATAGTAGGTGT
AGACGGGCAACCTTGGACCGAGGATATTGGCTTAACTACTATAAAACAACCAATTGAAGA
AATGAGCGACTTAGCAACCAATATTCTTTTAGACAGGATTTATTCAAAATATTCGGTATC
TAGCAGGAAATCTATAAAATTTGACCCAATAGTGGTTAGAAGAACTTCGGCGTAGTTTGG
TATTACTCATTAAAAGGATGAAAAAATTTTAAGGAGGAGAGAAAAAATGAAAAAAATATT
TTTGTGGTTGGTAATCGTTATTGTCAGTGTTTTTATGTTCGGTAAAACTGAGTTAGTTTT
TTGGCATTATTGGGATGGTGAAAATGGCAAAAAGCTGGAAGCATTGGTGGAAAAATTCAA
CTCTGATCATCCTGAAATAGAAGTTCAGCCTGTCTTTATACCCGGATCGGATTTGTTAAT
TAAAATTCAAACTTCTATTCTTTCGGGGCAAACACCTGATTTTGCAATTTCAGATATTAT
TGGAGTTCCTTTGATTTTGGATACAGGTAAAGTTGTTGATCTCATGCCTTTTGTTGAGAA
AGATAATTACGACCTAAATGATTTTTATGAAAGCACTTTAGTTTATGGAAGACTTGGGGA
GAGTTTATACAGCATTCCGGTGAGTTCAAGTAATCTTGGATTGTTCTGGAACAAAAATTT
ATTTAAGGAAGCAGGGTTGGATCCAGAAACACCACCAAAAACATGGGAAGAATTAATAGA
ATTTAGTGAGATAATAAAAGAAAAAACAGGTAAATTTGGTTACGAACTATTTTTAGATGG
AGGAGAAGGAACAACATGGCAATGGCAAATATTTTTATGGCAAGTAGGAGGAGAGTTTCT
TGATCCTATTTCGAATTATAGAAAGTCAGCTTTTAATTCCGAATCAGGGGTAAAAGCACT
CCAGTTTTGGGTGGATTTAACAAATGAATACAAAACTTCCCCCATAGCTCCTTGGGGTTT
ATTTGGTAGAGGAGAAGCTGCTATGGTTATGGATGGATCCTGGATGACTCAATTTTTCCC
CATGCAAGTAAATTTTGAGTTGGGAAGCGCTATTTTCCCGTATCCAGAAGATGGAAAACC
TGCAACCAATATGGGTGGTGAACAGATATTTATTTTTGAAAAAAACAAAGCAAAAGTAGA
GGCATCTTGGGAATTTATAAAATGGTTTACAAGTACTGAAATCCAGATTGATTGGGATAA
AGCAACAGGTTTTATACCAGTCAAAAAGTCTGTTGCGGAAAGTGAAAATTACAACGCTTA
CATAAAAAATACAAATAGGCTTTTGTTACCATTTATTGAAGTTCAACAGTATGCCCACGC
TAGACCTCCAATAAAGGAGTATTCACAAGTCTCTGATATAGTATCAAGTGCTATAATGAG
CGCAATTTATAAAAAGAGTACACCCCAAGAAGCTCTTGATCAAGCAGCAAAGCAGGTTGA
TCTTCTATTGAACAAGGAGTGATTGGATGTTTCCAAAAGTAGGTGGGTCTTTGACCCACC
ATTTTTTAGAAAAGGAGAAAATAGCTCTAAATATATTTCTCATACCTTCTATTATAATCA
TCCTAATTTTCAATATATTTCCAGCTTTTTACTCATTTTTCTTAACTTTCTTCGAGTGGA
ACGGTTTTAGTCCAACTAAAGAATTCATCGCTTTCGACAACTATATCTCTGCATTAAAAG
ATCCTGAGTTAAGGAATTCCATAGTAGTTACTCTCATATATTCAGTATTTGTAACCTTTG
CTTCGATGTTTTTGGGAGTTCTAATTGCCCTAACTTTAAATATGGATTTAAAAGGGAAAT
CTATATTCAGATTAATTTATTTTATCCCAGTCATTACTCCAAGCGTAGCCTCAGGAGTCA
CTTGGAAATATTTGTTTGATCCGTATAATGGAGTGATAAATAATTTGCTTGGATATTTTA
ATATTGTCGGTCCTCTATGGTTAAACGATCCTTCTTGGGCTCTTTTCTCAGTGTCTATTG
TTGGAATTTGGAAAAGGACAGGATTTTGTATGGTAATTTATTTAGCAGCTCTACAAGATA
TCTCAAAAAGTTATTTAGAGGCGGCGCAAATAGATGGGGCTGATGAATGGAAGATATTTA
GATACATTAAATTCCCTTTGCTAACTCCCACATCACTTTTCTTAATTATAACAGGGTTAA
TTGAGTCATTTCAAGTTTTTGATTTAGTATATACTATGACGAATGGTGGACCCATAGGAG
CTACCGATGTTCTTGGATTTTTACTATATAGACATGCATTTAAATATTTCAATTTAGGTT
ATGCTTCTGTAGTTTCTGTGTTGATGTTTATTATTCTATTTGTATTATCTATGGCACAGT
GGAAATATACGGGAGGAGGCAGGAAAGTTGATTAAGAAAAATTTGAGCGTCAAAAAAATA
ATTCTATATTTTTTTCTTATATTAGGAGCTTTTATCAGTTTAATGCCTTTCATGTGGCTG
GTAACAACTTCTTTGAAACCACCAGGGAAAATATTTTCAGCACCCTTGTTAATCCCTACA
AATTTTTATTTTAAAAATTATATTGAAGCTTGGCAATCAGTCCCCTTTGCTAGATATATC
TTGAATAGTACGATAATGTCTATCGGAATTGTTTTCTTTCAAACTCTATTTTCAGCAATG
GCGGGTTATGCATTTGCTAGATTAAAATTTAAATTTAGGGATGCTTTATTCATAATTTTT
TTAATAACAATGATGATACCTGAGCCTGTGAAAATAATCCCGAATTTTTTGATAATAAAA
AATTTAGGATGGTATGATACTTACGCCGCTCTTATCATCCCTCGTGCAGTTAGTGTTTTT
GCAATATTTCTTTTTAGACAATTTTTCCTTTCTATCCCAACAAGCTTGGAAGAATCTGCG
AGGATAGAGGGAGCGGGATTGTTCAGAATATTTTTTCAAATAATATTACCAATATCAAAA
CCTGTAATAGTAACGAATATTTTATTTTCTTTTTTATTTTCATGGAATGATTTTTTATGG
CCTTTGATTGTTACTGATTCCGAGAAAATGAGAACTATTCAAGTAGGGTTGTCATATTTT
CAAGGTAGATATGGAATAAGATGGGAACTTTTATCCGCAGCAACTATTTTTGCTATCTTA
CCATCTTTAATAGTTTTTCTAATAGCACAAAAGTATTTTATTGAGGGAATATCAACATCT
GGGTTAAAGGAGTGATGACCTGTGAAAGATAGTGATCTAATTCTATATGAAATTTTTCCT
GATCGTTTTTTTAAAGGGGGAACTTATGCAAAAAAATACAAAAAATGGGAAGACTTACCT
AATAGAAACAGTCATTTTGGAGGAAATTTGAGAGGAATCAAGGAGAAAATACCCTATTTG
AAAGAACTTGGAATAAACTGCTTATATTTAACACCGATCTTTAAGGCTAAAAGACCTCAC
AAATATGATACTGAAAATTATATGGAAATTGATCCAAATTTTGGGAATATGAATGATTTT
GATGAGTTACTACAAAGTTTACACGAGCAAAATATTAGATTAATCCTTGATGGAGTTTTC
CTCCATACAGGTGATCACTTTTGGGCTTTTAAAGATGCTGAAAAAAAAGATGGAGAATCG
TTATATTGGCAATGGTACTTTTTCAATGGATACCCTGTAAAAAGACTCCCTAAACCGAAT
TATGAAAACTCTGGAATATATTACCTTCCTAGACTGAATCATAATAATGAGGAAGTAATT
GACTATTTGAAGCAAGTAGTGGCCTATTGGACTCTGAAAGGAATAGACGGTTGGAGATTT
GACATGCCATGGCATATAGGACCTGTTTTCTGGAATGAAATAGTCGGTGTGGCAAAGAAT
ATTAACTCTGATATTATATTAATAGGAGAGTATTGGAATAATCCATCAGAAATACTCGAA
GATTATCCTTTTCATGGTGTTATGGACTATATTTTTAGAAACGAAGTGATAAAATTACTC
AAAGGGGAAATAAATCCTATTGATTTTGCCGAAAAACTTAAGTATAAAACGAATAGTAAA
TTTAATCGATGCTGGAATATGTTGGGAAGCCATGATACCAGCAGAATTAGAGGAGTCCTG
AAAAGTGATGCAAAAGTTAAAATTGCATTCACCCTTGCATTTACTATTCCAGGGAACCCG
ATTATATATTATGGAGATGAAATTGGAATGTTTGGAGGTAAAGATCCAGATTGTAGAAGA
ACATTTGTCTGGGATGAAAAAAGGTGGGATTTATCAATATACGAACATATCAAAAATGTT
ATAAACTTTAGAAGAACATTTAACAAAATTCAGAATTTCGATTTTGTAAAATTGAATAAC
TATGAGATAAGTTACTTAATTGAGAATGATGATAGATCATATTTAATAAATATTAATTTA
AAGGAATTTCAATCTACAATAAAAAGAGTTTAGGGGGTTTATATGTATTATAAGATCGAG
AATGATGGAAGTTTAACTTATTTTCAAATTTTTCCAAAGGAATACATAATAAGTAACAGA
TCTTCCACAATGTTGTTGAAAAACTGCATGCCTTTTTCTGTTTTTTCTAACAAGTATGGA
ACGGTAATGTCTAAAATAAGATTGAACTTTTACCCAAGTCAAAGGGTTAGATTTTGGCCT
GATGGTATGTCAGCTTATAATGGCTTATCAAAAATGACTGTTATGAGCGACCCATCGGCT
TATTCTTTCCTTGTTAAATTTAAAAATGTAAAAAATTTAGTGTTCTCATTCACACCAGTT
TTTAAAAAAGAATTCAAACTACCTTTTTTTGATGAGATAGAAATTCCTATAAGTTATCAG
CAGGAAGTAGAAAATAAGTGTTTGACATTTGCTGATGACTTTAAAATTATCATTAAAAAA
GGTGAGATAAAAGATCTAATAAAAGGTGAAAAAGTAGCCTTCGTGTTGAGATCTGACGAG
AACAACGAAATAGAGATTATTATTGGGAAAGAAGAAAAGAACTTAGAAGAAAAGAACACG
GAATACCTTCACTATCTGAACAGTTTAGTACAAAACAAAGACTTAAGTGAGTTAGAAAAA
TCAGAGTTTTTATTTACAATGCACACTGCTTTTTCCTCGATAAAAGATTATGATGGGGAT
TTAGCTTTAGCAGCAGGGGTTAATTATTCTTTCCCGAATAGGACATATTTTAGAGATAGT
TTTTGGACTATACAGCCGATAATGAAAGTGGATCCAAAATTTGCTAAAAACCAAATTTTA
TTTTTGTCCGAAGGTGTTCACGAAGATGGAAGCTGTCCAAGCGGTGTAATGAAATTAGGT
GAAGAGGAATTGGCTTTTATTAGAGGCAAAAGAAATATGTTGCCCAAAAAGGTAAAAGAA
TTTTATAAATACGAAAAAGATTGGTGGTCAAACCATCATGACTCTGGAGGATACTACATA
ATACTTTTGTCTGATTATATTAATAATACCGGAGACTTGAGTATTTTAAAAGAACGATTT
CCAGATGGCACAGTACTGGATAAGATTGGTAATATTCTTAAAAGGTATATTATGTTAGAT
ACTAGTAATGATTTATTGTTTGAAAAGCCTTATGATTCAAACGATTGGGCGGATAATGTG
TACAGAAATGGTGCTGTTACATACGATTTAGCAATACAGATAAAAGCCTTTGAAGAAGCT
TCTTTAATATATGATTTAATTGGAGATAAAAAAATTGCTGAAGATATAAGAGAAAAATAT
CAAATAATGAAATACAATTTCAACGAAAAAATGTGGAACGAGGAAAAAGGGTATTTTAAT
GATTTTATTGGTGACTATTTGGAAGATCACTTGAATATAGACACGATATTGGCTTTGCTT
TTTAATATAGCAGATGAAGATAAAAAAAGAAAAACTTTAAACGCTATGGAAAGAAAACTT
GAAACAAAAAATAACAACGAACAAAAATTTGGAGAGTGGGGAGTTATGTCAGTTTGACCA
TTTTTCAAATCAAAAAAGCACCTTTTCAGTAAAAGTGTATTTCCTTACAGGTACCACAAC
GGGAGTGATTGGCCTTATTTGTCCTCTATATATGCCCTGGTTAAAAAAAGTGAAGATATG
GATTATAGATATCCTTTAACTAGATGGTGGGAATACTCCTTGGAAAAAGGATGGATAAAT
CCTGTAGAATACTATAGTCCAATCTATCCTCGAGGATCACTCAACCAAGGATGGTCTTCC
ATGGCTGCAACATTATTTCTTTGAATTATCAACGATTATGGGTAATTTGAGCCGATTAGT
AAGAATTAGAGTCGATTATTGTACGAATAATTAATTTCATTTTAGAACGAATTAATTGTA
TAATATAAATAAGAATTTATAAAAGGAGATGATCAACGTGAGTAAAGTCGAAGATTATTT
TAATGTGGAAGGCAAAGTGATAGTAATAACAGGTGGAGCCGGCGTTCTATGCTCTGAAAT
GGCTAGATCCTTGGGAGAAGCTGGTGGAAAGATTGTTATACTGGATCTATCAGAAAGAGC
CATGGATATGTTAAGTATTGAACTGGCAAAAAAAAGTGTTGAACACATGTGGATTAAAAC
TAACGTCTTGCAAAAAAATGATTTAGTAATAGCAAAAGATGAAATTCTTGAAACATTTGG
TAAAATAGATATACTGATAAACGGAGCGGGTGGCAACAGACCCGAGGCAACAACAAGTAA
AGACAAATCATTTTTTGAACTTCCGGAAGATGCAGTACAATGGGTTTTTAACTTGAACTT
CTTAGGTACATTTTTGGCAAGTCAAGTGTTTGGAGAATATTTTGCAGAAAAAGGTTATGG
AGAAATAATAAATATCTCATCGATGAACGCATTTAGGCCCTTGACAAACATCCCTGCTTA
TTCTGCAGCTAAAGCTGCTGTGAGTAATTTTACGCAATGGTTAGCGGTTCATATGAACCA
CAACTATTCCAAAAAGATAAGGGTCAATGCTATAGCTCCAGGATTTCTATTAACTAATCA
GAATCGATTCTTGCTGACCAATCAAGACGGTAGTTTAACCCAAAGGGGAAATCAAATATT
GAATCATACACCTATGGGAAGATTCGGAGAGCCTAAAGATCTAGTTTCTACAGTGATGTG
GTTGATAAGCGATAGTTCTGAGTTTGTTAACGGTGTTGTTGTTCCAATAGATGGGGGTTT
CTCTGCGTATAGTGGTGTATAATATATTTTATTTTTGTTTAGGAAAGCTATAAGGTCCAA
TTTTTCTTTGGGAGAGAGTTAGATAAAAAATGGAAGGAGTTGATATAATGGATCAGCAAA
AGAGCGATATAGCGGTTATAGGGATGGCGGTGATGGGGCAGAATCTTGCTTTAAACATGG
AATCAAAGGGTTTTAAAGTATCCGTTTACAATAGAACAAATGAAAAAACCGAAAGATTTG
TTGAAGAAAGAGCCAAAAATAAAAATATTCAAGGGGCTTTCTCTATTGAAGAACTTGTTT
ATTCATTAGAAACACCAAGAAAGATCATTCTGATGGTTAAAGCTGGTAAACCGGTTGATG
ATGTAATCAATGAACTTTTACCTTATTTGAATAAAGAAGATATAATCATAGACGGAGGAA
ATTCTTTTTACAAAGACACAGACAGGAGATACGAAGAATTACATAAAAAAGGAATAAGAT
TTTTAGGGACCGGCATAAGTGGAGGGGAATACGGTGCGTTGCACGGTCCATCCATTATGC
CTGGGGGAGATAAAACCGCATATGAAGAGGTAAAAAATATACTTGAAGCGACCGCTGCTA
AAACAGAAGATGGCCCATGCGTTGCTTACCTTGGCCCTAAATCAAGCGGGCATTATGTGA
AAATGGTTCACAACGGGATAGAGTACGCCATAATGGAATTAATAGCAGAAATATACGATA
TTATGAGAAAAGTGTTTAAAATGACTCCTCAGGAAATGAGTAAAATATTTAAAGAATGGA
ATGAAGATCATAAATCTTATTTGATGGAAATTACTTATAAGATTTTAGAGTGGAAAGACG
AAGAAACTGGTAAGCCAATTGTTGACGTCATTTTAGATAGTGCAAAACAGAAAGGTACCG
GGAAATGGAGTGTTCAAGACGCTTTAGACTTGAATATATCCATACCCACCATAAATGCTG
CCGTCAATGCAAGAACGTTATCTTCAATAAAAGATGAAAGGATGAGGATTGGAGAAATAT
ATGGAACATCCAATGAAGTGAATTTAAATGAGAGCTTTATAAACTCATTAAGGGACGGGT
TGTATATTTCAACAATAATTGCTTACGCGGAAGGTATGAAGCTGTTGCAAGTAGCATCTA
AAGAATATGAATATAATTTAAATCTATCAGAAGTCGCAAGAATCTGGGAAGATGGATGTA
TAATAAGATCCGAATTTTTAAAACCAATACAAAGAACGTTTAAAAAAGATCCTAATTTAG
TAAATTTGATAATTTCTGACGAATTCCAAAGTGATTTTAAGGAGAAAATTCCAAAGTTGA
GAGAGGTAGTTTCAGAGATCAAAAAAGCTGGTCTACCTATTCCTGCTCTAAGTTCAGCCC
TTGATTATTTTGATGGGTTAAGGTCAAAAGAGTTACCGGCGAATCTGATTCAGGCACAGA
GGGATTATTTTGGTGCTCACACGTACGAAAGAAGGGACAAAGAGGGAATATTTCACACAG
AATGGCAAGATATACATAATATCTAAAAAAAGGGGGGAAAGAGGTGTCGGAAGACAATAA
TAACATCGCGATAGTAAATTCCAGTACATTTGGAATATACTTTCCAGATTTAATGCAACG
ATTAAAGAAAATAGGTATTGTGGAAAGGATAACTGTCGATCCTAAGATACCAGGAAGAGA
GTTAGCAGACAAATTGAAAGGTTGTAAGTTTGTTATAGCAAGCGTTACACCAAACTTTAC
TTCAGAATTTTTTCAATTCAATAAAGATGTAAAACTAATTGCTCGTCACGGTATTGGATA
CAACAATGTGGATATTAAATCCGCAACAGAAAATGGGGTTATGGTCACAAGGGTTCTTGG
TATCCACGAAAGAGATTCCGTTGCGGAACTTGCTATTGCTTTGATTCTCATCTGTTTGAG
GCAAATTATTCCTGCCAATAAAGCGGTTAAAGAAAATAAATGGCAAGATAGAAAAGGTTT
TGTGGGTGATGAGCTGTCAAAATTGACGGTAGGAATAATTGGTTATGGAAACATTGGTAG
CCGAGTTGCTGAGATAGTAAAAGAAGGATTCGGTTCAGAAGTAATAGCTTATGACCCTTA
TATAGCTGACAAGGTCATAGAAAAAACTGGGGTAAAACCGGTAAGCTTTGAAGAACTTTT
AAAAACATCCGATGTAGTAAGTTTGAATGCTTCTTTAAATGAAGGGAACTATCATTTCAT
AAACAAAAGAGCTTTCGACTTAATGAAAAACGGGGTAGTAATAGTTAACACGGCAAGGGG
AGAATTGATAAACCAGGATGATTTTATTGAAGCTTTAGAATCTAAGAAAGTTTCAGCTGC
GGGGCTTGATGTATTAGAAGAAGAACCAATAAACCCAAATAATCCATTACTGAAATACCC
AAATGTGTACATATTGCCTCATATAGGGGGATATGGGAAGTATTCATTAAGAAAAATGGA
TGAAAAAATGGTTGAGGATATTGAAAAGTTGATGAAAGGTGAAATTCCTGAACAAATAGT
TAACCCAGAAGTTATAGAAAAAATTATAACAGAATTCAAAGGTAGAAAATAAATTATTAG
TTTAAGGTGGTCTGCAGTGGCAAAGACTTCCTTAATCCTTATGGGTGGGGAGCGTTTTAA
AAATTTTTGAATATTAAAGAAAAAAACAACAAAAGGGGTTTATTGTTATGAAATATGTTT
TAGTCCTCGATGTGGGAACGACAAACATGAAAGGAGCAATTGTAAACGAAATAGGAGATA
TCATTTCTCAAGAAATCAAAAAGATAAATTTAGTTCAGCCCGTGGAAGGGGCAGCGGAAC
ACGATCCTCAAGAATTATGGGAAAACTTTTTGGATATATCTAAAAAGATAATCACAAACT
TTGAAGGTGATATTTCATTATTAATTTTTTCTGGGTATCAATTTGGTTTTCTTCCGATAG
ATCAAAAAGGGAATCCTTTGATGAATATGGTCACACTTTTAGACACAAGATCACAGAATA
TAATGAACGAAGTAGGAGAAAGATTTTCCTTTGAAGAAATATATCAAAAGACTGGCTGCC
CACCTGCCTTTAATTATACAATAGCGAGAATATTGTGGTTGAAAAAAGAAAAACCAGAAA
TTTTTGCCAAAACCTATAAATTTTTGGACATCAAAAGTTTCTTCACATTCAAATTAACAG
GGAAATGTTACACTGAACCAAGTTTAGCCTCTGTTACACAACTTTTGGATATAAAAACGC
AAAAATGGGATGAAGAATTAATAAAAAGATTAGGCATTGAAAAAGATCAATTGCCAAATC
TTGTACCTGGGAATGTAATAGTGGATACGGTAAAAAAAGAAGTAGCTAAAAAAATAGGCT
TAGAAAAAGAGATTCCTATTATGTTAGGAGTATATGACGGTGGAGCAATGATTTTAGGAA
TGGGGGGTTATAAAAAGAGCGCTGTATGTAATTTAGGTACCACTGCAATGTTTAGAAGTG
CGTATAATGAACCATTACTTGATAAAACAGGGCAATATAGACTTCAAACCTATGCTCTAT
TACCCGGTATGTGGGCTATAGGAGGAGCGGTGAACAACGCGGGTGTAGTTTTGGAATGGT
TCAGAAATAATATAGCTAACGGTATGAGTTATGATCAGATAAACGAAGAGGTTTCGAAGG
TTAAAACAGGTTCCGAAGGGCTTATTTGCTTTCCATTTCTAACAGGAGAAAGAGACCCAA
GAATAGGCAGCTTATCTACCGGTAGTTTTTTTGGATTGAAAACTTTTCACAACTTAAGTC
ACATGGCAAGATCTATATATGAAGGTGTAGGTTATGGGCTGAACATGATAAAAACAGCTT
TAGAAGAAAATGATGTTAATTTAAAAAGATTAACAGTAGGGGGCTCAGGCAGCAAAAGTG
ATGTCTGGGTTCAAATTTTAGCTGATATATTCAACATCCCTGTAACCAAATCAAAGACCG
AAAATGCAACATTGATAGGTGAATCGATGGTAGCTTTTTCACAATTGGGAGTTTACAACG
ATATTGAGCAAGCTGGGGAAGTTATGATAAAGTTGGGAAAGAGCTTTGAACCCCAAACCT
CTTCAGTTAAAACATATGAAGCTTATTACAATTTTTTTGTAAAAATGATCCAAAACTATC
GGGATGTGTATACCTTACATGCGCAATTGATCAATTCTTGAGGAGAAGCAGAAAAATGGG
AATAAAATTCAGAGAAGCAAAAATAGAAGATTATGAACAGATGTATAGATTGTGGGAAAA
AACAGAAGGCATGGGTTTAAGTGAATCTGATACAAAAGAAAATATTGAAAGATTTTTGAA
TAAAAATCCTGGTTTAAATTTTGTATGTGAAGATAATGAAAAAATTATTGGTACAATTCT
ATGTGGCGAAGATGGAAGAAGAGGATATCTCTACCATCTTGCTGTTGATAAGAACTATAG
AAGAAATGGGATAGGGGAAAAATTGGTAAACTTGGTTTTAAGCAGTTTAAAAGAAAAAGG
TATAATAAAATGTCATTTATTTGTGTATTATGAGAACGAAATTGGCAAGACATTTTGGGA
AAAAACAGGTTGGTACAAACGCGACGAGCTGATAATTTATTCAAGGGATATTAAATAAGT
CAAGGATTACTATGCCTTACCTGTTTTCTCATAAATAAACCGTTTGCCTTTTCCACCATG
ACTATCATAAGAAAGACCAATATAGTTAAATAAATGGGATATAACCTTATATCAAAATAT
TCTTGCAAAAATCCAAACAAGGGTGGCATAAGGGTTGTTCCAAGGTATGCTGATGCCATC
TGTACGCCTATAATGGAATGTGATACATCCTTACCAAAATTAGTTGGTGTTGAATGTATC
AAACTTGGAAATATCGGTGCACAACCTAAACCTATAAGAATAAGGCCTATAAATGCCGTA
TAATTGATAAAAGGAAGAATCAATAGTAACAATCCTAAAATTATGATTCCTTGTCCTAAA
CGTACCATGTTCTTATTATTCATTTTAAATGTTATAAATCCAGATATAAACCTTCCTATT
GTAATTCCGAAATAAAATGAAGCAGCCCATTTGGCCGCTGTTTCAGCAGCTATACCTCTA
TTTAGTACTAAATAACTTGCCGCCCACAATCCAGTAGTTGCCTCTAATGCACAATAAGAG
AAAAAGGCGATCATTATAGACATTGCCCCAGGCAAAGCAACAACATCTTTTAAAGAATAA
TTTTTGTATTCTTCTTCTTTACTTTTGTTATTTGTTTTCTTTTCTTTCCACAGTGGCAAA
GTAAAAAACAGTACCAGAGTTAAAGCAATCTGAATTAACGAAATAGTAAAATATCCTGAA
TTCCATTTAAAACCGTTAGTTAATAATATTCCCATAATGTATGGACCAAGTGTGGCTCCA
ACTCCCCAAAAGCAATGTAACCAGTTCATATGTCTAGCTTTGTAATGTAGGGCGACAAAA
TTGTTAAGTGCTGCATCAACGCTTCCTGCACCTAAACCGTAAGGTATCCCCCACAAACAC
AAATGCCAAAATGTATTTGATATAGAAAAACCAAACAATGCTATAGCAGTCATTCCAACA
CTTATGGCGGTTAGTTTTCCAGTTCCAAGTTTACGAATAGACTTACCGCTGAACAATGTT
GAAATAATAGTTCCACAAGAGATAATCATCGATATAATTCCTGCATACGATACAGGCACG
TTTAATGTTTCATACATGCTTGGCCATGCTGAGCCTAAAAGAGTATCTGGCAATCCAAGA
CTGATGAATGAAATATAGATAATCACTAGTAAGATAGAATACATGCTAAAATCTCTCCGT
TGATTTAAATTAGAATAAGTTCGAATGATAGTATAGGTATTTTTGGTGATTGATTATATT
TACAGATTTAATCCTAAATTTTGAAAATGCTTTTTACTAAAACGCATTCCATAAAAACAC
AAAAATGAATATACATCCCCAACCATTTCCTGTGATTTCTCTTACTATTAGCATACCATA
AATAATGATAATTACAGTTAACATTTCAATGAAACCTTCAAGGGTAACACCTATCATACC
GTGTATTAAAATACACGCTATCGCAGAAAAAATCGCACCCCAATTGAGCAATCTGTTTTT
CGAGGGAAACCGCAGATTAATTTTATCGCTGATTACCACATAGTTAAAGCCCTCAAAAAA
GCCCCACGCTGTTGCGATAATTAACATTGTCACTATATTAACGGGGAACCCGCTCGATAG
AGCCTCTTTCGTCATCCATACAGCCTGAAAAGGTAAATAACTTGTTATCTGTTGTGTTAC
AGCTAAAAAAATGATATGTGGAACAAAACAAATTACGCAGAGGGCAATGGACATCAAAGT
ACCTTTTAACCTTAAACCATGTGAAAAAAAGCTTTCTTTTCTATAAATTGCTACTATGCT
AATTCCTAATCCGGCGATACTAAATTGACATATGGCAGCAATCAAAGTTCTTAACAAAAT
GGGTATATGCACATTCTTGACTACGTTGTTAAACTGGCTTTGGAAAGCCATACATATTCC
AAGAGCTGCAAAAGTTGTAATCAGAATTATCCATAGATCAGCATCCAGTCGTTTCTGTTC
TATTGTTGGTTTTCCCATACCCATATGTAAAATCTCCTCCCCTGTACAGATAGATAATAA
AAATATCAGGAATTTAAAATGAGTGCCAACCAACTGCCAACTAACTTGGAGAGATTTCTC
TCTCCTTTTTATCT
>MPF_scaffold_254 dna:primary_assembly primary_assembly:ASM150805v1_:MPF_scaffold_254:1:18955:1 REF
GGTTTACCCTTATTTGCTGAAGTGTGCAAACTATATTTTTAAATGATTTTGAATTTGGGG
ATCTTAAGGGGCATAGCCCCTTAACGTATGGAGGTGGAAGCATGGATCCAAAATGGGTAT
ATATAAAAGACTTCAAAAAACACATCGATCAAACAGTTGAATTTCGGGGATGGGTATGGA
ACAAAAGAAGTAGCGGCAAAATAGCTTTCTTACAGTTAAGGGATGGAACAGGTTTCATTC
AAGGAATAGCCGAAAAGAAAAATTTTGATGCTGAAACTTTTGAAAACATCAGAAAAATAA
AAATGGAAAGTAGCGTAATTTTGCAAGGAACCATAAAAAAAGACGAAAGATCTCCTGAAA
ACGTTGAATTACACATAACTTCCTTCAAAAAAGTACAAGAACCCCTTGAAGATTATCCTA
TTTCTAAAAAAGACCACGGAATAGACTTTTTAATGGAAAACAGACATCTATGGATAAGAT
CCAGAAGACAGTTTCATATCTTAAAAATTAGAAACGAAATTTTAAAGGCAATAAGAGATT
TTTATAATAAAAATGATTTTACTCTGATTGACACTCCCATATTTACCGGTTCTATAGGAG
AATCTGCTGGTAACACTTTCAAATTAGACTATTTCGATTATGGAGAGGTATATCTAGCAC
AAACCGGTCAACTTTATTTAGAAGCTGCGGCGATGTCTTTTGGAAAAGTGTACAACCTAG
GCCCTACCTTTAGGTCCGAAAAATCAAAAACAAGAAGACATTTAATCGAATTTTGGATGA
ATGAAGCTGAAGTAGCTTTTTACCAACATGAAGACAATATTAAATTACAAGAAAGCTTAG
TTTCTTTCATAATCCAAAGAGTATTAGAAAACACTTCGGATGATTTAAAAGAAATTGGTA
GGGATACAAATAAACTACAAAAAATTCAACCACCTTTTGAAAGGATGACTTACACACAAG
CGATTGGCTTTCTAAAGAAAAAAGGGTTTCAAATAGAATGGGGAGAAGATTTCGGTGCAG
ATGAAGAAAGTGCACTTGCTTCTCAATTCGAAAAACCTCTCTTTGTGGAAAAGTATCCCC
GAAAAGTTAAGGCTTTTTATATGCAACCTGATGAAAATAATCCTGATGTTGTACTTTGTG
ATGACTTACTTGCCCCCGAAGGTTATGGTGAAATAATAGGGGCTTCCGAAAGAATATGGG
AAGAATCCATCTTAATAGACAGATTGAAAGAATTCAATCTTCCTTTGGACCAATACCAAT
GGTACATAGATTTGCGAAAATTTGGTAGCGTTCCACACAGTGGTTTTGGTTTAGGCATTG
AAAGAACCGTTGCTTGGATATGTGGATTAGAACACATTAGAGAAGCTATACCTTTTGCTA
GAACGCTTTACAGAGTTTATCCATAAGATTCTAAGGAGTCATTAAGATGATCGAAAAAGA
AAATACAAACCAAAAGAGGTTACTGGATCCTTCTTTTATTGGAGAGGATACAGGATCAAA
GAAATTAAGGCCAAATTATTTGAATGAATTTATTGGCCAAGAAAACATAAAAAAGAAGCT
AAAAGTCGCAATCGAAGCGGCTAAAATAAGAAAGGAAGCGATGGACCATGTAATTTTAGC
AGGTCCACCCGGTTTAGGTAAAACAACTCTAGCTTATGTAATTTCAAACGAGCTAGGGGC
TAATTTACAAATTACAAGCGGTCCTGTTATCGAAAAAGCAGGAGATCTCGCTGCCATTTT
AACCAACTTAGAAAATGGTGACGTACTATTCATAGACGAAATTCACAGACTGAACAGAAC
CGTTGAAGAAATCTTGTACTCAGCTATGGAGGATTTTCAACTTGACATTGTTATAGGGAA
AGGGCCTTCCGCACGTTCTATAAGAATTGACTTACAACCTTTTACGTTGGTAGGAGCCAC
TACGAGATTAGGGCTCATCGCTCCTCCTTTGAGAAGTAGATTTGGGATAATTTTGGAAGT
TGATTTCTATTCATCAAAAGATCTCAACTTAATCATAAAAAGAAGTGCAGACATACTAAA
TATAAAGATAAAAGATGATGCCTCCCTTATTTTAGCCCAAAGATCCAGAGGAACTCCCAG
AATCGCCAACAGACTCTTGAGAAGAGCTAGGGATTATGTCCAAGTTTCTGGGAAAAACCT
CATAGAAACAGAAGACGTGAACAACACAATGAAATTATTAGAAATGGATGAAGATGGACT
TGATAAAATGGATCGAAAAATTCTTAAAACTATAATAGAAAACTATGAAGGTGGCCCGGT
AGGTATAAATGCTCTAGCTTCTTCGATTGGAATAGAGCCCGATTCAATTAGCGAGGTCTA
CGAACCATTTCTATTACAATCAGGTTTCATTATCAGAACCCCTCGTGGAAGGGTAGCAAC
TGAAAAAGCTTATCAAAAATTGAATTACACCCATAAACCTTCCAATCAAAATATTAGTTT
GTGGAGTGAACTTAATGAATAATTTTCTAATAGAAAATTATCACACCTTGATAAATGAGA
TACAACAAGTTACAGAAAAATCAGGTAGAGATCTGAATTCTATAAAATTAATTGCTGTTA
CAAAGAATTTTCCAAGTGAATACATAAAAACATTATACAACGAAGACCACAATGATTTTG
GAGAAAATCGTGCTCAGGAATTAAGGGAAAAATATGAAGAGCTAAAAAACTTTGACATTG
TATGGCATTTTATAGGCAGGATACAAACCAATAAAATAAAATACATCGTCCCTATCGCAG
AATACATACATTCAGTTTGGAGAATGAAAGAAATAGAGGAAATTCAAAAAAGAGCTGAAG
AAATAAATAAGACACAAAAAGTACTTTTAGAAATTAACATATCTGGCGAAAGATCCAAAG
CTGGACTCATTCCAAACCAAGTAGATGCTTTTTTACAAGATGCAATATCTTTTAAAAATA
TTAAAATAATCGGTTTAATGACGATGGCTCCTTACACTGACAACGCAAATGTTATAAGAA
ACGTCTTTCGAAGCTTAAGGGAACTTAGAGACAACCTAAATAAAAAATACCCTTCAATAA
AGGAACTATCTATGGGGATGACTAACGATTACAAAATAGCTATAGAAGAAGGAGCAACTC
TTTTAAGAATAGGAACACGAATCTTTGGTAACCGTTATCTTTAGATGAACGGACTTCTTA
CAGGGAGGAAAAAATGTTTGTAATAGCAAACCTTTTAATAGCACTAGCAAGTATATTAAG
AATAGTAATAGTATTTTTTGAATTTTGTATAATTGTATCCGCTTTATTAAGTTTCATAAT
ACCCTTCCAATACAACAGATTTCGAGGTTTTGTTGATTCTGTTGCTAATATAATTTTAAA
TCCTATACGAAGATTTATACCCACGGTTATAGGCAACATCGATCTATCTCCGATGATTGC
TTTTTTGATATTGATGTTTTTAGATAGATTTTTAGTACAATCTCTATTGGACTTAGGTTA
TAGGCTTGGAGTGTGATCTTTTATGAAGATCATTATCTTTTACAATCCACTTAAGCTTTC
TAAGGATAACCTTGAACAAAACATATTAAAACCTTTCAATGAAAGTGGTATCGAGGTTCT
TGATTACGCTTCTGCTGGTTCTACCTTAGAGGAAGAGCAAGCCAAAGTAGCTGATTTTTT
CGTGGTTTTTGGGGGAGATGGGACGGTCTTGAAAATAGCTGAAATTGCCGCAATATTTTC
AAAGCCGGTAATAGCCGTTAATACTGGAAATTTAGGTTTCTTGAGTTCTTATTCCAGTTC
TGAGATAAAAGAGTTAATCGAAGATATACAAAAAGAAAATATTTCTTTTTCATTTAGGCA
CCTTTTAGAATGTCATGTTGGCACCAAAAAAGTCGTTGTTTTAAACGATATCGTCTTGTT
GAAAAGTCAGCCTTTAGGAACTATGAACGTTGATGTAAAACTTCAGGAACACACTTTATT
TTCATTCTCTGGAGATGGATTAATTGTATCAACACCAACAGGATCCACAGCCTATGCCTT
ATCTGCTGGAGGTCCTATAATTCACCCTGAGTTGAACGTTATTCAACTCATCCCATTAGC
TGCCCATGCCCTCAACATTAGGCCATTCATAGCTCCCCCAACACAAAAGATAGAGATCAT
TTTGAAAAACATGAGCAAAGGTTTTGCATATGTAACAGGCGATGGAGATATCATTCATAG
GATGGAACCAGCAATGTCGGTATATGTAACTTCCAGTGAGCTAACGATAAAATTAGCCCA
AAGAAATGGCAACAATTATCTCAATGCGTTGGATAAAAAATTAGGTTTTGGTCGAAGGTT
TGAATAATTTTAGGAGGCAAATAAATTGTTCAAAAAAGAGAATGTTAGCCAAATCAACAG
TATCAGTTTGAATCGATTGACACGATATTTAAATAATGTTTTGAGAATGGGCAGAATAGT
TCAAGAAATGTACTATAAATTTGAGGATGCTTATATAGAAAGAAACGATAAATTATCAAA
AGAAATAATAAATCAAGACGATAGATTAGATTTCATTGAAGCAAGCCTGAATTATGAAAG
CGTTATCTTATTGTCTTCTGGTAATTACACAGGGATTTACTTAAAAGCTTGTTTCATGAG
CTCAAAATTAGTTCAAATATTTGAAAACATGGGTGATATATGCGAAAAAAATGCCAAATT
AATAATCGAAATACTCAAAACCCCTTCTGCTGTAAACGCTACAAATTTTGAAGATAGCTT
GGAACTGACCAAAGAGAATCTTTCAAATGTTTTATCCTTGTTATCAGATTTGATCAATAT
CAAAGCAACCAAATTGATGACAGATCAAGTAAAAGAAAGTTTTTTTGAGAAAGCGAAGAA
AAGTTGTATTCTCAACGAGGAAGTAAAGGGGCTTATCGATGCTTACAAATCATATTTGTA
CAAAGCCAAAGAATCTATTAAATCCGCTTCACTTCATATAGAAGTACTAAACAATTTAAC
TGACTTTTCTGATTTCATCACAAACATCTCTGAAAATATTATTTGGGCGTTAACAGGGGA
ATTTTACAAATGTAGAAATAACGGTTTAGAACTCTTCTATTTCTTGGGAGAAGAAAACCA
ATGAAAAAGCTCTTCAAATACATTTCGATAGAATTCATACCTCCATTTTTTATGGGATTA
ATAGCTTTTATAGTCTTTGTTAGCTTGGAGTTACTTTACCAACTATCAGAAATAATTGTT
AGAAACAATGTAGGATTTTCAAAACTACTGATATTGATTTGGTATCATCTACCGTATTTT
ATCTCCATGGGAATTCCTGTGGGAGTGCTGTTTGGTATATTTTGGGTTATTTCAAAACTC
TCCTCTGCAAACGAAATAATCGCTCTACAAACGCTGGGAATACCAATGAAGAAATTAATT
ATACCTTTTATGACAATTTCTCTATTGTTATCTTTTTTTACATTTGCTCTCTTCGACACA
ATCGTACCACAATCAAACTACAAGGCAAAAGAAGCGATGGCTCGGTACGTTTATCAAAGA
CCTCAAGCACAGATCGAAGAAAACCAATTTGTTGATGTTGGCGATGGAAGATACCTCTTT
GTAAAACAAATAGATAGAGAAAGTGGGATTTTATACGACGTACTCTTATACGAGGTAAAA
AAAGATTACACTGCCGTTTTCAACGCTAAGCAAGCTCAAAAAGGCTCCGACGGTTGGTAC
ATGAAAAATGGAAGGATGTTTAGAACTAACAAAGATGGATTTCTAGACTTAGACATTACT
TTTGACCAATTGCAACTCGATATCCAAGAAGATGTCGAAGAATTTCTGAACTTCTCTAAA
AGCGCTAACGAAATGACCTCAAAAGAACTAAGAGAAAAAATAACTACTTTTTCCAAACTT
GGGTTGGATGTCTCTGGTTTAATAGTTTCCTATCAGTCAAAATTTGCTAACTCGTTGGCT
CCCTTAGTAATTTGTATTTTAGGAACTGCCTTATCCCTGTTTTTAAACCTAACAAGTAAA
TCATGGAGTGTAATTACAACGTTTGTGTTGGTCATAATTTATCAAGGCTCTGGTGCTTGG
TTGTCTGCTTTGGGAAAAGAGAAAATAATAAATCCAACGATATCCGTTTGGATTCCCAAC
ATAATATTTGGCATTATTGGTGCTTTTCTATTCTTTATGTTGGATACAAGAGCATCTTAT
AAACTTTTAGAGCCTCTGAAAAGAATCTTTTCTGTAATATTGTTTATTTTAGTCGGTTCT
TCCTTTTTTTCTGCACCGGTGAATATAAACAGTCAAAATTTTTTCTTAAAAGATGATCTA
TTATTTTTAGAAGGAGACGTCTTTGTAGAATATGAAGGCTCTACGATAAAGGCTGACTCA
GCTCAAGGTGAATTAAATGAAGATGGAACAATTAAAGCAGCAACCTTCTATGGAAATATC
AGTTATAGATATGAAGATATATCTATACAAGCCTCAGAAATAACCGTAAACTTCGAGGAA
GATTCAGCAGTCTTCTTAAATTCCTATACCATACAAAAGTATAAGGGAGATAAAGAAGTA
GAGGTACGCATATGGTCTGAAAGTATTCAAAAACCTATGCAAGAGAATATAATAGAAACA
AATAAGACCCAATTAACTACGTGTGAGGATTGTATAACTTATTATTTTTCAGCTCGAAAG
GTCGACATTTTCCCAGGATATTTTTTGATAGCCCGCGACGTTGTGCTCAGTTTTTTTGGA
GTCCCTGTTCTATACCTACCTTTCTATTTTCAAAGTTTATCAGAAGATGAAAAAGAACCC
ATGTCTCTCACCTTTGGATACGATAACAACGAATTTTCACTACTAACAGAAATAAATTAT
AAGTTTAAAAATGGATCGAAGGTTCATTTATCTTACAACACAGTCAACGATCTAGCCACA
CAAGAAACAGATAAAGAAGTGACCCTAAAATACGGTGTCCCTTTTTTATATGGAAGTTTG
TATCTCTTTACAAGTCTGAATTCCCCAAATACATACGATAACAACTTAGGTGTTTCATAC
CAATTTTTCGAAGATAACAAAGCCAGTGAAATTGCCAAATTAGAGCTTCAACTTGAACCG
GCAACAGAAAAAAAATCTTTGTCGTTAAATATCCCAAAACTACAAACGAATTTGGGAGAT
CTTAAAAATATAAGATCACACATTTATTGGGATCCAAAAGGATTTGATGATATTCTTTTT
TTAAACGTCGAATCTACAGCTTTTCAAAAAAGATATGGGAGATCTCTGATCTCACTGTCC
AAACTTAAGCTCAACTCTCATTCATATGGAGACATATCCGATCTTTCAATGCCCGAGATA
TGGAATACGAAAGAGACTGAAATAGACATATCAGGAAAATACAACTTCTATGAAACATTT
GCCAGAATGTATGGCAACTTTGATTACGCTTATACAACCGTCGGAACGGAAACCACCAAA
AATCGATTAACAACAAAAAACACTTTCTCTTACAAAGATACCCTTTATGAAATTAAAAAT
AATAATTTCGATTTAAAATTCAACATGGAAGATACGATTAATTTCAACTATTATAATGAC
TTTATACCTGGTGAAACCTACTCTTCTGGAAAATCGCTTTTTAATTACTCTTTAAAACCT
GGAATAGATATTAATTTAGGTGCTTTTCAAGTTGGTAACTCCTTAGAATACGTAAAGGTC
TTAGAAAACTCTCTCACTCCCTCTGCCACGGACGAATTGAATTACAACGATTACGTAGGA
TATTCTTTCTCCATATTCGACAAAAATCTTACGAATTCCTCAAGGTTAAGTAGAAGCTTT
GATCTAAGAAATACTGAAAACTTCCCCGATTTGCAAAAACTAGAACTTCAAACTCAAACC
AACATAAATTTATTAAACACAAAAAATACCTTACAAACAAAAACAGAATTTGATATTTCA
GATCTTAATAAGATCCAGCCAGATACCACAAACGTCAAACTAACCAACGTTATTGGCCTT
TTAACACATAGAAGTGAATTTGATTATCACCATCAAGAAGAGATTAAGATTGATTATATT
GAAAACAGAGAAATTTTGAGGTACAATAGAAATCGACTACAATTTGATTATGACTTATAT
ATTAATGAAAAAACTTTTACCAAAATGGTTCCAGAACTTTTAACATATTTTCTTTTTTAT
TATGATGGTAACAAGATTTACGGAGATTTTGACATGAAGGAAGAGTACACTCTTTACGAC
TTAGACATAAATTTCTTAGAAAAAAGTTCGAATTATTCTTTTGGAATCGAGACAACCTAC
CGTATTTCTGATTTTCTAAAAACGGGGTTCCACATAAACAACAGGGATAAAAGTGAATTC
GCAAAAATTAACTTCAATTATGATATAGAGGATCAAAGCGTGAATTTTACAGAGTTTGAA
ATACAAAAACAAATTGTATGCTGGACGTTGAACTTACAGTCTAAGTTTTCCTTATTACCT
CAATTTGATTTAACCTCGTTCAGAATATCTTTTTTTATCAATTATATACCTGATAAAAAT
ATCTCTTATGGTGATGATGGGTTTGAATTTGGATTAATGTGAGGAGGAATATGGATGATC
TTATACGGAAACGAGGAAAAACAAAAGGATATGGAAATGATCGCCAAAAGAATAGAGATA
TGTGAAAAGTGCCCTTTGAATCTCACAAGAACTAACGCTGTTCCGGGTTCCGGAAATGTT
GACTCACCAATAATGTTTGTAGGTGAAGGTCCTGGAGCAGACGAAGATGCCTTGGGAGAG
CCCTTCGTTGGAAGAGCAGGGCAACTTTTAGAAAAGATGCTCAAAGAATATGCAAAATTG
GAAAGAAAAGATGTTTTCATCACAAACATCGTAAAATGCAGGCCTCCTCAAAACAGGGTC
CCCACGCAAGAAGAGGTTAAAAGTTGTCAATCCTACCTTGATGGTCAAATAATCGTCATC
AAACCAAAAATAATAGTAACTCTTGGCAACACACCGTTGAATTACTTTACCGGTGAATCT
AAGATAACTCAATCACGTGGACGTTTCTTCGATTGGTATGGAAATATTAAAATCTTTCCA
ACTTTTCATCCAAGCTACCTCTTAAGGAACCAAAGTTTAAAAAAAGGATCTCCAAAGTGG
TACGCATACCTGGATATGAGAATAATAGGGATCATGTATAGAGCATTAAAACAAGGTAAA
AGTGTTGAAGAGGTTACAAAAACTATTGAAGAAAAGATTAAAAGCCTTGAAAATGCTGGG
GGGAGTTAAAATTGAAACTCTTATCCCTAGAAATAGAGGGATTTAAAAGTTTTGGTAGAA
GAACATATTTTAATTTAGATAAAAATATTATCGCGATAATCGGTCCAAACGGATCGGGTA
AATCCAATATTGTAGACGCGATTAGATGGTTATTAGGAGAGCAGTCTCAAAAACAGATGA
GAATATCCGAAAAAAATGATATATTACACATATCAAACAACGGAAATGATTCTTCCAATT
ATGCAAAAGTTTCGTTGGTGGTACAAAACGACGACAATGAAAAAATCAAGATTTCAAAAA
TATTGGAGAAAGATTCATCCAACAGGTATTATATAAACAACAAAATTGCCACACTTAAAG
AAGTCCAAAATGTATTCAACAAAGGAACGGGGAAAAGCTTTTACTCTATCATTGGACAAG
GTCAAATTGGCGAAATAGTTAACTCCTCACCTGAAAATATTAGAGATATCGTATTGGACG
CTTCAAACATAGCCAAATACTTAGAAAAAAAAGAAGTATCGATCAATCTTTTGAATAAAA
CAAACGAAAATTTAGACAGAATAAACGATTTACTATTCGTCGTAGATAAAAGATTAAAAT
CTTTATCCATTAGAGCCGGAAGGGCACGAAAATACCTTGAATATCGTAATGAAATAAAAA
GGATAGGAAAGATGTATTTTGGTGCTTCCAAAGTATCTTTTCTAAAAAAGATTGAAAAAC
ATCAAAAAGAAATACAAGAAAATTCTCAAAAAATGAAATCTCTGCTATCAGAGCTTTTTG
AAGTAGAACGCGGTTACAGAAATTTAAAAAGCGAAATAGAAGATACAGACAAACAACTAT
CCATCAACGGAGACATAGTGGAAAACTACAGGCAAAGGGTTCAAACGATAGAAAATGAAA
AAAATCAATTAACAGAAGAACTAAATGAGAACAACTCTGCAATAATAAGCAAAGAATGGG
AACTAAACTCTCTAGAAGAAAAAATGGGTAAACTTGAACAACAGTTAAAAGAACTATCTA
AAAATGAAAAAGATTTTAAAGAAATAGAAGAAAAAACACAATACAAAACTAACATTATCA
ACGAAAAAAAGAATCGTATTACACAAGAAATAGAAAAACAAGAAGAAACGATCAAAAGCT
TAGAATCTGAATTATCCAAGATATCCCAAGAAAAAGAAAGAAAAGAAACAGAGCTAAAAA
ATCACCAGACGACATATGGCAGTAACCAAGAAAGAATTGCCTTGCTAAAAGATCAAATAA
ATACATTGAAAACAAAATTAGAAAACAACTCACAAAAAATGAAAGAAATAGAAGACCTAC
TATCTCATTCAAAAGGAACCGAAATCCAATTAGAACAAAGGTTAAAAAAGAAATTCGACG
AGTTAAAACAAACAGAAAACTCTTACAATACACTTTTATCAGAAATTGACTCTCTTCAAC
AACAAGAAAAGAATCTTTTTTACACATATCAATCTTTAAACAGGCAGATCAACGAATACG
AAGGATTCTCAACAACGATAAAAGAATTTTTCAAAGCTTTCAAAGATGACGAAAATGTGG
TGGATGTCGTTGCTAATTTAATTAATACTGAGGAAAGATATGAAGAAGCGGTCTCAACGA
TAGCCAGTTCAAGAATACAAAACATAGTAATAAAAAACTCATCAAAGGCAAAAGAATATT
TGGATCTTGTGAAAAAAGGCAATAATGGTAAGATCACGCTTCTTCCACTTGATCTATTAA
GAACCAAAGTTCTATTACAAAAAAAGTACTTAAACGAACCTGGAACAATAGATTTTGTAA
TCAATCTAATAAACTACCAGAAAGAATACCAGAAAGTTATGGAATACGTTTTCTCTAACG
CATTATTAGTTGATAATATTGAAACAGCAATAAAAATATCCAAAATGAAGTATCCTGGAA
ATATTGTTACTCTCAGTGGCGAATTAGTCTACTCTTCTGGGGCGATAACCGGTGGAAAAT
CTAAATACGATCATTCTTCTACCGTTCTTAAAAGAAAAAGGGAGATCTCTGAAATAGAAG
AAGATCTTAAAAAAATCAGAGTTGACCTTTCAAACAAACAAACGGAATACAACAAAGTAA
AAGAAAAACTTAACATTCAAAAAGAAGAGTTGGAATCTATAAAAGACGAGTTAAGACAAA
CAACATTAACAAAAAACACACATGACCTTGACTACAAAAAAATCAAAGAAGAAATAAAAA
ATCTGCAGGAAAATATAGCCCTATACAACGAAAAATTAGCGAACTACGAAGAAAAAAACA
AAACACTTGATCAAGAGATTTCATCATTAAAAACATGGTTAGAAAATAACCGTCAAATTA
ATACACAAACAACAAAAAAAATACACGAGATCGAAGAAACCCTCAAAGACAAAAGAGCCC
AACTCAATCAAGTAGAAAAAGAGTTGATAGGCCAAGAAATGGAACTAAAAAGCATAAAAG
AAAAGTACGAATACTACAAAAATCAAAAGTTAGAAATTGAAAATGAATTAAAAGAAATAA
AAATTAAACAGCAAAAAGCAAAAACACTTTTTGATACCTTAAAAGAAAAGAACGATAAAA
TAAAAACTGACATAAACGAACTCAGCAAAGAAAAGGACTCGCTTAACATTGAAATTTCAA
AATTATTTGAACTGATGAAACAAAGTAGAACGGGCAAACACAACAAAGCTAAAGACCTGG
AAAATTATGAAAAACGTTTAGACAAATTAAAAACTGAAATAAACACAATAAAACAAAAAA
ATCAAGAGATTGAATTTGAAATAAAAGAAGCGAACCACAACATACAGTTCCTCAGAGAAA
AAGCCCAAAACTTAGAAATTAATGAAGAAGAGTTCGAGTTAAAAGAGTTATCCGACAAAG
ACATTGAGGCTCTTGGGAACAAACAAAAAGAATTAGAAAGTTCATTAAAAAAGCTAGGTT
CTGTTGATTTAACTGTTTTAGACGAATACGAAGAAGTAGAAAAAGAATACCAAGAAAATC
TAAAAAACAAAGAAGATATAATGAAATCAATAAATTCTCTAAAACAAAGTATAAAAAATC
TAGACGAAGAAGCTCAACAACAATTCAGTACCTTTTTTAACAATCTGAACAAAGAATTCT
CGTTCTTTATCTCAAAACTTTTTCCAAATGGATACGGTGAACTCAGATTAATTGGTGAAG
GCAAGGAGTTTGAAAAAGGGATCCAAATATCCGTAAAAAAAGCAGGAATGAATTTTCAAA
AGCTCTCTCTCTTTTCAGGAGGTGAAAAAGCTCTCATAGCCATTGCTTTTCTTTTCTCAC
TTATGAGTCTAAACCCCAGTCCTTTTTATATACTAGATGAAATCGATGCTCCTTTGGACG
ATCTAAACGCATCCAAAATATCAGACTTAATATTAGAGAACTCTAAAAAATCCCAATTTT
TGATAATAACCCACAATAAGATAGTGATGGAAATTGCTGAATTTTTTTATGGAATAACTA
TGAGGGAAGGAATTACACACCTAGTTCCTGTTGATTTTAAGGAGTTAGAAAGATGAAAGC
CATATTAGAAACACCTATCGGTAGTGTGATAATAAACGTTAAAAACGACAAGATAACTAA
GATAAAACTAACCTTGTGGGAACAGGTCTCAGGGCAAAAAGATAAAGATTTTCCTTCCTT
AGAAGGGAGATCTGCAAGGCCACAGAATAAAGATTTCTCTTCCTTAGACGGGTGGGGAGC
GGGGCAAAGGGGCGCTAATAAAAATGAGAATTATTACAACTCAAAAACAAAGAAACATTT
TGATATAATAAATGCATATCTATTTGGAGATCTTCAAAGAATCCCTAAAGAAATATTTGA
CTTCCCAGGTGAAACCGTCTTTGCCAAAAAAGTCTATGAAACTTTGTATAACACAAAAAA
GGGAAGTGTAATTACCTACAAAGAATTGGCATTAAAGTCAGGAAATCCAAAAGCTTACAG
AGCGGTGGGAAATCTTATGAAAAACAACCCTTTACCCATAATTATCCCATGCCACAGGGT
AATAAAAAGCGATGGAACTTTGGGAAAGTTTAGTCCAGATATTAAGTGGAAAAAATATCT
ACTCGATTTAGAAAGATGAGAAACTGGGCGGGCTGCGGGGCGAAGGGGCGCAAATAAAGA
TTAAGCGTAGCTTACATAAAAAATTCTAAAAATCATTTTACAAAATTAACAATCTACTTT
TAAAAACGTCAAAAGACGGATAAAAAATTGATTAGAAGGTGAAAAAATGAACCCAAACGA
AACAAATAAAAGATTACATCCAAAGCTCTTCAAGGTACCCATAGACAAAATAAGAATGGG
GTACTACACCGACAAGTATTTTACAAGGTATGTTGAAGTCTTAAAAAAAGACAGGAAAAA
AGTCGATGTAACTTATCAATTTTTTCCAAGGGCAGATTGTGTAGTCGTTGGACTAGATGA
GGCACTTGCTCTTTTAACCTATGGAACAGGTTACTACAAAGATGAAGAAAAGGCAAAAGA
GATTTTTGATGAAATTTTAGCCATAGAAAGGTCGATACAAGACGCCTCCACACGAATGGA
CAAAGAAGACCTTCTAAATTGTACAAATAAAAAATGGGACCTTAGAATGACACTAAACAG
TTTATGGGTTGATAAATGGAATGAGATAGAAGTACTTGCTTTGAATGATGGAGACGAAGC
AAAGAAGATGGAGCCAGTGTTCGTAATCAAAGGCAATCCTGCCTTTTTTGGACATTTGGA
AACGCTTCTGTTAGGGGTGATGGCAAGGGCTACCAGCACAGCAACCGCTGTAAAGAAAGT
TGTAACCGCTGCCAAAGGGAAGCCGATTCTATTTTTTAGTGCAAGATTCGACCATTTCTG
GGTTCAAACAACTGATGGCTATGCAGCTTTGAAAGCTGGGGCATTTGGGGTATCAACGGA
CGCAAATGCTGATTATTGGGGGGTTGAATCTCTTGGGACCATCCCTCATGCTTTAATTGC
CGCGTATAATGGAAACACGTCAGCAGCATCGATTGCTTTTAACAAACATATAGATGGACA
TGTAAATAGAATGGTGTTAGTAGACTGGGACAACGACGTTATTGGAACCACCATCAAAGT
AGCAAAAGAGTTTTACGAATACATATATGGTGAAAAACCCAATATTGACAGCGGAGATTT
ATCTAAGATAATTGGTGAAGGAAAAGACAAAATCTGGGCGGTAAGGTTTGATACATCTGG
ATCCTTAAGAGACAAATCTGTTATCCCAAAAGACAAATCATCATTAGGAGTTAATCCAGA
GATGGTGTGGCGTGCAAGAAGAAAATTCGATGAATTAGGAATGAACGATTTAAAAATAAT
GGTCTCAGGGGGATTTAACCAAGAAAAAATAGACCTATTTGAAACCCTAGAAGTGCCTGT
AGACCTTTATGGTGTGGGATCTTCCTTGCTTAAACAAAAAATTGACTTCACGGCAGATAT
AGTAGAAGTCGATGGTAAACCTTGCGCAAAGGTAGGAAGAAAAAAAGGGGACTTCTCACG
ATTAAAAGTCGCCGAAAAAAACTATTGGGAATAATATGGGAATACAGACACTATGGGGCG
GGCACAGGGAAGCTAAAGCACTATATGAGAATTTTAATGGAGGTAAACTATGTTTTCAAT
AACTCTCTTTTTAAGTCATTTTGTATCTGATTTTGCTTTTTCCAATGTTTATTCTGATAA
ATTTTTGGATAAGTCCGATTATTATAAACATCTCATCTGGGTTTTATTAGTCTTTTTGGC
TTTCAACTTTGATATGTTAAATGGATGGATGCTCTTAATAGTCGCACTCTCCGTCCTACT
TCACATAGGTATAGACTTATTAAGAATCAGAAACCAAAACACCAACATCTACTTTGAAAT
CATATTCTTGGGAGCCTTTTTTCTTTGGTCATACCTGTTCAGAAACTTTTTCCAAGATTC
TTTCTTATCTAATGTTTTTCAATTTTATATCCTAGGAATGATCGTAACAACTAGTTTTGG
AAGCTTCTTATTCAGAACTTTCAACATATTTGAAAAAGAAAAAAAAGATACAATTGGTGC
ATCAGAAAGGTTAGCGATATTCATTTTTTTAATGTCTCAAAACTACCTTTGGTCTATTAT
AGCAGTAGGTGCTGGGTTGGCATATAAATTGGTCTTTGTGAAAGAAAAGAATATAAAAGA
GCTAATATTATCACCAACTTATGCAGTATTAATTTCTTCATTTTGGTTTATACTCATGCA
AAACATTTACTAAGAAGGGTAAAAATTTATGAAAGAAAGAAAAAGAGACGTATATTACTG
GCAAGAAAGAACTATCCTAAAGAATTTAAATATAGAATGGCAAGAGCATGCTATGTTTAA
ATTCATAGACAAACAAGGTATTCAAGGGGTTGGGGCGGCAACTCCAAATTATTATTTTGG
TGAAACGTTTAAAACCACCATGGCTATTTTGGAAATGATTAGAGATCTAATTGAAATGGA
AGATGATATTGAAAACATACCCAACATTGAAGATAAATTCAATGAAAAGATAAAAAGAGA
CAACTCTTCGAAAACCGCTGTTTTTTTAGCGATTTTTGATTACCTAACAAACAAGTACAA
TTACAACCCTACAAAATTACTTTTCCCCAATAAAAAAAGTATCTCACAAGAATCTCTCTT
TAGAATTTTTTGGAAAAAAGGCATCAACATCTTTAATCTACTCCCTGAAATTCAAAATGA
TAGGGAGATTATAAAGATAGAGTTCTTAGAAAAGCCATCTCTCTCAGAACTTGAAAAAAC
CATGAAACTTTTTAAAAGTAAAAAACTTTGGATCGACCTTAAAGGATTATTTTCCCAACA
CGAAATTAGACACATCCTAAAACTTCTGAAACACTCTGAAATATTAGCTTTAGAACAGCC
AACCCCGAAGTATAAAGAAAATACTTTAGACAACCTACACATACCCTACCCCATTTTTTG
GGATGAATCAATCGAGCTACCAGAAGATATTATCAGAGTATCAAATATTGCTACAGGGGT
CGTCTTAGACATCACCAAGGTTGGTGGATTAACCAACTTAAAAAAACACTACGACTTAGC
CAACACGCTCAACTTGGAAACAGTGATATCCACAAGAATAGAACACCTGATAAATCTAAA
CTGGTCTAACAAAATAAAAAACGCATTCGATATAATAGATTTGAATATAGCTCATTATAT
TGTGGCATAATATACTGACCAGTAATATACTGGTCAGTATATTAAATTATGTTTAACATT
AAAACTTTATCTTCTTGTCAACACTTGCCATACTGATTTTAGCCCCATTAGTCCGCAGCT
GGTAAATAGAAAACGGGAGAAATTTTGCTCAGTAACTCCTCTAAACGAAGTATTAATCTC
TCCCCCTCCCACTCGACTCATTCAAAAGATATAAACTATTAATCGAAATTTCAAATAAAA
ACTTGAAATTTCAAAAAAGGATAGTATACTAACTATTAGCAAGCTAATAATTAGTAAGTT
AATTATTAGCATACTAATAAATGTATGGGCGGGGAGTGGGAGAAGGGCGCCAATAAAGGC
TAGACAAAGCTTACAAAAAAACTCCGCAGACAATTAACTCAAAAAAAGACTCTGATTTTA
AAAGGGTTACAGGGCGGAGCCCTCCTCTCTGAAGGTTTAAAGGACGGCAGGTCCCCTCCT
TAAAAGGGTGGGGAGCAGGGGAAGGGCGCTAACAAATATGAAACGAGAGGAGAAAAGAAA
TGAAAGGCAAAGAACTTTGCGATGAAAATTTCCTTTTTGATGAACTCAATCCATCAACGA
TCAACGTTGTACAACAATTCTTTCAAGTAATGAACCTGCAAAGACAGTTAAATTTCAAGA
TTATGGCAGAAAAAGATGTCTATCCAGGGCAAGGAGTTTGCTTATGGCACATTTGGAAAA
ATCCTGGAATCAGTCAAACAAATCTTGCCAAGCTCATGAACGTAGCTCCTCCTACCGTTT
CATTGATTCTTAAAAGGTTGGAGAAAATAGGGCTCATATTCCGCAAATCCAATCCTGCTG
ACATGCGCACTCTTCAAATGTTTTTAACGGAAAAAGGAGAAGAAGAAATAAAAAATTTAA
AAACATCATTTTCAAAGATCGTGAGGTACAGTTTTGAAGGGTTATCAGATCAAGAGCTCA
ATACGTTTAACAAGTTACTGAAAAAAATATCCAACAACCTGTCAAAACATTTACAAAAGG
GAGAAGATCAAGGATGAAAGTCATACTAAGCAAATATCTAAAACTGTATTATAAAGAAGT
AATTTTTGCATTGGTGTTACTCACCGTCCAAGCTGTCTCAAACTTATACCTTCCAAATTT
AAATGCAAATATTATCAACAATGGTGTTGCCAAAGGAGACCTACCTTATATAATGCAAGA
AGGTGGAAAGATGTTGTTATTTTCCCTATTACTCTTTGGAGCTGCTGTAGGAGCAACATT
TTTTGCCTCCAGAATCTCTGCCAAATTTGCACATGACTTACGCAAAGATCTTTATTATAA
GGTGCTCAATTTCTCTCAGACGGATATAGACAAGTTTGGAACTGCATCGCTGATAACGAG
AAACACAAATGATGTATACCAAATTCAGATGTTAGTATTAATAATGTTGAACGTGATAAT
TCTTGCACCTATAATGGCTATAGGCGGTGCTATTATGGCCATTCGTCAAGACGTTGTCCT
TTCTACATCTCTTATAGTGATAATCCCATTGATGGGAATTGTTGTATTTTTTCTAATGCG
TAAGGCAATACCACTTTTTAAAAGCATGCAAATAAAACTTGATAATGTAAACCGGGTTTT
ACGTGAAAAATTAATGGGTATACGTGTTATCCGGGCCTTCGTAAAAGAGAAAAGTGAAGA
GAAAAGATTCGATAAAGTCAATAATGACTTAACTCAGACCGCAATAAAAGTAAATAGATT
ATTAGCATTAGGTATGCCCCTTCTAATGCTGATTATGAACCTAACAACCGTTAGCATTCT
TTGGTTTGGTTCTATGAGAATAGACAGTGGAGCAATGCCAATAGGCAACCTTATAGCCTT
CTTAACCTATATCATGGAAATACTCATTGCAATAATGATGGCAATGATGATGTTTGTCAT
GTGGCCTCGTGCAGAAGCATCCGCGGACCGTATCAAAGAGGTGCTAGAAACAGAACCTAC
AATTACTGAACCAAACAATCCAATTATTTTGAAAAGTAAAAAAGGCAATGTTTCCTTCAA
AAATGTGACATTTAGATACGAAGGTGCTGAGAGGCCCGTACTCAGAAATATTTCTTTTGA
AGCTAAGCCAGGACAAACTACCGCAATTGTAGGTAGCACTGGAAGCGGTAAAAGTACTCT
TATAAATTTGATACCACGCTTTTACGAAGTCACAGATGGAAAGATAGAAATCGATGGTGT
AGATATTAGAGAAATATCGATGGAAGATCTTAGAGCCTCTTTGGGTTTTGTCCCTCAAAA
AGCTTACCTGTTCAGTGGAACAATAGCTTCCAATCTAGCGTATGGAAAGAAAGACGCAAC
GGAAGAGGAAATGTGGCATGCCTTAGAAATAGCACAGGCAAAAGATTTTGTAGAAGAATT
ACCTGACAAATTACAAGCTCCAGTTGATCAAGGAGGAACAAACTTCTCCGGTGGTCAGAG
GCAACGTTTATCAATTGCAAGGGCAATCATCAAAGAACCAAAGGTCTACATATTC
>MPF_scaffold_278 dna:primary_assembly primary_assembly:ASM150805v1_:MPF_scaffold_278:1:17900:1 REF
AGAAAAAACTTCAAAAACCATAGAAAACAAAAATGAAATCAATACATTAGAGCAAGCTCA
AAAAATACTCTCATCTTTTAAAACAGAATTTACACCTGACGAATTAAATATAATTAAAAA
TGCAATGGATATAATTACCACCAATAATTCAAAGACGGGAACCTCTTTATCAAGTATAAT
TGAAGAAACAAATCTCATAACTAATTCCTTGATTAAGGGAAACACTAGTATTACAAAGAA
TAATAAAAATGAGAATAATAATTCTATAAAATCAATGCAATCTGATCCAAAAGAGAATAT
TTTAAATACAAAAACCAACTTTGGTAAAACTGTTTATTTTGATCCATATGAAACCAGAAA
AAACAACATCAATAAAGATAAAAACTCTGAATTACAAAAGGATAATGCTGTTAAACCTAC
ACCAACCAGTAATTTAGAAAACATCAGCAAGAATTTAAATATCGAACAACTAAAAACCAA
TCTAAGCACTAATGAAATAGATTTAAAATCTCTAAAAATCAACAAAAATAGTATACAAGA
TGGTATCCCTGCAACCAATCTAAAAGATTTAAATGCTCAAATAAAGGAAGTAATTATCTC
TAAAAACACTCAAACTTTTCTAAACGAAAGTTTCTCAGTCAAAATTTCTCCTCCGGACTT
AGGAAAAGTCGATATTCAAATCTTAAAAAACGGGCAAGCTGTAACTGTTAATATATCAAC
GGAAACAGAAAATGCAAAAAATATTATATCAAAAACGCTACAGTCTTTAGTTGGAAACTT
AAGGGATGAAGGATACCAACCCATCAATATAAAAGTGAATGTCACACAAGAAGAACATTA
TTTAGCCGATCAAAATCAACAACATCAACAAGAGCAAGAGCAGAAAAAATACGATGAAGA
TAACCAGAATGCCGATCAGCCAGAAGAAGGAACTTACTACACCTTTGATGAATATTTAAG
GAGTGATTTGAATGCTTAACTCAGTATCGATGGATTCTATATATCAAAGTACGTATGAAG
CAAAAAAAGAAAGAGAAATAAAAAAAGAATTAGACAAAGAAGCTTTTTTGCAATTGTTGA
TTACAGAATTACAAAATCAAGATCCAACACAACCGATGGAAAACAAAGATCTGGTAGCTC
AGCTTTCTCAACTATCTTCCACTGAACAAATAACCAATATGAGCCAAGCAATTCAAGAAA
TGGTTAACTCCCAAATGTCGCTCAATAAATTACAAGCTGCAAGCTTGATCGGAAAGACCG
TTGTGGTGAATGACAACACGATTGATTTGCAAACTGGGGTAGCAGAAGGAATAAACTATG
GAATAAATAATAGCTCACAAGTATATTTAGAGATTTACAATTCAAATGGACAATTAGTTT
ACGCAGAAGATTTGGGCATGCAAGAAGCAGGGTTACATTCATATGTTTGGAGCGGAAGAA
ACAACGATGGAACTATGATGCCTGATGGAGAATATCTTTATGGGATTTACACCGTAGAAA
ATGGCCAAATGGTAGCAAATACCGGTGTAAAAAGTGGGACTGTAGAAGCGGTGAAGTTCT
TAGACAATGAACTTTACCTACTTATCAACGGAGAAATGTATCCTTATTCGTTAGTTAATG
AGATTAGCGCCTAAATTCTTATTATCAATACGATCTAGATAGGAGGAGTATAACATGCTC
AGATCAATGTACTCTGGGATCACAGGTTTAAGAAATTTTCAGGATCAACTCGACATAGTT
GCAAACAATATCGCTAACGTTAATACCGTAGGTTACAAAGGTTCAAGGGCAACATTTCAA
ACGACTCTTTTTCAAACCTTAAATGCAGGGAACGCACCTCAAAACCAACTAGGTGGCACA
AACCCTATGCAAATTGGGTTAGGCTCTCAATTAGCTTCTATAGACAAATTAATGACACAA
GGTTCTCCTATGTCTACAGGTAAAGCTACCGACCTAATGATCCAAGGAGAAGGCTTTTTT
ATACTCTCAGACGGAACAGGTCAATACTATACACGGGCTGGCAACTTTACTAGAGATTAC
AACGGATTCTTTGTAGATCCTGCCTCTGGTATGAAATTACAAGGTTGGACAGCAAAAATC
AATCAAGAAGGAAAAAGAATTATTGACACCAACGATCCTATAGGAGATATCCAAATATCA
AGTGGACAAGTAATGGCTGCAAAACAAACATCTTTTGTCAGACTTGCACATAATTTAAAT
GCAGGTGCGGGTATTCAGGACACAACAATCGTGGTTAAGAGTACCACAGGTGAAAATATA
CCTGTAAAATTTTCTTTCAAAAGAGATATGAGCGAAGAAAACAAGGATAAAAATGTTTAC
AATTGGACGGCAAGTGTAGTTGGTTCTGATTACAAATTTGCAGTTGACAATGGTTCAGGC
ACTTTAACTTCAACTACCCAAATTAGTGGAAAAGTAGAGCTTGACGACACAGGAAATGTA
ATTAGTTGGGTTAATTACGATATCAACGGAGTTCTTCCTTTAGCAGAAAGTAAGATTTCT
ATATACGATAATGGTGTACCAAGAGAAGTAATCCAACCACCTTCAGGTGGAGCTATAAGA
TTCACCGATCTCAACAACCCAACCAATTTTTCAGAAGCCAACTATATCAGCCCAGCTGTA
ACAACATCAACAGTAGTATACGATTCTCTAGGTAACCCTTACAACGTTTATTTGAAATTC
TCAAAAATAGATGCTAACACCTGGTATTGGAAGGCAGAATTAGAAGACGGAACTCCATTG
TATAAAAGTACCGCTGATGGTCAATTAGTCGATGATTCCGCCGAAGGGGTAATAGCTTTT
GACTCAAATGGTAACATAGCTGCAACTCAATGGAAAATTAACACTGACGGTACCATAGAT
CAAACTATCGGAGACGGTGACGATGGAGCAGCGGGTTTCTGGTTCGACCCAGCTGAGCTG
GGAGCTGCTTTAGATCCAAGCGTGGACCCTCAATCAGCAGCTGGCGCAGGCCCTGTTAAC
GTTTCGATTAATTTTCAAGAACTTTCTCAGTTTTTTGCAGAAAATTCTATAGCGGTTACC
GAACAAGATGGAAACGCTCAAGGCACCTTAGAGTCTTTTGCTATAAACACCAATGGACAG
ATTATAGGATCTTTCACAAACGGTTTAACTGCCCCATTAGGGCAAGTAGCTCTAGCTACT
TTTAACAACCCAGAAGGATTATCAGCAATAGGTAACTCTATGTACGCTATGAGCTCAAAC
AGTGGACTTCCGCAAATAGGTGTCTCTGGTGTTGGAGGAAGAGGAAGTATTAACCCAGGG
GCTTTAGAAATGTCGAATGTAGATCTGGCAGAAGAGTTTACAAATATGATCATAGCTCAA
AGAGGATTTCAAGCAAATTCAAGAAGTATAACCACGGCAGATGCGATCCTTAACGAGCTT
GTAAACATCAAGAGATAATTATTTCTTTGCCGTTTTATGCAAAAAGCCTTATTCATAATG
CTTTTGAAATAATTTCCATATTCTCATTTGTGAAACAAATGATGTGTTGCTTCGTACAAA
ATGGTTTGTTTGCAATGCTTTAGAAATGTTTTCCACAATTTCGTTTGCTACGCAAATGAT
GTTTTTCGCAGATCTATGCAAAAAAACTTTGATTTTTAATTTTAGGATTTTAAGGGGTTT
ACCCCTTAACGCCCACGGAGGTTAAGATGATTAAACTCACAAAATTAAACAATGAAGAAT
TTTATATAAACCCTTATCAAATTGAAAAAATAGAATGTCATCCTGATACGACCATTACGA
TGATGAACGGACATGTTTATGTCGTTAAAGAAAGTATTGATGAAGTTAAGAAAAAAGTGG
TAGAATTAAATAAAGAGATTTTCGGCAAATAAAGTAAGTATTTAAAATTTTGAGCAACCT
TTTTAAATTGAAATAGTACAAAACAAGAGGTGGGGTAGTTGTGGATATATCAACAATAAT
AGGATTATCATTAGCAATAGTTGCACTAGTAGTGGGTGCAGGAAGTGAATTTACAACTTT
AATAGATATCCCATCTTTTTTTATAACTGTTTTGGGATCTATTGGTGCAACTTTCATCGC
TCATCCAAGTTCAAGGTCTTTTAAAATGTTTAATATTATCATTGAAGCTTTCAAAAATCC
TAAGATAGACAACCTTGAAACATTGAGGACCTTATACTCGTTTTCTGAAAAAGCAAGACG
GGATGGTATGATATCTTTGGAAGAAGATTTACCCAGTGTTCAAAGTGAATTTTTAAGAGA
CGGTTTGAGAGCTGCCGTTGATGGTACAGACCCTGAAGAGATAAAAAAGATATTAGAAGT
GAAAATGGACATGTACCAAGAAACGGAAGAAGATAAGATCTCAGTTTTGGACACCTGGGG
AGCTATGGCTCCAGCCTTTGGTATGATAGGAACTTTGATAGGATTGGTTTTGTTGTTAGA
TACTCTTAGCGATCCGACAACTATTGGACCAAGGATGTCTCTCGCTCTTATTACAACATT
ATACGGTGCTCTTATTGCAAACACCATCGCTCTCCCACCTGCTGAAAAACTAAAAAAAAG
GGTGGATAAAAATATCAATCAAATGAGAATGATGTTGGAAGGTATACTATCGATAGTACA
AGGAGAAAATCCACATTTGATGGAAGAAAAACTTAAGGCTTTTCTCAGTGAAGAAGAAAG
ACGTGCCTATGAGGCAGAAAAGGGTGAAGCTGTCTTGTAATTTAGAGGTGATATTTTATG
CCTAGAAAGAAAAGAGAAAAAAAAGGTGAAGCCAAATGGATGACAACTTTCAGCGATATG
ACTACTTTGTTGTTAACAATGTTTATCGCGTTGTTTTCTATGGCTACTATATCACCAGGA
AAATTTCAACAGGCGGTTGTTAGTTTACAAAGTGCATTTCAAGGTCAACCAGTTGGGATA
CTAGTAGGTGGAAGAAGCATTTCCGAAGAACCTTTAATTACTTCTAATCCTGGAATTAGG
CAAGAATTATTAAAAATTATAGAAGATGAAAGGTATAAAGGGAAAATTACTATTGAGGAA
ACGGATAAAGGGACGATAATATCTATGAAAGACATTGCCTTTTTTAGAACAGGGAGTGCT
GAATTAACAGCCGAAGCGAAAGAGCTGTTGTATAGAATAGGTACAATTATATTAGAACAC
ACTTCTAACGCTATCGAAATTTATGGTTTTACAGATGATCGACCAGTTTTATCTTCAAGT
TTATATCCTTCTAATTGGCATTTGAGTTCAGCCAGAGCAGCAAGTGTAGTTAGTTTTTTT
ACTGGAGAGTTGAAAAATAGAAGGTTAGTAGAAAAGATGGCTGAAATAAATTCTGGGCAA
TTTGATATAGATTATTTTTACAATTTAGATAGGTTCTTCCCAATTGGTTTGGGGGATCGT
GAAATAATGAAAGAAATTAACCTTTTGAGGGCTGAAATTGACTCTCGAAAGTTCCTTTCT
TTAGATCAATTCACAAAAGGAGAAATAAATTCTGCACAATTGCAGCAAATTGAAAAAGAA
TTAGAAAATGAATACAATACAAAGTTGGATGAATTAAGGCAAAGATACAGAAGAATAGAT
ATTCTTATACTAAGACAAAGGGTAAGATAAATGCAACAAAGTGGAGGCGAAAGATTTTGG
AAAATGAAAATATAAATTCAGATGAAGTTACAAGTAAAAAATCAAGGCCATCTTTTTTAA
CAACTTTAATAATAGTCATTGTTGTTGCCTTAATAATCTCAGGAATCACATCCTTTTTTA
TAGTGAGAATCCTGACGTCAAATGTTTCTTCAAGTTCTGATCAATCATCACAAGTATCTG
CTACAACTCCTGCTAGAGTGGTATTAATTATGGAAGGCTCCAGATATACTATGATGTTAA
AAGGTGGTTACGATATTGCTGTTATAGATTCATTACAGTTAGATGTAGGAAGTACTCAGG
CTAGAGATTTAATAACTTCCAACCGTATAGAAGTATTAGAAGCGATACGAATGATATTTC
TGAATAAAACACGAGGTGAACTTTCAACTCCACAAGGCATTGAGTTAACCAAAAAACAAA
TTAAAGATACGATAAATGAAATGCTGGGATTTACTGGCGAAAGGGAAAGGTTAGGAGTTG
TAAAAGTGACTATGATTATAATGACTATAACAACCAATCAATAATGAAAAAGAGGTGCTC
GTATGCCTGACGATGAAACCCTTACCCAGGAAGAAATAGATAGCATTTTAAAATCAATGA
GTTCTGGTGAAACTGCCGAAGAAGTTCTTGAAGAATATCAAGAAGAAGAAAGAAGAATCA
AAGATTACGATTTTAGAAGACCGATGAAATTTTCCAGAGAGCAACTAAGAACTCTTCAAT
TAATCCATGAAAGTTTTGCTAGAGAGCTATCTACTTATCTTTCAGGCAGGAGTAGAACGT
TTGTTGACGTAAAATATGCTAGTATAGATCAAATTACTTTTTCAGAATTTCAAAAATCTT
TGAACTCACCAACCTTTATAGTTATTTTTTCATCCGAAGCTTTTTCAGGAAGCGCTATTT
TGCAAATGGGCTTAGACTTAGGATACGTCATAATAGACAGACTTTTAGGCGGATCGGGGA
ACACTCTTGAAGAGATTCGCCCCCCTACTGAAATAGAAATGAACATTTTAAGAAAAGAAG
CTGCAGTTATGTTGAGAATGCTATCAAAATCTTGGTCAAACATAGAGGAGTTTGATGCCA
ATTTAGAAAATTTAGAGACAAATCCCCAATTTGTTCAAGTTGCCCCTTCAAATGAGATGA
CAATTCTTATAACGTTGTCCGTTACGATAAAAAATGTACAAGGATTTGTTAATCTTTGTT
TCCCTTCATCTTCGTTGGAACCTTTGAACGATAAATTGACAACAAGAATGTGGACTACCT
CGTACAGACATACCGAAGAATTTAAAGAAAATCTAAGGCAAACGTTATTACTTTCAAAGT
TAAATTTATCAGCTATACTTGGTAAAGCAGAGATATATTTAAACGATTTTTTGAATCTTG
AAGTTGGTGATGTAATCCGTTTAGATTCTTTTTACGACGAGCCAATTGATCTGGAAATTG
AAGAAAGACCTATATTCAAAGTAAATGTAGGTAAGAGTAAAGGTTTTTACAGTGTAAAGA
TAGTTGACAAAAATAGAGAACTTCTAGAAAGACTGCTTATTGAAGAAAGCATTAAAAAAA
AGGTAAAAAATCAAGATTCTTCTGAACAAAATGAAACTACAGAAAACAGGAGATGAATTA
AATGCCTGAGAGTGAAGACAGATTTTTAAACCAAAATGAATTGGATTCATTATTAAATGG
GATAAATAACTCCGATGATCCAGAACAAGAAGAAAGCCCAAAAGACTCAAACATAGATAA
TGAATTGGACACACTTTTGGATATGATAGGTGAAATTGCAAATATCGCAATGGGTTCTGG
TGCAACAACCCTTTCAACTTTACTAAGAAGAAAGATAGAAATCCAATATCCCCAAACAGA
TATTATTAAATTTAAAAATATCGTAACTAATTTTGAAGGAGAAAATGTTGTTGTTACAGT
AGAGTACAAAAGAGGTTTGTATGGTTTGAACACCTTAGTATTACCTTTGAATTTAACTAA
TATAATAGCTGATTTAATGCTAGGAAAAGAAGTACAAAATATCGAAGAAAGAGAATTAGA
TGATATTAGTTTAAGCGCCATTTCAGAAGCGATGAATCAAATGATGGGTACCGCTTCAAC
AGCTTTATCGGATTTTCTAAAAACAAATATTGATATTTCCCCACCCAATACTAAGGTAAT
GAACTTCTCCGATCCCAATGTTGAGTTTCCACCGATAGAAACAGACAAAGAAGCCTATGT
TATCTCAATAAAGTTCACCATAAAGATCTCTGGAATAGCTGAAACGACTTTCTGGCAATT
TATACCAATGAAATTTGCTAAAAAAATTAAAGAACTTATGGAAAAAACCTTTGGAAAGGT
TAACAAAAATGAAGAAAGCCCCATAAACTCAAATAAGCAAGATAAAAGTAACTCCAACGT
GATCAAAGAGAAAAAAGTAAAAGTTCAACCAGTAGAATTCGGAGAGTTTGAAAAAAAAGA
AGAACCTATCTCCCCAAATATAGATCTATCAAGGCTGGAACTTTTGCTTGATGTTCCTTT
AGAAATAAAAGTTGAGTTAGGATCTACTAAATTAAATCTTAGAGAGATCTTAGAGTTACA
CGAAGGTTCAATGATACAATTAAATAAATTGGCTGGTGAACCTTTAGACATTTTTGCTAA
CGGAAGATTAATAGCTAGAGGTGAAGTTGTAGTTATCGATGAAAATTTTGGAATTCGGAT
AACAGAAATTGTCTCGTTAAGAGAAAGGATGAAAACTCTGAAATGATAAATAAGAAATTT
TTACTCTTTTATTTACTTGCTTTTTCCACCTTTATATTTGCTCAACCAAATATGGAAGGC
CTTTTAGAGAGTTACTTGGGGTACAAAAAATTAAAATTTGATATTGATATTCAGTTTCAA
ATAACGGAGAGTAAAGAAATATCGACGAAATTAAGTTATATTGATAACAGATATATAATA
TTTACTTTTGAAAAACCATCTTTATTTAAAGATATTTATTATTGTTATGATCTGTTTGAA
GCGGTTTTTTACACAAACGTTCGTGAGGAAATAGATGAATACGATCAAATATCTATACGT
ATGGCAACTATTCCTGATTTACTTTTATCATTTCTACCATTTTTTAATCCAGAAAATTTT
GATGTAATGGTCATAGAAGAAGGGATATATGAAATTCAAAAATACCTCCCAAAAACCAGA
AATTTCTTAAAATTGCTTAATATAGACTTTACCAAATTTAATATTTACTATTTTAAACCT
TTTGAAGATATAAAAATTCTAGAAAAGCTAGAAATTTTGAATTCTCAAGAGAATAAAAAG
ATCATAATAGACATCAAAGAAATAAGACCTCTCTCTGATGAAGAAGCAGATGACGAACTA
AATAAAATGCTAAAATCTTATTAGTTTCACTATAAATGAGCTAACTCTGGCAAGGAATAA
TCTGCGTACCTTTTTTCCACATCCTCCCTGTTTTTCTTTCTTTTCAAATAGGTTAGTTGT
TCTCTTAAAACCTTTTTACTTTCTGGCTTCCCATGCCCTGGAAAAACCATTTTTATATTT
AATAAAGATAAGCTATTTAATTTAGAGATCCACTCGTCAACATTAGAATTGAGTATTTCA
GCATGCACCTTAGAAAATACGAGATCACCACTTATTAAATATCCTTGTGGTTTAAGGATA
TAAATTGTTGAATCTAAAGTATGTCCACCTATATTTTCTGCCGATAACATTTGGTCTTTT
AAGAAAAGAAAAATAGAATTTTCGAAAATGACGATGTTTTTTTCTTTTAAAGCCTCATTG
AAATTGTTGAAATTATACTCAGCTACCTTCGAACTTTCTTTTAAAAACGTAGTATCCAAG
TTATTAAGAAAATCAAAGGTTTTTCTGTTCATATATAGATCAAATTTACGTTTGCTAAAA
ACAGCCCCAAAAGTATGGTCAGGATGAAAATGAGTGAAAAAAACCTTTTTTAATTTTTTT
GAAGTCCGTTCTTCGACTATTTTAACCATATCTTCAAACTTTCTCGGATAAAGAGAACCG
TCAAAGGCCATCAATCCGTCGTCGTATTCTAAAAATGTAACAGAACTTGCACCATTTTCA
AACCAAAAATTATAAAGGCTATCATAACTTTCAAACATAAAAATCACCTCTAAAAATAAA
TAGTTAGCACCTCTTATTATTTTTTAAGTTCTATTATATTTTTTCTATAAAAATAATTGA
TATTCCTTGAATCAAGTGATATAATTTTGTTAGGAATACTAATCAATTCAGGAAGGTGAA
TCTTTTGATCAAAGAGTTCATTAAAAAATACTGGTGGAGATACCTCATCGGGATTCTCTT
TCTTATTACCGTTGATGTCATTCAACTATTTATTCCAAGACAGATTGGAAGCATAGTAGA
TATGCTGAATACTCAATCCCCAGACCTTAATCAAGTTAAAACGTTAATCTTTGGGATAAT
CATGTTAGCTGTAGGTCTTGCTGTAGGTAGAGTTTTTTGGAGAATTTCAATTATTGGAGC
CGCCCGGCTTTTTGAATATCAGACATGGAAAAAAATGTTCAATCATATCATAGGCTTGGA
CCAAGATTTTTTCGACAAGTGGAGAACTGGGGATTTGATGACTAGGTTCACTTCTGATGT
TTTAGTGTTAATGCGTATGATGGGAATATTGGTTATAATGCTTGTTGATACAATAGTACT
GACAACTTTGACCTTATTCGCAATGGGTAATTTTGTGAATTGGAGATTGACGTTTATATC
AGTACTACCTCTTCCTTTAATAGCAATTATCTCACTTTTTTTCGGGAGATTTATCCATAG
AAGGTTCAGAGAATTACAAGAAAAAACATCGGAACTATCCAATATAACCGAAGAAAATGT
TTCTGGTGTGGATGTTGTAAAGTTGTATTCCAACTATGACACGATGCAAGGGATATTTGA
CAACAAATCTCAGGAGTTCTATAATTCTTACATCCGATTGGTAAAAGTTTGGGGATTGAT
GTTTCCTTTAGCCATGTTAGTAGGACAATTAGCAATTATTTTTGTTTTCAATTTTGGTGG
ACCCATGGTAATAAACAACCAGATAACTCTCGGAGACTTCATAATGACTAACCAATATAT
AGGAATGTTAATATGGCCAATGATGGCGGTTGGAAATTTAATCAACTTAATACAAAGAGG
AAGAGCTTCTTTAAGAAGGGTTAATGAAGTTTTAGAGCAAAAAAATTCTGTCAAAGAACC
TCCAAGAAAAGATTTTGAGTTTCAGGGCCACTATCAAATCAACCATTTAACGTTCAAATA
TCCAGGTTCACAAAGAGTAGTATTGAACGATATAAACATGAATATAAACCCGGGAGAAAT
GATAGCCTTTGTTGGAAGAATAGGTTCAGGAAAATCTACATTAGCGAAACTCCTTGTGAA
ACTATATCCTGTTGACAGAGAACAGATATTTTTGGATGGAAAAGATATAAACGATGTAAA
CGGTGAATTTATAAGAGACAATGTTTCTTATGTACCCCAAGATAGCTTTTTATTTTCAAT
GACGATAAGGGAAAATATAGCCTTTTCCGATGAAAAAATGGAAGATAAAGTGGAAGAATT
TGCAAAACTTTCTCATGTCCATGACGACATAATGAGCTTCGAAAACAAATACGACACAAT
TGTTGGAGAAAGAGGAGCTACACTTTCTGGTGGTCAAAGGCAAAGGGTTACCATAGCAAG
AGCTCTAGCTAAAAGATCAAAAATGATAATATTGGACGATTGCCTTTCCGCTGTAGATAC
CGAAACGGAAGAAGAAATAATCAAAACTCTTAGGCAACAAGCAGAAGATAAAACAATTCT
AGTTATATCTCACAGGCTCAAAGCAGTTAAAAACGCCGACCAAATCTATGTATTTGACGA
TGGGCAAATCGCTGAACACGGTAATCATAATCAGTTAATTTCACGAGAAGGTATTTACTA
TTCTATGTACATGAAACAATTAATAGAAAAAAATTTGGAGGAGTAGAGTAATGGCTTCTG
TTCATGAAGAAATATTTTTAGAAGAAAAAGAGAAAAGTGAAGGCGATCTCAAAACATTCA
TGAGATTGTGGGGATACATAAAAAAATACAAGTTACTACTATTTTTGACGTTTTTAACTT
TGGCTATAGCAACCATAATAGAGCTAGCCCTACCAATTTTTATACGATATGGGATTGATG
ATGTAATAAATGTGAAGTATTCTTTTAATATGGTTCCCGGGAATGAAATGCAATTTGTTG
AGCAAGAAAACGGAGCTTATAATTTAGAGAAAAGAGACAACAACTACTATATGGTTAACA
GTCAAACAGGCGAAAGAATGCAAGTCTCAGGAGAACAATATTCTCAATACTTTGATACAG
CTATTCGAAAAATACAAGTGTTTAGCCTTATCTTTATATCAATACTTATGGGACAATTTC
TTTTAAATTACGGTCAAGTCTTCTTTGCTAACGTAGTCGGTCAAAAGGTTATTTTTCATC
TAAGGAAAGATTTATTCAATCATATATTAAAACTCAACTATACATTTTTTGAAAAAAATC
CCCCAGGCAAAGTTACAACACGTGTTGTCAATGATACACAAAATCTTTCAGATTTCTTCA
GTGATGTTGTAACAAGTTTACTCAAAGATATAGCGATAATAACTGGTGTAATAATTTTAA
TGATGGTCTTAGACTTTCAACTAAGTTTATACACAATGTCTATGTTTCCCATTATTGTGG
TGTCAATTGTTATATTCAGACATTTTGATAGAAAGGCCTATGACATGGTTAGAACAAGAA
TATCCGCTCTAAATTCTTACTTAGCTGAAAATCTATCTGGAAGTAATGTTACAAGATTAT
TCAATCAAGAAGAAAGAAAGAAAAATGAATTCGATTACATGGCTACCAAAGTATATCGTG
CAAATATTCAACAAATGTACGTATTTGCTATCTTTAGACCCTTGATGAGTCTTTTGCAAT
ATTTTACAATCAGTATTTTGCTTTGGTTTGGTTCTTTGTTATTCACAGATGGGCAAACAA
CCTTTGGAACTATCTATGCCTTTACTTCTTACATAGATATGTTCTTTAGACCTTTGTTTG
ACCTAGCAGAAAAGTATGACATAATGCAGAACGCATTCGCATCAGCCGGGAAAGTTTTTA
AGATATTTGACCAAGAACAAGAAGATTTTGGGAAGAAAAAACACATTAGTATACAAGAAG
GTAAAGTTGAATTTCAAAACGTTAAATTCTCGTACGACGGAAATACAGAAATCTTAAAAG
GTGTAAATTTCAAGATAAATCCCAATGAAAGAGTAGCTATAGTTGGCGAAACTGGTTCAG
GAAAAACTACAATAATTAAATTGATAAGTGGCCTTTACAAATATCAAAGTGGTAAAATAC
TGTTAGACGATAAAGAATTATATGAATACGATCTGAATGAATTACGCAAAAAAATTGCTG
TTGTACCTCAGGACGTATTCTTGTTCTCTGGCACTATTTTAGACAATATGAGATTATTTA
ACCAAGACATTCCTGATGAAGAAGTAAAAAAGGTTGCAAAATCCGTATACGCGGATGAAA
TTATTTCACGTTTACCTCAAAATTACTATACCGTTATCACAGAAAGAGGTGGAACTTTAT
CATCTGGTGAAAGACAGTTAGTAGCCTTAACCAGGGCTGTACTTTTTAATTCAAAAGTCA
TAATTTTAGACGAAGCAACAGCTAACGTAGATGTCGAAACAGAATATTTAATACAACAAG
CTCTAAATAAAATATCTGAACGTTCAACTATAATTTCCATTGCTCACAGACTTTCGACCG
TAAAAAGCTCTAACAGGATAATAGTTGTACATAAAGGGTTAGTTGTTGAAGAAGGAAGTC
ATGAAGAACTTATCAACAACCAAGGAATTTACTATGACCTTTACAGGCTACAATTCGAGA
GTAGCTGATAATTATAAAGCTTTGAAAGGAGACCTATATATTGAATTTCTTCGATAAAAT
ACCGACGAACACATCCGTGTCACCAATATCAAAGGAACTCTATTTAAAAAATGATTCAAA
TATTGCCGTGTTAATTCTTCATGGCTACACAGGTTCTCCTCATGATATGTATTACATAGG
AAGACAGATTCACAAATCTGGTTTTTCTATATACATACCTAGACTCCCGGGACACGGCAC
CAATTCCAACGATTTTTTAAACTCTAATTGGAGAGATTGGCTCAGAAAATCAGTAGATTC
TTATATTAACTTAAAATCCTACCACGAAAAAGTCTATATTTTAGGCCTTTCTATGGGAGG
TGTATTAGCAACTCTCTTAGCAAGTAAATTCCATCCAGAAAAAATTGTTTTAGCTGCTCC
TGCACTAAAGGCAAAGGATTGGAGGATAAATTTAACTCCATTCTTTGGTTTGTTTATCAA
AAAAATAAAAAGGAAAAATCCTCAAACATTCGATGACGAAAAGCTCGATTATCTTGCTAA
CCAATATTGGAATTATGACTGGCCTTCAAAGGCAGCAGACCTTTACAAGCTGCAAAATAT
GGCACTTAAAAACCTTTCAAAAATCACATCTAAAACTTATGTAATACTATCGAAAAAAGA
TGAAGCTGTTCCTTTTTCGGTAAAAGAAATTATAGAAAAAAATATTAAAGGAAAAACTGA
ATTTCTGATATTAGAAGAAAGCGGGCACGTAGTTGTAAACGATATCGAAAAAGAACACGT
AGCAACAGAGACTATAAATTGGCTTAAGAAAGAATAACTATTGTTCAAAATAATATAATT
ATTTCTACTTTGAAATTCTTTCTTTTAATAAAACTTGTTGCAAATAGTAAGCGGTGTAAG
TACCACTCTCAGCTATTTCTTCTGGGGTGCCTGAAGCTACAATATAGCCCCCATTTTCTC
CCCCTTCTGGACCTAAGTCTATAATGTAATCAGCATTTTTAATAATGTCCATCTCATGTT
CTATTACTATAACGGTATTACCTTTTTCAACGAGGATATTAAGAACTTTTATTAATTTCT
TTATATCTTCGAAATGAAGACCCGTAGTAGGTTCATCAAGTATATAAACGGTATTTCCAG
TGGATTTCTTTCTCAACTCGGAGGTTAATTTAATTCTTTGAGCTTCTCCACCAGAAAGGG
TAGTTGCAGGTTGACCCAATCTTATGTATCCCAAACCCACATCTTGCAATAGTTTTAAAA
CATTTTTTATTAATGGTAAGTTTTTGAAAAAATCCAAAGCTTCATCTACTGCCATCTCTA
AAATATCAGAAATATTTTTACCTCTGTAAGTAACCTTCAACGTCTCTTTGTTGTACCTCT
TACCTTTACATACATCACAGGTTACATACACATCAGGTAGGAATTGCATCTCGATCTTCA
AAACTCCGTGACCTTTACAGGCTTCACATCTTCCGCCCTTAACGTTGAAGGAAAACCTTC
CCTTATCATATCCTCGAATTTTTGCCTCAGGTGTTGCTGCGAACAGTTCCCGAATATAAT
CGAATACTCCAGTATAAGTAGCTGGGTTACTTCTTGGAGTTCTACCAATAGGGCTTTGAT
CTATAGAGATCACACTATCTATATATTTTAAACCTTCGATCTTTTCATATTCTCCTGGTC
TCACCCTCGAATTGTAGAGTTCTTTTTGTAAAGCAGGATACAACGTATCCATAATCAATG
AAGATTTACCCGATCCAGAAACTCCGGTTATCACCACAAACTTCCCCAACGGAATCTCAA
CACTGATATTTTTCAAATTGTTGTGTTTTGCACCAATTATCTTTAAACTACCATCCTTTT
CAACTCGTTTTTTATCTAATATTTCAATTCTCTTTTCTCCTCTTAAATACTTTCCAGTAA
GGGACTTATTAGAGTTCTCCAACAATTTATTCGTAGGCCCTTGAAAGATCACTCTTCCCC
CATTAACACCTGCACCAAGTCCAAGATCGATTATATAATCAGAGGACCTAATAACGTTCT
CGTCATGCTCCACAACTATTACGGTATTATCAAGGTCTCTCAATTTTTTCAATGTATTTA
TCAACCTATCGTTGTCTCTTTGGTGAAGCCCTATAGTCGGCTCATCCAAAACATATGTTA
CGCCTGTCAATCCCGATCCTATCTGTGTGGCCAATCTAACTCTCTGAGACTCTCCACCAG
AAAGCGTTGTCGCATTTCTTCCAAGTGTCAAATAGTCAAGTCCTACATCTATCAAAAAAG
TTAACCTTCTATTTATTTCTCTAAGAAGTTCGTGAGAAATTTCCATTTCAAAATCACTCA
GTTTTAAGGCATCAAAGAAAAGTTTTATTTCACTTATTGGCATTTCTGTCAAATCGAATA
TATTGTATCCATCAATCCTAACGCTTAATGCCTCTTCCCTCAATCTTTTGCCGTTACAAG
CTTGACAGGTCTTTTGAATCATAAAATTCCTCTCGATCCATTCCCTTATATCCCGTGAAT
CTGTTTGCTTGTACCTTCTTTCGTACCAATTCACCATCCCCTCAAACTCTCTAGTAAAAG
CATAACTATCCCCATTTCTTTTTGAAAAGGAAAAATCTATTTCTTTGTCAGTGCCATATA
GTAAGGTATTTAAAACTTTCGAAGGCATGTTTTTTAAAGGTTTTGATGGATCCTCCCCCA
AACTTCGAACAACATCTTTCATCATGCTCACCATGAAGGTGTCTTTCCCCATATTCAAAG
CAGCCCCATCCTCTAATGACTTATTTATATCAAATATATATTCAGGCTCAATCTCCAATT
TAAAACCTAATCCATGGCATTCTGAACACGCACCATAAGGACTATTGAATGAAAATAATT
TGGGATTAATTTCCGGAAAACTGTAACCACATTTAGGGCAAGCTAGATTCTCAGAAAAAG
TTTGAGAAGAAACAACGTTCTCCTCGCTATCCATTTCCCTAATTTCTACAAAGCCATCAC
TTTCTTTAAGCGACAATTCAACGGCTTCGAAGATTCTCTCAAAATTATCTTTTCTCAACT
TAACTCTATCAACAAGGAGATTTATATTATGCCTATAGCTCTTTTCAAGTGAATCTATCT
CATCTAAATCGTATATCACTCCATCAACTTCTACCCTTTTGAAGCCTGAGACCTTCATGC
TATGGAGTTCTTTTTTAAACTCACCTTTCTTTTCCTTCGCAATTGGAGCAAAGATATACA
ATCTTGCATTCTCTTTAAAATTTTTATAAATATTATCGGCAATTTCATCTACTGTGGAAC
TTTGCAAAGGGATATTGCACTTTGGGCAGTAAGCTTTACCAACCCTTGCAAACAAAACCC
GAATATAATCATAAATCTCTGTGATGGTACCAACCGTTGACCTTGGATTATGACTTACAG
ATTTTTGTTCAATAGCAATTGAAGGAGAAAGGCCCTCGATAAATTCAACATCGGGCTTTT
TCAGATTACCTAAAAACTGCCTTGCATAGGAAGAAACAGACTCTAAATACCTTCTTTGAC
CTTCGGCATATATAGTATCAAGAGCTAAAGTTGATTTCCCTGAACCTGATAAGCCGGTAA
TGACTGAAAGGGTATTCTTAGGTATCTCAACATCTATATTTTTTAAATTATGCTCTCTAG
CACCTTTTATTCTAATCCATTTGTTATCCATATACAGCCTCCTGGAAAAGCAAATATTTA
CCCTTTTTAAACATTTATATTATACAATCAAAAAATTAACGCTAAAAGAATTTTTTCTAT
CTTTTAACAATGAAGCTTTAAAGTATCTTCTCTTTTAGATTCACGCATAAAAAAAGATTA
ACCTAAAACATATATTATGATATAATTACATTATATGATTAACAACTAGGTGGGCAGCGG
GGGAAGGGCGCTATATTTAAAGTTTCAGAGCTTTTAAAGACACTTCTTCTAAAAAGGAGC
TCTCCAAATGAAAACAGCTATTATATTTGGAACGCGGCCAGAAGCAATAAAAATGGCACC
ATTATATGAAAAGATGAAAGAAGAAAATATGGAAGTTAAAGTAATAGCAACCGCTCAACA
CAGAGAAATGCTCGATCAAGTGTTGAATCTTTTCGAAATAAAACCAGACTACGATTTAAA
TATAATGACAAAAAACCAAACTCTACCCCAACTAACTTCAAAACTAGTTACAGAGATAGA
TAAAATACTAAAAATTGAACCATTCGATTACGTATTAGTACAAGGGGATACAACTTCCAC
TTTTGTAGGAGGTCTGGCTGCTTTTTACAACAAAATACCTGTTGGGCACGTGGAAGCAGG
TTTAAGAACGAACGATATAT
>MPF_scaffold_280 dna:primary_assembly primary_assembly:ASM150805v1_:MPF_scaffold_280:1:17888:1 REF
ATAATTTTAAAATAAGATTTTGATTTTAAAAGGGTCACAGGGCGGAGCCCTCCCCATCCA
TCTGGGCGGGCTGCTGGGCAAAGGGGAGCTAAAAATGATGGAGGTATTTTAAAAATTCCT
GAATTCTAGAAGTAAGTTTTAAAATAAATTTCAGAGTTTCTAAAGTCAGTATGTCAGAAT
AAAAAGGAGTGGTTATAATGTTTGATGATGAGAATATAAAGTTGCGAATAAGTGGTATTA
AAACTGACAATTTAGATATTCCTGCAGAAAAGTACAATACTTTTGAAGAGATGGTGCAAG
ATTATATTACCAAAACACAAGGCGTTTTAACTAAAATAAAGATCAACGAAAAAGAGATCC
CCCTAAGTTATTATGATGAAATAAAAGATTCTTTCTTTGAAGGCGGAGAAGAGGTAGAAC
TAGAATTTACTTCAAAAAAAGAAGTTTTGTTTGATCTTATCTCTCAATCACTTGAATATA
TTACTAAAGTTAGAGAAAATTTAGAAAGAGTTTCAAAAGAAGTTTTGTTGAACACAAATG
AAGGCCATACCATGCTTAACAGTATTGCAGAAGGTTTGCAAGCACTATTAGACGTCATAG
AACAGGCCCGAGCTTTCAGTGAAGAAGATTTTTACAACCCTGGAGATTTAGACGACGTAC
AAAATGTCGTCCAAGACATAATTAAATCCCAAGGTAATCAAGATTATTTAGAGCTCTCAG
ACATTATAGAATTCGATTTCAACGAAGTTTTGTCAACCTTTGAAACGATTTTGAAGAATG
CTCAAAAAACTCTTGAAAAAAAAGGGGTGTAATTTGAATGTACAATAATAATCAAAACGC
TAACTACTATTTTGAAAACAGTATAAAAACAGCTAGTCCAGCTAAATTAGTCGAACTTTT
GTATCAAAATTCAATCGAAAGGATAAATAAAGCAATAAAGTCTATTGAGAATAAAAATCT
TTCCGAGGCTAACAAACAGATTATAAGAGTAGAAGACATAGTCACAGAACTTAACGTTTC
GTTGAATCTTGAAAAAGGTGGAGAGGTAGCTAAAAACCTCAGAGCACTTTATAATTACAT
GTATCAAAGATTGATAGAATCAAATACTAAAAAAGATATTGAAATCTTAAAAGAAGTAAG
ATCTTTACTACAAGAGCTTTTAGATACCTGGAAAGAGTTGTTGAAAAAAGAAGTTAATAC
TTCCCGCGAGTTAAACGCCAAATCCGTCGATCCTAAATTTGATCTTCAATATTAATTTAA
TAAATTCAAAAACCCTCCAAAACCACATCTCTCTTTTTGGAGGGTTTTTGTTTAATCGAT
TTTGAAATCTATGCCATCGTAGATCTTCAACATCTTTAATTCTCGAAGTGAAGGCTCCAA
AAGCCTTTCTTTAAGTATTTTTTCGGTATCTATACTTACATTTGCAATTACGTCTTCTTC
ATCCTCCAATTTAATGAGGATATCTCCATGTGGATCTACAGCTATGGAATTTCCACAAAA
AGGAATCGAATCATCAGAGGGTTTACCAACGGCGTTTACACCGATTGCAAAAAGTTGATT
ATCTTGTGCCCTGGCGGATGTTCTTACCTCTACTAATTTTTCAAAACCTTTTGGAACGGC
AGATGTAATTATTAGTATTTGTGCCCCTCTAAGGGCCATTATTCTATACAATTCAGGAAA
AGCATGATCATAACAAATTGACAAGCCTATTTTTATACCTTTCCAATCTATTATCTCTAT
AGACGTTCCTTCGGAAAGTCTAAACTTTTCTTTTGGAAAAACAAATATTTTTCTATACTT
ACCAAGCAATTTACCGGAATCATCTATTAAAATCGAGGTATCGTAATATTTACCAATTAT
TAAGGGGTCTTTTTCTAAAATGTTTGCAACAATAGAGACGTTGTATTTCTTTGCAATCCT
TATAACTTCTTGAGTGGATTCTCCATCGGGTATAATTTCCGAGAGATTTTCAGCGTAATT
GTTAATACTTTCAAGATCGTATCCTATGTTAAAAAACTCTGGTAGGATGTATAAATCCGC
TTTTTTTACTTCTTTTGAAATCAATGAATCTAGCTTTTTAAGGTTTGTTTCTTTATCGTT
CAATTTTGAGCTTAATTGCACTAAACCAAATATTTTTTTCATAATGATGTCCCCCACTGT
ATAATGTGTATGGATGTGAAACTACTTGAGAGTAGCCAGTAAAAACTCTATGCCCCTTCT
TTTTATTCTTACATCGTTCAGCTCTACAATTATATGTTCTATTTTTGAAGGATCCACACG
TTCAATCTTAGATCTGTTATATAACGAGGATAACTCTAATTCTAAAGCCTTTCTCATTAA
TTTATACGTTTCAAAAAGCAATTCGTATCTGTTAATACCTTGAGTTTCTTTTATTTTCTT
TTCTAAATCTTTTATATGTTCTTTAAGATCTTTGGCTTCTCTTTCCATATTATTTATTAT
ATCTATATCCGGTTTTGAAAGATCTTCAGAGATATCCCACGTAAATTTAGGATATACGAT
GTTAACTTTTGAGCCTTGATCATCAGAAAAAGTATTAAAAGATAGCTTAGGTATTTTTAA
TGTTAATATCTCTTTTGGCTTGATTGTTCCATCGAATTCTTCTAATTCGTTCTCTAACAA
ATCGGTTTTTATAGCTTTTTGAGGCAATTTTATCTCTTTTTTCTCGTGAGTAGGATTAAA
AAATCGTAAAGTTATCCCTTCCTTGTCTATTGAAGGTTTCATATTCACAAATTCTATGTT
TTCGTCCACTGAAGAATAGAATTTATGTACCACGGCAGGCTGGTTTTCTGAGTCTGAATT
ATTACGGTCCTTATAAAACAATAAAGGAGGATTGATAAAGGAATTTTTGTATTTAAAAAA
ATTATCTTTTTCCGAAAGGCAAAAGGCTGCTTCAATTTTCATTCTTCTTTTTACTTCAGC
TCCGGGAGTGTACATTACGGGTCCGGCGTCTCCAATTCTTCCTTTTACATTTTCGCGAGA
AAGCCAGCTTACAGATCTTAATAAAATTAAAGAAACAGCTTTTTCTAAGGAGTTAGTAGA
ATGTGTGGTATAACTATAAATTCCTTTGACCATAAAGGCTGCAAAATAGTCATCCTTTTC
TAACCCAACGTAATCCTTCATAGGAAACACATTATTAAAAGTGATTTCTCTTGCAGCGAC
TAAAAACTTTTTCATTTCTTCTTTTGGTTCCTCATATTTTATTTCGTATGGTCTTTTTAC
AGAATCAAAAGGAGCACCGCTGGTTATATCTCCACCTCCGATTAAGGATAAAAGTAATCC
ATAATCTGATCCTTTTCCCATAGTTTCAATTTCCATGTTGATATAGGGCAATTCTGAAAA
TGTCAAATAAAGGGTGAAGTCGACTTCATCGCTGGTAAAATCAAGAACTATTTTAGAATA
ATTATCTGACTGTGCTTTCAATCTCATTCCTGAGAAAGTTAAGTTCAACTCTTTATCAAA
TGCAGAAGAATATTCATCACCCTTGTCTTCTACCAAAACAGGTCTGATTAAATAATCATT
ATTTTCCTTTTTAATTCTAAGTTTCCCATTTTCAAAGATGGCTTTGAAATGTTCGTTCTC
CCAATGAAAACTATTTATAGGTTTTTCTAAAGAATTCACTTTATACTTTATTAAATTTAC
TTTTGATATACTTCCTGCAGGTGCTGAAAATCTATAAAGGTTTTCTTTATTTTCGAATAA
TACGGGCAATTCCTGAGGGTTCAAGTTTAGGCATGCATAACCTAAAGGTAAAACCTGGCC
TACCTTATCCAAAACGTTATTTAAAGTTGATTCAAAAATGTCTTTAACTTTATTATATCT
TTCTTCCATGTCTTCATGAATCTGATCTACTCCTACTCCACCTATGCTGTCGTGGACTAA
GTTCATTACTAAATATTCCCAAGCCTTTTGTATCTCTTTATCGCATTCAGAATTATCTAC
GATAGTAATTAACGGCTCTAATACTTTAGAGAGCATATATTCAGAATGCCAATTCATAAT
TTTTAAATACTGCCTTGTTGATAAACTACCTGGAAATACTGAAACAATGCTTCCATCCAT
GAGTTCGCCAGCGTATTCTCCCATTAAAGATGGGTCTTCTTGGTTAAAATACTCTTTTAT
AAACTCATCTGGAAAAACTGTTTTTAATTCACCATTACTGGGGTCTTCTGGCACAGGGTC
CAGGTCGTATCCGTTTAGTAAAGGAAGGTAATTAGTTTTTGAATATTTTTTTAGCTTGTT
AATTTCTAACTCCAATCTTTTTTCCATAACTTCTGGATAATCTTTTAACCTCATGATATT
TCTATAACTATCAAGTAAAAATATACCCTGGATTTCACTACCATCGGGACTGCTCCAAGT
AAACCCGATTTTCGGTAATTTCATTTTTAAACCTCTCCAGAGGAAACAACCTTTTATTTC
ACATTTAGAATTAATTTGTGCAACCTGAGACAAAAAGCCAAAATTATCCAATAACCAACC
TATCTTCATAATATTTCCAAACTTTTTAGCCTCCTGATTACCCAATATAATATTTCTAAT
TGAGCTTTCTTCAGAGATTCTCCAATCAATTTGTCCGTAGTATGGCCCAAAAGCTATGTT
TTTAGAGTATTTTTTCAATTCGTCTTCTGCTTTTTTTCTTTCTTCTCCTTGAAAATTGTT
TAGATAATCTTTCACTAGCAACATTTGCCCATCTAAAACAAATTTGTATTCTGGATTGTT
ATCAATTAACTCGAAGAGTTTTTGAAATAAACTTGGTAACATTTTTTTTGTTACGTCAGT
GGGAGCGAACCATTCTCTATCCCAATGAGTGTGTGAAATGATGTAGTACATCTCTTCGCC
TCCAATTATCCTTTAATTGAACCAGCCTGTATTCCTTGTAAGAGTTGTCTCTGAAAGAAT
ATTATTATGATCAAAATTGGGATCATACCAATTACTATAGAGGCACTAAGTAAACCCCAA
TCTATACTATAAAGTCCCAAGAATCTGTACATTGCAACTTGAAAAACAGTCTTACTGGGA
GAACTTATCAAAATCATAGGTAAAACGAATTCATTCCATGCAAATCTGAAGGTGAATATG
AAAGATATACTTAAACCAGGCCAAGATAACGGCATTATTACTTTAGTAAATCTTTGCATG
GTTGAGGCACCGTCAAGCGCTGCCGCCTCTTCTAAAGAAATAGGGATGGTATCAAAATGA
TTTTTGAGAATAAAAATATTCAATGGTATTATTAAAACCTGATAAGCAAGGATTACTCCA
GCATATGTGTCTAATAAACCCATCCTCTGAAATATCAAATAGAGCGGGATTGTGTTCATC
GTAATAGGAATCATAAAAACTCCCATCACGGCAACTAAAAGCTGCTTTTTGCCTCTGAAG
TGGTACCTTGAAAAGGAAAACGCTGCTAACGCAGAAATTATAACACATAGTAAGGTCGCT
GGAACAGCTACTATAATACTATTCAGAAAACTTCTCATCATTTGTTCATCTTGAAAAAGA
ATTTGATAATTTTGAAAGGTCACTTCTTTAGGAATTAAACTAGGAGGAAATGCTCTTGCC
TCCTCTGGTGTTTTCAGCGAAGTAACAAAAACCCAAAATATAGGCATTATTGTATAAATA
GCGAAAATAACAAGAATGATAAATAGTATAGCTCTAATGGTTTTATTCTTTTTGGTCATG
CCTCCTCACCCCTCAATGCTCCTAGATAAAGGAAAGAAACTATCAAATTTATAATAAGTA
GAACTAATCCAATTGTTGCACCAATTGATAGTTTACCTTGATCAAAACCTTGTTTATACA
TATACAAGGATGCCGTTGTAGTGGACATTAAAGGACCTCCTCCCGTCAATACCAACTGAA
GATCGAAAAGGTTTATACTCCACATAGAAGTGAGGATTAAATTTATCCCCAAAAAAGGCG
CCAACAAAGGCAACGTTATATTGAAAAAACTTTGAAGTGGGTTAGCACCATCAATTTTAG
CAGCCTCATACAAACTTCTATCGATTGTCAACAACGAGGATTCTTGAAAAAGTATAGAAA
ACGGTGTGCCAAACCATATATTAGCTATCAATAAGGATATCAAGGCCATATTTGGATCTG
ATATCCAATTTACAGGCTGCATTCCTAATCTTATAAGCAAACCATTTATCAATCCAAAAT
AGTCGTTGTACATCCACTGCCAGGAAAATCCAACAATAGTAGCGGATAAAAGCCATGGAA
GTATAAAAAGAACTCTAAAAAATTTAGTCCCCCAAACTCTTTCAATTAAAATCCTGGCTA
TTAAAAAGCCTATAAAAATTTGAAAAAATACTGATCCTAATACAAAAAAGAGTGTAACTT
TCAAAGATTGTAGGAAATATTCATCTTGAAAAATTTTTACCCAATTTTGGAAACCAACAA
AAGGCCACACATTATTTATATTAGTAGTTTTGACATCATGCAATGAAATGCTGAAATTCC
AAAATACAGGAAAAATCATTAAAAAGAACATTATGGACAAAGCAGGGAGTAACAATAAAA
AAGGTATCCACTTTTTCCTTTGCATCGGTTCACCACCTCCATATATTCTTTACTAAAAGC
AGCCTCCTTTAAACAAGGAGGACTGCTGTGTTAAAATTTTTACTTTTTAGAAATTCCTTA
GAAGATCAAAATTTCTTCAACATTCTTTGAAGCATTTTTCAGGGCATCCTCTGGAGTTTT
TACGCCATAATAGACCTCTTCTATTGCTATTCGCAGTGACTCAGCTATTTGAGGATATTC
AGGAATATTTGGCCTTCCTTTCCCAATCGCCACTGCTTTCATAAGATCCTCGAAGAAAGG
TATCTCATTTTCAAGAGTCGATTTGTAGGGATCTTGTTCGGCTATGGTTTTTTGAGTAGG
CAAGTAAACATATTTAGCCAAGACAGGGGTTAAAACTTCTGGATCAAGCATTATAGTCAT
CAACTCCCATGCTAACTCGGGATGTGGAGATGTTGAAGGGATAGCTAACAGCCAACCACC
CATCATCGTCGAACTTTTCATACCGTCTTCTGGAACTGGAAATCCTGGTATCATACCGAT
TTGATTGAAATCAAAACCTTCAGGAAACTTCCCTAACAACCAACTTCCTTCGATCATTAC
GGCAAATCTCTTATCAGCAAATTCTTGGCCCCATTGATGCTGAACTTGTGGCCTTATACC
CGCCTTTACCTGATCCCTCAGGAAAGTTAGTGCTTTTACCCCTGTCTCGCTATAAAAAGC
TGGATAATACTCTCCATCTTTCTGTTCGAGAATTTCTCCACCATTCATCCATAGATATGG
GAACCACATATCAGGTGAATGACTAGCAGCAACCAAATGCATCGGTAATATGCCCTTTTT
CATAGTAACAGGAGCTAATTTCTTATAAGCCTCAATGTATCCATCCCAAGTTTTCAGCAT
TTCGGGATCTACGCCTGCTTCTTCTAACAAATCTTTCCAATACCAAGTTACTCGTGCGTC
TGTCCAGGTCCAGATACTGTAAAACTTGTCATCAAACTTTGAACCGTCTACATTTGCAGG
ATAAAATTCATCAATCCTTCCCCAAGAGTTAACTTCCTTTGTAATATCTTTTAGAAAACC
CGATTGTGCAAACTCTCCCAACCATATTTGATCGACTGAAACTAAATCTCTCGGAGTTTT
TCCAGCAGTTAAAGTGATAAGCTTAGACCTTGTATCATCGTATGGAAGAACTTCGTACTC
CATGGTGATCTCCATATCCGGATGTCTTTTGTTCAACTCTTCTAAAGCTACTGAAATCAA
CTCATGCCACCTATCCGCAGGAGCAGCAAATGTTCCAGTTAAAACGACTTTTTCCACTGC
TAAAGCCATACTTGAAAAAATAATAACAAATAACACAAAACTTACTAAAATCTTCCTACT
CATCTTGATTCCTCCTCACTTGATTTTTTGCCCTGTTGAATCACGCCATACAACTTCAAC
GGGCAAAGTAATTTTGAAATCCTCGCTATTATTTTCACCCTGAATAATTGAAACTAAATA
TTTTGCTGCTACCTCACCGATATTTCGTAAAGGTTGCCTTACTGTTGTGAGATTTGGAAA
GATACTTTGGGCTATTGGTCTATCATCAAATCCGTATAATTTCATTTTTTCTGGTACTGA
AAGACCTCTTACTTGCAACGCCGTCAAAGTACTTACGGCTACGATATCGTTACAACAAAA
TATAGTATCCACATGGTACTTCAAACATTTGTCTATAGCTCTGTCCATCTCATTTTTTCC
AACTATCTCGCTATAAACAGGAATATTATGCTCTTTACAAGCGTCAAACATCCCGTTATA
TCTTTCTTTCACGGAACTAATAGAAAAATCTTCTTCAGTGAAAAACATTATAGATTTAAC
TGTTGAATTTTGAATAAGCTCTTTGGTCAATTTATATGCACCAAAGTAATTATCAGACTG
AACGAGTGGTTTTCTAATATCGTTAACCGTTTTATCGACAAAAACCATAGGAACCTCTTT
CTTTAATAATCTTTTGAAAATTTCATCTTCTACTAATTCTTTTGTGGGAAGGATTATATA
TCCTTTTGGATTAGAAGAGAGAATATATTTCATTTTTAATTTCGTTATAGCGGAATTAGA
GTCTATGAACTGAACGAAAGGTTCGTATCCTGTGTTGTGATAAGCTTTCTCTATCCCAGC
CAATATCTCAAAAGACAAATATTCATGTGAAATAGGAAGAACAACACCTATATTGTTTCT
TTCCTGCATAGAACTTGAAGATGACTCTTTTATAGGGGAGACAAACGTTCCCAAGCCTTG
AATTCGATAAAGGTAACCTTCAAAAACCAATTTATCGAGTGCTTTTCTAACGGTTTCTCT
ACTTACTTTAAATTCCTTGGCCATAGCCTTTTCTGACGGTATCTGTTCATCAGGTTGATA
CGTTCCATTTTCTATATTTGCTATCAAAAACTCCTTAATTTTTTCGTATTTTGGTTTGTT
ATTCATATTTCTTCACTCCTTATGTACGTACATGTCTAGACATATTATAACAATACAATT
AAAATAAACAAAATCCGTTTAGAGGCAACTACATCCATTTAGAGGTAATTATTTGTGATT
AAATGGATTTATCTCCATTTTTTAAAGAATTTGAAAAAATTATTAAAACAATAGTATAAT
TAAAAAACCCGATAACCTTCAGGACGGTTTGCGAGGTAAAGTCCATCGCTGCTTCTCTAG
GTGGATACAAGGAGAGGCTCAACTTTCTCCTTCCTTATGGGTAAGTTGCTTGATGAGGTG
GTAAAGCTCCCTTTTCCTTATGGACTGGAAGCGGGGGCTAAGGGCTGTTAAACAGTTTTT
ATAAATAAGATTTTGATTTTAGAGGGGTCATAGGGCGGAGCCCTTTTGCTGATTTGTGCA
AAAAAGTTTTTTAAAATAAACATTGATTTTGAACTTGGGGATCTTAAGGGGTTTACCCCT
TAACGTTTGGGCGAATGGGAGCTAAAGCAGATTGTATGTAAGTTATATAAAAATTTTTGA
ATTCTAAAAGTATGGTTTAAAGAAGGTTTATAGTTTCCAAAGAAAGTAAAATAAAAAAAT
TGAGGAGGAAATACTTTGACTAATTTCAAAGAACAAGCTTATAAAATCCTAGAAGAAAGC
TTTGTAATCGATGCACACTTCGATTTACTTATGGATGTATCAAATCAAAGGAAGTTTGGA
TTCCATAAAGTGATAGAAAACGATCATCTTGACAATTTTCGCAAAGGAGGACTAAATGCG
GTAGTTTCCTCTTTATTCATCGAAAGTTTTTTAACTCCTGAAATCTCATTAAGAGAGGCT
TTAGACCAAATCAGCTCACTTTACCAGGAATTAGAAGAATCAAGCGATTATTTAATGTTA
TGTAAATCATACGAAGATATAATCAAAGCAAAGGAAAATGATAAAATCGGAATATTTTTA
TCTTTTGAAGGTGTTGAGCCCTTATACAACGATTTAGACTTACTCGATATCTTTTACCGT
TTAGGTGTGAGATTTGTAGGACTAACCTGGAGTCGAAGAAACTATGCAGGTGATGGAAGT
AAGTTTTTACCGCCGGACCCTAAGAAAAATTCGAATGGTTTATCTGATTTTGGAATAGAT
CTAGTTAAAAGGGCTCAAAGCTTAGGAATGATAATAGATGTTAGCCATTTAAACGACAAA
GGATTTTGGCAAGTTATTGAGATTACTAAGGGACCTATAATAGCTTCCCATTCTAATTGT
AGAAAGATAGTAAACTTAGAAAGAAATCTCTCTGATCCACAAATAAAGGAGATAGCAGAT
ACCGACGGGGTAATAGGAATAAATGCCTTTAACAAAATCGTTGCCAAGAATCCAGAAAAA
GCCAACGTTGACGATTTAGTTAAACATATAGATCACATTGTAAATTTAGTGGGTATTGAG
TATGTAGGTTTGGGATTTGATTTCTGTGAGCACCTAAAAAAATTCAATCCCCAGTTTGTT
AACGAACTAAATCCATCTCCATCTTTTCAAGTTTTAAATAACCATTCAAACATAGTATTA
CTTGTTGAGAAATTACTGCAAAGGGGATATAGCGAAGAAGATATAAAGAAGATATTGGGA
GAAAACTTTTCTAGGGTGTATAAAAAAGTACTAATTGATTAGAAATTTTAACTTAGTGAA
TTCGAAAAAATCTGGTAAAATAGCAAAGGGAGAACGCCTTCAAAATCCAGCGATACTGAT
GTAAACTTTGCTGTGACTCAGGTACAACCCTAGCAGTTGCTGAAAAACTTGATTGAAAGA
TTTATCAGAGATAAAAGAGGTTTTGGAATATGCCAGATAGAGATGTAAAAACAATACAAG
ATCTCATATATTACCAATATGCCAAAATTATAGCAAGAAGCGCTTTTTCCATTCCTAATG
GAAATAGTGCAAAGAAACAGCATTATGGATTTATAAAAAAGACTTTTTTAGAATTAAAAA
ACGGTGTTAAATCTTGGTCGGAAATCACCCGTGAAGATTGGCAATTTGTGGAAACTCAAA
AGGAATGTATATATTGTGGAGCGAAGAGCGATATTCAAAAAGAACATATTGTTCCAAAGT
CTTTACAAATTACCTCCAATTGTAAGACCTGTGACAAAATTCAGGGCATTCATAACCAAG
TATGGGCGTGTAAACACTGTAATTATTCAAAAGGCACGAAAGGTCTTTATGAATTTTACA
GGGTAAAATTTCCAAATGAAAAGAAATTTTATGACTTCCTTCCACCGTTATTAGAGAAGA
AATACTTAAAGACAATTTATTATTGTCATAAATGTGCTGGAACTCTAAATTTGAGTGATC
TAGATGGGGACGGAAAACTATCTGTACTGGATATTGATTTCATACTTCATTGAGCTTCTC
TAAACAAAGTTTTTGCGGTTTGTTACGCTGATTCCAATGGTACCTTTGACACAACTTCGA
ACACTTCAAAACGTTCTACGCACTCGAGGGCGTAGGGCTGAAGGAAAAGGGAAAAATATG
GAAACTACTTTAATAATGCCATAAATAGAATAAACATAAACAGTAACGACAAAGTGTATT
ATAGAGGTGAAAAACGTGGCTGAAAACAAAAAATATGTAGAACTTTTATGGGCAGGAAAA
TATAACAAAATTGACCTGGGAGAGAAGATGCCCATTGAAAAACCAAATCTTCCATTTCAG
ACTATTGAGACGGTGAATAAACCAAGAGCCAAAGGAGGAGATTCGCTTTCCCTTTTTCCA
GAAGATAAATATCCTGAAAACTATCCAAAGGATTGGAAGAATTTACTCATTTGGGGAGAT
AACAAACTGGTGATGTCTTCAATGATAAAGCAGGGCTGGGCTGGAAAGATTAATTTAATT
TACATAGATCCGCCATTTTTCACAGGTGCGGATTTTTCTGTGAAAACAAAAGTTGGGGAG
GAGAAAATAGAAAAAGAGCCTTCCATTATAGAAGAACGTGCCTATAAGGATACTTGGAGC
GGTGGAATTGCATCTTATTTGAAATATATGTATGAGCGGCTAGTTTTGATGAGGGAGTTA
CTGGCTGAGAATGGCTCTATTTATGTTCATTTAGACTGGCATGTGGGGCATTATGTAAAG
GTGATGATGGATGAGATTTTTGGATACGAGAATTTTAGGAATGAAATCACTTGGCGTAAA
CTAACTGCGGCCAAAGCTCAGAGCAAATTCTTTAGTAATGTCAAGGACATGCTCTTGGTA
TACTCAAAATCTAACAATGTGACTTTTAACCCTCAATTCATCAAAGGATCAAAAGATGAA
GAGATTTATCCTTACATAGAGGAGGAGACTGGGCGGAGATACGGCTCATTTGATTTTACA
CAGAAAGGAAACGGGACTCCACGTCTTTTTGGCGATAAGTTATTAAATCCACCACCTGGG
AAGCATTGGATTTGGGGCCAGGAAAAAATTGATAAAGCAATGGATGAGGGACGAATCATT
TTTACTTCGTCTGGACTTCCTAGGATAAAGAGATACCTAGACGAAAAAGCAGGAAATTAC
TTGGGTGACCTTTGGAGCGACGACGAAGTTGCTCCAATTTCAGCTAATAGTACTGAACGT
CTTGACTTTGACACCCAAAAACCTGAGGCCCTTTTAAAACGCATTATCCTTGCCTCCTCC
AACCCAGGTGATATCATTGCTGACTTCTTCTGTGGCTCAGGTACAACCTTAGCAGTTGCT
GAAAAACTTGGCAGGCGGTGGATAGGCTCAGATTTATCCAAGTTTGCAATCCAAGTTACA
AGAAAAAGATTGTTGGATATTCACAATTCAAAGGATCTGATAGAAGAAAAGAAAAATAAA
TATGGTCAGCCCGCAAGACCTTTTGAACTCTGGAACATTGGAAATTATGAAACTGTTTAT
TGGCAGGAGAGAGAAGATGAGTACCTTGCTTTTATGCTCAAACTTTATCAAGCGCAACCT
TTAAATGGTTTTAAATATTTACATGGAAGAAAAGGAGACAGAGCGGTTCATATCGGACCT
TTGAATGTTCCTGTTACGCTGGAAGAAGTTGAAAAGGTGGTTATTGAGTGTAGAGCCAAT
GATTTTAACAAAGCAGATGTTCTTGGTTGGGAGTGGAGTTATGAAGTTAACGAACTCGCC
AAAGCACGAGCAAAGGAAAATGGAGTTGAATTACGGCTGGTTCAACTACCTTCTGTGAAC
GAGATAAAATCCTCGCTTGTTGGTTTTGATTTGCAGTTATTGAAGGTTCCAAATCAGGTG
GTAGAGAAGGAATTAGCTAAATATATTAAATTCCCAGAGGTTGCATATCTCGAAATTGAC
ACTAAAACGAATGGAAATGAAGTCGTACTCAAAATCACTGATTTCCAAATCCCACCCACA
GGAGAACTCGCAGAGATTGCCAGTAAAGTAAAAGACTCAAGGGAACTCATAGATTACTGG
GCAATTGATTGGGATTACAAAGGTGATACCTTTCACAATCAATGGCAAAGTTTCAGGGTA
AAAAAGAATCCCCGAGTCGATTATGATGCAACACATAAATATGATGAAGCAGGTGAATAC
CAGATAATGGTTAAGGTGGTGGATGTTTTCGGGAATGACACGAATAAGGTTTTGAAGGTG
AGGATAAAATGAGACCTACTGATCTTTTACACCCCGAACAGAGACGCCCAAGTAAGGCAT
ATTTAGTCAATGAACTCCGAAAAGCAGTATACACATGGCGAGAAGAAGGCTATCCTAAAG
TTACGCCGACAACAAAAAGACTTCTGCAGTTTTGGTTTGAAGAAGACCATTTAGTAGAAA
AAGAGCTCTTTCAATTCTGGTTTTGTCAGAGGGAAGCTATTGAAACGCTGATTTACGTTT
ATGAAGTAATGAAAAAACGAAATTTCATTGATATGGCAAGGGATTTCGGTGCTGGACCTA
TACAAGGGTATGACCCCTCCTTTGATCAATATCCACTTTATGCTTTCAAAATGGCTACTG
GCTCTGGTAAGACCTATGTAATGGCATTGAGCATCATTTGGCAATATTTCAATTATAAGA
AAGAGAGCAAAGATGATTATACCTCAAAGTATCTGCTCATAGCAGGAGAAAAAAATGTAA
TTTATGATAGGCTGACAAGAGATTTCAAAGATGGCAAGATTTTCCGAGAATTGCCGCTTA
TTCCTCCTGAATGGCAAGAGGAGTTCGACTTGAAAGTGATCCTTAAGGAGGATCCAATCC
ATATAATTCCTGAAGCAGTATTGTTTTTAACCAATATTCAGCAGTTAGAACAAAGAGAGA
GTAAAAAGGAAGAAGTAGAGCAGTATATAGATAAAGTTATGGAATTGCCCGAGGTTTATA
ATGTTTCCGATATCTATCAGGAAAACAGGATAAAAGAGGTTCTTACCACTTGCCCTAATA
TAATGATCTTGAAAGATGAAGCCCACCACATATACAGTTTTGAAAAGGCATGGAAGAAGA
TACTTTTGGAACTTAACAAAGACTTGGTCTCTCAATATGGCAAAGGCATCAATATGGAAC
TCGATTTTTCTGCCACGCCCAAAACTGAGAATGGAGCTTTATTTCCATGGATCATTGTTG
ATTTTTCATTGAAAGAAGCCATAGAAATGAACATCGTGAAATTACCGTTGAAGGGGCTTG
TAAAGGGTGCTAAAGAAATCGCTTCTAAAAAAACAGTTGAGAGATACAGAGCTTGGATTG
ATGCGGGAATAAGAAGATGGAGGGAATACAAGGATAAATTAAAGCCCTTATCAAAAAAGC
CAGTACTGTTCTTTCAGTGCCCAGAAAATGAAGAGGCAGATGAGATATATGAGTATCTGA
ACTCTGCTGTTCCAGACCTTAAAGATAAGGTATTATTGATACATACAAATAGCACTGGAG
AAGTTAAAAAAGCAGATCTATCTAAAGCGAGAGAGTTTGCAAAGACAATTGATGATCCAG
ACCCTGAAAAAAATCCATACGAAGCAATAGTAAGCACAATGATGCTAAATGAGGGATGGG
ACGTTAGAAATGTAAATGTGATTGTGGGACTTCGATCTTACACATCAAAAAGGAAGGTGC
TCCCAGAACAAGTTATAGGGAGAGGTTTAAGAAAAATGTTCCCTGAAGAAGATGCGAATG
TTGATGAATCAATAAACATTCTTGAAGTTATTGGACCACCAGGTTTAATGGATATTCTTG
AGGAATTAGAAACCCAAGAGGGTATCAAGTTCGCTGAATTCGATACTGGAAAATCACTTA
ATTTAACAACTATATATGTAGATGAGAATAAACTTGATAAAGATATCGAGATTCCGATGC
TCTCTCCAAGGATTTCCATAAGGGAATTTCAATTGGAGGAGGTTGAGGTCGATAAATTAC
CTCTGCTTGCAATACCATTAGAAAACAAAATCTTAGAAATGGAATATGTAGCTGTAGATA
TGCTAAAAGGAATGGAAATTATAAAAAGAAAATGGGATTTGCCTGTACCTCAGGACTCGA
AAAGTGTTATTGCCTATTATACTGACCAGATACTTAAACAGTTGAAAATAAGAGGAGCAT
TTTCTAGCTTTTACCCCCTCGTAAAAAAATATGTCGTCGAAAAATTATTCAGCGAAAAAG
TTGACCTCGATGACCCAAGAGTTCTTTATAAACTAAGTACTCCTGAGGTTCAGGAACAGT
TAACAAGATTGTTTGTAGAAGCGTTCAAAAATATGACTTTTATAGAAAAGGAACCAGAAA
AGATATATTTTATTAGACTTTCAGACACGCCACCTTTTCCCTCGTCAAAAATGGTTTATC
CTGCCGATAGATGCATCTTCAACTATGTTCCTTGCGATAATAATTTTGAATTGGATTTTG
CCAAGTTTTTAGACAGAGCTGAAGATGTGTTAGCGTTCAGCAAAATAGTTCCCAAAATTG
GTTTTTTTGTAGAATATAGAGATTCTGATGGAAATCTTAAGCTATACTACCCGGATTTCG
TCATATTGACAGACAAAAACGAACATTTGATTGTTGAAACAAAGGGTAGGGAAGACGTCG
ATGTTAAACACAAAGACAAAAGAATGAAATTGTGGTGTGAAGATGCTACTAAAATTACAA
AAAGTAAATGGACTTTCATACGAATTAATCAAGAGGATTTTGAGAAATATAGATTTAAAA
GCATTCAGGAGCTGATCTCGACTCTGAAAGATGTTGGGTAATATCAATCTCAAAACTCAA
AGAAGAGGTCTTCAAATGGTCCATTTACACGTTGCTGTTGAAGCCTTTTATTTTTTTGTA
TCGCATTGTCAGGATTGATCATACAACACGGAATATAAAGTTCACTTTTCTTACAGAAAT
TACTATTTTGTTTAATAAATTTGCCTACATAAAAACCATTATAGGAAATCGAGAGGGTAA
GACCCAAATGAGATGGAAAAAGCAATGTAGGAACCACCGTTAATGTTATATCCATTTAGA
AGATTGCGAAAAAACAAGGGGGATGAGAGATAATGTTATGGAACGATGGCCTAAAACCGC
CTTTTTTGAATGTTGCCCAGTACTCAGGTTCACCTTTAAGAGTATTAGCTGGGCCGGGCA
CTGGGAAAACTTTTTCGATTATGAAAAGAGTCGAGCGGTTAATGGAAGAAGAGGATAACC
TTCAAAGTATTCTTCTTGTTACATTTACTAGGATGGCAGCTACAGACCTTTCAAGAAAGG
TATCGGAATTGGGTAATCAGAAGGGTATTTCTCTAAAAGCTACCACATTACACAGTCTAT
CATTTTCAATACTCAATAAAGAACAGGTAATCGAGGCAACTTCAAGAACACCTAGACCTC
TGTTAAGATTTGAGATGGATCCTCTATTATATGACCTAAAGGGTCAGGGCCTTGGAGGAA
TACGTTATTTAGAAAAGAACATTAGAGCCTATGAATCAGCCTGGGCTAGATTGCAACGTG
AAGAACCTGGATGGGCTCAGTCTGATGAAGATAAACAATTCGAATGTGTGTTATTGTCTT
GGTTAAAATTTCACAAAGCTATGCTTATTGGAGAATTGATACCCATAACTTTAAATTATT
TAAGAAATAATCCTGCAAGTCCTTATTATAAAAAATACCAGCATGTCATCGTTGATGAAT
TTCAAGACCTTAATAAGGCTGAGCAGGTCTTAATTCGCTATCTTATTGAGAATCCTAACA
ATATTTGCGTCGCTGGTGATGATGATCAGTCAATATATGCTTTTAAATACGCCAATCCAG
AAGGAATAAAGGAATTTAATAAGGATTACCCTAATACTCACGATGAAGTTTTAACAGAAT
GCAGACGTTGCCCGAAAATAATTGTAAAAGTAGCAAATGAACTAATTGATAAAAACAATC
GTTATCCAAAAAAGTTGTCCGAAAAAAAGGACAACATAGAGGGTGAAATAGCTATTATTC
AGTGGGAAGGACTTAAAAAAGAGGCAGAAGGTATAGGGAAAATCGTAAAACATTTCATTG
AAAGAGAAGGGATATTTCCTGGTGAAGTGCTAATACTTGCTCAGAGACAACAAATAGCAA
AATATATTGAAGAGGAGATTAAAAAATATAATATTCCCGTAATCAACTACTATAATAGTA
ATTTTTTCAATAATAACGTTTCAAAAGAAAGGTTTGTAATTCTGACTTTACTTGCATATC
CAAATGATAGAGTTGCTCTTCGATGGTGGTTAGGTAAGGATAGCAAAAAATGGCATGCTT
CTTCATATTCAAAATTACGGTTATATTGTGAAAAAACAAACGAAACTCCGCGGGAAGCAC
TAGAGAAATTAAAAAATGGAATGTTAAATATTAGCGGAATTCAGTCCCTATTAGAGAGAT
ATAAGAAATTAACCCAAATAATAGAAAAGGCTCAGGAAAAGACTGGAATTGATTTAATAA
ATATACTA
>MPF_scaffold_286 dna:primary_assembly primary_assembly:ASM150805v1_:MPF_scaffold_286:1:17693:1 REF
GACGCGAAGATTTATCACAGAGTGGTGTTTACTTCCTATTTGGCACTTCCGATCAAACAG
ATGACAATATAGTGTATATTGGTCAAGCTGGAGTACGGAAAAACGGTGAGGGGCTTCTAT
ATAGGTTGATAGAACATAAGAGGAATCCTGATAAAGATTATTGGACAGAGGCTGTTGTAT
TTACTACAACCAATAATTCATTTGGCCCTACAGAGATTAGTTACCTTGAGAACCGATTTT
GTAGGCTTGCAATTGAGGCAAATCGGTATGTCGTGAAAAACGGAAATGATCCTTCTCCCG
GAAATATAACTGAGGAAAAAGAAAGTGAACTTGAAGAGTTCATTGATTACGCTAAGATTG
TAATGGGAGCTCTTGGACACAAATTATTTGAACCTCTAACAGATAAACCTCAAGCAGCTA
TCACTGAGGAGGTTTCTGAAGAAGAATTACTTCTCTTTATGAAACGAAAAAGTCGTAAGA
GCGGACAAGTAATTGAGGCAAGCTGTAAGCGTACAAACGAAGGCTTTGTTGTCTTACAAG
GTAGTCATATTGAAACTATAGATTCTGAGAGTATTCCGCCAGGTATTAAAGGACGTAGGC
AAAGAGCCAAAATAGATGAAAATGGAATTCTTCAAGAAAATATCTTATTCCGTAGTCCAT
CATATGCTGCTGCTTTTGTCATTGGGGGCCATGTAAATGGACTGGTAGAATGGAAAACGA
AAGACGGGGTATCATTGAAAGAAATAGAAAACAGTGAAGAAAATTAAACAGAAGTTTACA
TCTATCCTGTCTCCTCAAGCCCTATAAAAAATCTAACCTGTCAACTCAACCTTACCGCAC
TAAGGATAGTTGATATGTTTCCTCAAATAATAAAAATAAGGGTTTCCCGACATTAACGTC
CTCGTCAAAGTTGCCTTGAGAAAAATACAATGTCAGGAGCCCCTTTATTTATCAGTGTTT
TGAATAATCCTATTTATCCACCCTCGTCATCAATGCTATTGACTCAACGTGGTCAGTGTG
TGGGAACATATCTACCAGATGAAAATCTGTGATTGTGTAGAGATCTGATAATTCTTTTAA
GTTGGGTATTAGAGTTTTAGGGTTACATGAGATATAGATAATTTTATTAAATTGCTGGGT
TTTTGTGAATTTTATAAGATTTGGGTGTAATCCGGCCCTTGGTGGGTCCAACACTATATA
ATCAGGTTTTTCAGTGCTGCTTTGTTGCTTAACAAAATCTTTTACATCTTTATTTATGAA
TTCTACGTTGTTGATATTATTTAATATGGCGTTTTGCTTAGCTGCCTCTACCGCTTCTTT
TACAATTTCTATTCCGTAAACTTTTTTAGCCTTATTTGCAAGTAATAATGATATTGTGCC
GGTTCCAGAATAAAAGTCATATACAACATCTGAATTTTCTGCATAAGATAATGCAGTTTG
GTATAAGACCTCTGCTCCTTTTGTGTTTGTTTGAAAGAAAGAGAATGGACCAATTTTGAA
AGTTAAATCAAAAATTTTTTCGTAAAAATAGTCTCTGCCGTATAATATTTCTATTTCATC
TGCTTTGACAACGTTGGCTTTAGATTCAGTTTTACTTTGAATTATGGAAACTATATTTCC
TTTTAAGTTAGTATGCAACATTTCTTCTTTCCATGTTTCTACTTCTTGATAGTAAGTATT
ATCTAAGGAAGTTACCAAGTTTAAAAGTATTTCCCCAGTTTTTAATCCTTTTCTGATTCC
CAAATTTCTAAGAAAACCTGAGTGGTTCTTGTAATTTCTAAAAGGTATGTTCTTTTTTAA
GAAAAATTCTCTTGTTTTTATAACGATATTGTTGAAGTCATAATCCACTAGTTTACAGTC
TTTTGTGTAATAGACGTCGAACTTCTTACCTTTTCCTCTTAATCCCATAACAAGAGGGCC
ATCTTTGTATTCGTTACCAAAAGAGTATTCCATTTTGTTTCTGTATTCATATATATCTAC
AGAAGGAGTAATACCATGATAATTATTAGGTTTTATTTGATATTGATCAAAGAGCGAAAG
AACGCTTTTCTCTTTTATTTTTAGTTGTTCTTCGTAATTTATATGCAATTTACTACATCC
ACCACATTTCTTGAAGACAGAACATACCTGCATTTTATAGCTCCTTTTTCGATAATCAAA
AAAAATACCCCCGAACAGTTCAATTTTAACACTTTTCGGGGGTAAGTGGTTATTTTTTTA
CTTTAACCTTATTTAAAGAAGAGGGCTAATAACTAATTGTACTTACTTCCATTCCAGCCA
TTGGGTCTAAATATTTTGTTAAATCATCTTCGTTTCCTGAAACCGCTTCAAAGTACTGGT
ATGAATCAACTTCCCCAGTACCAGGAAGCCATAAATCGTTCCAGCCTTCTAAACCTGATA
AATCTGGTATTTCATACTCGTATGAATCTCCACTTCCCAACCAACCAGAGGATAATACTA
TCATCCAATCTATCGTCCACCCATTATTTGCAAAAAATGTATCATAAAATCTCAATTCAT
GGCCATTGATTTGAGGATCATACTTATTCCATGTGAATGTATTGTCTGAAAAGAGAGGTT
TTTCCCAGGTACTAGAAGGAAGCGTGTCCAAAGTTTCAATATCGGACGGATAGTCTGTAA
ATTTTGTAAATAATCTATAAACTAAGTTTTCTGAATCGTAATGGCTTAAACTTAAAGCAT
ATAAGTCATCAGAAGTTGCAAGAGATTGAGGGATTTTTAGCTGAGAATCACCTGTGAACC
AAGTAAATACTGGGGTTGTTCCACCCACTAACAATTCACCCCATGCGTCTGCATCGTTTA
TGGTGGTTGTAGCAATGTATGTTGTGAAGTCTTCAAAGTCAGACCATGAAATGTCTTCGT
TGTCGGTACCAGCTGTTATAGGTCTATTTCTTTCTATATATATTTTTGAAAAGTCTTCAT
TTTGATCTCCTGCTAAAATTACCAAATCATAGGTGCCAGGAATTGCTGGTAGTGTGCATG
TTAGATCATCTTCCGAGCCAAAACTTGGAAATCTATGACTATTGATAGCGTGACCGTAAA
AGATGCCAGCACTTTCTCCTATAAAATCACTTCCAAAATTCAAAGTTAATGTAGCATCAT
AAGTAGTAGCATCATAAGTATCTTGCGAATCCTCAAAAATTATTGGTACTTCTTTTCCTT
CGGTTGTGTTGAGATTCATTATTTGAATGTCATAGTTATCCCTCTCATTCCAAGAGTCAT
ACGATTCATAGACAGCATAGATGCTGAAATTCCCATCAGCTGATTCAGGAGTAAAAGTGT
ACACGCCGTTAGTTGAACTTAATTTTTCCCAGGTTCCATCTTTCCCATCTTTATAAGCTA
AAAACTCTACGCTTTCTCGAGCGGTGCCGATGAATGTGTTTATTATTACATCATTGGTTA
TGTCATTTCCGGTGCCATCCCCACCGATAGGTAGAGTTGCGCAACTTACAAAGAGCAAAC
CGATCGCCAAGGTTAGAAAGAACATACTTAATTTCCTCATTTGAAATCCTCTCCTTTTAT
AAAAAGTTATTTAATAGATTTTAGTAAAGAGATCTAAAAAAAATCTAAAACAACTTTTTT
GGAGAGGATTAATAAATTTGAAATTCTTTGACAAAGTAACTTATTTCTTTTGAATTGAAA
ACTGTTCCTAACTCTTTTTTATACAACTCGTTGATATATTTGTAATAATCCAAAGCTTTT
TTTCTTTCACCTTTTTTCAGTAAAAGATTGATGTACTCGATGTTCATTTCGTCGGCGAAA
GGTTCAATTCGTAAGTATTCTTCTAAGTAATTTTCTGCCATTAAAATATCTCTTTCTTTT
TCTAATGAATACAAAATAGCTAGTATTGACAGATAAGATTCTTCAGTCTCTTCTATCTTT
GGGATTGCCCAATCGTCGTAAATATTAGAAGGTAAAAGACCATAGGAGTAGAGTTTCTTA
GCCTTTAAATAATGTTCTTTTGCCTTTAAGTATTGTTTGTTTTTCAACAATTTATTTCCT
TCTTGAAAATGAAGGATAAAATCTTCGTAATCCAAGTAATAAACTTTGTTTACATTGAAT
TTGTAATTTTTATTTTTTTGAAGAATGTATTCCCCAACCAAACCAAACTCATGAAATCTC
TTTCGTATGTCGTGAATAGCAACATATAAACTTTGACGGCTTTTTTCAAAAGGTAAATTT
GGCCAGAAGTTTTCAATTATTACATCTTGAATAATCCATTGATCATAATTCAAAGTTAAA
AATTTAAAAAGTTCTAACGCTTTTTGATTTCTAACCTTTCTCATAGTCAAAACCTTATCA
CCACATACCAATCTAAATTCACCAAAGAGATAGATTTTAGGGTATAAAGCTTTTTTTGAT
TCAAGATATGAGATTTCTTGGGCACCTTCGAATCTCAATTTAAATGAAGTATCTAAGGAA
GGTATTTTAACTCCCGAATTAATTTCAATGAGATCTTCAATTGAGTTTGTTATTTCGGGA
TATTTTTGTAAGACAAATAAGTAATTGTTATCTGATAATAACTTGTTAAATGTTTTTAAA
TCTTCATTATAAGAAGACAAATTGAATGATTTACTTAAAAACAATTTTAAGAGTAACGCT
TGAGTTAATATTAATTTTGCTTTCCCTTCTTTGGCTAAATGAATAATTTTTTCAATGTAT
GGCAGGGCTTTTTCGAATTGTTTTAAATTTATCAATAATCGAACTTCTTGTAATTCAAAG
TTCAATATCTGATATTTATTGAAAATAGTTTCGCCAATTTTTATTGCCTTTTCAACTGTT
GAAAAAGACTCTTTGAGGTTACCTTTTTTAAAAAGATACAGAGATTTGACGAAGTAATAA
TTTGCTTGAAGAAATTTTGATCTTGAATAATAATTTTCAGCTTCCTTTAAACTTTTTTGG
GCAGGTTGTAATTCATTTTTTTCTACTTCTAGCTTGGCTTGCAAGATTTTTAAGACAGGA
AGGTAAGCGATGTTTTTAGTTTCCAAGTAGATGTTTTCATAGGCTTTGAGATGCTCTCTA
GCTTTTACGTATTTTTGTGTTTCAATATAAAAATCAGTAAGATTCGCATTTAAAAGTGCT
TTTCCATATATATCTTTTAAATCCTCAAAGCTTTTTAAAGATTTAATGAAGTAGTTTTCC
GAACGTTCTAGATTTCCTTCGATTAGATAAATATTGTAAGCAAGGTTGTTAAGAAGCCAT
GGTTTCATTTCTGTATAATTAAACCGTTCGCATAATTCCATAGCTTTGTTCAAATATATT
TTCCCTTCACCTAATTTTGAAAGGTTAGAATAACTGGTTCCCAATAGGTTGTACAAGGAA
GTTAAGCTTTGGTAATTTTCATTTGGTACACTTTTCAGCAATTCATTTCCAAGTTCGATG
ACCTTTTCATATTTTTCCTGATGCCAGTAGATCCCTATTATTTGTGTGTCTATATTCTCA
AGAATACTTTTATCGGAAATTTTATCAATATTATCTTTTACCATCCTATAATCTGCAAGG
GCCTCATCAAACATGGAATATTTCTCTTCTATGACGCCACGGTAATAATACAATTCAATG
TTATTGGTGAAAAAAGAGGCAGGTATTGAATCTAACCATTTTTTGATGATGGAAAAATCT
TTGATCAACGGCTCAGAATGATTGAGAAAGAGATTATAGGCTTTTTCTAAATCTTTCAGG
TTCAGCAAACAATAAAATTGTCCATAGTAATCTTGCTCTTTTTGATATATGTTAAAAAGT
GTCTGATATATCTCGTTTTTTTGCCTTTCTCCAACGCCTTTGGAGATCGTTCGACGGAAT
ATTTCATTCATATAGTAATAATACGGATCCTTTTTTTCTAACATGTTTAAATCGTACAAT
TGTTCAATGATTTCGTTAACTTTTTCATCGCTTTTGATGTTAAAATATGCCTTACAAATC
TTTGGCTCTATTTGATTCATTAGGCTGAAAACTTTCAAATATTCTCTTAAATCTTCTGAT
AAGGCTTCAGTTAGTAAGTTTATATATTCATCTATTTTTTTTGCTGAATCTATAAGCGAA
TCATATTTTTTAATGTCTTTTGTCTCTATGTATGTGGTTAAAAGGTTAATAAAGGTGGGT
ATCCCATCGGTTAATTGGTATAACTCTAACAAGTTTTCTACTGTTAAGTTATTTTTTTTT
GTGCTAATATAATTTTTAAGTTCATCAAAAGAAAATTTTAGTTCATCTTCTTTAATAGTG
TAAACTTTATTTGCCATATCAAATTTTGTTAAAGGGATTGGAAACTCTTGGTTAGTAGTA
AAAAGAAAATGAACGTTTTGGGGTATGAAATTTAATAACAATTTAAGAAGATTTTCATTT
TTCCCTTCAAAAACAACATTTTCGAAGGAATCAACAAATATAAATATTTCTTTCGTATAA
CTTGAAAAACCGTTTAATAGTTCAACAACCTTTTCTTCTTCAGTAAAAAAAGAAATAGTA
TTTTGTGAATTATCTTCAAATATTTTCAGATTTATTGTTTTGAACAAAATATAGATTAGA
TGATTGAGGAACGTGTCAAAATCAAAGTAATTCTGTGGGCAGCTAATCCATACTTTTTGT
TCATTCAACGTATTAAAATACATACTAAAAGTAATGCTCTTACCGTATCCCGAAGGAGCT
TTTATTAGAATGTAGTTTTTACTTTTATTATTGATCAAAGAATTTAGTAACTTTTCTCTA
TATTGATGATATGGTTTTATTAAGAGAGGCTTAAAAACCGGTTCTAATATTTTCATATTA
ATCAGCACCTTTGAATATTCAAAAAGGGAAAAATTATAATATATCCTTTATTAATACGAT
ATTATTGGTACTATTGATGATGGTATTTCCAAAAATGTAGATAAAATTTTGATTTTCAGG
CTTTGATATACTAATTATTTCAAAATCAGAATCGAGTGTGTAAGTGTTTATTTTTTCGAC
TTTTTCTTCTTTAAAATTTATTTCGTATATTATTCCGACTTTTTTCCCATTTTCTATACT
ATAACCATATGCTAGGTATTTTTCATCTATTTTAGTAAAGCCTAAAAATTTGTTCGACCC
TTCTAATGAAAATTCAAAAGAATCTCCAAATCCATTTAATTCATCTACCTCTAAAATTCC
GTATCTCATAGGTTGTGAATGAGTTTCAAATAATAAGTAGTATTTTCTACCTTCTTTTAT
AACCCCTACGGGGATGTTGTCATTGGAATCCCCGTATACGTTTGACCATTTCATATTTCC
ATAGTAGTCAAGTTTTAAAACGTATACATCAAAACCACCTGCACCAAAAGACCTTGTGGC
ACCAAAAACCATAAAACCTTGATCTTGAGAGTTTTTTATATCTAAAGCAATTTCTACGTC
GTTGCCACCGAAGTTATTAGTCCAGATTCTCGTTCCGTCGTTTAAATACTTTGAAACGAA
AATATCTGATAATTTTTTGTTAATGAACAAATTTCCCGTTACTGCGTAACTATCTTCGTC
TATGTTTGTAATACTTATACCGCTGTCTCTACCGATATCCCCATAATCTATGTGATAATT
AACGCTACCGTCTTCACTTATAGAAACGATGTAAACATTACCGTTTAAGCCGTAAGAGAG
TGTATCACCGATATAGATTATATTTTTAGAGTTATCGGTGGAGTTTTCAGTAAGTATGGC
GTCTCTAAAAAAGTCTGTATTTTTTGCATATAATGACTTTTCGTTTAAAATATTTCCGTA
AGGATCTATTTTCCATGTCTTTGCATCCCAATTTTCTGCTTTGCCTTCATAACCATATAG
ATAAAAGTTTTCTCCATCGTATAAACTTCCATAGATGTATTCATCGAAATCTTTAAAGAA
TATTTTGATTAGTTCTGTCACCTCAGGAGTTATTGGAGTAGGCTCAACGGGTATATCCAT
AGAAGTAGAAGGTGCTGTAATAACTTCTTCTATCGGCTCTGGTATTGTGATTTGAGTAGG
TTCTGGTGTTATCTCCGTTGCCTGAGGCGTTGATGGAGTAGGTTCAACGGATATATCCAC
AGGAGTGGAAGGTGCTGTAATAACTTCTTCTATCGGCCCTGGTATTATGGTTTGAGTAGG
TTCAGGTGTTATCTCCGTTGCCTCAATTGTAATGGGCGTGGGTTGGATGGTTATTGTTGA
TGAAGGTGTCACTATTTCTTCTTTTTCTTCTTCTTTGATCATTTGGGGTAAAGGTAATTT
TTCCTTAATGTATCTAGTGAAATAATATTCAGAATCGAAATCATCGTAAAATATTAAAAA
TCGAGTTAGAAAGTCTTTTACCCCTACCAATAAACCTTTGTCGTATACTAAGGGTTCATC
AATTATTTGAAATTTATTTATTGTAGAGTAATTCCAAACTAAATGTCCTTCCAAATCGAA
GGATTTAATACTTTCTCCTACTAATATGAATCTATCTTTATTAACAGGAACAAAATAATT
GAAATTTTCATCATATGTAAAAGTTTTGATCAAATTTAATTCAGAATCATAAAAGTGAAG
ATTTTTTGAACCGGATAATAAAACTACTTTGTCGTAATAAGTGTATATTTTTCTTTGATA
TCTTTGGGTTTCTATTTGAAAGTCAAGTTGTGATATCTTTTGTAGATTGGTATCTAAGAG
TGTAATATTATTATTAGTCAATATGGGGAATAAAGTTATATTTTGAATTTCAAGATAATC
GAAATCAAAAGTTGTGGCGTTAAAACTGAAACTTTCAACAGTTTCAAAATTACTATTCAA
TTTAACGAATTTATCTTCGGTTAAAAGATAGATATTTTCGTCTTTTACTAAGGCTTTTTG
AATGTTGTTGAAATCAACTTGTTTTTGTATTTGAAAATCATCATTTATAGAAAAGATTTC
ATCATTACTGTAAAATATATTTTCTCCTGCTAAACCTTTAATCTTGACGTTTAATTGTGC
TTTTTTTTCTAAAGAATGGTCGAAGATATAAGTTTCATCTTGCGTAACGAGAAAGACAGC
CTCACTTGTCAAGAACCCATTTTCAATATTTTGTTCAAAATCAACCGTTTTTACTATAAC
TTTATTGGCATTCATTAATTCAACTTTGTTTTTCGATATGCCCAGGAAGTCATCATCTAA
AGGAAGAATTTTATCAAACTCTTCAAATATGATAATATATGCATCCCCAGCACGTAAACT
TCTTGTGGTAAATTTAGCTGTTTTGCTGGGATATACGTTTCCATCCTGATCAACTCCTTC
TACTTTCCAGTAGTAAGTTGTTTCAGGCTTTAGAACGTCTCCTGTATAAAAATTTGAAAA
AATATTTTCCAATTTCAAATCTTTTTCATCTATATTGGCATCTTCAGATATGTATATTCT
ATATCTTATCTCTTTCCCTTCAGTATCGATGGTTTGCCATCTAAAAGAAGTTCTTATGTC
AACGTTTTGGGCATCTTCTTTTGGAGAAAGAATATTTATATTCAAAGTAAAAGAAATGGC
GGAAAATAAAATAGTAACAAATATTAACAAATAATTTTTCATGGTAGCACCTCTAAAAAG
ATTTAATATTTGGCTGTAGATTTAATACGAAAAAGAATTGGAGATTGAGTTGATATTATG
TATGAATAAAGATAAATTTTGTGTGTTATAATCATTGAATTTGACTGAAGTTACTTCTAC
AGTAGTAGTTATTATTCTAAACATAGACAAAAAAACCTTTAGAGCATCTTTAAAATTATT
TATTTTAAACTCTACTATCGAGTCGAAATCCATCAGATGTTCTTCGTAATTAGCAAATAT
TTGTGCAAATGTAAAAGACATATCTTTGATTTCTTCTACATTTTCTTGGATAAAAGATTC
TAAGGGTAACGATTCTCCTAAAATTCGATCTTGATAAAATCTTAAAAGTAATCTTCCAAA
AGCTAACCCATCTCCGTCTTTCCAAAGATATTGCGATATAGCTGTTGCTACCCTTTCTGA
TAGGCCGTAATTAAAACCAGAAAGAAGTAGACCGTTCGTGAGTAATTCAACACCATCTGG
ATATAATTTTGGTTCTATCGAACTCTCTTTTAACCAGCTAACGAATGGACGTTTTATTTC
TTTGGCTGTTAGATGTTCTGACAAAGAAAAAGGGTCAATATTTCCAAATTCGTCTATACT
TTCAAATATTGATTCGGAAATCTTTTTGTCTGCACAATCTTCCAGTTTGGAGACGTAAAT
ATCTAATCTATCTAATTTATCCAGTATTAGAGTAAAATTTGATAAAGGTTCTTTTAACAA
TATCTCCTTCACTTTTTCTATTCTACCTTGAGATAATTCGAACAAAACTTTAAAATTAAC
TGCAGTTTCGTGAAAGTCAGGATTCAGATTTAAGATTTCAAAATATTTTTCTACTTGTTC
TTCGTTTTCTATTATTACATAAAGTTTTAATAAAGTTAAAATAATAAAGTTTTTATTTTG
TTCTGAAGCTATTTCTAAAGCTTTTTCTTCTGTTTCAATTGCTTGTAAGTATCTTCCCAT
GTTTTTGTATTCCAACGCTAATTCGTGAAGTATATAATCTGTTTCATTCAAAGAGACAGC
TTTTTCTAAAGCTTTTATTGCCTCGTTGTGGTTTCCTAATCTGGCCAATGAATGAGCATC
GTTATAATAAATTTCATATCTATCGCTATCTATTTCTAGGGCTTTTTGGTGGACTTTGTG
AGCATCTTTATATCGCTGAAGCATATTTAAGGCAACGCCTAATCTTTCATAGGCAGGAAC
GAATTTATTATCGATTTCTATACATTTTTGTAGAAGTGAGACAGCTTCTTCGAATCTGCC
ATTTTCCATGTATACATCTGCCATTTTTAGAAAACCTAATGTAAAATCCTTTTCAAGTTC
GACAGATTTAGAGTAGTATTCTAATGCCTCATCATAGATATTTCTTTCATACATGAGGTT
GCCAAGTTCATAATATCCATATGCAAAATTTGGTTTTTCTTTTAGTGATTGTTTTAAATG
CAGTTCCGCTAGTTCAAGATTTCCTAATTTTTTGTAGTATAATCCAGTATAAAAATGCAA
CCTATAATCTGGATAAATTTTACCTGCCTTATCTAAAAATTCCTTTGCCTTTTCAAAATC
TGTGTTGTTGAGGTGTTTTTTAAAAGCTTCATAATAATAATAAACCAAGTAAGATATATA
ATATCGGTTGTTTTTATCTATGTCAACTTGAGCTTCTAAACCTCTAATAATTACGTCCAA
AGGTATTTTATTGGTTTTTCTTGCATTTTGAAAATCTTCCACTAAAATAGGTAATTTGAC
AGGAAGGTTATTCAACTTTGCATAATTGGGATCTATATTCAGGTAAACTATAGCATATTT
TACTTCTTTCAAAAGAAACGCACCTCTTCATTCTTCTCTTCATTTAAATGAATTAATTGA
AAGCTTTATATTTAAAAACAAAAAAAAGCAAGCCGCAAACTGCTCCTAAATAACTTGCAA
CCATATCTAAATTGCTATATGTATGGTAGATACTGAATTTTTGAGCATACTCTGTTAAAA
TGGGAACTAAAAGGAAAAAAATCAAAAAAAGTATAAAATAAAGTCTTTTACTATTTTTAA
AGAAAGCGGTAAAGAACAAATCGGCACCCAAAAAAAACGAGATAAAATGAACTATTTTGT
CTTCTCCTTTGAAATTACTATAATTTATTATAGGTTTAGAAATAGAAAGATATATAATAA
AAACTATATATAAAAAGAACAAAACTTTCCAAAACACATTTTTTATTTTTTTTATATCTT
TATAATTTTTATCAACCATTTGACTACCTTTCTCTAATTTTATATACATATAACCTGGGG
AGACTGCCCCAGGTTTAAAAAATTTTCAGATGCTCTATTTTTTATTCCATTCTAAATGTT
TCGGTTCTATCATGGTCTTCGATTATATGTTTATATCTGGCATAGGCAGCTTTAGCCATT
TTTTCTAAAATACTTGGAAGATCACTATCAGTCCAATCTTCGCCTAAAAAATTTATCAGT
TCGTTTTTTAATTTGAAATAAGGTTCTTTATCAGGATCAAATTCAACATAACTTTCCACA
AGTTTCCTATCCACTTCCTCTTCTCCGTAAATGTTCTCTAGGAGCTTACTTACACTCCTT
GAAAAAAGATCGGGGATCTCTTGAAATTTTTTAGTGAGATCTAATTTGTTTTGATATAAT
GGTTTAATTTCATTATAGTACTTTATAAACGATTTCACGAGGGGATCCCTCCTTTTTGTT
GTTTTAATTAGTTAAAGAATAAGTAGAACTTTTAAAGAATTCGTCTTTAAAAAATTTAAA
ATTGTCATTTTCTATAGCTTCTCGCATTTTCTCTACCAGGGATATGTTGAATCGCAAATT
GTGAATGCTTAAAAGGACTTTTCCGAGTACCTCATCTTTTTTGAAAAGATGGTGGATATA
ACCACGAGAGTGATTTTTACAAGTATAGCAATCGCATTCTTCATCAATAGGTTTTTGGTC
AAATTTAACCAGTGAGGATTTTAAGTTGAGTTTTCCTTTCCATGTTAGTGCCGTTCCGTG
CCTTCCCATTCTTGTTGGTAAGACGCAATCGAACATATCCATACCGTTTTCCACAGATAG
AAACATCATTGTAGGAGAGCCTATTCCCATTATATACCTTGGTTTGTTTTCGGGTAATTT
ATTGCCAAAAGCTTTTAAAATCTTTTCAGAATCTTGGTATTTTTCTCCTACGGCTAATCC
ACCCAATGCATAACCGTCAAAATCTAAAGAGGTTATCTGGGATAAACTGAGTTCTCTTAA
ATCTTCAAAGAGTCCTCCCTGAACTATACCGAATAATGCCTGCCCATTATTATGATTATT
ATTATGATATCGTTTGGATCTTAAAGCCCAATTAAAAGTTTTTTGCACACTATCTTTTAC
AGCATCGTACCCAGACAAGGAGTTTATACATACATCTAAAACCATTGCAATATCTGATCC
AATTACTTTTTGTATATCCAAAGATTTCTCGGGAGTTAACTCTATTTGAGAACCATCCAG
TGGAGATTTGAAAATTACTTTTTCATCAGTTAATCTAGTGTTTGGTAAGGAAAATACCTG
AAACCCTCCGCTATCTGTCAAAATCGGCTTCTCCCAGTTCATGAAGTTATGAAGACCTTG
AAAATGCTCAAGAACCTCTAATCCTGGTCTTAAGTAAAGATGAAAAGCATTAGCTAATAT
TATCTCAGTATTGATATCGTTTAATAACGAGTTAGTTAAAGTTTTTACGGTTGCATTCGT
ACCTACAGGCATAAAAACTGGTGTTTCAATAGTGCCATGTTTTGTGACGATTCGCCCACG
CCTAGCCCCAGTGTATCTATCAATATGAATTAATTCAAATTTTATAGGTGAATCATCCAT
TAATTTTTTATTTCCTCCTTCAAATCCTTTAACAAGGAATCCGCTTCATTCTTGAACTCT
ATTGTATCATTTAAAAGGTTTTGTCTTACTTCTGCCTCTTTTATTTTTTCTAAATTTGCT
TCAACAGAAATAATGGCGGAATTCAACGTTGCCCATGCTAAATAACAAGTGATTTTTGCT
TCTGGTTTTAGTACGGGGTTGCCATATTTGTACAAGGTAAAGCAATTTTTTAGAATGTTA
TAAGATGATTTTGCCATGTTGAAAGAAAATATGGCGGCACCTGTTAAAGATTTGTCCTTA
TCTTTTCCTTCCATGACATTCTGGATCCTTTCTGAATATTTAGAAGACTCTTCAGCGTAT
TCCATTAATTTTTCTTTGATTTCTATAAGATTTTCTAAGGCTACTTCTAGCGTATTTTCA
TAATCCTTGTCATTTCCATTGGAGATCGTGTAATTTGCCACCATATAACCTAGTGCAGAC
GCTAAAGCTGCTACTAAAGAAGTAACAGTTTCTCCGGCGGAAGCCGGATCTGTGGATGAA
ATTTCATTTAAAATATCCTCAAAACTCATATTTTTATACATTCATCCACCTCCCATCACA
AAATGATTAAAGTATCTGTACTTTTATTATACCATATTTTGATGATTAATGGATGTGAAA
GAAAATCAAAATGAGGTTAACGAAGTTCTTCCATAATCTTCTGGGGGAGCGCAGTATAAA
GAGGAGGATTTTATTTAAATAGATGAAGGAAGACTCTTGCTCTATAAGTTATGTAGAATT
GATCCAAAGCATAGGAAGTAATTAAATTACCAAAAAATCTTTTGGATACTTGTTTAATAC
TTCACAACCATCATCAGTCACCAAAACCAGGTCTTCTATCCTTACCCCGCCAACACCGGG
TAAATAAACTCCTGGTTCTATTGAAAAGATCATACCAGGTATTAGAATTTCTTCGCTATT
TGAAGATATGTAAGGTTTTTCATGAACCTCTATCCCTACACCATGGCCAGTTCGATGAGT
AAAGTACTTGCCATATCCTTTACTTTCTATATAATTACGTGCGGCAGTATCAATTTTAGA
AGCTATTAGACCAGGTTTTATTTTTTCAATAGCTTTTAAATTGGCTTCTAAAACTATATG
ATAAATATTTTTCAAGGTTTCAATAGGTTTGCCAAAAAAGACTGTTCTTGTCATATCTGA
ACAATAATAATTTTTTATGCAACCCATATCTATCAATACAACATCCCCATCTTTTAACTT
TGCATTAGTGGACACATGATGAGGATTAGAAGTATTCTGGCCGTATCCAACTATAGGTTC
AAAAGAAACACCATCGGCTCCTTCTTTTTCGAAGATATTTTTGATGGCTTTGGCTAAGTA
TTTTTCTGGGAGCATCTCGGATACAAGATCTATAACCTTTTCCATAGCAGTGTCATTTAA
TAAAGAGGAAGACCTCATTAACGATATTTCTTCAGCTTCTTTTACCATCCTTAATTCACT
GATTATTGGGGAGAGATGTTTTAAGGATAAATCTTTAGTATTTTCCATTAAATCCAAAAG
GAAGCCAGCATCCCATCTTCCATCTATACCTAATGGTTTATCTTTTTCAATGAGAGAAGA
TAACATCTTAATAGGATCTTCAGAATCAGAATATTTAATCAAATTTACTTCATCAACGGT
ATTTACCGTGAACAATTCATTGACTAGCAACTTAACCTCGCCAGAAGTATTTACATATAA
TACCAACAACCTTTCTCCGGGTTCAAACCACTCTTGTAAAAAATAGTAAAGAGAAGGTGG
TGAGGATATTATTGCTTGATAAATATTATTTTTCACCATCTTATTGAGAAGTTTTTCTAT
CCTATCTTTACGCAATCTTCAATATGCCTCCCCTGAAAAGTGTCTAATTTTATTTAATTT
ATATTCATAATTATATCATAAAAAAAGCAGGAAGTAGATGATAACTTCGCTACTTCCTAC
TTACTGGGGGTTACAATTTATTCTTTAACTTCCTTAACCTTTAGCCACCAATCGTACCCT
TCTTCGTCTGATGTTTTCCTCTTCATTGCTTCAGCATAAGTTGATGCTGGTGGAATTATT
ACCTTACTTCCAAATATCGAGTTGTCGGGCCAATTGGCAGGGGTTACTACCTTGTTTTTG
TCTGACAATTGCAAAGCTTTTACGGCTCTGTATATTTCATTGATGTATCTTCCTACTTCA
GAAGGATAGTACATGATCAATCTAATGGTTCCTTCAGGATCTAAAATGAAAACCGCCCTA
ACAGTTGCCGAACCTTTTTCAGGGTCTACCATCCCCAATCTTGAGGCTACTCTTCCCATT
GTATCAGCTATTATAGGGAAAGTAATTTCTACTCCAAGGTTATCTTTGATCCATTCCATC
CATTTGATGTGTGAATAAACGGCATCAACAGAAAGTCCTAAAAGTTCAGTGTTGATCTTT
TTGAATTCTTCATGCTTTTTTGCAAATTCAACAAATTCTGTTGTACAAACAGGTGTAAAA
TCTCCTGGATGGCTGAAAAGTACCAACCATTTTCCTTTGTAGTCTTTTGGTAGTTCTTTT
GCACCGTCGGTTGTAAAAACTTTCATTTCAGGAAACTTTTCTCCAATTAAAGGAATCCTT
CCTTCCATATTTACCTACCTCCTATTTGAAAATCTTTTTATTTATGAAGTATCTTTTTTT
AGGGATGCCTAAAAAAATTATATATACTAAAAAGAGAAAAGTCAAGTAAAAATTCAAACT
AATATTTTAAATTTATATTCTTTTCTTGTTACTAAAAAACATTAATTGATTTTGAAAAAA
TAGTTTTTCGATAGATTGCTAATGATATAATAATTGTGGACGATAATAACTATGAAGTTC
AAATCGTTGAGAGGAGGAAGAAGATTATGGATATCAACAATATCAATCCTGCTGGTGGTA
ATAATTTGGATAAAATAAATCAAAAAAAGCTTGATAAGGATTTTTTAAAGAAACAGGTTA
AATCAACAAACTTAGAAAGTGCAAATAAGATTACAGGAGAATCGAAGAAGTATATAGAAA
TATCAAATAAGATACCAGAAATTCGTCAGGAGCTTGTATCGAAATTGAAGGAATCTATTG
AAAACGGCTCTTACAATATCAATGTAGATCAAATTGTAAATAAAATGTTTGAGTAAAGTG
GGTGACCGTCATTAATAATTTAGAAGCGATAAAAAATGTATTAAATGAAGAGAACGCCAT
TTTAATAGAGTTAAAAAACTCTTTTTATAACCTAAGAGAAGGTTTAGTGAAGAAAGCAGC
TGTTGAAAAGATTAATTCAACCCTTTTGACGATTGAAAAAATGGCAAGTAACTTTAAAAG
GGTAGAGGCTACAAGATCCCAGTTGGTATCAGCGTTATGCTTAGAAGAAAATATAGAGAA
CAAATTAGAATCGATTATTAATTATTTTTCAAAGAGGGACTATGAAATTGCCCTTCTTTT
TTCAGAGCTTGTTAAAAATTTAAAGGAATTAGTAGGTGAAATCGATCTTTTAAGCAACAT
TATTTCATTTCAATCTAATCTGAACAATTTTATTTATCAAATTTTGAATCCTGAATCGAT
TACAAAAAGCAAAACTTACTCTCAAAAGGGTAGTAGAATTAACAAAGATTTGACTTCACG
AAGTTGGAGGGGTTAATGTGTGTGCAATGACTTTGAATGGCTTATTGAACACTGGGTTAC
TAGGAGTTTACACCAATAAAATTGCAATGAGCGTTGTTGCCCATAATATATCTAATTCTA
ATACTCAGGGCTTTTCCAGACAGAGTCCCGTTATTGTAACTACCAATCCCATTAATTTAA
CAACGATAGGGAGTGGGGGATCAGCTTTATCTTTTGGAACTGGTTCGACAGTAAGCGATA
TTCAGCGAGTGCGGGACGAGTTTTTAGATTTGCAATTTCGTGAAACTTCCTCTCGTTTGA
ATTATTGGGAAAATATATATTCTAATGTGCATTATATTGAGCAATTATTTGGCGAACCTG
GAGAAACGGGTTTGAGGAATATATATGATTCTTACTGGGCATCAATCGAGGAGCTGAAAA
CTGATCCATCAAACGAAGCCGCTAAAACTCAGGTTGTATCTCGAGCAGAAGAATTAGTAA
ACACTATGAAAGATATTAACTATAGGTTAGAAGAATTAAAAAGCGATATAAACAGTGAAA
TAAAAATTAGAATAGACGAAATAAACAGTTATTTGAAAAGAATTGCCGATTTAAATCAAA
AGATACTGACGTCAAGTTCGATAAGTAGTTCCCCTAATGATTTGCTTGATGAA
>MPF_scaffold_289 dna:primary_assembly primary_assembly:ASM150805v1_:MPF_scaffold_289:1:17516:1 REF
ATTATCAGCACCATAAAGAGGCGTTTGCATTAAGACTCCATTTTCAATTGAATCAGAATC
ACCTATAGCAGCTACAGTAACGTCTAACCTCATACCTTCCTTGTAAAAAGATGGTATATC
AGCGAAAACCATAACAAGGGCGGTGTTTTCTGTTTCAACATAAGAGGTAAGATTGATGTT
AAAGTTGGTCAGCATATTATTTATCATCTCAGAGGGTACATCCCCCGAATCTCCTGTACC
ATCTAAACCTGTAACTAAACCGATTCCAAATAATTGATTGTCCCTTGCACCTCTGAAATT
CGAGATATCTTTTACTCTAACTCCAGCAAAGGCATAACCACTTATAATTAAAATTAATAA
AAAGGTGACAAATAAATTTTTTCTCATTTTGACTCCCTTCTAAAAAAATATATTTGCTAT
TCCTGAAAGTATAGAAGTTAACCATGACGGTTCGTTAGGATCCTGTTGGAAAACTATATC
TCCATCGTACCAAATCTTTGCATTAGCTAAACTAGAAGAAAAAATAGTTCCGTCTTTTGC
TATGTTTTTGGGAGAAACATAACCTTCAACAATCATAGTATTCCTGTTATTCCCCACTTT
AATTTCCTTTTCTCCTCTAATTTTTAAAAGTCCATTTTGGTCTTTTTCTTGAATTATACC
AGATACAAATAGTTGGACCTCTGCAGAAGAAGAAGAACTTTTTTGATTGTTTTGTACACT
AACCTGCGTTGGATCTCCAGCCCCAATAGGTAAAAAATTAGATAAATCTACCCCTCCCAT
TTTATTTACTACTGAGTTAACCGTATCAACAGACGCTTTTTTGTAATCAGGCATATTTTC
AGATAAAGAGAGTGAAGGATTTTCCGAAACGATTATCGTTACAACATCTCCTACTCCAAA
ATCTTGGTTATAGTTGAAAATAGAGTTGCCTTGTTCATCGCTTTTATTCCATAATGATTC
AGAGAAACCAAGGCTAGTTGAAACTAGAAAAATTAAGAAAATAATAAAAACTTTTGAAAA
CTTTATATCAGTCATTTTTGCGAACCTCCTAAACTAACCATAAGTATAGGGCCTTCCTTC
AATTTACCAGTTATAATATTTCCACTTTCAACATTCCTAACGCTCAAAGTATCTCCAAAA
TTAGCATTTGCCATAGCCCTTGCCAAAGTAGAAACCGTTATGCCCTCAAATTCTACCAAA
ACCGTTACAATGTCCCCTGCTTTCACATCAGGTATACGTCTTAAATAAATTGAATCTACT
ATTTCACCTTTTTTTACATCTTTAGTTAATTCATAACTTCCAGATCTTATCAATTCTACA
TCTACAGGTTTATTGTTGATAGATAAAACGTTTTTAGTGGCTGGTTCTGTTAATTCTTCA
TTCAACATGGTTCCCCTGGTTAAATCTTTCGAATATACAAGTACTTTTTCATATTTCGAT
ACATTAGCAATAACTGTAAGTGTCTTTTGATTGTTTTTATCATCTTTTATATTCAAACTT
ATGTACAACTTATCGTAGCTTTGAAAGATCCTTATTACTTCTGCCGATAAAACCTTTTCA
GGGAGAACCCTCAGATCAATACTATCCACAGTCAAAGAATTGTCGTACTCTTTTATCTTT
TGTTGTAAAAAACTTTCTAAATCAATGTAATGAACATCTATGTGTTGACTTTCGTTTTTG
TATACAACCGTAACCGTACTTTCTTCAAAAACAAGATCAAAATCACTGTAATAACTACTC
ATTAAACCGTACAAAATTTTAGAAAGCTCTTTTTCAGAATAAATTATCTTATCGTTAACT
ATATAAGAAATAGTCCTATCTGACTTTATCTCTGGGAATATATCTTTGAGAGAAAAAATC
CAATCTTCACTAAATATAACTGCTGGAATAGTAAAAACCGTGTTTGAAAAAACAATTGAT
GACAATAAAAACATCACAGAAAAAAATATAATTTTGATTAATCGTATCAAAGACATCAAC
TCCCTGTAATTTAACTAATACCATTAAAAAAGTTCAAGGGAGATTAGGGTTTATCTTTTA
ACATTTGAAACGGTTCTCAACATTTCATCAGCCGTTGTGATAGTTTTAGAATTAATATCG
TAAGCTCTTTGTGCAATAATCATGTCCACCATCTCTTTAACAACATCGACGTTGGATTTT
TCTAAATAACCTTGCTGTAAAGCTCCAAATCCATCCTGACCAGGTATCCCTTCCGTCGGA
TTACCGGAAGCTGGCGTTTCAGAATATAAGTTATTTCCTAAGGGTTTTAACCCTCCAGGA
TTTAAAAATCTCACAGTAGTGATATTTCCTACATTTTGAATCGTTCCATCTCCCAAAGAA
ACACTCACTATTCCATCCGGAGAAACGTTTATTCCCACAGCATTTTGAGGGATCACTATA
TTAGGAATAACCATCAATCCATCACTGGTAGTAAGTCTACCGTTGGCATCCAATTTAAAA
GAACCATCTCTAGTATAGGCTATACTTCCATCTTGCATCTGAACTTGAAAAAATCCATCT
CCCATGATTGCTATATCGGTAGAATTGTCTGTTGGCTCTATGTTTCCCAGCGTGAAGATC
CGTGTTGTTGCAGCCAACCGTGTGCCATGACCAACATAAAGACCTGTTGGTAAAATTGAT
CCTTGAGCGGTTGGGGTACCGGCTTCTTTTACAGTCGAATATAGCAAATCTTGAAATTCA
GCTCTTTGCTTTTTATAACCCGTTGTATCCACATTTGCTAGATTGTTTGAAATGATATCT
AACTTTCTTTGTTCAGCATTCATTCCAGTCGCTGCATTATACAACGAAACTAACATAATT
TACCCCCTCCATTTAAAAATCTTTATAATTATCTAAATGAGTTAAAAGTTTGAAGTTATT
TCAATAAGCTTTGCATTGAGTGAATCTCCTGTCGATACTGCTTTTTGTAATATATCAAAC
TTTCTATTTGCTTCGATCATCTTAATCATTTCATTTAGAGCATCAACGTTTGAACCTTCA
AGATAGCCTTGTCTCAAGCGAAAGTTACCTGCTTGCCCTATCTCTTCACCGGTGAAATAA
TTTTCACCATATTTATCCAAGTTCTCTATATTTAGGACGTTTAATCTTACGTTTGTTCCT
GATATATTACCTTCTTCGTCCACAAAAAAATTTTCTGTATTTACAAATATAGGGTTATTT
TCTTCATCTAACACGTAATCACCGCTTTTTGTGACAAGGTAACTTTCAGGGCTAATAGAA
AATTCACCGTTTCGTGTGTAAAAATAGTTACCGTTTCTGTCTATTTTAAAAAATCCTTCC
CCTTCTATTGCAAAGTCCAACTTTCCATTTGTTTCAATTAAAGATCCTTGTTCGAGATTT
GGAATTACATCATCTAGAACAACTGAACTATAAATGTTCCCTATTGGTTCCCCTTTTCCT
TGTGCGTTTTGATATGATCTAATTTCTTTTTCGTATACACTTTTAAATAGGTTATAATCC
TTTTTGTAACCAACGGTGTTAAGATTAGCTAAATTGTTAGAAATAGAATTCAGTTCAGCA
AAAGAGTTGAGCATACCAGCTGTTGCATTGTATATTCCTCTCATTTTATTTCCCCCTGTG
GTGAATAGTTCTAATTTACTTGTACTTTGTTTAATAATTCTATGTCTTCCAACAAAATTC
CTGTACCTTTTGCACAAGTAAGATGTGGATCTTCTGGAATGTACGTTTTTACACCAGTTT
GTTCCGATATTAATTTATCCAATCCCCTTAATCTTGCCACCCCTCCAACAACTATAAGTC
CATTTTGCATTATATCCGCGGCTAATTCTGGAGGGGTTTTTTCTAAAATATTTTTTATTT
TATTTATTATTTCGTTCAATATTGGTTTGATCGCATAGAAAATATCATCTGAAGTTAGTT
TTAAATTCGAAGGAAGCCCTGTTTTGATATTCTGACCTTTAACCTCCATTTCAAGATTTT
CTTCTTGAGAATAAGCCTTGCCTATGTCGATTTTCAACCTTTCAGCGGTAGTTTCACCGA
TCAAAAATTTATATCGTCTTTTAGTATATTTAATTATTTCTTGATCCATCGCTTCGCCTG
CAACTTTTAACGTTTCACTTATAACGCAACCTCCTAAACTCAAAATCGCTAAGTCGGTTG
TACCTCCTCCTATATCGATTACCATATGACCGTTAGGTTCTGTGATATCTATTCCACTAC
CTATAGCTGCAGCCAAGGGTTCGCTTATAAGAAATACTTTAGATGCGCCAATCCTACTCC
CTGCCTCTTTAACAGCTCTTCTCTCAACGTCTGTAGTTAAAGCCGGTATGCCTATGATTA
ATCGCGGCTTGTACATATTTAAACCTTTGGATTTAGCACTTTTAACAAAATATCTCAATA
CTTCTTCTATGATGCCGGGATCCGTAATAACCCCATCCTGTACGGGCCGAACAATTTGTA
TTTGACTAGGAGTTTTCCCAACCATATCTTTTGCTTCTTTTCCTATTGCCAACATCTTTT
TTTTACTTTTATCTATAGCTACCACGGAAGGTTCTTCAAGGATAATACCTTGACCACGTT
GATATACTACAAAGGTTGCAGTTCCTAAATCTATTCCTAAATCAGATTTAGCCATAATTT
ACCTCCTATTTTTTCTTAATAGAGATTTTAAAATTTTAAAAATATTTCCCTTAGCTCCCC
TTCGCCCCGCAGCCCACCCCACAATTGATTTACCTAATAAAAAATGTGCCTGGCGGGAGT
CGAACCCGCATCTTTGGATCCGGAGTCCAACGCTTTATCCGTTAGGCTACAGGCACATCA
ATTCACTATAATTAATATTCACTTGAATTTTATCTTCATTTTCTTTAGTTGTTATAATTA
AATCATAATAATCTTTTAGGTCAGATATCAAAGTGGTACTTTTAAATCCTTTCCTGAAGT
AGAACCAAAATACCCAGGGATCTTTTGCAAAAATAGAAAAATTTTTAACCTCATTACTAA
TCGGAATATCCCAGATCAAGACATCTTTGTAATTTGAAAAGTCCTTTTTTAGAGTATATA
TTTTTTTTTCAGTCAAAGCAATGGCGTTTCCTGGGCTTTGAATAAAATTGGAAAGAATGA
GTACACTACTATTTTGGTCTTTGGTCTCTTTTACCTTTTTGTAACTAACTTGTCCTTTAA
ACACACTGTATAAAGTGGAAGTAGTTAATCTTTCATCCACAAAGTAAATTTTGCATCCTA
TTCTTTCTTTTGCCCTTATAGCTTCATCTATACTCAAAAAACTCTGTTTTGAATATCTCC
CTGACATGGAAATTGGTAATCCAAAAACGATTAAATCGTCATGGCTTAAATCCAACGAAA
TCAGATATTCTAAGAGTTTTTCTGACGGTACCGTTGCCTTTGGTAACGGAATATTTACAT
CTTGTTTTAAAAAAGCTATACCACACTTACTCGTTCCGTAATCTATTCCATATACTTTTA
AGTTCTTAAAAGTTCCCATATGATATCTTTCTCCAATTTAACCAAATCATATTTAACTCC
ATTTTCATCTAATATATAAATGACTTTTTCTTTATCTTTAGAGGAAAAACAAATAACCGG
TGCACAAGCTTGCAACACGGACTTTGGCGAAGGAAAAATCTTACAAAAAACGCCGTTCTT
TGTTAACATCTCTTTTATTTCTAATATTTGATAATTTTCATTTAGTAAAACTAAATCAAG
ATCTAACGTCGTTCTTAAATCTTTACTCAATTTATACACTTCTCGCTCCTGCTTTAGAAC
TGCCTTTCAAGAATTCAATTAATTCCCTTGTATCTAAATTTTCATAGAAATTGATAGAAT
TTTTCAATATCCAATTATCTAATATGTTTTCTTTGAAATTAGAGCTTTCACGTAAATCCT
TAAGATTAAAATTATCCAATATTTCCACTTCTTCTTCATTCACCTTTATCAAATTGGCAT
CTTCCATCACGTTTAAAACAGTTTCTGATAACGATTTATCACCCTTCAAAAGAGAATTTT
GTATCTCTTCCACTTTGCAATGTCCATCTTCTATAAAATCATAGACACGTTTTAATACTT
TAAAAGATGGGTACTTTCTTGAATATTCGTAAAGTAATTTAACTTTGAACCGATTATTGT
AAGCCAATATGATAGTTGTTCTTTGAGTCTTTTTCATCCATGTAGAAACCAAGTCCAGAA
GCTCTATGTCCGTTTTTGGAACATCTACAATTATTAAAATGGGTGAGAATTGTTTAACTT
CAAACGCTATACCGTTGTTAGAAAACGAAGTTATATAAAAATTAGCTTTCTCATTTTTAA
ATTTTTCTCTAGAAATAAGTTTTTCCCTAAAACTCATTGAATGGTTGAAAAGTCTTATAT
CGTTTTCATCAACTTGTAATTTTTCGTCTAACAGTCTCACTAAAGATTTTTGTCTCTCAT
AATCATTCAAGACCAATACTTTGCCATTTCTTTCATTTGTGTAATCCTTCAAAAGTCCAA
GAATATTGTTTCTTTCTCTCACCACTTCAAAGCTATTATTATTCGAAAAAGATATAAGAA
TTTTAAATCCCGCTCTTTTTAAAACTTCTTTTAACTCTTCGCTGTAAATAGAACTGAAAA
TACTAATTTTAGGCTTTTGAAGAGCATATTTCCTAAATTGCTGATATTCCGGAACTTTTC
TCACTACCGGATGGAATAATGAATAGAATGGTTCGTCGATAATAATTTCAGCTTGCATAG
AATCAAGTAATTCACAATTTTTAATAAATTTAGGTACTGTAACGAATATCACACTATAAT
TAGATATAAGTTCTGGCGTAAGGATATATTGATTGCTAAAGTATAATAAATTCTCTGGAA
AATAAGTGTTTATTATCTTATATATGTGTTCCAATAAACTGTTTGTTGCGGAAACGATTA
TCAGCTTTTGATGCTCTTCTAATGATAACTGAACTTTTTTCAGTAAAGAATCATTTTTGA
TCTTACTTGGAAGAAACATTGCTACTTTACCCCTGGTTAAATTATCATTTAATATTTCTA
CATTCATGATCTTGTTCAGCTCATCTTGAAGAATATTAGATGCAAAGTTCCATTTTGCAG
TTTCTTCTTGTTCTATTCTCTCATTAATCTTCAAATCTTGCAAGTAAAATTTAACATAGC
TGTTTTTTAAATTATAAGAGTTCTCTATTCTAAAGGTGCCAACAAGATCTGTAACAAGGT
CTCTTTTTTTATTATCAGTTAACTCGCTTAATCTGTATCCTAAATCGTATCCTAAAACAT
CTATGATTAAAGAATCTTTGTTGAGAGTTCCTGAAAAACTTTGAGAACCATTACGAAAGA
ATCTTATGTTTTCTAGTTTAGCTTCTCTTATCAAAAAAACAGGCTCCTCATTCCCATATC
CAAAAGGTTCTAACATGTTTATATCTTCAAACATCGTTTCCCATATTCCTTCTATTTCCA
TATCCACATCAATTTGAGAGGCTAATTTTTTGCTCCCATATAACTCTTTGTAAACCTCGT
TAATCCCCTTTCTTAAAGTTTCTATATTTTCAGAGAGAAGGGAAAAACCCGCGGCAAACT
TATGACCACCAAACTCTTCAAAAACACCTCTTTCATTGACTTTGAGAAGAAGCTCCATTA
AATCTATGCCCTGGGGACTTCTTCCTGAACCTTTACCCATTTCCTGATTTTTTGATATCA
TCAAAACGGGTTTATTGAATTGATTCGACAGTTTGGAAGCCACTATCCCAAGAACTCCCA
TATGCCAGTCTTCTCCACTTAAAACCAACACGGGGTCCTTTTTATATTCAGGATACAAAT
CTAACAAACTTAAAGAGTATAAATAGATTTCCTTTTCGGTACTTTGCCTTTTTGAATTTA
GTCGGAGTAATTCTGAAACCGCTTTTTTTAATTTTTCTTCATCTTTTTCAGTTAACAAAT
TAAACGCTGCACGTGCATCTGACATTCTTCCCGCAGCATTTATCTTGGGAGCAACTTTAA
AAGTGATGGTTCGGGAATTTATCTCAGAATCAACTATCTTCAATTCATCCAGTAAATATT
TTAAACCTTTCGTTGGATTGGTTTTTAATTTGTTCAATCCTATTTTAACCAAATATCTGT
TTTCTGAGGTTATCGAGACTATGTCAGCAATAGTGCCCACTGCCACAAGGTCTATATATT
CGAAAGGGTCCAAAGAATCATCGTAACTTTTGTAAAGGGCTTGTAGTAATTTAAAAGTTA
CTCCGACCCCTGCCAGATCCTTGAAAGGATATTCATCGTCTTTCCTTTTTGGGTTCAATA
TCGCATCTGCTTTTGGAAGATTCTCTTGAGGCAAATGATGATCGGTAACTATAACTTTCA
TTCCAAGACTTTTTGCATAGTCAATTTCTCGTATGGATGTTGTACCGCAATCAACAGTAA
CAATATTGTTATAATTTTTACTTTTTAAATCGGATATAGCCTTAATGTTTAGACTATAAC
CTTCTTCTATTCTGGACGGAATGTAAGAAGTTACATCGTAACCTAATTTTTTTAAACCAA
GATACAAAACGGAAGTCGCGGTTACCCCATCAACATCGTAATCACCGAAGATCGCCACTT
TTTCTTTCTTTTCTTTGATTTGCTTGAGAATTTCTACGGCTTTTGACATATCCTTCATCA
AATAAGGGTCAAAGCTTTCCAATTCCAAATGGTTTAAAAACTTATCTCCTTCTTCGGGTG
TTTCGATATTTCTAGATACTAATAGCTTTGCCAAAAAATTGGAAATACCTAAAACACTAG
ATAAGGTTTTTGCAACTCTTTCTTTTTCTTGATAATAAGAAGCCTTTGGGTCCCAAAAAA
CCTTCCATTTACTCTCCATATTAAATTTCTCCCTTCTCTTATTTTTTTCTTTATAAATAT
TATACATTATTAGTACTAAAATATTAAAGAAAGATTTGTAAAGATTCAAAAAAGCTAAAT
TGTTGTATAATATTGAAGATTGGATAAGTCCAATTAGAAGGGGTGCAATTTGTGTGAAAA
ACATATTATTGATAATCTTTATTTCGACTCTGTCTATTTTTTCATGGGCTTTAACTATCG
AAGAAATAGAAAATCTTTCAAAAAACTCGGCAACTCTGGAATTATCATGGGAATATTTTT
TAGACTATATTGTAGAAAATCCTAGTGATGCTAGAATTACTGATACAGGCTCTTTAATAT
CAGCTAAGATCTCTTTGTTTAACAAATATAGAAATTATAACTTTGTTAATTACATTATTT
CTGAAGACCTAAAAAATTTTTGCATTAACTTGGGAGTATTAGGCACCAATTTTTTTATTC
CAGAGGAAGATACCAATAAAATTCTTTTCATCTTTCCTGAAATCATACCTATTTTGAATA
AAATATTTAACACAGGCAATTTTGAAGAATCTTATTATAAATATTTATATAAATTAGAGG
GATTGAAAGAGTATTTGCAAGTTAATTCTTATGAAACCTTTATCAGAACAACTATAAGTA
ATTCTCTTTCTTCCCCAATCTATTTTGATGAAGACATTGAAAAGTTTATTGAAGTTTTCG
TACCAGCAACTAATTATATATTGTTTGAAAAATTTATTTCTGAATCTAAATATCTAGTTG
AGGAAGATAAGTACCTAGGAGCATATAAATTACTGACATTTTTAAATAAACACAATTCCA
TAAATGAATCTGTAGTAGCATATTCTCAACTTAAAAATTATTTTTATTTAAAACAGAGGT
TAACTTCATTGAACGATCAGGTTTTTTTTGTCGAAAAACAAGAATTGTCTTCTTTTATAT
CTGAAGTGTACAAAGTTGGAGAGAATTTAAAGGCACTCACTATAGAAAAAAATTTACTTT
ACAACATATTTTTACCGTTATTAAGAGCTTTAAATTCTAAATTAGAGAATATACAAGAAA
AAGTCCCAGTCGTTGATGAAAATTTTGAAAACTTGTCTTTATCTTTCAACGAACAAATAA
ATAGTGAGATCTTGAAACTTCAAATGCAAATTACTAGAATAGAAAACTTACCTGTTGCGT
TAGAATTAGAAAGTAATAAAGCAACTTCGATAGAGCAAACAACAGACTCACAAGAAGCAA
CAGCAAGAAAAATCTTCGCCTATTTTTCGCTTTCTATTTTAACTGCTCTCTTTATAATTT
TCCTGTATTTTGAATTGTTCCCCACGTATTCAAAAATCAATTTTTTATGTACATTGAAAT
TAGGAAGGTTTGCTACACATTTGGCAGAAAAACTTATTTTAAAAAATCCAGAAGATTATA
AGGCGTTTCTAATTTTGGCAAAATCCTATGAGGTTGCAGGGAAGTATAATGCATCAATCA
ACGCATATAAAACCGCCTTAAAATTAAAAGACAAAACAAAAGAAGGTGAATAAATTGGAT
CTTTTAATAATTTCAACTACTCTAAAAAATATACTTGTTGTATTACAAGATGAAAAAAAT
AAGATTTATACAAGGATTTTGACTGAGAACAAATCGGGTAATTACCTCGCTAAAGCGATC
AAAGAAGTGGTAGAAGAATCAAAACTAAATATAAAAAACTTAGAAGAATTTGGTATTGAT
ATAGGTCCCGGATCGTTCACCGGAATCAGAGTAGCTATTTCTACTTTACAAGGACTTTTA
ATAGATAACCCAGAAAAAGAAGTTTATACCTTTTTCTCTTCTGATGTTTTGTATCGTTCC
GTGGTGAATAATAACCATGATCTTAAGAAAAAAAAGTTGACTGTTTTAAAAAGAGCACGA
GAGAATGCCGCATATGCATCTATATACGAAGATGGGAAAAGAATCTTTGGCCCTCAAATG
GTCTTTGAAGATTTTTTAATAAATTCTATGAACAATTGTATTTTAATAAATGAAGAAGCT
GAATATTTTAAAAACAAATATAAACTGGAAAATGAAGTATTTTATTCAAACATTGAAGAA
GAATCTCTAATTGCAGAAACATTGAAAGGTAAAAGAGTAAAAATAAAAAACCTGGAACCT
CTTTATCTTCAAAAACCTTTAGCTGTTGAAAATTTAGAGAGAAGAAAAACAAAATAGGGC
AAGAATGATTCTATTTCCCTATTTCGTTTTGAAATTCTTATCTAAAATAACATGCAATGA
GAACCCTACAAAGTAACTCAAACTGTACAGTATGTTTATAGGGGTTCTATATTTTAAATT
AAGTAAATATATGAGGAAAGAGAGTATACCACCAATTAAAAATGAATGCCATAATCCTCT
GTGTTTCGATAGTTTGTTAAAAATTATTCCTAAAAGTAATCCTAGTAAAACACCTACAAC
TATCAAAATAAAGTTTGAAAGGTTATAAGAAAAAAGTAGATACTCCCTATACAAGAAATC
ATATTCAAAGAGATAGTACACACTTCCAAAAATTAAAAACAATCTCATTAATTTGTTTAT
AAAAGAATTTTGGTGGTCAATATCGGGGAAATCACTCCCAACAACAAAGAGAAAATAAGA
AGCTACGATCTCACCTGAAACATAATAAACCTCGTAAAACAAATGACTATAAATAAAATT
GAACACTAAAAAGAATACAGGGAATCCCAAAATACCGCTTAATATGTGAGTTTTAAAATT
CGGCATTATTTATATCTCTTAACTGCTCCTTTTCATCAAATGCTAACACCTCTATAGGAA
GCCTTTTTGTCCAAACTTCTATAATCCCCCCATTTTTAATATCTTTATAAAAAAGGACTT
TTGGATCGAAAAAACTGATAGACTTAGAAAGCGTTTTAAGAATGGGCCTATTGTACTTTT
TCAGTTGATTTAGTGTTTTTGGGAGTAACCTATCTACTATTAAAGAATTGGTTCCTCCTT
CAAACAGAAAATCAAAATAATCGGATATTTCTGTGATACTGATATTTTTAATCTCACCGT
GAGCCAAATTAAAAGTTCCACAAGTAACAAATTCCCCAACAAATTTATATAAAGGCACCC
CTTCCAATTGATAATACTTTTCAAGCCTTTTTAAGGCTTCAGGGGTAACAAAAATAATTT
TCCCCGTGTACAGAACTTTATCACCATTTTTTAACTTTTTTAATGTATCTAAAGAAACTG
GATAATTTATATTAAGCAAAAGACATTAGCCTCCTTATTGTTTTCATATATTTGATTGTA
ATCAGTAGGGAAAACATAAGTTTTCGGGTGTCAGATTTTACAAATTTTGACTAACTATTT
CATACGTTAACGTTTTAAGAGAAATAACAAAATCGACATTTTCAATAACAACACGATCAT
CAGTGTTCAAAGTTACTGGGGCAAAATTCAATATCCCTTTTACACCGGCTTCTATTAATA
TATTTGCAACCTCTTGAGCAACATTTGATGGAACAGTTAATATCGCTATTTCAAAATCAA
GATCATTATTTTTATTTTTTAGCCCTTTAATATGTTTTATGGGAATACCAGGTAGCAAGG
TTGAATTAATTTTTCTTTTGTCAACATCGTAAGCCGCAACTATTTTAAACTTGTATTTTT
CTAATTCAGGATAATGAGAAATAGCTCTACCAAGGTTTCCTACTCCTATAATTGCAACGT
TCCAAATCCTTTCTGTTCCTAAAATCTTTTGAATCTTTAAACATAGATCTTCAACATCGT
ATCCTACGCCCCTCTTTCCAAACTCTCCAAAATAAGATAGATCTTTTCTAACCTGAGAAG
CCTTTATGTTAAGAGCTTCAGCAATCTCTTTTGAAGAAGTCTTTGGTATTCCTTCTTCCA
CTAGCTCTTTTAAAAATCTGTTGTACATGGCTAATCTTTTTATTGTAGGTTTGGGAACTT
TTTGTGATTTCATATTTATACGAAAGTTCTCACCAACGTGTTAATAATAGTTTATTTACA
ATGTGGTGAAAAACTTTTTTCACCTCCTATTTGTTATTTATTACTTGACCACTATATTTA
TGATTTTTTTTGGGACATAAATGATTTTTTCTATCTTTTTACCTGCTATATATTTTTGAA
CTTTATCATCCTCTAAGACAAAACTTTTTACTTCCTCTTCTTTTAAATTAACATCAACCG
TTATCTGGGCTCTCAACTTCCCGTTTATTTGCACGGCTAAGGTAATTTCTTCTGCTTTCA
AAGCATTCTTATCGATCTTTGGCCAACTTGCCTTAAATATAAAACCATCTTTTCCAAAAT
TCTTCCATAATTCTTCGCTTATATGAGGAGCAATAGGAGACAACATCAATACAAAATCTT
CAGAAAATTCTTTTAGTAAGTTGAGGTTCCAATCTTTTTCATCTGTATTGTTTAGGTATG
AGTTTAATTCATTCAAAAGTTCCATAAGGGAACTTACTGCGGTGTTAAATTGAAAATTAC
CTTCTATATCGCTCGTTATTTTCTCAATAGTTTGGTGTAATTTTCTTCTTAAATCCTTTT
CATATTTATTTTTCAAAAGATAATTTGAGTTATTTTCAAGATGAATTATCTTATCTTGTA
TTTTCATGTACATATTCCAAACCCTATTTAAGAATCTGTATGTACCTTCTATGCCTGAAT
CATTCCATTCTGCATCCCTTTCTGGAGGAGCCATAAAAAGAATGTAAGTTCTTAAGGCAT
CGCTACCATATTTTTCGATCATTTCTTCAGGAGACACAACGTTACCTTTTGATTTAGACA
TCTTAGCCCCGTTCCTGTATATCATACCTTGAGTAAAAAGATTTTTGAAGGGTTCATCAA
AGCTGACATAGCCAAGATCTTTCAGAACTTTGGTTATGAACCTTGAATAAAGCAAGTGTA
ATATTGCATGTTCGACTCCGCCTATATACTGATCTACAGGCAACCAATTATCTACATCTT
CCTTATTAAAAGGTTTTTCTTCTAGCTTTGGATTCACATATCTCAAATAGTACCATGAGC
TATCCACAAAGGTATCCATTGTATCGACTTCTCTTTTAGCTTTTCCACCACATTTTGGAC
ATGTTGCCTCTTTAAAATGAGGATGATCGATCAAAGGACTTTTGCCGGTTGGTTCAAATT
CAACGTCTCTAGGAAGCTTTACAGGTAAATCATCTTCCGGAACAGGAACTACCCCACATT
TTTCACAATATACAATGGGAATCGGAGCTCCCCAATACCTTTGCCTTGATATAAGCCAAT
CTCTCAATTTGTACTGGGTGACAACTTTTCCGATCTTTTTATCTTCTAACCATTGAGAGA
TTTTCTTAATTGCTGTTTGGTTATCTAACCCCGTAAATTCTCCGGAATTTATCAAAACTC
CTTCACCAACGTAAGCTTTTTCTAGCTTTTCTTCATTTAACTTGTCATCTTCAGGCATTA
TAACAATTCTGATGGGAAGATTATATTTTTTCGCAAATTCAAAGTCTCTTTGATCATGCG
CAGGAACAGCCATAATTGCCCCGGTACCATATTCGTATAAAATATAATTTGCTACGTAAA
TAGGTATCCTTTCTCCATTCACAGGATTTATGGCGTAACTTCCAGTGAAAACACCTTCTT
TTTCTGCTCCTTCAGCGGTTCTTTTAAACCTATCTTGCAAGCTCACTTTTTGCAAAAATT
TATTTACTATTTCAGTATTTTCTGGAGTTGTTAACTCTTCTACAAGAGGTGATTCAGGAG
CTAACGCCATAAAAGTAACTCCCCACAAGGTATCAGGCCTGGTGGTAAAAACTCTCAAGC
TTCCTTTCCTTGAACCCCCTTCGGGGCGCTTGAGGATGTCTTCACCGTTATCAAGCATAA
ATTCTACTTCGGCTCCCACACTTTTACCTATCCAATTTTTCTGCATTGTTTTGACATTCT
CAGGCCATCCGTTCAAATTTTCTAAATCATTTAACAACTTTTCAGCATAGTCAGTTATTT
TGAAATACCATTGCTCTAACTGTTTAATTTCCACAGAGGTCCCACATCTTTCACATCTTC
CATTAACAACTTGCTCATTAGCTAGTACCGTTTTGCAGTTTGGACACCAATTCACAGGTG
CCTTTTTCTTGTAGGCTAACCCATTTTTATACAATTGTAAGAATATCCATTGTGTCCATT
TGTAGTAATCTTCCTTACACGTTATAACTTCTCTATCCCAATTATAACTAATACCAAGCT
TTTTAATTTGATTTCTGATGATATTGATATTTTGCATAGTCCAATCTTCGGGATGAATGT
TACCCTTCTCTATCGCTGCGTTTTCAGCAGGCAAACCAAATGCATCAAAACCAAAAGGAT
GCATCACACTGTACCCTCTCATCCTCTTGTATCGAGCTATAACGTCACCTATGACATAGT
TTTTTACATGGCCAACATGGAGAGTCCCCGAAGGGTAAGGAAACATTACCAAATCATAGT
ATTTTTTATGGTAATCATCATTCACTACTTTAAAAGCATCTTTTTCTTGCCATTTCTGTT
GCCATTTTTTCTCTATTTCTTGTGGATTGTAGGTTTTTTCCATCTAGGGTCATTCCTCCA
TTGTGTGAATTTTCTTTTGTTAATTATACCACAATTGACTATTTCCCTGTAACAGTCGGA
ATATAGAGATTTAAATCTATCATTATGTTCGAAATATCTTTGTTGGGGTGCTTTATAAGT
CTGTATTGACCAGGTTCTTTTATTAGAAAAAAGGTATTTTCAGGAACTCCACTCTTAAAA
GAAGCATTAAAAGGAAGTGTATAAGTATACTGAGTTTCTATAGAAGGCTCTTTAAAAAAG
TAAAATTTGTATGGATTCAATCCTGGCTTTAAATTTCCTTGGAAGATGTATCTACCTTCA
GGATTTCTAAATGCTACCCAGACATCAGAAGAACCAATAATATAGATTTGAATGTAACCA
GCGTCTGATGGTTCATCTAAATTAGTGATAATTTTATCCAAATCGTTTAGATTTTTTTCT
AAAAAATTGTTTGAAACTATGAATTTTTCTACCACACCATCTGGCTCAAAATATTTATTT
AGAGTCAAAATCTCTTTTTCTTGAGCCTGTAATTTTTCATTCACTGTTGAATTTAATCGA
TTAAATTGACTTTGAAGTTCTTTCCTAAGTTCTATCACTCTAATCTCTGTAGCAATTGAT
AAAACTATCGCTACCAAGCTTACAACAAAGATTGTTATCTTAAATTTCATACTTACCTCC
AAACAACTCCACTATGTCATTATATTCGTCTATATTTCTTGTGAGAACCTTCTTTATCTT
TTGGATGGTATTATCGACTTTTTTTGTATTTATTTCCATTTTATCACCTATTTCTTGATA
TGAGTATCCATCTATCCATAATTCTACAATTTCCCTTTCCTTGCATTCAAGTTGTTCAAG
ACTCTTTGCTAGAAAATATTCCCTGAGGAAGTCTTTCTTTTCAGAATCAACACTTTCTAT
GTAATAATCGGCATTTTCTGAAAATTCGTCGTCTGTGTTTTCCATACTTACAGCCTCTGT
CAAAACTTTATGTTTATTTCTGTTCAAGTAGGTGACAAAAGATTTTATCTCCGAAGAGAT
ATTCATATAGGCAAAACTTGAAAATTTAGCGTTTGCATCCTTTCTGAAATTATATACCGC
TTGAATTAAACCTACCAAACCTATTTGTAAAAAATCTTCGAATTCCAACCATGTACCATA
ATATTTCCCGACAATAGATTTCACCATAGGTTCAAACTTTTCAAGAATTATCCCTAGAGC
TTGGTTGTCCCCTATTTGTGCAAGTTCTATAAGTTTATCCAGATTCATTCCCCTTAGCCT
ATAGATATGCCTGCTCATATGACCCCTCATTGTAACTAGATATTTACTGCTTCTAAACAA
TCCGAAAAACTTATAAATAGAGTCCCTTCACCTGGTACCCTACAAAAGTTCAACTGTATT
GATTCTTTTCTCTATTATACTACATTCAGCGAAATACTTTCAAAAAAAGGGCGCTTAGCG
CCCTTTTTTATAATTGTTTAATCCATTGTTTTTTTAAAACCCTATAGCAAAACTTGATTT
AAACGAGAATCCATTCAAATCAAAAATTTTATCAAGATCCTTTGCCGTAAGGGATAACTC
TGTTCTACTTTCAACAATTCTGCTATTTATCCCAAAACCTAAAAATGTGTTCCAGTAACC
ATAATAGTTTTCAATCCCAACTGTCAACGGTATAAAATTGAATAGAGATGTTTTGGCTTG
TACTCCCCAGTCGATCTTTTGGTCATCCAAATAGAACTCTCCATATGGAATAATATCAAG
GAAGACTACCGGTATCCTAAAAAATCCAGTAAGACTCATGGGATATAAATATTCTTCATC
TACGAGAACTTCCGTAGGTGTTGAACTATCGGAATCTTCATCATCTTCACCCAAAACACT
AATTGTTTCTTGATAAGAAATCTTGTAAGAAATCTTTGCAGGTTTAACCATTATATTTTT
TACCGCAACTCCTACAACAGGTTTTTTAATCTCACCAAAGGTTACACCTACATCTATGGC
ATGGCCGGCATCAGTGATAAATTTATCAGTTATGGAATTAAATGATATATTTTCAAGCTC
GTAACTGTTAAAAGGAGAATACAAGTCAACGTTCAAGTTCAGCTCCGCTGTTGTTG
>MPF_scaffold_295 dna:primary_assembly primary_assembly:ASM150805v1_:MPF_scaffold_295:1:17346:1 REF
TTTGTCTCTTTCTAAAAGGGGAAAAAATTACACAGCACTATGTCCTTTTCATGCAGAAGA
TACTCCATCTTTTTATATATTCCCAGAAACTCAAACCTTTCATTGCTTTGGATGTGGAGC
CCATGGTGATGTGATCACTTTTTTGGAAAAATATGAACAGATCAGTTTTTTAGATGCATT
AAAAAAAATAGCTACTTATGCTGGAATTGAACTAGATATTAATCAAAAAGAAGAACCTGT
TGAGATAACTTTCAATGAAGAAGTTTCCAAACTCTATACTTCTAATCTTCTCAACCTTTC
TTCGAATCATAAAGTTTGGCAGTATCTGAAAAAGAGAGAGATAAACAGAGAATTAGTTGA
AGAATTCGAATTAGGGTTTGCCACGGGTCAAGAAATCCAAAAAGTTATCGAAGACAATCT
TTTTGATAAAGACATTGCAAAGAATACCGGGTTGTTGATCAATGGGGATAAAGAGTTTTT
TTATAACCGTTTAATTATTCCAATCAGAAACAACGTTGGAGAATTAGTTGGCTTTGCAGG
TAGACAAATAGAAGAAGAAACGAATGCGCCCAAGTATCTGAATACTCCTGAGAATAAATT
TTTTAAAAAGTCTAAAATACTTTACAGATATTATAAAAACAAAAAATTCATAAAAGAGAA
TGATTTCGTGATATTGGTTGAAGGTTACTTTGATGTAATTTCCATGTACAAATTAGGTTT
CAAAAACGTTGTGGGAATCTTAGGTTCTGCTTTTACAAAAGATCATGCCCTTGAATTGTT
GAAAGCAACTAACAAAGTTGTCACAATGTACGATATGGATGAATCAGGTCGAAAAGCCAC
TTTATCCACTATCGATGCTTTATTTGCTAAAGACTTTCAAATAGCAGTTTCGAAGTATCC
TGCTAAAGATCCAGATGAACTAACCAAAAAACACGATAACAAATACATCGCTGAAATATT
AAAGAGCTCATACAAGTTTCATGAATTCATCGTAGATTATTATGCAGAAAAATACGATTT
AAGTAATGAATTCGCTTTAGAGAAATATTTGAAAGAAATGTCAAGATGGTATAAAAAAAT
CGAAGATGTTGGAAGAATAAGTTATTTACAAGGCTTTATAGAAAATATTTCAAAAAAGAC
GGGAAAAGGTACCGAGTACATTCAAAAAATTTTAGAAAGAACGTCTGCTCTCATACCTGA
AAGTTCTGCTTCAAGTGAATCTTATTCACAATCGAAAGATACCGTTTACGTAGAAAAGGA
TATAAGACACGATATTGCAAAATCTTATTTATTCCTATGGATTAAATATCCTCAATACAG
AGAGATACTCAAAAATAATTTCAGCGAGGAGGATTTTTCCAATAAATTACTCAAGGAATT
TTTTACTTTAACCTCACAAAACTCAGATATTGGGTATCTACTTGAAAATTCTTCAAAAGA
ACTAAGTGATTTGATAGTAGAAGTTTGGAAGATAGAATATTTCTTTAATCCTGAGCGAAT
TCTTTCTTCATTAAAAGAAAGTATTAGAAGAACTAAAATAAACCAACAAATAGAAGAATT
GAAGAAAAAACTTCATGAAACAAAAGATCTTTCGGAGAAAACGAATATTACGTCTGAAAT
CATACAACTTTATTCTAAACTAAAAACAATCAATTGAATAGTAGATTTCATATTTTTAAA
AATGGATTTTATATGTTTCAAAAACGATCTAATAACTATCCTATGGAGGTAAACCAATCG
ATGGAAAAGCTTAAAAACAAGGTGGATTTTTCAGAATTAATAGAAGAAATTGAAAAAATA
GAGATCGTTGATCAAGATAAAATCAGGGTTAAAAGAGACAAAGAATGTTATATAGAAGAA
CTTGAAAAAGGTTTGGAGAATCTCGTAAAAATAGCAAAAAAGAAAAATAATACCATAACT
TATCAAGATATAGATGAATGTATACCTCATAATTTATCTGATGTAATTGACGGAAACTTT
TTAGAAAAGATTTATGAAAAATTAGAATCCGAAGGAATAGAAATCATTGAATCTTCCCAA
GAAGATCAGGCCCAACAGGAAGAAGAATTCTTTAATGAGGATTTGGAAGAGCTTTTTCAA
GAAAGGGAATCACAGATATTTGATAACTCTGCTGTAAATGAACCCATAAAGATTTATTTA
AGGGAAATAGGAGGGATCAAACTTTTAACCCCTTCAAGGGAAAGACAGCTTGCGATAAGA
GCTAAAAAAGGCGACAAAAAAGCCAAAGACGAATTGGTGAAAGCAAATTTAAGATTGGTA
ATAAGTATAGCAAAAAGATATATGGGAAGAGGATTAACATTCTTAGATTTGATTCAAGAG
GGGAATATTGGTTTAATTAGAGCTGTAGAAAAATTTGATTGGAAAAGAGGTTTTAAGTTC
TCAACCTACGCTACTTGGTGGGTTAGGCAAGCAATAACAAGAGCTATAGCTGATCAAGCT
AGGACAATTAGAATACCTGTTCATTTGGTTGAAACTATAAACAGGATGAATATAGTTATT
AGAAAACATCTCCAAGAAACAGGCGAATACCCCACTACCGAAAAGTTAGCCGAATTACTG
GATAAACCGTTGGAAAAAATGGATGAAATTTTATTGGCTACTAAAGAGATCATTTCCGTA
GATGCTCCGATAAGTGGTTCTGATGACGAAGACGCCTATATTGGAGATTTTTTAGAAGAC
TCTGAAGCCGATCAACCAGAGGAAATTGCAGTAAGAATGATACTCAAAGAAGAAATCGAA
AAAGTTCTGGAATCTTTAAGGCCAAAGGAAGCCACGGTGTTAAAAATGAGATATGGTTTA
CTTGATGGGAAAATGAAAACACTCGAAGAGGTTGGAAGCTTCTTCAATGTCACAAGAGAA
AGAATAAGACAGATTGAAGTAAAAGCTCTAAGGAAGTTAAGGCATCCTTCCAGAAGCTTG
CAATTAAAAGAAATAAGCGATATGATAGAAAAAAAGATGTATGATATATAATGGGAGTGT
AAATAAATGGAGAAAAATAAGGGGAATGATTTCCTCTTTTTGGGAGAAAAAAACACCCCG
AAGGGGGTTCAAGGAAACACCCCGAACGGGGTTAAGGAAAGGTTCCCCTCTTTTCTAGAA
AACGAGTTAGATGAGGAACAAAAAGAAGCTGTTATAAAATCAGAAGGAAGATCGATAATA
GTTGCAGGTCCAGGCTCTGGAAAAACTCGAGTAATAACCTATAAAATAGCGTATTTGTTA
AATAATGGAGTCGAACCTGAAAATATTTTGCTAGTTACGTTCACTAGAGCTGCAGCAAGG
GAAATGATCGAAAGAGTAAAGAATGTAACTAACAGAAATTTGGACAAAATGCTCGCGGGT
ACATTTCATCATGTGTGTAATTCTATTCTCAGAAAGTATGCCACAATTTTAGATTACAAA
AATAATTTCAGCATTCTCGACAAAGAAGATTCAAAAGATTTATTGAAAATGGCTAAAAGT
GAGTACATCAAAGAAATCAGTGATAATTACAAGCTTCCAAAAGAAGAAGTAATAATGAAA
ATTATAAGTTATTCATGTAACACATTGACCTCTTTAAGAGAAGCCATACTTGAAAGGGCC
CCCTATTTGTTGAATTTCGAAAGAGACATTGAACAAATCTGGGGTATATATACCCAATTA
AAAAAAGATATGAACGCCATGGACTACGACGATCTATTAGTGAATACTTTAGTTTTATTC
AAAACTCATCCAGAAGTACTAAAAAAGTGTTCAAGCCAATTTAAATACGTTTTAGTTGAC
GAATTTCAAGATACAAACAAAATTCAAATCGAATTGGTTGAAGCTCTATCCTCGGTTCAT
GGGAATTTGATAGTTGTTGGAGACGACTCCCAAAGCATATATTCATTCAGAGGGGCTTTA
TTTAAAAACATAAAAGATTTCATTGAAGATGAGAGAACAAAAGTTTTCAAAATACAAAGT
AATTACAGAAGTACCTCTGATATAGTAGGCTTTATTAATCATCTAATGCCGTCTAACTCT
GTTCCTAAAGTCCTCAAACCCAAAAGAAAAAGTTATTTAAAACCTTTTGTTGTGGAAACT
TTTGACGATTTAGAACAAGCCGATGCCGTAGTCAAAATCATAGAAGATAAATTAAAAGAA
GGTTTAGAGTACAAAGATATCGCAGTACTATATAGATCACATTCGTTATCAATGGTATTA
CAACAAAAATTGGATTCAAAAGGGATTCCTTACAGAATACTATCTGGGTTGAGATTCATC
GAAACCGCCCATATTAAAGACATATTAGCTTTTTTAAAGATATTAAACAATCCTTTAGAT
AAGATTTCATGGATGAGAGTTTTAAAATTATTCCCTGGAATTGGTAACAAAACAGCAACC
AGGATTTATGAAGAATTAGAAACCAAAATAAATGAAGAACAGGATAACATCTCAAATATA
TTGAAAGAAACTGAAATAAATAAATTCAAAACACCCCTTGAATTATTGACAAAACTTTTT
GAAAAGAAAGAAAGTACTCCTGACGAGTTGATAGATATTGTTTATCAGGATTTCTACCAA
GAATATTCTTTCTTAACCTTTACGGATTCTAAATCTAGAAACATGGATATTGAAAGATTT
AGTGAAATTGCTAGTAGATACGATTCCGTAAGTGCTTTTATAGAAGATTTGACGCTTAGC
GAAGAGATTGGGGTAATGGCTCCAAGCAGAGATAAAGATGAAAATAAGTTGACTTTGACA
ACGGTTCATGGGGCAAAAGGGTTGGAGTGGAAAGTAGTTATTCTCATATCTGTAAACCCA
GGAGATTTTCCCAACGGACTTGCAATTAAGGAACAAAAATTAGAAGAAGAAGAAAGGCTC
TTCTATGTTGCTATTACAAGGGCAAAGAATGAATTATACATTTTAAAACAATTAACTGGT
ACAACCAACCCTTATCTAAAAAATTCGTTTTATTTTGTTAAAAAAGAAAACGACTTTATC
AAAAAAATTCCAGAGGAAATGGTCAATCTTTTGAGAATCAATTATAAATAACAGTATATT
ATTTAAATTGTTATATTTAATTAATTTTTAATTAAGGTCTAATAATGTAAAATATCCACT
GGCGTTTTTCTATTTTTTAAAATATATGAAAACCATACATTCTATCAATAATTAATTAAA
ATAAAGCAGAAGGAGGTGAACTCTCATTTTCGAGGGCATTATTTTAGTGGTTCCCCTTGA
GATGAGAAAAATCTAAGTGCCGACGATTAATCAATTAATAAGATATGGAAGAAAATCTGT
AAAGAAAAAGACCAAATCTCCTGCATTACGAGGTAACCCTCAAAAACGGGGTGTTTGTGT
AAGAGTATCAACTATGACCCCGAAAAAGCCTAATTCAGCTTTAAGGAAGATTGCAAGGGT
TAAACTATCGAATGGAATTGAAGTAACTTGTTATATACCAGGAGAAGGTCATAATCTGCA
AGAACATTCTAACGTTTTGGTAAGAGGTGGAAGGGTAAAGGATTTGCCTGGCGTAAGGTA
TAAGATAATCAGAGGAACTTTGGACGCTGCTGGTGTTGAAGGTAGAAAACAAGGTAGAAG
CAAATACGGTACCAAAAAACCAAAGGCTTAATAAGGAGGCTCTTTACTGAATGAGAAGAA
GAACTGCTGAAAAAAGAGACATAGTTCCAGATCCTGTTTATGGAGATGTTTTGCTTTCTA
AATTTATAAATAGGTTGATGTATGATGGGAAAAAATCTTTAGCTCAAGAAATAGTGTATT
CTTCTTTGCAAAAATTGGCTGAAACTACAAAAGAAGATCCCATAGAGGCTTTTCATAAAG
CAATAGATAATGTTAAACCTTTAGTAGAAGTCAGATCAAGAAGGGTCGGAGGTTCAACAT
ATCAAGTACCTTTTGAGGTACCTGAAAATAGAGCTACTTCTTTAGCTATAAGATGGATAG
TTACTTCTGCGCAATCGAAAAAAGGCAGAGATATGATTAGCAAACTATCTCAAGAGTTGA
TAGACGCGTATAACAATACAGGACCTTCTGTGAAAAAGAAAGAAGATGTTCATAGGATGG
CTGAAGCGAATAGAGCTTTTGCACATTTCAGATGGTAGTATAGCAGTTTAGTAGGAGGGA
TTGTTTTGAAAGAAAGATTATACCCCATAGAAAAAATAAGAAATATAGGAATAGTTGCCC
ATATAGATGCAGGAAAAACAACTACTACCGAAAGAATTTTATTTTATACGGGGACAAAAC
ACAAATTGGGAAATGTTGATGAAGGTACAACCGAAACAGATTGGATGGATCAAGAAAAAG
AAAGAGGTATTACCATAACCTCGGCGGCAACTTCTGCCTTTTGGAAGGATCATAGGATAA
ATATAATTGATACACCAGGCCACGTTGATTTTACAGTTGAGGTTGAAAGATCATTACGTG
TTTTAGATGGTGCTATTGCCGTTTTTGACGCTCAAGTTGGGGTTGAACCACAATCTGAAA
CAGTCTGGAGGCAAGCTGACAGATACCAAGTGCCAAGAATTGCCTTTATGAATAAAATGG
ATAAAATTGGGGCAAATTTTTTTAACGCTATACAAACAATGAAAGATAAGTTGGGGGCAA
ATCCTATAGCTTTACAAGTACCAATAGGTTCTGAGTCGGATTTTGAAGGCGTAGTTGATT
TGCTAACGATGGAGGCACTATATTGGAAAGATGAAAATGGTCAAACAATTGAAAGAACCA
GTATTCCAGATGATTTAATAGATTTTTGTGAATCGAAGAGAGAGGATTTAATTGCCACAA
TTGCAGAAGTTGATGAAGACATAATGGAACTTTATATAGAAGAAGAAGAAATTCCTGTGG
ATAAATTAAAAGAAGCGATAAGAAAATCAACCATTCAAAATAAAATAGTGCCCGTCCTTT
GTGGGAGCTCCTTTAAAAACAAAGGTGTTCAACCATTATTGGATTCAGTTATTGATTATC
TTCCTTCTCCTTTAGATATGCCTCCTGTTAAAGCATTCGATGGAATGACGGGAGAGTTTG
TAAAAGACGTTCTTCCATCCGAAAGCGAAGATTTTTTCGCCTTAGCTTTTAAGATTATGG
CTGACCCGTTTATTGGTAAGTTAACTTTTGCCAGAGTCTATTCAGGAACTTTAAAGAAGG
GTAGTTATGTAGTCAATACCACAAAAAATAAAACAGAAAGGGTAGCTAGACTTGTGTTTC
TTCACGCTGACAAAAGGGAAGAAGTTGATTACATAAGGGCTGGAGACATTGTTGGATTAA
TTGGTTTAAAGGATACTTCTACTGGGGATACACTCTCAGATAAAGAATGTAACATGGTTT
TAGAAAAACTGGAGTTCCCAGAACCCGTTATTTCGGTTTCCATTGAACCTGAAACCAAAG
ATGATGAAGCCAAATTGGGGAAAGCTCTTAATGCTTTAACAGAGGAAGACCCAAGTTTAA
GAAGTTTTGTTGATCATGAAACCGGAGAAACTATATTATCCGGAATGGGAGAATTGCACT
TAGATATTATCATTGAGAGAATTAAAAGAGAATACAAGGTGAACGTTAAAGTAGGCCAAC
CGCGTGTGGCATACAAAGAAACGATCAAACTCCCAGCCGAAGCTGAAGGAAAATATATCA
GGCAAACGGGAGGGCGAGGACAGTATGGGCATGTTAAACTTAGAGTTGAACCGTTGCCTC
TGAATAGTGAAAAAGAATTCGAATTTGTGGATAAAATAGTAGGAGGAGTCATACCAAAAG
AGTATATACCAGCCATAGAGAATGGTGTAAAAGAAAGTATGCTCGATGGTGTCTTATTAG
GATATCCAATGGTTGCTGTGAAAGTGGAAGTTTTTGACGGTTCCTACCATGAAGTTGACT
CTTCAGAAATGGCCTTTAAAATAGCTGCATCTATGGCTTTTAAAGATGCTGTTAAAAAAG
CCAAACCAGTTTTGTTAGAGCCTGTCATGAAAGTTGACGTTACAACTCCTGAAGAATATA
TGGGGGATATAATTGCAGATTTAAGCTCAAGAAGAGGAAGAATAGAAAGTTTTGAAAACG
TTGGAGGAACGAACACCAGAGTAGTACATGCTTATGTTCCGTTATCAGAACTATTTGGAT
ACGCCACCATAATGAGATCTCTTTCGCAAGGAAGAGCAACCAGTTCGATTCAATTTTCTC
ATTATGAAGAAGTTCCTGAGCAAGTAACTCAAAAACTTTTAAGTAGGGAATAAGGTTCAA
ATTGGGATCGAAGGGGAGCTATAATATACCATTTTAAAATTTCTAAAGACCGTATAATAA
TAATTTACAAGGAGGAGATAGAACAATGGCTAAAGAGAAGTTCGTTAGGGCAAAGGCACA
CATGAACGTAGGGACTATCGGTCATATTGACCATGGGAAAACAACTTTAACCGCAGCTAT
AACCAAAGCTTTATCTTACAAAGGTGGAGCAGACTTCACACCTTTTGACATGATAGATAA
AGCCCCTGAAGAAAAAGCAAGAGGAATCACCATCAGCGTTTCACACGTTGAATATCAAAC
AGAAAAAAGACATTATGCACATATAGATTGTCCAGGTCACGCAGACTATATAAAAAATAT
GATAACTGGTGCAGCGCAAATGGATGGAGCTATCTTGGTTGTAGCCGCAACTGATGGTGT
TATGCCACAAACGAGAGAACATGTTTTGTTAGCAAGGCAGGTTAACGTTCCAGCTATAAC
TGTTTTTATAAACAAAGTTGACATGGTTGATGACGAAGAATTAATAGACTTAGTAGAAAT
GGAAGTTAGAGACCTTCTAAGTAGCTACGAATTCCCAGGAGATGAAGTTCCAGTTATAAG
GGGCTCAGCTCTAAAGGCATTGGAAGAAGATAACCCAGATGGTCCTTGGACACAAAAGAT
ATATGAACTTATGGATGCGGTTGATTCTTACTTCCCAGATCCAGTAAGAGAAATTGACAA
ACCTTTCTTGATGCCCATAGAAGATATTTTCAGCATTACTGGAAGGGGAACGGTTGTTAC
TGGAAGAATTGAAAGAGGTGTTGTCCACACCGGAGATCAAGTTGAAATAATTGGTTTGAG
TTATGAAACAAAAAAGACTGTAGTAACCGGAGTTGAGATGTTTAGAAAAATACTCGATGA
AGGTGAAGCCGGAGACAACGTTGGATGTCTTTTAAGAGGTATAGAAAAAGATGAAGTAAA
AAGAGGTCAAGTACTTGCTGCTCCTGGTTCAATCACGCCACACAAAAAATTCAAGGCAGA
GGTATACGTATTGAAAAAGGAAGAGGGGGGAAGACACACACCTTTTACCAAAGGTTACAG
ACCTCAATTTTATATTAGAACAGCAGATGTTACGGGAACTCTTGTAGAATTTTCCAGTGG
AGCAGAGATGGTAATGCCAGGCGACAACATCAATATGACAGTAGAATTAATCTATCCTGT
AGCTCTCGAAACTGGAATGAGATTCGCTATAAGAGAAGGCGGAAGGACCGTAGGAGCCGG
TGTTGTTACAGAAATAATTGAATAATAAATTTGAAAGTTTTATTGTACGGGGAGCTTCAG
CTCCCCTTACTAATGAGTTCAAAGGAGGTTAATAAAAAAATTATGGCCGGTAATAACTAC
ATAAAAATAAGGTTAAAGGGATACGACCATAGATTACTGGACGAATCGTCCAAAAAAATC
ATAGATGCCGTAAAAGATACAGAAGCTAAAGTTTCCGGTCCTATTCCATTACCAAATAAG
AGAACTGTGTATTCGGTTATAAGATCCCCACATAAATATTCTTATTCAATGGAACAATTT
GAAAAAATCGTTCATAAAAGAGTTATATACATCTACAATGCTTCATCCGAGACAGTTACT
AAACTGTTGAAAGTCAACATTCCGGCGGGAGTATCAGTAGACATAAAAGCTTGATGCCAT
TGTAATTTTTAAAAAAAACGGATATAAATCGGGCTCTGGAGGTGAAAAAATGAAAGGAAT
TTTAGGAAAAAAAGTTGGAATGACTCGAATTTTTAAAGATGAAAAAGCCATCCCGGTGAC
AGTTATCAAAGCTGGACCATGTGTGGTAGTTCAAAAGAAAACTATAGCAACAGATGGATA
CAACGCCATTCAGATAGGTTTTGAAGAGATAACTGAAAGAAAAGCAAACAAACCGTTGAT
GGGTCATTTCAAAAAAGCACAAGTACAACCTTTAAGGTATTTAAGAGAATTTAGAGTAGA
TAATGTAGATGATTACGAAATTGGGCAAAAAATCGATGTGTCAATTTTTTCCGAAGGAGA
AAAGATTGATTTAATAGGAAAATCAAAAGGTCGAGGATACTCAGGTGTCATGAAAAGATG
GAATTTTAGAGGTGGAGAAAATTCACATGGCTCAAAATTTCATAGAGGTCTGGGATCAAC
AGGAATGGCTACATATCCTTCAAAGGTATTCAAAGGGAAAAAGATGCCCGGTCAATATGG
AAATGAAAGGGTAACCATTCAAAACTCAGAAGTAGTTTACATTGATGTACAAAACAATAT
AATAGCGGTCAAAGGCGGAGTTCCAGGAGCGAGGGGCGGATTGGTAACAATAAGAGAAGC
CGTTAAGGCAAAGCGCCCAAAAACGAAGTAAGGAGGTCTATTAGGAAATGTCACAGATAG
ATGTATACAATATTCAAAATGAAAAAGTTGGAACGTTAGATCTAAAAGATGAAATCTTTA
ACATTGATCCAAATATGGATGTACTATATAGGTACGTTGATATGCAATTAACCAACAAAA
GGGCAGGGACAGCTTCTACTAAGACTAGAAGTGAAGTTAGAGGAGGAGGCCGAAAACCGT
GGCCTCAAAAGCATTTGGGTAGAGCAAGAGCCGGATCGATTAGATCCCCTCTTTTCCGAC
ACGGTGGAGTAGCTTTTGGGCCAAAACCCAGGGAATTTCACAAAGACCTCAACAAAAAAA
TGAAAAGACTAGCTTTAAAGTCTGCCTTAAGTGTCAGGTATAGAGAAAATAATTTAATTG
TCTTAGATGATGTTAAATTTGAAAAGCCGAGAACGAAAGATGTAAAAAATATTTTGGCCA
AATTTGGTGTGGAAAGTAAAAAAGTTTTATTTTTATTACCTTATAACCAGGAACCTTACG
AAAACTTCAAACTGTCAGCAAGGAATTTGCCGAAAGTGAAAGTAATTATAGCGGATAACC
CTGGTCAAAATAAAAAGAATGTGGACGGTTTAAATGTATTCGATTTAATAAACAATGAAA
AAATTGTGCTTACCAAGGAAATGGTTAATAAAATTGAGGAGGTGATCGGCTGATGGAGCT
TCAAAAAGCGTACGATATTATTATTAGGCCGATCTTAACAGAAAAAACCTATTCTCTTAT
GCAAGAACGAAAATACACATTTGAAGTTGTAAAAAATGCTACTAAACCAGAAATAAAGGA
AGCCATCGAAACAATATTCAAAGTCAAAGTAGAAAAAGTGTACGTAATGAATATGAAACC
CAAACCAAAAAGATTGGGAAGAAGTGAAGGGTATACCAGAGGATGGAAAAAAGCAATAGT
TAAATTAGGAGAAGGTTACGTTATAAGAGAATTGCAAGGCAGTTTGTAGGAGAGGTGAAT
AAATAATGGCGTTAAAACAATACAAACCCGTAACACCTTCACGAAGATATATGACGACTT
CAGATTTTTCTGAATTATCAAAAGTAAAACCTGAAAAGAGTTTACTGGAACCATTGAAAA
AAACAGGTGGAAGGAACCACTATGGTCGAGTTACAATGAGGCATCGTGGTGGTGGGCATA
AAAGAAAATACAGAGTAATCGACTTTAAAAGAAATAAAGTAAATATCCCCGCAAAAGTTG
CCTCAATAGAGTACGATCCTAACAGAAGCGCAAGGATAGCTCTATTAGTATACGCAGATG
GAGAAAAAAGGTATATATTAGCTCCCAAGGGATTAAAAGTTGGAGAAACTGTAATGAGTG
GTGCAAATGCTGAAATCAAAGTTGGTAATTGCCTACCTTTGGAGAATATTCCTTTAGGAA
CGCTTGTACACAACATAGAATTTGAACCAGGCAGAGGTGGAAAAATAGCAAAATCCGCAG
GGACTTATGCTCAGTTAATGGCTAAAGAAGGTAAATATGCACTTTTAAAAATGCCTTCTA
CTGAGTTGAGAAGGGTTCGCTTAAGTTGCATGGCTACCATAGGTGTAGTAAGCAATGAAG
ATCATTCCAACGAAGTTTACGGTAAAGCTGGAAAAACAAGATGGTTAGGGAGAAGACCCA
AAGTAAGAGGTATGGTGCAAAATCCAGTAGATCACCCGATGGGTGGTGGAGAAGGTAGAA
GTAAAGGTCACATTCCTAAATCTCCATGGGGAACCCCTGCTAAAGGATATAAAACAAGAA
GAGGGAAAAAACAATCCGATAAATTTATCGTAAGAAGAAGAGTAAAGTAAGTATTTTTAG
CCTTGTGGGCGGGCTGCGGGGCGAAGGGGCGCTGAAAGAAGCTTTAGAGTTTCTGAAGAC
AGTAAAAACAGAAAAAGCAAGGAGGTGCAATAGGTGGGAAGATCTTTGAAAAAAGGTCCA
TATGTTCATCCAAGTCTCATTAAAAAGATCAGAGAGATGAACGAAAAAGGTGAAAAAAAG
GTTATTAAAACATGGTCAAGGGCCTCGATGATTCTACCAGAAATGGTTGGGCACACAATA
GCGGTTCATAACGGAATGAAACACATACCCGTTTATATAACTGAACAAATGATTGGTCAT
AGATTGGGTGAGTTTTCTCCAACCAGAAGGTTTGGAGGGCATCCAGATAAAAAAGCGGTT
AAAGGAAAGATTGAAAAGCAAGGTTGAGGAGGGTAGTTTATGGCTACTAATACTAATGTT
TCCAGAGTTCAACAAGATGGTAGAAAAGTAAAAAGATCTACATATCATAGATTAAGAAAA
GAAAAAGAAGCTTCTGAACCAATTGTTGAAGCAAGAGCAGTTACAAAATACGTAAGAATA
TCACCTAAGAAAGCTAGATCTATGGCAAACTCAATAAGGAGTAAAGACATAAGTGAAGCA
CTTCAAATACTCACTTTTAGTCCAAAAAAATCAGCACGTATACTATACAAAACTTTGATG
TCGGCTATTGCTAATGCCGAGAACAATTTTGGATTAAACGCTGAAAATCTCTATGTTTCT
GAAATAATGGTGAATGAAGGTCCTAGGTTAAAAAGATTATGGCCGAGGTCTCATGGAAGA
GCAGATATCCTTCAAAAAAGAATGAGCCATATTTATATAACCGTGAGAGACAAAAGTGCC
GATAAATAAAGTGAGGTGAAATAAGTGGGATCAAAAGTGCATCCGAACGGTTTCAGATTA
GGAAACAACAAAAATTGGAAATCTGTATGGTTTAACGAAAAGAATTATTCAGATTATTTA
CATGAAGATGAAAAGATAAGGAATTATCTAAAATCAAATTACGAAGCCGCTGGGATTTCG
GAGATATTAATTGAAAGACCTAGTGATTCGTTAATAAGAATAGATATCTATGGTGCGAGA
CTAGGAATTTTGATTGGACGTAAAGGCGCAGAAATGAAAAAAATCAGAGATGATTTGAAA
AACATAGTAGGGGATAAAGATGTTAAGGTCTACGCTCAAGAAGTAAAAAATCCTTACGTC
GACGCTCAACTCATAGCTGAAGATGTATCCGGTCAACTTCAAAGAAGGGTCTCACACAAA
GTTGCTATGAAAAGAGCTATAACCAACGCCATGAGACGAGGCGCTAAAGGCGTAAAAATT
ATGGTTTCTGGAAGGCTTGGTGGTGCAGAAATAGCAAGAACCGAATGGTATATGGAAGGT
AGATTACCTCTTCAAACCTTGAGATCAAACATTGATTATGCGGTAGTTCATTCTCAAACT
AAATACGGCACCATAGGGATAAAAGTTTGGGTCTATCATGGTGATACGCTAATTCAATAA
TATTTCCTCCAGTCCTCCCACTCCTTTGGGCGGGCTACGAGGCTAAAGGGTGCTGAAGCA
AGTTAAAAACTGTAGAAATGGTAAAAAAGGAGGAAATCCTAAATGTTAATGCCTAAAAGA
GTAAAATACAGAAAACAACAACGTGGAACAGTCAGAGGAATGACAAAAGGTGGTAGTTTG
GTACATTCCGGTGACTGGGGATTAAAAGCAATGGAAAGCTCATGGATAACTGCTCAACAG
ATCGAAGCATGTAGGTTATCTATGGTTAGAACCTTAAAAAGAACAGGAAACATATGGATT
AACATTTTTCCTGATAAACCAGTAACTTCCAAAGGTATTGGAACAAGGCAAGGAAAAGGT
AAAGGTGATGTGGAAGGTTGGGTAGCTGTTGTTAAGAAGGGAAGGGTAATGTTTGAAATA
GGTGGAGTCGATGAAGCAACTGCAAAAAGGGCATTAGAGTATGCCGCCTCCAAACTACCG
ATAAAGACTAAGATAGTTCAAAGATATGAAATAGGAGGGGAGCTCTGATGAGAATAACTG
AGATGAGAGAATTAACAGACGAAGAGCTCAATGAAGAATTAAATAATTTGAAAGAGAAAT
TATTTCAATTGAGGTTTCAACTTGAACTCGGACAACTAAAAAATTCTTCAAGTATTAAAC
AAGTAAAGAAAGATATAGCTCGAATAAAAACCATCCTCAAAGAAAGGGAACTCGGAATAA
GGAGGTAAATTTCATGTCTAAAAAGATAATAACTGGAAAAGTTATCAGCAATGCGATGGA
CAAAACGATAACGGTAGAAACAGACAGACTGACCAAACATCCCAAATACCACAAATTTGT
TAGAAAAACCAGAAGATACCATGCACATGACGAAAACAACGAATGTGAGATTGGTGATAT
TGTTGAAATAGAAGAATCCAGAAAGCTTTCCAAAACAAAGGCTTTTGTTTTAAAAAGAAT
TGTAAGAAAAAATATTTTATCGGAAGAAGTTGAAACACCCGACTCAGTTGAAGAAGAAGT
AAAAGAAGCCTTTGGAGGTGAGGTTGATGGTACAACTAGAGAGTAAAATTAAAGTTGCTG
ATAACTCTGGAGCAAAAGTTCTAAGAGTTATTAAAGTACTCGGAGGGTTTCATAAAGCGA
AAGGAACCGTAGGAGATACTGTTGTTTGCTCCGTTAGAGAAGCCATACCTCACACGGATT
TAAAAAAGGGTCAAGTGGTTCAAGCTGTAATTGTCAGGACGAAAAAAGAGATAAAAAGAA
AAGATGGAACTTATATCAGATTCGATGACAATGCTGCCGTACTGGTTGATAAAAATAAGC
TACCGTTAGGTACAAGGGTTTTTGGCCCGGTAGCCAGAGAAGTTCGAGAAAAAGGATACG
CCAAGATAGCATCGTTAGCGAAGGAAGTGTGGTGAAAATATGAATAAAATAAAAAGAGAC
GACACAGTAATGGTAATTTCTGGAAAAGACAAAGGAAAAAGAAGCAAAGTTTTAAGGGTT
ATTCCAAAGGAAAACAAAGTTATTGTGGATAACGTAAACGTCGTCAAGAAACATCAAAGG
CCTACTCAAAAGATGAGAGAAGGGGGAATTATCGAGCAACCCAGTCCTATTGATATTTCA
AATGTTATGTTAGTTTGTCCAAATTGTGATCAAAAAACTAGAGTGGGATTTAAATTTCTT
GAAGATGGAAGCAAAGTAAGATATTGCAAAAAATGTGGTGAAATAGTCGAAAAATCTTAA
TTCATTTAAACTTTTGAAACGCGGTAAAAATTTTGTGGATAGGTAAGGGAAGAAGCAAAA
AGGAGGACAATCAATGGAAAAAGTTCAGTATATACCTCTAAAAGACAGATACAAAGAAGT
AGTAATACCTTCTATGATGAAAGAATTTAACTACAAAAACGAGTTACAAGTACCAAAACT
TGTAAAAATAGTTGTTAATATGGGAGTTGGAGAAGGTTCCAGAAACAGAGCAGTTGTTGA
AAAACATGCTCAAGAGTTAACGAAGATAGTAGGGCAAAAAGCCTTAATAACAAAGGCAAA
AAAAAGTGTTGCCAATTTTAAGGTTAGAGAAGGAATGCCAATAGGTGTAAAAGTAACCTT
GAGAGGTTGGAAAATGTATAATTTCTTGTATAAATTAAACCATGTTGTATTACCAAAATT
AAGAGATTTCAGAGGGCTACCATCTGATTCTTTCGATGGAAGAGGCAATTATACCTTTGG
AATTCCCGAACAACTAATTTTTCCAGAAATTAGGCCTGATGATATAAATAGAATTCAGGG
TATGGATATAACAATCGTTACCACGGCTAAAACTGATGAAGAAGCAAGGAAGCTTTTAGA
ATATTTTGGTTTCCCGTTACAAAAATCATGAATGGAGGTTGTGATAAATGGCGAAAAAGT
CGCTTATAGAAAAATCCAAAAGAACGCCAAAGTATAAAACAAGAGTTTACTCACGATGTA
AAGTTTGTGGTAGACCAAGAGCTGTTTATAGAGAATTCGGTTTATGCAGAATATGTTTCA
GAGAAAAAGCTCTAGAAGGTAAACTTCCTGGAGTTAAGAAGGCTAGCTGGTAAGGAGGGA
AAAACGAATGTGGAGCGATCCGGTAGCTGATATGCTAACCAGAATAAGGAACGCCAACTC
GGTATTCAAAGAGAGTGTAGAAATACCCGCTTCGAACTTAAAAAGAGATATTTTAGAAAT
AATGAAAAGAGAAGGATTTATCAATGATTATAAATTCATAGACGATGGTAAACAAGGAAT
ACTCAAAGTCTATTTAAAGTACAAAGGAACTAGAAGGGATAAAAAACCTATAATGGAAGG
AATCATAAAGGTTTCAAAAAGCGGAAGAAGAGTATATGTTAACACACGTAACATACCAAA
AGTCAAAGGTGGATTAGGTATAGCAATACTCTCAACGTCCTTAGGAGTAATGACCGATAA
AGAAGCAAGAGAGAAAAAAGTTGGTGGAGAAGTAATCTGTTATGTATGGTGAGGAGGTGC
CTAGATGCCACAATCGAGAATAGCTGATAAACCAACAATTATTCCTGATGGTGTAGAATT
ATCTGTGGATGGACAAACAATAAAAATCAAAGGTAAAAAAGGTGAATTAAGTCTAAATTT
ACCTGAATATTTGGAAGTTGAAAAAGGTAACAACGAATTAATTATTAACTCAAAAGAAGG
CGTGGTTAAAAGAAGTTCAGACGAAAAGCGATTAAAAGCGCTCAGAGGTACTTACACTTC
TCATTTGAGAAACATGATTAAAGGTGTAACTGAAGGATACCAAAAAGAATTGGAGATTAC
TGGTATTGGATACAGAGCGCAACTTCAAGGAAACAATTTAGTTTTGAATATTGGTTATTC
AAACCCAGTAGAATTTCCTGTACCTGAAGGAATAACAATAGAGGTTCCACAACCCACAAG
AGTGGT
>MPF_scaffold_310 dna:primary_assembly primary_assembly:ASM150805v1_:MPF_scaffold_310:1:16737:1 REF
TCAGCATGAACCATATTTAGAAACTTTTAAAAGGGAACGCAAGTTGCCAGATTTGGTATC
TGCTGCTAAGATCCATGTTGAACCTATGGGGTTTTATTTGAAGAAAGAGTTAAAGGACCT
TAAAAAAGGCGATTTAATTATCATTCCTAACGATGTTACTAACGAAGGTAGATCTTTGTT
GCTTCTTCAAGAATATGGAGTGATTAAGCTTGGGGAGAGAGAAGATCCTTTAGTGGCAAC
TATCAAGGATATTGTTGAAAATCCATACGGTTTGGTATTCAAAGAGCTTGAAGCACCGTA
TTTGCCCAGGACTTATAAGGAAGATAAAAATGTTGTTGGGGCAGTAATTAACACAAATTA
TGCTATAGAAGCGGGGCTAAACCCATTGGAAGATGCGGTATTCTTTGAAGGAGCCCAATC
TCCATATGCCAACATAATAGCTGTAAAAGAAAGCCGTGTAGATGATGAACTAGTAAAAGC
TTTGATTGAAGTGCTAACAACCGATAAGGTTAGGAAAGTTATTTTAGAGAAGTACAATGG
TGCCGTGGTACCTGTATTTTGAACTTTCATAAAAATAAAACAAAAGGAGAAACCTAGTTG
TTAAAAATAAAAAATCTTAATCTCATATATGATGATAAAAATCATGTCTTAAAAAACGTA
AATTTTACAGTTGAAGATGGAGAAATTCTGGGGATTATTGGTCTATCCGGAGCGGGGAAA
ACGTCTCTTTTGAGAACGATGAACCTGCTCCAAGCTCCTACTTCCGGGGAAATTTTCTTG
GATAAAGTAGATCTAACAAAATTAAATAATAACCAATTGAGAAACGTGAGAAAAAAGATT
AGTATAGTATTCCAACATTTCAATTTGTTGAGTTCTAGAACGGTATATGAAAATGTGTCT
CTTCCCCTTGAAATTGAAAAGGTCCCTAAAGGAGAAATAGAAGTTCGTGTGAATAAGTTA
TTGGAAGATGTCAATCTTCTTCATAAAAAGGATTCTTATCCTTCACAATTATCAGGAGGA
GAGAAACAAAGAACAGCTATAGCAAGGGCATTGATAAATAATCCTGATATTATTTTGTTT
GATGAGCCCACATCGTCTTTAGACCCAAGCACTACACAGAGAATTTTAGATCTTATATTG
GAAATTAATAAGAGTATGAAAAAGTCAATTTTGATTGTTACTCATGAGATGGATGTGATT
AAAAAGATTTGTGATAAAGTTGTTTATTTAAAAAATGGAACCGTTGATTTTTTTGGTAAA
GTCCATGAATTTTTTATTGAAAAAGAAAATGAACTTAATAAAGAATTTTATCAAGAAATA
AACGTAGATTGGAAGAGGGTAAAAGAAGTTGTTCAAGGAGAAAACGATAGGTTGATAAAG
GTAGTTTTTTGGGGAGAAAAAACTCATGAACCTATCTTGCATAACATCACTAAAAAATAT
GACATCACATTGAATATACTTTACGGTAAGATAGAACATTTGAAAGACAATCCCTATGGA
ACTTTAATAGTTGAGGTTATTTCTACACAAAGGGAAATGGAAAAGTTTTTAGAAGAGCTC
TCTGCTAATGTTTACAAAGTTGAGGTGTTGAAATAAATGATCCAAGATCTATTTATAGCT
ACTTTTGAAACGTTATACATGACTTTTGTGTCTGGTTTTATAGCTATTTTGTTGGGTATT
CCTTTGGGTATAGCTCTCTACATGTTGTCTAAAAGTGATAAAAATGCAGCAAAAACTTGG
TATTCCATTTTAGATTGGATTGTAAATATATTTAGGTCAATACCTTTTATCATCCTTATT
ATTTTGATAATCCCTTTAACAAGATTATTAACAGGAACAATAATTGGATCAACCGCAGCG
ATTGTGCCTTTGTCTATAGCAGCCATTCCGTTTATGGCAAGATTGGCTGAAACTTCTTTT
AACAATCTTTCACAAGGTTTACTAGACACATCTGTGTCTATGGGTATGACCAATAGACAG
TTTATATTGAAAGTATTATTACCTGAAACTGCCCCAGAGATGGTTTCAAATATTACTTTG
TTGATTATAAATCTAATAACTTATACGGCTATCGCGGGAGCTGTGGGAGCTGGAGGCCTT
GGGGCAATGGCTATAAATTACGGATATCAAAGGTTTAGAATGGATGTGCTTCTATACGAT
GTGGCAATATTAATCTTCTTAACTCAGATAATTCAATTTGTTGGTTCAAGATTGTCTAAC
TCTTTAAGAAAATGAAAAGCCAGGAGATTCCTGGCTTTTAATGTGATAACTGATATTATT
CTATTAAACCTAAACCTTTAAGATAATTCTTTGCAACTTCCTCTGGTTCTTTTCCCTCGA
CATCTACTAAATAGTTTAACCTTATGACTATATCTTGGTTTAAGTACATAGCAAAAGGTC
TCAATATTTCTGCTATCTCAGGATATTTTTCTAAAGTATCTTCTCTCATAACAACAGCTA
CATGATAAAAAGGGAAGAAATGTTTATCATCTTCCAAAACCTTTAAGTCGTATTTCAACA
GTTGAGAATCGGTGGTAAAGACCATTGTTATATCAGCATCTCCTTGATTCACAGCCTCAT
AGGTTAAACCCCACTGCATAGTTTTAACATCGTTTTTGGATATGTTCATGTTGTATGCTT
CTGCCATCTCGAATATATTCATTGCACCTTCGAAGAATTCGTAGTCAATTGCTATTTTTA
ATTCTCTAGGATTGTTATTTACATATTCGGCAAGATCGGATATGGTATCAATACCTAAGC
TTTCAGCTCTTTCCCTTGTCATAGCCAAAGCATATGAGTTGTTTATACTGGTTAGATCAA
GCCATACTAATCCTTGTTCTTTATCCATGTTTTTAACCTGGTTGTATAATTCTGTGGGGT
CGTAAATCAATTCCTCTTTATGATAGTACGTTGTCCATGCTGTTCCTGTATAATCTGCGG
TAACATCTATTTGACCGTTCAACATTCCTGTTCTTTTCACTAAAGTATTTAAACCAAATC
TTTTATCAACCCTAAAGCCGTTTTCTTCAAGTAATGCAGATATTATCTCACCAAATATAT
ACTGCTCTGTATAATTCGAAGCACCTACGGTTAAAGTTGCACTAAATAGGCCAGTTAAAG
AAAACGTGACGACTAACACAAGTATTGCCCACTTTTTCAACGTTAACACCTCCATCAATA
GTGTCTATTTCAAATAATAAGGGTGAAGAGTACCCTTCACCCTTATTTGTTAGAATATAA
TATTGTTTAATCTATCAAGCCTAAACCTTCTAAATAATCTCTTGCAACAACTTCTGGTTC
AACACCTTCAACATCTACTCTATAATTTAGCCTTATTAAAATGTCTTGGTTTAGGTACAG
TGTGAGAGGTCTCAAAATTTCTTCAATTTCAGGGTATTCATCAAGTACATCTTTTCTCAC
TGCGAAAGAGATATGATAATAAGGCCAGAAATTTTTATCGTCTTCTAATACATGTAGGTT
GTATTTTAAAATTTTTGGATCGGTAGCAAAGACCATAGCGATATCTATTTTCTTGTTTGC
AATTGCCTCGTAGGTTAATCCGAGTTGCATAGTTGATACTTGGGAATCAGGAATATCTAA
ACCATAGTGGTCAGCAAAGGCAAAGAAACCATCAGGTCTTTCATAGAATTCATAGTCGAC
TCCTACCACAAACTCAGTTGGATGTTCGTTCCAGTAAGCAACTAAGTCAGAGAGGTTTTC
GAAACCATATTTTTCGTAATCTTCTTGACGAATAGCAAGGGCATAAGTATTGTTAGCGTT
TATTCTATCAAGCCAAACGATACCATTTTCAGCATCTAATTCTCTGACTTTTTCTAAAAG
TTCATCTGGATCAGTAATTAGTTCTTCTTGGTCCAGATAAGTTACCCAAGCGGTTCCAGT
GTAATCTGGATATAAATCGATCTGACCTGTTGTCAAACCTTGTCTCACAACGAAGGAACT
AAGGCCAAACCTGTCAACAACGTTAAAGCCGTTCTCTTCAAGTAGCAGTGAAGCTAAGTT
TCCAAGGACATACTGTTCTGAGAAGTTTTTTGCACCTACGGTTAAAGTTGCACCAAATAT
TGCAGTCAAAGAAAATACAACAAACAATGCAAGTATTGTAAGTTTTTTCAACGTTAACAC
CTCCATTTAAAAGTTTTTTCATTATTCATTTTGTAATTTAATACCTTCCGAAGTCATTTT
GCTTTGTATTAAAGCGAGTATGAAATCAATTAAAACGGCCATTATTGAAACTGGAATAGC
TCCAGCTAATATCATCTCGAATTTAAAGGTCCCAAGACCTATAAAAATTAATTCTCCCAA
TCCTCCAGCACCTATGGCTGACGCGATTGTAGCTGTTCCTAAATTTATTATGGCTGCATT
TCTTATTCCTGAAAAAATAGTAGGCATCGCGTTTGGGATTTCTACTTTCCACAGGATTTC
CCTTTTAGTCATTCCCATTCCTCTTGCTGCTTCTTTCATACCTTTATCAATTCCGAAAAG
TCCAGATGCGGTGTTAAATGTTATAGGAACTATACTGTACAAAAACAGGGCAAAGATCGC
CGGGGCTGGGCCTATTCCCATGAATAAAAAAACCAGAGCTATGACGGCAATACTTGGGAC
CGCCTGGGCTATTCCTGTGATTGAAAGTGCTATTCTTCCACTCTTCTCTTTCCCGGGGCG
GGTAACATAGATTCCTATCGCCATTCCCACAACTATGGCAATTGCCCAAGAAGATGCAAA
CAAATAAAGATGTTCCATAGTCTTTATTCCCATATAACCAAGATTTTCAGCAACGTATGT
AAAAAATTCCATATTATCCTCCTCTTATCAAACCTCTGCTTTATTTGACATTTGTTCAAA
TATAGCTTTTAAGTTGATCACTCCTATTACCTTTTGTTTATCGGTAACTACGGGGATGTT
TGTACTGGAAGAACTTAGTATTTTATTCAATGCTTCATAAAGGCTCGATTTGGCAGTAAC
GTAATCTTTTTTCAAAGAGCTTCGTAATTTAGATGAATCATCAATTCTATTCAATCTTTT
AGTTTCTATAAAGCCTTTATAATTGTTATTTTTATCAACAAATATTGTGATAGGATAATT
ACTCTGTATAGTACTTTTAATATTTGAAAGATCCTCATCAATTTTAAAGGCTTGCATATC
TTTGTACAATCCTTCGCTAACCTTAACAAATTCCAGAGCTTTGAATTGACTATCTTCCCC
TAATATGTCCTTTACAAAATCGTCTTTAGGGTTTTGAACAATATTTTGTGTATCATCGTA
CTGTACTAATTCGCCATCTTTAAAGATTGCTATTTTATCCCCCAATTTAATAGCTTCCCT
TATGTCATGCGTAACAAATATAATAGTCTTTTTGATCTTCTCTTGTATTTCAATAAATGC
ATCTTGTAAGGTTTCTCTATTGATAGGATCTATTGCACCAAATGGTTCATCCATGAGCAG
TATGTCTGGATCAGCGGCGAGTCCTCTTGCTACTCCTACTCTTTGTCTTTGGCCTCCAGA
TAGTTGTGCTGGATACTTATGAGCTGTGCTTTCTGGGTCAAGATTTACTAAATCTAATAA
ATCATATACTCTTTTTTTTATTTTATCCTCAGGCCATTTTAAAAGCCTTGGAACAACAGC
TATGTTATCAAATACAGTCATATGAGGGAATAATCCAATTTCTTGTATAACGTAACCTAT
GCTTCTTCTCAGTTCTATGGGATTTATATCGTCTATCGATTTTCCATTGAAAAGGATATC
GCCTGATGTTCTTTCGATCAAACGATTGATCATCTTTAGTGTAGTTGTTTTTCCACATCC
AGATGGACCTATAAGAACAGTTAATTTATTGTCTTCAAATTCGATATTTAAATTATTCAC
CGCGGTGAAATCGCCATATTTTTTTGTGAGGTTAACTAACTTTATTGCCATATCAAGGTT
CCTCCTATAATTTTTATCTTATTCTTTTAATTTTAGACCCTTTGGAGTAATAGAATCTTC
GAATTTTAGCAAAAGATAATTAGCTAGAACACCCAAAATTGATACCAATATCACCCCTGT
TATTACCATTGGATACCTTGACCTACTTAATCCAGCAAAAATAAAGTATCCTAATCCTCC
TGAGGCTACAAAATATCCTAAGGTAGCGACTCCAACTCCCATTACTACAGCATTTCTTAC
CCCGGACATGATGGTAGGGATTGATAAAGGTAAACGGATTTTGAATAGTATTTGAGATTC
AGTCATTCCCATTCCTTTTGCAGCCTCTATCATTTGTGGATCAAGAGATTGAATAGCTAC
TAAGGTATTTCTTATAATTGGAAGTAAGGAGTATATAATCAAAGCAATCACAGCAGGTGT
AACCCCTAATCCAGCTCCAAAAGGAGATAAAATTACAACCATAATCCCAAAAAGCGCCAA
ACTTGGAATAGTCATCAGAATACTGGCAATGTAGATGACTATGTTTGCGGCTTTAGGATG
CCTTGATATGAAAATTCCTGTTGGCACTCCTATACCTATAGAAAAAGGTAATGACAAACC
TATGATTTTTAAGTGATTTAAAAATTCTCTAATTATAATACTTGAACTACTAGAAATATA
TTCAAAAAGTTCCACTTTTTCACTCCCTTCTTGTTATGTAAGTAAATTTGAGCATCTTTG
CGTTGAATATTATAACACATTATTAATCTTTTTAAAATATAAATAGGTTACAATTAAGTA
AAAAAACGACTTGGAAAATCTTTTAAGATATTTTATAATATATTTAGTGTGCTAATTAAA
TAATTCTCAAAGAAAGAAATAAAGGGTTTTCAAACTTGTTTAAGAATTTCTAAAAACAGT
AATAATTTAGGCACTTTAGAAATAAAAAGATTTTCAAAAAGAAGATTTTGATTTTAAAAG
GGTTACAGGGCGGAGCCCTCCCCCATTCATCCGGGTGGGCTGCTGGGTGAAGGGGAGCTA
AAGCAGATTGTATGTAACTTAGAATGATGGAGGTATTTTAAAAGTTTTTGGATTCTAGAA
TCATGGTTTAAAGTAGGTTCCAGAGTTTCTAAAGAAAGTCTAATAATGATATTGGAGGTG
AAAGTTTTGAATGAAAATGAAAAGAAATGGGGAGCTATCGATAAAAAGGCTTTATTAGAA
TTAGTATATGAGATTAAAAAGAGAAGATTACAAATGGGGATTACACAAAAAAATTTAGCT
GAGCGAATGGGAACGACCCAGGCGATAATTTCTAAATTTGAAAAAGGAAATTACAATCCA
ACATATTTGTTTTTGCAAAGATTGACAGAAGTGTTGGGAGGGAGTATCAAATTATATTTT
GAGCCTAGAGATGATAAAGAGATAAATAGCGATGACGTTTCTAAAAATGATAATTTTGAA
ACAATATTTCACTTAAAATTATAAAAAGAAATAAAGCTACTAATGACAAAAAATTCATAA
ACTTTGGGAGGAGTTTTTATGAAAAAAACTGATAAAAAAATAAGTTTATTGAAAGATATA
ATTTTAAAGGATATTTTTTTGGAAAGTGTATTTTTCGAGAGAACAAGTAAAGAAGTAGTT
GAAAAAATTTCGGAAATATCTATCGAAAGAGGATATGTGTATGAACAAAAAAACAGAGAC
TTAAATTTAATTGTTACTTACAGGATCTTTTTAGAAGGGGAAAAAAAGAGAATAGCATAT
TATGTTGTGACCTTCAGAGAGATTTTCGAAACGGGTATAGATTTTGGAAGTTTTTCAAAA
AACAAAAGGGCCGAAAATTATTTTCTTAAAAATTTTGTAGATGGTGTACTTTGGCCCTAT
CTTAGAATATATTTGAACGAAATTTTAATGAAAGCTGCATTACCAAATATTGTTCTGCCA
TTAAGTACAGGCAATCATCAAATTAATAGTCAAGATAATAAACTTTAATTATTAAGTTTT
TTTTGAATTTCTAGAACTATCGCTTCAGCGGTTGCTAAATTAGTAGCAAGAGGAATGTTG
TGTACATCGCAAATCCTTAAAACTGCAGATACATCAGGTTCGTGTGGCTGGGCTGTCAAT
GGATCCCTCAAAAAGATGACAAAATCAATTTTTCCACTAACAGCAAGTGCACCTATTTGT
AAGTCTCCTCCCAATGGTCCGGATTCAAAAGTTTGTATCTCTAAACCAACTTTTTCTTTT
AAGATTTTTCCTGTGGTTTTTGTAGCATAAAGTTTGCAATTTTTAAATACATCCTTCCAT
TCTTTGGCAAAGAGTGCAAGGTCTAATTTCTTTTTATCATGGGCTATTAAAGCTACATTG
ACCATAATCTTCCTCCCCAAGTGTGAAAGATAATTTTCTAAAAATTAGTTTTACTGAGTG
TGTTTAACAATTTCACTGCGTTTTCAACATCGCTAAAAGATACCATTTCGTGAGGTGAAT
GTATATATCTGGTAGGAATAGAAATAGTGCAACTAGGAATCCCGGATTTAGTTCTTTGAT
AGCCTGCAGCATTTGTTCCTCCAAAGGTTAATACCTCGAATTGATAAGGGATGGCGTTTG
CAGAAGCAGCATTTTTTATCCACTCTACAACTTCTCTATCGCTAACAGAAAGATTATCTT
TTATTTTAATACATGGTCCTTTTCCCAAGGCCATGCTCATTCTTTTAAGAGCCTTTGGAG
TATCCAATGAATCCGTGACATCAACAGCTATTGCTCTGTCTACGTGGTAATTATAAGAGG
AAACAAAAGAGCCGACCAAGCCTACTTCTTCTTGGACTGTAAAAGCGAATAAAACAGTGT
GTTGATTATCTTTCATATTTCTTATACTTTCTATTAAAATGGCGCATCCTATCCTGTCAT
CCATCGCTTTTGACAAACAATGATTACCATAATCCACAAAACCTTCGGCGAAAGTTCCAA
AAGTTCCTATAGGAGCAATTTTTTCTGCTTCTTCTTTTGAGGATACACCTATATCAACAA
ATATGTTGTCTAAAGATAAGTTCTTGTAATTATCTTTTAATTCTTTTTCGCTTTCTCCCT
CAACTCCCACAACCCCTATTCTTCCATTAAAAATCAACCTGGAACCAATTAAATTTACAG
GGTTTTGGCCCCCAACTTGTTCTATTTTTAGAAATCCTTTGTCTAAAATGTGAGTAACAA
CAACCCCTATTTCATCCATGTGGGCGTCAAATAATATAGTTTTTCCAGAAATACCTTTTT
TTGTGGCAATAAGATTTCCTAACTTGTCCGTTTTAATATCATCGACATAATCTTTAATCT
GTTCTTTTATAAAATCTCTCACTTGGTCTTCTCTTCCACTTGGTCCATAAAGCTCAGTGA
TATTTTTTATTAGCTCTTTCAATTTTTTTGCCACCTCTCTTTAAAATGGTGTGTTAACAA
CTAATTGTTTTACTAATTGGTAAGTAAGTTCGTAATCTTGCAAATTAATAATAGATTGTG
GAGAATGTATGTATCTGCACGGCACAGATATTACCCCAGCAGGAATTCCATAAAGGGTCT
TTGCAAGTCTAGCAGCATCAGTTCCACCTGCTGTTCGCATTTTGTATTGGAATTTAATCT
CTAATTTCTTTGCAGTATCTACGAACTTTTCAAAGATCTCTTTGTTAAGGACTAAACCGC
TATGCATGAATGTTAAGACAGGTCCATTTCCAATATGGGTTGCCCATTTATCAGGTGGAT
TTTCAGGGTTGTCACCTGCTGTTGTACCTTCTAATACAATGGCGAAATTTGGTTGTATTT
TTGAAGCTGCAGTTCCTGTACCTCTCAACCCGGTTTCTTCTTGAGTAGCGAAATTGAAGT
ATGTATCGTAAAGGGGTTTCTCGCCGTTTTCAAAAAAATAGTCTATTATATCCATCATAA
TTGAACATCCAACTCTATCATCGAAGGCTTTGGCCACAGCATAGTTATTTCCCTCATAAT
AAGTAGTATCAAATGTAACCATATCACCCAAATTGACCTTTTTAGAAGCTTCCTCTTTGT
TAGAAAATCCGGCGTAGACCTTTATACTTTCATACTGTTCAACTTTGTCTGTTTCTTTTT
CTAAGTGAATAGGTGTAGAATTGACAACAGCAGATATTTTTTCTTCGATTTTTAATCTCT
GACTTTTTACTACCCTTGGGTCAACACCTCCAACGGGAGATATGCCAAAGGTACCATCTT
CATTTATTTTGGTAATCATAAAGCCAACTTCATCCATGTGGGCGTCCAGCATTAATTTCT
TGGAAGAATCTTTACCTTTAATTAAACATAATAGATTTCCCATGATATCTTCAGTGATTT
CATCTGTCTTGTTAGCGACTTTTGATTTTATGTACTGTCTTATTTTTTCTTCTCTTGAAG
ATATTCCAGGAATATTGGTTAAATCTTTTAAATACTTCCTCATAATTTTCTACGCCCTTT
CCAATTTAAACTAGTATTTAAAGCGAAGAGAGATAATAATTTTGCGCTTTCTTCCACATC
TTTTACATCTACAACCTCGTTGGGAGAATGCATGTTAAGGATTGGAACTGAAACAACACC
TGTTTTTATTCCGGTAGATGATATTTGTACTACATCTGCCTCGGTGCCGCTCCCTCTAGT
AAAAGTTTCTATTTGGTATTTGATATTGTTATTTTTAGCGGTTTTTGTTAGTTCTTCGAA
AACACTCCTGGTAACTGTAGTACCTACACCTATAACTGGTCCTTCTCCTAGTTTGATAGA
CTCTATATTTTCCGGTAGTTTTTCGCCAAAAGTTACATCAACTACAATTGCAAAGTCAGG
TTTTAGATGATGGGTGCTTCCTTGTGCTCCAACTAATCCTACTTCTTCACCTTTGTTAAA
AGATAAAATCAATTGTCCTTCGAATTTGAGATTTTGTAGGTACTCTAACGACTTAATTAA
TACCGATGCACCAACTTTGTTGTCTAAAGACTTATTTGATATCTTTCCGTTTTCAAGGTC
AACAGCCTGAACTTGTATAACGCCCATATCTCCAACGTTGATATCGCTTGTTCCCCCTGA
AATGGAAAAATCGACGAAAAGCTCATCAAATGACGGAGATTTTTCCCTATCTTCCTTTTT
TTGAAGGTGGGGGGCTAAAAACCCAACTATGCCGATTTTTTCCGAGTCATTTGTTTTAAA
AAGAACCCTTTTTCCTACCAAAGTTCTTGGGTCGACTCCGCCAACAGGAGAAATGCGAGC
GAAATGTTCATCGATTATTTTTGATATAACTATTCCAATTTCATCCACGTGTGCAAAAAA
GGCAATTTTGGGACTCTCATTTCCAAAAGTTGCCACTAAATTACCTATTCCTACTTTTTC
TGATTTTACATCTGGTGAAATGTTTTTTAATTCTTTTTCAATCAAAGGGAAGGTGCAATT
TTCAAAAGAAGACACTGCAAAGGTATTGGATAAATTTTTTAGTAAAGTAGAAGTATCCAT
TCGAAACCTCCTTTTTGGTTATCATATATTCTATACCTCCCCACAATGTCGAGGAGGACT
CAGTGTCAATGAAGCTTTGTGAAGACAAATAAGAAAAATCTTATCACAATTCAACAGGTT
CAACTAATGCTTTATTTTCTACTATTCTAATAGAAACGGGAGACTTCGGCCATTCGTGGT
TGAAAAAAGGGATACCTGCGATTTCTACTAATGGTGAATTTAATTCGTAGGCAATAATAA
AAGCGTTTTTTTTGTTGGTTATTCCAGCTCTTAAAGTTCCAAATACCTTGCCAAATATTA
TAATACTTCCACCTGCGTTAACTTCTGCACCTTGGTTTACATTTCCAAAGACTATAATAT
CACCAGGATTTTGTACTACTTGACCGGATCTTAAATGTTTTCTATAAATTTGGGTACTGG
AAAGGTTTAACTCTTTGTTTCCAACTTTTCCTTCGGGAAGCTTGCCAAAATACGCTCCTG
CAACGTTTAATTGGAGACTATTGGCGAATTTTACGATTCTATTTAATAAATTATGCTGAG
AACCATCTTCGAAATATACGTAAAAACTATCTCCAACGTTAAAAAAACTTTTCATCTTAA
CGAGTTCTTTTTTAAAATATTCGAAAAGATCTTTTTGTGTGTTTCCCTTTGAAAAATAAA
AGATTATGTCTCCGTCCAAAATTTTTGCGTATACGGGTTCATCCATCTAAACCCCCCCTA
ATGCAATTTTTAAACCATAACGAAAAATCTATGACCATATATATAATAACACAAAATATA
AGAAATATTACATAATCAAAAATTATTTGACTAATAGGCTGTAAAGAATTCATTGACCAT
AAAAGAAAAATATGATACAATCTAAAGAGTAAACATTTTTTGTAATGATTTGTGTTATAT
CAAAATTCTAGCAGTGATAAAATTTTTTAAGACTCAAAATTGCAACTAATTAAGGAAATA
ATAATTTTGGAGGTGTATCTATGTTAGAAACAGTATTTGATTTTATAAATTTTGGTCCAG
CAGGTGCTGCGGATGCTGGTAACACGGTCCAACAGGCACAAACAGCTCCGACAGGCGGTG
GAGGATTCGGTGGATTGTTGTTCTTTTTAATAATCATAATCTTAATGTGGGTTATGTTGT
TTCTCCCACAAAGGCGACAAGAAAAAAGGCATAAGGAAATGCTTTCTGCTTTGAAAAAAG
GCGATAAAATAGTTACATCATCAGGAATCATAGGAAAGATAATATCGATAACTAACGAGA
GAATCCGAATTTCAACAGCAGATAAAACAGAGATCGATATAACGAAGAATGCTGTTGCGG
GAGTTCTTTCTAAAAGCGATAGACCTGAAGCGACACCAGAAGAAACCGAAACCGAAGCCG
AAACTGAAGATAAAAAATAGTTTTTTAACTTTGACTTTGTTCAGGGGGTGAAATAGTTGA
GGAATAGAAGGATACGAATACTATTTACTATAATAGTTTTTGTTTTTGCGCTATTAGGGT
TAATTATACCTTTGTCTGATAATGTGAATGATATAAGTATATTCCGTTTTTTTCCAAATA
TAAATTTAGGCCTGGATATTCAAGGTGGAGTTCTGTTAGAGTATAGTTTAGATGTACCTG
AAGGAGTAGATACTTCTAATGTTGTAGGTAACGTAATTACAGTTCTAAGGAGAAGAATGG
ACAACGCTGGTTACACAGAGGCGATAGTGTCCGAAGTTGTTTCTGGTGGAGAAAGCAGAG
TTCGTGTTGAGATTCCAGGTATATCAGATACTCAAAGGGCAGAAGAACTTATAGGTAGCA
AAGGTAAACTGTACTTTGCTGAAGTATTGGAAGTTGTGGAATCTACAACTACTCCACAAA
TTACTAGAAATAGAACTATACAGATAAATGGTGAGCAAATAGAAATGTATAGTTACGTTA
GAGATAGTAATAACCCTAACCTTTGGTATAGGGTGAAAAATGTTTTCGAATTTGGAGATT
CTCCATTTCAGATTACCGGTTTAGATGTCACTGATGCCGTTGCTTCCCTTAATAGTCAAG
GAGCAGGATTCGTAGTTAATTTAAATTTCAATAATGAAGGAAGGCAAAAATTTGAATTGG
CTACCGCAAATTTAATAAACCAAAGGATTGCGATTATTTTAGATGAAGAGGTTATAATTG
CGCCTGTTGTTAGAGAAAGGATATCGCAAGGAAGAGCTGAAATCAGCGGAATAGAGAGTA
TGGAAGAAGCACAAAACATTGCTGTTTTGATAAAGTCAGGGAATTTACCGGTAGATTTGG
TTAAATTTCAAGAAAGAACGCTTGGCCCTACTTTGGGAAGAGATATTGTGACCACAATTA
TAAATGCTGGAATCATCGGGCTTATAATAGTAATGATTTACATGATTATAGTCTATAGAT
GGATGGGAATAATTGCTGATATTGCTTTAGTATATAATTCGCTTTTGTTAATGGGAGTTT
TAAGTTGGACAGGAGCAATATTAACTCTACCAGGTATCGCTGGAATAATCTTAACTTTCG
GTACCACAGTTGATGGAAACATTATTATATACGAAAGAATAAAAGAGGAACTTAGAATAG
GAAGGCCCCCTTTAACTGCAGTAAAGTTTGGATTTAATAAAGTTTTTTCAACTATTTTTG
ATGCCAATATAACGACTATTTTAGCTGGTTTAGTTTTATTCTTTTTAACAAGTGGAAGTA
TTAGAGGCTTCTCAGTAACTCTCATAATAGGTGTTTTAGGTGCGATGTTTACTAACTTAG
TTGTTAGTAGGCTACTTTTAGAAAGTACTTCTCACTTTTTGAAGCCTGAAAAGTACGTGA
AAGGAATTGTGGTGGAAAAAGGGGGTACTAAATAATGCCAAATATAGATTTTGTTGGAAA
AAGAACTTTTTTCATTTATTTATCTCTTGCTTTGATACTTTTTTCTGTAATAGTGATTTT
TGTAAAAGGGTTCAATTTTGGAGTTGATTTTTCTGGTGGTAGTGAGATTATCGTATCTTT
TGATAAAAGTTATACAATAGATGAATTGAGAAACGGTTTACAAAAGATAAATCCAGATTA
TGCCACCGCTAAGATAATTCAAACTAACCCAGGCGGAGGAACTTTGGAACGATTCTTTTA
TATAATTACAGTAAGAGATTCTTTTCCTATTTTGGAAGAAAAACAAGCGTTTATAAATAG
TTTAGAAGAATCTTTTTCTGATTCTAGTTTAAATATTGAACAATTCAACGATGTTTCTGG
CTATGCGGCTAGGGAGATTCGATCGTATGCTTGGTATGCTGTAATTATTGCTTTGATAGT
TTTGTTAGCGTATATAACCATTAGGTTTCAATTTTCCTACGGTGTCGGAGCGATTTTAGC
TTTAGCTCATGACGTTATAATCACCTTAGGTTTTTATTCCTTATTTGGTATAGAAATGAA
CTTAACCGCTATAGCCGCATTTCTTACTTTAGCAGGTTATTCTTTAAACGATACCATTGT
TGTTTATGATAGAATAAGGGAAAACAGGACGAAAAATCGTGGGATGGATATAGAGAGAGT
TACCAATAAAAGTATTAATGAAGTTATTGTAAGATCATTAAATACTTCCTTGACTACATT
CATAGTTGTTTTTATTATGCTTCTTTTGGGAGGAAGATCAATAGCTTCATTTGCATTTGG
ATTAACTGTGGGAGTCATAATTGGAACTTATTCTTCGCTTTATATTGCAAGTCCGATTGT
TATCAATATGGTAAAAAGGCATAAAAAAACACAAAAAGCTTAATTAAGATAACTAAATTA
GAAAAAAGCCCTCAATTGAGGGCTTTTTTTAAAGGGTGACAAATGCTTTTTTAATATATC
CTTCTTTGTCAATATATTCTACTTTATAAGTATCTCCTAAAACTCCTTTTAATTTTAGAA
TGTCTCCACGGCTTGCTATAGCTATAATTTCTCCTTCCTCGTTTGTGATTTCTGCTTGAT
TAGTGAATACTTGCAGGTATATATTTTCAAACTTCAAATGAACATATTTGGTGGATTTGT
TTCCATCGTTGTCATAAGCTGTTATTTCTAGCATATTTGATTTGAGCTTTTCGGGATTTA
TCTCCAATGATAGATAGTAAGATTGGCTGTTAACTAAAAAAGTTTGACCCAATATTTCAA
CTCTAGTAATAAGATTATTATCAAAAATACTGAGAAGCAATGAGTTGTTTTTATCTGAGA
CCAAAAATTCTGAAGATACGTTTATAACCGGTCCTTCTAATACGGGAATGTTTATAGATT
CTTTCCTTTTAAAGGTGACAGCTTCGAAAAGGCTTATAGGATTATTTTTATAGAAAAATT
TGTTTTCTTCTTTTTCTGGGATGTTAGTTGTATACTCTCCGTTTTTTCTGTAGGAAACAG
AGTAGCCGTTTTCAAAAATAATACTTTTCAAAGGTATATTATTTTGCTGAAGATCTATAA
GACTCAACAAATTACCTTTACTCAAGGCATACAAATACCTTTCATCATCGCTCCAAGCTA
AATCATTAATTTCTCCATTGGAAACATTTATAGTAGATTCTAAGGTTCCGTTTTTACTAT
TCCAAATGTAGACATTTCCATCTGTTGTTGCTGTAGCTATGTAGTTATCATCGGGACTCC
ACTTAATTACCTTTATTGGAGCTGTAATAATCTCAAATTTTTTATATAATTGATTAAACC
TTCCATCCCATAAGCGTAAAATTCCTTCAAATCCTCCCATAGCAAGAAAATTTGAGTTAT
TTGCCCAATCTAGTGACCAAATAATGTAGGGAAATTCTTCTACGTAAATTGTATTTTTAA
AGGTTGGAAAATCTGATATGCTTACCTTTTTATCTAAGCTTGCCACGGCTATTTTATTCT
CGCTGTAATTAATAGAAATATCTTTTATCCAATTACTATGAAGGTTTTCAACTTTCTTAT
AAACCTTCAAATCAGGTAGTGTAAGTATATAAACATTATTATCCCATCCCCCTGCAATTA
AAAACTTTTCTGAAGGAGAAATGTTCAAAGTGGTTATTTTAAAATCACTAATTTTCTTAT
TTTCTTTTAATGTACCCTCAGGGTCATAAAGCGACAAGGCTCCAGAATTTTCTGAAAGTA
TCATATATCCATTTTTTGTTATTACAAAGTCTGCTACTTCTTCAGAAAAAGTAAAATGAT
TCTCAACTATTCCTGAATCAATATTAAAAACACCTATTTCGCTGTTGGAAGATAAATAAT
AAATGAGATTATTATTTTTTATAATTTTTATAAGATCGGGTTTTTTTAATTCCAATAATT
TATCAATTGATTTCGACTCAATATTTAAAGAGTATATGTTAGCTCCGTTGTTTACGT
>MPF_scaffold_315 dna:primary_assembly primary_assembly:ASM150805v1_:MPF_scaffold_315:1:16559:1 REF
AGCAGCTATCAATAAAAAAGGAGATCTATAATCTTGAAGTACGATTTTGATGAAATCGTT
GATAGAAGGAATACAGAATCCGCAAAATGGAAAGCCATTAAAAAACTTTATGGTAGAGAT
GACATTATCCCAATGTGGGTTGCCGATATGGATTTTAAATCTCCACCTGAAGTGATTGAA
GTATTAAAAAAACGAGCAGAACACGGAATATTTGGTTATCCAATGTTAGATGATGATTAC
TTCTATCCTTTTATAAATTGGATAGAGATTAAGCATGCTAGCAAGATAAAAAAAGAGTGG
ATAGTAACCGCGGACGGTGTTGTTGATGCCTTAAAAATTGCCATACTTGCCTACTCCAAA
CCAGGAGATAACGTTGTAATTCAAACCCCTGTTTACTATCCTTTTTATAACATAATACAA
TCCAACGGACGAGTGATATTAAGAAATCCACTAAAATTTGAAAACAAAAGTTATAGAATG
GACTTTGATGATTTAGAAAAGAAATTCTCACTCAAAAGAACAAAATTATTCATCTTATGT
AATCCGCACAACCCAGTTGGAAGGGTATGGAAAAGTGAAGAATTAGAAAAGCTAGTCCAA
TTATGTATTAAATATAATGTCATCTTGTTATCGGACGAAATACATTCAGATCTAGTATTT
TCTCCTAATGAACATATTCCTATATTTTCAGTCTCCGAAGATATAAAAGACACATCTTTA
ACTTTTTACGCTCCAAGTAAAACCTTTAATTTAGCAGGATTAAAGGCGTCATTCGTTGTT
ATTCCTAATGAACAATTAAGAACGGAATACAAAAATGTGATCGAAAGTCTTGCAAGCGAA
TCTTTAAATATTTTTGGAATGGTTGCAGCTAAAGTTGCTTACGAACAAGGTAAAAACTGG
CTTGATGATTTACTTAATTACTTGAGAGGCAATATAGATTATGTATACGATTTTTTCAAT
AAAAAACTACCTAATGTAAAATTGCAAAAACCCGAAGGAACATATTTAATGTGGCTGGAT
TTTCGGGCATATGGGGATGAACAAAAGGTCAAAGAAATACTTGTAAACAACGCGAAAGTT
GGTTTAGAAGAAGGTAGCATCTTTGGAGAAGAAGGTAACGGCTTTTTTAGAATGAATATT
GGATGCCCTATATCTATTTTACAAAAAGCATGCAACAGTATTTATGATGCTTTTAAAGAT
TTATAAAAGTACAAATAGAAACTGAAGGTATTCATTGTAAGAGGAGGATTTAATGTATCA
CTCTGCAAAACAATTACTAGAACTTTGTGAAAAACAACAAAAACCAATTTATGAATTAGT
TATAGAGGAAGAATGTAAATCATCTGGATCTACTCCAGAAATAATTATCTCGCAAATGAA
AGAAATTTTATCTGTCATGGAGCACTCCTCTCAAAGTACCTTAAATAAAAAGGTATCTAC
TTTATCGGGAATGATGGGGGGAGATGCTCAACGGGTTAATGAATATCAAAAGAATGCTAA
GACCCTTTTAGGGGTCATTCCTAATAAAGCAATGGCTATGGCCCTTTCTACCGCAGAAGT
CAATGCCTCTATGGGAAAAATTGTAGCAACTCCTACTGCGGGCTCTTCTGGCATACTGCC
AGCAGTCTTGATGACTCTTGAGGAAAGTTTAAATTTGAATGAAGAGGATTTGATCAATGC
CCTACTTGTAGCTGCGGGGATTGGACAAGTTATCGGGCAAAATGCAACTTTTTCCGGTGC
TGAAGGGGGATGTCAAGTAGAGTGTGGTTCAGCTGCAGCTATGGCTGCGGGAGCTGCAGT
GTTTGCTTCAGGAGGAAACAATGAACAAATCTTTCATGCAGCCTCTATTGCACTGATTAA
TATAATGGGGCTGATTTGTGATCCCGTTGCTGGTTTAGTAGAGTTCCCTTGTATTCTCAG
AAACGCCTCAGGAGCTTTAAATGCTTTGTCTGCAGCAGACCTGGCCCTTGCGGGCGTAAA
ATCTATGGTACCTTTTGATGAAGTGGTGAAAGCAATGTACAAAGTTGGGAAAGCACTACC
GGAAAACTTAAGAGAAACGGGGCTTGGCGGCATAGCTGGTACACCAACGGGCTGTGCCAT
AAGAAACTCTCTGCTTAAGAATGGTTAAACTTTGTTACTTTCATTGCAATAATATCAGAA
AGATAAAGAAAGGGATATCATATGAAAAGTTTTGGTATTTTCGATGTAATTGGTCCAATT
ATCATTGGTCCTTCTAGTTCTCATACTGCTGGTGCTGTTAGAATCGCCCTAGTAGCGAGG
CGTATAGCAGGAATAGGTTATAATCACGTAAATTTTTTTCTTCATGGTTCTTTTGCGGCT
ACTTATAAAGGCCATGGAACCGATAAAGCCCTTATTGGAGGAATCCTTGGGTTTGAACCT
AGTGATGAACGCATTAAAAACTCTATTTTACATGCCAAAGAGGCTGGAATAACATATAAC
TTTATACCTATTGAATTAGAGGATGCTCATTCTAATACGGTAAAAATTGAATTTAATTAT
CCTGATGGAAGCTGTTTTTATGTTATTGGCTCTTCTATCGGTGGCGCAAATATTGAAATT
ACTAACATTAATGGTACCTCTGTGACCTTTACCGGAGAAAACCCTACGCTACTTTTTAGA
TACAAAGAGCAAAAGGGAATGATTGCCTATATTTCCAATGCTTTATATGCTAAAGGGCAT
AATATTCATTTAATGCTAACCATTAAAGAAGACGATGAGGTGCTTCTTGTCGTAGAACTA
AATGAAAGTCTAGACTCTGATCTCTTTGAAGCTATAAAAAACGGGAAGTCATTTTTATTT
AGCAAATATATTTATGTACCTACTTCAAAAACAAGTAAAAGCAATGATTAAATAGAATTT
AAATGTTTAATATTGAAGGTTATAAAAAGTTCGTTAAAATGCAGGTTTCAAAGTTTCTAA
AGTCACTAAACACAGAAAATTAAGGAGGATAACATCTTGAGAGACTACAAAAAAATCTAC
TACGATTGGTTAAATAATCCATATATTGATGAAAAAGCAAAAGAAGAGTTAAAAAGTATT
GAAAACAATCCAGAAGAGATAAAAGAAAGATTCTACAAGGATCTCGAATTTGGCACAGCT
GGATTGAGAGGAAAATTGGGTATAGGTACTAATATGATGAACATATACATTGTAGGCAGA
GCATCTCAAGCCCTTGCCGATTATATAACTGATTTCGGTGAAGAAAGGATGAAGATGGGT
GTAGTAATAGCCTACGATGTAAGGCACTTTTCCAAGGAATTCGCAAAAGAATCAGCATTA
ATCCTTGCAGCTAATGGCGTTAAAGCTTATTTATTTGATGATATTCGGCCCACGCCCGTT
TTATCCTTTGCTGTGAGATATTTAAAAACTACCGCTGGAATAGTCGTTACCGCTAGTCAC
AATCCGAAAGATTACAATGGTTATAAAGTGTATTGGGAACAAGGATCTCAAATATTAGAT
GATGTTGCCAATGGAATAGTTGAAAAGATTGAAAATATTGGATACGATTTTAGTAAAATC
AAAAAAATAAGCGAAGAAGAAGCACTTAACAAGAATTTACTTCAATATATTTCAAAAGAA
GTTGACGAAGAATACATTCAAAGAGTTGAAAGATTGGCGTTAAGAGATGAAGATGTAGAC
AAAAATATAAAAATAGTTTACACCCCTTTGAATGGAACAGCTAACTATTTTGTTAAAAGA
GTACTAAAAGATAGAGGTTTTAAAAATGTATTCATAGTTAAAGAACAAGAACTACCTGAT
CCAGACTTCAAAAGTGTAGCCAATCCTAATCCAGAATACGAGGTAGCTTTTGAAGAGGCA
AAGAAATTAGGTTATGAAAAAAATGCCTTATTACTTTTGGCAAATGATCCTGATGGAGAT
AGAACCGCTTTAGAAATTTTAGATGACAACAATTATAAGATGTTAAACGGTAACCAAGTT
GGAACCCTTTTGGTTAATTACATACTGGAAAGCAAGAGAGAAAAAGGAAGTTTAGAAGAT
AATTCTGTTATCATAAAATCGATAGTTACAGGAGATCTTACAAAAAGAATTGCAAAAAAA
CATAACGTTACTGTTATTGAAACACTCACGGGATTTAAAAATATTTGTGGGAAAGAAAAC
GAATTAGAAAAAGAAGGAAAGAAAAAATTCCTCTTTGGCTTTGAAGAAAGTATCGGTTAT
ATATACGGCACCTTTGTGAGAGATAAAGATGGTATTATTGCCTCGATGCTTATATCAGAG
ATGACAGGATACTACTCTAAAAAAAATAAGACTTTAATTGACGTATTAGAAGATATTTAT
CAGGAGTTTGGTTACGAATTAGAAAATAATTATTCCCTTGTTTTAGAAGGGGTTGAAGGC
CAAGAAAGAATAAAGAGAATAATGGAGAAATTTAGAAACAACTTCCCCAAAGAAATTGGG
GATCTCAAACTTGAACAATACGCTGATTATTTGAAAAGAAAGCTATACAATTTAACAACA
GGAGAAATTAACAATATAACAGATATACCTTCTTCTAACGTTTTAAGATTCTGGTTTAGC
GATGGTTCATGGTATGCAATTAGGCCTTCTGGAACGGAACCAAAACTTAAAATATACATA
TATTCAAACGATAAAGAAGAAGAAAAATCAAAAGCAAAGCTCACTTTAATTAAAAATACC
GTTGATAGTATCATAGAACACGTTGTTTAGCGTTTCACACCTTATTGGGGGAAAAAACTA
TGATGGATATAGATAATACATCAGACTCTATAAAAGGTAAAGACAAAATCGAAGGATATA
TCTCAGAATTTTTATCCTATCTAAAATTTGTCAAGCGAAGGGCAGATTCTACCATATATG
AATATAAAAAAATATTGAACGGGTATAAAAAGTTCGTTCAAAAGTATGGTTTTACTCGAG
GCTGCTTTCTTAAATATCTTGAAGAGATCTCAAATCTATCTCAAAGAACGATAAAACTTA
GGATAGTTGTTATAAAATCTTTTTTAAACTATCTATACGAAAATGATGAAATATCTGGTA
AAAAATATTGGAAAGATGCAAATGCAAAGATCCCGAGTGATATTCCTAAAGGTTTGACAG
AAAATCAAATAAAAGTTTTTTTCTCCATTATTGAAGATAAATTTGACAAAACTTTCTATT
CATTGCTGTTAAAAACAGGTTTAAGAATTTCAGAAGCCTTATCGTTAGAAAAAGAACAGA
TTATTTTTTATGATGACCATGCCGAACTTGTTATAAATGGGAAAGGGAACAGAGTAAGAT
ATCTAAAGATTTCAAAACAATACGCAGAACAGTTAGTTACCTTTGCGGAAGAAAGCACCC
CGAACGGGGTTCAAGGTAAGAAGTATATCTTTTCAAATGACAACGATGTCCCCATAACTT
CTAGAACTATGGAAAGAAGATTCAAAGATTACGTTGTAAAAGCCAACAAAAAGATAGATC
AATTAAGGGCAAAAGGCTATAACAATATAAATTATATTAACGCAACACCTCATGCTCTAA
GACATACTTGTGCCAAAAGGCTATTGAATTCAGGGAAAAATTTGGAAGAAGTTCGATACA
TACTTGGACATACAACCATCTCAACTACCGGGATATACGTTAGATCTGATAGCCATAGTT
CAGTGTTAGATCAAATATAAAATTGAAGCTTCTACTATCTCTTAAAAAGTTCCCCGCAAA
GATGGGGAACTTTTTAATAAAATTTAAAGAAAAAATTATTTTTTATTGTTTATTATATAT
TAATTTTTATAATGTATAGATATACTTAAGACTGTAAGATATATTTGTTTTAAAAGCGAT
TATCTCCTTTAAATATAAATATTTTTAAATATATACCATTGATATAGTGTAAATTAATAT
TTATATTGTATATTGAACTATGAGTCTTGATTAATAATAAAATAAATCAAAAATGAACTA
ACGTTTCAAATTTATCAAATGACAAATGAAAAGCAGATGATTTATTAGAAATTAGAAGAA
TAATTTCTGTCGGAAAACCTAAGTTTTCCGACATAGTGAACTAAACAATCTAAAGTTACT
AATTTAAACCTCTAAAAACCTTTATCTATGCTAATTACACATTACCTCTTTGTAAGAAGG
CCTGAGAGCCTTTGAAATTTTAAATAAATATGAAAACTAATATATTAAATTTAATTCTCA
AAATTAAGCGTTTTACGAAGACCCTTTTCTTTAGGACGTGTTAGATAAAAAATTTTACCT
TCATTTAAGATGAAAATTTAATTTTTCCTCTTTATCCAGGAATCCATTTTATATACATTG
TATATTTATATCATTTTGTATATATTCACAAAGCTACACTAACTAACATATTATTCCGTC
TTTTACCCCTTTTAATACAGCACATCCTTACCTGTATATTGAATAGAAACCCAATCTCCC
ACATATGGGAATTCTTTTGCATCTTCAATTTCATAGCTGTATCTCCCTTTAAGTTTCCCA
ATCAATTCACCCTTTGGTGTCATAACAAGATAATTTTCTTTACTGACAAAGGTGATTCTA
CCAATATTATCATTAATTGGACTATCTCTAAAAAAATTAAAATAACCATATTTCTTCATT
ATTTCTTCAACCATTAAAAATCCTCCTTATTACAAATTCATTCTTTTGGTTTTGCTATGT
CTTTTAAAATAGAGGCTGATAAAAAGTACATTAAGAAAAATCCTCCTGCTGATAATATTA
ATGTCCAGTAAATAGGATAAAAATCATTCATAATTCCATATATCATCTGTCCAAGAGGAA
TAGAGATAGTAGCAAGAAGATTGACTATGGAGATAACCCTTCCTAAAAATTTAATTGAGA
CTAATGTTTTAAACATAACTGATGATGCGATATTCATAATTTCTATTATGGCAACAATTA
TACCGCTAGCTATGCATAAGATAATTATTGTTGAAAGTTGACCGAGAATTTGAAAGTAAT
TGAAAATGACAATGGTGGCTAAGACTGTAAAACCAATAGTAATTCCGAAGATTAAGGGAG
GTAATAAATTAGCGGCGTCTTCTTTTTTTAGTAATTTCATGGCTATAAATGGAGCTATTA
AAACCATCACCGATAAAATAGCCTCGTAACCACCAAATACTATATCAGAGACATTCAATT
TATTTCTTAAAAAAAACACTAAGCTTATGTTGAAAGCGGAGGTGAGGAAAAAGTTTGTCA
GTGGAGCGAGGATTACTAATTTTCTTAAGAATGGTTCTTTTTTTACAAGGTTAACCCCAT
CTAAAAAATCTTTCCAAATTGTATTTCTAACGTTTTCTTCACCATCTTTAATATCCTGAG
TATGCATAAAAAGAAGAAGCACAGATCCGAGGAATGATATAACGCCTGCCATTATTAGTC
CTACACCTACTCCAATGGTGGCATAGAACGTTGCTGCTAAAAGAGGACCAATAATCCCCA
CTATCCCTTCATCAATATCTGCAAAAGAGGTTGCCACACCTATTTCTTCTTTTTTTACTA
TAAGGGGTATTATTCCAACGGATGAGCTGCTATAAAATGTTTCAAATGTTTCCAATAATA
TGACTAATACATAGATTATCCAAATAGTTAAAATAATTCCTGATTCATGAAGTATTCCAA
ATAAAGCTATTGTGACTCCTGAACAAAGCCCTAAAAAAAACATCCAGTTTCTTCTGTCGA
AACGATCCCCAAAAACTCCTGCAATGGGGGAAAATAACAATCTTGGAAAGATAGTTATGG
ATAGCATAGTTGCAAAAAGAGTAGCAGAACCTGTTGTATCCAAAACATACAATGAAAGCA
TAAATTGAACAATGTTGCTTGCTGCCATAGTAAAAGCACTGCTAAACCAATAGAACATAT
AATTCCTGTTGTGAAATAATTCTTTCAACTTTTAGACCTCCTAAAAAGTACGTGTATAAG
CAATTGAGTAACTTTTTATATCCCATCGGATCTTAAAAAGAGACTCATCTTTTTAGAAAG
GTCTATTTTTAAAAACCGAAGGGATAGCCGACTTTCGAATATTTGCTATTAGTACACATA
ATATATTCATATTCAGCATAGAACCACCCCTTTTTCGGTTTTTATTCAAACTTAGATATA
TTATACAACGTTTTTCCCTATGAACTTATTTCAGATGTTATTTCCTTATTTTTTCTGTAG
CAACTCTTTTCGGCACAAGAAAACCTTACATATTATACTCTTTGCAATTAACTCTGCTCA
AGTACCTCATCAACCATTTTTATTATACAGCCATTTAAAAGTTTCTTCTCATGCTCAAAG
AATGTTATAATATTAATTGATACCCAAAGTTGAAATTAAAAGGGCAAAAAAGTGAAGAAG
TTGAAATACAATTGGAAAGGCCACTGAATGTTCAGGTTGATGTTGTTTCAGATAGAGCTA
TAAGAGAAGAGTTAAAAGATGAAATATTAAAAGAAGCTATATTAATATGAAAAGAGACTA
CACTCTTTTTTAAAAATTTTATAAGTTGGAGAAGATCAATGACTAAAAGGCAAAAAACTT
CAAAAAAAAATACAAAATATAAAATTGAAGTATTAATCGATTTGGCAAAGGGGGAACTAC
TCAATCACGGCATCACTAACTTCAATTATGAAAAGGTTATCTACGATGCCAAACTCAGCA
AATCGACTGTTTATAAAAAGTTTGGAAAAAAAGATGAATTCATAATTTTTGTTATTAAGA
GTTTATTGGACGATTTCTTCACCCCTTTTAAGAAATACGTTGATGATTTTAACACTTTCC
AAGAAGTGCTTGAGTATCTCTCAAACTTAAACTTCGATGTTCAATCTCTGATGAAAGAGT
ACCCCATAGATGATCTTTTTGAACACCCTGAAATCACTTCCATCATAAACGATTACTACT
ATCAACGTTTTGGTAAGGTAATCATTGAAAAGATTGCTGAGTTTCAAAATGCTGGACAAA
TAAGAAAGGATATCGAAGCTAAATACATCTTAGAATTTCTTACTTCTGTTACCAAAGGAA
TGGGTATGATGCTCAAAGATCATGATTTTAAAGAAGTTATTAATAATTACAGAAAGTTAA
TTGAAACAGCCTTAGCTTATAAAATAAATTCTGAAAAGGAGTGAATAATATTAAAACCAA
AAATCAGTTAAGATCTAGTAATTTTTTGACCGTCTTGAGTCTCACAATCTTTACTTTAGT
TTTTTTTAATGTTAGTACAGTTGTCATAGCTGCTCCAATTTCGAGTAGGGTTCCAATCCC
TAGAGATAATGAAGATTCCTCAAAAATACAAATAATAGAACCTTCAAAAATTGCTGAACC
TGAAACAAAACCTACTCCTATAGTGCCTTCAGAAACACCCCCCATAACTCCTCAAATCCA
AAATGAACTCATTTCAAAATTGGAAAGTTTTCAAGGATTTGTTGGGTTTGAATTGAGAGA
TCTTGGCACCAGTGAAGTTCTTATCGACTATAATTCAGAAAAATTATTCATTCCCGCCTC
AAACACAAAATTAATTACCGCCCTCGTTGCCTTGGAAAGTCTAGGGAATAATTACAAATT
CGAAACTAAAATATACCATACAGGGGAAATATCACCGCATTTCAGAGGAAATCTGTATAT
AAAAGGATATGGAGACCCCGTTTTAACTTCTTTACAATACAAAGAAATACTAAAAAGGGC
AACGGTGGATAGGGGAATAAAAAAGATATATGGTGATATTATTTTCGATTATTCCTTCAT
GACCGAAGAAGGTTTTGGTAGAGGTTGGATGTGGGATGACCCACAACCACAAATCTCGGC
AATTAATATTTGGCAAACAAGTCATGAATCTTTTAAATATAAAACAAATTATGAAATAAA
GGATTACATTAATTTTCTTACAACATTATTCTTACAAGAAATAGGTGTTGAGTTTTGGGG
AGAAATAAGATATGATGAAGTGCCTTTTAACGCTAATCTTCTATATACTAATTATTCTCC
ACCTCTAATCAATATAATACAACAAATGTTGGAAACAAGCGATAATCAGATAGCCGAACA
GATTTTTAGAAATCTTGGCGCTATTTATGGCAATGGGAAAATAGAAGATTCTGAAAATCA
CTCTAAGAAAGTAATCAAAGAAACCTTAGGATACGACATGACCAATTATGTAATTAAAGA
TGGCTGTGGATTATCTATGTACAACTTGTTATCTCCAAAGATGATATCTGATACATTATT
TTATCTATATTCAAAGTATCAATCTAATTTGTTTGATTACTTAGCATCACCATACGAAAA
AAGTACACTTGAAAATCGTTTCAATTTTGAAATTTATGCAAAAACCGGAACTTTATATTA
CGATTCTGCCATCAGTGGGATTTTCAAATCAAATAGTGGGAATTATTACCTTTTCAGCTT
AATGGAAAATAACTTTCCCTTTGATGTTTTGAAGGTAAAAGAGTTTGAAAATTCCATAAT
CAACTATCTCTATGAAAACTTATAATAACAAAAGGGGGAAGAACTTATGGGTGAAGAGTT
CAACGGTTACTACAGATTTCCGACCATTTACAACGATCAAATAGCCTTTGTTGCAGAAGA
TGACATCTGGGTAGTTCCTTCTTCAGGGGGTATAGCTAGAAGGTTAACCACAAATGTTGG
AGAAATCTCCGATCTAACTTTTTCTGAAGATGGAAAATGGATAGCTTTTACTGGAAGAGA
TGAAGGAGTACCTGACGTATATATAATTCCTTCAATTGGGGGCGTACCAATTAGGTTAAC
ATATCTAGGCCAAAACAGCAAAGTACTTTGTTGGCACGATGGTAAGATAATCTTTTCATC
AAACTATGCTCAACCATTTAAAAGGATCACATCTCTATGGGAAGTAGACGTTGAAGATAA
GAGGAAATTAAAACAATTAGATTTTGGTATAGCCACTGAAATCTCGTTTGGGAAAGAAAA
AGGTGTTGTTTTAGGAAGGAAAACTGGAGATCCAGCTCGATGGAAAAAATACAGAGGTGG
AACAGCCGGCGAATTACTGATAGACTTGGAAGGAAACTACAACTTCAGAAAATTGATCGA
CTTAAAATCTAACTTTGCCAATCCAATATGGATCCAAGACCGAATTTACTTTATCTCAGA
CCATGACGATGTTGCTAACATATACTCCTGCACAGTTGAAGGGAAAGACCTAAAAAAGCA
TACACATCATAAGGATTTTTATGTCAGAAACCCAAAATCGGATGGAAAAAATATTGTGTA
TCATGCCGGTTCGGATATTTATATCTTGAATGTATCAAATAACGTATCAGAAAAGGTAAA
TATAAAATACTACAGTACCTTACCCCAAAGAAACAGAAAATTCGTTAACCCGACACAGTA
TTTTGAAGGTTTCTCTATTTCTAAAAATGCTGAGAATTTAATAACTACTCATAGAGGCAA
AAGCTTTTATTACAACAACTGGTACGGTCCGGTTAAACAACTTGGAAAAGAAAACAGTGT
CAGATATAGACTTACCACATACCTAAATCTAAAAGATGAAGAAAAGGCAGTAACAATAAG
TGATGAAAATAATTATGAACATCTCGAGGTGTATGATCTAAAAACTGGTAATTTAATAGA
TAAACTAGAAGAATATGATTTAGGAAGGGTTATGAATATCGTTGCCTCTCCGAAAGATGA
AGAAATTTTGTTAACCAATCAAAGAAACGAACTCATTTTGATTGATTTGAGAAACCATAA
GAAGATTGATGTGGATAAAAGTACCATTGGTCCCATTAATGGATATTCTTTCTCTCCAGA
TGGTAGGTGGATTGCTCATTCAAAGTTCATAAACAATAAACAGGCAGCTATTATGATATT
CGATAAGGAAAAAGGAGAGATACATCAAGTTACAAAACCTATTCTCATAGATGTAAACCC
CGTATTTGATCCAGAAGGAAAATATCTTTATTTTCTATCTTATCGAATATTCAATCCAAT
TGAAGATAGATTTCAAATGAATTTAGCATTCGCAAAAGGGACTAAGCCTTATCTTATAAC
ACTCAAAAAAGATATCTTTTCACCTTTTCAGGAAATAATGAAAAAAGAACAAGAAGAAGA
GAAAAAAGAAGAAATAAAAGTGGACATTGATTTTGATAACATAGCTGATAGAATTTTACC
ATTCCCAATTAGCGAAGAAAGATATGTAAACATACAAGCTGCAAAAGATAAGGTTTTCTA
TACAATTTCTCCCGTAAAGGGTGTATTGGAAAATGAAGAAGATATGCTTAGCGAAGAAGA
TGAAAAATTAACCTTGAAATACTACGATTTCATTGAAAAAGAAGAGAATACTTATCTTGA
GGAAATTTCAGATTTTCAAATTTCCGAGGATAAGGAGAAAATCCTCATACGGATTGACGA
TGAATTAAGAGTTCTTAAAATTTCTAACCCTCCTTCTCCAGAACAAGAAAAAGAATGTAA
AAACAAATATTCCAGAAAATGTGGTTGGATAGATCTTAATAGGGTCAACGTGGAAGTTCA
ACCACTGTTAGAATGGAGACAAATGCTTTGTGAAGCTTGGCGTCTACAAAAGTTTTATTT
TTGGGATAAAGACAAACTAGAAGAAATCGAATGGGATAAAATATTAGAAAAGTATTATCC
TCTAGTTGAAAGAATAGCAACAAGAACAGAATTTTCTGATTTGATATGGGAGATGCAAGG
AGAATTAAAGTCATCACATGCTTACGAGATGGGAGGAGAATACAAACCCAAGCCAGTTTA
TAAAATTGGATATTTAGGGGCAGATTTGATACTGGATGAAGATAAAAATCTATACAAGAT
TAGTCACATTGTCAAGGGAGACATATGGGACGAAAAAAATAAATCACCATTACTTGGACC
AGGTGTCGAGATTAGAGAAGGGGATTACCTATTATCGATAAACGGCATTGAAATAAAGGA
TAAAATACCCAATGAATTTTTGGTAAATCACTGTGGTGAAGATGTTGAAATAGTAGTATC
AAGCAGTAATAATATTGAACGTAAGAGAAAGTATATTGTCAAAACGTTAAAAGATGAAAC
TCCTCTAAGATATAGGGAATGGGTAGAACAAAATAAAAATTATGTTCACGAAAAAACCAA
TTCACGGATTGGATACATTCATATCCCAGATATGGGTTACACTGGATACGCAGAATTTCA
CAGAAACTTTTTAAGCGAAGTCAGATATGACGGACTCATAATCGATGTAAGGGTCAATAG
TGGTGGCTTTGTATCTTCAATGATTTTGGATAAATTGAATAGAAAGTTTATAGGATACGA
TCTCTCACCATATAGAGAGGCCGAAGCCTATCAATATGACAGCGTTAGAGGTCCAATGGT
TGCTATAACGAACGAGTTTGCTGGTTCAGATGGAGATATTTTTAGTCATTCATTTAAATT
GATGAAACTAGGGAAACTTATAGGTAAGAGAACTTGGGGGGGAGTGATTGGAATCTGGCC
CAGGAACCCGCTTGTTGATAAAACTATAACAACCCAGCCAGAAATGGCCTTTTGGTTCAA
AGACGTTGGATGGGATGTCGAAAATTATGGAACCGATCCGGACATTGAAATAGACATTAC
ACCAAAAGATTATAAAGAAAAAAAAGATCCTCAACTAGATATGGCAATAGAAATAGTATT
AAAACAGCTGAAAGAGAATCCACCAATAGCCCCACAAGATATCAAAAAACCATAAATCAA
TAATCCCTAATAAATGCCGAGCGCACTGCTCGGCTTTTTGTTTAGGGTGCCCCCCTCTCA
CTTACTTCATGTTTATCATTCAATTGGGAAAGATACGTATTTAGGAATACCATTTTCGTA
AGGTGGATAACTTTCTCCTTCAATTAAAGGTTTAGCATAATCGATAAAATGTTGATTCAG
ACCGTAACCATCATCAGAAATATATTCTTCAGGTAAATATTTGGTATTATTCGCTACTTC
AAATAAAGGGACTTTGCCAAATTCTATTTTGTAAGGGTTATTTGAGAGGCGATTAATCGC
TACCATGAATCCTGAGATACCATTCAAAGCATATTCTAAGGCCTTTTCTCCCACCATAAT
CGCTTCATCTTGATCGGTTTTACTAACAATGTGCCCTGCACTTCGTTGGAGGTAGTCAGG
TATAGACACATGCACTTTCAAACCTAACCTAGTTAAAATAATATTGGCTACAACCCTTCC
AACATCTCCCAACTGCCTGTTTCCAAAACTGTCGGTGTAGCCCATATCGGAAACAAAAGC
CCCACTTTTATACCTAATGCCTTCAGAAACAGCTATCGTACAGTAACCATTTCTATTTAC
CTCTTTTTGAACCTTATTAATAAAATTATCTTCTTCAAAAATTCTTTCTGGTAGCAAAAT
AATATGAGGCCCAAAATCTCTATTCAACTTTGCCAACGAAGTAGCTGCGGTAAGCCAGCC
TGCATGTCTCCCCATTGTCTCCATTATGAAAATTTTTGTAGAATCTTTTGCCATACTACG
CGTATCTATACTTGCTTCCAACATTGAAATTGCCAAATACTTTGCTGCAGAACCATAACC
GGGAGAGTGATCGGTGCCGTATAGATCGTTATCTATTGTTTTTGGAATACCTATGACTTT
TAAATCATAACCAATTTTTTTTGAATACTCATCGATTTTATGGGCCGTATCCATTGAATC
GTTACCACCGTTATAAAAGAAATAACTAATATTATAATCTTCAAACGTTTTAAAAAGTTT
TTGAAAACCTTCTTCGTCTCCTTCTTTTAACCTATGTCTGCAAGTACCAAAGGCACTTGC
AGGTGTGGTTTTCAAATTATTTATTTTATCAAAAGATTCTTTTGTTAAATCGAATAATTT
CCCTTCAAGGACTCCAGTGATACCATTTATTCCCACATATATCTTATCAATTTGTGGATC
CTTTAAAGCCTTACTTATCAGTCCATATGCAGAAGCATTTATGACACTTGTAACTCCCCC
TGATTGTGCATATAAAATATTTTTTTTGTTCAATAATTACACCCCCGAACTTTTAATTTA
AATTACAATTTACCTATATTTCAGCCTTCTTCTGCAAGTTCCAGAAAACTTCTTTCTCTT
ATAGAATTCTTTTCAACAGAAAGGATCATTCCAAAACCTTGTGCATTTTTTGCTCCCAAT
CCTGAATTAAGCGCTAATTTCAACAATTGAGTATCACCTTTTAAAATGAAATATCCAGTC
CATCCTTTTATGATAATATCTTTGTAAAAAAGTAATTTCTCATTTTTTTCCGTTATACCG
TAAGGTTCAATATAAAAATTATTGTTTTTTATTACAATACCTAATGCTGAAGCTTTTCTT
TTGAGGTTTTCTTCTATCAATTTTTTAAAATCTGATGAATAGGGAGAAAAATAATGAGTA
TAACGATTTCCGTTTGGTAGGACGATAGTTGAATATGCTGTAATGGGCGATAAAGTTTTA
ACAAGCATTTCTTCATCCACTTCATTTTGAATAACTTCATACTTCCTCAAAGTAAAATAA
TTTTTTTCGATTCTCACGACATTTTGTTCATTTAAAGAATGTAAAACCGCCTCTACTAAT
TTATCAATTGGGGAAGCAAAGTAAATATTGAATAAACCTTTAAAAATCATCCTTCTATTC
TCCACTTTAAAAGAGTTATAGGGGTAAATCCTTGAAAAAGTGAAAAGCTTCAACTTCTTA
TCTTCAGACCTTGTTCCTAAATCGTGGTACTTAGGTACAGTATCTGACATTAAATAGTAA
AACAATCCTTGCAAAGGTCTATTGTAATGAACAGGAAGATCGATTTTATCGCCTTCTAGA
GCTCCAAAAACTAACTTAATGACCAATAGAATCCCCCCAATATCAATAATAAGTCTTTAG
ATAAAACCCTTTGTGACAAACGCACAAAGGGTTTATTGATTCAAAGAAATTAAAATATGG
CTTGCTCGGTCTCCTTATCGAATGCATGTATCATTTTTAAATCAATTGCGACTTCAAAAT
TCTGTCCAGATTCTGCTCGCGTTTGAGGACTTACCTTTGCAGTCATAGATTGTCCAGCAA
TCGTTAAATGGAGTAAAGTCTCACTCCCCAAAGGTTCAACAACGTCAACGAGAGCTTTTA
AAATATTAGTTTCATCAGCACCTTCGAAAAAATTCTTGTCATAAATATCTTCTGGTCTAA
CACCAAATATAACATCCTTATCTATATAATTTTCAAGTAAAGGAGCTTTATCATCTGGTA
CTTTTATAGATATTCCTTCTGATTTGAACCAAATGCCGTTATTTCTAGCTACTTTTACAT
TCAAGAAATTCATTGGAGGCGTCCCAATAAATCCAGCAACAAAAATGTTAGCTGGGTTAT
TGTATACCTCAAAAGGTCCACCAACCTGTTGAATTAATCCTTCATTCATTATAACAATTT
TGTCAGCCATAGTCATAGCTTCCACTTGGTCATGTGTAACGTAAGCAATAGTAGCTTCCA
ACCTTTTTTGTAGTTTCTTAAGTTCGGCTCTCATCTGCACCCTTAGTTTTGCATCTAAGT
TTGAAAGAGGTTCATCAAATAAGAAAACTTTAGGATCCCTTACTATGGCTCTACCAACT
>MPF_scaffold_316 dna:primary_assembly primary_assembly:ASM150805v1_:MPF_scaffold_316:1:16543:1 REF
GCCCATGCCTTTGATGGTCTGGTACTGGTTACAAGCTGTGATAAAATCACTCCTGGCATG
ATGATGGCAGCTTTTAGGGTAAACATTCCCTCTATCCTGATAGCAGGTGGCCCCATGCTT
ACAGGAGTTTATAAAAAAGATAGTGGAAATATATTCATTAATGGTACAAAAATAGAAATA
AACGAACCAAAAGATGCAAAAGCTAACGGGATCGCCATGGTATTTCAGGAATTCAGTCTT
GTGCCTACTTTAACAATTGCCCAAAATATATTTTTAAATCAAGAACAAAAAAATAGGTTA
GGATTGATAGACGATAAAAAATGTCTTAAAAAAGCTCAAACATTACTAAATAGTTTACAT
ATTGATGTACATCCCGAGGAGACTATAGACAAATATAGTGTAGCTTACTGGCAGTTGGTT
GAAATTGCCAAGGCATTGTCCTACAATTCTAAAATTTTAATAATGGATGAACCAACTTCT
TCATTAAGTGAAAACGAAACTGAAATTCTATTTGATTTTATGAAGCATCTAAAAGAAAAA
GGAATTTCAATTATTTATATTTCACACAGAATGGAAGAAATTTTGAAGATAGCAGATAGA
GTTACAATTTTACGAAACGGAGAAAATGTTTTAACTCAAAATAGTAGCAGCTTAACTCTT
GAACAAATTATAGAACATATAGTTGGTAGAGAATTAGAGCACGCCTTCGAATGGCAGAAA
AGAGATATTGAGAGAAAAGAGCCAGTATTAAAAGTTAAAAATCTCTATTCAAAAAGGCAT
AACCTTAATAACATAAGTTTTGAGTTATATCCCGGAGAAATTTTAGGCGTAGCTGGTTTA
ATGGGAAGTGGAAGAACAGAGATTGTAGAGTCTCTTTTTGGGATAAAGTCATACGACTCA
GGAGAAATAAGGATAAATAATAAGAAAGTAAATATCAAATCCCCTCAAGAGGCTATGAAT
GCAGGGTTAGCATTAGTACCTGAAAACAGGAGAACAAAGGGACTGATTTTGGATCATAGT
GTAAAAGATAATATACTTCTTCCTATCCTTAAAAAACTTAAAGAAAAATTATTTATAAAT
GATAAAAAGGGCAGAGATATAACAGAAAAATTAATTAAGACACTTAGTATTAAAACTGAA
GGAATTAATCAGAAGGTAAAATTTTTATCAGGTGGTAATCAACAAAAGGTGGTAATAGGA
AAATGGACCGCACATCAACCAGAGATTTTTCTTATGGATGAACCAACCATAGGGGTAGAC
ATAGGTGCTAAAACTGAAATAATAGAATTAATAAGAAGCCTTGCTAATGAAAATAAATCA
ATTGTGATCATATCGTCCGAGTTACAAGAGCTTCTGGCTATTAGTGATAGAATTATAGTA
TTAAAAAATGGTATGGTTGCCAGGGCTATTAATAGAGAAGATATTTTTTCAGAGGAGGAA
TTGCAACATGCCGTACAAAAAGGATAGTAAGTTAGTTAGAAAAAATCTAAATTGGCGACA
AAATATTGTTTATATTGCCTTCATAGTTGTATTCTTATTTTTTTCTGTTACACTTTTCGA
TGCAGGATTTTTATCAAAAGTTAATATCCTAAATGTATTTAGACAGACAGCGATAATTGC
AGTAATGGGAGTTGGCATGACATTTGTTATATCTACTGGAGAAATAGATTTATCAGTTGG
ATCAATTACAGCTTTATCATCTTTAACCACCGCTCTTTCGTTAGAAGCAGGATATGGCAT
AATTTTATCCTCAATAATTGGGGTCGGCACAGGTTTACTTATTGGCCTTGCAAATGGACT
TTTGACTACCACAGTTGGTATACCTTCTTTCATTGTTACTTTGGGTATGATGCAAGTTGT
AAGGGGGGCTGCAATGTGGATTACAAATACTGCACCAGTGCCCATTATGAATGAATCTTA
TAATTTTTGGTTTGGTTCGGGTAATATTGGCAGTATACCAGTTTTACTTTTTTGGATGAT
TTTGATAGGGATAGCTGGTGATCTAGTATATAGAAAGACTACTTTTGGTAGATATACTCT
TGCTACAGGAGGAAATGAAGAAGCAGCAAGATATACGGGTATTAATACAAATAGAATAAA
ATTGCTGACTTTTACACTTTCTGGGGCCTTGGCTGGTTTAGCAGGTATGTTATATGCTGG
GAGAATGCAGTCAGGAAGGTTTTCATTCGGTGAAGGTGACGAATTAAATGTTATTGCTGC
TGTAATACTTGGAGGAACAAGCCTTTTTGGAGGAAAAGGTACAATAATAGGAACAATCTT
TGGTGCCCTTATAATGGGGATAATTAATAATGGATTGATTCTTGCTGGTTTAGAAGTTAG
TCAGCAGATGATGGTTAGTGGGCTCATTATAATCTTAGCAGTAGCATTTGGAAGTAAAAA
AGAAAAAGAATAGCAGCACATCAAAAATAGGTAAAAAAATACAATAAGTTATAAAAAACG
CAATAACAAATAATGATTCTCTTCCAAAAAGTGTGGGTAGAAAAAATGAAATATGAACAA
ATGATTAAATAATCTGGTATCATGTAAGGAAACACAAAACAGATAAGGAGTGATGCCAGA
TGAGAAAAGAGTTACCCAAATTCTTTGAACAGATACTGAATATAACAGAGCCATGGTACA
TAGAAAAGATAGAACAACAAGGAAATACAATCAACATATATGTAGATTTCAAACAAGGTG
CAAAGTTCGAATACAACGGTAAATATTACAGTGCATACGATACAGTTCAAAGAAAGTGGA
GACACTTAAACCTATTCCAATGTGAAACATACATACATGCGAGAGTAGCTAGAATAAAAA
CAGATGATGGGACAAAGACTGTAGAGGTTCGTTAGGAAGGTATCTTGTTGCACATAAAAA
CGAATATCTCAAACGGTAAAATAGAAGGTATGAACTCTATACTTAGAGGATTTACTAAAA
AGGCTTTTAGTTTTAAAACATTAAAGAATTTAAAAATTACTATCTATATTTCCCTAGATA
AACTTAATTAACCCCAATTTAATTACCACTATTTTCGTGAGAAATCTGATTTTGAACCAT
AAAATCGACTTTAAACCCTGGTTAGAAAAAAATTCTAACCAGGGTTTTATTTTTTACATT
TTTTTCAAAAATTGAGAATTAAGTTGTTAATCCATTTTAATCCCCCTTAAACAGACGAGA
TCTACTGTAATTGCAAATAATCGGATTTTGTTTTCAAGAGATATAGATATATAATTGGTA
TGTACATATTTAAAATTTACTAAGAATAATATATACATGTTGTAATATTTTTATCATACA
AGTTTACTCTAAAAATCTTATTTGTAGCAGTTTTGAAACATAAACTTTTATAACAAAAAG
GAGAATCAAGAATGTACGAAGATTTGAAAAAAGAATTATACAAAGCCCACATGAATCTCG
AAAAATACAGATTAGTTGCTTACACAAGTGGAAATGTCAGTGTAAAGGTTAACAATCACG
TAATAATCAAACCCTCTGGAATACCATATGACGAATTAAAAGCAGAAGATATGGTCGTTC
TGGATATGGAAGGAAACGTGGTAGAAGGTAAACTAAAACCGTCTGTTGATTCTGCCACCC
ACCTTTACCTTTACAAAAACTTACCTGATGTGGGGAGTATTATTCATACTCATTCACCTT
ATGCTTCTGCTTTTGCCTTGCTATCACAGCCAATACCTGTTTATAGCACCGCACATGCTG
ATGTTTTTGGTGTACAAGTACCTGTTTCAAACTATGCACCTGTAGGCTCTGAGGCAATTG
GTAAAGCTGTGATTGAGGTAGTTAATCAAGCAAATGCAGTTCTTTTAAGCAAACATGGGG
TAATAGTCATGGGGAAAGATATCAAAGAAGTTATAAGAAAAGCTATCTTTTTGGAAGAAA
TCGCACAAACAGCTTACCTTGCTAGAACTATTGGAAATCCAGAACCTTTGGACGAAAAAG
AAGCAAAAAGATTATATGAATTTCATCACAGTAACTACGGCCAAAAATGACAAAATTAAT
GGTTTAAGGGGGACAACATATGTATTTAATAGGTACGGATATAGGAACTACTGGAACAAA
AACTGTCATTTTAGATGAAAAAGGAAATCTAATTTCAAAAGCAAGCAAGATTTATAAAGT
AAACACACCAAAGGCTTCTTGGGCTGAACAAAATGCAGATGTATGGGTAGAAGCTTTCAT
TCAAACCTTAAAAGAAAGTGTAGAAAAGGCTAATATAAACCCTGCTGAGATAGCAGGAGT
ATCTTTAAGTGGATTATACGGTGGTGCTGGTGTCCCTGTAAACAAAGACATGAACCCTCT
GTATCCTTGCCTTATTTGGATGGATAGAAGGGCATCAAAAGAAACTCAGTGGGTAAAAGA
AAATGTTTCAAAAGATAAATTGTTCGAGATAACCGGGAATTATGTGGATTCTTATTTTGG
TTTCACCAAGATAATGTGGATAAAAAATAACTTACCTGATGTTTGGAAAAGCACTTATAA
ATTCGTTAGCCCTAAAGATTACGTTATATATAAGCTTACTGGAGAACTTTCAACTGATTA
TAGCTCAGCTGGAAATTTGGGGGGAGTTTTTGATATCAAGACAAAAAATTGGTCCGAAGA
AATGGGAAAGATTCTAGAAATTCCCATAGATAAATTACCCGAAAAAATACTAAGATCAAA
AGATATTGCAGGTTATTTAAAGAAGGATATGGCAGCACTTACTGGATTAAAAGAAGGCAC
TCCCATAATCTCCGGAGGAATAGATGCACCAATGGCACAATTGAGTGCTGGGGTATTGAA
CGAAGGAGAACATGTATTTATGGCTGGAACTTCCACGTGTTGGGGAACTCTTTTGTACGA
TAAAAAACCAACCACTCCCCAATTAGTAAATTACCCTTACGTTGTCGATGAAGATCATTT
ACTCTACACATTTGGCGGTAGTGCCACAACAGGTGCGTTAGTAAATTGGTTTATAGATGA
ATTTGGTCAAATGGAAAAAACTTTTGGTGAACAATCTGGCTATTCTCCTTATGAACTTTT
AGAAATGAAGGCAAAAAAAGTACCTTTGGGTAGCGAGGGTCTCTTAGCCTTACCATATTT
CATGGGAGAACGATCCCCTATATGGGACCCTGATGCAAGAGGTGTTATTTTTGGAATCAC
ATTGTACCACAAAAAACCACATATTTATAGGGCTCTCATGGAATCCGCTGCTTTCTCCCT
AAGGCATAACATGCAAACTGCAAAAGAATCCGGCATAAAACTAAATCCAGACTGTTGGAT
AGTAGGAGGAGTAGCCAATTCTAACCTTTGGACTAAGATCTTTGCGGATGTTACAGGCTA
CAACATGATCAAATTATCCGACAACATTGAAGCCCCTTTGGGAGATGCGTTCCTCGTTGG
ACTTGGCACGGGGATATTCAAAAAACCTGAGGAAATTAAAAATTGGATAAAGATTGAAAC
AACCGTAAACACAAATAAAGACAATTTCGATAAATACGATGAGTATTACAAATTATTTAT
AGAACTATATAACAATACTAAAGAAATAATGCATAAAATTGCCAAATTATAACTTACTAA
ACAAAACAATCTTGGGAGGTGCAAAATGGTAGATAAGAAAAAACCCACAATTGGAGTCTT
AGGAATTATGCAGGAACTGTATGACAAAACTTATCCTAAAATAGTTGAAACTCAATCTAA
CTACGTTAAAGACGTTATTAAAGAATTAGGAGATATAGCAGAATTTAAATTTATTAAGCC
TGCTAGAAATAGAAAAGACATTGAAGAAATAGTTGAAACTTATAACAATGATAAAGAAAT
AGATGGAATTATGATTATGATGTTGACTTACAGTCCAGGTCAAAGAATTGTTCCCGCGTT
AAAAAAGAATAATTTGCCAATAATGCTCGCAAATATTCAACCTTTATCTTCTGTAACAAA
AGACTGGGATATGGAACTTTTAACTTACAACCAAGGAATACACGGGGCACAAGATAACAT
GAATGCAATAGTTAGATTAGGTATCAATTGTCCCGTGGTTACAGGAAATTGGAAAGAAGA
AGAATTCAAAAACTTTGTGAAAGATTGGAGTCTGGCAGCTCAAGCGGCAAAAGCTTGTAA
AAATTTAAGAATCGCAGTTGTTGGAAAAATGCCTGGGATGGGGGATATTACCTTTGATTC
ATCCGCGTTATTAAAAAAACTTGGAGTTGAAATAGTAGACGAAAGCATGGGGAAGGTATA
TTCTTACTTTGAAAAAGTAACGAAGAAAGAGATCGAAGATGTTAAAGCAGAAAACGCAAA
GAACTTTGAAATTGATCCTAATCTAAAAGAAGACCAACACGACTTTGCAGCAAAATTTCA
GGTTGCCATTGAAAAGTTCCTTGAAGATAACAAATACGACGGATATAGCATCTACTTCGA
TTCCGTAAAGGATGACGGAAGGTTCGAACAGTTACCGTTAATGGCAGCCTCTAACTTGAT
GGCAAAAGGATATGGATATGGAGCAGAAGGGGATGCCCTTGCAGCAACTGTTGTAAAAAT
AGGACATATCTTAGGCACTAACGGACATTTCACAGAGATGTATGCTATGGATTTTGAAAG
AGACTCCGTTTTTATGAGCCATATGGGAGAAGGTAATTGGAAAGTAGCAAGAAAAGACAA
ACCAATAAAACTCATAGACAGATTTTTAGGTATAGGAGATTTAAACAATCCACCAACAGT
TGTATTCAACGTGCAGCCAGGTGAAGGAACCATAACTTCCTTAGCCCCCTTAAGCGAAGG
AAATTTCAGGCTAGTTGTTTCAAAAGGCGAAGTTATAGACAGTGAGAATTATCCAAATGT
TGAAATGCCGTATTTTCATTTCAAACCGGATACAGGAGTAAGGAATGCAATAACAAACTG
GCTCACAAACGGAGGAACTCATCACCAATGCTTTAACATCGGAGATATTACAAGGAGGTG
GGAACTGTTTGCAAAAATGGTCGGTATTGAGTATGTAAGGGTATGAAGAAATTTCAAAAA
CTTCATGGAGATAAAAAAGGAACTATTCTGTGGGATCTATAGTTATTTTGTAACAACAAA
ATGTACAGGAGGTGTTTTTATGAAGCGTTTTTTGGTAGCTTTAGTATTGGTAGTGAGTTT
ACTTGCATTTTCTGAAACCTTTTTACTCTCTCCGAAGTCTATGAACAATCCCTATTGGTT
CGCAGTAGAAAACGGTATGAAAGATGCAGCAGAAGCTATAGGAGTTGAAGCAATATTTGA
TGCTCCTATAGAAACTGATGCAGCAGAACAAGCGCAAAAGATACAATCGTACATCATTCG
TGGTGTGGACGGGATTGGGATATCTCCTAATGACCCAGAAGCTATTAAATTTGTCATTCA
ACAAGCTTTGAACAGAGATATTCCAGTAATAACTTTTGATTCTGATTCACCAGATAGCGG
TAGATATGTATATTTGGGAACTAACAATTACAATGCAGGGTACATTTCTGGTGAGCTTAT
GGGACAACTAATTGACCAATATAAACCTGATAAAACTACTTTGAATTTTGCTATTTTAAC
AGGTGGACTAGCAGCACTTAACTTGAACGAAAGAATCGCTGGGTTCAAGGATGCAATGGA
AGAATATTCACAAAAAACAGGAAAAGAAATCGTTTATGTTGCAGATCCTTTCCCTGCTGA
GGACGACACTGCCAAAGCTGTTCAAATTTTAACAGATGTGAATAAGCGTTATCCCAATTT
AGATGGTTGGTTCATCGCTAATGCATCGGCTGCATATGTTCCTGTGGACACAATGGTTAA
AGCTTTAGGAGGAATGGAAAAAGCGAAATCACTCTTAATAGTTGCTTTTGACACTTTGCC
ACCTGAATTAGAACTCGTAAAAGCAGGTGTATGGAAAGGACTTGTTGGGCAAAGACCATA
TGACATGGGTTATTTATCGCTAGCCATTCTATACAATATGTCAAAAATAGGAGTAGATAA
GACACTACAATTATTACCAAAAGTTATAAATGATGATGGTTCTGTTGATTACATAATTGA
CACAGGAGTTGACATTGTAACTTCTGAAAATGTCGATGAATTCTTTGAATTTGCCAACAA
AGTTTATACTAAAAGATGAAATAAACTTTCTTAAGCGATGGGAAATTTCTTCTTCCCATC
GCTTTTTGTTAACTAAAACTTCAAAAATAGCCTGTTATTTAAATAAAAGTAAAAAATTAA
CCCGTTAAAACACTAACTTAGAGAAAAAAATCTTTAGGCTACAAACAAATAAGCTTATAA
CGAATAAGGGCATCTTTCCCTACCTCTCATACTAGTACTATTTTAGCATTAACGGTATCT
CTTTACAAAAAATTATAATAAGGATTTAAAAATTTTAAATAACTTTTTTTAAGTTTCATA
TCCATATATATTATACGGCGGAGGTATTTAAAATGAAAAAAGCAAAAATGTATGTAGACA
AAAACTTTGTGATTGATAAAGTGGATAACAGACTTTTTGGTTCTTTTATAGAACATCTTG
GTAGAGCTGTTTATACAGGTATATATGAACCTAGTCATCCTAAAGCAGATGAAAAAGGAT
TTAGAAAAGATGTAATAGATTTGGTCAAAGAATTAAACGTTTCTATTGTTAGGTATCCCG
GAGGAAACTTCGTTTCAGGATACAACTGGGAGGATGGTGTAGGTCCAAAAGAGAAAAGAC
CTAAAAAACTTGAATTATCCTGGCGCTCCTTAGAACCAAACGAATTTGGTACCAACGAGT
TTATAGAATGGTGCAAGTTAGTTAATACAGAACCTATGATGTCTATTAATTTAGGTACAA
GAGGAATAGACGAAGCTAGAAATTTTGTTGAGTATTGCAACTTCCCTGGAGGAAGTTATT
TCAGTGATTTAAGAAAACAACATGGTTACAATGATCCACACAACATAAAAGTATGGTGCT
TAGGGAATGAAATGGATGGGCCATGGCAAATTGGACACAAAACGGCATTAGAATACGCCA
GACTGGCAGAAGAAACCGCTAAAGTGATGAAATTAGTTGATCCAAATTTGAGTTTGGTTG
CTTCTGGAAGCTCAGGATGGCATATTCCAACTTTTGGTGAATGGGAAGCAACTGTACTCG
AGCATACTTACGATTATGTTGATTTTATTTCTTTGCATGTCTACTACGACAATTATGAAA
ATAACATAGAAAACTTCTTAGCAAAGTCTATTGATATGGATTCATATATAAAATCAGCGG
TAGCGGCATGTGATTATGTAAAAGGCCGTAAGAAAACTAACAAAACAATTTATATATCAT
TTGATGAATGGAACGTCTGGTTTCATTCAAGAAAAGAAGATGAGAAAGTTGAACCCTGGC
AAATTGCTCCACCATTACTGGAAGATGTATACACTTTTGAAGATGCCTTGTTGGTAGGTT
TAATGCTAATTACGCTCCTAAAACATGCTGATAGGGTTAAGATAGCTTGTTTAGCACAGT
TGGTGAATGTAATTGCCCCTATTATGACAAGAAAAGGTGGAGGTGCATGGAGGCAAACGA
TATTCTATCCATTCATGCATGCCTCTAACTTTGGAAGAGGCACAGTTTTACAACCAGTCA
TTTCAGCCGAAACATATGACACTAAAGATTTTAAAGGTGTTTCCTTTGTTGATGCTGTTC
CTGTTTTTAACGAAGAGAAAAACGAATTAACGATATTTGCAGTAAATAGAGCACAAGATA
AGATGGAGTTTGATTGTGAATTAAAAGGATTTGAAGATTATTCTGTGATAGAGCACATAA
TTTTAGAAAACAATGATCTTAAAGCTGTAAATACAGAAGATAATCCAGACAACGTTAAAC
CTCATAACAATGGAAATGCCAGAAATGAAGGAGGAAAAGTAAAAGCTGAATTATCACCCC
TTTCTTGGAACGTTATTAGATTAAAGAAGTAAATGAATTAATGACCTCCTTGCACAATGG
TGAATACCCACTTCAGAAATAGGCAAAAGCAACGATTAACGATGGTAAAGTAAGCTAAGG
CAAGAAGAAAAAAACTAAAATATTGGATAATTATTCAAAATACTCTGTGAAAAATCGAGA
AATAAGGAGGAAATTCATGGCTCCATATTACGAAAAGCAAAAGGCAAGAAAAGTAAGAAA
AATATGGGCCCAAAGTGATGCTTTACGTATGGGTATAGGGTGGGATGAATATGATTTAGA
GAAGCCATATATTTTAGTTGAAGATACATTTGGCGAATCTCATCCTGGAAGTATCCACCT
TAATAAATTAACTGATCAAGTAAACCAAGGAATAATAGAGAAGGGTGGCAGGCCACATGA
TTTCCATGTCACCGATATATGTGATGGATGGGCTCAAGGTCACAATGGCATGAACTATAT
ACTTGCATCCAGAGAAGTAATTGCTGATATGGTGGAGACACATGGTAATGTAAATCCATT
TGATGGTATGATTTTAATTTCATCTTGTGACAAACCTATTCCAGCTCATCTAATAGCAGC
AGCTAGGTTGGACTATCCAACTATTTTTGTTCCAGGTGGATCAATGAGACCAGGTCCATA
TATGACAACTTCAGGTAGGGCCGGAGAAATAAGCTTAAAAGAAAAGCAAGGATTAATTGA
TGATTTTGAGGTCATGCAATATAAAAAGACAGGATGCCCTTCTTGTGGTGCGTGCCAATT
TATGGGGACTGCAAGCACTATGCAATGTATGGCAGAAGCATTAGGCTTAGCTTTACCAGG
TACGGCTTTATCTCCTTCTACCATGATAGATATATTACATACATCAAGACAAGCAGGTAG
AAAAATTATAGAACTTATGGAGAAAGGCATTACCGCAAGAGATATTTTAACTCCTGAGGC
TTTTAGAAATGCTATTATTGTACATGCGGCAATTGGAGGTTCAACGAATGCTATGATTCA
TCTTCCAGCTATTGCACACGAGTTAGGTTGGGAATTAGAAGTGGAAGAATTTGATGAGAT
TAATAAATTTATACCACATTTGTGTAATATAGCTCCAAGCGGAAAGTATCCAACAGAAAC
CTTATGGTTTGCAGGGGGAATTCCAGCTGTCGAAGAAGAACTTAAGGAATATTTAAATCT
GGATGTTTTGACAGTGACTGGAAAAACATTGGGTGAAAACTTAAAAGATATTAAAGAGTC
TGGTTTTTACGAGAGAAATTTAGGATACTTATTTAATTATAATTTGAAAAAAGAAGAAAT
CATTACACCTATAAATAAATGTGAAGAGTATGGTTCAGTAGCTGTATTAAAAGGAAACAT
TGCTCCTGAAGGTGCAGTCATAAAATATTCGGCAGTTTCAGAAGATATGATGTATCATGT
AGGAAAAGCTAGAGTATTTAACAGTGAGGAAGATTGTAATAAAGCTGTAGTGGAGGAAAA
AGTTGATGCCGGAGATGTTCTTTTTATCAGATATGAAGGACCTAGAGGATCAGGAATGCC
TGAAATGTTTATGACAACTGAAGCCATTATGAATGATCCAAAACTAAGATCCTCAACAGT
ACTAATAACTGATGGAAGATTTTCTGGTGCAACAAAAGGACCATGTGTAGGGCACGTATC
TCCGGAAGCAATGGCAGGTGGGCCAATTGCTTTTGTTGAAGATAACGATTTAATTGAATT
AGATATTAATAATAGAAAATTAAATATCATTGGCATTGATGGACAAGAGATGGAAGAAAA
GGACATTCAAAAGATATTAGAAAAGAGAAAAAAATATTGGGTAAAGCCTGATTATTCAGG
TAGAAGGGGAATTTTTAAAAAATATACGGAGAGAGCTACTTCAGCTATGAAGGGCGCATA
TATGGAGTGATAAAATCAATAAAACAACAACCTGAGAGGATCCATAGCGTATTAGCAATT
GCTACAATTAGAGGAATAATTATGATTATTGTATCTGTAATTGCCTATGGTACAATGAAA
AAAATCTTTAATTCTTGTTTCGCTAATGAAATTTTACAAAGCAAGCTATACACTTAAAGT
TTTAGTTATGATTTTGGAGAAGAGCTAGAAGTGCATTTTAATGTAAACCTGTATAGTATT
TTAAAGTTTAAATTGAATGTTTGGAGGTATAAATTAAATGAATTATGAGATAATTACCCC
TGTAGTTACAGCTTTTAATAAGAACGAAGAAATAGACTACAAAGCAAACGAAAGAATTAT
CGATTTTTTAATAGAGGGTGGTGTAAATGGTATATTGGTTCTTGGCTCTGCTGGGGAATT
TACAGGATTAAGCTATGAAGAAAAAAAAGAGTTTTTTAAATTTTATTCTGAATATGTAGA
TGGAAGAATAGATCTTTATGCAGGAACAGGAAGTATGAGTTTTGATGAAACTGTAGCATT
ATCAAATGACGTGAAGAATCTGAATTATAAAGGAGCTGTTGTTATTGGTCCTTATTATTA
TAGTTTAGATCAAGAAAAGATATTTATATATTATGATAAACTTGTGAAATCTGTAAATGG
AAGTGTATATCTTTATAATTTCCCAGCTAGAACAGGATACTCTATAAACCACAAAACAAT
AAAAAAATTAGTAAATAACAACTCTAATATTATAGGCCTTAAAGATTCAGTATCAGAACC
AGTTCATACTAATTTGTGCATATTAGAAACAAGAGAAGATAATTTCGATGTTTTTTCCGG
TTTTGATGATCAATTCTTATACAATATTGCTGCGGGTGGAAAGGGATGTATTTCCGCATT
AAGTAACATCGTGCCAGAGATATGGAGTGAATTGGTGAAAGCAGCCAATGAAAGGAATTT
TGACAAATCTATTAATTATCAATCATTAATTCAAGAATTAATGCCTTTATATAATATGGA
TAGTAATTTTTCCTATTTATTCAAATTGCTTATGGTATACAGAGGGGTAGAATTAAATCC
AACAGCAATTTTCCCATTTAATCAAATAGATAAAAATATTATTAATAAAAGTAAAGACAT
TTTAGATGCAGTCTTAGAAAAGTTTAATAAAATAAAATAAAAAGTTCTCTTTTCTGGTTT
GAAAGTCATTCTAATTACCAGCAGCAAAGAGAATTCTTATTTCACAACTCCGGTTTAACG
CAATATACAATAAAGGAAGACCGATAAGAACAAGAGGATTTACTTTCTTTATTGTCGTTG
ATAAACTTAGTTTAACACAAGTTTAATTAACCACTATTTTCTCAAGAGAACCAATTTTTC
TTATTGTATTTCATATTAAATTCAACGAGTATCTTGTTTTAATGAGGTGAAAATATGGGT
AACACAAAGATAATAAATTTTATAGATTCATCAAAGAATAAATTAACGCCTTGTTCCATA
AGTTCAGTAAAAATAAAGGGGTTTATGAACGATTATTTGGAAACAATGTTGAAGGTTACT
ATTCCTTCGCAGTACGAACTTTTAGAAAGTACTGGTAGAATAGATAACTTTAGAATAGCT
TCGGGTAAAAAAGAAGGTTCTTTTAAAGGGTTAGTTTTTAACGATTCAGATGTGTATAAA
TGGCTTGAAGCTGCTTCTTATGCTTGGTTGTTCACCAACGACGACGATTTAAAAGAAAAG
ATCGATAACACAATCAAAGAAGTAAAAGACGCTCAAGAAGATGATGACTATTTGAACACT
TATTTTATGTTTGAAAGAAAAAAAGAGAGATGGACAGACCTCGCAACAAAACATGAACTT
TATTGTGCCGGGCATTTGATTCAAGCTGCGATAGCTCATAAAAGGGTTACAGGTGAGGAT
ACATTATTTGAGGTGGCTATTAAATTTGCAGATTTAATTGTAGACACCTTCGGCCTGGAT
AAAAAACGAGGTGCACCAGGGCATCCGGAAATTGAAATGGCTCTCGTTGAGTTATATCGT
GAAACAAAGAACCAAAAATATTTAAACCTTGCAAAATATTTTTTGGAAGAAAGAGGCAAT
GGGTATGCGAGTAATTATCAGTTTTTCAACCCAGAGTACTATATAGATCACAAACCATTT
AAAGAGTTAGACGAGATGACAGGCCATGCTGTGAGAATGTTGTACCTTTGTACCGGTGCA
ACGGATATTTACTTGGAAACAAGAGATGAAGAAATTTTCGCTACTTTAGAAAAACTTTGG
GATAACTTGGTAGCAAAAAAGATGTACATTACAGGAGGAGCTGGCTCTCGATATGAAGGC
GAATCTTTTGGGGAAGATTATGAATTACCTAATAGAAGAGCATATACAGAAACATGTGCA
GCAATAGCTTCATATATGTGGAATTATAGAATGTTCTTAGCTACGGGTGATGCTAAATAT
GTAGATCTGATGGAGTTAGTTTTGTACAATGGTTTACTTTCAGGAATTTCTATAGATGGC
AAACATTATTTCTATGTAAATCCTTTAGAAGATAGAGGAGAAAATAGAAGACAACCTTGG
TACGAATGTGCATGTTGTCCTCCAAATATATCAAGAACATTAACCTCTTTCTCCGGTTAT
ATTTATGCAACTTCTGATGAAGGAATATACATAAACTTGTACGAAAACAGTCAAGCAAAT
ATAACTTACAAAGGAAAAGAAGTCAAAATTACACAAGAAACAGATTATCCTTGGAATGGG
AAAATAAAGATAATACTTTCTACAGAAATTATTGAACCATTTACTTTATTTTTAAGAATT
CCTTCTTGGGCGAATGTTGCTGATGTAACTGTGGATGGAGAAAAATTAAACAAGCACTTA
GAGAAAGGCTTTTTGAAAATATTCAAACCTTGGAATGTTACCCATGAAATAATTTTAAAT
TTACCAATGGACATAAAATTTGTAGAAAGTCACCCATTTGTGAGGGAAAACTTAGACAAG
GTAGCTTTGAAAAGAGGGCCTATGGTTTATTGTATTGAAAAAGCAGATAACAAAGAAGGA
GATGTGTGGAATTATAGAATCGATTTAAATGAAAAAATCGAACCAGAAAATTATCAAATA
AATTCGAAAAGAGTGATAAAATTAAAAGCAAAAGGATACGCTGAGGATTTACGAAATTGG
GAGGGAAGATTGTACTCACGAGCCCGAAGAATAAAAGTAGGAAAAAAGAAAATCGATGTT
AATCTAATTCCATATTTTGCCTGGGCAAATAGAGAAGAAGGATCAATGGTTGTATGGATA
AGGAAGTGAAAACTTTCCAAAATTATAGTAATTTTTAAATAAAATATATTATACTAGTTA
TAACAAAAAACAACGGAGGAGTTTTGGCAGTGAAAAAGACCAAACAATCTATCATAAAAG
ATTACATCCTTGACCAATTAAAGAGTGGAGATTTAAAAAAAGGAGATAGGATTCTATCTG
AAAATAAATTGGCTGAATTTTTTTCCGTCAGTAGACAGACAGTTAGAAAAGCTATCTATG
ATTTGGAAAAAGAAGGGTATTTGGTTACTAGAAGAGGTAGTGGAACTTACGTTAAATCTA
TGAAAAAAGATAAAGAAAACATAGGTATTTTAACTCAATCTTTAACTGACTACATATTTC
CTTTTATAGTCATGGGAGCAGAAGAAATATTAAAAAATACTAAATGTAAATCTTTTATAG
GTAACGCAAAAAACGATCCTGTTGTAGAAAGGGAGACCTTAGAAAGGTGGATGGATCTTG
GATTAAAAGGTATGATAGTGGATCCAGTGGTAAGTGCCACTAAACAAGCCAATGTAACTC
TTCTAAAAGAAATAAGCGAACAAATTCCAACTGTAATTATAAATAGTGATCTCAATATTC
AACATGCTGGGACGTTGGTTCTGAATGATTACGACTGTGGATCTTTTGCTGCAAAGACAT
TTATCAAATTAGGGCACAAAAGGGTAGCTGTGATATACAAAGCCGTTCATAAGGCTGCAA
ATGAAAGAGCTAATGGTTTTATAGACACAATAAAAGAACATAAGCAAATATTGCTATACG
AATTGCCTTTTCACGGTCAAGAAACATCCGATGAAGTTTTTAATTTAATCATGTCGCTTT
TGAGCCTTCCAAAAAATAATATACCCACGGCAATTTTTTGCTCAAACGATTTAGTAGCTA
TGCAAGTGATAATGGCCTCAAAAAAATTGAATCTTGATATACCAGACGATATTTCGTTAA
TAGGTTTTGATGATGCGGATTTTGCACAAGCGCTTGAAATTTCTACTTTTAGGCATCCAA
AACAGCAATTCGGTGAAAAAGCTGCTCAAATGCTGCTTAAAATGATCGAGGAAAATAACA
ATGGAAAACCTGAAAAAATTGTCGAGAAAGCTGAGTTCATAGAAAGAAAGAGCCTTATTC
AAAAAAAGTGAGGAAAAAATATGGTCGATCTTTTAAATCTTAAAATAGAACAAATGGCTG
GTTTGAATTTCAAATGTGAATGTGGACGAACTCATAAAGTAGATATTGAAAAAATAATTG
TAGGAAATAATATTTTGAATGCTAAAAATAGTTTTATGGATATTATTAACTCTGAAAATT
TATTTGTTGTTGCTGATAAAAATACATATAAGAGTTTTGGAAAAGAACTAATTACACTCT
TAAAAAGAGAAAATTACCAAATAACTGAGTTTATTTTTCAAAA
>MPF_scaffold_337 dna:primary_assembly primary_assembly:ASM150805v1_:MPF_scaffold_337:1:15853:1 REF
CAATATTCCTTCGATAATATTTTCATCTGTAATTCCAATGACACTTATATTTTGTTTGCC
AAGAGCTTTAGCTAAATCAGACTTTGTGTATTTTAATTCTATATAAGGCACATCGAAAAT
TTGACAATGTTTTATTACATCTAGTTTCACTCTGGAACCAGTATCCTTTGGAATAAGTAT
TACTTTCTTTCTTTGAAATGAACGAATATAATTTCTCAATCCTTGCTTACCATAAACAAT
CTTATTCGCTTTAGCAGCAAAACCCATATAACTTAAGATCTTTTGTTCACCTAAGGAATT
CTCATTCCCCATGTTGTTTTCAAATCCCCTTTTTTTTGAAACCTGCATTCTCTTTTATTA
TAACATTTTATTGCTGTCATTCAAAATATTTTTTCATTACATGTTTAACATTCTCCCTTT
TAATTGATAAAAGCCTTTGAGAAAATACATATAAAAACTCAAAAAAAGATAAAAAATATC
CTTATTGATAATTTAAAAAGTATGGTAAAATAATAATAAGAAAACTTTCACAATTCTTAG
AGGAGGGATACGCGTGGCAAAGTTGATAAGAAAGAACTATCTCATGGCTCCAGGTCCAAC
CCCTGTTCCAATCGACCTTTTATTGGAAGGTGCGAGGGACACCATCCATCATAGGACCCC
ACAATATTTGGAAATTCAGAGCAAAGCCCTAGAAAATCTCAAATATCTCTTTCAAACAAA
AAATAACGTATACACCTTCGCTTCTTCCGGAACAGGAGCGATGGAAGCTGCAGTTGCTAA
CCTTATTTCACCAGGCGATACAGCTATCGCTGTAAATGGAGGTAAATTTGGAGAAAGATG
GTGCGAATTATGTAAAGCTTACGGTGCTAATTTAGTTGAAATCGATGTAGAATGGGGAAA
ATATGTTCGGGTAGAACAAATAAAAAAAGAACTAGAAAATCACCCAGAAACAAGAGCTGT
TTTCACCACCTTAAGCGAAACCTCTACAGGAGTTGTGAATCCCATCAAAGAAATAGCCGA
AATTGTAAAAGAAACTGATGCGGTTTTAGTTGTCGATGCTATTTCTGGAATGCTTGCTGA
ACCTTTAAAAATGGATGAATGGAATATAGATGTTGTAGTAACTGGAGTTCAAAAAGGATT
TATGATGCCTCCAGGAGTAGCAATGATAGCGTTAAGTGAAAAAGCAATGAAGATTGTTGA
AAATTCCAACAATCATAGATATTACTTCGACTTACGAGCATATAAAAAGAGTTTCCCAGA
TTCTCCTTACACCCCTCCTGTTAACCTTGTTTATCAGTTAGCAAAGGCAACCGAGTCGCT
AAAAGAGGAAACAATTGAAAACGTTTGGGAAAGGCACAGAATCCTAGCAGAAGCAACAAG
GGCTGCTATCAAAGCAATGAATTTAGAACTTTTTGCAGAAAGACCAGGAAATATTCTTAC
AGCAATAAAAGTACCACAGAATGTCGACGGAAAAGGTATTGTTAAATTTTTGAGAGATGA
ATGGGGAGTGACCTTCGCCGGCGGTCAGTCACAACTAAAAGGAAAAATAATAAGAATCGC
TCATCTTGGTTATATGTCAAAATTTGATATTATTATTGCTGTAAGCGCCTTGGAAATGGC
CTTTAATAAATTTGGCTTTGAGGTTGAATTAGGTAAAGGCGTAAAAGCTGCCGAAGAAGT
TTTTATGAAAGAGGGGGTTTGAAAAAGATGAAAATTCATATAAACGACCCTTTGGATGAA
AATGCCTTAAAAAAATTACAAAAGGAATTACCTAATGATGAAATCACTTCAGAACATTTC
GAAAAGGATGTTCTCAAAGATAAAATCAAAGAAATTGACGTATTAATAGTAAGAAGCGCA
ACCAAGGTAACAAAAGAAATATTAGACCATGCAGATAAGTTAAAGATTATAGGAAGAGCT
GGCATGGGATTAGATAATATAGATGTCGATACTGCTAAATCAAAAGGAATAACCGTCTTA
AATACGCCAGGCCAGAATTCTTTATCTGTTGCAGAATTGGTTATAGGAATGGTTTTAGAT
ATTTATCGGCACATTACAAGAGGGACGGTCGGCCTAAAAAATGAACAATGGGAGAAAAAG
CAACTAGAAGGATTGGAATTGTCGCAAAAAACCCTTGGTATCATTGGCTTTGGTTATGTA
GGGAAAAATTTGGCACAATTACTAAAAGGTTTTCAGACCAATACTCTGGTGTATGATGTT
TTTGAGATAAGTGCAGAAGAGCAAAAGAATTATAACGTTAGACAGGTATCTTTGGAGGAG
TTACTCCAAAATTCTGACATTATTTCTTTACATATTCCAAAAAACGAAAAAACTTATCAC
TTTATAAGTGAACCCCAAATCAAAATGATGAAAGATGGTGCAGTAATAATTAATGCTGCA
AGGGGAGGCGTCCTTGATGAAAACGCCGTGTTGAAATATCTGAAGAATGGTAAGCTCCTT
GGAGTAGGATTGGATGTTTTCGAAGAAGAACCTCCAAAGGGTGATCTCTACAAGGAACTT
TTTGCTTTACCGAACGTTGTAGCCACACCCCATATAGGTGCTTCCACAAAAGAAGCCCAA
GAAAGAGTTGGAATGAATATAATAGACAGAGTGGTAGAAGAAATTAAAAAACTAAACTAA
CGAAATGTAGTTATATTTTCTTAAATTAATTTTTAAATTTAATTGAGTGATTTTATGGTA
TAATTGGACGGTTTTAAACAGTATAGGTAGCAGACAGCAAAAAACTTTTAAAAAACCATG
TGGAGGTGTAGCAATGAAGATAGTTATTGACAAAGAAGCTTGCATAGGAGACGCTATATG
CGAAAGTTTATGCCCAGACGTATTTCAGACGGCAGATGATGGCAAAGCTGAAGTTATTGA
TGAACAAAGTGACGCACCATGTGTGCAAGATGCTATAGATGCTTGCCCAACCGAAGCCAT
AAGTATCGAAGAATAATAAGGTTTCAAAAATAGTTTTTTAATTAATCGGGGATTTTTCCC
CGATTTTTTATTTTTCACTCAATTTGTAGTATAATCTTTTTAGCCCTTGGAATATCTTAA
CTTTTTATTGTATAATTTATAAAAATTCAATTTTATAATAATGGGCAAAGTTTTCTAGTG
GAGGGGTAGAGATGGAAAATGCAAAGGTGTTTGTTATTACCTCCGGAAAAGGGGGGGTAG
GTAAAACTACCATTGTAGCTAATTTAGGGGCCACCTTAGCAAAAAAAGGATACAATGTTT
GCCTTATAGATGCGGATATTGGATTAAAAAATCTGGATTTGATATTGGGTTTGGAAAACA
GGGTAGTTTACACTATCATGGATGTTGTAAGCGGTAACAAAACTGTTATGGAAGCACTTG
TAAAACACAAACAATTGAAAAATCTCTCTCTACTGGCTTCTTCTCAAATCGCCAATAAAG
ATTTAATGTCACCTCAAGATATGAGCGATATAGTCTCTAAACTCTCTAAACATTTCCACT
ATATTATTATAGATTCTCCAGCTGGAATAGAAAGAGGATTCCAAAATGCTGTTTCATCTG
CACAACACGCTATCGTTGTTACTACACCAGACCTGACGGCAATAAGTGATGCTGATCGGG
TTGTAGGATTGCTTGAAAATCAAGGTTATACCGACGACCGTATTTCATTAATTGTGAATC
GATTAAAATTAAGACTTGTTAAAAGAAACGAAATGCTCTCTGCTGATGACATAAAAGAAG
CGTTAGCATTGAATTTGATCGGAATTATCCCTGATAGTGAGGAAATTCTACTATCATCCA
ACGAAGGTGCTCCGATATCAACAAACAAAGAAGCAAAACTTTATTCTGTTTTCAATAATA
TAAGCGATAGAATTCTAGGAAAAGATGTACCATTAGAAAAAGATTTGATTGATGTTGATC
ATACCCCTCAAGGATTTATAGAATTTATCAAAAGAATCTTCAGAAGAGGGTGAAGGTAAA
TGTGGCCTTTCAAAAGTAAAAAGAATAAAAGTAGGGAAACTGCAATAAAAAGAATGAACT
CTTTCTTAAGCACCTCCGATCGAAAAAACGGAGCTAAAAATCAAATAAGATTTGAAAACG
TCAAGCAAGAAGAATTAGATTTTGTCATAAACTATATAAAAGATTATGCTGTTAAACATC
TGGCAGTAAAAAAAGAAGATGTTAAAGTACATGTCTCCAAAGAAGGCAACTCTATCACTA
TTGTCGCTAATATAATTTACCAATAACAAATGAGGAGATGAAGATTATGACATACACCTA
CTCTTTAAAAACACATAATAGAGAAGAAATGATCGAGATAACAAATTATATTCAGGAGAG
TGTCGAAAATTCAAAAATAGAAGAGGGAATTTTAATAGTATATGTCCCACATACAACCGC
TGCCGTAACAATCAACGAGAACGCCGACCCTTCTGTAAGGAAAGACATAACTGATTTTCT
GAAAAATAAAATCCCTAAAAGTAAAGAATATTCTCACCTTGAAGGTAATGCCGACTCGCA
TATAAAATCAACTCTCGTTGGACCATCTTTGACCTTAATTATTGAAAATGGAAGGCTTTT
ATTGGGAACATGGCAAGGAATTTATTTTTGTGAGTTTGATGGTCCAAGAAATAGAAATTT
TATGGTAAAAATAATCAAAGGTTAAATTTAATAATTCTACATTACAATAAAAATTGGCCG
AAATATTTCGGTCAATTTTTTTATCTACTTGTTATTTGCTACGCAAATGAGAATTTGGAA
AGTATTTCTAAAGCATTACGAATAAAGGTTTTTGCACAAATCGGCAAAAGCTACGCAAAT
GAGGGTTTGGATGTTGTTTCATAAGCATTACGAAAAAACGTTTTGCACAGATCTGCAAAA
TAGTTGCATTGTAAATTTTTTTGTTGTATAATTAAGAATATTACTTATTAATTTCTTTTC
GGTTAGAGAAACAATATATTATTGTGAAATTTACTTCACAGAAAATAAAGATCATGAAAA
TTTTTTCAACATTTTGTTTAGTAAAATAACATCTACACATATTATATGAGGAGGGAAAAA
CATGAGAAAAACTGTTGTTTTGATGTCTTTGGTAATCCTTATGACCTTCACACTTTTTAG
TCAAGAAGTCATCAAAATTGGTATGAACTTCGAACTAACAGGCCCTGTCTCTGGGTATGG
CCAAATGTCAAGAGATGGTGTATTGTTAGCCAATAAGTTGAAACCAACAGTAAACATCGG
GGGTAAAGAAATCAAAGTTGAAGTCGTAGCCGTTGACAACAAATCAGACAAAGCAGAATC
AGCCAACGCAATAAGAAGACTGATAGATCACGAAAAGGTAGTCGCAGTTATTGGACCTGC
AACAAGTTCAGCAGCATTAGCTGCAGCTTCAATAGCAGAAGAAAGGCAAATACCTATGGT
TGTTAACACCGCCACTAATCCTTTAGTTGCTCAAAACAAAAAGTATGTCTTCAGAACCTG
TTTTGAGGATACCTTGCAAGGTGCTCTGCTTGCAACATTTGCATGGGATGAACTTGGAGC
TAAAAACGTTGCCATAATGGTCGATGTAGCACAAGATTACGTCGTGGGACTTGCAAACTA
TTTTGAAAAATCTTTTGAACAGTTTGGGGGAACCTACTTTACAGAATTTTATACAACCGG
TGATCAAGATTTTACCGCTCAACTTACCGATGCCCTTTCAAAAAATCCAGATGCTATTTT
TATGCCAGGGTACTACGCTGAAATAGCCTTAATTTGCAAACAAGCCAGGGATTTGGGGTT
CACAGGTCCCATGTTTGCTGGAGATGGTGCGGACGCGCCTGAACTAATACAAATTGGTGG
AGAATACGTAGAAGGTGTGTCTTATACAACTTACTTTCACGAAGACGCAGAGTTATCCCC
TGCTACTAAACCTTTTGTAGAGGCTTATCAAAAAGAATACAACAGAAGAGCCGACGCATT
TGGAGCTTTGGCGTACGATGCTTACATGGTAATAGTTAACGCTATGGAGTCTGCACAGTC
TACAGATCCTGTAAAAATTAGAGAGGCTTTAGCAAAAACTAAAAACTTTCCTGGTGTAGC
TGGTACAATTACGTATCCTGAAGGATCAGGAAACCCGATAAAACCTGCGGTAATAAATAT
GGTTGAAAATGGGCAATTTGTTTTCCGTACCGTTATCAGACCCAACATGTGATATTTAAC
AATATTAAAGCCATCTCACAAAATGAGATGGCTGTACTTTCTTGAATCCAGAAAGGGGGC
TCATAATTGACCATCCAAATGTTCTTTCAACATCTAGCAAATGCTATTTCACTTGGAGGT
ATATACTCACTTATTGCAATAGGTTATACAATGGTTTATGGGATACTCAATTTAATAAAC
TTTGCTCATGGCGATATTTTTACGTACAGCATGTATTTTGCTTTTTATGCAGTTACTCTC
TTTTTATTTCCATGGTGGGCAGCTTTTATTTTTGCTATTGTTTTAACAGCCCTCCTAGGT
GCTGCAATCGAGCGAGTCGCCTATAGGCCTTTAAGAAAAGCTGATGCTCCTAAGATCTCC
GCATTAATAACAGCTATTGGTATATCTTTCTTCTTACAAAACTTTGCTATAGTTGTTTTT
GGTGGAAGAGCAAAATCCTTTAATCCACAATTAGGAGTTTACCCACCACAGTTTGCACAA
GTATTAAAATTTGGAGATGTAAGAATACCTTTATTAACCTTCATTATCATAGGTGCTTCT
ATTCTTTCACTTCTTATATTGGTTTGGATAGTTTACAGAACAAAAGCCGGTATGGCTATG
AGGGCTGTTTCCAAAGATGTTACTGCTGCCAAATTGATGGGTATAAACACCGATAGAACA
ATTTCTCAAACATTTATGTTGGGCTCTGCATTAGCAGCCGTTGGGGGTATTCTTTGGGCA
ATGAAATATCCTCAAATTTATCCTTATACTGGTATGATACCTGGCTTAAAAGCATTTATA
GCAGCTGTTGTAGGAGGAATTGGAAGTATTCCAGGAGCAATGCTTGGAGGTTTTATTTTA
GGAGTTGCAGAAATAATGATAGTTGCATTCTTGCCTGCTATGGCAGGATATAGAGACGCT
ATTGCATATATTATTTTGATAATTATTCTTCTAGTAAAACCAAATGGACTTCTTGGTGTT
GAAATAGGGGAGAAGGTGTAAACATGGAAAAAACACTATCTTTTAAGACAAAATTCTTTT
TGACTATTATTTTTATTTTGGCAGTCTTTTTATTACTGTTGACAGCAAATAATAAAGCGA
GTGATTATCTAATTTTGATCTTGAATTTAATGGCAATCAATATAATATTTGCAGTCAGCT
TAACTTTTATTAACGGTATAACAGGTATCTTTTCATTAGGACATGTTGGATTCATCGCAA
TCGGAGCATATGTATCGTCAATTTTAACACTTTCTCCTGCACAAAAAGAAATAAGTTTTT
TGATAAAACCTTTAATATACCCTTTAAATGTTATTCAAATCCCTTTTCTACCAGCAATTA
TAATTGCTGGACTGGTAGCTGCTGCGTTTGGATATTTAGTCGCTGCTCCATCTCTTCGCT
TAATAGGAGATTATTTAGCTATTGCAACTCTCGGATTAGGCGAGGTGGTTAGAATTGTTG
CAAATAATACATGGTCTATCACAAACGGTGCTTTGGGTTTAAAAAGCATTCCACAATACT
CTAACCTATGGTGGACTTGGGGATTTGCTTTAATAACGGTAGTCTTCATTTCTAGTTTAG
TAAAAAGTAGTTACGGAAGAGCTTTAAAAGCAATCAGAGAAGATTCGGTTGCTGCTAAAT
CCATGGGAATTAACGTTTTCTCACATCAAGTAGTTACTTTTGTAATTGGTTCTTTTTTTG
CTGGAGTTGGTGGCGCCTTATGGGCACATCTTATTACTACAATCGATCCTAAATCTTTTA
TGTTTCAAAAAACCTTTGAAATATTGATAATGGTAGTCATCGGTGGACTTGGAAGTATTA
GTGGAGCTATAATGGGGGCATCACTTTATACCGTAGGATTAGAGTTCCTTAGAGTTCTAG
AAGAACCAATGTCAATTGGTCCTATATACATACCAGGTATCCCCGGAATGAGAATGGTTG
TTTTGTCTCTCATTCTTATAATTATCATGCTCTTCTGGAGAAGGGGTATTATGGGACGAA
ATGAAATAACATGGGATGGAATTTATAAACTGATAACGAGATTAAAAAATAAAATTAGTA
TGCGAAAGGAAAAATGAATTTTCTAGAAAAATTCAAGGAGGCTTCCAATGACTAACCCAA
ACGATAACGAATATATCTTAGAATTTCAGAATGTAACCAAAAAATTCGGAGGTTTAATAG
CTGTTAATAACTTCAATGGTTATCTAAAAAATGGCGAATTACTTGGTCTAATAGGTCCTA
ATGGAGCCGGGAAAACCACTCTTTTCAATTTGATCACCAGTATATACACCCCAGACAGTG
GGAAAATTCTATTTAAAAAACAAAAAATAAATTCTAAAAAACCTCATGAAGTAACTCAGT
TAGGAATTGCTAGAACATTTCAAAATATTCGCCTGTTTAAAGACATGACAGTTTTAGAAA
ATGTATTAGTCTCTCAACATTTAAAACTGAAGAGTTGGGTTTGGCTTTTTAAAAGTGTTT
TAAAAACTCCTGACGTTTTAAAAGTAGAAAAAGAAATGCAAAATGAAGCCTGGAACCTTC
TAGAAGAGGTGGGATTGGCTGCTTACGCTAATGACAAGGCAAACTCTCTTCCATATGGAT
TACAAAGAAAGTTAGAAATCGCAAGAGCACTTGCTACTGGAGCACAATTACTTCTGTTAG
ACGAACCCGCAGCAGGAATGAATCCTCACGAAACGAGTGAATTGATGGAATTTATAAAAC
ACATAAGGGACAAGTTTGAGTTATCTATTCTCATCATAGAGCATGATATGAAAGTTATCA
TGGGAATTTGTGAGCGTATATATGTATTGGATTATGGGAAAAAAATTGCAGAAGGAAATC
CAGAGGAGATTCAAAAAGATCCTTTGGTAATAAAAGCCTATCTAGGTGAGGAGTTGGCAA
TATGAACAGCGATAATTCAAACATTATTCTTAAAATATCTGATATGCACGTTCACTATGG
TGGCATCCATGCAGTAAAAGGAATAGATATGGAAATTAAAAAGAATGAAATCACAACGTT
GATTGGATCAAATGGAGCGGGAAAAACTACCACCTTGAACGGAATAATGAATGTAGTTAA
AAAGACCGGTGGGAAGGTGCTTTTAGATAATGTTGATATTACAAGCATGGAAACACATAA
GATAGTAGAAAAGGGAGTAGCTCTAGTCCCTGAAGGTAGGCGTATATTCCCTAATCTTAC
CGTTTTAGAAAATCTACGATTAGGTTCGTATTCTCGCAAAGACTCCAATAAAATAAACGA
AGATTTCGATTGGGTACTTACTCTCTTTCCACGATTAAAGGAAAGGCTTAAGCAACTTGG
TGGCACCCTTTCTGGGGGAGAACAACAAATGTTGGCGGTTGCAAGAGGGCTAATGTCAAG
GCCAAAAGTTTTGATGCTTGACGAACCATCTTTAGGACTGGCTCCTATTCTAGTTAAAGA
AGTTTTAGAAACTATAGAAAGAATATGTGAAGAGGGAGTAACCATATTGCTTGTAGAACA
AAATGCCGTTGGGGCATTGAAAATAGCTCATTATGGTTATGTCTTAGAAACTGGCAAAAT
TGTTCTCGAAGGGCCTGCAGAAGATCTCTTAGAAAACGACGAAGTTAGAAAAACTTATCT
GGGAGTAACGGTTTAAAACCTTGAAACCCCCATCATACTTTTTTAAGCTTCTTCTAAGCT
TCCATTAAGTGAATATTAAGTATATTGCTTTATTATTTTGGTGTATCAGAAATAAAAAAC
ATTACTTAGTGGAGGTGTTGGTATGAAAAAAGTTTTTCTTTCTCTCTTTATAGGTATTCT
TTTAGTCGGATCGTTGTTTGCACAAGGAGGACCAGCTGGTGGGGCTCCAATGTCCCAGGT
ACAAAGTCAAGACCGTGACAACCAGATGCTCCAAGTTCAGGAAAGATTGCAAGAAAGAGT
ATTATCTCAAGATGTTTCACCAGTAACCGTTACAGGGACTGTAAAAACCATAGTAGATGA
CGATGTATCTTTAACCTTGAGTGTTGAAATAGACTCCGAAATTTACTCAGTAAGAGTACC
AAAGAATCTTTTGAATGAAGTAAAAGCAGGCGAAAGTATTGAACTAACAGGATACAAGGT
AGTAATAAACGACAACAAGAACTTTGTACCTTTAGAAATCAAATATCAAGATAGAATTGT
GAATATGCAGAGATATATGGAAAATACTAGATCTCAAATTTCCGAAAGATACCAAGAAAA
TTTCCCACAAAACCGAGATTATCAAAGATATAGAGACTTCCAAAATTACCGAGATTTCAA
AAGATATCAACAGTATAAGGATTATCAAGACTACCAAGATTTTCAAAGATACCAAAATAA
TCAAAGATTCAACCAAGAAAGATACCAAAGATACCCAGAATGTCCCTACTACAACGACTA
ATTTAAGGTAAATATTATGAGAAGAGGCCTAGAGGCCTCTTTTTTTATATAAAGAAATAA
ATAACTTTATAATCTTTTTCAAAAATTGAAAAAAACTTCAATATTCGCCCCTAATTGTCT
CTAATCATGAAATTTTTTTCATAATCGCCTATAATCACCTTTTTTAAAAAACGAGAATTG
TGATTCAATTAATAGTAGAAACATTATACTTGCGTCCTTTGTTTAAATCTATAATATATC
GAAGAAGGAGAAAAAATGAGAATACAAAATCACCCCATTTTAAGTTTTAATAGAGGAAAG
CAAATAAAGTTCTATTACAACGGCAAAGAATTGATAGGTTACGAAGGAGAAACCATTGCG
GCAACTTTGTATGCAAACGGCGTTTTTAAATTCAGTGAAAGTAAGAAATTAAAAAGATCA
AGGGGAATTTTTTGTGCTATTGGTCATTGTTCCTCTTGTTTGATGACAGTTGATGGGGTC
CCAAACGTAAGAACGTGCATAACTCCTCTAAAAGATGGAATGAAAGTGGAATCCCAAAAT
ATCGGAGTTGAGACAGTTGAGTAAAATCGAAAATGTTGAATTATTGGTTGTGGGTGGAGG
CCCTGCAGGACTTTCAGCCACACTAGCAGCTGCTAATTATGGAATTAAAGTATCTTTAGC
AGAAGAAAGAGAATTTTTAGGTGGACAACTAATAAAACAAACCCATAGATTTTTCGGTTC
AGAGAAAGAATACGCAGGTACACGCGGAATAGATATACTAAGAAAGCTGATTGACGAAGT
TAATAAGAATAGCAACGTAGAGGTGTTGTTATCTTCTAGAGTCTTGGGGATCTATGAAGA
TAACGTTGTAACTATATTAAACAATCATAAATTGAAGAAGTATTATCCTCAGAGTATTAT
TTTTGCAACAGGAGCATCAGAAAAATTTTTAGCTTTTGAGAACAACGACCTTCCTGGAAT
TTTTGGTGCCGGTGCGGTTCAGACTTTGATGAATGTTTATGGCGTATTACCAGCAACAAA
TGTCTTAATGATTGGTTCAGGAAATATCGGGTTGATAGTTTCTTACCAATTACTACAAGC
TGGTGTAAAAGTATCCGCAGTAGTAGAAGCAGCACCAAAAATTGGTGGTTACTCTGTTCA
TGCATCAAAACTTAGAAGGTTGGGCGTCCCTATTTTAACGTCTCATACTATAAAAAAAGC
AATTGGAAAAGAAAAAGTTGAAGGAGCGGTAATATGTGAACTTGACAGCAATTGGAATGA
AGTAAAAAATACCGAACAACTGATCAAATGTGATTCTATCTGTTTATCTGTTGGATTAAC
ACCATTGGTTGATCTCTTAAAACAAAGAAAAGTTAAAACCACTTATGTTCCAGAGTTGGG
CGGCTATGTCCCCTTAAGAGATGAAAATATGGAAACTTCAATTAAAAATTTATTTGTTGC
AGGAGATGTTTCAGGGATTGAAGAAGCCACGGCTGCGATGATCGAAGGTGAAATAGCCGG
TTTATCAGTTGCTAAAAGAATCGCAAAAAACAACAAAAGAGAAATTGAGCAAAGAATAGA
AGAGGCTAAAAATGAATTGGAGTTGTTAAGATCTGGACCTGTAGGTAAAAAAGTTACGAA
AGGTTTATCTAAATTAGGTTTGAATCATGGGAAAAATTATAACGAAAATCTTTCAGAAGA
AGAATTCGACATCTCGTATTTGATGAGAACTGGAATACCTTCAGAAGAAAATTTAAAAAA
CAAGCTACCATCAGAAGAAAATGTATTTGATAAAGGACCTATAGCCATATCAGAATGCTT
TCAAAGATTTCCTTGTGATCCCTGTGTTAAAAGTTGTCCTTTCAACGCCATATCTGAAAA
TGAGAATATCAACAACATCCCCTATGTTAACTTTGAAAAATGCACCGGCTGTGGCATCTG
TGTTAGTAAATGCCCAGGATTGGCAATGTTTGTAATTCATAAAAATTTCAGTGAAACAAC
TTCAGTTGTAATTATGCCTTACGAATTTCTTCCAAGGCCCCATAGAGGAGAAATCGTCAA
GGTACTTGATAGAGAGGGAAAATACTTATGTGATGGCAAAGTAATAAGAATATTGGATGG
AAAATTTCAAGACAAAACAGCCACAGTGAGTATCGAAATTCCAAAAAAGTACTATTTACA
AGCCAGAAACTTTAAAGTGGGGGAATGAAGTCATGGATGAAAACGAGGTAATAATTTGTA
GATGTGAAGATGTAACCTTGAAAGAAATAAGGAATACCATAAGAGAAGGTTTCACCACCG
TTGAAGAAATAAAGAGGGTAACAAGAAGCGGTATGGGACCTTGTCAAGGTAAAACTTGTG
GCTTGTTGATTGCAAAAGTAATTTCACAGATGACAGGCAAACCGATGGAAGAGATAGAAT
TGCAAAACATCAGACCTCCCTATGGAGGAATAACCTTTGAAGAAGTAACAAAAGGAACCA
TAACGGAAAATGATAAATAAACCCTAATATAATTAGCAGGTGAAAAATATGAAAAATAAG
GCCAATGTTGTAGTAATAGGTGGGGGAGTCGTAGGCTGTTCCATAGCTTATAACCTTGCC
AAAAAAGGGGTTAAAGATGTAGTATTACTTGAAAAATCCTATCTTTCAAGCGGAGCAACC
GGTAGATGCGGCGCGGGAGTTAGGCAGCAATGGGGCACCAAACAAAACTGTCTTTTGGCA
AGCGAAAGTATGAATATTTTTGAGCACTTTGCAGATATCCTTCAAATAAAAAGAGACATA
GAATTAAAGCAAAAAGGTTACTTATTACTAGCATACTCTGAAAAAGAATTAGAACAATTT
AAAAAAAATATCGAAGTTCAACACAGTTTAAATATACCTTCTGTTCTATTGACGCCTAAA
GAAGCAAAAGAAATCGTTCCCAACTTAAACATAGAAAAATTGGTCGGAGCTGCCTACTGT
GCTAAAGACGGGCATGCCAACCCTTTCCAAGTGACTTTAGGTTATGCTGAAGCTGCACAA
AGATTAGGTGTGGAAATAAATAAATTTACCGAAGTCAAAGATATAAAAACTAAAAACGAT
GCAGTACTAGGGGTACAAACAAATAAAGGTTTCATAGAATGTAAAAAGGTAGTTGTAGCT
GCAGGAGGATGGACACAGAATATAACCAAAATGGCTAAAATAGATCTACCAATTTACTCT
GAAAGACACGAAATATTGGTAACAGAATCTGTTAAAAGTATACTAGATCCAATGCTAATG
TCATTCTCTTACAATATTTACTGTCAACAAGAGCCGGTTGGGAGCTTCATTATGGGTTAT
GGACCTGAGAACGAACAACCTAGTTACAATATGGAAAGTTCATGGGAATTCCTTGAAACT
ATGTCAAAAAAGGCAACGTGGTTATTGCCTCCTCTTAAAAATATCCGCATCATTAGGCAA
TGGGCGGGTTTATACAACATTTCGCCAGATAGACAACCAATAGTATCTCAAATCAATGAG
GTAGAAGGTCTATATGTTGCTTGTGGGTTCAGTGGACATGGTTTTATGCTTGCACCAGCT
GTTGGAATTCTAATGGCAGATATAGTTACAGGTGATAAATTAACATACGATGTCATTTTA
GATTTAGAAAGATTCAACAGAGGAGAAATCATTGAAGAGCCCTCTGTTGTATAAAACTTA
AAAAGGAGGAATCAATTTTGAACAACTCAATACCTATTTACGAAATGCCTGAAAATGAGC
CAATTTTAAACTATGAGCCGGGAAGTAAAGAAAAAAAAGAATTGAAGGAAAAACTTTCCA
AACTAAAAAACGATAAAATCGAAATACCTCTTATAATTGGTGGAAAAGAAGTAAGAACCG
GTGATCTTGGAAGATGTGTTATGCCACATGATCATAACTATGTCTTAGCAGAATATCACA
AAGCTAGTGAAAAACAAATCGAAATGGCAATAAAAAGTTCCTTAGAGGCAAAGAAAGTGT
GGGATAAATTTTCATGGGTTGATAGACAATCCATTTTCAAAAAAGCAGCTGAACTATTAT
CCACAAGTTGGAGATCAACATTAAATGCTGCTACAATGCTTGGTCAAAGCAAAAATGTAT
TTCAAGCGGAAATAGATTCAGCCTGTGAATTGATAGACTTTTTGAGATTCAACTCATACT
ATGCAACAAAGATATACATGGATCAACCAAAATCTACAAAAGGTATTTGGAACAGATTAG
AGTATAGACCTTTAGAAGGCTTTGTTTTCGCAGTTACTCCATTTAATTTTACTTCCATAG
CAGGAAACCTACCCACTGCACCTGCTATCATGGGAAATACGGTTTTGTGGAAACCAGCAT
CTTCTGCCGTATATTCGGCATATTTCTTTATGAAATTGCTGCAAGAAGCCGGATTACCCG
ACGGAGTGATAAATTTCATCCCTGGTCCAGGGTCCAAAATTGGAAGTATAGTTTTTAAAG
ATCCTAATTTTACTGGATTACATTTTACTGGTTCAGCTCCAACCTTTGAAAATATGTGGG
CAACGATTGGGAAGAACATAAGAAATTACAAAACTTACCCCAGAATAGTTGGAGAAACAG
GCGGAAAAGACTTTGTGATTGCACACGAAAGTAGTGAAATAGAATCACTAGTAACAGCTT
TAATTAGGGGAGCCTTTGAATATCAAGGTCAAAAATGCTCTGCTGTCTCAAGAGCTTATA
TACCTAACAACATTTGGCCTAAGGTAAAAGAAGATTTGATAGAAAATTTAAAAGAAATTA
AAATCGGTTCTCCAGAAAATTTCACTAACTTCATGAATGCTGTAATTGACAAAGAGGCTT
TTGATAAGATAAAAAGTTATATAGATTTTGCAAAGGAAAGTAATGAAGCCGAAATAATCT
ATGGTGGGAAGTGCGATGATTCTATTGGATATTTTATTGAACCTACAGTAATATTAACTA
CTAATCCAAAGTTTAAAACTATGGAAGAAGAAATATTCGGACCTGTTTTAAGCATCTACG
TTTATGATTCAAAAGAATTTGACAATGTATTGAAATTATGTGATGAAACTTCACCTTTTG
GTTTAACGGGAGCAATCTTCGCTCAAGATAGAAAGGCTATCAAAAAAGCAGAAGAAGTTC
TCGTAAACGCTGCCGGTAACTTTTACATCAACGATAAGCCTACAGGTGCAGTGGTCGCTC
AACAACCATTTGGTGGTTCGAGGGCTTCGGGAACAAACGACAAAGCTGGAAGTGTTATAA
ACCTTTTAAGATGGGCTTCCGCCAGAGCAATTAAAGAAAATTTCTCTCCACCAAAAAATT
TCAAATATCCATT
>MPF_scaffold_339 dna:primary_assembly primary_assembly:ASM150805v1_:MPF_scaffold_339:1:15785:1 REF
AGTTTAAATGTTGAACTACTATCATTAGCTTTATTTTGTGCTTTTTTAACGATGATATTA
ATGAGTTTCATTGGGCTTCCTACATCTGCTACCCAGGCTGTTGTGGGAGCTCTTATTGGA
ATAAGTATTCTAAAAGGAGAATTCAACTCAGCTATTTTAACAAGAATTTTCATTTCGTGG
ATATTTACTCCGATTGGTGCCTTAATCTTCGCTTTTATATTATATAGACTTTTAGCACTA
ATATTTAGAAAATTTTTGGGTGTTACAACCCAAGATAGGTTCTTAAAAATACTAACTTGG
ATCGCTATTTGTTATAGCGCATACTCATTAGGGGCTAACAACGTTGCGAACGTTACTGGA
GTATTTGCAAACGTTTTATTCACTCCATTTCTTTTACTAATTATAGGTGGTTCATCGATA
GCTGTAGGAATTTTATCTACCAACCAAAAGGTTTTGTATACCGTAGGGAAAGGGATTATC
GAATTGGATCATTTTTCATCATCTGTATCGATTTTGGGGGCAGGGGTTACCTTGTGGATC
TACTCTTTAATTGGTATTCCTATCAGTGCTGCACAGGCTACAATAGGTGCTATTGTGGGT
GTTGGATTAGCAGCAGGTACTAGAACTTTTGATACGAACACAATAATGAAAGTAATATTT
GGTTGGGTAGGAACACCTATGATTTCTGGAATTATTTCCCTTATAGTATTATTTCTAATT
CAATTATTATTTTAAAAAAGGGGAGCACAATACTCCCCTCTATTTTTTATTTTGAAAGTT
GTTTGGCCATTATATATTGGTCTATTCCTTGAGCGGCTTTGTGCCCGTCTGCAACTCCAT
GAATTATATCTGGGCCATGTACAATATCCCCACCTGCAAACAACCACGGTACGCCTTCCA
CTTGACCGTACTCGTTTGTTTTTATCTTTCCTCTTTCTATCTTCGTGTTCTTTTGGATAT
CTTCTGGTAAATAACTATAATCTGGAGCCTGTCCAACAGTCATTACGACCATATCCGCAT
TTATGGTAATAGTGTTATTTTCATCGTATTTTGGATTGAATCTTCCGTTTTTGTCGAATA
CTTCTACACATTTCCTAAACAACACACCTTTCAATTCTCCATTTTCAACTATTACCTTCA
CGGGACCCCATCCTGGATGGAAAATTACCCCTTCTTCTTTACCTTCAACAATTTCATCTT
CATCAGCAGGCATCTCATCAAAGCTTCTCTCCAAACTAAGGACATGTACTTCGGATTTCT
TATATTCTAGGTTTTGGAGTCTGAGCATGGACCTTGCAACGTCCATGGCAACATTTCCTC
CTCCTATTACCACAAGGGATTTAGGTATATATGGCTTGGGACCTTCTCCTCTGACATAAT
TTTTCATTTCTTCTAAAATTGTTAAAGAGTCAAAAACTTTTTCATGGTCAGATCCTTCAA
TGGGAAGCTTTCTACCCTTGTTGAATCCAGTTGAAACAAATATTACATCGTTTTTTGCTT
TTAATTCTTCCAAAGTGATATCCTTTCCAACTTTTGTATTTGTTATTATCTTTACTCCCA
GGGACTTTATGTAACTTACATCCTGCTCAAAAGCTGAATCTGGAAGTCTATATGAAGGAC
CTCCGTAATTAAGAACACCGCCTGGTCTGTTCTTTTCTTCATAAACAGTAATTTCAAATC
CCATTAAAGATAAGAAATAAGCTGCAGAAAGCCCAGCAGGTCCGGCTCCAACGATAGCAA
CCTTAGCGTTAGCCTTTTTTATAACTTCCTGATCTAAAATTTCTGGATATTTATCCTGTG
GGATGTTATCCACTATATATCTTTTCAACCATCTTATGGCTATAGGTTCTCCTCTGTGAC
CTATTGTACAAACCGTCTCACATTTGTGAGTACACATTCTCCCACATACAGCAGGCAAAG
GATTCGTTTTGTAAAGATCTTTCAATCCTGTTTGAAGATCATCAGTGTATATATCTTTTA
TGTAATCTGCGATGTTCATATGGGCTGGACATGTCTTTTCACAAATATTACACTCCACAC
ATCTTGAAGCCTCTCTAACAGCCTGTTCTTTTGAAAATCCTTTAACCATCTCTATGAATG
ATGTTTTTCTGATTTCTGGTGGATCAATTTCCATCTCTTCCCTTTCTAAGTCAAGCAGGT
CTGAATCTTCATCTCTAACATAACCTAATGGTTTTTTAATTCCATGGATTCCTTCCTCTG
TGGGTATAAAAAAGAAGGTGTTCGGATCTTTAGATATATGTAAATATTCTTTGGTCATCT
GTAATGAACCCGTGGTACATATATCCACACATAAACCACAAAAGCTGCATCTCCCATAAT
CTATAGAAGGCTTTTGGGGTTTAGAGCCTTCCACATCTGGAAGTTCTTCGATCTCTACCA
TAGTTATAGCATCTGTAGGGCATATTTTTGAACAAGTACCGCAACCAATACATTTTCCCC
AGTCGTTTATATGAAAACCTCTATATCTATCTGAAGCTTCTCGAGGTGTTATTAGAATAT
CTTCCATAGGAACGGTAACAGGCTTTTTAGAAAGGTATTTCCAAGCTCTTGCTGGAGCAA
AAAAACTTTTTTCAGGCGTATTCACCTTATTCACCTCTTTCTTTATTTTTTATCTATCTA
TTTCAGGAGGACATACCCCCATTGTATCCATCCAAAGAGCAGCATCATCTATCCTCGTAC
CTGGCAAATACTTTTCTACCCCCAACAAGCCTTGTGGATAGGACGCTCCTCTAACAGCGA
CTCTATAGGGTTTATCTTCTCCTTCTGAAACCATATAATATCCGTACTCTCCCCTTGCGC
TTTCTACATGGGTGTAAACTTGCCCTTTTGGAACACGCCATCGTAAGGCGCTTCCACTAG
ATATTTTGTTCCATACCTTCCCTTTTTTGGGCATTTTTTCAAGTATCTGTCTTATTATTT
TTATACTCTGATAGGTTTCGAGGTATTTGAAATAAACCCTTGTATATCCATCTGAGTAAT
TTGCCGTTGGAACATAAAATTCTACTTGGTCATACCTTGCGTATGGGTCTACTTTTCTAA
TATCGTATGCTTCTCCCACAGCTGATCTCATACCTATTCCAGTAACTCCCAACTCCCAAA
CAACCTCGGCAGGTAACAACAACTTATCTTTGGTTCTTCTCTGAAAGAGGGGGTTCTTAA
TAATCAAATCTTCGTATTCTGGAAGTCGATTTTCTAAATAATCGAGAAAACTCTTTATCT
TTTCAATAGCTTCCTCACTCAAATCTTTTCTTACACCACCAGGCACTATATACATATGAT
ATATTCTTGCTCCGGTTATTTCTTCAAAAATATCTAATATAAGATCTCTATCTGCCAGTC
CCCAATTTGGCCCAGTGTATAGTCCAACAGGTCCTCCTATTCCACCAAGGGACATTAGAT
GGTTAGCAATTCTTGCTAGCTCTAAGATTATCATCCTTATCCAATGAGCCTTTTCAGGTA
CCTCGATTCCTGTCAACTCCTCTATCGCCATGGCGTACACCATCTCATTTGTATCAGGTT
CTGGAACACAAATTCTTGGTATGAGTGCGAGGTTATTCATCCAAAGTCTTCTTTCCATAA
GCTTTTCAAATCCTCTATGCAACATTCCGGGCATAGGTCTTGCCCTGACGATGGTGTCTC
CATCAACGTACATATGAACACTAAAATTCCCATGCATGCCTGGATGATTTGGCCCTAAGT
ATAATTTAAGTTCTTTCATTTATTTCACCTTCTTTAATGGCATCTTTCACCGCGTTTTTG
GAAACTTCCACATCATACTTTCTATCAGGAAATTTACGTTTAGAATACTCTAAGGGGTCA
AAATCTTTTCTCATAGGAGGTTTATCATCCCATAATTCTAAGAAAAGAGGTTTTTCTGAA
TCCAAGTTACCTTCAAACTTTACACCAAAGAACTCATGGATATCCCTTTCGTAGTATTTG
GCACCAGGAAAAATATCTATGATGCTCATATATTCAGGGTTTTCTCTCTCAATCTTTGTT
TTTGCTACAAAAGTAGTTCCGTTTGACCAATTGAACAGGACATAAACTAATTCAAATTTG
TTTTCTTTAATCCAATCGACACAGGTTATCAAGCTTAACTGTTTCCAACCTTTGTCCTTT
AAATAAGTTAATATTGTTGGCAAATTGTTTTGTTCAACAACTATACTTATTTCATTTTTC
TTTGGTGTGGTGAAATCTTTTATATCGAAACTTTTTTCAAGAATCCTTATCAATTCTTTG
GCATCATTCGTGGAATTCATCCTTTACATACACCTCCCCTAAGGAACGAATTTGATTATT
TCGATACCAATCGTAATTCTCTACATATTTCTTCCATCCATTGGCTTCCCCTTTTGTAAT
CATATTTTCAAGGGTTTTAAAAGTATTCATTATAGCTTCAGGCCTTGGCATACATCCGGC
AACGTATAGATCGACAGGAAGATAATAATCCAACCTGTTGATCACTGCATAAGAATCATA
GTATATTCCACCGTTTATAGTACAAGATCCAAAGCCTACAAGATATTTTGGAGTCATCAT
TTGTTCATAAGTGTATATAACTCTCCTTAAAGTTTTAACGCTCAGATAACCTGTTATCAA
TAGAACATCAGCTTGACGAGGAGTTGCCATTGGTCCCATACCCAATCTTTCCATGTCAAA
TCTTGCGGTCATAGTGGGCGGAAGTTCTACGGCACCACAACCTGTGCAATAATGAAGCAT
CCATAAAGATTTTCCTCTGAAGATATTCTTTATCTTTTCCCAAAAAGTTATCGTATCGTT
TAGATCTTCTTCAAAGATATTCATCTGTTCTATTTTTTCTTCATTTGTCATACGTTCACC
CCCAGTCCTGTAAAAATTACTATCGCAGCTTGAACAAGTGACAGTACTATTGGAACTCCA
TAGAAAAATGTTACAACATTCTCTATTCTAAAACGAGCCGAAACGGCATATATCAGAGTA
ACTAAGGTATAAACAAAAAAGTATTTTATTAAGTATTCGATTAAATTTCCTCCTCCTAAA
AATAGGTTCACGAACAAACCAACTTCCACTAAAGTTGCGAACTCGTGTTGCAAGATCAAC
ATACCGAAATGTTTTCCTCCGTATTCAACCATAGGTCCAGAGGCTATCTCTGTTGGGGCT
ATGGGTGTATCAAATGGAACCTTGCTAAGCATACCGAGTAAGGATATAAAAGCTACTATA
GCTCCCAGTGGCATAGTAAAAATGTGCCATCCGAAAATTCCATTCATTTGTTGCACATGA
GCTAGTTCACTAAGTGAAGAAGTACCATATACGTGTATCATACCGAATACAACTATCATA
AACGGGACTTCATAGGCTAACATCTGAGTTAATGCCCTCATAATACCTATTCCTGCCCAA
GCGTTTCCAGAACCAGAAGCACTCATGGCCATCCCAAGAGAACCAATTGCTAATAAATAG
ACAACAACAAAGAAGTTATCAAGGCCATTGAAAGCAACAATATTGCCAAAAGGTAAGAAC
ATAAAAGTGGCTATCGTTCCTCCCAAGGCCATCATCACACCAAAGTCATAAATAAAACCA
TGTGTTATAGATGATTTTGATAGGGCTTTGAAAATATCCATAAAAGTTTGATACCAAGGC
GGTCCCACTCTTCTATGAATCTTAGCTGTTACTTTTCTTTGAATACCATCAAGAGATACT
TGCCATAAAAATCCGATGAAAACTATCATAAAAGCTATCAAATAACTCATATTTTATCAC
CCCAGAAAAAGGCTATTGTTATTATCACAGAGATCCAAAATACCCCTACAGAAGCGTTCG
AAGAAAAGAACCAGCTTCTAACAAGACGGCCAAACTCGTTTACTCTTAAAGCTATGACAT
CGTAAAACTTTTCCACTGATGGATGATTTTTATACAATCTTTCAAAAGGAGCGTAATAGT
TTTTGGCATAATGATACGATTCAGGATCGTATATAAATTCGCCAGAAGTGTAAGTGTTCA
TTTGATCAACGGGCTGAGCCTTTTTATGTGTGTAAAAAATTAATGCGGCTATAATGAAAC
CTATTACGAAGACCACTGTAATTACTAAAGAATCCCACATGCCACTGAAGGAATATATCT
TAGAACCTTCCACACTGATTGGAACAATATTCAAAGAAGCTTGAATTTTTGAAATAAATC
CTAACATTTCGGAAGGAAATACACCAAAATATATTGTCAGTAAAGACATGACAAGCATTG
GAATCTGCATCATAAAGGGGACTTCTTTCACATCCTTGTGCTTAGGTGACAATTGACCTA
AAAACACTGTAGCAAGAGGTCTAAAAACGTACATGAAAGATCCTATACTCCCAAAAAAGG
TGGCAAATGCTATAAACATAAGTCCTTTACTGGCTAAACCTTGGAAGATCAACCACTTTG
ATGCGAAACCGCTGGTGGGCGGTATCCCAGCAATAGAAATTATGGCAATTAAATAAGCGG
CAAAGGTTACAGGCATCTTTTTTATCAAACCACCAAGTTCGTTCATATTCGTGGTACCCG
TTCTATAAGCTACCGCACCAATAGCTAAAAACATAGCGGCTGATGCCATCGCATGATTGA
AGATATGCATTATTCCACCTGCGAATCCCACTTGATCTAAAAGTGAGATGCCAATCAATA
TGTATCCTCCATTTGCAACGGTGGAATAAGCTATCAATCTTTTAGCGTCTTCTTGTTTTA
TGGCCATAAGGGTTCCAACTATAATGCTTATTGCCCCTAGAACCATAATTATATAATTTT
CATAAGGAACCCCGATTATACGAATATGGTTAGAAAAGATCTGTGAAGTAGGGATAATTG
CGCTAACCAACAAGGCTATAAATGCCCCCATTTTAACTAATCCTCCCGAAAGAACCGGAG
AAAAGGTATGAGGAGCGTTCCCATGAGCTATGGGGAGCCACGTGTGAAATGGAAAAATTC
CGAGTTTTGCAAGTCCCGCGATAATAATTACAAAATAAGCCATTACGGCTGTATTGGGGC
TGCTAATTAAATTCTGTGAAATACTTTCTATATCAAAGGTTTGAAACAATGAGTATAAAT
ACATCACCGCAAAAAACATAGAGAAAGAACCGATCGTGCTGATTGTGTAATAAACTACAG
AGGCCTTCCTCGATTTACCAAGGGGAATTATAAACAAAGAAGACCAAACCACCATCTCCC
AAAATATAAATAACGTAAGAAAATCCTTTGCAAAGAAAATCCCCAATGTAGAAACTACAG
AAAACACGTAGAGCATGTTGTATGAAGCAGGGTTAACCATTTTTTCTATCCAATAGGGAT
TAAAAAAGGACACAAGGAAATAAGTTAAAACCATTATTATGGAAAAGAACCAACCATAAT
TAGAGCTCACCAATTGCAAAGAAAATCCTCCAAAAGATCCAAGGTTAAATACTGTTCCAA
CATCGTTCATATATCCAAACAAAAATATCAACACAAACAACGTTGAAAAAATGGTAAAGT
AACTACCTAACTTTTTGTTTATCTTTGTTAAGAAAAAAGTCAAAACCGATAACAACAAAC
CTGTAATTAACAGAGAGTTTAACGCCATCTACATCACTCCCATTGACAAATAAGATAAGG
AATCCTTCAAAGGTGTTGATACGTTCTGTACAAAATCTCCGAATAGTTCTGGGTAAATTC
CTCCCACAATGAATAAGAACCCAACAACTACCGATACAACACTTATAACAAATAACTTGC
TCATCTTAAATTTGGTTGTCAATTTTTCAGTAGTTTCCTCATGCTCTTCACCTGATACCC
ATAGTTTAACTAGCATCCTTATATAATAAACACCTTCCAACAAACTTCCCAACAATATTA
CTAATGGAATAATCCAGTTGATATTGAATGCGGTGTTTATAATGTTGAATTTTGCATAAA
AACCGTAGAACAAAGGAAGGCCTATCAAAGACAAAGCCGAAACTGTAAATCCAAAACCCA
CTAGAGGATACTTTCTAAATATTCCGGCAGCTTTAGCGATAGAATCACTTGAATTATTCT
CATAAACGTTCGCGGCGGTAGAAAACATCACTATCTTAGCAAAGGCATTATTTATTAGTT
GTAAAATAGCTGCATACCCTCCGCCTATTAAAAATAGTCCAGTGATCAATCCTGCCTGTC
CCACGCTTGAGAAAGTAAGAATTTCCCTCATATTCTTTGTAGAGATCGCAGAAGCTTCGG
CAAATATGAAGGTTATAAAGGTAATTGTGATAAATATATTAAACAAAGGCCCGTTAACCG
TAATTAGATTTGAAAAGAACCTTCCAAACACCAAAAAAATTGTTGACGCATAAACTGAGG
AAAATAATGGAGCAGTCAAGATGTTTACATTGGAATAAATACCTCTAACCCAACTATTAA
AAGGTAAAAGTTTTGCCTCAACCGCTAAACCTGAAAAAATTAAAATAGAAACTATCAGTT
GAATATTTTGTGAAAGTTCTGAGAAGTGAACGGACAAATCAGACATGTTCAAACTTCCAA
CAGCGGCGTATACAATAATTATTCCAAGTAAATACAAACTAGATCCCACGGAACCTAAAA
CCAAATAATTAAAAGTATGATGGTACTTCTCCTGCAAAGTTGATATTATATAAGCTGCAA
TAGTTGCTATTTCAAAGAACACATAAAAGTTGAATAAATCGTTAGTTAACACCATTCCGT
TGAGTCCAGCTAAAGCTATTAACAAAGGCAATGAATATTTTCCAATCTTCTTCATCCCAA
TCAGAGTAGAAACGAGAAATAAAATATTAATTAATATTATCCCGAATAAAGAATAATTAT
CCACCAACAAGTTGATACCAAAAGGTGGCTGCCAGCCTCCAATCTCATAACTTCCTTTTT
GTACAAAAAAAGTAAAGATGGTGTTTAAAACCAAACCAAAAAACAAAAGAGATTTAGAAA
AGTTTTTAAACATTACCCCAACGAACGCTAGAAGTAGAGGAATAACAATTAAAAGTACAG
GATTAATCATCTGAACCACCTCTAATTTCATCTATTTCGATAGAACCTTTTTCAACGTAT
ACTTTCCTAATAAAAGCCAAGCCTAAAGCGGTAGTTCCAAAACCAATAACGATTGCGGTT
AATACCAAGGCTTGAGGAAGGGGATCAACATAATTTGAAACAGAATCAAACGTTATGATC
GGTGCGTTACCACCGTTAACGTACCCAATAGATATAATGAAGAGATTCAACCCTAATTCT
AAAATATTCAGTGAAATAAGCATCTTAACCAAATTCTTTGATGAGAGTAAGCCATAGATT
CCAACAAAAAAAAGCGCTAAAAACAAATACTGAATCATTCTTCTCCCCCCTGTGTTAAAA
AGTTACCTATGATATTTGACAATTCAGAACCAACTTTTAACCCTATCAACACATATAGTA
TAGGTGTCAATCCTGCACTAAAAAGGTGACCAATCTCACCCGATGGTAAGAAGTTGTACA
AAAATGAATTAAAAGCAAAAAGTCCTATTAACCCTAAAACTATTATTAATACTCCTGAGG
TACCTTCAAGTACGGTGAAGGCATTCATCTTTTCTTTGAATTTATCATCGCTTATGTACA
TCAATAAAACTGATGAGGCTATCATAGCCCCCCCTGGAAATCCTCCACCCGGGGTTAGAT
GACCGTGAACGAATATATAAATCCCAACGATCAATATGATGCCTGTTATAATTCGGACAC
CCGCCTTGAGAATGAAATTTGGTTTTACTCGAAAGCCCAATCTTTCCTTCCCTACATTTA
AAAGCAACGCTACTCCCATTGCTGAAAGGAAAAGGACGGTTAATTCTCCCAAGGTGTCAA
ATCCTCTGTAATTGACAACTACAGAAGTGACAATGTTGGCTGATCCTGTTTCCGGATAAG
GTCTGGTTTCATCTGTGTTCTTTTCTAAATATCTTTGTGAAATGGTGTTATTTAAATCTT
TCTCCCCATACTTTGGAAAGAAACTTTGTGAATCGTACAGTAACGAGAATATAAAAAAGG
CAACAGTAAACGTCAGTAAAGCTGCAACAAACTTCTTCATTATTTCTCACCACTCTTTTT
CATAGCCATCAAAGTAAATACGAAAATCGAGGTCATCAAACCAGAACCTATAACCGCCTG
AGTTATAGCAACATCTGGAGCTTTCATGATAATGAATTCCACAACTGAAAGCAAAGAAGT
GATTGATAAGAAAACGATCGAATTCAACAACTTTTTCGATTCAATAGCCATCAAAGCGAA
GAGAATCATTATAAAACCTGTGATTACACCAATTATTTCAATCATTTTGACTCATCTCCT
CTTTCTCATACAAACTTTTTAAGTCGTCTTTTTGTAATTTGGCTATTTTTGCACCGTGTA
AATAGGAAGCACGGGCTAAAACGGAGCTCCCAACGGGATTGGTAATGGTCATAAAAATAA
CCAAGATAATTGATTTCAAAAGCCACGAAGGGTTTAAAAATCCAACCCCTAAAATTAAAG
AGAACGCACCTAAAGTTGTGGCTTTCGTACCCGCTTGTATTCTATTGAAAACATCTGGCA
TTCTGAATATTCCCAAACCTCCCAACAAATAGAAAATTCCTCCAATTATTATTAAAACGT
CTCCGATCACCTTCATTTTTTCGCCTCCAAATATCTGGAAAGAACAACGGTTTCCAAAAA
GGATAACACCCCGTAAACTATTGCAATATCCAAATAAATTTCATTCTTGAAGACTTGAGA
TAGCAAGACAATAACTCCTGTGATCATGACGTTCATTGTATCTAAAGATACGATTCTATC
AGTTACTTCAGGACCAATTATCATTCTCAAGACCGAAAAAAACACACCTATTCCAATGAG
GCTAAACACGATAATCTCGATCATTTGTATATCCTCCCCAAAATTTTTTCGAAAGTCCCT
GTAACATGCTTTTTGTAATCTTTTTCGTTTTCACCTTTTATATCTATCCAATGGATGTAT
AGGTTTTCATCATCGACATCTATAGATAAGGTCCCAGGGGTTAAAGTAACGGAATTTGCC
AAAGTTAACTTGCCAACGTCACCCTTCAAATCAACAGGGATTTTTACAAAACCAGGGTTT
AAAGGAATTTTTGGTGTCAAAACCCTTCTCGCAACATCGATATTAGATAAAAACATTTTG
TAGAGGAAAACAGGCACGTATACAATCACAAATAAAGGTAATTTGTATACAACAGAAAAA
TCAAATTCATAATCCACAAGACGTGAAATGACACCTGCTAAAACAATTGAAACTAACAAT
CCAACGATAAGTTCAGAAAGGTTAAAAGAAGTCATGAACAGCCAGATTACTAGAAGAACA
ATAAAAGTCGAAACAAAATTCTTCACAACAATCCCTCCACTTCATATAGTTTGTGAAAAA
AACCTCATACTGGATAAAATGAAAATTTTATTCGAATACATTATACCAGTACATGGTATA
ATATCAAAATCAAGAAAACACCTTCTAATTGAATATATTCGTTCTTAATTACCTTTAATT
ACCCCAAATCGCTAATTTTCTACCGTATTTATTTTTTATGGTATAATTGAATATGCAATT
TTTTATATCTTCTTTTAAGTATTGATCACCTTCCAGGGGGTACCGTTGAAAGGAGGAACA
ATAAATGGACAGAAGAATGTTGGGTAAGACACAAGAAGAACTCTCTATAATAGGTTTGAA
TTTGGAAAAGTTGTTGGTAAGTGAGGATGCTTATGAAGTTAAAAGGTATTTAGAAAAGTT
TATTCTAAGAGGTGTAAACTTTTTTGAAATTTCTCTTAAATTTGAACCCAAAGATGAAGC
AGCGGTTTTCCCCATAAATCTGTATAGGGATCAACTTTTTATTGCGGGTAGATCTTACTC
CAAAAGCGGTGATGAGATACAACAGGACATAAAAGAACTATTAGCTAAATTCAATCTTCA
ATATTTAGATTTAATCCAAATTATTGTAAAAACTCAAGAGGATATTCATAGAATTCTAGG
TCCTGAAGGCGCTTTAGAGGGGGTCTTTGCCGCTAAAAATTTGGGCTTAATAAAGTACAT
AGGTTTTTCAACAAACAAAGAAAGTATAGCCTTAAAACTTTTAGAAAGTTATGATTTTGA
TTCGATTACATTTCCCATAGATTGGATGAACTGGTACACAGGTTTTGGAAGAAAAGTGAT
TTCTAAAGCTAAGGAAAAAGGTACCGGTGTAATAAGTAAACAAAATCTTATAAAAAAGAT
AACGAAGGTAAATGAAGAAAAAGGTATATCTGACCTTCTTTATATTCCTTCTGAAAGTTA
TGAAGAAGTTAAGACAACGATAAGATTTTCTCTTACTAAGCCAATAACCTCTATCTTATG
TTCTAGCCACATTGACCTTTTAGAATGGTTAATACAAGCAGCCGACGAATTCACACCCCT
TGACATTCAAGAAGAAGAAAATTTGCGAAAAAGTTGTGAAGATCTAGCAAAAGTATTCAA
TCCTAAAAACATTTGAGGAGAAGTGGCATGTGTGTATCAATAATTGGTGGAATAAATATT
GATTTTAAAGGATCTCCCTACCAAAAATTATCGTTCAAAACTTCAAACCCCGGTCGTATC
TTTTATTCTTCTGGTGGTGTTGCTAGAAACGTTGCACACAATTTATGCAAATTAGAAGTG
CCTGTTAATTTGTTTGGAGTAGTTGGGGACGATATATTTGGTGAAATAATTTTAACGGAA
CTAAATAACTTAAAGATAAATACTAATTTTATCAAGAGATGTGATAATCGCCGTACGGGT
GTTTACCTTGCTATTTTAGACGAAAAGAAAGATATGATGGTTTCTATATCAGACATGGAT
ATTATTAAAGAGATAAATGTAAATTACATAGAAAAATATAAAGATACCTTACTCCACTCG
AAAATAGTCTTTCTTGAAGCAAATTTAGAAACACAAACGATAGAATACATACTTAAAGTT
CTTGAAAACACGAACGTTTACACAGTTTTTAATGCGGTGTCAAATCAAAAGGTAAAAAAA
TTAAAAAATATAACTGAAGAAATTGATTACCTGACTCTAAACTTCTCAGAATTGAAATCT
TTAATTGAGCAAGAAAATTTGAATTTTTACGATGAGAAATCTATACAGACTATTTTTTCA
GATAAATTCCCCAATATTTTTAATTTAATTGTAACAAATGGGGATATGGGGGTTCTATTT
TTAAACAATCAATTTAAAAAAGCAGAGTTTTTTTCTGTAGGTAAAGTTGAAGATTTCGAA
ATAATCGATGCCAATGGTGCTGGAGACGCTTTTACTGCCGGGTTTATCTATGGTATTTAT
GAAGATGCTGATATAGAAAAATGTATTGAATATGGAATAAAAGCTTCCCATATTACCCTA
AAAAGCCCAAAAACAGTGGCAGATGAGTTATCTTCTGAAATTTTTGGTTGACTAAAAGTC
AAAAACAGGGCAAAGCCCTGTTTGCGCTACTGTGCAAACCATGTTTTTTTGGAGCTTTGT
GCAAAATGGTTCTTTATAATGCCTTAGGAACAATTCCCACGTTTTCATTTGTGCAGCTTT
TGCCGTTTTATGCAAAAAGCTTTTTGTAGCTTTGTGCAAAATAGTTTGTTTGCAATTCTT
TAGAAATGTTTTTCAAAATCTCGTTTGCTACGCTAATGATGTATTGAAATTGGGGATCTT
AAGGGGTTTACCCCTTAACGTCCGGGCAAAGGGGCGCTATAGAACGTCTATAAAACATTA
AAAAACAACTATGGAGGAAAATAAAATGAATATAACCCCATACTTAGAGATTAAAGAAGA
AGTGTACCAAGCCTTGAAAGAAAATAGAGCCATAGTTGCCTTGGAATCGACTATAATTTC
TCACGGAATGCCTTACCCACAAAATGTTGAAGTGGCAAAAAATGTAGAAGATATAATAAG
AGAACGGGGTGCAGTTCCAGCAACTATAGCAATAATTGAAGGTAAAATGAAAGTAGGATT
ATCAAAAGAAGAGATAGAGTTTATGGCTAATTCTAAAAACATATTGAAAGCCAGTAGAAT
GGACCTACCTGTTATCCTTGCAAAAGGTTTTAACGCGGCTACAACGGTTGCGGCAACTAT
GATAATAGCTGAACTTGCTGGAATAAAGGTCTTTGTAACAGGAGGAATAGGAGGTGTACA
TAGAAATGCTCAAGAAACGTTTGATATTTCCGCTGACCTGCAAGAACTTGCGAAAACGAA
CGTTACGGTGATATCTGCCGGACCTAAAGCTATATTAGATCTTCAATTAACCAAAGAATA
TCTCGAAACTTTTGGCGTGCCAGTGATCGGCTATCAAACGGACGAGCTTCCATGTTTTTT
TTCAAGAGAAAGTGGGATAAATGTACCTTATAGAGTAGAAAACCCAAAAGAAATTGCATT
AATAATGAAGGCAAAATGGGACTTGGGTTTACAAGGCGGCATTTTTATTGCAAATCCTAT
TCCAAAAGAGTATTCATTGGATTTTGAAAAAATAAATAAAACAATAGAAAACGCAATAGA
AGAAGCTAAAAGTCAAAAAATAAAAGGTAAGGAATTAACCCCCTTTCTACTTTCAAAAAT
AAACGAATTAACAAAAGGGGAAAGCTTAAAAGCAAATATCGAATTAGTCTACAACAATGC
CAAACTCGGTGCAGAAATAGCAAAAGAGTTTAACATCTTATCTTAGGGGAAAGGAATGAT
GTATTTGAAAGAGAAACCCATTAAAAGAGTCGCGGCAATTCATGATCTTTCAGGGTTTGG
TAAAGCTTCTTTAACCGTTGTAATCCCTATATTGTCTTCTATGAAGATTCAAGTCTGCCC
AATTCCTACTGCAATACTCTCAACCCATACTGGAGAGTTTAAGGATTACACTTTTTTGGA
TTTAACAAAAAACATGAAAGACATCATAGCACATTGGAAAAAATTAGATTTAAGTTTTGA
TGCAATTTATAGTGGTTTTTTAGGGTCAGAAAAACAGATAGATATTGTGATAGAGTTTAT
ACAATATTTTTCACAAAAAAACGAGACCCTGGTAGTCGTTGATCCAGTAATGGGGGATGA
TGGGAAACTTTATGCAACCATTACGGAAGCTATGGTTAAAGAGATGAAAAAATTAATTTC
CAAGTCTCATGTGATAACACCAAATTTAACGGAAGCCTGTTTTCTCTTGGATGAAAAGTA
CGACCAAGATATAAGTGAAGAGATGTTGAAAAGCTGGTTAATACGTTTGGCAAACATGGG
ACCAGAAGTGGTTATTATAACAAGTGTTCCTGATGAATCCAAATCAAAAATAGGGGTATT
AGCTTACGAAAAGACAAATAATAGATTTTGGAAAATCACCACTAACTATCTAAAAGCTTT
ATATCCTGGGACAGGGGACGCTTTTGCAAGCGTTATCGTTGGTAGTCTTTTAAATGGAGA
CAGTGTGCCGATGGCTATAGATAGGGCTACCCAATTCGTATCTACATGTTTAAAAGCCAG
TTATGGTTATAAATATCCACAAAGGGAAGGAATATTACTAGAAAAAGTGCTCGATACTTT
GAACACAACGACACTTTTACAAAGCTATGAGATTTTTTAGAAGATTTTTTGTTGTATAAT
ATTAGAAAGCAAAAGGTTGGTGCTTAAAAGTTATGAATTTATCGGTGTACTCAGAAATCG
GAAAATTAGAAAAAATCCTTCTACACAGACCGGGAAAAGAGTTAGAAAATTTATCTCCTC
ATTATCTTTCTGATCTGTTATTTGACGATATTCCTTTTTTGTATAAAGCTCAAGAAGAAC
ATGAT
>MPF_scaffold_355 dna:primary_assembly primary_assembly:ASM150805v1_:MPF_scaffold_355:1:15295:1 REF
TTTGTCCCACGAAAGTGAAGGTATTATTGAAAAAAACGAAATCGTTTATACGTACTTGGC
CGCTTTCTATGAATATTTCTTTTCTTATACTACCTTCTTCGTCCAAGAAGTATAAAAAGT
ATTGGTTCCCTTTAACTGCTATAGAAACATATTCATTATTACTTATTTGACTTATTTTTG
TTAAGTATGTCCCTTTTTCATCAATCTTTTTGAAGAAAGATTGACTGTTGGTTGATCTAA
GTTCTTGAGTATCTGAAAGATACCTTATTAAAGGCTCTTCTTGGCTAACATAGGTACTAC
TTAAAAAATCAACTGTATCGTTGGTTTTTGAATTAGTAAGGTATATTCCAGAGACGAAAA
AAAAGATAGAGAGAGAAATTATTGCAAAAAACAATATTTGCTTTAACATAGATGTCACCA
CTTTCTTTTAAACAAATCATTTTTTGTATTTAATGCCATAAGAATTAGGGTTTTGCCAGT
TAAAAGACACCTCTAATTTTACTTTTAACTGTTTTTCCAGTTCTTCCGTTAAAGATGGTG
TTAAATAGCCAGAAAGATTATGAAATGCATTAATTTCTATTATTTTTACTTTTTCTTTTT
TTATTTCCTTGGCCGAGGACAATAATTCTTTTATCAATCTCCCATGTACTAGGGAAGGAG
CTATGATTTTACCGGTTCCATGGCATAATGGACATTGGGAATACACGTTGGTATCCAAAG
GTTGTGTAGTTCTTTTTCTAATAATTTCTAAAAGTCCCATGTTTGTGAACCCTAATATGG
TAACTTTTGATTTATCTTTTTTTGCTTCTTCTTTAAGAATATTGATAATAGTTTTTTTAT
GTGAAGGGTCTTTCATATCTATAAAATCTACAACGATCATTCCTCCAATATTTCTTAATT
TCAATTGTCGGACTATTTCTTTGGCTGCTTCCATGTTTGTAATAAACGAAGTTTCCTCAA
TATTCTTTCCTTCCAAATTTCCAGCAGAATCTACATCAATGGCGGTTAAAGCTTCTGCTC
TATCTAAAGTAATGGTTCCTCCACCTGATAGTTCGATCTTCTTTGTAAAGATTTCTTCCA
TTTGATGATATACATTATGGGTCTGAAAAACATCCCCTTTAACGTACTCCACTTTGGGTT
TTAGTTCAAAGCCTTTCAAACTTTTCTTTAGTTTTCTAACAATTTGTCTGTCGTCTGTGA
TTATTTTTTTTGTTTTAGAATCCAACCGTTCTCTTAATATGTACTCAAGAAAATCGCTTT
CTTCGTATAAAACTCCAGGATTTTTTTGAGATTGAAATCTTTGCAAAATACTATTATACA
TTTTTCGCATTTCTTTTAATTCCATTTCTACTTCTTTTTCGTCGATTCCTTCAGAATTAG
TTCTGAATATAATAGATTCGTTATCCATTAGCATCTTTTTTGCTATCTGTCTCAATCTTG
TTCTTTCTTTTTCTTGAAGAATTTTTCTGGATATGCCAATACTTTCCTTAGAATTTGGGA
TGTATACTAGATATTTACCCGGTAGACTTAATTGCATAGAAAGTTGAGGCCCTTTTCTGG
TTCCCCCATCTTTTCTTACCTGGACTAGAATTTTGTCTCCAGCGTTATAATGATTAGGAT
CATCAAGAACATCTCGATATCTTAGAAAACCATTTTTTCCTAATCCTATATTTACAAAAA
AAGCTTCTAAACTTGGAACTTTATTTTCAATTATACCCAAGAAGATTTTCCCCGTATTCT
TATCGGTTTCAAAATCCTCGAAAAAAATTTCACATAATTTATCCTCTTCCATTATTGCTA
TTCTTATTTCTTCAAGAGCTTTACTTACTAACATTGTCTTTTCTTCGTCCATTGCTTTAT
TTCCTTCCTCCAACTTTGTTCTAAATTATCTTTCCATTAAATTTATTCATTGCTTCGTTT
ATTCTGCCTTCTAAAATCAAGTCTATTGCAATAGTAACATAGTCTAGAACTTTGTCCAAT
ATAGTCCATTCTTCTTGCGTAAAAGGGTTTAAAACATAATTTGCCAAATTTCCAGATCCA
TGCTCGTATCCATTGTTGATACCTATTCTTATCCTGGGAAAATCTGTACTTTTTAAAATA
CCTATAATTGATTTTAATCCATTATGTCCACCATCTGAACCGCTTTTTCTTATACGTATT
TCCCCTAAGTTCAACCATATATCATCGTAAATTATTAATAAACTTTCTTCTATTTTACCA
AATTTTTTAAAAACATAAGGTAACACTTCTCCACTTGCATTCATGTAAGTTAAAGGTTTG
ACAAAAATATTGCTTTCTAGAGCAAAGCCTTCAAAATTTCTACCGGATATTTTTTTAATA
TTCGATATATTTTTTTTGTTTTCTGCATATTTATCTAAAGCTAAAAAACCCACGTTATGC
CTTGTAAAAACATAACGCGGGCCAGGATTACCTAAACCTATTACCAAATTTCTCACTGTT
TATTCTTCCTTCATGTCTTGAGGAGTTTTTTCTTGTATTACTTCGGGTTCGGTGATTTCT
TCCTCTTCAGTTTCTTCGACTACTTCTTCAGCAGCTTTAGGTTCTATAACGCTAATGACA
AGCTCTTCATCTTCAATAAGAGCGTCAGCATCTTTTGGGAGAAGATTTTTAATATCTGAA
ACGGATAAAGATTCACCCATTTTTAACTTAGAAATATCCACCTTTATAGAATCAACTATA
TCTGAAGGTAGAATAGCTACAGGTATTTCATGAACATAGATGTTCACATAACCACCTTGT
GTAACTCCAACAGGTTCTCCTTCAAATTCTAAGGGTATCCTTAAATTCATTTTTCTTCCT
TCTTCTGGCACATAAAAATCTACGTGAATTGGTTGGTCTGATACTTTATGCCTTTGAACA
GATTTTACAAAGCAAGTGACTTTTTCTTCGGTATCTTCTCCCTTTACATTAAGTTCAATC
AAAGTAGTTTCAGAAACTTTTTCTAACATACTTTCCAGTTCTTTATATGGAATATTTATA
TGTTTGTTTTCCTTTAAAGCTGGCCCGTATACTTCTGCTGGAATTAATTTTTCATTCCTG
AATTTTCTTGCCTTGACCTTTGGATCTCTTCTATTAACAACCATTTTGTAAACTGTAGCC
ATACAATAACCTCCTAAACATTTATCTTTTTACTTTCTTTAGAAACTCTAAAACTTCACA
TAGCGCCCCTTTGCCCCACTCCCCCCATAAGGATGAAAGAGTTTTTCCCCTTCGTCTTGT
TCTCCACCCACAGTGGAAAACAGCTTACGACCTGTAACCTTTTAAAAATCAGTGTATAAT
TTATCATCTGAAAAGTATACTAACAGATAAATTTTTTCTTATTCTGACTATTGCTTCCCC
CAAAAGTTCTGAAGAATTTAATTCAACAAATTTGTCAGGCAATTCCTTATGATATATTGT
ATCTGTAACAATTATTTTATCAATAATTGAATTTTGCAATTTTTCGACGGCGTTGAGTGA
CAATATTCCATGTGTAGCGGCAGCGATAATTTTTTTTGCTCCTTTATTATGTAAAGTTTC
AGCAGCTGCTACTAAAGATCCACCTGTATCTATTATATCATCGAATATTATACAATTGGC
ACCCTCTACCTCTCCTATTACATTTATTACTTCTGCAACGTTATCTTTAGGTCTTCTTTT
GTCGAGAATAGCTAAAGAACATCCCAATTTTTGGGCAAACTTTCTAGCTCGTTTTACTCC
ACCAACATCTGGTGAAACTACCACAGTCTCGTGTTGTGTCAATTTCATTTCTTCTAAAAA
ATATTTTGAAAAAATAGGAAAACTCCAAAGATTATCAACTGGTATATCAAAGAACCCTTG
AATTTGCTCGGCATGAAGATCTATCGTCACTACCCTAGTTGCACCTGCTGTTGTAATTAA
ATTAGCAACAAGCTTTGCAGTAATTGGATCCCTACCCCTTGCTTTTCTATCTTGGCGGGC
ATACCCAAAGTATGGAATTATAGCAGATATAGATGCAGCGGAAGCCCTTCGCAAAGCATC
TATCATTATCAGTAACTCCATGATATTGTTATTTACAGGAGGAGCAATGGATTGAATTAT
ATATACATCAAATCCTCTGACTGTTTCGTTAATTTTTACATTTACTTCACCATCTGCAAA
AGTTGATACTTCACAATCTCCCAATCTTGTGCCCATGTATTCTACAATTTTTTTTGCTAA
AGGAGTGTTGGAGTTTCCCGCAAACACCTTGAATTGATTCTCGTTAGTTGGCATTTTTAT
ACTCCCTTCTCTACATTTTGTGAGTTCTTTTTTAAAACCCAATTTTCTTTGTTTATTTGA
CGTGCTCTTCCTAAAGCCAAAGCATTGTCTGGCACGTCTTTTGTTATTACAGACCCCGCC
CCTATAAGAGAATTTTTCCCGACATTAACTGGTGCAACTAGAGAGGTGTTACTTCCAATA
AATGCTCCATCATCTATAAAAGTCTTGTTCTTTTTTTTACCATCATAGTTACATGTTATA
GTTCCTGCACCAATGTTTACATCTCTTCCAACATAAGTGTCACCTAAATAAGTTAAATGT
TGCGCTTTACTATTGCAAGATATTTTGGTTTTCTTAGTTTCAACAAAATTCCCTATTTTA
ACGTTCTCTTGCAACTCTGTTCCTTCTCTCAGTCTCGAAAAAGGACCTATTGAAACGTTT
TTGTGTATTCTACTTAATTCGCATTCCGATCGAATTATTTTCACATTGTCTTCTATGATA
CAATCTTTGACCCTGGTTAAAGGGCCTATTTCACAATTTTCTCCAATGGCCGTTTTTCCG
TATATAAAAGTTTGAGGGTAAACTATTGTGTCAGGACCAATACTTGCATCGACGGAGATG
TAGGTGGAATCTGGATCCTGTATTGTAACTCCATTTAACATATGTTTCTTTAAAATTTCC
ATTCTTATCTTTTTTTCAGCTTGCGCCAACTGTATTCTATCGTTTATGCCTATAACCTCT
ATTTCATTTTCTAATTCTACCACACCAACTTTTTCCATATGCCGAAAAACATCAGTCAAA
TAATATTCTCCTTGGGCATTTTGTGGAGTTATATGGTGCAAGGCTTCTTTTAATTGCTCT
CCCTTGTAAACAGCGATCCCTGTATAAACTTCTTTTATTTGCTTTTCAAAAGTATCGGCA
TCTTTTTCTTCGACTATTTTAACAGATTTATCTTCGTTTTTTATTATGCGTCCATAACCA
GTTGGATCATCTAATCTTACTGAGAGTATGGTCGAACTGTTATTATCTTTTAAATGTCTT
TCAATAAGAGAATTTAAAGTATTGTAAGAGATAAAAGGAACATCTCCGTAAAGTATCAAG
ATATCGCTACTATCAAGAAATTTTTCTGCACAGATTACAGCGTGACCAGTTCCTAATCTT
TCTTTTTGCTCAAAAATTTTAACATTATCATCTAACAATTCTTTTACCTGATCTTTGCCA
TTTCCTAGAACTATCCCGATATCGTTGCTTATTTTTTTTGCAATATCTATAACCCAATTT
ATCATTGGTTTATCCAGAATTTTATGTGCAACTTTTGGGATCTTTGATTTCATTCGTTTT
CCTTGCCCAGCGGCAAGTATTAATACTTTTATATCTACCTCCTCCTTTCATACATGGACG
TTAAGGGGATTACCCCTTACATCGTTTGCTACGCAAACGAGATTTTGGAAAACAGTTCTA
AAGCAACACATCATTTGCAAAGCAAATGATGGTTTGGATATTACTTCAAAAGCACCATGA
AAAAACTTTTTGCATAAGGCTGCAAAATGCTTCACAAATAAGAATTAGGATGTTACTTCT
AAAACATTATGAAAATGCTTTTTGCATAAAACGGCAAAAAATAACTACAGCTTTGTAAGG
CATTCTTTAATGATCTCTTCCGTTTTCAGATCTTCTAAATCAAGTTGACCTATGACTTTC
ATAATTTCATATCTTTGAAATCCGAGTGTTTCTAACGCCTCTATTGCTTCTTTTACATTA
TTATTTCCATACGATTGAGTATCTACCCCGGTTGAATAGGCGCTGAAAGAATTGGAAAGT
TCAGATATTAGTCTTTCTGCTGTTTTCTTACCTATGCCAGGAAGGTTTGAAAGAAGCATT
GTGTCTTGGGTGTTTATCATCCGTATAAATTCTTCTGCATCTGTTTTTCTAAGGATTTTT
GATGCAATTCTTGGCCCGATCTTTGAAACTTTTTTTAAACTTTCAAACACATCTCTTTCT
ATTTTATCTTTAAAAATATAAAGTGATGTGTTCCATTCGTTTATTTCAAGGGATGCAAAA
AAATCGTATTGGTCACCTTTTTTTAAGTATCTTATAACGTTGTAGGAAGGATATGCTTCC
AAAGTTAATGCTCCAATTTTGATCAGAACTTTTTCTTCCTCGAAATCTTCAATGGTAGCG
TTGATTTTTCTTATCATAATTATATACCTCAATAAAAATTTCTACAATGCCACTAAATTA
GTGGATATTAATTCTTTAATTTTTCCAACTAGATACAAAGAACCAGTAACAAAATAAACA
TCACTAGTTTCTGATAAAAGTTTATTGAAACCATCCGAAGGGTCTTTTATAAATTCAACA
TTTTTGGTATACTTTTTAAATTCTTCATATATTAATTCTGGATGTCTTCCCCTTTCAGTA
GGGACTGATGTTACAATTATTTTGTCAAAAACTGAAGAGAAAATTTGTGACATTTTTTCG
TAATCTTTATCGTCCAATATCCCAATCAAAGCAATTTTTTTCTGGGTAGGAAAGTAAAGA
TTGATACTTTTTTCTAATTGTTGAGCAGCGGCAAAATTGTGGGCACCATCGAAAACTATC
TTTTTACCATTTATTTCTGTGTACTCAAACCTTCCTTCCCAATAAAAGTTTGCCATAGCT
TCTCGTACTTTCTCGATAGATAGAACTTTTCCAAATTTTTTCATAAACGCTTCTACTGCT
GCCAAGGATGTAGTAACATTTTCCATCTGAAACGTACCATTAGCACCAAAAATCAAATCT
TTAATTTCATAATTGAGACTATAATAATCCAACATATTTTTGTTAATAAAATATCTATAG
TTGTTAGAATGAAAATCTTTTCCATATTCAAAAATCTTCTCTGCCTTAACTTCTTTAGCT
TTATCTAGAATTACTTTCTTTGGACTTTCATCTATATTTCCCAATACCAAAAAATTGTTT
TTCTTTATTATACCTGCTTTCTCATAAGCTATCGTTTCAAGAGTATCTCCCAAGGTTTTG
ATATGGTCTTTGGATATAGAAGTTATTACTGAAATATCAGAATTAAGAATATTAGTAGCA
TCCAATCTTCCACCTAAACCCACTTCAATGATGCCTACATCTACTTTTTGTTTTTCAAAA
TACTTAAAAGCCATAGCTGTTGTTATTTCAAAAAATGAAGGTGCGTAATCTTCACCTTTT
AGATCCATTTTTCTTATTTCTTCTTCAATTTCATTGTATATATCTACAAATTCTCGTTCA
GAAATGTTTTCTCCATTCAACTTTACTCTCTCTGTTAATGAAACCAAATGTGGAGATATA
AAAGTACCAACTCTCAATCCATTATATCTTAAAATTTGTGATAAAGCAGTGGTAACACTT
CCTTTTCCGTTAGTACCTGTGATGTGTATACTGTTGAAAGAGTTCTGGGGATTTCCTATG
CGTTTAGTTAGTTCTTCTATCCTTTCAAGGCCTAACTTTACCTTAAAATTTGCTGCTCCT
CTTTGATAAAGATAATCAACTAAATTGGTAAATTCCATTTAACTAATCTCCTTTAAGAGT
GCTTGTAATTTTTGATATTTTTTCTCACTTTCTATCAAATCTTCTTTTGTTTTTTCAACT
ACATCTGGATCGGCCTTTTCTACGAAATTTTTATTCGATAATTTTTTCTTATATACTTCT
ATATCTTTTGTTAGCTTGTCCAATTTTTTTGTTAATCTTTCTTTTTCTGTTTCAATATCT
ATGTAATCGCCTAAAGGTATGTAAGCTTCTACACTTTCATCCACATAGGCAGTAGCAGAT
TTAGCTGGTTTCACTTCAGTTTGAGTTATATCTTTCAAAAAAGCTAAATGTTCAATTAAA
TTTATGTTCTTTTCTATAAAATCATCTTTTTCTGTAATAATTTTGTATTTCAAGCCAACC
TTTTGGGTTTGGGATATATCCATTTCCGCTTTAACGTTTCTTATACCTTTTACTAACTCC
ATAACCTTTGAGAATACTTTTTCCGCATTAGGATAAATATTATCCTCGTTTAGCTCCGGC
CACTTAGCTCTTATCAATAATTCTGAATCTTTTTCTATAGGCAATTTTTGCCATAGCTCT
TCAGATATATATGGCATAAAAGGGTGCAATAAACGTAATGAAGAATCCAAGACTTGTAAG
ATAACGTTTTGAACTATCAATTTATCCTTACCACTCGAATTTAACCTACTTTTTGAGGCT
TCTATATACCAATCACATAATTCATTCCAGAAAAAATCGTATAGTTTTCTTGCAGCTTGA
TCGTAGTTATAACCTTCTAAATCTTTGCTAATTTCTAATATTGTAGAATTCAATCTAGTT
AAAATCCATTTGTCTTCAATTTTTAAATCTTCGTCCTTAAGTACGGTTTTTTCATAGTCT
TCCATATTTAAAAGTACAAATCTAGCAGCGTTCCATATTTTATTTGCAAACTTTCTGTAA
GCATCAAAGGACCCAACATCTAATTTAATATCTCTTCCTTGAGCAGCTAAGACTGATAAA
GTAAATCTAACAGGATCCGTTCCGTATTCGTTAATTACTTCGAGGGGATCTACACCGTTA
CCTAACGATTTAGACATCTTTCTTCCATATTTGTCTCTTACCAATTGATGCAAGTAAACA
TCATGAAAGGGCTTCTCACCCATGAATTTTTCTCCCATCATTATCATTCTTGCAACCCAA
AAAAAGATTATATCAAATCCAGTTACTAACAAATCGGTTGGATAATATTTTTTCAGATCT
TCCGTTTCTTCGGGCCATCCCATGGTAGAAAAGGGCCAAAGAGCAGAAGAAAACCAGGTA
TCTAATACATCTTCATCTTGTTTTAGATCCGTAGATCCGCATTTTTCACATGTTTTAACG
TCTTCCTCGGATACGTTCACATGTCCACAGTTTTGGCAATACCACACAGGTATTCTATGC
CCCCACCAAAGTTGCCTTGATATACACCAATCTCTTATTTCATACATCCAGTTAAGATAA
ACTTTTTTCCATCTTTCAGGGTAAAATTTTATTTCATCATTTTCCACTACTTGTATTGCT
TTTTCTGCCAAAGGTTTCATCTTTACAAACCATTGATCCATTAGGAGAGGTTCTATAACG
GTACCACATCTGTAACAATGTCCGACTGAATGAGTATAATCCTCCTCTTTTTCTAAAAAT
CCATTTTTTTTCAAGTCTTCAACGATTCTTTCCCTAGCTATATATCTATCTAATCCAGCG
TACTTACCACCGTTTTGGTTTATCTTTGCGCTTTCATCTATAATTTGTATTCTTTCCAAG
TTGTGTCTTAAACCAATTTGATAATCATTTGGATCATGGGCAGGTGTAACCTTGACAACG
CCTGTACCAAAGTTTGGGTCTACGTACGGGTCTGCAATGATTTTCAATTTCCTACCGACA
TTTGGTAAAATGGATGTTTTTCCAACTAAATTTTTATACCTTTCATCGGAAGGATTAACA
GCAAGTGCTGTATCTCCTAGCATAGTTTCAGGTCTAGTGGTAGCAACAGTTACATAGTTT
TGAGTATTTTCAAGAGGATATTTTATATACCAAAGTTTGCCTTTTTCTTCGCTGTGTTCA
ACCTCGTCATCTGCTAGAACGGTTCCACAAGAAGGACACCAGTTCACTATATACTTTCCT
TTGTATATTAAACCTTCGTTGTACAGCGAAACAAAGACCTTTTTTACAGCTTGGTTGAGC
CCTTCATCTAAAGTAAATCTTTCTCTGCTCCAATCTACAGAGGCGGCCAATGCTTTTATC
TGTTCACGTATATGATTACGATATTTGTTTGCCCAATCCCAAGTAATCTTTAAGAATTCT
TCTCTAGTATAATCTTCTTTTCTTTTACCTTCTTCTTTTAAAAGGTACTGTTCAACAACG
TGTTGTGTTGCTATGCCTGCATGATCTTCTCCTGGTATCCAAACTGTTTCTTTACCTTTC
ATTCTATTATATCTTACGGAAATATCCTGAAGAACAATATTCAAAGCATGGCCAATGTGT
ATTTTTCCGGTAATATTTGGAGGAGGAATGACTATACTGAACTTACCATTTCCTTCTATA
GGCTCAAAGGAGTGGGATTCTTCCCAAATTTTATACCATTTATTTTCAAGTTCGTGTGGC
ATATATCTTTTTCCAATATCCATTAAGGCAACCTCCTAAATTTATGATGAAAGGTGTAAA
TCTGATTTTTTATTCTCTAATTTATTAAGTAAAAGATTAGGTTTATTCCTTATCTTCTTT
AGCGTCATTTAGAATTTCTTGGTTCTCATCTTCTCTTTCTACATCAACTTGAGAAGGAAG
TTCACTTTTTTTGATTTTCTTTCTGTTCCTTTTGAACAAATCAAAAGGAAGATTGATTTC
TCTTCTTTTGAACAAAGCTGCCTCAGGTGAGAATATCCCTTTATACCTGATGGGCTTTTC
CATTGCCTCAACTTCTGTCAAAAGAATAACGGATATGATCCTTATTATGAACCCTATAAT
GAAAATCAACTGAATCCCATGATAAGGATCCCCCATAAAATGAATCTCTACATTTTTTAG
ATTATTTGCTAAGAATCCCCCACTCAATGACCCTACAATAGCTGCACTCCCTGCGATGAA
AGAGTTGGCTGCGATATAATTTTCGGATGGTTCTTTAGATATTTCTAAGAGTAGGTTAAA
AATAGCTAAATTGATCGCTGACCAAGCGAAGGCGGAAAATATCGCATTTAAGAATAAAAT
ACTCCTATAATTAGAGGCATTCATTAAAAAGTACATCATTGGGCTGAAAGTTGATAACAA
AATCCCCAAACTTAGAACGTTTTTACTACCGAACCTGTCCGCCACCGCTCCATAAAGTAA
ATACAAAAAAATAGAGATAACGCTTGTTAATATTCCCATATTTCCAAGAAATTGATAATT
TATATTCAAAATTGCAACTTCATAATAAGAAAAGTAAGGTCTTGCAAATTCTATGGCAAA
ACTCCAAACAAACATAAAAACCAAGAAATTTCTAAAGTTTCTATCCTTAAACGGTACAAA
AATGTTTAAATTAAAAGATGAGATTTTTTCACTTTCTTCAGGGAACTCATGTTTCATCAG
CAACACAGCTGAAAGAATGGAAAAAAATGCCATAAAACTTGTAACCAGCAACAACCCTGT
TTTAAAATTAGGAAATTCTAAAAACAAAGAATAAAGATACAGCATAATTATACCAGTTAT
GGAGGAAAATATATTTCGAAGTCCGAAATATTTACCTCTTTGTTCAAAAGGAACAACGCT
TTTAATCAAAACTGTCCAAGTGTTGCCTACAAATGTTCCGAAAAAAGAAAATAAAAGGAT
AATAATTAATATAATATACTCAGACCTCACTTCAAAGAAGATGAAGACAGGCAATAAAAC
AAATAAAGTTCTCGATATAAACGCGTTTATTACCAGGCTTTTCTTTTTGGAACCAATGAT
CTGGTTTATTCGTGAAGAAAAAATCTGAAACATCTGTGCTATAATAGGAAAAGAGGTCAT
AATTGATATAAAAAGAGGAGATGCGTTAAAGTATAGAGCAAGAGTTGTGAAAATAAACCC
TTGTGTGCCGATAAAAAAAGCGTTGTATGAACCTGCTTCGAAGATAGACAAAACCCTTGT
TTTTGCATATTTTGTCATATTTATTTTTCTCCTTAACCCTATATATTATTTTGTTGTTAA
AATCTATTCGTTTGAAAATATATTATAATCCACCAATGAAAAATAAAGTTTACTTTATAA
TTTAATAATTGTTATTTTTGTTTTTGATAGAAATTCACCACGAATCGTTTTAAAATTTAA
GAGGTGATAATAATGAGTAAACATCATCCATATGTAATTTGGGCAAGAAAAGTGATAGAA
ACATATGTAAAAGAAAAGAGAAAAATAGATTTTGATGAAACCCTTCCAAAAGATTTGTTT
AACAAAAAAAGAGGTTGTTTTGTGAGCCTTCACAAAACCTCTGGAGAACTAAGAGGTTGC
ATTGGTACCATTGTACCCGTTTACGATAATTTAATCCTGGAGATAAGAGAAAATGCAATT
GCTGCTGCTACAAGCGATCCACGGTTTCCTCCCCTTTCCCCAAAAGAATTAGACGATTTA
GTAATTTCGGTTGATGTTCTATCAGATTTAGAAAAAGTTGATGACATTAATGAGTTGGAT
CCTAAAACCTTTGGAATAGTTGTTAAAAGCGGTTACAAAAGAGGAGTTCTCCTACCCGAT
CTAGAAGGAGTTGATACCGTAGAAGAACAACTGAGAATAGTCAAATTAAAAGTCGGTATT
TATAAAGACGAACCAATAGAAATATATAAATTCACTGTGGAGAGGTTTTTTTAAAATAAT
AGAGGTGAAGTAAATGAAAATCAATTCCTTGTTTTATGAGGAATTCAAAGAAGATATTTT
GAAATGCACCTTATGTCCTCACCAATGTATATTATATCCTGGCAAAATAGGTATATGCAG
TGTTAGACAAAATATAAAAGGCGAGATGTATTCATTAAATTATAATGACGTTACCAGTAT
AGCTCTAGATCCAATGGAAAAAAAGCCACTTTTTCATTTCCATCCCGGCGAAAAAATTCT
TTCCCTGGGAACTTGGGGTTGTAATTTAAAATGTCCTTTTTGTCAAAATTACGAAATTTC
CCATTTAAAACCTGAATATCAAAAAAAAATATATCCCAACGCTATCCCATCTTTGATGGA
AAATTACGACGTTCAAGGTGTTGCATATACATATTCAGAACCTATAGTTTGGTATGAATT
TGTTTTGGATTCATCAAGGGAAGTTAAATATGCTAATCCTGACAACTACAATGTTTTAGT
AACGAACGGATTCATAAACGAAAAACCTTTGAGACTTATGCTACAATATATTGATGCGAT
GAATATAGATTTAAAAGTATACAGCGATAAGAATTATATAAAAATATTAAAGGGAGGACT
CGAACCAGTTAAAAGAACTATAAAAATCGCCCATGAAGAAGGTATTCACACCGAAGTGAC
AACTTTGATAGTTCCCAAAGTAAACGATAATTTGGACGAACTAGAAGAAGAGTTTTCTTG
GTTAGCAAACATTTCCAAAGATATTCCCCTTCATTTATCACGATATTTTCCTGCATTTGA
ATATAACGAACCACCAACAGATATCAACTTTTTAGAAAAAGCCTATGAACTCGCCAAAAA
ATATCTCAATTTTGTATATCTTGGTAACATTTTGTCTTCCGCGCACGAAGATACTTATTG
CCCAGATTGTGGGACACTCATTATTCAAAGAAAAGGATACGACATAAAAATTGAAAATTT
GAATGAAAACGGAGAGTGTAAAAATTGCGACAAAAAAATATGCATAGTTTAAGAGTTTAT
CTGTATATAATTGCACTTGGTGTAGGTATATTTTTATTATCTTTGTTGTTATTTTCTAAA
CCCACCCCGGTTTACGAAGAAAAAGAGGTTCCTGTACTTGGCACAATTGTAAGAGTAAAA
GTTGCAGGTGATAAAGTATCTTCAAATGTGTTGTTGAACACAGCTGAACAAGAGTTGTAT
AGAATACATAATAAATTCAGCCCCAATGTTGAAAGTAGCGTAGTCCATAAATTGAATACT
GATGGAAGGGTTGAAGTCGATGAAGAGGCGTTATTTTTATTTCAAGCTGCCTACAATTAT
GCGGTAATAACTGGTGGAGCTTTTGATCCTACTGTAAGACCGTTGCTCAAATTGTGGGGA
TTTGATGACATAAATTCTCAAAAAAAAGTTCCAACTCAAGAAGAGATCAACAAAGCATTA
GAAAACGTTGATTATAGATTCATAAAAGTTGATGAAAAAAATAGAGAAATCTCTTTACTA
AAAGACGGTGTAGAAGTGGACTTAGGAGGAATAGCCAAGGGATATGCAATTGATTTAGTG
ATCCAAAAGATTAAGGGGATAGATCCTGAAGCTACAGGCTTTGTCGATGCTGGGGGAGAT
ATTGGAATAATAGGTCCGAAGTTTGGAGAACTTCCATGGGTTATAGGAATAAGGGATCCT
TTTTCACAAGATGCCTTAAAATCCATAGATACAATTTATTTGACAAGCGGTGCAGTGGTG
ACGTCCGGGGACTACGAAAGATTTTTTACCGAAGACGGTAAAAAATATCATCATATTATA
GACCCAGAAGATGGATACCCAGCAAGAAATGCATCCAGTGTAACCGTGATAGCAGAAAAA
GCAATGATAGCTGATGTCTTTTCTACCGCTCTTTTTGTTTTAGGATACGATAACCCTGCC
TTGGATTATTTCACAGATTTCGGCATTCAAGCTTTTGTTATATCTCCAGCTGGAGAAAGC
GTCCAAACCAAAGGATTTGATTATTTTCGAGAGAAAATGTGATACTTGATGAAATTTACT
AAAAAGAATGATCTATACCTTCTTATAGTTGTAATATTATTAGTTTTAGTGATGATTTTT
ATGAATGCGTCCCCAAATCAGGGAATAATCGGCGCAGAAGTTCACTTAAAAGGAGATCAA
ATTTTACAAATAACAAAAGAAGGCACTTACAGTGTAATAAACGATGAAGGTGAGTTATTG
ATGAACGTAGAATACGTAGATCAAAGAATTAGAGTAACCGATTCATCATGCCCATTGAAA
GTCTGTGAAAATACCGGATGGGTGGAAAACCCTAATCAACCAATTATTTGCATTCCAAAT
GAAATAATCGTAAAACCATTAGGCACACAAAATGGTGAGGGGATCGACATCTATACATGG
TAAAAAGAACAAAAACAATATCTCACATAGCGATTTTAACGGCGTTGGCCTCAGCAATTT
ACTATGTTGAATCTTTTTTACCTATGCCTGTTTCTGTCCCAGGAGCGAGATGGGGATTTT
CGAACTTTCCTTTGTTGTTGTCTGTAGTAAGTGGAATTAGCGTTACTAATACTTTGTACA
TAGCCCTTTTAAAAACGTTACTTGGTTCAATACTAAGTGGAAGATTTCTATCTCCCATGT
TTTGGATGGGATTAGGCGGCTCACTTGCCAGTGCTTTATCTATGTCCTTATCTTT
>MPF_scaffold_357 dna:primary_assembly primary_assembly:ASM150805v1_:MPF_scaffold_357:1:15286:1 REF
CCAGTTTTTTCTTTAAAATCATCTTTTACAAACTCTAAAATCTCAGCGTGAGGAACCGGA
GTAGCTCCAACTTTGAACGTATTCCCACCAAAGCCAAATAAAGCATATCCTTCAACGAAA
AACAATGTTAAAAAAATAAATAATGAAACCAAAACCTTTACTACACTCTTACTTCTTTTC
ATACTAAATCCCTCCCTCGCAATATATGTTTACTCTATTTAGAAACTCTAAAACTTGATT
TAGAGTCCCCTTTTAATTAGAACTTTATATAAAAAACCTCTTCCGGTAGAATGGAAGAGG
TGTATATTTTATGATTTTTATCCTCTCCTTATCTCCCAGAATTTCTCTGCAGGATTTAGC
ACCATTGCATAATTTTGATAAATTATGCAGGTTGCCGGGCTTCTTCGGGCCAGTCCCTCC
GCCTCTCTCGATAAGGAATAAAAACTTATTAATTTAACCTATACTATCATATTTCTTTTT
GAAAGTCAAGCCAATTTTATCTCTTTTGCCATCGCTTTTGCCAATTCACTTAATTTCTTA
AAATCTTCCTCTTTTGCGGATAACCTTGCTTCAACCGGTTCAGCAACAAGCGGCCATTTC
ATTTGCTCATTGTACTTAACTATAGTAGATACTCCGCCTCCGCTCCAACCATATGTACCA
AAGATACCTAAAACATGATTTTTTATATTGGTATGAGCCAACCATTGAACTAACGATTCC
ATATAAGGAAAGAGACCTTGGTTATACGTTGAGCTTCCAAGTATTAGCCCCTTGTATCTC
CAAATCTCGTTAATTATATAAGAAATATGCGTTTTTGATACATTCATTATTTTGATCTTT
TTAATGCCTTCTTCAGCCAATTTTCTTGCAACATAATCTGCCATTTCTTCTGTATTACCA
TACATCGAACCGTAAGCTATTACAACACCTTCTTCGGTTTCGTATTTACTCCATTTATCA
TACAAAGAGTAAATTCTCTCTGGATTTTTTCTCCAAATTGGTCCATGTGTAGAAGCGATT
ATTTTTATATCTATATTAGCTTCACTTAATTTATTCAACGCCCTTTGTACCATAGGAGAG
AACTTTCCGACTATATTAGAAAAATATCTTCTGATTTCATCTTCAAAGAAATCTATCTTT
ACTTCATCGTCAAATATTCCTCCATCTAAGGTTCCAAAGCCGCCAAAGGCATCACCAGAG
AACAAAATTTTATCCGTTTCATCATAGGTCACCATTGTTTCTGGCCAATGAACCATCGGA
GTTAAGTAAAACTTCAGATTATGCTTTCCTAAATTCAGAGATTCACCATCTTTTATCTCG
TAAAAATTATCTTTAATCTTATAAAGGTTTTCTATAAATTGAAAAGTGGTTCTATTACCT
ACAATTTTTAAATTAGGAAATTCTTGCAGAAGTTCTGGAATAGCTCCAGAATGATCAGGT
TCCATATGGTTGATAATCAAATAATCAAGAGGTTTAGCGTTTAAAAGATGCCTAATTTTA
TCAAAAAATTCAGTTACTTTCCATTCTTTAACCGTATCAATTAAAGCTGTTTTTTCATCT
AAGATTAAATAAGAATTATAACTAACCCCTCTTTCAAGGGGCCATAAACCTTCAAAAAGC
TTCGTGTCTCTGTCGTTTACCCCAACATAGTAAATACTATCGCTAATTTTTATAGAGCCA
TTCATACTTTCATCCTCCTCCTTTGAGTTTTAAGTTTTATATTTTTGTTGTTCTCATTTT
GGTATAATCGAATAAAGTAGGCATCTTTGTTATCCTTTTCTTCAAAATATATTATAACAC
ATAATCTAATTCGTTTTATTGTTGATTTTAACTAACTTTCACCTTACAAATCGTTAAATT
GTTTGAAGTTCCTTTACTTTTTAAGGCAATATTATCAAAATAAAACAATTCATGATTTCG
TAAATTATTATCTTTTTTGTCGTGTTATAATATAAATAAGTATTATAATTTAAAAAATAT
TCAATCCAAAAGAGGTGGATGGCGGTATATGGAACAAATAACAAAACATATATCAAGAAA
AAATATTTGTGAAGAAATAAAACCCGGGGCCTCTTCCTTAATAATATTTGGAGCCTCAGG
AGATTTAACTTTTAGAAAATTAATCCCTTCTATATATACTTTGTTCAAAAAGAACCTTTT
ACCCAACGAATTTTTCTTACTGGGAGTAGCTAGGTCTAAACTCACCGAGGAAGAATACCG
CCAAGAAATAAAAAATAGATTATTGGAAGAAAACGAAGATAACTTTATAATTTCAAAATT
CATTGAAAAAGTTTTTTACATTTCAGGTTTCTACGACGATGATTCCCTGTACCTGGATCT
AAAAAATAAACTAAATTATTTAGACAAAGTTTTTAACACCCACGAAAATCATCTTTTTTA
TCTTTCAACACCCCCAAACGTTTATTTAGAAATAATTAAACATTTGGGGAAGTTCAATTT
GACTAAAGAAAGTGAAAACTCTTACTCAAGAATAATAATAGAAAAACCTTTTGGAAGGAA
TTTTAACACATCAAAAGAATTAGATGAGGAACTCCATAAATATCTAAATGAAACCCAAAT
ATACAGAATTGACCATTATCTTGGTAAAGAGACCGTTCAAAATATAATGATGCTCAGATT
TGCAAACATTGTTTTTGAACCCATATGGAATTACAAATACATAGATAACGTTCAGATAAC
TGTTGCTGAAACATTAGGCGTAGAACATAGGGCTGGATACTTTGAACAAGCTGGCTTATT
ACGAGACATGTTTCAAAACCATATGATGCAGCTTTTAACTTTAGTAGCAATGGAACCTCC
TGCATCCCTTGAAGATACAAGCGTCAGGGACGAAAAAACAAAACTGTTGAAAGCTATAAG
ACCATTTGAAAAAGAAAAAATAAACGAATACTTTGTAAGGGGCCAATATATTGAGGGAAT
GATCAATGGAAAAGAAGTTCCAGCTTATAAAGAAGAAAAGAATGTTAACCCACACTCTTT
TGTAGAAACATTTGTAGCGTCTAAATTTTTAATCGACAATTGGAGATGGAGCGGGGTACC
TTTTTATTTAAGGGCAGGCAAGAGGTTGAAAAGAAAGGTTACAGAAATAGCCATAATCTT
TAAAGACGTTCCTCATTCGATATTTGCTAAAAATGATATAACCTTAGAGAAAAATGCCCT
CATTCTCAATATACAACCGGACGAGGGATTTTCACTGAAAATTCAAGCGAAACAACCAGG
TTCCAAACTTTGCTTGAATACTCTAACCATGGATTTCAATTACGACGAATTCTTCAAATT
CAAAGGACCAGATGCATATGAAAGGCTACTCTTGGACGCCATGTTGGGAGATCAAACACT
TTTTGTAAGAAGTGACGCAATGGAAATTTCATGGAAAATCTTCACCCCAGTTTTAGAAAA
ATGGGAAGAGGAAAAAGATAATGGATTGATATTTTACAAAGCTGGTACATGGGGACCAAA
AGAATCTTTTGAAATATTAGAAAAAGATAACAGAAGTTGGCGTAACTTAGACTTTGAAAG
TGAAGATCTATATGCAAACAAAGTACTTTGATGATCCTCAAAAGTTCCACAATGAAGCAG
TAAATTTAATTCATAAGTTGTATGAAGAAAGCATTAGAAAAAACAAATTATTCACATTAA
TGCTTTCAGGCGGAAGAACTCCTCTTCCAGTTTATGAAAAATTGGCATCCGAGTACAAAG
ATAAAATAAATTGGGAGAAGGTACATATTTTTTGGGGAGACGAAAGATACGTCGATCAAA
AAAGTGAAGAAAGTAATTTCAAATGGGCTTACGATTTGCTAATAAGCAAGATTAATATTC
CAACAAATAATGTACACAGGATAAAAACAGAACTGCCTATAGAAAAAGCAACACAAGAGT
ACGAAAAAGAAATAATAAGTTTTTTTCGAAATCAAAATCCTGTTTTTGATTTGATATTAC
TTGGAATAGGAGAAGATGGCCACACAGCATCTTTGTTCCCTTCGAGTGACACTTTAAAAG
AAAACAAAAAACTCTTCACTGTCACACCACCCTCTGGTACACCTAAAATACCAAGAATTA
CAGCCACTTACAAGTTGCTGAACAATGCAAGAAATATCCTTTTTCTAAGTTCATACAAAG
GAAAAGAGCAGGTAATAGATACAATCCTAAACAATCCTAAAATTGCAGAAGAAAAATATC
CAGCTGCTAAGGTTAAAGTTAAGAATACTTATTTTTTTATAAAAATATAGGGACTGGTTG
ACAGTCCCTATTAATTAATAATCATCAAAAGCAAATATCTCTTTGTATATGTAGAAGGGA
GAAATCGCCTTAAATTACCTCATCATTTTTGGAAAAATCTTAAAATCTCTTTATTTTTGT
AAGTTTTTTGTAATTAACCATACGATTGATTCTTTGGTATAATTATTGAAAAAAAACTTT
TAATGGATTCAATGCCGGATAGAGGGAGGGGAATTAGAAGTGTTCAACATAGCTGTCATA
GTTAACACCTTAGCCGTTTTGATTGGAGGCACATTGGGAACGCTTGTAGGAAATAAATTG
CCGGATAATTTGAGACTGATTTTATTTCAAAGTGTGGGGCTAACTACCTTTTTGATTGGA
GTAGGGATGGGGTTAGACGCGAGCAATTTGATCGTAGTTTTGGTATCTTTGGCGCTTGGA
GGAGTAATTGGAGAATTATTGAGAATAGAAAAAGGTCTAGGAAAATTGGCAAACATCGTT
GAAAGGTCACAAGGAGAAACACCGTTTGTAAGAGGATTTATTACCGCCACCGTTCTTTTT
GTTATAGGCCCTATGACGATAATTGGCTGTCTAAATGCTGGTCTTTCAGGAGATAACTCT
GTTATTTTTTTGAAATCTGTTCTGGATGGAATTTCTTCTATGGTCTTAGCCTCGGCTTAT
GGTATTGGAGTTACATTCTCTGCTGTGAGTGTTTTCTTAATTCAAGGTTCTATAGTTAGT
TTAGCAGGAATGCTTTCCTTCCTTTCAAATCCCTATTATTTGAACGATTTTACAGCCGTC
GGAGGTGCAATGATAATTGCCATTGGAATAAGACTTTTAGAAATAAAAGATATAAAAGTA
GGAAACTTCCTTCCTTCTTTGATAATTGTTGTCTTGATAAATTATATTCTTACCTTTTTT
GGCAGGTTTTGACAAATTCCTACAAAATATGTTATAATAATTAATAGAAAGATTAATAAA
TATTTCCTTCTTATTTAAACTACTATTCATATCTCTACTACTCATACTTTATTCGCCCAT
ATTTCTAATACAGATGAATTAAACAAAATTAATCGCAAAACCTTTTTTAAAAGGGATTAA
TTTTTGTTACTTGATAAAAATGTGAAAAGGAGGAATCAAAATGCTTAGATTAGAAAATGC
CTTATGGAAGTTGGAAAAATATGAGGATGAACTGTTATCTAATACGATACTTTACAATCA
GCTTCCTTTAAAAAACTTCGACGAGCAAAAAAACTTTATAATAAACAGATTGAAAGAAAT
GAATCTACAAAATATTAAAGAAGATCATGAAGGTAATGTTTATGTCTCGTTTGTTAACGA
CGATGCATCTCCTACGGCTCTTGTTTTCACAACTATAGATGAGATACAAGATCCACTTGT
TGAAAGATTTGCAAGGGTATTAAAAGGAAAAATTGAAGGTTTAAAAATCGTTTCATCTTC
ACTTAAAGTAGCAGCTCTTTTGACACTGATAAAGTTTTTACACTCAGAAAAAGTAGACTT
AAGAAAGAATGTATTTTTCCTCTTTCTTAATCAGGCAAGAAAAAACAAATTTTTAAGTTT
AGGAGAGTTTTTACAAGAAAATATAAAAAGTTTGGACTATGCCATTAAAGTCAATGGCAT
CAATTTAGGAGATCTCGGTCATCGTTCTTTGGGAAAATATGTTTACAAATTAAAGTTTTA
TTCTCGAGATTCAATACACAAAACTTCAAAATCCCCATCAACCTTAGAGATATTGTACAG
AATAACTTCAAATCTAAAAGAAAATGCAGATATGGAAGGCACATCTGTAAGCATCTTGAA
ACTTGACAAATTCGAATACAACACGGAAGTAATATTAGAGATAAAGAGCGAAGGAGATCA
AGATTTAGAAACCATAAGTGAAAACTTAAGATCCACCGTTACAGAATTGGCAGAAAGATA
CAATTTAAAAATAAAATTGAATCTGCTTTCTTACATACCAACTACTTTCATACAGAAAGA
TCACCCGTTGATCGAACAGATCAGAGAGATTCAGAATAATTTAAACATCAAAACCAAATT
GGTTCCTTTAGACAAAGACGAGGCTTTGATAATTAAATCAGGTATTCCCGCGGTTTCCCT
GGGTATAGCAAAAGGTGAAATATTAGATGGCACAGAGTACTTCGAAAGAGATGGTGTCAT
GAAAGGACTAAATCAAATTTTGATGGTAGTCGATAATGTAACAACTGAAAACTTTGCTGA
AGAAGAGATAGGTCAAGACATAATAGGCGAAGAAAAAGATTAACAAAGATTAATTAGAAA
GGAAGGTAAAAGATGAAGGATAATATCTTAAAACGTTCTTTTCACCATTCAAAGTTTGAA
AACATTAAAGAGCTTGTTAAATTAAAAGAAAAACAAGATGTCAAAATATCCCTTGCTTTT
CCTTCTTTAAACGAAGAAAAAACAATTGGTAAAGAGATAATCATTATGAAAACAGAACTT
ATGGAAAAATATCCCCTATTGGATGAAATCGCCGTGATTGATTCTGGATCAGAAGACGAA
ACAGTTTCTATAGCAAAAGAGTACGGCGCTAAAGTTTTTTATTCTAGTGATATTTTACCA
GAATACGGTTTTTACAAGGGAAAAGGAGAAAATTTATGGAAAAGCTTATACGCACTTAAT
GGCGATATAATAGTTTGGGTGGATTCAGATATAGAAAACATACATCCAAAATTTGTATAC
AGTTTAGTTGGCGCTTTGTTGAATTATCCAGAAATAGGTTACGTTAAAGCCTTTTATGAT
AGACCCATTGTTGGAAAATCGGCAATGCAACCAACGGGTGGAGGAAGGGTTACCGAATTG
GTTGCAAGGCCTTTATTTTCTTTGTTTTACCCCGAGTTATCAACGATAATTCAACCGTTA
AGTGGTGAATACGCAGGAAGAAGGGAAATTTTAGAAAAGTTGCCATTTTTCGTGGGATAC
GGTGTGGAAATTGCTCATCTCATAGACATAGCTGAAAAATTTGGTACTGAGATAATAGCT
CAAGTGGATCTTGAACTTCGAATACACGACAATCAACCACTACATTCACTTAGTAAAATG
GCTTTTGAACTCACAAAGGTAGTATTAAAAAGATTGGAAAAATATGGAAAATTAGATTTA
AAGACTGAATTGAACGATAAACATATAATGATTCAAAAAAAAGGAAATGAAAGGATATTA
GATCCAAAAGAAATTTTAAGTATTGAAAGGCCTCCGATCATCACTATCCCTGAGTACAAA
CAAAAGTTCTCAAGAGGAGAAAAGGTATGAACAGCCTTTACATCTTCCACTACCATTACA
TAAAAGGCGGAGTTTCAACCGTTGTCAGAAATATTGTAAAATCCTTAAAAGACGAATACA
AAATTACTCTCTTTGGTTCAAAAAAAATGGGGATAGATGGGATAGAAGAGGTCTTATCTT
ACAAAAATGTCAATTTTGTTGACTTTCCTGAACTCGGATATATATACTATGACAGCACCG
ACTACCAGACTTTCCTCGAACTCAAAGAATCGATAAAAAATAAATTGAATAATTACCACG
ATGAAAGGGCCATATACTGGGCCCATAATTATAATTTGGGCAAAAACCCTGCATTCACAG
CAGCGTTTAAAGAATTTATCATAGCAAAAAATATCTGCACAATCATTCAAATACATGACT
TTCCTGAATGTGCAAGATGGGAAAACTATTCTTTTATAAGAAAATTCATAAATTCTTCCC
TGTATCCTATAGGAAAGAATATATTTTATGCAACTATCAATCTAGCCGATTACAATAGAC
TTATAAAATCCGGTATACCTTCAAAAAATACTTTTTATCTTCCTAATGCTGTTGAGTTCA
CAAAAAATAAAGATAAAAAAGATGAAATTGACAAAGATGAGGTAATATATAAACTAAAGA
AATTAGGATATAACGTTGATCCAAAAAACAAAAATATTTTGTATCCAACTAGGACGATAA
GAAGAAAGAATATCTTAGAAGCGGTACTTATAAATCGTTTGTATGGAAAGAGTAATTTAC
TTGTCACGTTACCAGCTAACTCTGAGAAAGAAAGGCCATACGAAAGGGTTGTAAAAGAAA
CCTTTGAATCCGAAAAGGTTAAGGGAGCGTGGGCTATTTCAGCGAAAGATCCGTCACTTT
TTCCTTATATTCTAAACATTGCTGATCTTTTCTTTTCGTCTTCAGTATTAGAAGGATTTG
GAATGATATATTTAGAATCAAAATTCAACGAAAAAAACTTTCTGACCAGAAAGTTAGATG
TGATAGAAGATTTCAAAAATATAAAAGAAATAAGTTATTACGATCGATTTTTGGTTAGAC
TTTCTCCTAAAGAGATTTACAAAGTAAAAGAAGAATACGAAGAGCAAATTAACAAGATAC
CTATCTCTGAAAATTACAAAAATTATTTAAGAGAAGATTTAACCAACAAATTTGATAAAG
ATTCAATAGATTTTTCATTTCTTCCAGTTCAACTTCAAAAGAAATTCTGTACAATAGAAG
AAACAAAACTTAAAGATTTGAAAGAAATTAACAAAGAAATTTTTGATAAAATAGAAGTGT
TGACTTCGACACAGCACATTGACCAAGGAATAAACTTGGAAGACTTCTCATTGAAGGCGT
ATAAAAGTAGAATATCTTTATTATTGGATAAAGTACAAACTCAAAAAGGTAATGCCAAGA
AAATAGAAGATACAACAATTGACGAAAACATTCTAAAATCTTTTCTAATCATAGACAATA
TGAGATTACTTTTTTCTTACTAGGTGCAGTGTGGGCTAATTGTGGGGCGGGCTGCGGGGC
GAAAGGGCGCTAATTTCACTACTTAGGAGGCTATTCACATGTATGAAGATATAAAAAATA
TCCCGACAATTATAATTAACGGTATGTCTAAAGAACAGATACTTAGGATAATGAAAGCGA
TAAAAAATATGGAAAACTTACCTGAAAATATAATTTTTGCTTCCATTACTCCAACAAGTT
CTCAGTGGACAGTTGAAGAACTAATCAAAGAACTAAAACAAGAGGACCTAGAAATGAAAA
AAGTAACAGAAAATCTCAAAAAAGGGGTTTACGACAATTATAAAAAAGACAGCAAGTGAG
AATAAAACTCTCATCGCCTATGTCGATGGGAGTTATGACGTAGAAACAAAAATATACGGT
AGCGGAATAGTACTTCTAGATGGTGAGGAAAAGCACTTCTTCTTTTCTGGTAATAACCCA
GAATACTCATCTAGCAGAAATGTTGCAGGGGAAATAAGTGCATCCATCTACGCAATGGAA
TACGCTAAAGAAAAAGGCTATGAAAAGATAATAATACACCATGATTACATTGGATTAGAG
AAATGGTGTATAGGAGAATGGAAAACAAATAAAAAAATAACCATAGCCTACAAAAATTGC
TATGATTATTTTAGTAAATTTTTAACGATACAATTCATTTGGGTAAGGGGACACTCAGGA
GACCATTACAATACGTTGGCCGATCAATTGGCTAAAAAAGCATTAGAAAGTAAAATATTC
CGTGATTTAATAACGAAATATCTTTATTCAAATTGATCTTTTCATGCTATTTCAAACCTG
TAACCTTTTTCCACCTTTTCAGACCATTCTGATTCTTGACCTTATTTAAACTTTATAAAT
TCTAAACATTCGCCTATTAAGATTGGCTTATTACAAATTTTGTAATCTGGCTTTCTAACT
CTAAAAATCTTTTATCATATATATTTTTCTCTTCTTCGGAAAGATCTATATCAAAGACCT
TTAATATTCTAGAAGGTCGTTGTGATAAAATAACTATTTTGTTTCCCAGTATCAATGCCT
CTTTTATGTCATGGGTAACCATCAATATTGAAAAATAACTTTTATTCCACATCTTTTTCA
TATCTTCTATTATTGATAGTTTAATATTTAGGTCTAAAGAAGTGAAAGGCTCGTCCATTA
GCAAGATCTGTGGTTGAACTAATAAAGATCTGGCAATATTCACCCTTTGTTTCATACCTC
CACTCAATCTGGAAGGTAAAAGAATTTCAAAACCTTCTAAACCCATCATACCTATAATTT
GTTTAATTTTCTTTTCATCGTCTAAAATTATTTTTAGGTTATCGTAAACCGTTCTCCAAG
GTAATAATCGAGGCTCTTGAAAAACATAACCGATCTTATCGACAAAAGTTTCAACTTTTC
CTTCACTTTGTCTTTCTAATCCTGCAACAATCCTAAAAAAAGTGGTTTTTCCACAACCTG
AAGGTCCTAATAGAACAATTTTTTCTCCCTCTTTCAACTCAAGACTCCAGTTATCTATAA
CCAGAAGATCCCCAAATCTTTTGGTTAAACGATCCGCTTTTAGTACATTTCCCATCTTTC
TAACATCCTTCTTGAAATAATTTTAAATACACGCTCTGTAGCTATACCTAATATAACGGC
TACGATAGTAATGGCATAGATTCTAGGGACATCGACATACTGTCTTGCCCAAGCTAGTTC
TACGCCCAACCCATTTCCACCAACTAGAAACTCTGTTACTAACACCACTTTCCATACATT
CCCTATTGAAACTTCAACCGCTGCAATTACAAACGGAACGATTGACGCTAAGTACACATG
CCTAAATATCTTAGTTCTTGATACTTTGTACAAGCGTACCATCTCAAGCAATTTTCTGTC
GATGTTCTTAATCCCAGAAGCGGTAGTAAAAACAGTACTAGGTAAAATGGCCATGGTGCT
TATTAAAATAGGGCCACGCCATCCCACACCCCATAGAAATACAACAAAGGCAAGCCAAGA
AACAACCGGGATAGCTTGTATCATCATGAGCATAGGCCTAAAAATTTCATAGATCGTATC
GCTCATTCCCATTAAAAATCCCAAAATTATCCCGATAAAAGAAGAAATAAACAAAACAAT
CAGGGTCTTCCATACCGTGTTCCATAATGCCACATAAAACCTCGGTGTACTTAGCTGATT
TATTAAATTGATCAAAACTTCATGAGGGAAAGGCAACACAAAAGAAGAGCCTATAACAAA
AGAAAAAAAGTACCAAAGTAAAACGATTAAAACAATCCCAAAAACGGTTTTCATTTGTGA
TAAAATCCTTCTGTCGGTAAAGTAGGCAACCCTTCTGGATAAAGTTCATGCATCGTGCTT
AAAAAGTTTTCTACTTCTTCTCTACATTCCAAAATTGGAATGTATTCAAAAACTAATCTA
TTCATCGCTTCCTTAAGTATTGGAACAGGGATAGTTAAGTATTCGTTAGTTATCTTTAAT
GATTGATCTAAATTTCTATTAGCCCAATCAACACTTTCAGAAAAAGCGTTCTCAACTTTT
GAAACGATATCAGGTTCTCTCTCTAAAATCTCCTTTTTAACAAAAAGTCCTGCTATAGGA
AGGCCGTACTTTGAACCTGAGATTTTATTCCATTCATCTTGAAAGTCTAAAACTATTCTC
CCTTCAGTTCCTGTTACAGCCAATGTAGAAAATGGTTCTGGCAACGCAGCATATTCTATC
TTACCTGATTTGTACAAGGAAACTATCTCCTGTGGAGGAAGGTAGTTAAATTTTACATCT
TTATCAGGAACCAATCCATTTCTAACCAAAAGATACCTCATTAAAATGTCTACAGTTTGA
CCTCGTCCATGCGGAGAATAGACTTCATGACCTTTTAAACTTTTTACGTTTTCAAAATCA
ACATTACTACTGCTTACTAAATAAAATGCTTTCCACTCGTGAACACCTAGCAATATTATC
TCTAAACCTTGAGCGTATAAATTTGCGCCTACGGTTATAGGAAGAACAGCAAAATCTGCT
TGATTTGATACCAACAAAGCTACAGCTTCATTTGCGTCTTTCCAAAGACTTACATTTATT
TCTACTTCTTCTTCTATCGTATCGGCCATCAAGCCTGTTACTGGAACAACCGTTGGACCT
AAAGGATTAGTGATTGTAATAGAAAAGATCAAGAGTGCAAAGAAAAAAGAAACTATTAAC
AAAGCTGTTTTTTTCATGATTATTTTCCTCCTATATCTCTCTTATTTTACTCGCTTTAGA
AACTCCAAAACTTGCTTTAGATCCCCTTCACCCAGCAGCCCGCCCCACAATTGGCACTTT
TAAAATATTTTAGAAAATTACAGCCCTATCATTTTCAATATGGTACCCATTTCTGGTTCT
ACTGGATTGACCCTGGGTATTACACTGATTGCGGTATCGGGATCCTTTAATCCATGTCCT
GTCAGTACTGCTACAATTTTACTTCCTTTATTTATCTTATCCAAATTTATCATTTTTTTA
ACGCCTGCTACCGAAGCCGCAGATGCAGGCTCTGCAAACACACCTTCGAGGGATGCCAAT
TCTTTATACGTGTCCAAGATTTCCTCGTCGGTAACAAAATTTATAAATCCTCCAGATTCT
TTTGCAGCTTCTACGGCTTTCTCCCAATTGACCGGATTACCTATTCTTATAGCTGTTGCT
ACGGTTTCTGGGTTTTTTATAACCTGATTTTTTACGATAGCTGCTGATCCTTCCGCTTCA
AAACCAATCATCTTAGGTAACTTATCTGTTTTGTGGTCTTTAAAGTATTCTTTGAACCCT
TTCCAGTAAGCTGTGATGTTTCCCGCATTCCCCACTGGAATTGCCAATATGTCAGGAGAT
TTACCACCCAATTGATCACATACCTCAAAAGCTGCACTTTTTTGACCCTCTATCCTGTAT
GGATTAAGTGAGTTAACCAGAGTTATAGGATAGTTGTCAGCGATCTTTCTTGTAATCTCT
AAGGCAACGTCAAAATTACCTTTTATCGGTATAACTATAGCCCCATGCATTAAGGCCTGA
GATAATTTCCCCAAGGCGATCTTCCCTTCAGGGATTATGACCGCTGTTTTCAATCCTGCT
CTACTTCCATAAGCTGCAGCAGAGGCAGAAGTGTTACCGGTAGAAGCACAGATTATTGCT
TTATCACCGTTCTGCAGAGCTTTGGTTACTGCTAAACACATTCCTCTGTCTTTAAAAGAT
CCCGTGGGATTAGCACCATCATATTTCAGATAAAGCTCAATATCCCACATATTACTCAGT
TTTTCTGCGAATATCAAAGGAGTGTTCCCTTCTTGTAACGTAATTATCTCTGTTTTCTCA
TCGACGGGCATGTATTCTTTATAAGCATTTATTATACCAGGCCAAAAACTAAAACTTCTC
ACCGAAATCCTCCACCCTTATTATATTTTTTATTTCTATCACATCATCTATTTCTTTCAA
TGAAGCAATGGCTCTTTTCAAGTTTTTCTCTTTGATTGGATGCGTCTGTAAAAATATTGG
CACAACAGGATTAAGTCTGTGTTTTTGAATTACAGAAGCGATGCTAACTTCGTTATCTCC
AAAAACCTTTGCTATTTTTGCAAAAACACCTGGTTTGTCATTCACTCTCAATCTTATATA
GAAAGAGTTTTCAATCTCATCTGTTTCAATTAACTTCAAACCGTTTAACCTTCCGGTACT
ATATTCGTTTTCAATATGGTATTTAATACTCTTGGCGGCTTCCATAATATCTGCGACAAC
CGCGCTTGCAGTTGGCATTTCCCCGGCACCTTGTCCGTAGATCATTATATCTCCAACGGC
GTCCCCATGAATCTGTACGACGTTGTATACACCGTTGATTTTTGAAAGTGGACTACTTTT
TGGTATAAAAGTCGGATGGACCCTTATATCCAACATCTTATCTTCGTACCTTTTTCCAAT
AGCTAATAATTTAATTGTATATCCTAATTCCTCTGCTATTTCTATGTCTTCCCTTTCTAT
CTTCTCAATTCCTTCTACATGGATTGAATCAACATCCATAAAACTCTCAAAGGCTAGTGA
AGACAAAATATTTATTTTATATGCACTATCCAAACCGCTTACATCAAAATATGGATCGCT
CTCAGCATAACCTAGATTTTGAGCTTCTTTTAAAGCCTCTTCAAAATCAATGGATTTTTC
GGTCATTTTAGTCAAAATATAATTCGTTGTCCCGTTTAAAATCCCATAAACTCTTTCAAT
TTTATTTGCAATCATGGACTCTTTCAGAGTTTTAATTATTGGGATTCCACCCCCCACGCT
TCCTTCATAGTACACTTTGACATTATTGTTCTTTGCAAGTTGAAATAGTTCTCTACCATA
CTTGGCTAATATTAACTTATTGGCTGTTACAATATTTTTATGACCATTAATAGCTTCTTT
TATATAACTTAACGTCGGTGTTTCTCCGCCAATTAACTCCACTACAATCTGAATCTGAGG
ATCTTCTACGATCTCTTTATAGTCTTCTGTAAGCAACGAATCATCTACATCGTACTTCCT
TTTTTTGTTCTTTTCTTTCACCAAGATCTTTTTGATTTGAATTTTCTCACCTAGTTTTCT
TTCTATATCTTCCTTTTTGGTTGTGAGGATATTGTAGACTCCTCCTCCAACCGTACCGTA
CCCAAGAAGACCGACTTTAATCATCGTAACTCCCTCCCTTTTCATTAACGATCACTAACC
CCGGATGTTGATAGTTGAAAAAGTTATGAACTATTTTCTTGAGCTATGAAATTGGCTTTT
TAAAATTTTTTTAACTGAAAGAATTTTATAATAACTTGGTTTTCAACAATTTTATCAACG
TACTTTTCAACTTTTAATGTTCAAAAGTATTTTTACACTAAGTTCGTCGATATCTCAGTC
GAAAACAACGTCGATAATTAAAGTTATCAACAAAACATTCGATAAAATCATTTAAAAATC
TTTTTGAACATTTAAGTTGATAACGAGGTTCAAAATTTTTGGCACTTTTGAACTTACACA
AAATCCCATTAACAAAGAAAAACAGGACTTTTGAACTATCAACATTATACTATCTTCACT
ACTATCATAGAATTAAATATCAAAACGACTTTTTAAAAATTCAAATTGACTAACTTCAGA
TAAACTTGGCATAGCATTCGCGGCTCCTTGTTTCGTAGCAACAATAGCTGCACATTTATT
TGCAAAATCTGCATATTCAGCAAGTTCTTCTACAGTAATGTTGGAA
>MPF_scaffold_360 dna:primary_assembly primary_assembly:ASM150805v1_:MPF_scaffold_360:1:15269:1 REF
GTAGTGATTCAATAATAGCCATTGAAAAAGATAGTGGAATCAGATACTCTTATTTTTACT
CTCCTGTTGATCCACTTACCTCTACAAATTCAGCATTTTACAATTCTGTGCTGAGACAGA
ATTATTTAAAATCTTTAAATTTGGTATTGCAAGATCAAAATCTACGTCTCTCCAGTTCAA
CAGTATTCAGAAAGTTCTCGGAAGCCTATAGAGTTTACGATACATCGGTTAAAGTTATAG
TTGACGGAGAAAGAGAGATATACAAAACAGTTGTAGTGAACACTCTTACCAACAAAGAAT
TGGTTGAAAGGGACTCAGCCTTTTGGGATTACAATGAGAATGGAGAATTGTACAGATTAA
TAGGTTATAAAGACTATATAGGTGGAGAAAACTTTGCAAAAATAATAACCGATCCATGAA
TTTCTGGACCATTCTTTAAAATTTTTGGTTGGACTTTTGCCTACGCAGGTTTAAGTGTTC
TTCTCACTTTTGTAGTTGGACTCGCGTTTGCTTTACTTCTAAACGATGTAAACCTTAAAG
GAAAAGTTGTGTACCGAACTTTACTAATAATACCGTGGGCGATACCAGCATTTATTTCGG
TTTTGGTTTGGAGAAATGGATTCTTCAACGAAACATACGGGATAATCAACAGATTCATAT
TGGGAAACTTAGGAATAAACCCAGTTAAATGGCTGAACGATCCATTTTGGGCAAAAGTGG
CAATACTGATAACGAATACCTGGTTAGGATTTCCTTACATGATGACTATAAACCTTGGTG
CTTTACAAAGTATTCCAGGCGAACTATACGAAGCAGCCGTTATAGATGGTGCGACCAGAT
GGAAACAGTTCAGGCAGATAACATTACCCCTTTTGATGGTCGCTGTTGCGCCATTACTCG
TTATGAGTTTTGCCTTCAATTTTAACAATTTTACATTAATCTATCTCCTTACAGGTGGTG
GACCTGCAATGGCGGGAACGAACACACCGGCAGGTTCAACGGACATTTTGATATCTTACG
TATATAAATTAGCCTTTGAAGGATCACAGGGACAGGACTTTGGCTTTGCTTCCGCTATTT
CGATGATCATATTTGCAATAATAGCTGTGTTTAGTTACTTTAACTTTAGATTCTCAGGTT
CATTCGAAGAGGTGAGTAGATAATGGCCATGATCGAAAAGAAAAATTACACTTTAAGGCA
TATAATATTAATAATCTGCGTTGTTGTAATACTCTTTCCTCTTGTATGGTTGATTTCTAC
ATCGATAAGAAGAGATAATGCCGCTTTTTCACCAAAATTGTTTTCTAACAGATTGACCGT
AAATAATTACAAAGATTTAATCCTTCAAACTCCAAATGTACCTGAATTAATAAACGAACT
CAATTCTCTTAGTTCGTACATCGGAGAATACAGCGGGCTATCTCTAACAGAAGCACAAAA
AGAATCAATGAAATTTATAACCAGTTTGGAAGAATACTTTTCCGAAACTCAAAACAACTT
TGAAGATTTAGAAAGTTCGTATGATGAGATATTTACACTTTACGAGACCCAGTACAAAGA
CCAGTTTTACAACGATATCAACAAAATAAGGAATGAAGATTATCAAACCTTCCAAGAAGA
GTTAACCACAATATTAAATCTATCCCAAAGTATGGGTATAAACGTTGACACTACACAATT
GCAAATGTTGCTAAGCGAGTATTTTAATCAAAGAAAAGAAATAATGACCAACTTGGAAAG
TAGCTCTTTAAATAAAGATAGTGAATACTATATAGAAACTATGAATACAATACTGCAAAT
CCCGCTGAAAACTTCTGCTTGGAAGGTAAGAACGTATAGGAGATGGATAAACGAAGAGCC
CGAAGCTGAAAGGTTTGAGGAAAGCATTTTATCATTGTCTGAAAGATGGGATTCAATTGA
AACAGAAATAGAAAAGGTACAAGAAGATATTCAATTACAAGCCAACGAATTATATGGTCA
GTCCATAAGCCAAATATCCCAATTAGAAGCAGAATTAAACTATATAAATTCACAAATATC
CCAAATCACTTCACAACAAGCGCTTTTAGAAAGACAAAACAGTGAAATATTCAACAGTTT
ATCCGCACTTTTTGATATATTCATAGTCGAAAAAGAGCGATTACATGCTTCTTACAACAT
ACTTAAGGGACAAGATTTAACGAATGTGGAAGGAAAGTCACCATTATTTGGTGAAGATAA
ATCTTTTTACGATCACGTTCAAAAATTTTCTCAGATCATTCCTTCTTCTTACGAGATTTT
GAATTCTATAGATATATTCATCGAAAACGGTTTTGTTGAAACGCTCGAACTTCTCACTGA
AGTCTATCAATTTTTAAACGAAAACTTCACAAAAATATACGCCATAAAAGATTCAAAATC
AATTTTACCAAGTTATCAAGCGGTAAAAAGTTCAACTTTAAAACTTTCTGGAAGCATAGA
CGAATTACTTCCACTAACATCACAATACAGTTCAAATACTCGTCAATTAGCCCAATACAG
CGCTCAACTAATTAATTTAAGAGAACAAAAGAACGAAATTCAAACCACACTTGCCCAAAT
CAAGGGAGAAAATGAAGAACCCTTAAACAATTTAGAAAAATTACAAAACATTCTTTTTTT
GTTAGTTTATTTGGAAAGTGCCAATCAAGAAATTTCCAATAACTTTGAATCAACGAACTA
CGCATCCTTCGTGAGTTCAAAATATTATCCGTATTTTACTCCTGATCGTAACAGATACGT
ATTAATGAATTGGTACAACAATCTGTTGGAATCAAAGCAAAGATTTGACCAAGGAAGAGA
AAAATTAACAGTTATCCAAAATCAAATGGAAGAAAATATTAATATATTTAAAACAAATCT
CACTGAATATCTTACTTTGAATCAAGGTGGTAACGTGACTACTATAGAACCACTTTCTGA
GATTGAAACACTTTACAACACGCAATACGGGAAAGCTTCGGCTGATATAGCTCGTGCCTC
AAGGATAGTTAGTGATCTAGCAAATTACACAGATTACTCCGAATTAAAGTCTAAACTTAG
GAATATTGATAAAAATCTTTATTTTTTGCAAGAAGATTGGTCAGCAAAAGTTAGAAAACC
GTTCATGCGCTGGCTCCTAAATTCCATAATGGTAGCTGGTATAACATCAGTATTAACTGT
TTTAATAACCTCCATTGCAGCCTATCCCTTTTCAAGGATGAGATTTGTAGGAAGAAAACA
GGGATTATTTTTCTTGATGATAATTCAGATGTTCCCAGGAGTAATGTTTATGATAGCAAT
TTATGGTATATTGAAATTTATGGGTGATAACTTTGGAGTATTTGGTTTGGATTCTTTAGA
TGGATTGATCTTTGCATACATGGGAGGAATTGCTTACAACATGTGGCTGTTCAAAGGTTA
CTATGACACTATCCCAGATTCTTTGGAAGAATCTGCAATGATTGACGGTGCTACGAGGTT
CCAAACCTTTTGGAGGATTGTTTTGCCTCTATCTCTACCCATAATTGCTGTTGTTATGAT
ACTTACCTTCATGAACATATTCAACGAGTTTGTTATGGCAAGAATAATATTACAGAGCGA
AGCAAATTATACCTATGCTGTTGGATTGCAAACATTCTCCACAGGACCATACGAAACAGA
GTGGGGATTGTTCACCGCAGCCTCGCTATTGGGGGCGGTCCCAATGATAATTCTATTTTT
GTCTCTCCAAAGATGGATAATCGGAGGATTAACTCAAGGCTCTGTAAAAGGTTAATCATT
AGGAAAAAGGAGACATGCAAATTACATGTCTCCTTTTTTTAGGTATACTATGACTGTTTT
TTATCTAAATTAATATACAAAAGAACTTTTGCCTATGAATTCTCTTATTATTGAAGTTTT
GGGTATTTCATCGAGCTCTGTAATGGGGAGAAAGTAGTCCAAAAATCTTAGTAACCTTTT
TGCCTCTGAATATTCAGGATGAGAGTTATCAATAGATAGCAATAGAGGTTCAGCAAATAA
CTTCAAAACTGAAAGCTCGTAAACTAGGTGAGAATTGAACATAATGTCTGCTTCATCTTG
AAAGGGAAATATATTTTTATGTTCGCCACTTACTACTGAATGCCAAATCTTTAATGTATC
TGCAGCTGAATAACCTCTAAAATAATAATCTCTCACTAACCTTCTTATTAGTCGAGTATC
CGTTGTAGGAATTCTATCCATACTGTCTAAATTCATTTGGGTTAAAGAACTCACATAGAT
TTTAAACTTTTGTTCTTTTGAAATAGAAGTGGTTAGTCGTTCGTTCAAACCATGAATACC
TTCTATAATAATAGGCTGATTTTCATTTATTTTTAAAGTTTCTTCTGACCAAAATCTTGT
ACCAGTTTTGAAATCGAATTTTGGAAGTATAACTTCTTTTCCCTTTATCAAATCAATCAT
TGTGTTGTTGAACAATTCTAAATCCAATGCGTTTATACTTTCAAAGTCGTAATTACCGTT
TTCATCTCTTGGTGTCTTCTCTCGTTCTAAGAAAAAGTCATCTAAAGATATTGGAACTGG
CCTTAACCCATGTACTTTAAGATGTAAGGCGATTCTCCTAGCACTTGTTGTTTTTCCAGA
AGAAGAAGGCCCAGCTATCGTTATCAATCTTATATTCTTTCTATTTATTATTTCATCAGT
TATCTGTGCGTATTTTTGTTCATGTAAAGCTTCTGCTACACGAATGATCTCTCTTACCCT
TTCGGCACCTTGAGAAATTATAAAGTTTAATTCTCCGACTGTTTTTATTTCCATTATATC
CAACCAATTTTTGTATTCTTCGAAGGTTGTAAACAACTTAGGAGAATAACTATAATTTGG
AACGTCGTGGGGGAAACGATTTGTAGGATGGATTATGACGAAACCCTTTTCAACCTTTTT
CAATTTGAATTTATTAACATATCCTGTTGAATACGGAAGGTATCCATAAAAGTAGTTAAA
ATATTTGCCAGCGTAATATACATTAACGGTACTTTTCTTTCGATATTTGAAAAGTAGAGC
TTTATCTTCTTCTCCTATTTCCTTGAACATCTTTATAGCATCGAATTTATCTATAGTTTT
CTTTTCAAAAACAATGTCTTTTTCAACTATCTCCCTCATCTTGTTTTCTAGTAACAATAA
ATAATCTTCCGAAGGTTCTCCAGATTTAAATTCGCAATACATAGCATCGTTGAGGGTATT
ATTCACATAAAACCTGTCTTCTGGATTGATTTCTTTCAATGCAATATACAAAACAAAGAA
AAGACCTCGTCTATAAATACGCACTCCATCAGGCGTTGTAATATCGCAAAACTGTATGCT
TCCACTTTTAGATACTTTGCTGAACAATTCCTTAATGTCGTTGTTAAATTTCACGTATAA
AACCTGTTTTCCGGAGGTCTTTTCGAATTTTTTTGCTATATCAATAAATTTGGTGTTTTC
ATCAGCATGGTATACTTGTCCAGATTCAACATCTCTCAGTTGAAAATCCATTTCAATTTT
CTCCTTTCAGAAAGTGAAACCCGGGCTACACCCGGGTTTTGGAGCGGATAATGGGATTCG
AACCCACGACCCCTTGCTTGGCAAGCAAGTGCTCTACCACTGAGCTATATCCGCATCAAT
TTTCTGGAGCAGGTGATGGGGCTCGAACCCATGACCTCCGCCTTACCAAGGCGGCGCTCT
ACCGACTGAAGCTACACCTGCATTTTCAAGATAAATTATACTATATTTAATTCCTTTCGT
CAAGTAATGTAAAAAATTAAAATATGGTAAAATAAATGTGTAGCAGAAAAAATCTAATAA
AGGGGGAGAAAAATGGAGAAAAAAGCTGACCCAGAACCTTTCAAGATCAAGATGGTCGAA
CCCATCAAAAGAATTTCTAGAAAAGAAAGAGAAGAAGCCTTAAAAAGGACTGGCTATAAT
TTATTTGCATTGAAATCAGAAGAGGTCTACATTGATTTGTTGACCGATAGCGGTACTGGA
GCAATGAGCGATAATCAATGGTCAGGATTGATGTTAGGCGATGAATCGTATGCAGGAAGT
AAAAGTTTCTACCATCTATTAGAAACAAGCAAAGAAATCTTTGATTACAACTATTTTGTA
CCAACTCATCAAGGTAGAGGAGCCGAACAGGTTTTATTCCCTCTTTTAATTAAAAAACCT
GGTCAGTACGTGTTGAGTAACATGCATTTTGATACAACTAAGGCACACGTCGAATTAGCT
AAAGGCAGGCCTGTCGATCTAGTTATAGAAGAGGCTCTTGATACAGATACCTATCATCCC
TTTAAAGGAAATTTTGACTTGGAAAAATTGGAATCCTTTATATCAGATAAAGGAAGCAAT
AATATTGCTTTTATCATAATAACTATAACCTGTAACAGTTCAGGTGGGCAACCTGTTTCT
ATGCAAAACATAAGGCAAGTCCGTGAATTAGCTGGTAAATATGGAATTCGAGTATTCTTA
GATGCAGCTCGTTTCGCTGAAAATGCTTATTTTATAAAGCAAAGAGAAAAAGAGTACTTT
GAAAAATCTATAGAAGAAATAGTGAAAGAGATGTTTAGTTACGCCGATGGATTCACAATG
AGTGCAAAAAAAGACGCCATAGTAAATATCGGCGGATTAATCGGGATAAAAAATGATGAA
GATCTTTATAATCAAGTAAAAGCAGCTCTTGTTCCTTTAGAAGGATTCCCTACATACGGT
GGTTTAGCCGGTCGAGATATGGAAGTCATGGCAAGAGGCTTAAAAGAAGGAATTCAAATT
GATTATCTGGACTATAGAATAAAACAAGTAAAATACTTAGGAGATAGGTTAAGAGAGGGT
GGAGTACCCATTCAATATCCAACTGGAGGGCATGCTGTTTTTGTGGATGCTAAAAAAATG
CTTCCCCATATACCTTATTACCAGTTTCCAGCTCAAGCGTTGGCAAACGCACTTTATTTA
GAGTCTGGAGTTCGTGGCGTAGAAGTTGGATCATTAATGATGGGGCGAGATCCTCAAACT
GGTGAACAACTGGAATCTCCTTTTGAATTTTTGAGATTAGCCATCCCCAGAAGAGTCTAC
ACCTACAATCACCTTGATTACGTTGCTGAAGGGCTACTAGCGGTACGAGAGATTTCTAAT
TCACTAAAGGGATTAGAATTCACATACGAGCCGAAAATCCTAAGACATTTTATGGCAAGA
TTAAAACCTATAGAAACTTAATTTCAATTTATAAATCACTTTTTCATGATATAATATAGT
GTTAGAAAGGATTAAGCTCAAACACCTTAGAATTAGCATAAAGACGACAAAAGTTGGAAT
AGATCCTATAAGGACTAATAGTGGTATAGTTTGCGGGACAAAGGGGGCTATATACAAAGT
TTTGGAGTTTCTACGGACTGTAAAATAATACTAAAATGAAGGAGATGTTAAGGATGTCTG
AATTTTTACTGCAAAACACACACGGAAGTCATTTTTACATGAAAACCCCCTCTGGTCATG
ATATTCATGTGGACGCAACTCCAGAGAACCTTGGTTATGACTCGGCTGCACGCCCCATGG
AGTATTTAATTGCTGGTTTAGGTGGATGTACAGGAATAGACGTAGTAACTATTCTAAACA
AAATGAAAGTAAAGTACGATGAATTAAATTTGCGAATATTAACAGAAAGAAGCCAGGAGC
ATCCCAAAAAATATACAAAGATTCACATAATTTACGAGTTTAAGGGGAAGGATCTACCCA
TAGATAAATTAGAAAGAGCCGCTCAACTTTCGCAAGAAAAATATTGTGGAGCAAGTGCTA
CTTTTAGAGGTTCTACAGAGATTACGTACGAAGTAAAGATCGTTGAGTAAATATAAGTAC
AATAATTGTTGGGAGGAATAGAATGGCTAACTTACAAGAACAAAAAGAGAAGGTCTCTAA
AAAGCTAGAAAATATCGATAACGTTATTATGGTTATGAGCGGTAAAGGAGGAGTTGGAAA
AACTACCGTTGCAGTAAATTTAGCGGTAGCTTTGGCTCTAGAAGGTAGAAAAGTAGGTCT
TTTAGATGTTGATTTACATGGTCCTGATGTAGTAAGAATGTTAGGAGGTAGGGAGGCTAA
AGTTTCTGCCCTGGGAGAAGAAATACTTCCTCCTGAAGTACACGGAATAAAAGTTATTTC
TATTTCCCAATTTCTGGATAAAGATAATGATGCAGTTATCTGGAGAGGCCCTTTAAAAAC
AAGTGCTATAATGCAATTTATTGGTGATGTTGCTTGGGGTGAATTGGATTATCTAATTAT
TGATGCACCCCCAGGTACTGGAGATGAACCTCTAACGGTTTTCCAAAACGTGGAAAAGAT
TAAAGGTGCTTTGATTGTTACTTCGCCTTCTGTCGTTTCTCAAGACGACGTAGAGAGGGC
TATTAATTTTGTGGAAAAAATGAATAAACAAATTATCGGGATAGTTGAAAATATGTCTTA
TTTCATCTGTCCAAATTGTAAGACTAAGCACTTCATTTTTGGTGAAGATGGAGGGAGAGT
TTTAGCAGAAAAATATAATTTAGAATTACTTGCACAAATTCCTTTGGACTCAACCGTCAG
GGAAAACATGGATGCTGGTAAACCTGTTGCTTACTTTGGAAACCCTGAGCTAACTAATGT
CTACGTTAAGTTGGGTAAGAAGGTAATAGAAAAAGTAGAAACGGTTCGTGAATAGGGTTT
AAGATCATTATCTCAAGCCAGTAAACTTCTTTTCATCTGGGGGGTTATATTTATGAAAAA
ATTAGTTTTCCTTATAACGATAATTTTTTCTGTTGTTGTTTCTTTTTCGGCAAATACTTC
TTTTTTATACTCAAAAGAAGCTACTTCTGTTTATTTAGTTGCGAGTTTTAACGACTTTGA
ACCGGTACCGATGGAAAAAAGCTTCACAGGCCTGTGGCGTTATAATGCTGATTTAGAGCC
TGGTGAATACCTCTATAAATTCATCGTAGATGGTAAAAGAACGATAGATTTTTCAAACGA
TAAGGTAACAGCATATAAAGGAGAAATCTTCAATGTACGCACCGTCCAAGAGGCATATGT
TTTTTCAAAAGTTGGAGATGGAAAAGTTAAAAACGTTTATTTCGATAACCAAAGAAGATA
CATAAATCCAGTACAAAAGGGAGAAATATATCTTTCAATAGAATTCGAAAAAAATGATGT
TGAAGACGTTGAACTACAAGCTAACGCCTCATCCGTACAAAAATCCGTAATAGAATTCAA
TAATACCATTCTTTATAGATTCCACATATTTACAGAATCAGAAGTTTTAAAGTATCGATT
TTTAATTTACGATGGGGAAGAAATAATATACGGTTTCAACGGATCAGAAGAATTTTTTGA
ATTCGACTTTAATCATCCTATAATTTCGTATTTTGATATACCAGAGTGGTCAAAAGGAAG
GATCTATTATCAAATATTTCCTGATAGGTTCAGAAATGGTGATTCTTCAAATGATCCTAA
AGGAACATACAGTTGGAATGGTCCACACAACAGAAATTCTCTTTCTTTTGGTTTTTATGG
TGGGGATCTTCAAGGAGTCATTGATTCAATTGATTATTTAGAATATTTAGGAGTGGAAGC
AATCTATTTCAATCCCATTTTTGAAGCCCAGACTCCTCATAAATACGATACAACTGATTA
TCTAAGAATTGATGATTCTTTTGGTAATGATGAGGTCTTTTCTAATATGTTGAAAGCATT
ACATGAATCAGATATCAAATTAATCTTAGATGGTGTCTTTAATCATACCGGAACTGAATT
TTTCGCTATGAAAGAAAACTTTCTCAAACAAGAAAAATCCGATTATTTGGATTGGTATTA
TATTAAGTCATTTCCTATCAAAAAATCTACAGAAAGTTACGAAGGTTGGCATGGATACGC
TGATCTCCCTCAATTAAACAACGAAAATCCAAAGGTGCGAGCATACATTAATCACGTAAT
AGGTAAATGGATGAGTTTTGGTATAGATGGATGGCGAATGGATGCGGTTGATCAACTTCC
TGAAAGTTATTGGTCGGCTCTTTACGAAAACATTAAAAACATAGACCAAGAAATTTTAGT
TGTGGGAGAATTTTGGAGAGATGCCACTTCTTATTTTGAAGATCCAAGCTTCGACTCGGT
TATGAATTACATCTTCAGAGATGCAGCTATTGCTTATGCTAAAGGTGGAAGGTCTATTAA
TTTTGTTAATACCACCAACGCATATATAGACAAATATCCGCCACAAGTACTGCATGGGTT
GTGGAACCTTTTAGGTTCACATGATACTGAAAGAATACTAACGGCCCTCGGTGAAGATAC
ACAGCGAATGAAATTAGCTGTTGTTCTTCAAATGACGTTTATAGGATCACCTTTAATATA
CTATGGTGATGAGATAGGCATGACAGGAACCACAGATCCATTTTGTAGAGTTCCATTTTA
CTGGGACGATAACAAATGGAACATGGAAATTTTAGAATTATATTCTCAGCTTGCCGAATT
AAGAAAAGAAAGTAATGCCTTGAGGAAAGGTGATTATACAGTACTGTATGCCGATGAAAG
TGTTCTTATATATAAAAGAAGCTACCAATCAGAAAATGTTATAATTGCTCTAAATTCTAA
AGATTCTCAAATTGAAGTTGAGTACGATTTGTACGGAAATTACAGAGATATTTTTACTTG
GAAAAGCTTTAATACCATAGAAAAAATGCCAGGTAAAAGTTTTCTTGTACTTGTTAGTGA
GTAAAGTTGGAGGTTTTTGATGTATTATTATGAAGTTATTCCTATAGGGCATATGGTTTT
TAATGGGTTTACATACAAAAGTGACAAAAAATTAGAGATTGGTCAAAGGGTGATCGTTGA
TTTAAGAGGTAAGTTCATTTCTGGTTTAATTTACAAAGAATCAGAAAGCACTGAATTCAA
CAAAATAAAAGAGATCGCATTTCCATTGGATAATAAAAGTTTATTAAACGAAAGTCACAT
CAGACTTATGGAAAAGGTAAGCTCCAAATTTATGGCACCTATTGGAGAAGTTGCAAGATT
GTTTTTCCCTCCTCTTTCTTCAGATATATATAAATTAAGGATATTACCAAAAAGTTCTTT
AGCTCCTATTCAAAAGCCCGTTTTTTACAAGCAATTTTTACAATCTTTTGATAACACATC
AAAAGCAAACAAACAGTTAAGGGAATATTTAGATTCGAATTTAATTGAGATAGAACTTTA
TAGAAAAGAATTTACAAAAAAAATAGACAAGTTTGTTAGTTTAAAAATGGACTTAAAAGA
GACATGGAAGTTCAATGTATCAAAAACTGCTAGAGAGGTAATAAACTATCTATCCATAAA
CGGCGAGACCTTAGAAAGCGATCTATACTCACATGGTATTATGAAAAAAGGTTCCACAGT
TTTGAATACATTATGGAAAAAAGGTATAATAGAATTATCAGAAAGCTCAGCCACCAGCGA
AGAAAATATAGAAGTTTCTTTAAGTGAAGAACAGAGACAAGCAGTTAAATCAATACAGGT
AAATCCTGACAAACCTCATTTATTGTACGGAGTTACAGGTAGCGGTAAAACCGAAGTATT
TTTCGAGGTGGCTAAGCCTATTTTGAAAAATGGTGGAAAAGTACTTCTTTTAGTTCCAGA
AATTTCCTTAACCTCAGAGCTAATGAACAGGTTAAAAAAACGGTTCGCTAATTACAATGC
TGCATTTTACCATTCTGGGCTTACAAGTAGTGAAAGAGTACAGACATGGTATAAAGCAGT
AAATGGTGAATTGGACTTAGTCATAGGGACAAGAAGTGCCATCTTTATACCCATGAAAGA
TTTGAAAATGATAATAATCGATGAAGAACATGATCAATCTTACTATCAGATAGAAAACGT
TAGTTACGATGCGATAGATACAGCCTGTTTTAGAAAAGAGTTAGAAGATATTCAGCTAAT
ACTTTCATCAGCTACCCCACGGATGGTTGATCTACACATGGCGAAAACAAACTCTTTTTA
TCTTGAAAAAATAAAAACAAGGTACTTTACTGAAATGCCTGAAGTACAGATAGTTGATAT
GAAAAAGGATGAAAAATACAACTGGATATTCAGTAAAAAGGTAGTAGAAAATATAGAAAT
CTCTTTGAAAAGAAATAAAAAAATAATTGTTTTTACACCAACAAGAGGTTATGCCAATTA
TGTAATTTGCAGCGATTGTGGATATATATTTAAATGTGATGAGTGTGATGTTTCATTAAC
TTTTCATAAAAAAGAAAGAAAATTAAGTTGCCATTACTGTGGTAAAGAAAGTGAATTACC
AAATTTTTGCCCGAAATGTGGAGGGTTTAAACTACAATCCAGAGGTTTTGGGACTGAACG
AGTTTTGTCTGAATTAGCTAAATTGTTCCCTTCACAACCCTTGGTAAGAGTAGATAGAAC
GGTTATAAAAACATTCAAAGATTTACAAAACACTTTTAATTTCATGAAAGAACCAGGGAA
AAAGATCGTTGTAGGAACTAAGATGATCACTAAAGGTTTAGATATTCAAGATTTGGATTT
AGTAGTCATTCTTGATGCTGATAGATATATCAACTTCCCCGACTACAACGCCCAAGAAAG
TACAGCCTCATTGCTTATGCAGGTTGCTGGGAGGTCTGGCAGAAAAGAAAGAGGCAAAGT
TATCATTCAAAGTTTTCAACCAGAAAATAATATCTATAAATCTTTGATTGATCACAATTT
TGATCTGATTGCAAAGAATGATCTTGAACAAAGGAAAATATACGGTTATCCTCCATTTGT
AACCTTGTTTTTGATTTTAGTGAACCACCCTTCTGCTGATAAAGCAAAAGCAAAAGCAAA
TGAAATCGTGGAAGAGTTGGGTAAAATTGAAAATCAAGATGATTTTGAAATATTAGGACC
AGTTGTGCCTATCATTTCCAAACTAAGGGGAAATCACAGGAATCAAATCATTATAAAAAG
CAAAAAGAAAAATCATGAGTTTTTATTCTCAACGCTTAAAACATATTACAAAGACATCAA
AATTTATGTTAATCCTCCCACTACTTTAGTATAAATATTGTTATGAAAACGTCGTTCCAT
GTTTAACGTCAAAATATAGATATACACCATAGATAAATATAGCAACTATTCAAATTTGGA
GGTGATTTAGATGGAGTATAAAGTTTATACCAAAGAAGTAGAACTCACTGAAGCTTTAGA
GAATTATATCGAAAAAAGAATGAGTAAACCAGACCATCTGCTCAAAAAACATCCTGATAT
TGTCTCTCCCTCTGACGTCAGAATCACAAAAGAGAGAGGCATTTACAAAGTTGAAATAAC
TACGCATATTAAAGCTTTAAGCAAAATCATAAAAGTAGAAGAAAGAAGTAACGATCTTTA
TGAGGCTATAGATAAGGTAACAGATTCTTTGGAAAGAAAAATAAGAAAGCTAAAAAATCG
TTTACAAGAACAAAGTAGAGCGGATAAAAAAGTACGGATGGAAATAGAACAAAACTTTCT
AAATACCAACATCAATGATCTTAATTTTAATGATGAAAGTGAAACTGAGGGCGAAGAAAA
ACCCAATGCCCCCAAAATCGTGAGAACAAAAAATTTCGATCTAACCCTTATGAATGTAGA
AGAAGCAATGTTACAAATGCAACTGTTAGGCCATTCATTTTTCGTTTTCAGAAATCCAGA
AAATGACGCTATCAGCGTGCTTTACGAAAGAAAAGATGGAGATTTAGGACTCATAGAATT
CAATGAATAATTTGAATAATTATTAGAAGCAAGGGATGCTGAGGCAAATGGAGGGCCTTG
GTCGTTTGGTGGAGGAAATCCAACAGATCCGAAGATAATGGATGATATTTTAATAAAAAT
TGATTAACAAAAAACATAGGGCCTTTAAAATCAGGCCCTATGTTTTTATTATTATTGAAC
TAACTGTCTTAATTAATTCCGAGCATACTGTCTATTTTGTTTTTATCAAAACCAATGATA
TAACGATTTCCAATTTGAATTACTGGTGTCCCTATCTGATGAGTCTTTCGAACTAATTCT
TCTGCCGCTTTTGGATCTTTTGAAACATCGACTTCTTTAAATTTTATTCCTAACTCTCTA
AAGTAAGATTTGGCTTTTCTGCACCAAGGACAACTTGGAGTTGTATAAACCTTTACCTTT
ACATGTTGCATATTTTCTTTCCACCTCCCATACCCTATATAGGTATTTATTTTATAATAA
CAGAATTTCATAATATTTCTTTTAAGAAAAGGTAAATATAATTTTGTAAAATAAAAGTGT
TTAAATGTCAATTAAACATTTTAAATACGAGGTGATAAACGACGGACTACATATTTAATT
ATCCTAAACTTCCCATAAATTATAAAGTAAGAGAAGAAAATGATTATTTTGTTTATACGT
TCGATACTGTGTATACCGACCCTGTCTACAAAGAGAACGAAACTCAAGTAATTCATATGT
TTAAACCAGAACAAAAAGTTAAAGGGGATATAGTTTTTCTACATGGTATTGGGCCCAACA
ACGTCCCATACCTTGAATGGTACGGTCGATATTTCAAAAAATTAGGTTACAGAACGAGTG
TAGTGATTCTTCCTTATCATCTGAGTAGAAAACCAAATGACATAGAAGATGGTGATCCCT
TTTATTCACCTGAACCCCAGGAGTGTACAGTACTTTTCCATAATTCGGTAAAAGACGTTC
GAAGGACGATCGATTTATTAGAAACTTTCGATGATTTTTCAGAAAATAAATTGTACTTGA
TGGGCGTATCTTTTGGAGGAATTATCGGTACTATGGTTTTAGCCCTCGATAAAAGGATTA
AAAAAGGTATTTTGATGATCACCGGTGGGAATTGGAGATGGATAAACTTTTATTCACCAT
ATACAGGGAAAGTTAGAGAAAGATACTCAAAAGAAAAGAATTCATTTGGTTGTGATTCAG
AAGAGTATTGTAAAAAATATAGAAGTGATGCGGCTAACTTTGTAAAAAATAATATCAATT
CAATAGATGATATATTCCAAAAAACACCCATCAGTTGTTATCATTACGACCCTTTGAGTT
ATGCCAAGTTTGTTAATCAACCCGTTCTCTATATAAAAGCTCTTTTTGATAAGATTATGC
CACATAAAGCAACAAATGACCTTCAAAAGTTATTGCCAAATAAAAAGGTCAAAAGATTAT
TGTCTGGTCATAAATCAAGTTATTTATTCAAAAGAACCGTTGGACGTTGGGTGACTAATT
TTATAGAGGAAGGTCTAACCCAAGAGAGT
>MPF_scaffold_369 dna:primary_assembly primary_assembly:ASM150805v1_:MPF_scaffold_369:1:15031:1 REF
AACCTTCGAAGCCAATAAATATCTTGCGGGTTTGATACCTTATCCTTTTCATATCGGAGT
TACTGAAGCTGGCGTTTTTGAGGATGCTGTTATATTGTCTTCAGCAGGCTTAGGTTCTTT
ACTTATAAACGACATAGGAGATACCATCAGAATATCTATCAGTGGTGATCCGCTCAGGGA
AGTCGAATTAGCAAAAGATTTGTTAATAGCATTAGGTTTAAAAAAAGGGTTAAGAGTCAT
AGCCTGTCCTACCTGTGCAAGGACAGAGATCGATGTTGAAAGTTTAGCCTACGAGGTAAA
AAGAATTTTAAAAGGCAAAGAGGTTAAAAAAAATATTACGATAGCGGTCATGGGGTGTGT
TGTTAATGGTCCTGGTGAAGCTAAACATTCTGATATTGCTATAGTTGGTACCAAAAATGG
ATCATCGGCTATTTTTCTTAAAGGGGAGCTTTATGGAACAATTAAGAGAAATGATATAAA
AGAGAAGCTTTTTGAAGTTATAGAGGTTTTTCAGAATTCTTAACTGAAGAAGGGAATATT
ATGGAGATAGATCCTATTACTGGAAAGAAAACTGATAAAGAAATGAAAAAGAAGAAGATA
AAAAAATCAAAAGATCACAATATTTCTACTTCTGAAGTAAAGGAAAAAGAAGGTTTTTTC
GATGTACTGGTCGATACGAATTTAAAAATTTCCGAAAGTGAATTAAAGAGTATGATTGAT
AATATTCTTAAACTTGGGAATTACTTTGTGAAGTCTCCAACTCAAGCTAATTTAAGAGGA
TACAGAAATTCAATCAAAGATTTCCTAAAAAGATTGGAAAAACATTGGTATGTGATAAAA
AACGATCTTGATTTTAAAAACTCAACACCTCAACTACATATGGTTGCAGAGGTAGTTGAT
GGCAAACTCATGGAATTGACTGATATGATTTTAAAAAGAGAGAAAAATACATTACTATAT
GCATCAAAAATCGAACAAATAAACGGATTGATTTTAGATTTGTACAAATAAAAAATGGTA
TAGAAGGTGCTCCTTTTGAGTAACTCATTCTTTTATGATACAATAGAAAAAATTGAATCA
AAAATAGATACAATTAAAGCAAGCTCCATGTGTTTTGTTTGCGAAGATAATTTCATTTTG
CATAATTTCATAGATGAATTATTAAATTCAGTTTCAGCCTTTAATAAATTAGATACCTTA
ATTATAAAGCCTTTTGGTGGAAATATTAAGATAGAACAAGTTAGGGATGTGGAAGAGTTT
TTAATGTATAAACCTAACTATGCAAAGGTGAAGGTTGTTTTTTTTGAGGATATAGATAGA
TTGAATATAGAAGCGGCAAATGCTGCACTCAAATTAATCGAAGAGCCTCCTGACTTTGCT
TTGATATTTAGCACTACTACGAGGTGGAATTATTTGCTCCCTACCCTTAAAAGTCGTTTT
ATAAGGTATGATCTTTCGATTCCTTCAAATCTAATTGAGAATGTTAATAGCAAGTATGAG
GAAATAGCAATTTATTTTAATTTTTTTCAACATTATGATTTAGGAGTTTTATTATTTCTT
ATTGATGAAAATACAGATGTTTCTAGAATTAAAGATGAGGTAGAGAGGATAGTTAATTCT
TCAACTAATAATCTTGATGAATTATTAAACAATTTTAAATTGTCACTTGATTTGTCAGAA
AACAAATTGAAATTTGCTCTTTCATATTATAAATTGTGGGATATATTAATAAATTCAAAC
GATAAAGAGTTCTTTTATCTGATAAAAAATATTGCCCAAATAAAAAATGATGTGGAAAAT
TTATCTTTTTTACGTAATATATCTGCTTTAGGCTCGATTTTGTTGAGAGATTCGATGGTG
TTTTTGAATTCTTCCAAGTGGAAATATTTTTGGAATAATTCACTTGTTTATTTCTTTGGA
TTAAATGAACATTCCGTTAATCTAGAGCAAATTAAAGATACTGTCTCATATCTGAACAGG
ATGTCTACGATGAGATTAGCTAACTTTAATTTCGAAATGGAAATATTTACTCATTTTTTT
AGAATTAAGGGATGTTTTAGTAGAACTATTAAATAATATAATAACAATAGGAGTGAAATC
TTTTGATAGATCTAAAAGCCGAAGTTTATGGGGTAGAATTAGAAAGATTAGGTTCCATCA
ACTACTTTAGTTATTTAGGGATGGAAAAAATCAATATATTTGACTATGTTTTGGTTCAAA
CAGAAAACGGAATAGAAGTTGGTAGGGTTGTGTTAGGACCTGTTACTATGAGGTTTGAAG
AAATTGGTTATGAACCAAACTCAATAGTTAGAAAAGTTGGAGATGAAGACAAAAAACAAA
TAGAAGAAAATGTTGAAAAGGCTAAAGAAGTAGCACAATACGCAAAACAAATGGTTAGAG
AATTAGGTTTAAAAATGAGAATTCTTGATGCCGATTTTACTTTTGATAGATCAAAATTAG
TAATTTACTTTGGTTCAGATGTCAGAATAGATTTCAGAGAATTGGTAAAGATATTAGCAA
AAAGGTACAAAACAAGAATTGAACTTAAACAGGTAGGAGCTAGAGATGAAGTAAAGAAGA
TTGGATCAATTGGTTTATGTGGGCAAGAAGCTTGTTGTAGTAGATTTTTGAGAGATTTTT
CTTCTATAAAAATGGAACTTGCAAAGACGCAACAGATGATGATTAACACCGCTAAAATCT
CAGGCAGATGCGGGAAACTTCTTTGTTGCTTAAAATATGAGAATGATTTTTATAAAGAGG
TCCTTAAAAATGTGCCAAATGAGAATACTACAATAGAATACGAAGGAAAGCCAGCCAGAG
TCGTAACGGTCAATGTGTTCTTAAAAGAAGTTTCATTGCAAGTAATAGAAGAAAATCAAC
CTATCATAATTAAAGTTCCTTTTTCCTATTTCAACAACGGTAATTCTTAAAATCAACTGC
CTCCGTCTAACGACGTAGGTGGAAAGGCTATGAGAAGATGGTTAAGGTTATTTCAAAGAA
AGGATGAATATGGATATTAAATATCCTGAAAGGAGTGAGAAAAACTACTGCATTCCTTTC
GTTACTAAAATAGTTAGTCTGCTGCAGTAGTTTTTTGTGAACATATGAGAACGATTGCAA
TTGTATTCATAACTATCGGTATTTTGTTTGTAATCATTGGGTTGATGTTTGCGTTTAATA
TAAAACTCGGAAGACTTCCTGGAGATATAATAATAAAAAGAGAAAACTTTGTTTTATATA
TTCCCATTACAACAATGCTTATTGTAAGTGGAATAATCACATTGCTATCAATTATCATTC
GAAGATTTTTCTAATATCTAATACTAGATCTAAATTCTTTGGAGGTGGATTCATTGAAAA
AAAGTTTAAAAGAACTAAAAAGTTTGTCGTTAATCGCCAGAGGAGATATCCTGAAGATGA
CCACTGTAGCTAATTCTGGTCATCCTGCAGGGTCTATGTCTTCAATTGACATGTTTTTAT
CGGTTTTAAATAGGGCAAATATTTTCCCAGAGGATCCTTTCAACCCAGATAGAGATAGGA
TTGTGGTTAGTCACGGGCATACTTCCCCTGGTTTTTATACAGCTTTAGGGAGAATGGGCT
TTATAGACATTGAAGAAGTTATTTCGGGATTCAGATATGCTGGAAGTATATTTGAAGGAC
ATGTTACCCGCGGAATACCGGGTGTTGAGTGGTCAACAGGCAATTTAGGTCAAGGTTTAT
CTGCTGGGGTAGGAATGGCTTTGGCAGCTAAAAAAAGGAAAAAAGATTATAGAGTTTACG
TTTTTAGTAGTGATGGAGAAAGTTCAAAAGGTCAGATTGCAGAAGCAAGAAGAACTGCTA
TAAAAGAAGGCCTAAATAACCTAATTGTTCTACTGGATTACAATGACATTCAAATATCCG
GTAGAGCCAGAGATATATTATCAGTAAATATAGTTGGCGAATACAAAGCAGCTGGTTGGA
ACGTAATAGAAATTGATGGTCATGATTTTGAGCAGATCAATAAGGCGTTGGAAGTGGCCG
AAAATGAACCATTAAGACCAACAGTGATTGTAGGCAAGACAATTATAGGGAAAGGTGTTT
CTTTTATGGAAAACACTCCGACCTATCACGGTAAAGCGCTCACCAAGGAACAATTAAGTA
AGGCTTTAGAAGAATTAGGTTTAGAGAACGATTTGGAAAAGTACATTGAAAGAAGAAAAA
ATATTACCTTAAATAGGGATAAGCTAAATTATCCAAATATTGAATTAAAGGTTGAAACGG
GGCAACCTATAGTTTATGAGAAGGGGACAAAGGTTGCTAATCGTAACGCATCTGGGAACG
CTATTGCTGATCTTGCAAAACTGAATAAGGATAACTTTCCAGTAGTCGCTATTGATTGTG
ATTTGAAACCATCCGTTAATTTGGGAAAGTTTGAAAAAGTCAATCCTGAAGGCTACATTC
AAATTGGCATTGAGGAACATAACGCTGCTACGATTGGTGGAGCATTGTCTGTTAGTGGAG
TATTAACTTTTTTCGCTGATTTTGGGGTATTTGGTTTAGATGAGGTATTTAATCAGCAAA
GATTAAACGATATTAATCACACTAATTTAAAGACCGTTGTCACTCATTGTGGTATGGATG
TTGGAGAAGATGGTAAGACCCATCATGAAGTCAATTATATTGGTATAGTCAGAAGCTTAT
ACCATACTAAACTGATCGTACCTTGTGATGCAAATCAAACTGATAAAGCGATTAGGTACG
CTGCAAAAGTTCCGGGTAACTTTGTGATTGCTATGGGAAGATCAAACCTTCCAATTTTGT
TAGATGAAAAAGGCGACGTTTATTACGGTAACGATTATAACTTTGAGTATGGGAAGTTGG
ATATTTTTAGAAAAGGCAAAGACCTAACAGTATTCACATACGGAAGCTTTGCTCATTTAG
CGGTTGAAGCAGCTGATAAGTTGAAAGAAGAAAATATTCAAATTACAGTAATTGGCGTAC
CGACTCCTTTGGATTTTGACCTTATCCAGGTTAAAGAATTTGTTGACAATACTATTGTGT
TAACTTTAGAAGACCACAACGTAGAAAATGGTTTGTCAAATGAATTATCAAAAGCTATGA
TCAGAAATTCTTTGAAACCCTCTTATTTTGAACCTATGGGATTAAGAGACTATACACCGT
CTGGAACAATCAATGATTTGCTAAAGATTTATGGATATGACGTAGAATCGCTGGTAAAAA
AGATGAAAGGATTAATTGAAAACAAATGAAGTATGAAGATAATTTAAATTTGACTTTGCA
AGAGGAAGAAACGCTAAAAAGTGCAAAAAAGATGCTTCTTCTACCAGCATGTGTCAATGA
AAAGTTGCTGTTTGAAGCTTTGTGTCATAAATCGTATGTTTTCGATAGCGAAAATATTCA
AAGAAGACTGGATTCTAATGAAAGGTTAGAATTTCTCGGAGATGCCGTTTTGGAGTTAGT
TATCTCCGAGTTTCTTTACAATAGCTATTATCTTTCCGAAGGAGAAATGTCAAAGGCGAG
GGCTATTATAGGGAGCGAAGTCATTTTGGCTGAAGTCGCTTTAAAACTAGGGTTAGATAA
TTTTATTTTTTTAAGTAAGGGTGAAGACAAACAAAGTGGTAGAAGAAAAAAGTCAATTTT
ATCCGATACTATGGAAGCAGTGTTTGCTTGTATTTATATAAGTTGTGGATATGAAAAGGT
AAAGAAGTATATAATAAAAAACATGAAGGAATACATTGAAAATGCTGTTGAAGGCAATAT
TTTTCTTGATTATAAAACAAAGTTACAAGAACTAACTCAAGAAAAAACAAAAAAATTGCC
TGAATATGTGTTATTAAGTGCTTCTGGGCCATCACATATGAAAAAATACAAGGTGGCTGT
TAAACTAGATGATGAGATACTTGGCATAGGTGAAGGTTTTTCAAAGAAAATTGCCGAACA
ATTAGCAGCAAAAATTGCTTGTGAGAAGTTTTTGAACTCTATTGGTGAAAACAATGGCGT
TGATTAAAGAGATTGAATTCGTTATTTTAAAGAATACCTCTTCGATATCATTAACAGGAA
ATTATTGTTTTCTGGACTGTAAACATTGTGGTGGCCACTATCTAAATAATATGGCCAGAA
TAAAAGATATAGAAGATTTAGTAAAAAATGGATTCACTTCTTTTTTAATTAGTGGTGGAT
TACTACCTGATGGGAAGGTTCCAATAGCAATTTTTGAAGATATACTATATAATCTAAAAA
CTAGATATAATTTGAAATATAATGTACATACTGGCTACGTGGATGAAAAAGACATCCAGA
TTTTAAAAAAGCTTGCAAATACCGTATCTTTTGATTTGGTTGGAGATCAGCAAACGGTAA
AAGAGGTTTATGAGGAATTGGATTTTGAGAAGATTTGGTCTTCATTTGAGTTGCTTGTAA
AGAATGATTTTGACGTTAAACCACATATTACTATAGGTTTGAATAAAGGTGAATTCTCTC
ATGAAATAAAAGCGATTGAAAAATTAAAAAAACTTCGAGATCGAATAGAGGAAATAATAT
TTCTCGTTTTTATACCCACCGTTGGGACTGAATTCTATTCTTATCAACCCCCAAAAGTGT
CTGAAGTTGTTTCTTTTCTTTCAAAGGTAAGAAAAGATTTTCCACATAAAAAGTTAACTT
TAGGCTGCATGCATCCTAAAGGGAAATATAGAGAAGAGCTACAAACCAACCTTTTAGGTA
TTGTAAATAAAATTGTTCAACCTATTGGCAAAGTTATTGAAAAAGCTGAAAGAGAAAATT
ACCGGATTAGTTATAGTTACGAATGTTGTGCTTTCCCTAATCTCATTTGCGAAGCAAATG
TGTTTGGGGATCTTAAGGGGGAACCCCTTAACGATCGATAATAGTGGAGGTTATAATTAT
AAGATGGAAATTTTACCTTCTTACATAAAGTTATACGAGTCAGGTGAACTTCATAAAAGA
CGTGATTATTTGATGAAACGATTAAAAAAATGTGATCTTTGCCCTCGGCAGTGTAAAGTA
AATAGGTTAACAAATGTTGGAACTTGTAGGGTCGGGAACGAAATAAAAATTTCCGAGTAT
GTTCTTTATCCTGGAGAAGAGCCTGTATTGCAAGGAGAAAATGGTGCAGGTGGTATTTTC
TTTAGCAATTGTACGATGAGGTGTGTTTATTGTCAGAATTTTAATTTTAGTCAACTGGGT
TTCGGAAAGAACATTTCAACAATCGACTTAGCAGAAATTTTCTTAAAATTCCAGAATGAA
ATGAAGGCTGCCAATTTAGATTTGGTAACAGCCACTCCATACTTACCTTTTATTTTTGAC
GCTTTAATATATGCAATAGAACGTGGATTTAGATTACCTATAGTGTGGAATACATCATCT
TATGAAAGAATAGACACTTTAAAGCTGATGGAGGATGTCGTTGATATATATTTAGCTGAT
ATAAGGTATACTAGTAATATAGTTAGTAAAAGGTATTCAGGAGTAAATGATTACTGGAGT
AATACGCAGTTAGCTGTTAAAGAGATGTATCGTCAGATTGGTGAAACTTTTATAGTAGAT
GAAAAGTCTAACATTTTGAAAAGAGGAATAATAATTCGTATTTTAGTTTTACCCAATCTA
ATAAACCAAGCGAAAGAAGCCTTAAAATTCTTAAAGTATGATGTTTCCGAAAAGGTACAT
GTCAGTTTAATGGACCAGTACGTTCCGGTTTATAAGGCAAAAAATTATGAAAAATTATCA
AGATATTTATACAAATCAGAATATCAGGAAGTAGTAGACTATTTGTATGAATTAGGATTT
GAAAATGGTTGGATTCAGACTCACAATTTAAAAGAAAACGATGAAGTTTTTTCAACGTCA
CAATAAACGTTGGTGACTATCAGAGGGGTGATTTCATGAAAGAAGTAGAACTGATGGGGT
ACGTTCTTGATCAGTTACAAGATGGAGTAATGGTTATAGATGAAAGAGAAAAGATTTTTT
ACATAAACGACTCCGCCTGTAAGATTTTAGAGGTTGATAAAGAAAAAATAATAAGGCAAA
ATGTAGTTGAAAATGTTCCAAACACAAGATTGCATATTGTTTTAAGAACCGGGGAACCAG
AATACGACAAATTACAAAGTTTAGGGGATAAGGTTATTTTAACTTCCCGTATCCCTATAA
AAAATGATAATAATGAAACTATCGCAGTTGCCGCTGTCTTCAGGGATATCACCACATTAC
AAAAGTTAGCCGAAGAGATTACTAATCTAAGAGAAATGGAGGCGCTCTTAAGTTCCATAA
TTGATTCTACTTCCGATGCTATTTCCGTAGCTGATCAAGAAGGTCGTGTTACCATGGTCA
ACAGAGCTTATACAAGAATCACAGGGCTAACACCAAGGGAGGTCATTGGTAAACCTGCCA
CTATAGATTTAGCAGAAGGTGAAAGTTTACATATTCAATGTGCAAGAGAGAAAAAACCTA
TATACAATGTAAGAAAAAGATTGGCTACGAACAAAAAAGAAGTAGTAGCAAGCGTCACCC
CACTTTTTGTTAAAAATGAGTTTAAAGGAAGTGTCGCCGTTATTCATGATATTTCCGAGA
TTCAAAGATTGATAAACGAACTTGAGGCAACGAAAAGGATGCTAAAAAAAGAGAGTGCCA
CACACACCTTCGACGATTTAGTAGTAAAATCTGAAATTATGAAAGATGTAATAGCTCAAG
CAAGTAAAGTAGCATCTGTAGATGTGGACCTTTTATTAATAGGAGAATTTGGGGTAGGGA
AAGAGGTTCTAGCACAAGCTATTCACAATGCAAGTCCGAGAAAAGATGGACCATATTTAA
AATTGAATTTTTCTTTGATTCCAAAAGAAAGACAGGAAGAGTACCTTTTTGGGGGAAATA
GCTATTTGGCTCAAGCTAATGAAGGGACACTTTTTTTGGAAAATATTGATTTAATGGATT
TAGAAATGCAGAGAAAACTTTTAACTTTTCTTAAAGACAATGTTTTCGATACGGATTATT
ACGATTTTATTCCTGATGTGAGGTTCATTTTTTCAACAACCGAAGATTTAAAGATTCTTT
CGAGTTTGGGTAAATTTTCTAAAGAACTTTTGTACAAAATTTCAGTAGTAAGTATTGAAG
TTCCTCCATTAAGAGAAAGAAAGGAAGACATACCTGAACTAGCTCAGCAACTACTACATA
ATTTAAATAGAAAGTATGGTAGAATAGTTTATGGATTTACTGAAGATGCATTGAATAAAT
TGATTAATTATTCGTGGCCAGGGAACATAAGAGAGTTGGAAAACGTAATAGACCGAGCTA
TGTTGGCGATGGACAACAGTGATTCCATAGTTACTTCAACACATATTCCCGATTTGGAAG
AAAAGGTTGAAGAAGTCACAGGAACGCTTAAAGAAATGACTGAAGACTTTGAGAAAAAGA
TAATTCTAGAAGTACTAGAAGCCAGCCATGGTAATAAAACAGAGGTTGCTCGTAAATTAG
GTTTAACTGTTAGAAATCTTTATTATAAGCTGGATAGATACGGAATTAAATGAAGTCTTA
AACTGAATAGGGGGATGAACAGTGAAGTTTGAATTTCGTCTTGAACGATTGAAAGATCTA
AAAAAAAGTTTAGAAGATACCGCAAGAATAGAATTAGGAATAAAAAATAAACAAAGACAG
TTAGTTGAAGACGAAATTAATCAGATGAACAATAAGATTGATACCTTTTCAATAGAATTC
ATAAAAGAGGTAAAAGATACTATCTCAATTACTAAATTATTAAGTATGATAGAGTATAAT
AATTATTTAAATGATCAATTGGCACAACTACGTTTAGAGTTACAAGAAAAACTACAAGAA
GAAGAAACTGCCCGACAAAATTATTTAAAAGCTAAAAGGGAAAAGGATATTCTTCAAAAA
CTTAAAGATAAAAGACTTAACGAATTTAAAGTTCAAGAAAAGAGAGCAGATATAAAAGAA
TTAGACGAAATTGCAAGATTAAACCATCATACTAGGGAGGAAAATTATGAATAAAATCAG
AGTTTTGTTCTTATGTTCGAGAAATTCTGCAAGAAGTCAGATGGCTCAGGCATTTTTGAA
AAAATACGGAAATGATAAATTTGAGGCTTACAGTGCAGGTTTAGAAGCAAGTGAAATTCA
TCCTTTGACCATAAAAGTCATGGAAGAAAAAGGAATATCTATGTCCGAGCAATACTCAAA
AAGTTTGGATATATACTTGAACGATAGATTTGGTTTTTTAATAACCGTCTGTTCAAAAGC
AGAAAAAGAATGTCCTTTTTTTCCGGGCGTTAGTATAAGATTATATTGGCCCTTTGACGA
TCCAGCCGCTGCCAAAGGTTCTGAAGAAGAACAATTAGAAGTATTTCGAAAGGTAAGGGA
TCAAATAGAAAAAAAGGTAATTGATTTCGTGGAGAATACTGATAAATACTCTAATATAAA
AGATAATTTTCGAGTGTAAAAACCTTTTTGCATATACTTTATTTTTCAAAGAATTAACCT
TCAGCTAAAGTTTGTTTGCTATAATAAATTCATAAAAAAATTAATAAAGAAAAAACCTCT
TTCTGTATAATGCCGATAATAAGGTTCGGCAGTTTCTACCAAACAGCCGTAAACTGTTTG
ACTACAGTAAGAGGGGTCTGAGATATTGTATATCAACATCCTACCTCTCTACTGTATGAG
AGGTAGGATTTTTTATTTCAACATTTTAAAAAAGGAGAGATAACTTTGAGTAAGAAAGTC
CTTTTGATATCTGGAAGTCAATCAGATGAGATTTTTGTAAAAACTGCCATTGACCTCTTT
GAAGAATGGAAGATAAGTTACGACTATAAGGTGTTTAGTGCTCACAGAAATTTGAAAGAG
CTAACAAAATTTATCGAAGAACTTCCAAGTAACGAATATTGTGTCATAATAGCTGTTGCC
GGCCTTTCTGCTGCCTTACCTGGTGTAATCGCTTCATTAACTAATCTCCCCGTTGTTGGT
GTCCCCAGAGATGTAGGTCCTTTAAATGGAATAGATGCATTACTTTCTATGGTACAGATG
CCTAGTGGGGTTCCTGTTGCAACCATGGGCATTGGAAGTAGTGGTATGAAAAATGCAGCA
TACTTTGCAAAAAGGTTGACAGAAGGTGAAAAAGATGGAAGATAAGAAAAATTTTGAGCT
TTTATACGAAGGGAAAGCCAAAAAAGTATACAAGTTCGATGAGAAGAAATTGTTGATAGA
ATTCAAAGATGATGTGACAGCATTCAACGGATTAAAAAAAGATCAAATCCTTAACAAAGG
AAAAATCAACAAAGAAATTTCTAAGTTCTTTTTTGAAATGCTGAATAATCAAGGTATAAA
TACCCATTACATCAACGATTACGATGAAAACTCTTTCGTTGCAAAATGGACAGATTTAAT
TCCTCTCGAGGTTATAATTAGAAATTATACTGCCGGCAGCTTTTGTAAGAGATATGGTGT
AAAAAAAGGATTAATGTTTGATTATCCGTTGGTTGAGTTTTCATTGAAAAATGACGAATT
AGGTGACCCTATGATCACCAAAGATGCTATCATTCTTCTCAAGATCACTACAGAAGACGT
ATTGAATGGCATCATTTCTATTTCTAAAAAAGTCAACAATATTTTAAGTGATTATTTAAA
ATCTAAAGGAATTATTTTGGTGGATTTTAAATTAGAGTTCGGAATCAGTAAAAACGATAA
CAAAGTTACGTTGATCGATGAGATCTCTCCTGATACGTGCCGTTTTTGGGACGCAAATAC
TATGGAATCTCTTGACAAAGATGTTTATAGGGAAAATAAAGGGGATCTTATCAACGCCTA
CGAAGTATTACTTGGGAGGTTAGATATATGATGATTAAAGAGGAGCAGAAAACCTTCCGA
TTTGAAGTAAAAGTAAAGTTAAGGGAAGGAATTTTAGACCCACAGGGAGCTACTACTTTC
AAGGTTTTAAGAAGGCTAAATTACAACGTTGAAAGTGTAAGATTTGGAAAAAGTATAGAA
TTAGAAGTAAAAGAAGATAGCTACGAAGCAGCCAAAGATAAAGTCAGAGAAATAGCTTAT
AAAATTTTAACCAATCCAGTTTTAGAGGATTTTGAAATCGTCGATTTGAATAGGAAGTGA
AGAGTGTGAAGAATGTGAATTCGTTAACGGCTGGAATTATAGTTTTTCCAGGTTCAAACT
GCGATAGGGATGCAAATTTTGCTTTAACGATTAACGGTTTTGATACAAAATATATATGGC
ATGATTTCAATCAATTACTGGATTTCGATTTGGTTTTTATTCCAGGAGGGTTTTCCTATG
GAGATTATTTAAGGGTTGGGGCGTTGGCAAGGTTTTCTCCCGTAATGAGCTCGGTAGAGA
AGTATATATTGAACAAAAGAGGATTGGTTTTAGGGGTTTGTAATGGTTTTCAGATACTAA
CAGAAGCAGGGATATTACCCGGGGCATTAACCGTTAACACCTCTCATAGATTCATATGTA
AAGATGTTGAAGTTGAAGTTGTAAATTATGATACACCGTTTATCAATGATGTTCAAAAAA
AGATTTTAACTTTACCTATTGCCCACAAGGAAGGCCGATATATCAACGATAATAAGCTTG
ATCCTAAAAATATTGTATTAAAGTATAAAGAGAATCCCAACGGTTCATTTGACGATGTAG
CAGGCATAATAAATGAAGAATACAATGTCTTTGGTTTAATGCCTCATCCGGAAAGAGCTT
GTCATAGTGTATTAGGTAATGAGGATGGTAATTACATTTTTCAATCTATCAGGAGGTATT
TGTCTAGTGCAGAATCAATTAACAATTAAAGAGATAGCATTGGAATTAGGTATTTCAAGA
GAAGAATTTGATCTCATCGAAGAAAAGTTGGGGAGAATACCCAACGAATTTGAAACCTAT
CTTTTTTCTGCTCAATGGTCTGAACATTGTGGTTACAAACATTCTAAACATTACCTAAAA
AAAATTAATGAATCTTATGAAAGCGAAAATGCAGGATACGTTCAGATTGGAGGAAAGGCC
GTTGTTTTTAAGGTTGAAAGTCACAACCATCCTTCTGCAGTAGAACCTTATCAAGGAGCC
GCTACTGGTATCGGTGGGATAGTTAGAGATATATTAGCTATGGGAGCAAGGCCCATAGCA
CTTTTAGATTCGTTGAAATTTGGAAATGTTTTTGATCCAAAGGTGAAGAACATTTTCGAA
GGGGTTGTTTCAGGTATAAGCGATTATGGAAATTCCATCGGTGTCCCTACGGTTGGTGGA
GAGACTTCATTCAATGAAATATATTCAACAAACCCTTTGATAAACGTGATGTGTGTCGGG
GTTGCTAACAAAAATCATTTGGCATCTTCCCACGCTGATGGACCTGATAAACTTCTTGTA
TATGTAGGATCTAAAACCGGACGTGATGGAATCCATGGAGCCTCTTTTGCATCAAAAAAA
TTGAGTGGAAAAGATGACAGGCCCTCTGTTCAAGTTGGAGATCCCTTTACCGAAAAGAAT
CTAATCGAAGCGACACTTGAGATATTGAAAATAAAAGGGGTAAGAGCTTGTCAAGATATG
GGTGCTGCCGGTGTTCTTAGCTCTACTTCTGAAATGGCTTATAAGGGTGGAGTTGGTTGT
GAACTTTATTTAGATAATATACCCAAAAGGCAAGAAGATATAGAACCTTGGGAAATAATG
CTTTCTGAGTCTCAAGAGAGGATGCTTTTTTTGGTTAATCCTGGTACAGAGAAAAAAGTA
GAAGCCATCTGTAATAAGTACTTGATCGATTTTGCAGTTATAGGAAAAACAATTTCTACC
CCTCATTACGTTGTGAAAGAAAATAGCGAAGGCAAGGTTCTTGCTGATCTTCCAATAGAT
ATATTAGTTAACGCCCCTGAATATTATAGGAACAACACCATTCCTTCTACTTATATATTG
AACAAAGCAAAAAAATACCCAAAGACAAAGATAAAGGATATAGATAAAATATTAAAGATA
TTACTGTCAAGCCACAACATATCTAGTAAAAAATGGATATATCAACAGTACGATTATAAA
GTTGAAACGAATACAATATTTATACCAGAACAAGCCGATAGTGCTGTACTTTGGTTAAAA
AAAACTCAAAAGGCTATTGCTGTTACGATTGACAGCAACGAACTTTACACCTATTTAGAT
CCATTTGAGGGTACAAAGAACGTTGTATACGAAGCTGCGAGAAATCTAATCTCTGTTGGT
GCAAAGCCTTTAGCTATCACAGACAACCTTAATTTTGGTGATCCTGATGATCCCGAAGTA
TCATGGCAATTTGAAAAAAGTATTGAAGGCTTGATTGAAGCTTCAAAAGAACTTTCTACC
CCAGTGGTTAGTGGTAACGTCAGTTTTTACAATTCGTATCATGAAACATCGATTTTCCCT
ACCCCAGTTATTGGTATGATTGGGGAAATTAAAGATATAAAAAAAATAGTTAACCTAAAG
TTCAAAGATTGTGGTGATGTAGTATATTTAATTGGAAAAACAGATATCAATGTTGATAAG
ATAGGTGGTAGTTTTTATTTAAAAGTTCTTGAAGGGTTTGTAGGTGGAGAGATAGACTTT
GTAAATCCAATGTATGAAAGATATTTGCAAAACTTTATATTAGATCTAATAGATAAAGGT
ATTTTAAAAAGTGTGCATGATGTTTCAAAAGGCGGTTTGCTCACTGCTTTGGCGGTGTCC
TGTATATTGAGTAATCGTGGTTTTAAAGGTATTTTAGATGCTTCCATAGAAGAACTTTTT
GGAGAGAATCAGGGCAGGTTCATCGTGTCTGTTAGGAGTAAAGATTCCCGTATATTTGAA
GATATTGCTAAATCATCTAATATCAACGTTAAAAAATTGGGAGAGATAAAATCCAGTGAT
GACGGTATCGATATCTGCAGTGCATATTTTGATTTAAAAGAATTGAAAAGTATCTATTTT
GATAGTATCTCGAAAAGTGTGGAGGAATAATAGAATGTTGATGGAGAATTGTGGTTTGTT
CGCTGCATATTCAAAGGCTGAAAAGTACAAC
>MPF_scaffold_375 dna:primary_assembly primary_assembly:ASM150805v1_:MPF_scaffold_375:1:14802:1 REF
GGGAAATATATACTTATCATTGGTATAATAGCTGCATTAGGGTTCTCAGCTTTGTTAATT
TTAATATTTTTAAACCCAAAATTGATATATAAGTTGTTTAACTTCTCACTGAAGATATTG
CCATTAAAAGATAAATCGAAATTCGAAAAAAGGTTACAAAAGCTAGAAAATTGGCTAGTA
GAGCTAAAGTTAAGCATTAAAGCACTATGGATCGAAAAGGCACATATAGTTGCGGTTGAC
TTTATATTGGGTGGTTTTACCGTTTTTTTTCATTCTCTAGGTTTGTATATTGCATTGACA
TCTATTACGTCAGGAAATTACAGCATCCTTGAAATATTCATTCTTTTTATAATAATGAAC
TTTGTCATCTATTATATACCTACCCCTGGTTCCACAGGTGGAGTAGAGACATTGTATGGT
ATTGTCCTTGCTAGTTTTATGCCCGGAAGATTCGTTTCTACAACTATATTGTTGTGGAGA
TTCGCAACTTATTATTTACAAATAGCCTTTGAAGGGGTAATCTTATTTATGACAAGAACA
AAAGAAAAAGGAGTCTCAACATAATTAATTAATATACTCGTTCCTCAAATCTATCAATCT
TTTATCCTCTTCTAAAGATTTCAACCTTATAGTTTTATTTTTCAAATTATGCATAGACTC
GATTTTTCTTATAGTAGCACTCTTACTTCTCATCGTAAGTGTATGAGTGTAAGCAAAGCT
TTTAACAAATTTTACCCCTTTTAAAAGATCACCATCCGTGATACCTGTTGCAGAAAATAT
TACATCTTCCCCACCAACTATTTCATCGGTATAAAAGATTTTTTCAACGTCCCAACCTTC
TTCCTTGATCGATTGTTCTTCAATTTTATCCCTTGTCCATAATTTCATTTGAATTTCTCC
GCCTAACGTTTTTAAAGCAGCAGCCGAAAGTACCCCTTCAAGAGTTCCCCCAATACCAAC
ATAGATATCCACCCCACTATCAGGAATTGCGGTCGCTATAGCTGCTGTAATATCCCCATC
ACTTATTAATTTTATTCTTGAGCCAGCTTCTTTAATCTCTTCTATAATCTCTTCATGCCT
TTGCCTATTCAAAATAACAAAAGTTAGTTCCGTTGGTGCAATTCCCAAAACCTCACACGC
GATTTTTATATTCTCTTTCATAGGTTTTCTTAAATCCAATTTGCCTTTTAATTCACGTCC
TACAGCAAGTTTAAATGAATAAAAAGTCGGCAGTACTTTAATGCCTCCAGACACCGTGGC
AGCAACGCAACTTATGGCATTGGGCAGACCGAAGGCAGCCAATTTCACTCCGTCTATAGC
ATCAACAGCTAAATCCATTTCAGAAGTACTGTCTTGCCAAGTACCCACTTTTTCATCAAC
GTACAACATCTTTGAATTTTCTTTATCGTATTTACTCATTACTATATTCCCTTTAAAGTC
TATGTAGTCAAACATGCCTCTCATAGCATCGATAGAACTATGCTTAATCATTTCCAAATT
ACCACAACCCAAGTATAAACTACTCATCAAAGCAGATGCTTCTGTAACCCTTACAAAATC
CATAGTCAACTCTGGATAAATCTTCTTTTCCATAAAAACCCCTCCTCACAAAATTTTTTA
ATTGCCTTTAGGGACTCTAAAACTTGTAATAGTGCCCTCAATTTTATCTTTCATAAGCAT
TTCTATTATAATATTTTTATACTTTCTAAACAAATAATAAAATTCAAGAAAACAAAAGTT
TAAACACCGTAATTAACTCTATTGGCAAATATTTCTACCTAATCACATATAAACGCATTA
TTTGAGTATACATAAAACTGAACTGAAAGAATATTTATTTAACTTGGCTTATTTTCAAAA
AAATATGGTAAAATTTTATTGGAGGTGATCTAATGAACCTAACAGAATTAGAAAAAAGTT
TAACCATTAAAAAGAAAAGTGTTTGGAGCAAAAGGGACAAAGAAGATATCGATAGGTATA
CTTCACAGTACAAAGATTTTATCAACTTTTCTAAAACTGAAAGAAAAACAGTTTCATACT
CAGTTGAACTCCTTGAAAAAAACGGTTTCAAACCTCTCTCTCATTATGTAAAATCTGGAA
AGATAGAAAAAGATGATAAAGTTTACTTTGTAAACAGAGACAAGGCGGTATTCGCTTTTA
AGTACAACAATCCTTTGAAGGAGGGCATCAACATAGTAGGTGCTCATATAGATTCGCCGA
GGTTTGATTTCAAGCCAGAACCTATAGTTGAAGATGAAAATATTGCAATGGCGAAGACTC
ATTATTATGGTGGTGTAAAGAAGTATCAGTGGTTTAACATACCTCTTGAATTACATGGCG
TAATAATAAAAAGCGACGGCAGTAAAATCGAGATTTCCATAGGTCAAGATGAAAACGACC
CCATATTTGTAATATCTGATTTGTTACCTCATCTTGATAGAGATTTGGCTAATAAAAAGG
TTTCGGAAGCCTTTGAAGCTGAAAAGATGAATTTGCTCCTTGGTACTACCGCTATTTCCT
ACGATGAAACCGATAAGGTTAAAAATCCTGTTAAGTTAAATATCTTAAAGCTCTTGAACG
ATAAATACGGAATCGTAGAAGAAGACTTAGTCAGTGCTGAATTGGAAATCGTTCCTGCAC
TTCCTGCCAGAGATGTAGGCCTAGATAAGAGCCTTTTAGCTTCTTACGGACACGACGATA
GAGTCTGTGCCTACACCGCATTAACCGCTTTAATTGATGCACAAACTTCCGTAAAAAATC
CTGCAGTTTTGCTAGTTGATAAAGAAGAAATCGGTAGCGACGGAAATACAGGGGCAAAAA
ACCATTTCTGGATCTACGTGTTGAAGAAAATTGCCGCTTTGGCAAAAGAAGAAGAACTAC
TTCAAAATACAGAAGAAATCCTTACAAATTCAACTTTACTTTCAGCGGATGTGTCAGCAG
CTGTAGACCCAAACTACAAAGAAGCTCATGATTTATCCAACGCTCCAAAATTGGGTTACG
GTATAACTCTGATGAAATATACAGGTTCAGGGGGCAAAGGAAGAACAAACGATGCAAATG
CTGAATTAGTAGGAAAAATTAGAAACCTTTTCAACAAAGAAAATATATCTTGGCAAATAG
GAGAATTAGGAAAGGTTGACAGAGGCGGAGGAGGAACCATAGCGCTTTTCTTTTCTGAAA
AAGGTTTAGACGTTTTGGATGCTGGCGTTCCGCTTTTGGGGATGCACTCTCCGTATGAAG
TGGCATCAAAAGCGGATATATACGAAACTTATTTGGCTTATAAAACTTTTTATGAAAAAT
TTGGAAAATGAGAATTTTTGTGGGAAACTCAGCAAATGCGATGGAATTTTTTGATTTTGA
CTTAATATTATCAACCTCAGGTTGGTCTTTAAACGACCAATCTGAGGTTATTGCTATCAA
TAACAAAGAGTATGTAGAATGTTATATAAACAGGAACAAAACATACTTAAACAGGGATAA
TAGGTTCATAACTGAAAAAGATGTTTTATTATCGTTTGGGTTCACCAACGACGCTCTAAA
TTTTGAATTTTATTTCTTGAGCCTTTTGTACCAAGTGGATTTAATCGTTCTTTCTTTAAA
CTTTTCTGAAAGTTTGGAAGAAAAAGTTCTTTTGCATATACAATCAAACTTGCGAAGAGT
AAAAATCCCGTCGATAATTATAAACACAACGAAAAACAAATCTAGGGTTTCTTACATCGT
TCCCAATTACAAGAGCGAATTCGTAATAAAAAACGCTATTTATTTCACGCTTGATTACCA
AAAGAACAAGAATTACCTATATTCTTTTGGGAAGTATTTATCAGATTTGAAAGAAAGTAT
TCATAGCTATGATGTCAAGGTGTTGAGGTGAAATGAGAGCACATGATCTGTTCTTGAAGT
TACATTATAACTTTCTTAAAAAAGAACTATTTGAGTCTTTAAAAATTATCAATGGAGAAC
CAAAAAGTTATAACAGGGACAGTTTGGGTATCTACGTAATAAAAAAGTTGACTCCAAAAA
ACATAATAAAATGCTTTACTGAAGGCGTTAATCAAGGTTTTTATATCTTTCTTTACTCTT
CTAACAAAAACATCCCGTACCGCAAATTAAATGTAATTTCTGAAGTTGCCAATATTTATG
GAATTCATTTGATTTTATTTCTAAAAAACGATATTCTCAAACTTTTCAACAATCAAGTTG
TTCTCATAAACCAAGAAAGAAGTTTAACTCATAGATTATTCTCAATAAACTCTTATAAAA
TTTCTTTTGTCTTTCCTGAGGAAGTAACAAATCCAGCTGCTATAACAACTTTGAAGATTC
AAGAAGTTGACCTAGTATTCAGTAAAAGCTCCATGAACGACAATAATCAGGACTTAGCTA
ATAATTTAATTGCATATGTCCTAAGCGATCAAAAAATATTTTCCCCTTCTATTCTAGAGA
AAGATAAAACTTTCTTAAAAGAAAGGGGAAAAATATGGTTGAACTTACGATATTTAAAAA
GTATTAAAGACAATTATTTAGAAAAAAATTACAGCGATTTACAAAGGATAAAAACTAAAA
TAGATCTCATTCAACGATAGTTAAAATCCTTTTATTTTCTTTTCGATAAATTGACCCTTA
AAAGATTCTTCTCAATTCTAGTTTGTAATTTAATTTTTTTAAACTTATCTTCTGCTGCTT
TAATCTGCTCTTGGGCACTTTCCATAGCTTTCCTCGCAGCTTCAACATCTATATCTTCCG
ATCTTTCAGCAGCCGTGGTAACAATAGTCATTTCTTCCCCAGTCATCTCCAAAATACCAC
CATGGATCGCAAAACTATCAACTGAGTTATCAACTTTTTTTATCAATACTGGTGCAATCC
TTAAAGAAGTCACAATAGGCAACCGTTGAGTTAAAGTTCCCATAGACCCCTCTTTTGTTT
TAAATTCTACATACTGAACATCTTCTTCGTACTTTACCCCTTCTGGGGTAACAACTTTGA
ATTTAAATATTTATACCACCTGCCTTACAAACACGTCATTCATTCATTTTTTTAGCTTTT
TCTACAGCCTCTTCTATAGTTCCTACCATATAAAAAGCACCTTCTGGTAAATCATCATGT
TTACCTTCAAGTATCTCTTTAAAACCTTTGATAGTATCTTCTATGTTAACATACTTACCA
GAATAATTTGTAAATCTTTCTGCAACAAAGAAAGGCTGAGTTAAGAATCTTTGAATCCTT
CTCGCTCTATTTACTACCTGCCTATCTTCTTCCGATAATTCTTCAATACCCAAAATCGCT
ATAATATCTTGTAGATCTTCATACCTTTGCAAAACTTCCTTGACTTGTCTTGCAACCGAG
TAATGTTCTTGACCGACAACGTTGGGATCCAACATCTTCGACGTGGAATCTAATGGATCA
ACCGCTGGATGAAGTCCCAATTCTGATTGTTTTCTTGAAAGGTTTAAATTCGCGTCCAAA
TGGGCAAAAGTAGTGGCAGGTGCAGGATCCGTGAAATCATCCGCAGGTACATAAATAGCT
TGAACAGAGGTAATAGATCCATCTCGTGTGGAGGTTATTCTTTCTTGCAACTGTCCCATT
TCCGATGCCAACGTTGGCTGGTATCCTACAGCAGAGGGCATTCTTCCAAGTAAAGCCGAC
ACCTCTGATCCTGCTTGTACAAATCTGAATATATTATCTATGAAAAGTAAGACGTCCTTT
TTTTGCTTATCCCTAAAGTATTCTGAGACTGTTAATGCGGTTAGAGGAACTCTGAACCTT
GCCCCAGGGGGTTCGTTCATCTGACCAAACACCAACGCTGTGCTATCAATAACCCCTGTC
TCTTGCATCTCCAGCCAAAGATCGTTACCTTCCCTGGTTCTTTCACCTACACCTGCAAAT
ACAGAGATTCCTTGGTGCTCTTTAACGATATTTCTTATAAGTTCCATAACAAGAACCGTC
TTACCAACCCCAGCTCCACCAAAGAATCCTATTTTTCCACCTCTTGGGAAAGGAGCCAAA
AGATCTATACATTTAATACCCGTCTCCAAAATCTCAATTGATGTATCTTGTTCATTCAAT
GATGGAGGGTCCCTGTGAATTGACCAGTACTCTTCTCCTTTAACCTCTCCTTTCTCATCG
ATAGGTTTACCTAAAAGATTTATCATCCTTCCCAATGTAGCTTCCCCGACAGGAACTTTT
ATGGGCTCTTGCGTGTTGATAACCTCTTGGCCTCTTTTTATACCATCTGTAGAATCCATT
GCAACACATCTAGCTGTATCGTCTCCGATTAATTGCTCAACTTCAAGAACTAATTCTTCG
CCTGAGTACTCGTTTTTTACTTTTAAAGCATCGTAAACGTTAGGCAGTTGGCCTTCGGGG
AATTTCACATCGACGACAGGTCCAATGACAGATATTATTTTACCTTTTTGATCTTGCATC
GAATTACCTCCTATTGCATATTCGCCCCATTAACAATCTCTATTAATTCTTGGGTAATAG
AGGCTTGCCTTTGCTTGTTGTATTCAAGGTTCAACTCTTCTATTAAATCATGTGCATTAT
CCGTGGCGTTTTTCATTGCGTTTTGTCGGGCATGAAGTTCACTCAACTTGGTTTCAAATA
AAAATAGATACATTTTAGAGAGAAGATACTGATATGCAGCATCCTCAAACACTTTCTCTT
CTTCTGGTTCGTATTCGTATCTCGCATCTATTTCAAATTTATCTTTTGTTATCGGAAGTA
GATCATAAGTCTTCGGTAACTGTATCAAGGCGTTTTTTAATTCTCCATACACAACCTTCA
CTTTACTAATGCCTTTGTTTCCCATAATTTGGAAAATAATTTCCAGCAAATATTCAGCAT
GATCAACCTTTGGGATATCGAATAGGCTTATCTCTTTTTCCAAGACTGTTTCACTCTTTA
AACCTGAATACCCTTTAGCACCCAAAACAAAGTATCCTTTAAAATCTTCTAACTTAGATT
TTGCCATTAAAGCTTCTCTTGTTAAATCAGAGGGAAAAGAGCCTGCTAATCCCATGTCTG
GGGTGATTACAAAAACTAAGGACCCTTCACCATTTTGTGTGTAAAAGTTTTCTTCAATAA
AAGGGACTTTTTTCAAGATCCTTTCCGCGTAGTTAGAATAATCTTTTACACCTTTCCATT
GCCTTTGTATTTTGTTGAGCCTTGCAGCAGCAACCATCTGCATAGCTCTTGTTATTTGCA
TCGTAGATTCCGTAGAGGCGATCCTTCTTTTAATGGCTCTTAAATTACCGCGGCTCAATT
AAAATCACCACACTCATTTAAATACATTCAAAAATTTTGAAATTGCTTCATTCAGCTCTT
TCTTTATTTCATCCGTTATATCTTTATTTTCTTTTATCTTATTTAAACTCTCAATATAAT
TTTCTCTAAGATATGTCAAAAATTGTCTTTCAAAATCACCTATCCTATCCGTAGGGATTT
GATCGAGATAACCTTCATTAGCAGCGTAAATAACAGCAACTTGTTCCTCTATCTCCATCG
GTGAATATTGTGGTTGCTTCATCAATTCAGTAAGTTTCTCACCTTTTGTTAACTGTTTCT
TAGTTGATTCATCAAGATCCGCAGAGAACTGAGTGAAAGACTCCAACTCTCTGTACTGAG
CTAAATCTAATTTTAAAGATCCTGCTACCTTTTTCATCGCCTTAGTTTGTGCAGCTCCAC
CAACCCTTGAAACAGATAAACCTATGTTAACAGCAGGCCTTATCCCTGCATTAAACAAGC
CTGTTTCTAGATAGATCTGACCATCCGTTATAGAAATAACGTTGGTGGGGATATAAGCTG
AAATATCGTTCGCCTGTGTTTCAATTATTGGCAAAGCTGTCAAAGAACCATTCCCGTGCT
TTTCGTTCAATCTAGACGCTCTTTCCAACAATCTTGAATGCAAATAAAAAATATCACCAG
GATACGCTTCCCTTCCAGGTGGTCTTCTAAGTAACAGCGATATTTCTCTGTAAGCAGCGG
CATGTTTGGTTAAATCGTCGTATATTACCAACGCATCCTTACCGTTAAACATAAAATATT
CTCCAATTGCAGCACCGGCGTAAGGGGCTATATACTGTAAAGAGGCAGGATCTGAAGCAT
CTGCCGCAACCACTACAGTATAATCCATTGCACCGTACTTTTCTAAATTATCGATCGTTC
TTGCCAAAGACGAGGACTTTTGTCCAATCGAAACATAAATACAAAAAACATCTTTACCTT
TCTGATTTATAATTGTATCTATAGCTATAGCGGTTTTACCAGTTTGTCTATCTCCGATTA
TAAGTTCTCTTTGACCTCTTCCTATAGGAATCAAAGAATCCAACACTTTTAAACCGGTTT
GAAGAGGGGTATCAACAGGTTTCCTAGTTACAACACCCATAGCCTTTCTTTCGATAGGAT
AAAAATCCTTGGTATTTATTTCACCCTTCCCATCCAAAGGCATACCTAAAGGATTAACCA
CTCTACCTAACATCTTTTCTCCGACAGGTACTTCTATTATTCTGTTGGTTCTAACTAATT
TGTCTCCTTCCTTTATTCCTTTGTAATCCCCCAAGGTTATTATACCAACGTTATCTTCTT
CTAAATTCATAGCTATACCGTAGACCTTTTCACCTTCAGATGTTTCTATTTCAACCAATT
CGTTGGTCATGATATCCTTTAAACCGTAAGCCCTAACGATACCATCGCTTACCTGCATTA
CCCATCCTATTTCTTTTATCTCTCCACTTTCATAACTTTTTATACGTTCTTCTATTACTT
TTGTCAACTCATCTGGATTAACTCTCAAATATTTTCACCTCCACCAACTGGGGCATAGGC
GGATTGAATGTTCTGTAAAAATCCCTTTACGGAGAAATCAAAAAACTTATCCCCGATGTA
TAACTGTAATCCACCTATAAGATCTTCTTTGAATTCTGTTACTAACTTAATTTCTCTTCC
TGTTTTATTATGAATTGCCTGCTTAATTTGATTTATCACTTTATTAGTCGTCCTACTCGG
AAGTATAAGCCGCACTTCTACAACTTTTTCTCTCTCTAAACTCTCTTGATACAAAATAAG
AGACATAAAAGGGATCAAATTTTGACGCCTTTTATCAACTAAAGCTTCCAAAAACTGAAT
AAAAATCGTATCTTCAAATTCTGATACCTCTTTCATCCTTGTAACTATATGTTTTGTAGG
AACCAACGGACTATAAACCAAATCTCTAAGAGTTTCACTACTATCGAGAGCTTTTTTTAA
CCTTTGAAACGCTTCTACGTACTCATCTAATCTAGAAATTTCACCCTTCTTTTCCAAAGT
ATTCAAAAGGGCTTGGGCATACTTTGAAGCCAAAAAATAAGAAGCTTTCATCACAATTCT
CCTTTGTCTTTTAAACTGTTTATAGCCCTTCTTATCAACTCTTCGTTCTTCTTTTTATCG
ATCTGTTCCTTTAATATCATAGAAGAAATAGCAACAGCTAGAGAAACTATTCTCGATTGT
AATTCTCTTGCTGCACTTTCTTTAATATCCTCAGCCTCTTTTTCTGCTTTGGCTAAAATA
ATTTTCCTCTGCTCTTCAGCCTCTTGTTGAGCAGACTTTACTATGGATTTGGCTTGTTCA
TCAGCATTCGCCAAAATTTCGCGTCTTTTATCGTCCGCTTCAGCCAACTGCTTATCCAAC
TCTTCTTTCTTTGATTGGGCTTCTAACCTCAATTTTTCCGCTTCGTTTAAATTCTTTTCT
ACTTCTTTTTTTCTTTTATCTGTTATATCAAAATACGGCTTGTACAACAACCTGTACATA
AGAAACATAAAAGCCAGAAAACCTACTAGATTTACTATTGATGTTAAGTTAAAAGATATC
ATACTCTCACCTCTTTGGGGGGAAACTAAAAATTCTCAGCAAAATAAACACTTAAGGAAG
AACAAACAACAAAATCAAAGCAACAACCAAAGAATAAAGACCGGTTGACTCTGTAACCGC
CATTGCCAATAACATCCTCGTTGTTAAATTCCCACTCATCTCCGGCTGCCTTGCCATAGC
GTCCATTGCGTGCGCACCAACGTTACCTTCTCCAACACCAGGACCTATAGCTCCTATTCC
CATTGCAACGCCTGCTCCCAATAACTTTCCTAAATAATATAAACCCCATCCAATGGAACC
ACCTTCAGAAACTAAATTTTGAAGCATAGTAGATAAATCCATCTTTTTCTCCTCCTTAAA
CTAGTTTTTTCAGATTTAATAAATTTTGTTTTATTCTAATAAAGAACCAATATACGCAAT
AGTTAACAAAGCAAAAACAAAGGCCTGAATGAGCCCAATAAACCAACCAAAAAAACCCCA
TAAGAAAACAGGCAAAAGAAAATATTTCAGCATATAACTAATAATCAAAACCAATATCCC
TCCACCCATGACGTTACCAAATAACCTTAATGAATGGGAAATTGGTTTAGCTAATTCACT
TATTATGTTAATAGGGAACAACAACGGGTTTGGCTCAAAGAAAGATTTAAGCCATCTCAG
CACACCTTTGGACCTTGCAGCAAAAAAATGACTAACTACTAAAACCATCAAGGCATATGT
AAGATTCACATTTAAATCGGAGGTAGGTGTGTACCAGGTATTTGTGAATAATTGTACATT
CAACCCATTTTCAACAGGCACAACATCAATTCCAGGTATTCCTCCAAGCACGTTTGAAAC
GGCTATATACAGAAAAAAGCTCATAGCTATAACGAAAGTTTGTTTCCTATACTTAGGATT
GGGAACAGAATCTTCCACCATTTCCCAAAAATAATCAAAAAAGGTTTCTACAGCAGCCTG
TAAGCCTCCCGGGATTCGCTCAAAATGTATGCTCCTTGCAATTAAAATCAACAGAAACAT
AATCCCAAATGACATAATTAGAGTCATGGGGTTCAATTGACCAAAGAACCCTCCATCACC
AAAATAAACTATCCATCTATCCCCAACACCTTCTAAACTCATGTCAAAAACGAAAAAATT
AATTAATCCCAAAACTATATAAGCACCAAAAAGAAAGATGGTAAATTTCTTCAATCTATC
GTTCGTCAAAAGAACACCTCCTCCAACTAATTACCACACTTATTTATACGATAAAAACGG
AACAATCTTCAAATTAATCAAACCCACAAAAGCCAACAAAAGGGCATATGCTGAATTAAC
GGCAGCGATTCCCAATATCACACCATACAAAAGATACCTCATAAAAAAACCTGGTAAGAT
CTTCTTTGGTTTTGAACCAACCGTCATTTTTTTAATCTCTTCGGCAAGTGAATAAAAACC
TATAACCGCTCCAATTCCTCCCCACAACACCCAAAGAGCTTCTAAAGAAAAGAATAAAGA
AAGAACAAAGGTCTCAACCAGAATTATCGCCATTGTTTTCATCTCTATCTCTTTCAGCTT
TTTTTTCAGCTCTTTCATACTTCTCTACCTCTTTCAAAAGCTCCCTTATTCCAGAATATA
ATCCGGAAATTATTCCTAAAAACATCAATAAAACCATCCATATTTGCTGGTCGGTAAAAC
TGTATAAAATATATCCTATCAAAAGACCAACAAATATATTTGACAGAACTATTACAGCAA
AATAAATGATCATGTTCAAATGACTAAGTGAACGTAGATCGTGTTTTTTCAAGATAATAC
CTCCAAAAAACAACCATAAACAATTATACTATTTATTTGCCAAAATTTCAATTATTTTAA
AATATTGGGGGCGCGGAGTGGGGAGCGGGGGAAGGACGCTATAACGACTTTTATAAAGAC
AATAAAAAATTATTGAGAGGAGACGACCAACTAGTACGTCTCCCAATTTTTGAAATTATA
AAACCTAGATATTTCCTTAAAAACATTAATTAGAAAATGTAAAACTCTTTCTCAGTAACA
ATGGTTCACCATTCTTCTGTTCAATGGTCACAATCACTTCCCATTCTCCAACATCCAAAA
CTTCGTTAATTTCCACCCCTCTTGAAGGATAAGTAAACGCTTGTGTGACCATTTCCCCTT
TAGCTGGCACCTTTAAAAACAAATCTATAAAGATTTGAAAGTTATCTCTGTTTATACTGA
TATCATTCAAAGAAAGATTGTACCCTCCTGTTCTCTTTTCGCCTGCACTAATACAAACAA
CAAACGGAACTCCAGTTACATTGTTAACTACAATATCATCTTTTTTGATTATAACAACAG
GTGTTTGACTCTTGTAATAACAATCTACAACCTTATAATTCTCCATACTTTCTCCTTTGT
CAAAGGTGAATTCACCAAAAGTTCCTTCTTCTATTTTTGGTTTTTCAAGTTCATTTTCAA
CAATTGATTCATTGGTAACAGAAGGGAATTGATGAAGAAAAATATAGGTTCCTCCAATAA
TTAAACTAGATATCAAAATAATTAAAAGAATCTGATTAGTAGACAATCAACTCACCCCTT
TTTTGTTAAAAAGCCCATCATTTCTGATGGGCTTCCTTTTGTATGTTGATTAAAACGTAG
TAAACCAAGCATCTATTCCCTCTATTCCATCTATTATATTACCATCGTACAAGGAATGAA
CTATCTCTATCGCATTACCGTTAATATTTATGGTCCCAGTTATTGCATAGTCCATGTAAT
CTTCTGGCATTGGAACTATTACAACGTTATCTACGTATGCAGTATCTTCTCCATCTGATA
CAGCTCCATCCTTCACATATGCAAAGGTTATTTCATGTACTCCATCGGAAATTGGTAAAG
AAACTGTATACAAATCCTTTTCTCCTGAGTCTGAATATTTTAAATCACCATCAATATAGA
GATAGAAGAAATCCCATCCCTCTTCACTTGAAACTTTAAGATCAAAATTCAAATTGTATC
CATAAGTCGCATCAGGTAAGTCAAATGTTCCAGTTAGAGAACTATATTGGTCGTCTTCTA
AATTTGGACCTCCCAAAACAACTACTCCACCTTCGACATAAGGCAGTATATCTCCATCAA
GGATCCAATCGTTAGGAATTCCTGCATCAAAATTTTCCTCGTAGAATGGCTCTGGGAACG
TAAGTTCAGTGGTTACCTCACCGACTATATAAAATTGAAGAAAATTTGGTTTGCTAATTG
TTAATTCATCTTTCAGTGGATACCTCACATACTTATCAGAGTTTACATCTAAAATTGTTA
TGAAGAAATCGCCCTCTCCAGATGGCTCTTTGAAAGTAGCTGAAAATTTACTTTTCAAAT
TTTCTATAACTACTTGTTCTCCATCTTGTACTTCATAATTAAGATATTCACTAAATAATT
GTTCTTCCATCCTGTAGTTAGGAGAATAAGGATCTAAATAATCTGGACCTCCTATATAAA
TGTCATAAACATCGGGATCTATTTGATAGAATCCTGCTTCCCCATTGTAAACACTTCGAC
CATAATAACTAGGACCATCTTCTCTTTTTAAACTGACATAAACGTTGGGGATATTATATA
AATAGTTACTATCTGTAAAATAAATTACAAAATTTGCCCCTTTTTCTTCAGGCAAAGGCT
GTTTTAGAGCCTTTTCGGCATCTATTCTACCATAACCATCATTAGCAGAAAAATTTTTGA
CGCCATCGACATCTACTGCACTGTTTTCAATCATTTTTCTTATTTGATAAGGTGAGGCAT
CGGGGTATTTTTCCAAAAGCAAGGCCGCCAACCCTGACACAAAAGGAGAGGCCATAGATG
TTCCTTGATAGTATTCCCAACCGCCAGGAACTGTGGAAAGTATTTTTTCCCCTGGAGCCA
CTACAGAGACAGAATCTCCTCTTGAAGAAAAACTGGAAATATCATCATTCACATTTGTTG
AACCTACTCCAATAACTCCAGGAATTGTGTTTGGAAAGCCCCAATTCTCATCGATATGAG
TATTTCCTGTTGAAACTACAACCACTACATCATTTTTCAACGCATAGTCAAAGGCATCTT
TCAAAATATTAGAAAATCCAGGACCTCCCCAACTATTTTGAAGTATTTTGGCGCCATTAT
CTACAGCCCATTTTACACCATCTGCTACATATATATCCCCTATAAAACCCGGCTGAAAGA
TAGGAATAGGCATTATCAAAGCATTAGGAGCTAAACCAGCAACACCATAATGGTCGTTAC
TGTTTGCAGCAACAATACCGGCCACGTGAGTTCCATGTGGATCGTAGGCAACCGATTTCC
CTGCAGGGATAATATTCCCAGTAACAGGATTATAACCATCTACAAAAGAATTTAGAAAAT
CCGGATGAGAGGAATCTACTCCACCATCAATTATTGCAACAACCACATCTTTACCAGTTG
ATTCTTGCCATGCCTCTAAGGCTCCAACTTTTTGTAATCCCCATTGTTCTTTCCAATAGG
GATTTGGGGGGTCCGCCAAGCCTGTTAGGGCATCTGTAGGATTGTATTTTGAATTCAATT
TTTCACCAGATCTTTCATAATCAGGTAATTCTCTTTTTAAACTGGGTTCAATATATCTTA
TTCCATCAAAATTACGGTAATCTTTTAATTTTAAAAGAGCATTTTCAACCGTTGTATCTA
TTTCAATTAAAGCAGCTTTTTTGTTACCTTCGAATTCAATGACTTTTACTTCATCGGCTT
TTAAATAATCTTTTAATTTTTCAAAGGATTCATCATCGGAATAGCCAACAATAAGCTCAT
TCTCATAGTAATCGTTTAAATTTATCTTATTAATAGCGTCTCTTAAGATTCCTTCAGCAC
CTAATTGACTGTTATTATTACTATTTGATAATGTATTAGATGAATCATTATTTAAATCTA
ACGTAGTACAGCCAGTAAAGATTAACAAAACAATTCCTAAAA
>MPF_scaffold_386 dna:primary_assembly primary_assembly:ASM150805v1_:MPF_scaffold_386:1:14530:1 REF
TCAGTGCTTCCTGCAGGGCCGCCACGTGTCATCCCGTAAATGATATCAGGGAAATTCATA
ACCCATATAGTTCTCAATAAAATAGTATTTATCAGAGTAGGTTTTATGTATGGTATAGTG
ATATTGAAGAGCTTGGTGAAGTAACCCGCACCGTCGATTTCCGCTGCATCGTAAAGAGAA
TCAGGGACAGACTGTAATGCTGCTAAAATCATGATAGCAAAAAAAGGTATTCCATACCAA
ACATTCACTAAAATAACAGAGAACATGGCTAACGAAGGGTCCGAAAGAAAACTAATGCCT
TCTTCAATGATTCCAATTTTTATTAGTATATCATTGATCACTCCAAATTGCCCGTTTAAC
AACCATGACCATATTAAACCTATGGCAAATCCTGAAATTGCCCATGGATAAAAGACTAAT
CCTGCATATACCCCTCTACCTTTAAAAGGCTCTTTCATTAAAAGGGCTAAAATAAAACCC
AAGATTAACTGAAAAAATACAGAAAATATAACCCATTTCAAAGTGTTCCAAATAGTATCA
ATGTAAAAAGGGTCGGAAAAGATGGTTTTAAAGTTTTCAAAACCTATCCATTCAATATTT
TGGAAGTTATAAAGGGAGTAATTTTTAAAAGATAACATTACCCCACTGATAGTGGGGTAT
AAAATGATAAAAGATATTAATAACAAAGTGGGCAATAGCAAGAAAAAAATAAATTTTTTT
CGTCTCAATTAGACCACCTAATTAATGCCGGCGTCTTTCCAAAAATCAGTCCACTGATTC
AGGCAATTTTCTACAGAAAGTTTTCCGAGCAATACTTGTTGCATTGTTTTTTCCTGGAAT
TCATTCCACTTTCCCCAATTTTCGTTATCTAAAGGGTATTCTGTGAATTGATAATGTTCC
GGATCGTCAAACATTTTGGTCCAACCTTCAAAAAGGTCTGAGCTGAAATACGAATCGTAA
GTATAGACTGATTGTAAAACTGGTAAAGCACCATAACTCTTGCTCCAATAACCATTTATT
TCAGCTGAAGCAACGAATTTAATGAATTTCCAAGCCAAATCTTTATGTTCTGAGTATGTA
GGAATTCCCCAGCCTACGAATCCAAAGGATGGATAAACTTTTCCACTTGTACCTAACGGA
AGTGGAGAAGTTTTATATTGGCCAGGTTGAAGCATTTCATTTAACATGCCTGTGGTATCA
GGGTCTTGAAATAGTAGTGGTGTTATACCCGAAACAAACGAATTAACTTGCTCATCCCAT
CCCCAATTTATTGAATCTTTTGGAGCTGTGTCTTTATACAAACTAACATAGAAATTTAAC
GCTTCAATTGCTCTTGGGTCTTCAAAAATAATTTCACCAGATTTAGTTAAATACATATTA
TTTGGATCTATGTCATCAAAGAATGAAGTTAAAACAATATCAATAAAAGCCGTTGGATAG
CCCTTTCCTCTAAAAGCGAAACCGTATTGATTTTTTCCAGATTCTGTTAATTTTTTTGAT
ATTTCATACAATTCCGTCATTGTTTTTGGATAACTTTCAATCCCATATTTTGCTAAAATA
TCCGGTCTGTAAAAGAGCGCTTTTACAAATACACCATGGGGTAGCAAGTAAGGTCTACCC
TGGTAAATGCTAGCTGCTTCTAAAACCCCCTCGACCATGTCATTTTTTTCAGGCCAAGAT
TCGATATAAGGAGTTAGATCTTCTAACTTCCCCATAGCAGCTAATGCGCTTAAATCCCAG
TCCCCTATCTCTATAATATCAAGCGGTTGTTCTGTACTTACCATTAAATTTATCTTTTGA
TAGGCTGTTTCGTATGGTGGTGAAATAACATTAATTTTCACCCCAGGATTCAAAGTTTCA
AACATTTGTATTATATTGTTTAAGGTAGGTGTTCTGTAGGGACTTGAAAATGCTTCAATA
AGATTTAAAGTTATAACTTCTTCAGAAAAAATGAACAAACTAACCATCAAAACACAGATT
AAAACAAGTAATTTTTTCATAAAACACACCCCCTAGTTTTATAAGTTTTGTTTAATTATA
TCATATCAGTAGAAAAGTCGAACACTTTAAAAAATAAACATGATATAATACAACAAAACA
ATGATTGATAATAAAGTAATTACTTTATCTCATATTAAAAAGGAGGAGTTCTGATGAACT
TATTTCTTAGACCTAATCCAAAACCTAAAAAGTTAGTCTATGAAGGAGCAAATATTCATT
TTGAAAGTTCAAAGTTTTCTATCTTCAAAAATTTTGAAGAAGAAAATTTTGTTAAGATTT
TTCCAAGTGAACAGTTTGTCTTTGTAAAAGGCTCTGATAGAGCGGACTTAAAAATAGAAT
CTATTGTTTCTCCCTCTGAAAAGGATTTAAATGAATTTATCGAAAGTAACGATATAGAGT
TAAGCATCGATATTATGGATGTAGAAAGTTATTTAATGAAAGTGAAAGAAGAAAATAGAA
CGGTTAAAATCTTTTCTAAATCAAAGAAAGGTATTTTCTATGGGCTACAAACCCTAAGGC
AACTTATTGATTTTGAGAATAAACTTCTACCTGTAGTTGAGATATTCGATTCTCCATCTT
TTAAAATGAGAGGAATAATTGAAGGTTTTTATGGGGAACCATGGAGTCATCAAAACAGAT
TGGATATGATAAATTTTTGTGGAAGAAATAAAATGAATACCTATTGGTACGCTCCAAAAG
ATGATCCATATCACAGGGAAAAATGGCGAGAGGATTATCCAGAAGAAGAAATGGAAAAAA
TAGATGAGCTAATAAAAGTTTCAAAAGGTAATTTTGTTGATTTTGTGTTTTGTGTAAGCC
CCGGTCTCAGCATGAAATTTAGCGATCAAAAAGAGTTTGATTTATTGTGCAAAAAATACT
ATGAAATTTTAAGTAAAGGTGTAAAAAAATTTTCTATTCTTTTCGATGATATTCCTGAAA
AGTTGAATTATGAAGAAGATGAAAGAGAGTTTGAAGGTAATTATGGTTTGGCTCAGATAT
ATATAGCAAACAAGTTATACGAGTTTTTAAAGGGAAAAGATTCAGAGGCTAGTCTGTACT
TATGCCCAACTGAATACTGGCAAGAAGAAGATTCAATGTACAGAAGGACGATAAAAGAAC
ACTTAAATCCTGAAATTCCTGTAATATGGACAGGGAAGGGTGTATGGTCAAAAAGGGTGA
CCAGAAAAAACGCAGATAAGATTTTAAACCAGTTTGGCCATGATTTGATCTTATGGGATA
ATTATCCGGTAAATGATGCAGATCAAGGAGAACTTTTCTTAGCCCCTTTAATGAACAGGG
AAAATGACTTATGTATATCAAGGGTAAAAGGGGTTATCTCAAATCCGATGAACCAGCCCT
ATGCATCAATGCTTGCCTTGCAAACAATAGCAGATTATCTTTGGAACTCACAAGGGTACG
ATCCTTGGTGTTCATGGAACAAGTCTATTTTTAATTTGGTAGGGTCAGACTTTTTTGAAG
ATATGAAATTATTCAGTGAAAATTTTCTAAAATCGAGAATTTTTGGGGAGACATCATTTA
AGTTAAAAAGTCTAATAAAAGAATTCAGAAACGATTCCTTGAATAAGGAAAAAGAGTTGA
AGGAATACTTATATAGATTGAGCAATCTTGAAGGAAAATTGAAATATATTAAAGACAAAA
AGTTATATGATGATATACATCCATGGTTAAAAAAGCTTTCCCAGCTTGCAGAAATCGCTA
GTAAACTGCTTAGTTCTAACGAAAAAGTTGATATAAAAAACGAGGTTGATAGATTAGGTT
CTTATGTGGTTTGTGATGGTATTTTGGAAAAATTTATAAAAGAATTTTGAAGGGCAGTGA
TGATTTGAAAGAAAAAGATATTGAATCTTTAAACGAAATTGTTTTATCAGGAGTAAATAA
TGTATATACAGGGGCATCCGTTTTAATTGGTAAAAAAGAAAAGATATTGTATAAAAATGT
TTTTGGAACAAAGGATGAAAAAGAAAAACTTACTGAAGAGGACATCTTTGATTTAGCAAG
TGTTACCAAAGTTGTAGGAACTGCAACCGCAGTGATGAAACTAATAGATGAAAAACAAAT
AAAATTAGAAGATAAAATTGGCAAATTCCTAGAAGTAAGTGGACCAAAAAGCGAGGTTAC
AATCTTCGAATTATTAACTCATACTTCTGGAATGCAGGCTTATTCAAATCTGTGGGAAAA
GTATAGTGGGGAAGAGTTGCTTAAACACATAATCAATATTCAGCCCCAAATTAGCCCTTA
CAAGTGTTACGAATATTCTTGCTTAAATTTTATAACACTTATGAAAATCGTTGAAGAAGT
TACTCAAAAGCATTTCAAAGAATATGTTGAAGATATTTTTAAAAAAATAGGAATGGAAAA
TACTTGTTTCAATCCAAAGAATAAAGATAAAGCTGTATCCACATCTATCCGAGAAGGTAA
AAGGTTAAAGGGTGTGGTCGAGGATGAACTCGCCTACTATTTAGGTGGAGTGAGTGGAAA
TGCAGGTTTGTTTTCCGATGCCAGTGATTTAAGGATTTTCATAATTAATTTGTTAAATGG
GGAAATAGTTTCAAAAGGCACCTTAGATCTTTTTACAACTACTTTGGTAAAAAGAGGAGA
AAGTACTACTCATATAGCCTGGATGGCTCCACCTGTGGCAGGATGTCAATACTCACTTGA
TAGCACAGGATTCGGTCACAATGGCTTTACAGGCACATCAATTTGGATTAGAAAAGATGG
ATTATTTTCTATATTTTTGGCAAATTCTGTTTACTACGATAGATTCTTAAAAAAACCCGA
ATTGAACGTGATAAGAAATAAAATAAATAATATAATTTTTGGAAAAGATTATTAACAAAT
AGACACTTTAGAAATAAAAGGAGAAGATATTATGTTGGTAGTAGGTTTAATGTCAGGAAC
ATCACTGGATGGAATAGATGCTGCACTAGTTGAAATAACAGAAGAAGGGCCACAAAAGTT
AAATGTAAAAGTTGTTAATTTTATAAATACACCGTATAGTAAAAAAATGCGAGAAAAAAT
TCTAGAATGTTCTGATCCCAAAACGGGTAGCGTTGACAAAATCTGCAGATTGAATTTCGA
GCTTGGAGAATTGTTTGCTCAAGCCGCCAAAGAAGTTGTTGAATCAAAAGGTTTAAATAT
GCAAGATGTTAGTTTAATAGGTTCCCATGGGCAGACTATATACCATTATGTAAGTGATGA
TTTTATCTCCACTTTTCAAATTGGTGAAGCTTGTGTAATAGCAGAAAGAACAGGGACTAC
CACCGTTACCAACTTTAGAGCAAGAGATATCGCAGCTGGTGGTCAAGGAGCACCACTCGT
ACCTTATGTTGATTATATTTTGTTTAAAAATGATGATTACAACAGGGTTATGCAAAACAT
CGGAGGAATAGGAAACTTCACCTATATACCAAAAAAAGCCAAGATAGAAGATATAAAAGG
TACCGACACAGGTCCAGGGAATATGCTCATAGATGGAGTAGTTCAGATTCTAAGCAACGG
CGAGCAAAGTTATGACAAAGATGGAAAGATTAGTAAAAATGGGAAGATTTCTGATACGCT
TTTAGCAGAACTAATGGCTCATCCTTTTATAAAAAAAGAGCCTCCCAAAACCACAGGAAG
AGAAGTTTTTGGGTTAAAGCATGCCCAAGAGATAATAAACAGAGGAAAAAGCATGAAATT
AAACGACGAAGATATTGTTGCAACCGTAACAGCTTTTACCGCTAAATCCATTGCCGATGC
CTATCTAAGATTTATAGGCACTAACATAGACCAAGTTATAATCTCTGGTGGTGGAAGTTA
TAATCCTACTTTGGTATCGATGATAAAATATTATGTAAAAAAAATGATAGAAGAAAAAAC
TGTGGTGATGGTTTTAGAAGAATTAGGTTTTTCAAGCGATGCTAAAGAAGCGGTAGCGTT
TGCTATATTAGCTTATCAAACTTACAAAGGACGAAAAAATAATGTACCTCAAATAACTGG
GGCAAAAAGGTTTGTTACTCTTGGTGAAGTGGTTCCCGAAGATGAAAATAAAAATGTTGA
CAAAACACTATTTTGATGATATAATCATCTTTGGTTTTTGAAACTCTTTGTTTTTTCCGG
GTTAGCTCAACGGTAGAGCGGGTGGCTGTTAACCACTAGGTTGGGGGTTCGAATCCCTCA
CCCGGAGCCACTAAAGTAGTATCATCCCCTCATAGCAGCGAATTAGTTCGCTGCTTTTTT
GTTTTTGTATTTAAATGATATAATTAAAATAAATTATTATAGAATATGCAAAAAACTCAG
AATGAGGTGATATCAATTACACCAAGGTTTTCAAAAACATTGAAAAAAGCAAAAATAGAA
TTTGACAAAATCCATCATTTTTTGGTGAAAGATCCTTTGGTGAAAGAAACCCTGTTTACT
TCAAGTTCAAAAATTTATTCTGCTTTGAGAGCGGTTAACTTATTTTTTTCTTTTGTTGTG
TTTATTCCTATTATAGGAAGCATATGGGATTTTAACTTACCTCATTTTTTAGGATACCTC
TTAAGTGCCTTTGGAGTTTATTTAACTTGGATTTTTGAGTGGGTAACAAAGTCTACAATT
CTTGAAGAGATTCGTACAATAACAATAATTCAAATTTCTTTACATAGTGTATTTGGGATG
TGGTACGGCTTTTATGATAATTTTGAAATTTACGATTTTATTCTTCATATTACTGGAGGT
ATTTGGCTTTCATTTCTTATATATCCATTGGTAATGGGTTCTGAACTAATCTGGACCAAG
ATGAAAATGCCTTTTTTCTTTCTAAAAATATTTGTTGTTACCCTCTCTATTGTTATGACA
TTGGGTTTGTTTTGGGAAATAGGAGAATTTATTTCGGATTTAATCTTTAGAGACTATCCT
GGATATAGAATGGCTCAAGAAGAAAGCCTTTTCGATACGATGACGGATTTTTTAGGGAAC
TTTATAGGAAGTTTAACTGGAATATATATTTTTTGGAACACTCTGAAAAGACTAAACAAA
TCCCGTGATATGGATTCCTTATTAGAAAGAATTGGATCGGCTTTAAGAGATTATGTGAAT
TCTTTTTAAAAGCTTCTATACCAGTAAATTGGAAAATTATTGAAGTTACAGTGTTGAACT
GGGTGAAGGTAGAACAGTCTGGACTTATGAAATATTGAATTTTAATTTACAATTGGAGTA
ATTGTTGAAGGAGTTGAATTAAAATGAACAAAAAAACATTCTTTTCTCTTGATGGAATAA
AGATTTTGAATGAAGATATGTTAACAACCCAAAAAATAGAAAACAACAGTATTGACTTAA
TTGTTACCTCACCTCCCTACAATGTGGATATTAAATATGAATCCCATAACGATAAAATCT
CTTACGAAGATTATCTTGAATTTAGCAAAAAATGGTTATCTCGTTGCTATAACTGGTTAA
AAGAAGATGGTAGATTTTGCTTGAATATTCCATTAGATAAAAACAAAGGTGGTCAACAAA
GTGTGGGAGCAGATTTAACTGTCTTGGCTAAGGATATTGGTTTTAAATATCATTCTACAA
TCATTTGGAATGAAGGGAATATATCTAGAAGAACAGCTTGGGGGTCATGGTTATCTGCCT
CTGCTCCATATGTTATTTCCCCTGTTGAATTGATAGTTATTCTGTATAAAAACAATTGGA
AAAAAAGTTCAGGTAGTGGGATATCAGATATTGCAAAGAATGAATTTATAGAATGGACCA
ATGGGCTTTGGACATTTTCTGGTGAGAGCAAAAAGAAAATTGGACATCCGGCTCCTTTTC
CTGTTGAATTACCAAAAAGATGCATAAAATTGTTCTCCTTTGTAGGAGACCTCGTTTTGG
ATCCTTTTATGGGTTCAGGAACTACGCTATTAGCTGCGTATAAAAACAATAGAAGGGCAA
TTGGTCTGGAAATTGATGAATCTTATTGTAAATTGGCCAAAAATAGATTAATAAGTGAAT
GTAAAATTAATGAACGAAAACTATTTGGAGAAAGAAAAAATGAAAAAGTCTAAAACTATT
TCTGAACTTGTAATGGATTATTTTAAAAAACATCCAAATGAAGATTTACCACATGGGCCT
GTAGTGGATTGGGTTACAAAGGAATGGTTAAAAAACCATGAAAACCCCCCTCGAGATCCG
TGGAGAGCTATTAGAAAACTTTATCAGCAAGGAAAATTATTAAAGATAAAAAAAGGTGTC
TATAGATACGATCCTGATTACACTAAAAAAACAGAACTTTTTGAATTTCCTCCAAAAGTG
AAAGAAGAAATCTTAAAACGTGATGGTTATAAGTGTGTAGTTTGTGGTATGGGGCTAAAA
GATGGTGTAGAATTAGTTGTGGACCATATTATACCCAGAGACAAAGGTGGCTCCAATGAT
ATTTCTAATGGACAAACCTTATGCATGAAACATAATTTGCTTAAGAAAAACTACTCTCAA
ACAGAAGCTGGAAAAAGATATTTCATTAAAATATACGAAAAAGCTGTCGCTGAAAATGAT
CATAAGATGATTCAATTTTGCAAAAGAATATTCGATGCTTATGATGAGTACGGAATCAAT
GGTCATATTCCAAGGCCAAACGGTAAGTCAAAAAACAAACAGTAATTAAAAAGCCTTCCA
AAAGAGGTAATGATTAAAAACTAGTTTGGTATAAAAATTTTCCTACACTCTTTCCGAAAT
GGAAAAGGAGGAAAGTTCACATATGAAAAACCTGATATTAGTTAGGCACGCTAAAGCAGA
AAAAAGGTCCGCGGAAATTGATGATTATGAAAGAAAGTTGACAAAAGTCGGTAGAAACGA
TTCTAAAGAAGTTGCAGAATATGTGGCCAAACTTTTAAATAATGTTGATCTTTTGGTTAC
CTCTCCTGCTTTGAGGGCAAAAGAAACAGCTGAAATCTTTGCAAAGTCTTTTAAATCCAA
GCCAAAGATAACAGAAGAAGAGATACTATACGAAGGAGAAGTAGAAGAAATAAGTGAAAA
AATTCCAAATATTATTAAGGGTTATAACAATGTGATTATATTTGGGCATAATCCCACTTT
TGACGAACTTGCAAAAAAGTTAACTGGTGATGATTTGCATTTGAGAAAGGCAGGAGTAAT
TTGTATTGAAGGAGAATCATTCGATGATATTTTATCTGGGAAAGGAAAATTAAAATGGAT
GGTAGATCCGAAGTCACTAAACTCTTAAACGATGTTTCATCAAACCCATGGATGTTTTTG
AAAGAGTACATCGAATATTTTGAAAGGATTAAACATCGCCTTCTAAAAAACATCTCTAAT
GTTTTAGATGAAGAGAGAGAAGATAGTATTCACGACATGAGAACATCGTGCAGAAGGATA
GAAGCAATTATAGCTTTTTTAGAAGGATTTTCAAAACACGAAAGCTCTAAGAAAGCTGAG
AAAAAAGTAAATAAGATATTAAAAATAAGCAATAAATCTAGAGATTATCAAGTTCACCTA
GATTTTCTTAAGAAAATTGAAGAAGAAAATAATGAAATAATCGATTATTTCGAGAGAAAA
TATAGTAAAGAGAAGGAGAAGTTGAAAAGTTATTTAAGTTCTTTAAAAATCTCGGAGTTA
GATCATCTACTGGAAAGTTGTTTAAGTTTCTTGGTATTTGATTTTATACAAAACTTTCAG
ATAAATGATCCTTATTTTGCTAATCTTTATATAAAAGAATTTAAAGAAGTTTATGAAGAG
TTTAAAATTACAGATAGAAGTGACTATAGAAAGCTTCATAAAATAAGGATAAAGATTAAA
AACCTGCGTTATAAAGCAGAGATATTGAGGGCACTGAAAAGTAGCACTTTACCTGAAGAA
GACATGTTTAAAAGGATTCAAGATATTTTAGGAACTCATCATGATTTGATTGTTTTAAAG
AAAAAGTTGGTAAAAAAATTTCAAGAAAATAATATTATAGGTTTATTAAAAGAAATTGAT
AAAGAAATAAACCAATTACAAGGGAAGATAGATGTAGAAGTGATTGAGATTTTTGAAAAG
TTGTACAATAACATTTCTAGTCAAGAGGCTTAAATTTAAATCTTTTAAAGAGGGTGAAAA
AAATGAGTAATTGGATAGGGGTAGATATAGGAGGGACTAAAATCCTTGGAACTTTATTTG
ATGAGAAAGGTAACAAATTGAAGACGGAGAAAAAAAGTTCCAAAAGTTCAAAAGGCAAAG
AGAAAGTTGTTGAGCAGTTGAAGAAAGTTTTGGATTCTTTGCTGAAGGAGAATAAAGATG
TAAAAGGGATAGGAATAGGTGTACCAGGAGTTATAAAAGATGGAAAAATTACCTTTACTC
CCAACATGCCGTTGAATGAATTTAATTTAGTCGATTTTGTTGAGCAAGAGTACAACATCA
AAACGATTATAGAAAACGATGCTAATGCGAGTATGTATGGGGAATGGAAGTTTGGTGCCG
CTAAAGGAGCAAAAAACGCCGTAGGTTATTTTGTAGGAACAGGAATTGGTGGAGGTTTAA
TATTGAATGAGTCATTATATAAAGGTTCATTCAATTTTGCTGCCGAGATTGGACACATGA
ATGTGTACCCTGAAGGCCCTCTTTGTGGTTGTAATCTTCGAGGTTGTTTGGAAAGTTTGT
CTTCTAAAGTAGCTATCCAAAGAGAAATAATTAGAAAAAAAGAAAGAGGCGAAAAGACCT
TAATAAAAAGCAGTGACTTGAAAGGTATAGTAAAAAGTTCAACTTTAAAAACTGCTTATG
ATGAAGGGGATGATCTTGTTAGAGGTATCTTGAACGATGCCGCAAGGTATATTGGAATAA
ATGCTGGTTCCATCATTAATTTATTAAATCCTGAAGTTATTGTTTTAGGAGGGGGGGTCA
TGGAGGCTTTAGGAGAACAATTGATTCCTATAGTAGTTGAAACAGCCCAGCAGTACTCTA
TACCTCACATCTTTGAGTGTTGTGAGTTTAAATTATCCCAATTGCTGGATGATGCATGCT
TGTATGGGGTTTTTTCGCTTGTTAAAGAAAAAGTAGGTGTATAGCAATGGTAGCAGGTGT
TATAAACATTGGAACAGAAAATATATCTTTTGATATAGCTCAGAACGATCAAGATGATAT
TAATTTGATAGAAAGTTTAGATTATCCATTATTTTTGGGAAAAGATACCTTCACAACAGG
AAGGATATCTTTTGAAAAAGTGGAGATCCTAAGTCAAAAACTTCTAGGATTCAAAAGAGT
GGCAGAAGAATATGGGACTAATAGATTGAAGATAGTAGGTACCACCGCTTTGAGAGAAGC
AGAAAATCTTGATTTTATTTTAGATCTGATCGAAACAAGAACAGGTTTGACTATCAATGT
TTTAGATGATTATGAAGAGAAATCACATATCTATATGGAATTGATAAGGAATTTTGAAAA
ATATAAAAAGTACAAAAAGGATGATGTTTTATTTGTTTACATAGGAACGGGAAGTATGGG
GTTAGCGACTTATTCAAAGGGCTTGATAGATAATTCTCAAAATATAAAAATAGGTTCTGT
AAAAGTCTCAGAGATGCTCAGAGATTTGGAAGAAAACACATTACACTATAGTAATTTAAT
AAGAGAGTATTTGAGTACATTTTACCACCCAATCAAGGTTTGGCTTAGTAATAAAAAGAT
CAAAACCTTTGTAACTTGCGGTAATGAAATAGAGTTTTTAGCTGGGCTATTGGAAAAGGA
TGAAGAAGAAGTAATGAACGTTTCCCAGGCTGAATTCAATGTTCTTTTTCAGGATTTGAA
ATCAAAGAATGCCACCGAATTATCTAGAGAATACAATATTTCAGAAAGCAAAGCAAATTC
GTTATTATCAGCATTAGCTTTTTACCGATTACTTTTGGAAGTGTCCCAAGCAGAAAATAT
TTTGGTTTTTCCAAAGGTTAATTTAAGTAGTAGTTTGTTATTTCAAGTGTTGTTAAGCAG
AAAATATAGAAGATTTTTTAATTTATTGGAAAAGAGTACGATCATCTCTTCACGAAATAT
AGGTAAAAAGTATTCCTATGAGGAGACGCACAGCCAAACAGTAGAAAAATATGCGATGAA
ATTATTCGATGTTTTAGAACCGATTCATCAATTGGGTAAAAGACATAGACTTCTTTTGCA
AGTGGCTGCAATTTTGCATGACATGGGGAAATATGTAAATATTAAGAAACATTATTTGCA
TTCGTACAATATAATTAAGGGTTCAGAGATTATAGGTTTAACTTCAAGAGAATTAGACGT
TGTCTCAAGAATTGCTTACTTTCACAGTGCCCAAGATTTGGAGATTGATGATTATTCATC
ACAACTGGAAAACATATCAGATAAGATTTTGATAACAAAGATGCTTGCTATATTGAGGCT
TGCAGACGCCTTAGATGTGGCTCATGAGAGTAAATTGGGAGATATTGAAGTTAATTTAGA
GGGTAATCGTCTGATTATAACTACTCATACATCAAAAGAAACTTTGCTAGAAGAGTGGGC
ATTGAAAAGGAAGGATAATTTCTTCTTAGAAGTCTTTGGAATAGTTCCTGAGTTAGTTAG
AAAAATTTAAAGGGATGAGATTTAATGGCAAAAACTAGTAGCAGCAAAACTAAAGAAAAG
AAAATTGATTTGAACGATTATAAATATTATAACAATAGAGAGTTAAGTTGGTTGGATTTC
AATTTCAGAGTGTTAGAAGAAGCCTATGACACAACGAATCCTCTTTTAGAAAGAGTTAAA
TTTCTTTCCATAACCTCATCCAACCTTGAAGAGTTTTATATGATAAGGGTGGCTGGTTTA
GAAGAACAACTTCAAGCTGGTTTCAGCGGAGTTGATATTTCTGGTTTAACTCCCCGAGAC
CAATTAATGAAGATCTCCCAAAAAACTCATAAAATGGTGGAAATGCAATATAATTGTTTA
GAAAACGAGTTATTACCTTCTTTAGAGAAGGAGAAAATTAAAGTTGTCAAAATTGATGAA
ATTGATGAAGAAAAAAAGGAGTTTTTAGATAATTATTTTCAAACGGCCGTTTTTCCTGTT
GTTACTCCAATGGCGGTCGATCAGAGTAGACCATTTCCAATATTACCTGGTAGCGGCATT
AATTTAGGTGTGGAGTTAGAAGATGAAAAAGGGGAAACGTTATTTGCCTTTATACCATTA
CCGACGATTTTTCCTAGGTTTATAAACATCCCTTGTGAGGATGGTACGTGTTTATTTTTA
ACGGAAGATCTTTTAAAAATGCATTCTGATTTATTTTTCAGCGGATACAAAGTGGTTGAG
ATCTCTGAGTTCAGAATCACACGCGATGGAGACCTTTCTATCGACGAGGATGATGCTAGA
GATTTGTTAATTGAAATTGAAAGTTCACTCAAAGAAAGAAAAACAGGTTATCCTGTCAAA
TTAGAAATATCCAAAAATATGGGAGAGAACCTGAGAAATTTCCTATTAAATGCACTAAAT
TTAAGAAGCGATAATATTTTCGAGATATCTAACCTATTAGATTTAAGTTCTCTTATGGAA
ATAGCTAATTTAGAAGGGTATGAACATTTAAAATTTGAGCATTATTCTCCTCAACCTTCC
CCAAGCTTTTATGGCAAGGAAGATATCTTTAAGGTAATTAGAGACAAGGATGTTCTTCTA
CATCGCCCCTATGAATCTTTTGAGCATGTAATGGATTTTTTAAGGCAGGCAGCGGAAGAT
CCACAAGTATTGGCTATCAAACAAACTTTGTACAGAGTTGGGAAAACATCTCCAATCATA
GATTACCTTATAAAAGCAGCAGAAAACGGTAAACAAGTTACCGTTGTGGTAGAAGTAAAA
GCCAGATTTGATGAAGAAAATAATATCCAATGGGCTAAGGAGTTGGAAAAAGCTGGTTGT
CACGTTGTTTATGGACTTGTTGGATTAAAAGTACATGCAAAACTTTTGTTGATTGTTAGA
AAGGAAGAAGGTGGGATCAGAAGATACGTTCATATGAGTACTGGGAATTACAATTACATA
ACTGCAAGATTGTATGAAGATATAGATTTTTTTACTTGTAAGGAAAGTTATGCTCAAGAT
GTATCGGCACTATTCAATATCTTAACGGGTTATTCAAAACCTCCAACATGGAAAAAATTG
GGAGTTGCCCCTACAAGTTTGAGGGAAACTTTTTTACAGTGGATTGATAATGAAATAGAT
GCGGTTAAAAAAGGTGGAAAAGGGAAAATAATAATAAAAGTGAATTCCTTGCTAGATGTA
TCTATAATTAAAGCATTATATAAGGCATCTATGGCCGGTGTGAAAGTTAACTTAATCGTT
AGAGGGATATGTGCTTTAAAAGTAGGAATAAAAGGTGTTAGTGAAGGCATAACGGTTAGA
AGTGTAGTGGGAAGGTATTTAGAACATAGTAGAATATATTATTTTGAAAATAACGGATTA
CCTAAATTATTTATATCAAGTGCCGATTTAATGCCTCGAAATTTGGATAGAAGAGTTGAA
TCTTTGATACCAATAGAGCAGGAAGATTTAAAGCTAAGATTAATAGATGTATTGAACCTT
TATTTAAAAG
>MPF_scaffold_387 dna:primary_assembly primary_assembly:ASM150805v1_:MPF_scaffold_387:1:14424:1 REF
ACTGAATCTTTTCGTTTATAAATATGTGAATATATTTGCAATATCTATAATATTGAGTAC
TTTGATAATAACCTTACTAATAGATTACTCTACTGGCTTAATTTCAGGCCTCATATTTTC
TGCTTTCTTTGGTATTTTATTCGGATTTGATTTGAAATTCACGATTTTTTTGTTTTTACC
GGCAGCGGTTGTCGCACTTTCCTCCAGAAAAATCAAAAGAAGAATAGAGATAATACTTCC
ATTTTTTTGGGCTAGTTTAACACAAATTATCGTTGCTTATGTAATTAACTTATACTATAC
TCCTTTAGACTATCTAATAATAATTGAAAGTAATTTTTTAAGCATGTTGGTAACCATGGG
TATTTTACCATTCTTTGAATACTTAACTAGAGTATATTCAGAAATTGGTTTATTGGAACT
GGGTAATTTAAGTAATCCTTTGCTAAAAAATCTTTCTTTGAAAGCACCTGGGACATACTA
TCACAGCATGATCATATCTAACTTAGCCGAAAGTTCCTCCGAAATTATCAACGGAAATAC
GGTGTTAGCTAGGGTAGGCTCTTATTTCCACGATATAGGGAAGGTGTGGAGGCCTCAGTT
TTTCACAGAAAATCAAAAGAATAAAAACCCTCATTCAGATATAAGTGCCAAATTAAGTTC
TTTGATATTAAACAACCATGTTAGCTATGGGATTGAATTGGCAAAAAAACACCGTTTGCC
CATACTAATAGAAGATATGATAGCTCAGCATCATGGTACAAGGGTTAAGCAATTCTTTTA
CAGCGAATATTATAATCAAACAGGAATAAAAGATACAAACATGTTCAGATACCCTGGACC
CATTCCTAAATTTAAGGAAGCTGCCATACTGATGATATGTGATGTAACCGAAGCAATGGT
AAGAAGTATGCAGGATTTAAACGCTGTAGATCTTAATGAAAAGCTTGATAATTTGATCAA
TTCTCTTTTTTTTGAAGGACAGTTAGATGATTGTGGATTAACACTTAAAGAAATCAAAAA
AATAAAAGGCCGTATTGTTAGGACAATAATGGAAATGAATCATAAAAGGATATCCTACCC
CAAAGTAGAGGCAAAAGAACTTAGAGAGTAGAGGGAGAAAGCTTTTGAAAATAAACGTTA
TAAACCAACAAGATTTAAGAACAATAGATACTAAAAAAATCAAAGATATCGCCAAAGAAC
TTCTTCTAAAAGAGGTTGGTGAAGGAAATTTTGAACTAAACATATTAATCACCGATGATA
AAAGTATAAGCGAATACAATAAATATAGAGGCAAAAGTACACCGACAGATGTTTTATCCT
TTTCATATGGTTTAAATGAACCTGTCCTTGGAGATATTGTTATCTCTGTTGAAAGTATAG
AAAAACAGGCGCCTGATTTTGGTAATTCCTTTGAAGAAGAATTCTATTATATACTTATTC
ATGGCTTATTACATATAGTTGGCTACGATCATGAAAGCTCTGAAGAAGATGCAAAAAAGA
TGTTCGAAGTTCAAGAACAATATTTTCATCAATTAATTAAAAACAGGAGGAGATAGTGTT
GGCTACAGTAAAACCTTTTAAAGCTTTAAGACCACATAAAGGGATAGAACAGTGTTTCTC
TTGCCCACCCTACGACGTGCTTGAGGAGGATGAAGTTAAGGAAATAATCTCTAGAAATCC
CAATTCTTTCTTGAGAGTAACAAGGTCCGAAGTAGAGGCTGAAGAAGATTCTAAAGAGGC
TATTTACAAAAAAGCCAACGAAAATCTCAAATCTTTTATCAAAAAAGGAGTATTAATCAA
TGATCCCGATCCATCTTTTTATATTTATCGTGAAACCTGGAAAGGGGTTTCTCAAACAGG
TTTTTTTGCAGTTGTGAGTGTGGATGAGTACGATAAAGGGATTATAAAAAAACATGAATT
AACAAGAAGAGACAAAGAAGACGATAGGACAAATCACATATTAAATCTAAATGCACAAAC
TGGACCTGTATTCTTAACCCACAAAGCCCAGGAAGATTTAAAAACAATTATTGACAAGCT
CATAAAAAACAAAGAGATTCTTTATTGCTTTTGCGATGAAAACAATGTGAAACATGAACT
TTGGAAAATCCAAGAGGAAGCCGAAAAGGAACGAATAGAAAAAGCTTTTAGCAGTATCGA
ATATCTTTACATTGTAGATGGACACCATAGAGCTGCCGCAGCTTCCAGAGCTCAAAAAAT
AATGAAAGAAAAAGACACGAATTACTCTTTGGATAAACCCTACAATTATTTTATGGCGGT
CATTTTCCCACACAACGAACTCAGGGTACTCCCATACAATAGAATAGTTAAAGATCTAAA
CGGTTTAAAAGAAGAAGAATTTTTGAAAAAGATCGGTTCCTATTTTGAAGTAGAAGAAGC
CCCATTCTCACCTTATTCTCCTGATTCCCCTCACTTCTTTGGTATGTATCTTCAAAAAAA
GTGGTACAAACTCACATTTAAAGGTAAAGAAAGTGAAGATCCTGTTGAAAACCTTGATGT
ACAAATATTACAAAAATACCTACTGGATCCCATACTTTCTATAAAAGATCCTAGAAGCGA
TCCAAGAATATATTTCCTTGGTGGTATTAGAGGCGTAAAAGAAATCGAAAAGTGGGTAGA
CACAAAAGATTGGAAAGTTGGATTTTCTATGTATCCTACCCAAATAGACCAACTCCTAAA
AGTTGCTGACATGAACAAGATAATGCCGCCTAAATCCACTTGGTTTGAACCAAAATTGAG
GAGTGGCTTATTTATTCACAAATTAAGTTAAAACTTTTCCACACTTTAGAGGTGGTAGTT
ATAAAATACTACAATTTCGATTTAAAAAACAAAATCGAAACAATAAAAACTCATGCCGTT
GATGAAAAAATTCAAGTAGATGAAATAAAGGTATTTGAAAATAATCTGTACGGAATAAAA
AGAAAATGGAAGATTTTATCTTCTCATAACTCCGTTGATTTCATAAAACGCATACTATAC
CCCAGTGACAACGTTATGCTAACCTATTATCATGATGAGAAAGGTGAAATGTCTAAATAT
CTCGTTTATATAGATTTTGGTAAATACAATGTCAGCAGCGGAAATATTGAATTTCAAGAT
CAAGAATTAGATCTTCTAGTTTATAACAACTTAAAATACAAAATACTCGATATGGACGAA
TTATTAAATGCTTTTGATTGCGAAAAAATCACTTTTTCTGATATGCAAAAGATTTTAATA
ACTCTTGAGCAGTTTATTAATAATTTTAATTATTTGGGTATAATTGACTCTCTTCAACTC
AGATTTGGTACAAACGCTATTAATTGGCTTTTGAAAAACAAAACTAGCATAGTATAATAA
CTCATAACTGGAGGGGAAAATATTGAGAAAACTTTATCGTTCCAGAGAAAACAAGATTTT
GGCTGGTGTTTGTGGAGGCTTAGGTGAATATTTCCAAATAGATCCAGTCATCATAAGATT
GTTGTGGATTGTATTAAGTTTAGTTTGGGGATTCGGAGTTATTTTGTATATAATCGCAAT
TTTTATAATTCCCCCTCAACCTCAAGGAAATAATAATTCTGAACAATTTGAAGAAACACC
CGAAAACGAGCATAGTCATATTTCACATAATATAGAAGACGAAGACAGAAAAGTCGTCAT
AGGTTTGTTTGCTTTACTATTTATCGTAATTGGGCTAATTATTTTGGTAAGTATAATAAC
TCCTTCTACATTCTTCTTTAGAAATTTTATCAAAATCGTAATAAGTATATTGCTGATAGG
AATTGGAGCATATTTAATTTCTAAATCAAGAACCAAAAAATAATTTTGGACGAAGGGCAA
[truncated: 1,461,245 more chars]
