# Supplementary material for: Regions Enriched with Reverse Complement Triplets in Bacterial Genomes
Source: Int J Mol Sci. 2026 Feb 28;27(5):2301. doi: 10.3390/ijms27052301 (PMC12985086; doi:10.3390/ijms27052301)
Supplement: Supplementary file 1 [file ijms-27-02301-s001.zip › for_send/45/Verrucomicrobiota/Chlamydia_trachomatis_gca_001213105.5833_5_5_.dna.toplevel.fa]

>ERS015772SCcontig000001 dna:primary_assembly primary_assembly:5833_5_5_:ERS015772SCcontig000001:1:201014:1 REF
ATAAAGAGTCCGCAGCAAAGACCAAAAGCTGTAATGGCATTAGGGGTCACAACTCGGCGC
TTACCACGAAGGTCTATTTCAATTCGATTCATATCTTCCTCAGGAATCGCGGAAATTTAT
TACAGAAATCAGTGGGGCTTAGTTTATTTTTTTGTTGAGAAGCTTCTTTTTATGGCTTGA
ATTTGCATTTATGCAAACAAATATACATCTCCTTTGACTTGGAACTTTCTAGTGCCAAAA
AGACTAAACAGCGCATATTTTTTACATCTTTCTTTGTGAAGCCTAAGGTTATGTTACACA
GAACATGTTTTCGGCACTACACAGAAAACCCACAGATAGTTATGGTTATTGCGTGTTTTC
CCTGAGCAAGTGAAATGATAGAGAGGCAAGCTGCTTCTTTTTGCAAGAAAAAAAGCACAA
AAAAGCTAGATGTTTTATGTAGGACATCATGCTTAAAAGTTTGCTCTCGAAAAGAAATTT
TTCATCGCAGTTTATGCTATTTTTCAATTGCAGGAAACGTTGCTAGCTTCTATATATGGT
ATACAAGAGCCGAGACGTTCACAATATCTTGGGTTTTTAGGGGCTCGCATACTCAAAGGA
TAATGCTCTGATTTTTTAAGTATAAGATAAGGGCTCTCTCTACCGTTTTTTTGACGGATA
GGGGGACTAGAGGCGTCTTTGCTTCAAAATAGAGAATAATGCGTATTCAATGTTTACAAG
GATAGTTATGGTCGATCTACAAGAAAAGCAATGCACAATTGTTAAGCGCAATGGAATGTT
TGTTCCTTTCGATCGGAACCGTATTTTTCAGGCTTTAGAAGCAGCTTTTCGAGACACTCG
CAGAATTGATGATCATATGCCTTTGCCTGAAGATCTGGAAAGTTCCATACGCTCGATAAC
GCATCAGGTAGTTAAAGAAGTTGTGCAAAAGATTACAGATGGACAAGTGGTTACTGTAGA
GCGTATCCAAGATATGGTTGAAAGCCAACTATATGTGAATGGTTTGCAAGATGTTGCTCG
CGATTATATTGTCTATCGCGATGACCGTAAAGCGCATCGGAAAAAATCTTGGCAAAGCCT
ATCCGTTGTTCGTCGTTGTGGGACTGTTGTACACTTTAATCCTATGAAAATTTCCGCCGC
TTTGGAAAAAGCTTTCCGAGCTACCGATAAGACTGAGGGGATGACTCCAAGTTCTGTGCG
AGAGGAAATCAATGCTTTGACGCAAAACATTGTCGCGGAAATAGAAGAATGTTGTCCTCA
ACAGGATAGACGCATTGATATCGAGAAGATTCAAGATATTGTTGAACAGCAACTAATGGT
TGTTGGGCATTATGCTGTTGCAAAGAACTATATTCTTTATCGAGAAGCTCGCGCTCGTGT
TCGTGATAACAGAGAAGAGGACGGGAGTACAGAAAAGACTATAGCAGAAGAAGCTGTTGA
GGTGCTCAGTAAAGACGGTTCTACCTATACAATGACGCATTCGCAGTTGTTGGCTCATTT
AGCGCGCGCTTGTAGTCGTTTTCCAGAAACGACAGATGCGGCGCTGCTTACCGATATGGC
TTTCGCAAATTTCTATTCCGGTATCAAAGAGTCTGAAGTAGTACTGGCCTGTATTATGGC
GGCTCGTGCCAATATTGAAAAGGAGCCTGATTATGCCTTTGTTGCTGCAGAGCTCTTACT
TGACGTTGTATATAAGGAAGCGTTAGGGAAATCGAAATATGCTGAGGATTTAGAACAAGC
ACATCGCGATCATTTCAAACGCTACATCGCAGAAGGGGATACCTATCGTCTGAATGCTGA
ACTGAAACATCTTTTTGATTTAGACGCGTTAGCCGATGCTATGGATCTATCTCGAGATCT
ACAGTTTTCTTACATGGGTATTCAAAATCTGTATGATCGTTATTTTAATCACCACGAAGA
TTGCCGTTTAGAAACTCCCCAAATTTTTTGGATGCGCGTTGCTATGGGGTTGGCATTGAA
TGAGCAAGACAAGACTTCTTGGGCTATTACTTTTTATAATTTGCTTTCGACATTCCGATA
TACACCAGCTACGCCAACCTTGTTCAATTCAGGTATGCGGCATTCTCAGTTAAGCTCTTG
CTATCTTTCCACTGTACAAGATAATTTGGTCAATATCTATAAGGTCATTGCTGATAACGC
TATGCTATCTAAGTGGGCAGGAGGGATAGGTAATGATTGGACGGCGGTTCGTGCAACAGG
GGCTTTAATTAAAGGAACCAATGGAAGAAGTCAGGGAGTAATTCCTTTTATTAAGGTGAC
AAATGATACAGCAGTCGCAGTGAATCAAGGTGGTAAACGCAAGGGAGCTGTATGCGTCTA
TTTAGAAGTTTGGCACCTCGACTACGAAGATTTCCTTGAATTGAGAAAGAATACAGGGGA
TGAGCGTCGACGGGCTCATGATGTCAATATAGCTAGCTGGATTCCAGATCTTTTCTTCAA
ACGTTTACAGCAAAAAGGGACATGGACTCTATTCAGCCCAGATGATGTTCCGGGATTACA
CGATGCTTATGGGGAAGAATTTGAGCGTTTGTACGAAGAATATGAGCGGAAGGTTGATAC
CGGAGAGATTCGGTTATTCAAGAAGGTAGAAGCTGAAGATCTGTGGAGAAAAATGCTCAG
CATGCTTTTTGAAACGGGACACCCATGGATGACTTTTAAAGATCCATCCAACATCCGTTC
GGCTCAAGATCATAAAGGCGTGGTGCGTTGTTCCAATCTGTGTACGGAGATTTTGTTAAA
CTGCTCGGAGACAGAAACTGCTGTTTGTAATTTAGGATCGATTAACTTAGTTCAACATAT
CGTAGGGGATGGGTTAGATGAGGAAAAACTCTCTGAGACGATCTCTATAGCAGTCCGTAT
GTTGGATAACGTGATTGATATTAACTTTTATCCAACAAAGGAAGCTAAAGAGGCGAACTT
TGCTCACCGCGCTATTGGATTAGGGGTGATGGGATTCCAAGATGCCTTGTATAAGCTAGA
TATAAGCTATGCTTCGCAAGAAGCTGTAGAATTTGCTGACTACAGTTCAGAGTTGATTTC
TTACTATGCGATTCAAGCTTCTTGTCTGCTCGCTAAAGAACGAGGCACTTACAGCTCTTA
TAAAGGATCGAAATGGGATAGAGGTTTGCTCCCTATTGATACGATTCAGTTGTTAGCGAA
CTATCGAGGAGAAGCAAATCTCCAGATGGATACGTCATCAAGAAAAGATTGGGAACCTAT
CCGTAGTTTGGTTAAAGAGCATGGTATGCGACATTGTCAGCTTATGGCTATAGCTCCGAC
AGCGACGATCTCCAACATTATAGGAGTAACTCAATCTATTGAGCCAACGTACAAACATTT
GTTTGTGAAGTCTAATTTGTCCGGAGAATTCACGATTCCAAATGTGTATTTAATTGAGAA
GTTGAAGAAATTAGGTATCTGGGATGCTGATATGTTAGATGACCTGAAATATTTTGATGG
GTCTTTATTGGAAATCGAGCGTATACCAGATCACTTAAAACATATTTTCTTGACAGCTTT
TGAGATTGAACCAGAATGGATTATCGAATGCGCGTCTCGAAGACAAAAATGGATTGATAT
GGGGCAATCCCTCAACCTTTATCTTGCCCAGCCAGACGGGAAAAAACTGTCGAATATGTA
TTTAACGGCTTGGAAAAAAGGTTTGAAAACTACGTATTATCTGAGATCTTCATCAGCAAC
GACCGTTGAAAAATCTTTTGTAGATATTAATAAGAGAGGAATTCAGCCTCGTTGGATGAA
GAATAAGTCTGCTTCGGCAGGAATTATTGTTGAAAGAGCGAAGAAAGCACCTGTCTGTTC
TTTGGAAGAAGGGTGTGAAGCATGTCAGTAATTAATCATATAAATTAACAATAAAATTAA
CGGTTCTTATGCAAGCAGATATTTTAGATGGAAAACAGAAACGCGTTAATCTAAATAGCA
AGCGTCTAGTGAACTGCAACCAGGTCGATGTCAACCAACTTGTTCCTATTAAGTACAAAT
GGGCTTGGGAACATTATTTGAATGGCTGCGCAAATAACTGGCTCCCTACAGAGATCCCCA
TGGGGAAAGACATCGAATTATGGAAGTCGGATCGTCTTTCTGAAGATGAGCGGCGAGTCA
TTCTTTTGAATTTAGGTTTTTTCAGCACCGCAGAGAGCTTGGTTGGGAATAATATTGTTC
TAGCAATTTTTAAACATGTAACTAATCCGGAAGCGAGACAATATCTTTTAAGACAAGCTT
TTGAAGAAGCGGTTCACACGCACACATTTTTGTATATTTGTGAGTCACTCGGATTAGACG
AGAAAGAAATTTTCAATGCCTATAACGAGCGTGCTGCGATTAAGGCCAAAGATGATTTCC
AGATGGAAATCACTGGCAAGGTATTGGATCCTAATTTTCGCACGGACTCTGTTGAGGGTC
TACAGGAGTTTGTTAAAAACTTAGTAGGATACTACATCATTATGGAAGGGATTTTCTTCT
ATAGTGGGTTTGTGATGATCCTTTCCTTCCACAGACAAAATAAGATGATTGGTATTGGAG
AACAATATCAATACATCTTAAGAGATGAGACAATCCACTTGAACTTTGGTATTGATTTGA
TCAACGGGATAAAAGAAGAGAACCCGGGGATTTGGACTCCAGAGTTACAGCAAGAAATTG
TCGAATTAATTAAGCGAGCTGTCGATTTAGAAATTGAGTATGCGCAAGACTGTCTCCCTA
GAGGGATTTTGGGATTGAGAGCTTCGATGTTCATCGATTATGTGCAGCATATTGCAGACC
GTCGTTTGGAAAGAATCGGATTAAAACCTATTTATCATACGAAAAACCCATTCCCTTGGA
TGAGCGAAACAATAGACCTTAATAAAGAGAAAAACTTCTTTGAAACAAGGGTTATAGAAT
ATCAACATGCAGCAAGCTTAACTTGGTAGTCCTGATATCAAAATAGGAGAAAGCCTCAAC
CATAGAGTTGAGGCTTTTTTTTGTCATACGGTAACCTGATAAGAATTTTTAGATTTTCAG
GTTAGAAGTAAATGTATTTACCCATGAATTTTTTTTAATTTTCTCATAATATCTTGTAGC
CCTTTTATTAAAATGGAAAAGGCTAGTCACCTCTCCTATGACTACTGTTAGAGTGGTGAG
ATTTGGGGTTGGAGCAGGTGTTGTAGCCTTTCGCATACGAAGTATTTTCCTGTGAAACCA
CAAGATTTGAAACTTCCCTATTTTTGGGAAGAACGCTCTCCTCAAATAGCAAACCATGTA
TTTTATGTACCCAATTACTATTCTCGATACGAAGAGTTTGTAATGCCTACTTGGCAAGAG
TTATTTGCTAATAATGGCCCTATTTGTTGTGAGTTATGCTCAGGGAATGGGGATTGGGTA
GTGGAACAAGCATTAAAAGATGCTTCCGTTAATTGGATTGCTGTTGAAAAACGTTTTGAT
CGGGTCCGTAAGATTTGGTCGAAAATGGGTAATTATCGCGTGAATAATCTGCTTATTGTC
TGTGGAGAAGCTCAAACCTTTTTTTCCCATTATGTATCAGATGCATCGTTTCAAAAAATT
GTAGTCAATTTTCCAGATCCTTGGCCTAAGTTTCGGCATCGGAAACATCGGCTATTTCAA
GATCTTTTCGTTCAAGACATGATGCGTACTCTAGTAGTTGGTGGGCAATTAACTCTTGCA
ACAGACGATTATAACTATCTGGTAAATGCGATTACAGTGATGTTGAAGTACCTTTCTCCA
GGTCTAAAAAGCCCTCATTACATCAATGTCAAAGACAATTACGGAGGATCCTGGTTCGAA
AATTTATGGAGATCTAAAGGACAGGAGATTTTCTGTACGGAATTCATCAAGAGAGTTGGG
ATATAGCTGACTTGAACAGCTGACCTTCACGATGTCAACGTGACGCTCTAACCAACTGAG
CTAATACCCCATGTGACTCGCATTCTTTATAAATGATGTGGGATCTTTTTTCAAGAGGCT
TATGATGTTAACAGGGATAGATATACTTTTTAGTAACATAATCAAGCTGTCTCATTCTAT
TTTTCGACAGGTGGTTGAGCCAGGAGATACTATTGTTGATGCAACCTGTGGAAATGGTAA
AGATGCTTTGTTCTTGGCTCAGTTATTACGAGGGAAAGGTCATTTGGTTGTTTACGATAT
TCAACAAGAGGCTTTGGATCGAGCAACCGCTAACTTTCAAAGCGGGTTATTAGCTGAGGA
ACGAGCGATTATTGAGATGAAGCTCTGTTCACATGAATATCTTCAAGAGCAGGGAGCTAA
GCTCTTTCATTATAATTTAGGATATTTGCCTAGCGGAGATAAGCAGATTACTACATGTAG
CGAGTCCACAGTTACCAGTATCTACAAAGCATTAGAATTAGTCGCTCCTTCAGGAATAGT
CAGTGTTGTTTGTTATCCTGGGCATCAAGAAGGAGCCGCAGAGTTATGTTGTGTGGAGCA
AGTGGCTGCGGATCTAGATCCAAGTATGTGGGAAGTATGCACCCACTATTCTGTAAATAG
AAGGAATGCTCCTAGGTTATTTCTTTTTCGCAGACGACAAGGCTAGAGGCGAAAGGGGAT
GATACGGACTTCTTTATGTAAGGAAATACCTTGTTTTTTAAGAGTTTTTTGAATGATCTC
GATAAGCTCTAGGATGTCTGCGGTACAGGCATTTCCGGTATTAATAATGAAATTGCCATG
TTTTTCAGATATCTGCCCGCCTCCTATCTTCAACCCTTTTAATCCAGCTCGATCAATAAG
TGCTCCTGCAGACAAGCCTTCAGGATTCCGGAAGATACAGCCTGCGGAAGGGTATTCGTA
GGGTTGTTTTAGAATGCGTTCTTCTATTAAAGCTTTAGCTCGTTTAGCAGCCTGAGGATC
CTTAGTTAGCTGAAATGTCGCTGAGGCAATAAAAGCTGGTTTTTTTTGAAAAGGGGAAGT
CCGATAGGAAAAAAGAAGCTTTTCCCTAGGTATCGAAAGTAAAATTCCTGAATGGTCAAT
AATTTCTACGTTGATGAGAGAAGAGGCTGTGTTAGCTAGAGTAGTGCCAGCATTCATAAA
CACAGCTCCACCAACGGTTCCTGGGATTCCTACGGCAAATTCTAATCCCGAAAATCCTTG
AGAAGAAAGCCTCTTCCCTAACAGAGCAAAGGAAGATCCTGAAAGGACCTTGATTTGTGT
ATCCGAGAGGAACTCTTGTCCTTGGATATTATTATACAAGACAAGGCCATCAAATCCTTG
ATCATCAAAAAGGCAATTGGATCCTTTTCCAATAATAATATAGGGCAAGGGGTGGGTGTG
GAGATAGGAAAAGACGGTTAAAGCCTCACTCACAGAGGTTAATTCCTTAAAGTAGCGAGC
AGGCCCTCCAATGCGAAAAGTGGAAAAGCGGCTTAATGGAACAGATTCTTGAACAGAAAA
AGGGAAAGAGTCGGTCATGGGATATACAATGCAAAAGTTGACTGTTCAAGGGAAGCGACA
CAAGCCCAAGATATCTTGGACGGAGTCGCTTCCCTTACTCTGTCATTCTAATGTGATAGA
TGGTAATGCTAAAGATAAAAATATAGGTATTTAACCACACATAGAAGTGGGCTCGAGAGG
AGCATCTAAGGCTGGGGCTGGGTGGTCAAAAATAGAACCCAAAACGGCAAGGATAAGAGA
ACTTCCTTCCGAATAACTAAATTTTTTAATAAGGCGAGTCGTTTCTGCTATTAGAATGGC
TACAGGAACAGGACAGCAATCTTGGTTTTGTTGATGCTCAAAGAGCATCATACGAAGAAT
ATTGCGTTCGATAATCGTTAAGCGAGCAAGAGTTGTGGTTCGAATGGTCGCATCGAGCAA
AGCATCTAGATCAGGCTGGTTCGCTCGAATTGCTCGACAAAACATCAAGGCATAAGCAGC
ATTCTTTTTTGAAACAGAAGCTTCGGTCATCAGCAGGCTAACGAGAGAATCCTCTCCTTC
TGGATCTATTTCCAGAGCGTATAGCGCCTGTAAAACGAGCTCGCGTAATTTTTGCTTTGG
GAAAGGTCGGCTCGCGCGAACAGGGGCACAAGCTTTGTCAGAAGCCATTACTGACATGAT
CACACCTAAAAAAGAGTACAACGCTATGCGCCCTGTAATACGAAGGCTCAGCCTTTCCTC
CTTTCTTAGGGCGCCAAAATGGAAGGAAGGCCCCGAGTATATATGAGTCATTATTTTTAT
GAAAGAGCGGACCTGCTTACCAGGGGCGATCGAGAGTTTTTTTGAAATAAAAAAATGTTT
TGTATGAAGGTTCAAAAGGTCTACACATTTCTTCTTATGGAAGAAGGAGTGAAGTTTTAG
GCGCAATACTTGATAATAATCCTCATCTATAGGTACCATGTAGCAGTCTAGAGCGGAGGC
GTCTAGATTACGTCGCGAATGCGAAAGATTGTTTAGGCCAGAAGGAGAAATCCCTCTTCT
TGGAGAAGGGTGGCTTGTGGTTTTTTTTAGGCTCTCCGTCAGCGATTACTAATTTTAGCA
GGGTAGATGTGGCTTTAAACCTAAGAATAAATAGGCAGATACGAGCTCCTAGGGTACGTG
TAATAGGTTCCGCAGGAGAGCAGCTAGGCATATTGAGTATAAAAGAGGCCCTAGATTTAG
CCAAGGAAGCTAATTTAGACCTTGTTGAGGTTGCTTCAAACTCAGAGCCTCCCGTGTGCA
AAATCATGGACTATGGGAAGTATCGTTACGACGTAACTAAAAAAGAAAAAGATAGTAAGA
AAGCACAGCACCAAGTGCGTATCAAAGAGGTTAAGCTTAAGCCTAATATCGATGATAACG
ACTTTCTTACGAAAGCGAAGCAAGCTAGAGCCTTTATTGAGAAAGGAAATAAAGTAAAGG
TTTCTTGTATGTTTCGGGGGCGAGAGTTGGCTTATCCCGAACACGGGCATAAGGTTATTC
AAAGAATGTGTCAGGGCTTAGAGGACATAGGTTTTGTTGAGTCAGAGCCTAAACTGAATG
GCCGTTCTTTGATCTGTGTTATTGCTCCGGGAACACTAAAAACTAAGAAAAAATAGGAAA
AAGTCCATGCCCAAGATGAAAAGCAATAAGTCCGTTGCGGCGCGTTTCAAATTGACTGGT
TCTGGTCAATTAAAAAGGACTCGTCCGGGGAAAAGACACAAATTATCAAAAAGATCTTCG
CAACAGAAACGCAACCTGTCTAAACAGCCTTTAGTGGATCAAGGTCAGGTGGGCATGTAT
AAGCGAATGATGCTCGTTTAAAGATAGAGGGTTTTAGATATGGTAAGAGCAACTGGTTCA
GTAGCTTCTAGATCGCGTCGTAAACGCGTTTTAAAACAAGCAAAAGGATTCTGGGGAGAT
AGAAAGGGACACTTTCGTCAAAGCCGGTCCTCTGTTATGCGGGCTATGGCTTTTAACTAC
ATGCACCGAAAAGATCGTAAAGGTGATTTTCGAAGCCTTTGGATCACTCGTTTGAATGTG
GCTTCCAGAATTCATGGATTGTCTTACAGCCGTTTGATCAATGGTCTCAAACAAGCTGGT
ATTCATTTAAATAGAAAAATGTTGTCTGAGATGGCTATTCATGACCCTCAAGGGTTTGCT
GTAGTAGCTACTCAAGCTAAACTCGCTTTGGAAGCAGCTGTTCAGGGATAGAGTTTTATG
ACAATTCAAGAGGAACTTGAGGCTATTAAACAGCAGTTTAGTTGTGATGTAAGCCTTGCG
CATTCTTCTAAAGATCTTTTCGATGTGAAAGTAAAATACCTGGGAAAGAAGGGAATCTTT
CGCGGTTTTGCTGATCAGTTGAAGAAGTGCCCTATAGAGCAGAAAGCGACTGTTGGCGCT
TCCATTAACGCTTGTAAGCAATACGTGGAGGAAGTTTTACTCGAGAGAGGCAAGGCCGTT
TTGGCTAAAGAAGAAGCAGAAGAGTTCCTTAAGGAGAAGATAGATATCAGTTTACCTGGT
AGCGAAGAAGCTGCTCTTGGTGGTAAGCATGTTATCAAGAAAGTCCTTGATGATGTTGTA
GATATCTTTGTTCGCTTTGGATTTTGTGTTCGGGAAGCTCCTAATATCGAAAGTGAAAAA
AACAATTTTTCTCTTCTTAATTTCGAAGGAGATCATCCTGCTCGACAGATGCAGGATACT
TTCTATTTGGATCCCACCACGGTCTTGCGTACGCACACGTCGAATGTGCAGTCTCGGGAG
TTAGCGAGAAACAAACCTCCTGTTAGAATTGTCGCTCCAGGAGAGTGTTTCCGTAATGAA
GACGTTTCTGCGCGTTCGCATGTGATTTTTCACCAAGTAGAGGCTTTCTGTGTAGATAAA
GATATTTCTTTTTCAGACTTGACATCGATGTTGGCAGGGTTTTACCATATCTTCTTTGGA
CGCAAAGTGGAGTTGCGGTTTAGACACAGCTATTTCCCTTTTGTCGAGCCAGGGATCGAG
GTAGACATTTCTTGTGAATGTCATGGAGCCGGATGTTCTTTGTGTAAGCATTCTGGTTGG
TTGGAAGTTGCTGGAGCAGGAATGATTCATCCGAATGTCTTGCGTAAGGCAAGCATTGAT
CCAGAAGAGTATTCTGGGTATGCCTTGGGGATGGGTATAGAGCGTCTCGCGATGCTCAAG
TACGGTATTTCCGATATTCGATTGTTTAGTGAGAACGATTTGCGGTTTTTACGACAATTT
TCTTAAGGAAGAATGGCAGAGCGGTTTAATGCACCTGTCTTGAAAACAGGAGACCTGAAA
GGGTCCGGGGGTTCGAATCCCTCTTCTTCCGCATTCCGTTTTACGAGAACCTTTTGGGGT
AAGAGTTGAGGCTCTTCCTCTGAAAGGGTTTTTTTTGTTCTTAGTTATTTTGTTATAAGC
AAAATAAGCGCTTCTAATTCTTTTTATTTAGTTTTTATAAAATAAAATATTTGAAAGCTA
ATTTATTTATAAAATAAACTAGAAGACAATCTTGAAATAATAAAAAGACTATTTTTCACT
AGCTCTCGGGGGAGGCATGGAAAAGACTCGTAAGTTTGAAAAAGCTTTAGAGAATTTAGA
GCAGTTAAAAAAGATTTCTTACGATTATTCCAGTGGGAACGCTGAGGCATCGTCTCACAA
CAAGGCCCTCTCAGAAATGAAGGAGGCTGTGCATTATATAGATCACTATTTCAAACAAGC
AGGAGCTCTCTCTCAAAAAGATGTAGATAAAGTGATTAAAGAGACAGACTTTTTGATTGC
TGGAGTGCAGGATGTCTTTTCTTTTCTAGAGGATCATAAAGAAGAGGTGTACCGGTCTCT
GTCTCAAGATTATCGTCATCTGAACCACACTTATGATGTAACTCGTGAACATCTGAATAA
TAAGATGGTAGAGCCAAAAGAAATACTAAATGGCTCTTTAGAGAACTGCCAGGATCAAGA
GGAATTTCTTAATAACCTTGTCGAAGTAAAACGGGATCGTTCTTATGAACTATTCTACAT
GGCAAATGAAGATAATAAGCGGTTTTATACCGATGCTTTAGCGCAAATTATCTATAAGCA
AGGGAAGATCCATGAGTCGATGCATGAAAATGATCCCTTAACGAAAACAATTGTGTGGAA
TAGTGATGAGATCACGAAATTAGCTTCTTCCTTGGTTTACACGAATGATATGCCAATTCG
GTTGTTTTATCAAAAAGCTCTTACGAATATGAGTGCCGAATTGACGGTGAATGTACATAA
CGCATTGATGGCTTTGTTTTTAGCTCGTTATGAAGCTACAGCAGTGAGTCAGCAACCTAG
AAAAGAAAATCTCAGTTATTTTAATGACTTTTTGCATTTTCTAAGAAAAGCTACAGCGCT
TTTGAATGAAAAAGATCTTCTTGATTTACAAGAAAAACATTCGAAATCACTAGTATCCTC
ATTGAGCGCTAAACTATATGATCACACTATTGATTTTGTAGAAGCTGCTAACTATATTTT
CTTAAATATCTCTTCGAAACTTCAGCCAGAAGAAGGGAAAAAGCCTTTATCTGCAGGACA
GTATGTTGCTGAAATTTATGATGAGTTACATCGATTGTTCTCCAAATATCCTAATGGGCC
ATTATTCAAAGCTATAGATAGAATGCTTGACCCATACTTGAAAGAGTTTGATCCTATTTT
ATTAGGCATTCTCCCATGCCTTGAAGGTAAGCTTATACAAGGAGATAAGGAGATCAAAGT
ACTTCGTACACCAAGCCCTGTTTCGCAAAGCTCTATCCTTTATGCTAACTGTAATGGAGA
GTTCTTACACTTTCTAGATGCGAAAACATGTCAGGGAGACAAGATTTTGGTAATCAATAT
TCAGAATCGGTTGTCGCGAAAAGATCGTGCGAGAAGTCGCATTATTGAAGAATCTTTGCA
AGATTACTCTTCTGTGTATATGAGTGCATTCCCAGAACCAGAAGATTTTTTGTATGGGTT
GGAGCAAGTGCATGGAGAATTAGAAACGTTTACGGATTTCTTTTCTCTCGTACAGCAAGA
ATTTTTCAAACCTAAAGCCCAAGGATACTGTGTTCTTCCAGAAGAAATGAAAGAGCGTAT
GGGAGTGTTCTTAGAAGGTATTGTTCCTTCTTTGAAGAACGTTTTCTTCTCAAAGAAAAA
AATCTTATTCAAAAATGATAAAGTTTTGCTTCTACATTTAATCTATTACTTTGTTGTTTT
TAATCTGATTGAGCAATTGGATCCTAATACGTTAGTAATTATGTCCAAAGATGGGTTAGA
TTATGCATCTGTCTTTGTTTCCGGTTTTGCATTCTTTGAAGATCGAGGAAATTGGGATGA
AGACAGTTTGAAGCGAATGGTTGCTAGAATGTTAGCTCCCACATTAGTAGCCAGAGATCG
GCTAGTATTTGCTCAACATGTGGAACTATTGAGTAAGTTTTTGAATTGTTTAAGAAAAAA
TCGCCACAATCTAAAAGACCTGAGAACGCTCTTTTCCTATGATTTAGAGGGGTGGCAATT
CTCAGGTATTTAAGCAAGTTTTCGATAAGCATAAAGGGTAATTAAAAGCATAAAGCCTGC
AGGAATAAACATCACCTGGAGAGCCGGTAAGACGCTATTGTTAGCGAGAACCATTCCAGC
TTTCAGAACAACAAAGAAAATATTAATAGTTCCCAGAGGGACTAGATATGCCCAAGTAAT
TTTGGGGAGCCGATGAAAACGTAAGCAAAGATGGGCAGACAGGATCACAGCTGCGATACA
TAATAGTGGCGAGATGAGCATATAGTAAAATAAGGTAAGCAAAGATAGGATCCTTTGAGG
CACTGTAGTTAATAGCCCAAATTTCGCTGCATGCCAAGGAATGGCTTGTAAAAATGCAGA
GAAACTACAATCTCTTCCTGTTATGAAAATCTTGGAGAAAGGGTTGTCGTAATAGCTGAA
TTCCAATTCAGGGAATTCTTTCATGTCAAAGAACTGTGTCAAAGACACTTCGTGATTTTC
ATCTTCGGAAAAATAGGACACTTCAAGCCCGATAGGAAGCGATGGAGTAGTAAATGCAAG
TTTTTTGATTGCATAGATCGTTTTAGGCCCTTTAATCCAAAACACGTTATTTAGAGTAGC
AGCTCTGCGATTAATGGAAGAAAAAATAAGAACAGTTTGGTCTTTCAGATAAAGTGCAGG
GATTTTTTCTTGGGCTTTTTCTAAAGTGCCTTTGTCCATATGCTCTTTAGTTACTGAAAT
CTTTTCACAAATCGGATGGAGCCATTGGAAATTCGCATACAGAAGAAGAGTAATTAGGGA
ACTAGATATAACTAGTGGACAAATCAAAGTTTTCAGGGAAAGCCCTGAAGCCTGCAGTAA
TAGAATTTCTCTTTTGCTCTGCATGGAAAATAGTGTAATTGTCGAAGCAATTGCAACGAG
TTGAGGGAGAATGAATTCTGCTTTTAGAGAGATTTGAGAGAGATAGTAAAGCAGAGAAAG
CTGCAGAGGAGCTCCGGCAATCGCTGTTTTCCCTTCTCGGAAAGCATGTAGTGAATGATG
AATAGAGGCGTAAAATATAACCGCTAGGAAAAATAAAGAAGAGAGCGAAATCCAAAAGCG
AGAAAGAAGATAGCGTTTCCAGATAACCATATCTATGCATGCCCCTGATTTTCAGTGTAT
ATTCTCCAAGAAAAAATAAGCCATGAGAGGAGCTGTGGAAAGAGAAACAGCATTACAGCT
GAAATTGGATGGATAGTATTTTTCCCTACGATAAGGAAAATGAGATTCAGTATAGGGAAT
AAGGCATAAATTAGCACGGGCTTGCGGAAACGTGGCTTATAAGTTCCTAGGGCTAATCCA
GAGAAAGTCATAGTACTACATAATAGGCCGATAGCAATTCTACGGAGTATTTCTGCTAAA
TGCAAACGAGCATCTTGGATCAACTGTTTCCAAGGCAAATAGTCTGTACGAGTTTTCATA
TACGATTTCCCAGCGAATAGCGTGGCTGTAATTTTCGGAATAAGGAATTCATCCAGAGTT
TCTAGATAGAACTCATTGGGATTAGATGTGCGAGCCTCTGAAAAGAGAGGGATTTTGGAA
ATGACTAGGACATTTTTCGCCTGAACAGAATCTTTATTCACATCAGGAATAATCGTCTCA
ATGAAACCAATATTGGATATCTCTTGATTGTGTTTTAAAGCAATAATTACATTGTCAAAT
TTACTTTTCCCACAGTGATCTATCGCAATGAATATGCGATCGTTTTCTTTTTTCTGCAAG
GTTTGTAACAAAAGTGCCGGCGATGTCATAGCGATATTTGCGATTTCTTTCCCTGTTTGA
AAGCGGCAAATCGAAGCTAACTCGGAACATGTATAGAAATTGAAGCAACATAATACTCCT
GAAGCAATCAAAACAGGGAAGATAATCATTCCTTGAGAAGCTCCAGAAGCTTTTAAAAAG
GTAATTTGGTTATTATCGGAGAGTTTACGAAATAAGGTAAAGGCCGAGATAAAGCAAGAT
ACTGGGAGTATAAAGGGAAGGAGATAGGGAATTTGGTAGGCAGTGACTTTAAAAACTGTC
GCATAAGGAACATCTTTAGCAATATAACTGACAATTTCTTGCAGAGAACTGATGATAGAA
ATGCAGATTAGGCTAAGCGTACAGAAAACTGTGGTTTTTAAATAACGGAAAATAAGAACT
TTCCATAGAATAGGCATGGTGATTCCGTAATAGAAAATCAGTTGAACGTTTTAGCTAACA
AAACTATGCGCATAGAAAAATTGTGTAAATCTGTGGATAGTTAAGAACGATGCTATGATA
ACCCGTTTATTTGAGAATGATAAGCAATTAGAAGGTTTTTTTTCTTCTTTAGACAAGAAA
AAAAAATACTTGCTAGCTCTGTCTGGAGGTAGCGATTCTTTGTTTTTGATGTACTTGCTT
AAGTCTCGAGCCATTTTCTTTACTGCTGTGCATGTTGATTATGGATGGCGAGAGACTTCT
TATCAGGAAGCAAGTGATTTAGCTGCTTTATGTGAACAAGAGCAGATCCCATTTATTTTA
GATCGTCCGGAAGCTACAGATCCTATGGATTCTCGTGATATAGAGAATGCAGCGCGACGC
TATCGTTATGAATTATTCTATCGGTTATGCAAAGAAAAGTGCTTTTCAGGGGTCTTTCTT
GGTCATCATGCGGATGACCAAGCAGAAACGATTCTAAAACGGGTATTCGAAGGTGCCCAT
CTAGGGAATCTTAAAGGAATGTCTGCACAGGTGATGTACAGAGACGTTGCCTTATTGCGT
CCTTTATTACACATTCCTAAGCATAAGATTGTAGAAGCTCTTGATAGTCACCAAGTTCAA
TATGTTCAAGATATCACAAATTGTAATGAGCGATTTTTGCGTGCACGAATGAGAGAGCGC
TTATTTCCTTATTTACAAGATGTTTTCGGGAAAAATATAAGGGACCCTTTGCTTTCATTA
GCAGGAGATTCTGCGGAGCTGAGAGAATATTTGGATCAGCAAACAGCTCCTTTTTTGTTA
CGAGTCGTTGATAATGAGAGAGGGAAATTGTTACCTATAGAGCAAGAGTTACTAAAAACA
CCGTTTTTAGCTAAATGGGTATGCAAACAGTTTTTCCTGAACGAAAGACTAGTTGCTTCA
AAAAGTTTTTTACAAACGGTTTATGATCATCTTATGACAGGCTCTACAGCAAGATTACGG
CTTCGTAATCGAACAGTTTTGGTAAAAGCTAGGGGAGTAATCATAGAAAGTATATATTGA
TAGTGTTTTTGGGGCTTCCCTAGTGGGTTCAGCAGATTGCTGAAAGAAAAACACTTCTTG
TTTTTTATCTCTATAATTAGAGGTTTATAAACAAAATAATAAAATATTTTGATATATTGA
ATAATTATCTGCCTATTTGATTAGCATTGTAGTGAGTTTTATGGCTAAAGATAAAAAAAC
AAATCCAGAATCCAAAAAAAGTTTTCCTACTGCTTTTTTCTTTCTCTTGTTCGGAGTGAT
TTTTGGCGTAGTCACAGTTCAAAACTTTTTCTCTGCTAAAAAGGCTTCGGTAGGCTTCAG
TCATCAACTCGAACATCTTGTTAACCTGAAATTACTCATTCCAGAAGAGAGTCGCAAGAC
TGCCTTGAACGATAATTTAGTGTCATTTAGTGGTCGTTTCCGCGAGGTGGTCCCTGCTGA
AGGTCAGGTTCGGTATCAATATCTTGATCTTATTGAACGTAAGCATCAGATCGACTTTGA
GCTGGAAGAGGCGAGTAAGTCTTTAACGGTTTTATCAAAAGAAGTGCGTAATGCGATCAC
TTGGTTTTCAGCTATTTCTGGAATGCCTATCCCCGAAGCAGGCTATACTATTTCTCCTCG
AACGGATGTTGGGCTCTCTGTTTTAGAACCTTTAGTGGTTTACGGCCCTGTAGATGCTCA
AATTGTGAACCTTGCTGCGCTAGAAAATCGGGTGCGCTCTTTGCCTAAATCTACAGAAAG
TCTTAGAGTTTTTGGTTCGGATCTCTATGCATTAATTGGGAAATATCTTTCTCCAGCTCT
TGGTATCGGGTCTGAATCCTTAAAAAAAGAAATCAAAGATTTGCATCAGCAAGTAGAAAA
CTCCTTAACTCAGGTTATAGAAGGGGATCAGGCTGTTGCTTTGTATAAAACTGTGCTTGA
GACGTTGCATAGAATTTCCTTAGCACTAGTTTCTCCTGAAGAAGGGACTCGTTTCCATCA
ATTACGCTCTGTACGTCTATATCGTGAAGATTTCAACCGATGTGTCAAATTATTAGGGGA
GAGTGATGAGACTCAGGTGCAGCTCGATAAGTTCAGAGGCGAATTAGTCCAAGCTGTTTG
GTATTTCAATAACCAAGAACTCTCTTCTCGAGCTTTGGAGAAACAAGATCCTGAAGTGTT
TAGTCGTTGGTTTGAAGGCGCTAAACAGGAATGGGCAGCATTCTCTTCAAATAAATCTTT
ATCATTTAGAGCTCCAGATCAACCGCGTAATTTAGTTTTAGAGAAGACTTTCAGAAGTGA
AGAGCCAACGCCTCATTACTCTGGTTATTTATTCACTTTTATGCCAATTATTTTGGTTCT
GCTGTTTATCTACTTTATCTTTTCTCGTCAGGTCAAAGGGATGAACGGTTCTGCTATGTC
GTTCGGAAAATCTCCTGCGCGCTTGTTAGCAAAAGGACAAAACAAAGTAACTTTTGCGGA
TGTAGCAGGGATAGAGGAAGCCAAAGAAGAACTCGTTGAGATCGTAGATTTCTTGAAGAA
TCCTACTAAATTTACTAGTTTAGGAGGGCGTATCCCTAAAGGAATTCTTCTCATAGGAGC
TCCAGGGACAGGGAAAACATTGATAGCTAAGGCTGTCGCTGGTGAGGCTGATCGACCTTT
CTTCTCCATAGCCGGTTCTGATTTCGTTGAAATGTTTGTTGGGGTTGGAGCAAGTAGAAT
CCGAGATATGTTCGAGCAGGCGAAGCGTAATGCTCCTTGCATTATCTTCATTGATGAAAT
CGACGCAGTTGGAAGACATCGTGGTGCTGGTATTGGAGGTGGTCATGACGAGAGAGAGCA
GACTCTAAACCAGCTGTTAGTAGAAATGGATGGTTTTGGTACTAACGAAGGAGTCATCCT
TATGGCTGCTACCAACCGGCCGGATGTTTTGGACAAGGCTTTGTTGCGTCCAGGACGTTT
TGATCGTCGTGTTGTTGTGAATCTTCCTGATATAAAAGGTCGTTTTGAAATTCTCGCTGT
CCACGCCAAACGCATTAAGCTAGATCCTACTGTAGATCTTATGGCGGTTGCGCGTAGCAC
TCCAGGAGCTTCAGGAGCTGATTTGGAAAATCTTCTTAACGAAGCAGCATTATTGGCTGC
TAGAAAAGATCGTGCAGCGGTGACAGCAGTTGAAGTTGCAGAAGCTCGAGACAAGGTTCT
GTATGGTAAAGAACGGCGTAGTTTAGAGATGGATGCTCAAGAGAAAAAAACAACGGCATA
CCACGAGTCAGGGCATGCTATTGTAGGGCTTTGTGTTGAGCATTCGGATCCTGTAGATAA
GGTGACGATTATTCCAAGAGGCTTATCTTTAGGAGCCACGCATTTCCTTCCAGAAAAAAA
TAAATTAAGCTACTGGAAGAAAGAGCTTTATGATCAGTTAGCGGTTCTTATGGGAGGCCG
TGCTGCTGAACAGATTTTCCTCGGTGATGTTTCTAGTGGAGCGCAACAAGATATTGCTCA
GGCAACAAAGATTGTACGGAGCATGATTTGTGAATGGGGAATGAGCGATCATTTAGGAAC
TGTAGCTTATGACGAGCGTTCCGAAGCGGCTCCTACAGGATATGGATCCTACCATGAAAA
AAATTACTCTGAAGAGACGGCCAAAGCTATTGATAATGAACTTAAAACTCTATTGGATGC
TGCATATCAAAGAGCTTTGGACATCATCAACAGTCATAAAGAAGAGTTAGAGCTTATGAC
ACAGATGTTGATAGAATTCGAGACTTTGGATTCTAAAGATGTTAAAGAAATCATGGGCCA
TTCTTGGGATGCTGATAAGAAACGGGCTCGTATGAAGGAAGAAGGCATGCTGTATAAGAA
GATTTCTGAAGATCTTCCACCGCCGCCTCCTCAAGAAAATGTGCAAGATGGGACGAGTTT
GAAGTTTAATACTAGCACATAACTTCCCTTCTGGAGGTTTAGGAGAGAGCCCTTTTATTA
GGGCTCTCTTTTTTTGTGTGTGAGGAAAGCTAGCGTCTAACTAAATGTCTCTAAGTAAGG
ATGTTTTTAGGGGAAATAGCGATTTTCAGTGTTGAGAAGCTTAGTTACAAGACAATAAAC
AAGGCTAAGAAAAACCTTTCTTAGCCTTGTTTCTCAACGAATCGCCTATAGAAGACTAAT
CTTCCAGCGTTGCCCTATGGCTCAGCTTCAACTGGCCTTTTTCGTTAATGCTAAGGAGTT
TAACAGCAAGCTTGTCTCCTTCTTTGACAAAGCCAGAGATATTGTCTACTTTTTGTTTAG
ACAATTCAGAAATATGACAGAGCCCTTCTTTTCCTGGGAGGACTTCTACGAATACTCCAA
ATGTTGCGATAGATGTAACACGGCCATTATAAACTTTACCGACTTCAACTTCTCCAGTTA
ATCCTTCGATAAGTTCTTTAGCTTTGTTAATCGATTCTTGGGTGCTTGCAGCTATGTTAA
TGACGCCGTCATCATTGATGTCAACTTGCGCACCAGAACGCTCGATAATTTGACGGATTT
GTTTTCCTCCGGGACCAATGACCGTTGCGATTTTTGAGGTATTGATCTGCATAGTTTCAA
TGCGCGGAGCATATTTAGAAACAGTTCCCTTAGGGGAGGCCAGAACCTGTGTCATAAGAT
TAAGGATATGACTACGCCCTTGTTTAGCTTGCGCTAGAGCTTGCTCCATAATCTTATGAG
TGATTCCCTCTATCTTGATATCCATTTGGAAAGCTGTAATACCTTTAGCTGTTCCGGCTA
CTTTAAAGTCCATATCTCCTAGATGATCTTCTATACCGGAAATATCAGACAAGATGATGG
CTTGATCTCGATCTAAGATTAAGCCCATAGCAATACCTGCCACGGGAGCTTTGATAGGAA
CTCCAGCATCCATGAGTGCAAGACAGCCTCCACATACGGATGCCATGGAGGAAGATCCAT
TAGACTCAGTAATATTAGATTCTAGGCGAATGATATAAGGGAATCGCGATGTCTCAGGAA
GAACATGACTTAAAGCTTTCTCAGCTAATTTCCCATGTCCAATTTCACGTCTTCCTGGGG
AACCAATTCTGCCAACTTCTCCTACGGAGAAAGGAGGGAAGAAATACTGTAGATAGAAGC
GAGCGGCTCCATCTCCATTCAGATCTTCGAATCGCTGTGCCATATTTTCGCCTCCAAGCG
TACATACGGCCATGCTTTGCGTCTCTCCGCGAGTAAATAAGCAACTTCCGTGTGTTCTTG
GAAGAAAAGGAGTCTCTATGGAAATGGGGCGAATCTCTGTGGTGGTTCGTCCATCTACAC
GAATACCAAGATCTTGGATAAGAGCTCGCATTTGATTGGATTTTGCTGTCTTAAATGCAG
CCTTAACGTTCAACAAAGAAAAATCACTGTTTTCTTCTTGAACCAAGTTAGCAATAACGG
ATTCCTCTAATTCTTTCGAGGCTTGCTCTAGAGCTTCTTTATCTCTAAAAGACAATGCTT
TTTCGAATTTTTCTCTAATAAAATCTGAAACTACATTTTGTACGTCTTCTGGCATATCAA
GAACGGCAGAGAAATTCTTTTGTTTGCCGATAGCTTTCTGCCATGCTTCAATAGCATCGC
ATATTTTAGCTATATAGGTTTGCCCAAAAACAATAGCTTCTAGAACTTGCTCTTCTGTTA
AAAAGTCGCAATGTCCTTCAATCATTAAAACTGCAGAAGCTGTTCCTGCCATGACGAGAT
CCAGCCTGGAGGCACTTAACTCATCTCTGGTTGGGTTAATGACCCACTTTCCTCCGACGA
GCCCAACGCGTACACCCGCAACGATACAATTTTGAGGAACCTCTGAGATAGCTAAAGCGG
CAGAAGCTCCGCAAATAGCTAGAGGATCAGGTAAAGTTTTCCCGTCGTAAGACCAAACGT
AGGACAAGACTTGAATATCTTGCATGAGTCTATTAGGAAACGACGGACGCAAAGAGCGAT
CCATTAGCCGAGAAACAAGAATTTCTCTCTCGGAAGGCCGTCCTTCACGTTTTAGAAATC
CTCCAGAGGTTCTTCCTGCGGAGGAAAACTTCTCTTGATAGTCTACTCTGAAAGGCAGAA
AATCGACAGCCTCTGACAAGGAGGCTGCACACGCTGAAGAAAAAACCCAAGTCTCGTTCA
TTTTGACGAGAACAGCCCCACTGGCCTGGCGAGCTATTTTCCCTGTCTCGAAAATTAATG
TTTTATTTTTGTCTAACGCAACAGAAAAAGTCTCAAAAGCCATGGAGTTGTCCTAAAAAC
GAAATGGGGTACTATTTTCTCAAATTGAGGCGAGCAATTAAATTTTTATATCTTTCAGTA
TCAGTAGAATTTAAGTACTCTAGGAGCTTTCTTCTCTGCCCTACTAATTTTAGCAAAGCT
AGACGAGAATTTTGATCTTTAGGAGATCTTTTAAGGTGCTCCTTGAGTTCCGTTATGTGC
TCAGTCAGAATAGCAATCTGCACATCTGCCGAACCTGTGTCTTTTTCATGAAGTTGAAAT
TTTTTAGTAATTTCTTCTTTAGTGCCCTTATCCAAAGACATTCGATGTCTCCTTAAATAC
AAAAAATGCCGTAATGACCAATTATACCTAAGAGGTTTGTTAATGTACATCTTTTGCTAG
AGTAAGAAGTTTTTTTTCTCTGTGCAGAGAAATATAAGATGTCGATTAGGTACTTTGTAG
TATGTTATGAGGGGTTTTTGATTTAGAAAAAATCAAACTAATTCTTAATTCAAGAAAACC
TTTTTTATCGGGTTATAGCTAATTTTATGTGTATAGAAAAAGATTTATTTTTCATGAAGA
AGGCTCTAGATGAGGCTAGGAAGGCATATGAACAAGATGAAGTCCCTGTTGGTTGTATCA
TCGTTCATGGAGATAAGATCATCGCTAGAGGACATAATAGTGTTGAGCAATTAAAAGATC
CGACAGCACATGCTGAAATGATTTGTATTAGTGCAGCAGCAGAATATCTAGAGAATTGGA
GATTGAAAGACACGATCCTCTACTGTACTTTAGAGCCCTGTCTCATGTGTGCTGGAGCGA
TTCAGTTAGCACGTATTCCTAGAATTGTTTGGGGGGCTCCTGATTTGCGTTTAGGAGCTG
GAGGGAGTTGGTTAAATGTTTTTTTAGAAAAACATCCTTTCCATCAAGTAGAGTGTTGTT
CTGGTGTTTGTTACCAAGAGTCTGAGCAGTTAATGAAAAACTTTTTTTTAGAGAAGAGAA
AGGCTAAGGATGAAGGAAGAAATTCTCGCGCTACTTGATCATTTATATACGGAGCAGGAA
AGACGATTAATGTCGCTAGGGACGACGATTGTTCCTGGATTGACGAAAGAGGATCTTTTA
CAGCCTATGGATTATGATGAACTTGAGGAGAACCCTTCTTTTAGATTTGAAGAAGGAGTT
TTGAATGGAATAGGAGAGACTCGAGCCGCATTATATTCTTTTTTTTCTGATCTAGAAGAC
TCCTTTTGCGTGGAGTCTTCTAGCGATACGAGCCTCTGTAAGGATTAGGAATATTTTCTT
TATAGCAAAAACATATTGCCAAAGTCATAGACAGTACCGAACCAAGTAGGATTGCATAGG
CGCCGGACAGAATCAGAATTAGGAAGTAGAAATGGAGGAGTAGAACAAAGCTCCATTTTC
TAGATAAAGAGATAGGGAAAAGAGGGAGTGTCAGTCTTTTTTCTGGATCTAGGAAAATGC
GGACAATCAAAAGAGCGCAGATTAAACTTTCTGGTCCGAAGAAAGCTTGGGTGCTTCCAA
TTAACCATAGAAAGGCCCAAATGCTGATACCTACAATACTGACTTGGGTAGTGAGTAAAA
ACACAAAGCTACCTGTTCCGAGTTTCCGAATAATTACATCTGTTGCTTTATAAAAGAGGA
TGAAATCCAAAACATTCCGCATGAGTAGGCGTTGCGTGATCTCAAGGCTGCGAAGATCCC
CCAGCTTTAAGGTATCTGCTGTTACGAGAGGATAGGTGAGCCATTGCCAAAAATAATGTT
GATGAATTCCTTTTACAGAGAGAGCGAGCCATTCTATAGGCCCACGCACTTGAAAAAAAT
ATTGTAAGAAAAATGCGATGAAAGGAGCGGAGCAAGAAGTTACTAGTACTAGAAGGGGAA
GCTGTTTTAGGGCTTTCCCCCAAAAGGGAGTTTGTTTGTACTTATCGGGGAAGATAACTC
TCATGAAGGAGAGGCCTTTTTACAAAAGTGTTGATGATTGGCTCTATTATCTAGGCTCTG
TTTTTGGCTGTCAACCTTCCTTTTGTCTCGCAAAGTTTGTTATTTGGGTGCATAGGAAAA
CCTGTGCACCCCAAGATATTAGTCCGAAGGAGACGTTGTAAGGTTTGCTTTAATCGTTAG
ATCGATGAGAGAGGTAAGGAGCGCGGAAACTGCTTGAAGAATTTTCATAGATTCTGTGGA
TGTGGCGTTCACCGATTTTTGGTTAGCTTGAGCACGTTGTTGAGCTGCGGACAGTTCCTG
TTGGATGAGTTCTCTATTTGCTGTAATCTGTTGGTTCGATGTTTGAAAAGCCTGAATAGT
GCTGTGATTCGTGTATTCGTCGTCAGAGCCATTTTTTTTGATTAGGTCAGGAACATATAA
CAAGGAGATGTTGATTAGTTCTTTGGTTTTTCTTTGTTGTTCCAGCGTATTTTCTTGTAA
GACAGCCATAATAGCATGGCTGTAATCTGTCGTTGCGACGGAGAGTTTCAGCATGACTGC
AATGCAGAAATACATAGCAGACTTTTTGTTAATCTCTATGGATGCAGGCTCTATTAGAGT
AGAGTCTGGTATGACAGTATTTTTTTCAGGAAGAGTGGGGATGATTGCACTACTCATTGG
ATACCCTCTTTTTTAGATATTCGCGATCAAGCTAACGATTTGTGAGAACGTTTGAATGAG
CGCCTGACCGACTTGTAGGGACTGTTGAATAATATTATTATTCGTGTTCAAGTTACTGGA
AATCACTTGAGAAGCATTTCCAAGACCAGATATTTGGTTTTGAATCGCTTGTCTAGATGC
TCCGACTGCTTGGTTAACCGATTGTACGTTTTGTAAATAAGAGGAGTTTTGAGAGTTTAC
TTGGTTTTTTGGAATGGTAGTGTATTGGTATAGCGCTTCTTCATTGTTCAGGAATGTTTG
CGCGGCAGCATTAGCTTGCAATTGCTCTGCAACTAGAGACAAGTTATTTTGCGCGACGAG
AACAGACTGGTAAATGTAGTAAACAGTAACGATGAGAGGGTTAGAATCCTTAGCAAATCG
TGTTATAATCTCATCAGCCGTTGCAGAGTTCGTTGTTCCTGTAACCAGAGGTGTTTCAGG
TAGCTGTAATACAGCATGCATTGGTTCTTTATGCCACATACTTCTGCCTCGAATTAGTTT
CTTGGGTTAAGACAGGGGTTTATTTAATTGGTTAACTGTGCTTCCCACGGAGTTCAATGT
TTTGATGAAGGAGGAGTTCTGTTGAGCGATTTGCTGCATAATGTTAATGTTTGTAGATGC
GTGAGAGAGGATAATCTGTCCATTTTGTCGGGCAGTTACTAATTGGTCTTGGATATTTGA
GCGTTGTGCAGAATAGTTTTGGTTCTGGTTTTGTACTCGTGTGATTTCGTCTTCTTTAGC
TCCAGAGCCAACGACAGCGTATTTGATTTGATTCGTTTCTTGGTTTAATTGCTGTTGGAT
ATTAGTATTGTCGTTTAGCTGCTTAGATTGCGTGAGAATCGTCTCTTGACGTATTTCTAC
AGCTTCTAAAAGAAGAGAGTAAATGCTGAACAAGAGTTCTGCTATTGGAGGCGTTCCCAA
AGGCTCTAAAGGAGGTAGCGAGGAGACGTATTGTGTGTCTCCTACCTGTGAGGTTGGTGC
TGACATATTCTAAAAAATTTTTTTGGTTTTTTTATTTTTTATTTTACCAGCAATTTCTCT
CTTTAATAAAAATAATAATTTGTTTTAAAAATAAGCCGCTTATTTAAGCCTCTTTCTTTT
AAGTGCTAACAGCCTTGAGAGAGGGGTGTAGGCTTTTCTTCTGTTCAAATCGGATATTTG
GACAGCCCGCGATTCTTCCCTAAAAAGGATTTTGGAAGGAATTAGCGGAGGAGGGTTACA
TATTATTAATCAAGTGTTTAAGGTTTTTCGCAGAAGGCTGCGAGAAATATTTAAATGAAA
CCTGTTTTCCAATGAGGGGGCTGTGTGGCAGAAACTCAAGACTGCGAGCGATTGGATTTT
TTAAATGGTGATGATATTAGTGCTTATGTAGTGCTAACTTGTGGGCAACCCTCGGCTGAA
GGGAAAATGAATGTCGAGATGGTGTATGAAGGGGATCGAGAATTGGTTAGCTTTTTGTTA
ACTAAAGCGTTAGCTTCTTTGGAGCAGCCCTAAACAAAAAAGAGGGTTCTAATGGGATTC
GGAACTGTGAGAGGGAAAGGAAAAGCTGTGAAGTCCTTCTTCCTAAGGCCTCTACAGAAT
CTTGAAGTAGGGCTCTTTTCATTACCTATAGTGTTATTGTTGGGGGAGATTGGGTGTGTA
TCTTCAATCTCTTCCGTTTCTTTAGTAGCTGTTTTAAGTATTGTAGGCGTTTTCGTTGCT
CTAGTTTCCTTCTTCCGTAGTTGGGGCTATGGGCTCTCTGTTGTAGGGGCTATATTTTTC
GGGCTGGCTCTTTGTAACAATTTCCCTGTGTCTGTTTTTTGGGGAGGATTGTTAACTGTC
TCTTTTATTATTTCTTATGGGATTCTTCTGCTGAGTGTGTCTTTGGTTGAAGGACATATT
AAGGAGAAGGCTGTATCTTTATCAGAGCTGACGGCATCGCACAATTCCCTTCAAGACTCC
TATAACCGCGAAGTGCAAGAACGAAAAGAAAAGGAGCTTCTTGCCCAGAGTAAGATAACT
GCTTTAGAACAAGAGCTTTCTGTTTCGCATGAGCAACTCCAAGAGGTTTCCAGGAAATAT
ACGCATGCAAGTGAAGATTTACAGATTCTTATTGATCAGAGGGATAGCTGGTTAAAAGAT
TACATGACTCTCCATCAAGAGTATGTGCGTGTAGTTGCTGGAGATGAAGAGAATGTCATT
TTCCCTTGGAAAGTCTTTCAGGGTAATTCTGAAAAGGATTCTGGTTATCAGCAGCGGGTT
CAGGATGCTGAACATAAGATCGCTCATTTAGAGAAGCTCTGTGAAGAGGAAAATAGCGGG
AAGCGCTATGCTGAGGAGTGCTTGGATAAGGCCTTAGCAGATTTATTAGAGTCTACTCGG
CTTAGGGAAATTCTAGAGAAAGAGATCTTCCAAAAGGATGAGGAGATCGCATCTTTGAAA
CAAGAGATTGCAGCGGAAAAGCTTTTGAGTTCTTCGGTCAGTGATGACAGAGCGGCTTAT
AAGGGTAAGTACCTGCAATTAAGGGAGCAGTTCACGGTTAAGGATTCCTTTCTGAAAAAA
GCTAGACGCGAACGCTTCTTAGCTCAAGAGCAACTTTTAGTTTTGAAGCGAGCTAAAGAA
GAAGAAGCCTCGAATTTGTCTACAACGGATAGTTTTTCTATTATTCAAAATCTTTTGCTA
CAAATTGAGGCACTAGAAGAAGAAGTTACTTATCTAGAAGAGTTAGTACTTCACAACCAG
AATCGGTAATCAGAATAGCATGTTCCCATTGTGCACTAGGCTGGTGGTCACATGTTCGTG
CCTCCCAATGGTTTATTGGGTCAATAAACCCTTCTTTCTTTCCGACATTGATCATAGGCT
CGATAGTGAAGATCATTCCAGGTGCTAGAGGGATTTTACAAGAGTTTCTATGGTGTGCCA
CAAAAGGATTTTCATGAAACTTGACTCCCACTCCGTGTCCAACAAACTGGTCAACAACAG
AGAAGCCATATTTAGCTGCAAAATTTTCAATCACTTCGCCAATTTCATACAGAGGAAGGT
TAGGTTCGAGAATAGAGATAGCAGCATTAAGAGCTTCTAGAGAAGCTTCACAGACTTTTC
TTTTGATCTCAGAGACTTCTCCAATCATCACCATTCGGCTGCAATCTCCATAGAATCCAT
CGACAATGCAGGAAACATCAATGTTCATAATGTCCCCATTTTGTAACGGGACATCATTGG
GGATGCCGTGGCAAATGACTTCATTTAGTGATGTACAGATTGTTTTTGGAAAAGGTGGAT
GGCCATAATTAAGAGGAGCTGGAATGGCATTATGGCGTTTATGTAACTCTCGAGAGAGAA
GATCTAGTTCGTTTGTAGTTACCCCTTCCTCAGCAGCTTCGCATAAAGCATCGAGAATAT
GAGCTGTAACTTGGCAAGCTTTACGAATCTTTTCTATCTGTTCTGGCGTTTTGATAATGA
TATCATAACGAGAGGCGTAAAGTTGTCGTAAATTATCAAGGGGACGTTCTGGTTTAGTTG
GGTAATGGCAGTGTTTCCATTTTTTGTTACTGCCGCACCAGCAAGGATCGTTTCTTTTCA
TAAAAGGAACCCAAAGAGTGATTTCTGATTTCCCTATCTCTTGATATAGAGAAGAGCTTT
AAGGTGTAACATAATACCCTATATTGAAAGCTGTAGAAAGAGTTTTTAACATAAGATTGC
CCACCATCAAAGCCAAACTAATACCAAATAATCGTTCCAAAGCTAACAGTCCCATTTGGC
CAAATAAGCGATTGATAGAGCTAGAAAAGAGAAGCGTGATCAGAGAGAATAGCCAAGCAA
GCACAATAGCTCCCAGAACGATTTCTTTTGGGAAAATACCTTCCTCCATATGGCCTAAAG
TCGATGTAATCATTGCTGGGCCTGTGATAACAGGGAAAGCCAGAGGGAAGAAAACGGGTT
CGTCTTTATCTTTCTCTAAAGTTTCTGATTGAGAAGGAAGTGCCTTCATCATATCAATGG
CTATGGAGCCAAGCAGTAGGCCTCCTGTAAATTGAAAAGCAGGTAAAGTGATCCCTAGTA
AGCGGAAAAAGCCTCGACCAAAAGTAACGAATAGTAGCAGTAAGAGCAGTGCAAAAATAG
ATTCTCGTAAAATGATGCGTCGCTGTTTTTTGAAAGAAAAATTTTTTAATAATGCAATAA
AAACGGGAAGAGAGCCCAAAGCATTAAAAAGAGCATAAAAAAGTAAAGTAAGACGAAATA
GTGAATGTAGCATAAATACACGTGCTTTCTTATAGGAAAGTTTGTTGTAGGCCAGATACC
AGAAGTTGAGCGCCTACAATCACGACAGCTAGACCTAGGATGGTTTGTGTTGCGATGATC
GTTTGCGAGCCAGCCTTATTCGCTGTTTGAAGAACAATTGTGGTTATTGTCATCATCAGC
CAGGATAGACACAGCAACGTGCAAACAATGGAAAAAGGAAGTTGCTGCATAGCTAAGGGG
GCGCAGGCACATAGCCATGAAGGCCCGATCATGAGAGGAAGGGCTATGGGAGCTACTTTA
GGTGACTGGGATAACGAAGGAATTTTACTCCAAAGGGATGCTTGAGTATTCCGAAGAATA
GCCCGCATTCCTGTGAACATAACCCCACACCCTCCGACAACAGTAGCTGCGCATGCTGGT
GTTTGCAAAGAGTAAAGGAGCCCTGATAATAGAGGATAAAGAACAAAAGACCCGAGAAGA
GCAAAAAGACTTTCCCTCAAGAGAAGCAGCGCTTTGCTTCTTTTAGATAAATTACCTAGG
ATTGTATTAAGAACCTCGACATTAGTCGTAGAGTCTGCTGCTAAAAATAAAATACAGCTT
TGAGACAGCAAAAAAAATGACCAGTCCATGAGACGTTTGTAAAGAGGTTGGTGGTTATAT
ATTGAAAGAAGGGATCTTTCAGTCCTTTGTAACTGAGGGATCCCCGAAATCGTCACACAG
AAGTGTAGTTCAAATTGAGATTTAGTGAAACCTAATAATCAACGAGAAAGAGTAACATTC
TTTTTGACTAACGAACTCGTAGTGTTGAAACAAAGAGGTTGAGTTAGGAAGAAGCTATTG
TCTCAGATGCATCACTAATCAAGGTTTCAATAGAAAAAGTATCGATGGAAGTTCGCAGAT
CAGGGCAAGTTGTAGACAATGTTACGAGTAGAGATTCTAGCAATTCTCGTGATAAAGGTT
CCTGAGTTTTGGCCAACAAAGGAAGGGTAACTTCCCATTGAGCCCGCTCATCGGATAACA
CTTTAGGAGAGTCTTTAGTTGCTTCTACGTAGATAGCGAAAGCCTCTTGGGGATATTCAC
GACAGAAATCCAGACTGCGAGATAAAGCTTTTTGCAAGCTTTGGAGTGTTTGAGGTGTCA
TCGCTGGAGACCCTTTTTTCCCGCAAATAAGGAGCTGCGGGCCTGTAGGAGATCCATAAG
TGTCAGAAAGAAAACAACCGGTAGGGGTTCCCTTTAAGGCGATAGTGACGCCCTCAACAT
TGTAAAAACCTCCATACAAGAAATCAATTTGATAAGTGAGCATAGGAGAAATCATATCTG
CGCTGACGTTTTTGATTTCTGAAGGAACCACATGATGCTTGCGTAAAGCCTCTAGCAGAT
TAGGCAGGTTCTTGGAGTCATTGAGGCAAAAGCCTAGTACGCGTCCGTTAAGATCTTCAA
GTTTTTCAATGCCTTCATTTTTTCTATAGATCAGACCTTGCAAGGAGCTGTCGATAAGTC
TGCCTGCTACTTGAACAGGAGCTCCTCGAACTGCAGTTTTCAATACCCCTAAGCTGTGGT
AAAGCGTGTAATCTACTTTCTCAAGAAGCAGATGAGGAATAGAAGAACAAGTATCCGTAT
TTTTTTGTAAGGTTAAGGAAATCCCTTCATCTACAAAAAATCCTTTTTCTACACCTACAT
AGAGGGGAATGTGATTAGGATTCGGAGTCCAATCCAAGAGTAGAGTAAAGGATTTAGTAG
GGACGGGAGCGGCTAATTTTGAATCGTCTTTTAAGTAGAAAAGACAGGGCAATACAGTAA
TTGGAATTAGAGCAAAGACCCATTTTTTCCCAAAAGATCTTTTGGAAGTTTTTTCCATTC
TAAAGAAAAAAAAGGTGCTGCGCTCAAGAAGTAAAACGCTATAAAACAGACTTAGAGTCA
GCATGGTTAGGACAAATAAACCCGCTAGAGCCATTGCCATGTCATAGTTTCTGCGGCTTT
CCACAATAAGAATACCTAGACCAGATTGTGTTGCAACCCATTCTCCAGCAATGGTCGCAA
ATCCTGCGGCACTCATAGCAATTTTAAGCCCAGAGAAAATATGTGGCAGACCGTTAGGAA
TTCTTAATTTAAAGAGTTTCTGCCAAGTAGTTGCTTGGTAAAGCGTAAATTGTTCTAAGA
GTTCCTCAGGAGAATTTTTAATTCCCTGATGAATGGTCAGAGCTAAAGGGAAAAAGATGC
TAAGAGCTGTTGGGATGATTACTGCTCTTGTCCCCCAACCAAACCAAAGAACGATTAAAG
GGGCTAGAGTGAACATAGGAAGGCATTGCACCAGAACACAAAAGGGGTGCAACAAGCCTT
GAGTAGAAGGAAATAGAAGCATGGTAGCAGAAAAGAGGATAGCAAGTAGTAATGCTAAAA
AGAATCCTCCTAAAATGCCTTGGGCTGTATAGCAAGAATGCTGGAATAGTACCGGGAAAG
AATGGATCCCTGTCGTAAGTACCTTCGATGGAGGAGGGCATATAAAGCCAAAATTCGGAT
AGTTTTGAGCACAAAACTCCCAGAGTCCAATCAAGGGAAGGATGATGAGTAAATAGCTAA
TAAATTTTTTCATAAAAATAGAAAAAACGACTTCATGAAGGAAGAATCATAGGGGAAGAG
AGCATATGCGGCAAGAGAATGATAGCTTAGGAATTGTGTTGGTTCCCGAAGACAAACTAT
TTGGAGCTCAGACGGGACGTTCGCAAGAGTTTTTCTCTTATGGTAAAGAATCTATGCCTC
TTGAGATTATCCATGCATTAGTAAAAATTAAAAAATGTGCTGCTAAGGCGAACGGAGACT
TGGGGTGCTTAGATGCTAAACGCAGGGATATGATTGTTGCTGCTACAGATGAAATTCTCT
CCGGAGAATTTGATGAACACTTCCCTTTAAAGGTTTGGCAGACAGGAAGCGGCACTCAAA
GCAATATGAATGTCAATGAGGTGATTGCTAATTTAGCAATTCAGCGTCATGGGGGAGAGC
TTGGAAGTAAACATCCCGTGCATCCCAATGATCACGTGAATAAATCCCAGTCCTCAAATG
ATGTTTTCCCAACGGCAATGCATATAGCTGCGGTACAAAGTATAAAAGGATCTTTAATTC
CGGCATTGGAACATTTAAAAAAAGTTATTGATGCTAAAGCTTTAGAGTTTGCTCGAGATA
TAAAAATTGGAAGAACGCATTTGATGGATGCAGTTCCAATGACTCTTGGGCAAGAGTTTT
CTGGGTATAGTTGTCAGTTGCATAATTGTTTAGAGCGGATAGGATTTTCTTTAACTCACC
TCTATGAGTTGGCTATTGGAGGGACTGCTATTGGAACAGGGTTAAATGTTCCTGAAGGAT
TTGTAGAGAAGGTGATTCAGTATTTGAGGAGGGAGACAGGAGAGCCCTTTGTTCCAGCTT
CGAACTACTTTGCTGCGTTATCGAATCATGATGCTTTGGTGCAAGCTCACGGATCATTGA
CTGTGTTAGCTTGTGCTTTGGTTAAAATTGCTACAGATCTAAGTTTTTTGGGGTCAGGAC
CTCGTTGTGGATTAGGGGAAATTTTCTTTCCGGAGAACGAGCCAGGATCTTCGATCATGC
CTGGGAAAATTAACCCGACGCAAAGCGAAGCTTTACAGATGGTTTGTTCTCAAGTAATCG
GGAACAACCAGTCCATTATTTTTTCTGGAACAAAAGGGAACTTCGAACTGAATGTCATGA
AACCCGTCATTATCTATGATTTTCTACAGTCAGTGAACTTATTAGCTGGTGCTATGAGAT
CTTTTGCCGATTATTTTGTTTGTGGACTCAAGGTAAATAAGGGGCAACTACAGCAAAATG
TAGAAAGATCTTTGATGTTAGTAACGGCGTTAGCTCCCGTTTTGGGGTACGATAAATGTT
CAAAGATCGCTTTGAAAGCTTTTCATGAAAATTTGAGTCTTAAAGAAGCATGCGTCTCTT
TAGGCTTTTTGTCTGAAAAAGAGTTTGATGAGCATGTGATTCCAGGATTGATGGTAGGAA
ATAGAGGACACGAATAGATACGAGAACAAGCATGTCGCCCGCCCCAAGTAATTCAACACG
GGGCGGGGGAGGATCAGAGACTTGTTTAGCAAGACATCTATTGAGAAGACTTACTCTCTA
ACTTAATAAGGGCTTTTGCAAACAATAACGCACCTTTAATGTTTGGGAAGATATGGTCTA
CTCCGATCAATTCATCTACATGGTACCTTCTCAAATCACTGAGAGGAGTTTTTTTCACGC
CAGCTAAGAGAAGCAATGTTCCTTGTCGGTCGCATTCCAAGAAGAACTCTTCTAGAGCGT
GCATGGCAGATGCATCTATTGTAGGCACTCGAGTCATGCAAAGGATAAATATTTTAGGCG
GCTTTTCTATTTCATTTAATAAGTTTTTCAAACGATCTGCGATGCCAAAGAAAAACGGTC
CGTTGATTTCATAAATTTCCGTAAAAGGTGGTACTTCATTTTTGCTAAATAGCAAGTCAT
TTTGAGGTTGTTCGGATTCATCAAAATATTTTGCTGTGGAGATAACATCAGATAGATCGC
TCATTTGTTTCATGAATAGAAAGGCTGCAAGCATCATTCCTACTTGTACTGCAGAAGTAA
TCGTAGTCATTACTGTAAGAATGAACACGGTTAGCAGGACAAGAACGTCTTTTTTAGGAG
CTGTGAATAGATGAATGAAATGGTGAATTTCACTCATATTCCAAGCAATTAAAATTAAAA
CAGCTGCTAGACATGTTAGAGGGATTTTAATAGTTAAGGGAGCTAGGAGTAGTAGGATAA
AGGAAAGACAGATGGCATGGATTATTCCTGCTATAGGAGTACTAGCGCCGCACTTGATGC
TAGCCGTTGTTCTTGAAAGCGAGCCTGTAACAGGCATGCCAGCAAATAAAGAGGTTCCAA
TGTTAGCAATTCCTTGGCCAATTAATTGGCAGTTGGATTGATGTCTCCACCCAGTCATTC
CATCTGCAACGACAGCTGCTAATAAGGTTTCTATTCCAGAAAGAACGGAAATAGTTAAAG
CATCTGGCATAAGTTGAAGCATTTTAGTAATGCTTATGTGTGGGAAAACTGGACCAGGTA
AAGAGCTTGGTAAGGTACCATAACGGCTACCGATGGTAGGGATGTCTATTTTAAGAATCC
ATACTAGAGTCGATGCAATGATAATAGAAATCATTACGCCGGGATAACGAGGTTTGTAAT
TGCGAAAGTAGATCATTAGAAGCAGGGTAAATAAACCCACAGCAAAGGTCTTGCTATCCC
AGGTCCATAGGTAATCCCAATAGGCTGCCCATTTGCCGATGAAGTCTAAAGGAACTCCAT
CTCCCATTTGAAGCCCGAGAAAATCTCGGATTTGGGAAGAAAAAATGATGACCGCAATTC
CCGTAGTTAGTCCGGTCACCACAGGATACGGCATATATTTAATAAAAGTGCCTAGTCCGG
CAAGACCAAAGATAATGAGGAAGATCCCAGCCATCAATGTGATAGTAAACAGTCCGTCTT
CGCCATATTTGACACCGATACAGTAAAGGATGGAGATAAAGGAACTGGTAGGGCCAGAGA
TTAATACACGACTGCCTCCTAAGGCAGAGGCTAAAAAGCCTCCAATAATTGAGGCCAATA
GTCCTTGTAAAGGAGACACTCCAATCCCGATCGCAATAGCAATAGCTAAAGGGAAGGCTA
GAATCCCTGCAGTGATCCCTGCGGTAAAGTCTTTTTTGAGCGTATTAAAAGAATACCCTT
CTTTTAAGCAGGTAACTAATTTAGGGACAAGATGTTTGAAGGATAGGGAAACTTTCACCA
AAGCCTCTGCTGGTTCGAAAAAGATGGTTTTCTTTTTATAATAGAAAGGAATTTATCCAA
CGAGAAGAGAGGTGAGGAACTCTCTTGGTAGGACAGCCCTTCTATTTTTATCGCGAATAG
AAACGCAAGCTTAGTCTATTTGTAAAGTAGTGTTAGCGTTTTTCATCACCAATTCGCGAT
CGGTTTGTCTAGTCAGCGAGTGGGATGACTAAACACAGGCTATTGTTATCCTTGAGAGGA
GGGGGGTGATATAATTGCACTCCCCGAGTCTCTTGGTACCAACAAAAGTGAGAACACTTT
CGATGAAAAAGAGTTTTCTATGCAACAGTTTTGCGGACGAGTTGAACTGATAAGATAGAG
CTATTACAGAGAGATTTTTAGATAAGAAAAACATTTTTTAAGAAGGTTTTTATCACTATT
TTATTTGAATCTGTTAATCCAAAGTGGTGGAGGATAGTTTCTTTTTTATTAAGGATCGGA
GGGTTTTCACTGTAGAATTGAAAACTGTTTTTGTGTAAGATGATCTAGGTCTTTGTAAGC
TTGTCTTTTGGATAGCGCCTTCTTTTGAAGGGTTTCCTATACTAAGAACTCGGAGATGAG
TCCAGGATCTGTGTATAAGGTTGGATTCTAACTGTCTGTACATCAGCGTATATACGCAAA
GTCTTGTGTTTTCTCGTAATTATTTTTGCCTAAGCTTCTGCGGGCTCTTGGTATTCTGAA
TAAAGTCCTCAGAGTAAGGTGCTTGTCGAGGTCTTTATGTTAAAGTTCCAGTTATGTTTG
TTATTTCTGTTCGGATATCTCGCGATCGTTTTTGAACATATTGTTCGAGTAAACAAGTCT
GCCGTATCTCTTGCTATGGGAGGCTTGATGTGGTTAGTTTGTTTTTCCCATATACCGCAC
ATTGATCACGTCATGATGGTCGAAGAAATTGCAGACATGGCACAAGTCATTTTCTTCTTA
TTTGCTGCGATGGCAATTGTGGAACTCATCGATGCTCATAGGGGATTTTCTATTGTAGTG
CGTTGTTGTAATGTTGAATCCAGAAGCGTGCTGCTTTGGGTATTACTTACCCTTTCTTTT
TTCCTTTCCGCAGCCTTAGATAACCTGACATCCATTATTATTATTATTTCTATTCTAAAG
CGTCTGGTGAAAGCTCGAGAGGATCGGCTGCTACTAGGAGCTCTATGCGTGATTGGAGTA
AACGCAGGAGGAGCTTGGACCCCTTTAGGGGATGTGACTACGACTATGCTTTGGATTAAC
GATAAGATTTCTACGTCGGGTATTATTACTACGCTATTTCTTCCTAGTGTTGTCTGTGTA
GTGATCGCAGGAATCTGTGGGCAATTATTACTAAAAAAACGTCGTTGTTCAGGATTGTCA
GAGGATTTGAATAGAGAACCGGCGCTCCCTAAGAGTAATCTGATTACCTGTGTTGGCTTT
GGTTCTTTGCTCATGGTTCCTATGTGGAAAGCTGTATTAGGAGTTCCTCCTTTTATGGGG
GCTTTATTGGGACTGGGTTTAGTTTGGTTGGTGAGTGATTGGATTCACTCTCCTCATGGT
GAGGGGCGTAATCATTTGCGTATGCCGCATATTTTAACGCGTATCGATATTTCTTCTGTT
ACATTCTTTATAGGGATTCTGTTGGCTGTTAATGCGCTCACCTACTCTCATGTATTACGG
GATTTATCTGTGAGTATGGATGCGCTATTTTCTCGTAACACGCTTGCTGTTCTTTTAGGT
TTAGTCTCTAGCGTTTTAGATAATGTGCCATTAGTCGCTGCAACAATAGGTATGTATGAC
TTACCTATGAACGATCCTCTTTGGAAACTCATTGCCTATACAGCAGGCACAGGGGGAAGT
ATTCTCATCATTGGATCCGCTGCAGGTGTTGCCTACATGGGAATGGAAAAAGTGAGTTTC
GGCTGGTATGTCAAACACGCTTCTTGGATTGCTTTAGCCAGTTATTTTGGAGGTCTAGCA
GTCTATTTTCTAATGGAAAATTGTGTGAATTTGTTCGTCTGAGGTAGTCGAAAAGTATGG
CAGAGTTTCTTTAAAAATTCTTTCAATAAAAGGGTTCTCTGCCTATTCTAGACCCCTTTT
TGAATGGAAAAATGGGTTTTTGGAGAACATCGATTATGAAAATGAATAGGATTTGGCTAT
TACTGCTTACCTTTTCTTCTGCCATACATTCTCCTGTACAAGGAGAAAGCTTGGTTTGCA
AGAATGCTCTTCAAGATTTGAGTTTTTTAGAGCATTTATTACAGGTTAAATATGCTCCTA
AAACATGGAAAGAGCAATACTTAGGATGGGATCTTGTTCAAAGCTCCGTTTCTGCACAGC
AGAAGCTTCGTACACAAGAAAATCCATCAACAAGTTTTTGCCAGCAGGTCCTTGCTGATT
TTATCGGAGGATTAAATGACTTTCACGCTGGAGTAACTTTCTTTGCGATAGAAAGTGCTT
ACCTTCCTTATACCGTACAAAAAAGTAGTGACGGTCGTTTCTACTTTGTAGATATCATGA
CTTTTTCTTCAGAGATCCGTGTTGGAGATGAGTTGCTAGAGGTGGATGGGGCGCCTGTCC
AAGATGTACTCGCTACTCTATATGGAAGCAATCACAAAGGGACTGCAGCTGAAGAGTCGG
CTGCTTTAAGAACACTATTTTCTCGCATGGCCTCTTTAGGGCACAAAGTACCTTCTGGGC
GCACTACTTTAAAGATTCGTCGTCCTTTTGGTACTACGAGAGAAGTTCGTGTGAAATGGC
GTTATGTTCCTGAAGGTGTAGGAGATTTGGCTACCATAGCTCCTTCTATCAGGGCTCCAC
AGTTACAGAAATCGATGAGAAGCTTTTTCCCTAAGAAAGATGATGCGTTTCATCGGTCTA
GTTCGCTATTCTACTCTCCAATGGTTCCGCATTTTTGGGCAGAGCTTCGCAATCATTATG
CAACGAGTGGTTTGAAAAGCGGGTACAATATTGGGAGTACCGATGGGTTTCTCCCTGTCA
TTGGGCCTGTTATATGGGAGTCGGAGGGTCTTTTCCGCGCTTATATTTCTTCGGTGACTG
ATGGGGATGGTAAGAGCCATAAAGTAGGATTTCTAAGAATTCCTACATATAGTTGGCAGG
ACATGGAAGATTTTGATCCTTCAGGACCGCCTCCTTGGGAAGAATTTGCTAAGATTATTC
AAGTATTTTCTTCTAATACAGAAGCTTTGATTATCGACCAAACGAACAACCCAGGTGGTA
GTGTCCTTTATCTTTATGCACTGCTTTCCATGTTGACAGACCGTCCTTTAGAACTTCCTA
AACATAGAATGATTCTGACTCAGGATGAAGTGGTTGATGCTTTAGATTGGTTAACCCTGT
TGGAAAACGTAGACACAAACGTGGAGTCTCGCCTTGCTCTGGGAGACAACATGGAAGGAT
ATACTGTGGATCTACAGGTTGCCGAGTATTTAAAAAGCTTTGGACGTCAAGTATTGAATT
GTTGGAGTAAAGGGGATATCGAGTTATCAACGCCTATTCCTCTTTTTGGTTTTGAGAAGA
TTCATCCACATCCTCGAGTTCAATACTCTAAACCGATTTGTGTTTTGATCAATGAGCAAG
ACTTTTCTTGTGCTGACTTCTTCCCTGTAGTTTTGAAAGACAATGATCGAGCTCTTATTG
TTGGTACTCGAACAGCTGGAGCTGGAGGATTTGTCTTTAATGTGCAGTTCCCAAATAGAA
CTGGAATAAAAACTTGTTCTTTAACAGGATCATTAGCTGTTAGAGAGCATGGTGCCTTCA
TTGAGAACATCGGAGTCGAACCGCATATCGATCTGCCTTTTACAGCGAATGATATTCGCT
ATAAAGGCTATTCCGAGTATCTTGATAAGGTCAAAAAATTGGTTTGTCAGCTGATCAATA
ACGACGGTACCATTATTCTTGCGGAAGATGGTAGTTTTTAACTGGCGTTTTCGTTCATAG
TAAGAGGGGGCTTTGCGGATTTATGGTCCCAAAGCCCTTGTTGTATTTAAACATTAATAA
ATGGAAAGGTGATGCATGCGTAAAATTATACTCTGTTCGCCTAGAGGCTTCTGTGCGGGA
GTTATTCGTGCGATACAGACGGTTGAAGTAGCCCTGGAGAAGTGGGGGAGACCTATTTAT
GTAAAGCATGAGATTGTACATAATCGGCATGTCGTAGATAAATTACGGGAGAAAGGGGCT
ATTTTTATTGAAGATTTGCAAGAAGTTCCTCGTAATAGTCGAGTGATTTTTTCCGCACAT
GGAGTTCCCCCTTCCGTAAGAGAAGAAGCTGCGGAAAGAGGATTGATTGCTATTGATGCG
ACATGTGGACTGGTTACGAAAGTGCATTCTGCAGTCAAAATGTACGCTAAAAAAGGGTAT
CACATCATCCTTATAGGCAAAAGAAAGCACGTTGAGATTATTGGGATACGCGGAGAAGCC
CCCGATCAAATCACTGTGGTAGAAAATATCGCTGAAGTTGAAGCGCTGCCTTTTAGTGCT
CAAGATCCTTTGTTTTATGTAACGCAAACGACATTGAGTATGGATGATGCTGCTGATATT
GTTGCGGCTTTGAAGGCTCGTTATCCTCGAATCTTTACATTACCCAGTTCTTCTATCTGC
TATGCTACACAGAACCGACAAGGAGCTTTACGAAATATCCTTCCTCAGGTCGACTTTGTG
TATGTAATAGGGGACACTCAAAGCTCCAACTCAAATCGTTTGAGAGAAGTGGCAGAGAGA
CGAGGAGTTACTGCTAGACTTGTCAATCATCCTGATGAAGTCACAGAAGAAATTTTACAA
TATTCAGGAAATATCGGCATAACCGCTGGGGCTTCTACTCCAGAAGATGTTGTGCAAGCT
TGTTTAATGAAATTACAAGAGCTGATTCCTGATTTGTCTATAGAAATGGATCTTTTTGTA
GAAGAAGATACAGTATTTCAGTTGCCTAAGGAATTATAATTAGAGAAGTCAGATGAGTTT
ATCTCATCTGACGGAATTTTTCTCACTTAGCTATTGGTAGAGGCTGCGGACTGCATCATG
TTGCGTTTGTAAGATCTGTAGCAAGAAGCTATCCATGTTTCGCCAATGATCTTTAAGCTC
TTCTATCGATCGAAGCATTTCGTCGTGTTCTAAGCGAAACAGTTCTTTATAACTCTCAGC
GATTGTTCGTACTGCATTGGCACGGAGATCATAGACTGTTGAGGAGACTTTAGCTAGTTC
AGACAGAGAAGAACACACTTTCCCCATCCCCTCAAAAAATGTTTTTGATGAGGCTTGTTG
CCAACCACCTGTTGCTTTTCGAATGACATTGAGAAGTCCTTCTCCACCTAATTCCCCAAT
GATAGGGGAGATACCTCCGAAAATACCCAGGGTAGCTGTAGCAATGCCAAGCCATTTTGT
AATTCGAGCCTGTTTTGCAAAGGAGTCCGCGATTTTCTTCGCTTCCTGCATGAAGTGTGT
TCGGGTAGATCGGCGTTCAAGAAGATCCTGTTCACGGCTATTGAGCATCAGTTTCATGAT
TTCCGCGCAGATACGCAGAATATCTAGATGATTCAGGCGTATGTGAAGCAATTGACTGAG
CTGGGCTTCAGAAAGAGCAAACTCACGAATTTCCTCTGGTAAATACTCAGGATCAAAGTG
GTGCTCGCGTCGTTTTTTACTATGAGAAAGAAAGCTTGCAGAGATGGCAAGATCTTCTTT
TTCTTCTTGTTGTTGATCCGATTGATGATGGTCACGATCTCCTTCTTGAGATAGGTCTTC
TCGTTCGTGTAAGAGTCCTTCTCTCGCGAGAGTTTCTTTTTGGGCTGTTGTTTCAAATAG
AGCCATTGGGCTAAGAAGTGCTGCACGAGGTGAAGAGAGATTCTTTTGCAATGAGGAAGA
ATGGGAAGAAGATTGCTCTCTTGAAGCAGCGGAATCTTTCTTCGAGGAAGAAGAGCTTTC
TTTGTTGAAGATAGTAACAGAGAGTGTAGGGTTACAATTTGAGTTTTGAATAGGTTCTCG
ATCGGTAAGAGCCTGTTGCGTGTTGGGTAACGAAATGATAACAGGTATACTTCGTAAAGG
AGTGGAATGTTGGGGAGATGTCTGTATGCGTCCTTGTACGGAAGATTTATGAGATATCGG
GGTAGAAGGCTTATTATGTAGAGTCTGGGTCGGAGTCTTTTGAGGTGTAGGGGTAGGTGT
TAAAGACTGCTGTTCTGCTGTGGCAGATTCTTGTGTTCGAGAAGAATCAGAAGTTTGTTG
AGACAGATATTTCAAAGGACAGCTTTCTCGGAAAGAAGGAGAATGTTTCGAATGAGGAAG
AGTTTTTTCTGTCTGCTCAATAACAGATAAACAGAGATCGGAAAGGCTCCGAAGGATTGC
TGCTTGACCTGGTTCAAGCAGCTGTATTTCATTGGAGAGGGCAGAGGCTTCTTCACAAGA
AGTCTCTACCTGCTCTCCTGTTGCTATTGTTTGTAATGAAGGTAGTGTCTCTTGCGGTAC
TGTTATCGTCATGGGAAGGATCGCTATCGTAAGGCGTCTGTAAACGTTTGGTCAATTTCT
CGTTGTAATTGTAAAGTTTCTGTGAGTTGTTCAAAAGAGGTTTGCATAGAGTCAAGGAGT
TGTTCAGCACGTAAAAAATATTCATCCCGTTCCCAATTTATTAATTCGATGCGTGCATCG
ATTTGAGTACAGCATGCACGAATTTTTTGACTGCTTGATTGTAAATAGAGGGCAACACCT
TGTGTCAAGCCAAGCATTCCGGATAATGCTGGTGCAATAGATTTTACAACGCCTTCCAAC
AGAGGACTCATTCCTAATTTAGCAACATAAAGGGCAGAAAGGGATAGCAGACAGCTAAAA
ACAGTTAAGGCCAGTTTGACATAACCTAGATAACGCATTTTTTTTTCTAGATCATTCCCG
GGAAGATGTTTTGCAATAGCTCTCCAACCATCAAAAGCTTCTAAAAGGGATATGACTATC
ATGATTAAAGCTGCGAAAAGGGAACACCAGGAAAGGATGCCACCTCCAAGCGCTATGATG
GTTACAGCGACCCCCATTTCTATCCAAGGGATGATTGTAGCGACGATGCTCGCTAGAGAA
TCCCAAAATCGCGTGGTTTTAGACTTATCAACAATTTTCTGCACCTGTTCGATTCGTTCT
TGGTGCAACATGGTTAATTCTTGCTGAGTCGTTTCTAGATTGTCTTTGTAGGCAGAATAG
GCAGAAAAATCTGCAAGGATACCTTGTTTAGTGAGAAGGTAGCTTAAAGAGAAGATCCCT
ACAGTAGGTGGTGTGATGATAGGAACAACTCTTTTGGCTCGTTCCTTTCTTCTTTGTATT
TTGTGAGAAGGTTGCTGAGAATGAGGGTCTTCTTTCGAAGAGTGCTCGGACGAGTCTTGA
CTTTCTCCTGATGCTTTGGAAGGAGGGGTGGAGGTTCTAAGTAGAGGATGTTTTTGTTCT
TGTGCAACGGTTTCTTCTTTTTTTTGTGTCACTAACCTTTCCTCTAGAGACTCAGTTTCA
GCGGAGAAGCTATCTATTTCTTCCATGATAGGAGACAGATTGTCCTTTTTGAGAGAGCTA
AATGACTCCTTGTGGTGTTCAGGAGTGTGAAGAAGGTTCTCTGAAGGTTTAATAGGCTCC
GAAGAAGAGGGTTTTGTGCTGTCTCTAGCACTAAGCTCTGATGAAGAGTGTAGTTTCTCT
GATAGTTTACGCGTGGAGTTTCGAGTCTGGCTGTTTGAAAAAAGGTTCCAAGGAGAAGAT
GTTGTAGTGCGTACAGTAGAGGAGAGTTGGGAAGAGGGAGAGCTTCCAAAGAATAAGATG
CGCTCTTTAGGTGTAGTCGGCTGTAGTCTAGAGAAAGAAAGCGGGGCGGATTCTTTTTGA
GAAGCAAGATGCGCAAAGATCTTTTGTATGCAAGAAGGAGCGCTCTCCTTAGATATGGAG
CAAGAATAAGGGAATTTTTCTGTCTGGACGGCCAGAGAAGCATCTGGTAGATCGAGAGTT
TGAGAGAGAGCGACGTCTGTCGCTTGAGCAAACCAGGATGACATAATAAAAGAGTCCTTT
GTGATCTATTTTAGGCGTACGATTTGATCGCCAAAATTTCTTCTTTTAAAGAGCTATAGG
CAGAGCTTGTTTTTACTTTTTGCCAAGCAAGATCAAGAGCTTTTTCAGCTTCTTCAGGAT
TATTGAGCAGGGTGTAGCAGATGTAGGCATAGTAATGAGGATAAGGGTCTTTTTCTCTCA
GCAAAGCAGCTACACCATAAGCATGAAGAGCTTGTTGATATTTTTGGCGCATATGGAGCG
AAGCTCCTAATGAAAACCAAAATTTAGACACAAATGGGTTAAAGAAAATCAACCAGTAAA
AAGCGGTAGAACTTTCCTCATAGTCTCCTTGTAAATAGGCGTTGTATCCTTCCTTGTAGA
CTTGTTCAAGATCTTCTGAGGACAATTTGAAAATCTTTTGATAAGTGTCCAGAGGGATAT
CCTTATTGGGGATATAATTCTCAAAGTACGCTTCCATATTATCGGGAAGCGGACACATAT
GATGGTAAGAGCGAGCAATTTTATCGAGTAGATAGGCTAAATGACGCATTAGGGACGCAT
GTTGTAGATAAAGGTGTCCATAAGTTCTTTTAAAAGTTTCAAGACATTGGATCTTGCTTG
GTGGCATTGAGACACTTCTTGGAGATGGCGTTGCATATCAGTGCGTTCTAGCTGAGTGAT
TTTCTCCATATTTTCTTTGCGCATCTGGATATTTTCTTTCAGAAGCTTTTTTCCTTCCTC
AGACCAGTCGTAGGAGTCTCCAATTGGGACGCCTAGTTTTTTAGCTTGATCTACGAGAGC
GCGCATTTCCTCATCTTGATTCCAGTCAATGGCTCCTTTTTCATTGTTAATTTTTGACAG
GAGTAACGTCAGCGCATCGACATTATCTGTGCGTTCTTTGACGCGGAGATACAACTCGTG
TGCCTCGGCTTCTGCTTGGCCTAAAATTCTAGCCATGAGTCGCATGAATCGTAAGAAAAC
GTTTTCGACACGAGCTTCTTTAGGAGCTTCTTCCGTAGCATTCTGGGAAGAAAACAAGGA
CATAGGGGAGGGCGGTCTTTTTTGGAAAGTACTCTGATTCGACTCCTGATCTAAATTGGA
CGAAGGATGAGGGGCTGCATGATAAGCAAAGTGAGAGACAGAAAATACTTCCTCAATATT
TTCATCTTCCGGATGAGAGGATCTTTTAGAAGAAGACACTTGCATATCATCCGAGAGATC
TTCCTCTTGGTAAGAATGATCACTATTCTGTTCTTGATCAGAATGTCTTTCTTGTTGACC
GTCTCTTTTTTCTCTTCCTGTTGAGCAGGTTTTAACTGTTTGAGAAGAAAATTCCCATTC
CTGGGAAGAAAGTTGAGCCGTTCCTGTTGAATGGCCTGTCTGGTAAGTACGAGAGCTATG
ATGAGAAACACTTTGAGAAGATGTTGGATTTGCTCTACGGTGAGGCACGATAGACAAAGG
AACGGCTCTTATTGTGCAGCGCGCTGCTGGAGAGAAGGGAGTATTCAGTCCCTGTATAGC
ACGAGCTGGTTGTTGGGGAGATAGGGACTCCTGAGAAGAAGGTAAGGAGCGAGTCTGTGA
GGATCCCTGCGCCTGTAAAGAAAATATGGAAACTTTCCCAGAAGGTGCTGGAGGTGTTTG
AGCAGAGGTTTCCTTCTGTTGGAGGGATCGACTATCAGAAGAAGGGGTCTCTTCTAGAGC
TTGGAACATTTCTGCAATCTGAATTTCCAGCTCGACAGTCTCGGGAGGAAGGAAAATGAA
GGTTCGAGGGCTAACAAGAGCGGGGAGTTCTTCTTGAGCCATATTAATATTCACAACACC
TACCAGAAAGATCTGAGTCTCATTACCACCGTCTTCAATAGATTGAGACAGAACAACGTC
TCCTACGCTTGTTTTTAGAACCCCTTTTTCTGCAGAAGAAAATTGAGAGGAGCTCCCTGG
TTCTCCCTTAAGAGAAGCGTTTGTCGGTACGGAGGAAAGGGGTGTGGGAGTATCCATAGT
TACAGAAGTTAATGTATCCAGGCCTTTTAGAAAGGAGGGAACTTATCTAAAAAGTATTTT
TCATGCAAGTTGGATTATAGAGCTCGGCAGCATTGTTACTGTCTAAGGTTCAATATATTA
ATAGGAGGTTAGGGAGTACATCATTGGCATTTGTGGAGGGACAGGTAGTATGGTCAGGAA
GAAAAAGCGGAAATATTGATACAATGGAGAGGGAATATTGTATTTTTTTTCTGATCAAAA
GAGAAAGGTGTGCGAAAGAACCTAACATCTTTTGCACATATAGAAGAAAAGAGCGCAGAA
GACGATTAACCTATTGCGAAAATAAGCGGATAGAGATACCATGGTTTTCTCTATCAGTCA
TCTATGCCCAGGTGGTGAAATTGGTAGACACGCTGGATTTAGGATCCAGTGCCTCGCGGC
ATGTAGGTTCAAGTCCTATCCTGGGCATAGCTTTCCTTCTAAAAATCTTCTTGTTCAGAT
ACCTAGTGTATTTATTTGGATAACCCGAGTCTGTGGTTTTTTCTGCGGCATCGGAGAAAA
GGTAGGGGAAAGTGAATGAAACAGCTGTCAATCCTTTTGGGGATGCTTTCGTTGAGTTCT
GCTGTTTTTGGGGCTGATGCAGTGTATTCGGGATCTCTAGTTCAACCTTCGGAAAGCGTT
CTTGTTGCAGGAGTAGAATTTGAAGAACAGGAAGGGGAGCGGATTCCTTATAGTTTTTAC
TATCCCTACCAGTATGACTATTATTATCCCAATACAGGTGTAGACGAGGATACACCAGAG
AGTTTTCAAGAGAAGCGCGAGTGCCCCTGTAAGAAACCTGTTCCAGAGAAAAAGAAGAAA
AAACCTCGTCGCAGATCTTAGATATCTCTAGGATGGTAGGTGTGGAATTTTTCGATTAGG
CTCTCTGAGGCTACGTGTGTATAGATTTCCGTGGAAGAAATGCGAGAATGCCCAAGCATT
TCTTGAATAATACGAAGATCCGCGTGGTTATCGAGTAGGTGCGTTGCAAACGCATGCCGC
AGAGAATGCGGCGAAATGCGTTTGGTAGTGACTAATTTTGCATAAAAAGTAATGCGTTTC
CATACACAGGAACGATCGAGTTTTTTCCCTCTGATAGACAAAAATACATGTTCTTCAGAG
GGATTTTTTTTTTGTAGTTCATCTCTGAAAGAGCTTAAGTAAGCGTCAATAGCTTGTTTG
GCTTTGATGCTGATGGGCACGAGTCGAGTCTTTCTTCCTTTACCAGTAACGCGAATAAAA
TCATCACTGATGTCCCCGATACAAAGATCACATAGTTCGGATACACGAATTCCTGTTGCA
TAGAATGTATACAGAATAGCGGCGTCTCTGCTTGCTATATGAGTGTCTAAATTAGGGATA
TTCAAAGGTTGATCTAATAAAGAATTCACTTCTTCTGTGGAAAGGATAGAAGGGAGTCTC
TTCCAGATTTTCGGATGTTCTATAAAGGGCTGTTGATCGAGCATTTTCGCATCTTTTAGG
AAATGGAAAAAGACTTTTAGGGCGATCAGTCTGCGAGCTAAAGTCGTTTCAGATTCTTTA
GCTTTATGGCATTTTTCTACAAATAGGAAGACACTCTCTTGGTTGATTCTATCGGTAGCC
TCAATAGAGGCGCGTTGTAAAAATAAGAGAACATCTTGGCAATAAGCTTGTACGGAAAGA
GGGGAGATCCCGCGATCCACGGAGAGAAAGATCGTAAATTGTTCTATCAGTCGTTTGTGA
AAGAGGGCAGAGGGAGTCATTTTGTTTATTAGGAATATTTGCAAGATAAAAGCACGAGCA
ATTTTTTATAGGGATAAACATTTTTAGAATAGAAGAAAGCGTATTTCCTCCTGACAAAAT
AAGATTTCTTTTAATTACGAGTGTAGGAGGTCGCTATGTTGATAATAACGTTTCTAAAAG
GTACCATGGAATAGCTCTCCATCCTACTGAAAGAAAGATGATTAAATATAAGGTCTGGAG
AGGATAGTACAAAGACGCTGGGAGTTTTATGATCAAGATAGCACAAAGTTTCAAACCTTA
CATAATGGAACCCGGAGCTAAAATCCTTATTCCCGGTTCGACTTTGTATGCGCAAGTATT
TCCATCTCTTTGGAGAATTTTTTCTTCTTCGCATGAGCTGGTAAATGAAGGTAGAGTTCC
TATTCAAGGTCCCCTGCAGCGTTTCGCAGTATTTCAAAATTTGAATCGCGGAGGAGTCGC
TGTAATGACTGAGCAGTATAAGTATTATCTTTCTCCAAACGGGTGTTATACGCGTTCTAT
AGCGGATTTGCCATCCGCTTCTTTTTATTCTGGAGAATATGTTTCTTTTGGAGTGCATAA
ACACGCCGATCTAGAAAAAATTAGAAGAAGAAAAGATCTTAAAGAGATCCTTCCTTTCCT
ATTCCGTCATGGAGCGTTGTTACAAAATCAGCCTAACCTATCCATGGAGAAGACCGAGGT
TGCGCTTCTATTGGATACATTAGATGTAGCTATTGCAGAACCTAATAAAGAAAGAGTGTT
TTCTTTATTAGAGAGATTCGTTTATGCAGGGTTATCTAAAACATTGCTCCCACGTTTGTA
TGATGAAGAGTATCAAGGCATAGTATCGGAAGATCCCAGACCAGGGAATGAGGCTGTTCC
TTTTTCATTACTGAGAGCTGCAGCTCTCAGTATGCGGAGGATTTTTATTCAAGAGAGTGA
TGGGGTTGTTACCTTACTGCCTGCGCTTCCTCCAGAATTCCCTTGCGGTCGGTGGATTAG
CCTGTATCTTGAGAATATTGGGGAGATTTCTTTCGAATGGTCTAAGAAAACCATTCGAAG
AGTGATTTTAAAAGCTCACGTTTCTAGGGAGCTTGCGATCATTAGTCCAGGTGTGCATTC
GTCTCGTTTCCGTATCGAAGAACAAGGTAGAATTATCTCTTGTAAAATAAAAAATCTTTT
AGAAAAAGTGGAGATAAAAGCCGGAACCACGTATCTATGGGACCGTTTTTGTAAATAAAT
GCAGAAAACATTGTGGATCCTTTTTTCTTAAATACTCAACACGTGGAACTTCTCGTTTCT
GGTAAACAGAGCAGTCCACAAGATCTTTTGGGAATTGTTTCTGAAAGTTTGAATCAAGAT
CGGATAGTTCTTTTCCGCCCTGGGGCAGAGACCGTTTTTGTTGAGTTGCGGGGTAAGATT
CAACAGGCAGAGTCGCACCATTCAGGGATTTTTTCTCTTCCTGTAATGAAAGGAATTTCT
CCCCAAGATTATCGAGTCTATCATCAAAATGGTTTATTGGCTCATGATCCTTATGCCTTC
CCTTTACTTTGGGGGGAAATCGATTCTTTTTTATTCCATGAAGGGACTCATCAGCGTATC
TATGAACGCATGGGTGCTATCCCTTGTGAAATTGATGGAGTACCTGGAGTAAGATTTATT
GTTTGGGCCCCTCATGCTCAACGTGTTTCTGTTATTGGAGATTTTAATGGGTGGCATGGG
CTCGTTAATCCTCTTCATAAGGTTTCAGATCAAGGAGTTTGGGAGCTGTTTGTTCCTGGC
CTTACAGCAGGAGCTTGTTACAAATGGGAAATGGTCACAGAATCTGGGCAGGTTCTCATT
AAATCGGATCCTTATGGGAAGTTTTTTGGTCCTCCTCCTCGGAGCGTTTCCGTTGTTATC
GATGATTCTTATGAATGGAACGATAGCGAGTGGTTAGAAGAGCGCATTAAAAAGACTGAA
GGCCCTATGAATATCTATGAAGTTCATGTAGGGTCTTGGCGATGGCAGGAAGGACAACCT
TTGAATTATAGAGAGCTAGCAGATCAGCTAGCTCTCTATTGCAAGCAGATGCATTATACG
CATGTAGAGTTGCTTCCCGTAACCGAGCATCCTTTGAATGAATCTTGGGGATATCAAACA
ACGGGATATTATGCTCCTACAAGTCGTTATGGCTCTTTTGAAGATTTACAGTATTTTATA
GATACCATGCATCAGCATGGTATCGGGGTGATTTTAGATTGGGTTCCAGGACACTTCCCT
ATAGATTCATTTGCAATGAGTGGTTTTGATGGCACTCCTCTGTATGAATATACACGGAAT
CCGAGTCCGTTGCATCCTCACTGGCACACCTACACTTTTGATTATGCTAAACCGGAAGTG
TGCAATTTTCTTTTAGGAAGTGCGCTCTTTTGGATCGATAAAATGCATGTAGATGGTATT
CGTGTGGATGCTGTCTCATCTATGCTCTATTTAGATTATGGAAGATATGCTGGAGAATGG
GTTCCAAATCGTTATGGTGGAAGAGAGAACCTTGATGCGATTCGGTTTCTTCAGCAATTC
AACACTGTGATTCATGAGAAATATCCAGGTGTTTTGACTTTCGCAGAGGAGTCGACAACC
TTCCCTAAGATTACTGTATCTGTCGAAGAAGGGGGATTAGGGTTTGATTACAAATGGAAT
ATGGGATGGATGCATGATACACTGCATTATTTCGAGAAGGATTTCCCATATCGTCCTTAT
CACCAGAGCGATCTCACTTTCCCACAATGGTATGCTTTTAGTGAGAGGTTTTTACTGCCT
TTTTCCCATGATGAGGTTGTTCATGGGAAACGCAGTTTAATCGGTAAGATGCCTGGAGAT
GCTTGGAGACAGTTTGCTCAGTTGCGTTTATTATTAGGTTATCAGATCTGTCAACCAGGA
AAGAAATTGCTTTTCATGGGGGGAGAGTTCGGTCAGGGGAGAGAGTGGTCCCCCGGTCGT
GAGCTAGACTGGGAATTATTAGATATTTCTTATCATCAAGGTGTGCATTTGTGTTCGCAA
GAGCTAAATGCTTTATATGTGCAGAGCCCGCAACTGTGGCAAGCGGACCATCTTCCCTCC
TCTTTCCGTTGGGTCGATTTTAGTGATGTGCGCAATGGCGTTGTTGCTTATCTCCGCTTT
GCAGACGCGGATGCTAAGAAAGCTTTGCTTTGCGTGCATCATTTTGGGGTAGGATACTTT
CCTCATTACTTACTTCCCATACTCCCCCTAGAATCTTGTGATTTGCTGATGAATACAGAT
GACACAAGATTCGGGGGATCGGGGAAAGGTTTTCGAGAGCCTGAAATCCTTACACCTGAA
ATCGCGAGACAAGAGAGAGAGGCTGCAGGACTGATCGAAGCGGATGATGAAAGTGGTCCC
GACTGCTGGGGCTTAGATATTGAGCTGCCTCCTTCAGCTACTCTGATTTTTTCTGTAACG
CTACAGTAAGATTTGTTCTCTAATCCGTAGTTGGCCAGCTCAAAGATGAGTATCTAGACA
TAGCTTGTTCCGTTGTAGAGATAAAATCAGCGAGTAGAGCTCTTCTCTCAGATGGGTTTG
TAGGTACTTTCTCTTCAAGATCAAAGTCAGGATTTTCTAGGTACCACGCCAAGAATTGAC
AGCACCAAGCTCCACAGGTGAATTCTCCAGGAGATTGGACTTTTACTGTCGATCCGATGC
GTACCTGGAAAGGAGAAAGTAATTCTTCTTGATCGGAGTCTGCTCCACCTTCTTTGGGAT
AGATAGCTCCAAGGGAGACGGCAAGTCCTTCTAATTGTTCCCGCATTTGTTGTGGAGAGG
CTACATAGTTGTGCAAACTGTCGAAGAATGTGACACATCGATACTCGATATCTACGATAA
CCAGTACCCAGTGACTATTTCCTACTCGGCCAGAGCTCATAGTCTGATCCATTTTCGTAA
GCATAGCTTCTTGCGTATCAGCAGAAGGATCATGCCACATAACGAATGGGAATACACTAG
AGGTGCACAGAAGTCGTCGATAGTTTTCTGGTGTGCAAGTCGGAGGACAGAAAAGCTCGC
ACATGTCGGTTTCGTTGACGTTGACGGATTGTTTCGTCATGAGGCAGTTACAAATACATT
CTAAGAAATTGAATTTGGTAAGCGGATTACAGATGTCTATAGGGAGAACCCGCCTGTGTT
TGTTCTGCATTAAGCACGAGAATTGGAACAAATGTTCGTTATCCCAGATAGGAAGAGGAG
GACCGGTTAAGACCTTATCTAGTTGTTGTAAAAGCTTAGTTGTTTGCTGTGGTCCCTCTT
GTGCTGAGTAATCCGCATCTAAAAGGTCACGGAATGTATATGCGCAGAGAATAAGTCCGC
AAGAGATCACTATGAGGAATAGCGCTATGATGATTCTAGTAACTTTAGTATCGCAAGAAG
CATCTTTGAAAGATGTATAGGTAGTTGAAGGTCTAGAATACGAACATGTTTGTGGGGGAG
GATTATGAATTGGTTCCATAATAAATTGTTCATTTATTAAACGGACAAATAATTATATCT
GAAAATGGGGTTTTCCAGTTAAAATTAATCAAAAACAAACGTTTTATAAAAATTTTTATT
AATTTCAAAAAACAATATCCCTGCTGCTTATAAAAAGAGCAGATGAAAAATAGTAAGAAA
TAAGAGCGGCTATCTCTCGATGGCCTCTTATTTAAAAAGATTTTTAGATTAGAAAGGAGC
TTTTGCTTCAGGCCACAAAAGCTCTGGGAGATCCTGAACAGCCGCTTTGCAAGCCTGGAC
AAATGAGGCTAGGTTTTCATGGCGTTCTACAGAATCAACGGGGAGATCATTCAAAGCGTC
TGTAAAGGGATCTCTCAAATACCAGTGTAAAAATTGACAGCACCAAGCGCCGCAGCTGGA
TCCAGAGCCTTTTTGGACTACCTCCTTTGCTGCAATCTTTACAGAGAATTTCTGGCTGTC
ATAGGCAGGATACACCTGGTCTAGTTGTTGAGCAAAGGATTGAAGATCTTTTTCCATATC
TTCTGGAGACATCACATAGTTGTATAAACTATCAAAATAGACCAACCGACGAGCTTGAAT
ATCGACAATAACAAGTAGCCAGTGACTCGCTCCTACAGATCCTTTTATAGCTAGCTGTTT
CATAGTCTGCATGGTATCCGAGTATGTTTTTGGAGTAGGGTGATACCACATAAACATAGG
GAGGAGGGTTGTTCCTTGTAAATGGCGGCGGTAATTCTCTTCCGAACAGCAGATAGGCAG
AGAGCCTTTGATAGGCTCCCCTCGTAAAACAGCTTTTTTGTCTTCTAAAATCGAGATGAT
TTTCTGTTTAAAGTTGAATATGGTAGCTGGGGGGAAGGTCTCCAGAGGAATGAGACCTTG
GTAAAGGGTGTGGAAATAGCATAGACACTTGAAAATAATGTCAGAATCCCAAGCAGGAAC
CAACGCTTCGATGGTCTGTCGTCGAGCCATATCTTCATACATCTCTACAAACACTTGCTC
CGGAACAAAGGGAAGGAGGTCTTCTTGCGTTTTAACTGGTTTGGGAGCCTTAGGAGGAAG
TGTAGAGGGCTTTGGAGCAGAAGGAGTACTAGGACGTGATATAGCAGGGGTTGGTGCGGG
AGGCGTGCTAGGACGTGATATGACGGGAGGGGGGGGAGTACTAGGACGCGGTACGGCAAG
AGGAGGAGACGGAGGAGGTACTGGAATAGAGATGGTAGGTTGCTCCTTAGTAGAAGGGCG
TGTTTGGCAGCACCAAGGGAAGGATTGTAGATCAGAAAAGGAGTAAAAGAGGAGAATCAA
TCCTAAAGTAACAACAACAAGAAGAACAGCTAAAGCTGTACGAGCTACTTTTTGTAAAAG
TTGGTTTTGAGGTTCTTCAGAGATAAGAACTGGTTTCGACAAATCCTGAGGAGGAACAGG
TGCCGTCTTTGAAGTTGAGTTGGTGGGAGACAACATAGGGCTATTTGCTTAATTAACTTG
CTAAAGAAAGCATATATTTTAGGAGATATACTCTTTTTTGCCATGGGGAAATTAAGACTT
CCCTCTAGCGAAATCCCATGAAATTATAGTTTGTTCTTTAAAATCTAAAATAGACGGGAA
GAGGATAAGGGGGCCGGATCCCCCTCTATTACTCTAGAAGCGCAGAGCAATTTCCCCATT
GAGATAATTACAGAAGGTTGAAGAGGAGTAGAATCCATGATACTGGAAATGGAGAGTTAA
CCAACTCAAAGGTTGTGTTTGCTGTGAGATTTTATAGGACATGGCATGACGCGATGAGGG
GCTTCCACTACCAAACCAAATACCTTTACTGGCTAGGAGCTGGGTCGCGATCCCTGGTTC
TTGTCTATACAGAACGGGTTGGTATGCCAATTCTACAGTCCAGGCTTGAGGTCTGTGGGT
AGCATTCATAAAGCTACCTTTAACTCCAATAGGGACTAGGACATTGATCAAAGGAGTCTT
TGTAGAAAAGCTTCGCGGATAGGCTCCCACCTCAGTAAAGTGAGACAGGCTAGAATAAAT
ACCAAGAGCACCTAAAAAGGGAGCTGTCAGTATATGCGTTGATCCAAAGGGTTTCATAGG
GAGATCAAAAAAGACAGCACCTCCCATCGTTTGACTGCGGAACGTCCCTTGAGATGTTAG
ATTTTCTCCTTGAGTATAGAAATGGTGACAGTTATGGTCTCCATAGCTGTAAAGCCCAAC
TAATTTAGTCAGCAAGAAACCTTCTTGCAATGAGAAGAGCATTTCTCCTTGGCATGAGTA
ATTTTTAGAAGATACGTTGTTTTTTGCGTAACGCTCATTGAGTTTGGTGTAGGTCTGACT
GAATTTCAATGAGAAGGTGTGTGTCTGCCCTGCTATCATCCCCGCAGAGTATCCGGAAGA
GCGCATATGGAATCCAGGATGATTTTCTCGAGGATCTTGGTAAACCATCATGCCTAGTCC
TCCTCCTGTAATTCCCCAGAAAGGATGACCACTAGGTGTCAGCTCTGCACTATTTTTTAA
GCTTTCTGTTGCAAGCAGCATATTCCCCCATAAGGTGTTAGCTATGAGGGGACTTCTGTG
TTTTGGGCTAGGAACATACCCGGCAGGAAGCCATGTTAGTAGTAAGGTTCTATGAAATCT
ATTGGCTTTTTGTGGATCAGTGATTGTTGCTGAAGATGCTGGTTCTGGATCTTGAGTTTT
TGCCCAGCCCCAAGTCCAAAGTCCTTGCCATCCATAATGAGGGACATTTAGTCCCGAAAA
ATCTATATTTTCTGATTGTAGCTGGTTATCGCTAGCTTCAGAAATAGATAGCATAGGCTG
TGATGACAGAGCATGGGTCAGATCTGTGGATTCATAAGGAGAGTTCCCGTAGTCATCAAT
GAGTGAGAGTTTTACATCACTTAATGAAAAGGTAGCTGCAGTATCTGCTGTATAGTTATT
GCTGTTATTTGTAGGCTCTACCCACAATAAAGGAATCTCAGCACCACTTTTCAGAATGGA
AGAAAGATTCAATCCAATATGCTTCAGTGTTATAGAGGCATTGCTAGCAGAATCTCCTGT
ACCATTTTTATAGCAACTCAGAACTGCTCCATTCCCAAGAGAAACAACACCCCCAGTTTG
TGTGAATCGATTCACTGTAAGCTGAGCATGATCTTCGATACATAGAAAACCATTACTGAG
AGTAAGGGGTGCAGGTGTTTTTGTTTGTAAATTGCGTTGATGAAAATCTGCAGAATTAAC
AGTAGCTCCTGAAAATACTACAGAGCCTGTTTGATCAGCTTCCTTATTGAAGGACACAGA
GACCCCTGCATTGCTAACTTCAATAGGATCATAAAAAATTAAATTTTGGCTACTCCCTGC
TCCTAATAGAATTTCACCAGAGGAGCTTGCTACTGTTATTGCATTTCTTCTAGGAGGATT
AGCTGACGTACTGGTACCATTTGCATTAGTTACATTAGTCACAATATTTTCATTAAAAAT
AATAGCATGGCGGTCGGCAGAAATTTTGGAGTTACTGGTTCCGTCTATATAGATAGCGCC
CCCCTTATTATTGGCGATATTGTTTATAAAGTAGGTAGGGCCATTATCCACTAGGGTAAC
TACAGGAGCGTAAATAGCTCCGCCATAATTTTTTGTGATATTGTCACTAAAAAAGATCCT
ACCACGATTGCCTGTAACATCTAGGCGAGTAGTTACTTTAATTGCTCCTCCATCAGAAGC
TTCTGAAGAAGCTGTTTCTACATTTTTAAAGCAGCGATTGTTATAGAAAACGATGTTACC
ACGATTTCCTGTTAGAGAACAGATAGGGGAGAAGATCGCTCCTCCTGCACAACAGGCGTT
ATTGATGAAGAAGAGATCGCAGTTATTACTCTCAAAAGAATTGCTCGTTCCAGCATAGAT
AGCGCCACCTTTTCCTGCTGTATTAGTTTGAATACAGATGTTGTCCATAAAGAGAAAACA
AGACTGATTCTCGCTCACAACAAAGGTATTAGCGGTACTAATGGCTCCTCCTTGGACATA
AGAAAAGTTCTTCATAAATCCGACCACATCATGATTATGATTTATGTAAAGATTTTGAGC
ATGAATGGCTCCGCCTTCTCTTATTTTATCAGCAGCATAAGGATTTCTCCATGTAAATAG
TCTGCAACAAGTATTATTTTCAAAGATTACAGGACCTATTGTATCACGAATCTCCACGGT
AGGAGAATTGGGACTCGCATAACCAATCGCACCACCACTTTCAGGGGTGAGATTTTTTGC
AAAATAAATACCTTCTTTTTGTGTATCAAAAAAGCTTAGGTAATCTGTTATTGTGACAGC
AGCTCCTTCATTGGGAGTTTTTTGTAGAATAGCCAGTATGTAGCGTAGGTTATCGAGATA
GCAGTTAGTGAGATTGTGAGTGTCTCCTGTCAAACTAATTTTATTTGATAGCGACTCTTT
CGTAGGATCTGGAACTGAGTTGGGCATAAGAAAGATTCTAGAAGGAACCTCTCTAGCTAG
TCCTGATAGGGAGTTTCCGATAAGGAAAAAGAAAAACGCTTTTTTCATAATTAAAAGACC
AGAGCTCCTCCTGCATTGATGTAGTGTGAGACAGTGGAAGTAGCCACTTCTGCTTGATAG
TTAGCAAATAGTTTCAGATGAGAAAATTTGAGGGAGTGAGAACCTCTCCCATAAAAGGAA
TGTTTAGCTAATGGGGTATTTGTGGTGACCCAAGAACCGTTATTTTGGATTAATAGTGTG
TTGAGTAGAGGACGTTTCCAGTAGAGGGTGGGTTGGTAAGCTAGTTCCATTTCCCAAGAG
AGTGTTGGCCATGTATCAGAAGAATAAGCTCCTTTGATTCCTATTGGAGAGACAACGGCA
GTATGGGCTTGCTCTAATGTAAATAATCTAGCTAGATCACCGCTTTCTCGGATAGAAGCT
GGTTCTGTTCGAGAGAATAAAGCCTGAGCAAATGGGGTGAGCATTATTGATCGTAAAGGC
ATACTATCGCGTAGTTCACAGCGAAGAGAAGCTCCTAAGGTTGTAGAGTGAAATTTCCCT
TTAGAAGATTTTTTAGTTCCATAGAAACTCCGCATGTTATGTGTTCCATAATTGCAAGCT
GCTGCTCCGATAAGAGCAATGCGATCAAACATAGGATGTTCGAAACATAAAGCAGAAAGA
TAGTAACGAGAAGAAAGGCGGTTATTTGTTTCTTTTTCTTTCATCTTATCAGATGACTGG
GAGAAGGAAAGAAGAAACTTATGACCATGAGCTCCTGATGCTTGAGAAGAGACGGTATAC
CCCTTTGATGCAGAAGAGTAGCCATGATAACTCAAACGTTTTTGTTGTTTTGTAAATAAT
GTTGTTGCAGCTCCTTGCAAAGCAAACCAAGAGTTATCCGGGAGTAATGATCGTAAGCCC
ATGGTCATGTTTCTTCCTGAATGTACTAAGCTATTGGCTATCAGATCTCCTCTACGAATA
GGATCTACTATGTAGCCGACTGGTGCCCAGTTTACAACAAGGGTATGTTTGGTAATCGTA
ACTTCTCCTGAATTGGAAGCCGATCCAGAGCCTGATCCTGCGGAAGCTTTAATATTAGGG
ATACTAGCTGTAGTTGTGTTACTAGGAGTAAAAGTTTCACTAGTTTTTTTCTGCTCAGCG
ATGGAGGTAGCAGATGTTGGAGCTGAAGAATTATTATTAAGCGTGATGGTATAGGTTGTT
GTTATCCAATTAGGAGTCCATAGACCTTGATAGCCATAGTGTGGAGGAGAGAGTAGAGAA
GTATTCAGAGAACTTTGCCAATTGGAGTCTAATTGCCCATCATTAGTGGTTTCTATGGAT
AGAATTAGTTGTTCTGCTTTCCCTCTGGAGAGGTCCATACTGTCGTAGACTGATTCATAA
TTTTCGTCTACAATTGAGAGGCGCCCATTAAAGATAATCATTGGAGTGCTTATACTACTT
GTGCTTGATGGAGTTTGGCCGGTACCAGTATTTTGGGTCATATCTTGTGGGTTGACGCGA
ATACAAGGCGGACTCTTCCCCTCTTTGAGAATAATGGGTAAAATAACACCAAGATTTGTA
ATATTGAGCTTACCGTGCTTTCCAACAGTCAGCGTAGCGCCGCTTCCTAAAGCAAGAAGG
CTAGTCGGATTTTGGGTAAACGGGATATTGAAGATTTCTAATTCTGCATCATCTTCTATG
GCTAGCGTTCCGAATTTTAAAGTAGTTGGGGCTTCTTTAATGTAATTGTGTTCTTTACCC
ATCAGAGTTCGTATGTCACTAGACATTTGATTGTAGGAGAACACAACAGCTCCAGAAAAC
TCTGTTTCCGGGTTAACGGTAATGGTGTTTCTACTGGTAGGAGATGGTGGGTTATTGCTA
GTATTTTCTTTAACACGCTCCCATTGGAAAAGATCATAAAAATAGATACGAGTATCTTTT
TTAGCGCCGAGAGACAATGTATATGGTGTTATCTCATTATTATTAATATGAAAAAGTTTC
CGTTTCCCTAATAAATTACCGTCAAGAGTAAAGACAACGTTATTATTAAAAACAATATCG
CCTGTCCCTGTATGGATATAATTTGTCGCTGAACGTGGTTTCGATAAATTAAAGGCCGCT
CCCCAGGCAGCAGAGTTATTTAGAAAATAGACGGGTCCGTTATCTCGGATGTCAATGTAA
CCACAGTTAATGGCTCCCCCGGCGTGTGTAGCAGTGTTGCTGTCGAAGTAGATAGAGCCT
TTATTATTTCGTAAAGTAAATCCTTGTGTCGTTTGAATGGCTCCTCCGTTACTTGCAGAA
GAAGATTGGCTCCATCCCAGGGAACTATTGTTTGAAAAGATGATTCTTTCTTTGTTATTG
TCAATAACACATCGGGTAGCGCTAATAGCTCCACCTTTCCCGCCTTGGTTATAGTTAAAA
ACTATGGGACCAGAATTATTGCTGATTGAGCACAAGTCTCTTCTACTACAGATTGCTCCT
CCTCGTGCCATATTTTCAGCTTGCGTGTACGGTATATGATTGAGCGTGTGATTGTTTTCA
AATAAAATTCCTTTAACGGTATCAGTTATTGATATTTGAGTGTCAGCAGAGATGGCTCCA
CCGCAGTCTCCAGACATATTGTTAATAAAGGCAAGAGTTCGATTCCCTGTCAAAGTGATA
GTAGTTGCATAAAGCGCACCGCCCCTATTTTTTTCGTTGTGATCTCCTGTTCCAACATAT
TTAGCCCCTGCCGATATGTTATTATAAAAAAGCACGTCTTGATTATTTAAGAATCGAATA
GGTCCTCCGGAACGAATAGCTCCTCCGCCTTTATTATGTGTGCAGTAGTTGTTGCAGAAG
AGTAGATTAGCATTATCAGAGGCCGTGAATGAGGTAGTAACCATATCAAAGGCTCCACCA
GAATCTGCGGTGGTGTTAACGGAATTAGAAAAGATTTGAGTTTGCGTATTGCCTGAAATG
GTACAGGCTCCGGTTCCGTTTGACTGTAAATTAGATAAAACGATGTTTTGGGCGGTAATT
AAAGAGGCGGGATCTAGGACGAACTGAATCTCTCTATCCGAAAAAGTAAATCGCCGGAAC
TGTAGCGTATCCGTTTCATTAGCTTGCAAAATGGATATAGTTGAAAGATAAAAAAAACTG
AGGCAAGCAAAGGATAGAGAAGTTCTTTTAATCATCGCAGGTTAAAAGGGGGATGTTATT
TTAGCCTGCAAATAGTGTAATTATTGGATTTTGTAAAGAGAGAAGGACGAATGCGCTGAA
GATAAGGACATTTATTGATGTTAAATTATTAATTTTTTATGAAGTGGAGTAATTAATTTT
ATCTCTCAGCTTTTGTGTGATGCAAACGTCTTTCCATAAGTTCTTTCTTTCAATGATTCT
AGCTTATTCTTGCTGCTCTTTAAGTGGGGGGGGGTATGCAGCAGAAATCATGATTCCTCA
AGGAATTTACGATGGGGAGACGTTAACTGTATCATTTCCCTATACTGTTATAGGAGATCC
GAGTGGGACTACTGTTTTTTCTGCAGGAGAGTTAACGTTAAAAAATCTTGACAATTCTAT
TGCAGCTTTGCCTTTAAGTTGTTTTGGGAACTTATTAGGGAGTTTTACTGTTTTAGGGAG
AGGACACTCGTTGACTTTCGAGAACATACGGACTTCTACAAATGGAGCTGCACTAAGTGA
CAGCGCTAATAGCGGGTTATTTACTATTGAGGGTTTTAAAGAATTATCTTTTTCCAATTG
CAACTCATTACTTGCCGTACTGCCTGCTGCAACGACTAATAATGGTAGCCAGACTCCGAC
GACAACATCTACACCGTCTAATGGTACTATTTATTCTAAAACAGATCTTTTGTTACTCAA
TAATGAGAAGTTCTCATTCTATAGTAATTTAGTCTCTGGAGATGGGGGAGCTATAGATGC
TAAGAGCTTAACGGTTCAAGGAATTAGCAAGCTTTGTGTCTTCCAAGAAAATACTGCTCA
AGCTGATGGGGGAGCTTGTCAAGTAGTCACCAGTTTCTCTGCTATGGCTAACGAGGCTCC
TATTGCCTTTATAGCGAATGTTGCAGGAGTAAGAGGGGGAGGGATTGCTGCTGTTCAGGA
TGGGCAGCAGGGAGTGTCATCATCTACTTCAACAGAAGATCCAGTAGTAAGTTTTTCCAG
AAATACTGCGGTAGAGTTTGATGGGAACGTAGCCCGAGTAGGAGGAGGGATTTACTCCTA
CGGGAACGTTGCTTTCCTGAATAATGGAAAAACCTTGTTTCTCAACAATGTTGCTTCTCC
TGTTTACATTGCTGCTGAGCAACCAACAAATGGACAGGCTTCTAATACGAGTGATAATTA
CGGAGATGGAGGAGCTATCTTCTGTAAGAATGGTGCGCAAGCAGCAGGATCCAATAACTC
TGGATCAGTTTCCTTTGATGGAGAGGGAGTAGTTTTCTTTAGTAGCAATGTAGCTGCTGG
GAAAGGGGGAGCTATTTATGCCAAAAAGCTCTCGGTTGCTAACTGTGGCCCTGTACAATT
CTTAGGGAATATCGCTAATGATGGTGGAGCGATTTATTTAGGAGAATCTGGAGAGCTCAG
TTTATCTGCTGATTATGGAGATATTATTTTCGATGGGAATCTTAAAAGAACAGCCAAAGA
GAATGCTGCCGATGTTAATGGCGTAACTGTGTCCTCACAAGCCATTTCGATGGGATCGGG
AGGGAAAATAACGACATTAAGAGCTAAAGCAGGGCATCAGATTCTCTTTAATGATCCCAT
CGAGATGGCAAACGGAAATAACCAGCCAGCGCAGTCTTCCGAACCTCTAAAAATTAACGA
TGGTGAAGGATACACAGGGGATATTGTTTTTGCTAATGGAAACAGTACTTTGTACCAAAA
TGTTACGATAGAGCAAGGAAGGATTGTTCTTCGTGAAAAGGCAAAATTATCAGTGAATTC
TCTAAGTCAGACAGGTGGGAGTCTGTATATGGAAGCTGGGAGTACATTGGATTTTGTAAC
TCCACAACCACCACAACAGCCTCCTGCCGCTAATCAGTTGATCACGCTTTCCAATCTGCA
TTTGTCTCTTTCTTCTTTGTTAGCAAACAATGCAGTTACGAATCCTCCTACCAATCCTCC
AGCGCAAGATTCTCATCCTGCAGTCATTGGTAGCACAACTGCTGGTTCTGTTACAATTAG
TGGGCCTATCTTTTTTGAGGATTTGGATGATACAGCTTATGATAGGTATGATTGGCTAGG
TTCTAATCAAAAAATCGATGTCCTGAAATTACAGTTAGGGACTCAGCCCTCAGCTAATGC
CCCATCAGATTTGACTCTAGGGAATGAGATGCCTAAGTATGGCTATCAAGGAAGCTGGAA
GCTTGCGTGGGATCCTAATACAGCAAATAATGGTCCTTATACTCTGAAAGCTACATGGAC
TAAAACTGGGTATAATCCTGGGCCTGAGCGAGTAGCTTCTTTGGTTCCAAATAGTTTATG
GGGATCCATTTTAGATATACGATCTGCGCATTCAGCAATTCAAGCAAGTGTGGATGGGCG
CTCTTATTGTCGAGGATTATGGGTTTCTGGAGTTTCGAATTTCTTCTATCATGACCGCGA
TGCTTTAGGTCAGGGATATCGGTATATTAGTGGGGGTTATTCCTTAGGAGCAAACTCCTA
CTTTGGATCATCGATGTTTGGTCTAGCATTTACCGAAGTATTTGGTAGATCTAAAGATTA
TGTAGTGTGTCGTTCCAATCATCATGCTTGCATAGGATCCGTTTATCTATCTACCAAACA
AGCTTTATGTGGATCCTATTTGTTCGGAGATGCGTTTATCCGTGCTAGCTACGGGTTTGG
GAACCAGCATATGAAAACCTCATACACATTTGCAGAGGAGAGCGATGTTCGTTGGGATAA
TAACTGTCTGGTTGGAGAGATTGGAGTGGGATTACCGATTGTGATTACTCCATCTAAGCT
CTATTTGAATGAGTTGCGTCCTTTCGTGCAAGCTGAGTTTTCTTATGCCGATCATGAATC
TTTTACAGAGGAAGGCGATCAAGCTCGGGCATTCAGGAGTGGACATCTCATGAATCTATC
AGTTCCTGTTGGAGTAAAATTTGATCGATGTTCTAGTACACACCCTAATAAATATAGCTT
TATGGGGGCTTATATCTGTGATGCTTATCGCACCATCTCTGGGACTCAGACAACACTCCT
ATCCCATCAAGAGACATGGACAACAGATGCCTTTCATTTGGCAAGACATGGAGTCATAGT
TAGAGGGTCTATGTATGCTTCTCTAACAAGCAATATAGAAGTATATGGCCATGGAAGATA
TGAGTATCGAGATACTTCTCGAGGTTATGGTTTGAGTGCAGGAAGTAAAGTCCGGTTCTA
AAAATATTGGTTAGATAGTTAAGTGTTAGCGATGCCTTTTTCTTTGAGATCTACATCATT
TTGTTTTTTAGCTTGTTTGTGTTCCTATTCGTATGGATTCGCGAGCTCTCCTCAAGTGTT
AACACCTAATGTAACCACTCCTTTTAAGGGGGACGATGTTTACTTGAATGGAGACTGCGC
TTTTGTCAATGTCTATGCAGGGGCAGAGAACGGCTCAATTATCTCAGCTAATGGCGACAA
TTTAACGATTACCGGACAAAACCATACATTATCATTTACAGATTCTCAAGGGCCAGTTCT
TCAAAATTATGCCTTCATTTCAGCAGGAGAGACACTTACTCTGAAAGATTTTTCGAGTTT
GATGTTCTCGAAAAATGTTTCTTGCGGAGAAAAGGGAATGATCTCAGGGAAAACCGTGAG
TATTTCCGGAGCAGGCGAAGTGATTTTTTGGGATAACTCTGTGGGGTATTCTCCTTTGTC
TATTGTGCCAGCATCGACTCCAACTCCTCCAGCACCAGCACCAGCTCCTGCTGCTTCAAG
CTCTTTATCTCCAACAGTTAGTGATGCTCGGAAAGGGTCTATTTTTTCTGTAGAGACTAG
TTTGGAGATCTCAGGCGTCAAAAAAGGGGTCATGTTCGATAATAATGCCGGGAATTTTGG
AACAGTTTTTCGAGGTAATAGTAATAATAATGCTGGTAGTGGGGGTAGTGGGTCTGCTAC
AACACCAAGTTTTACAGTTAAAAACTGTAAAGGGAAAGTTTCTTTCACAGATAACGTAGC
CTCCTGTGGAGGCGGAGTAGTCTACAAAGGAACTGTGCTTTTCAAAGACAATGAAGGAGG
CATATTCTTCCGAGGGAACACAGCATACGATGATTTAGGGATTCTTGCTGCTACTAGTCG
GGATCAGAATACGGAGACAGGAGGCGGTGGAGGAGTTATTTGCTCTCCAGATGATTCTGT
AAAGTTTGAAGGCAATAAAGGTTCTATTGTTTTTGATTACAACTTTGCAAAAGGCAGAGG
CGGAAGCATCCTAACGAAAGAATTCTCTCTTGTAGCAGATGATTCGGTTGTCTTTAGTAA
CAATACAGCAGAAAAAGGCGGTGGAGCTATTTATGCTCCTACTATCGATATAAGCACGAA
TGGAGGATCGATTCTGTTTGAAAGAAACCGAGCTGCAGAAGGAGGCGCCATCTGCGTGAG
TGAAGCAAGCTCTGGTTCAACTGGAAATCTTACTTTAAGCGCTTCTGATGGGGATATTGT
TTTTTCTGGGAATATGACGAGTGATCGTCCTGGAGAGCGCAGCGCAGCAAGAATCTTAAG
TGATGGAACGACTGTTTCTTTAAATGCTTCCGGACTATCGAAGCTGATCTTTTATGATCC
TGTAGTACAAAATAATTCAGCAGCGGGTGCATCGACACCATCACCATCTTCTTCTTCTAT
GCCTGGTGCTGTCACGATTAATCAGTCCGGTAATGGATCTGTGATTTTTACCGCCGAGTC
ATTGACTCCTTCAGAAAAACTTCAAGTTCTTAACTCTACTTCTAACTTCCCAGGAGCTCT
GACTGTGTCAGGAGGGGAGTTGGTTGTGACGGAAGGAGCTACCTTAACTACTGGGACCAT
TACAGCCACCTCTGGACGAGTGACTTTAGGATCCGGAGCTTCGTTGTCTGCCGTTGCAGG
TGCTGCAAATAATAATTATACTTGTACAGTATCTAAGTTGGGGATTGATTTAGAATCCTT
TTTAACTCCTAACTATAAGACGGCCATACTGGGTGCGGATGGAACAGTTACTGTTAACAG
CGGCTCTACTTTAGACCTAGTGATGGAGAATGAGGCAGAGGTCTATGATAATCCGCTTTT
TGTGGGATCGCTGACAATTCCTTTTGTTACTCTATCTTCTAGTAGTGCTAGTAACGGAGT
TACAAAAAATTCTGTCACTATTAATGATGCAGACGCTGCGCACTATGGGTATCAAGGCTC
TTGGTCTGCAGATTGGACGAAACCGCCTCTGGCTCCTGATGCTAAGGGGATGGTACCTCC
TAATACCAATAACACTCTGTATCTGACATGGAGACCTGCTTCGAATTACGGTGAATATCG
ACTGGATCCTCAGAGAAAGGGAGAACTAGTACCCAACTCTCTTTGGGTAGCGGGATCTGC
ATTAAGAACCTTTACTAATGGTTTGAAAGAACACTATGTTTCTAGAGATGTTGGATTTGT
AGCATCTCTGCATGCTCTCGGGGATTATATTCTGAATTATACGCAAGATGATCGGGATGG
CTTTTTAGCTAGATATGGGGGATTCCAGGCGACCGCAGCCTCCCATTATGAAAATGGGTC
AATATTTGGAGTGGCTTTTGGACAACTCTATGGTCAGACAAAGAGCAGAATGTATTACTC
TAAAGATGCTGGGAACATGACGATGTTGTCCTGTTTCGGAAGAAGTTACGTAGATATTAA
AGGAACAGAAACTGTTATGTATTGGGAGACGGCTTATGGCTATTCTGTGCACAGAATGCA
TACGCAGTATTTTAATGACAAAACGCAGAAGTTCGATCATTCGAAATGTCATTGGCACAA
CAATAACTATTATGCGTTTGTAGGTGCCGAGCATAATTTCTTAGAGTACTGCATTCCTAC
TCGTCAGTTAGCTAGAGATTATGAGCTTACAGGGTTTATGCGTTTTGAAATGGCCGGAGG
ATGGTCCAGTTCTACACGAGAAACTGGCTCCCTAACTAGATATTTCGCTCGCGGGTCAGG
GCATAATATGTCGCTTCCAATAGGAATTGTAGCTCATGCAGTTTCTCATGTGCGAAGATC
TCCTCCTTCTAAACTGACACTAAATATGGGATATAGACCAGACATTTGGCGTGTCACTCC
ACATTGCAATATGGAAATTATTGCTAACGGAGTGAAGACACCTATACAAGGATCCCCGCT
GGCACGGCATGCCTTCTTCTTAGAAGTGCATGATACTTTGTATATTCATCATTTTGGAAG
AGCCTATATGAACTATTCATTAGATGCTCGTCGTCGACAAACCGCACATTTTGTATCTAT
GGGCTTGAATAGAATCTTTTAATCAAAAGATTTTTCTTTAGAAAAGCAGGTCCTGAGCTC
GGGAATTCTTTGTGTTCTTCTCCTATTTGAGGTTGTTCATGCATTTCGATGATAGGAGAG
GGCGGATGGTATAGAAAAAAGGGAAGGCTCTCTAGAATTTTAGAGAGCAGGATCTTTTGT
TTGATTCAAACAAAAGGATGAGCTTTCTTTCATAAAAAATTCTTTTATGCACTTCTAGTT
TTGAACAGGTCTTTAGCAGAGTACATAAAGACAGAATTATGTTCTAGGTGAGCTCGTAAG
AAGACATGTTGTAAGGACAACCTCTATACTAGGATGGTAATCTTTATTTTTAATAATAAA
AAATACTCCTGAATTCAGATAAAATAGCCTTGTTTTTATTAAATCCATTTTGCTTTTTAA
CAAAATCAAGGTGAATCATGGTTTGTCCTTTACGAAATTGCTGCACTTCTCACACCAGCA
TGGAGAATTTGCCTATGGAAGAGACTTCTCCTCTTGTAGAAGCAATAGTACAGGCTGTGC
AAACATGCTTAACCGTAGCTAAGCACACGGAGAACGCTAAGGTTTATAATCAAAAACGAA
AAAGATGTCATCAAACAGGATGCTGGAGACAATTAAAAAAATTACTGTGTTGCTGTTGTG
CAAAAGAAGAGGAGATACCAGGATCTATTACAGGGCTCTCGCTCTGGATGCAGTCACATA
TCCCTACGTATGGTTTGTTAGTTGTAGGTTATGCGGTATATAGTTCAGGAATATCTTGGG
AAGCGATCTTATGAAGGAGAGACTTTTTCTCCTGGAGATAGAGAGCAACTAGAAGCCACT
TTGGAGAGCGCTGCAGTTAAGTTTGCTGGTTTGATGTTGGACTATTGGGACGGAGATTCT
CTCCTAGAATGCAAGAAGATATAATCGCCAGGTTTCGAGACAAAGTCGGGATCTGTGAGC
TTACAGATGCGGTTGCTCTGAAACACTTCTGTCAGAGAACTTAAATGTGATACGCGACGT
GAGAAAAAAATGAAAAGTCTTAGAGAGAGATCCCTAAGACTTTTCTCAAGCTCTAAAACG
CAATGCTAGGCAAGGGAACTAGAACCTGTAAGTGGTCCCCAGATCCAGGGAGTAACTATG
GCTTTGCCCGCGCAGTACGTAAGACACATTTAACAGCGTCTGAAGTCTATGCAGAGCTCT
TTGATTCGTAAGCCTGAACATGTAGGCTCGTGAATCCAAGTTCGCCATAAGAGCATCCCA
GGAGACGGCATTTTTGAGTAACGTTACAGGTCCTGATTTCACATCACGTTTTAGGTCTTG
GATGTAGGCTCCTAGAAAGTAATAGTAGTTTCGTGTTTTTTGGGATTTTTTTTCAAATGT
TATTCCTATAGGAAGTGAAATATTTCTGAAAGAGCTGGCAGAAAAGGACCGAATCTCTCC
CGAACTCTCCTCAAAACCGTCCTGTGTTCCTGAAAATCCTTGCAGTTTAGAGAAAATAGA
GAAGGAGCTGAACAGTCCGGAACCATTGGATACAATAGGAATCGATGCGCACACTTCTCC
GGATACTGCAACGCTATGCCAGGATCCGAATCCTTCTTTAGAGAAGGAGCGATATTTTGT
TTTTAGCTCATGGATACTTTCATTGTAGCATGCCTGTGCAGAGATTTTCATTAGAGAGGT
AGCGAGTTGCGCTTGTACAGTAGCTATATAGGAGGTCGTTTCTGTAGACGTAATAAAGGA
ATCGGACGATTTCCCGAGTAATTGTCCTGCAGCCAAGCAGAAAGAATGGTCATCTAAACT
GTGAGTACTGATACCGAATAGGTAGCCAAGGCTTCTATGATGCCAATTATCGATAGGTTT
CCCAGAGCTGTCGTGAGCATAGAATAAATTAGAAACAGCAGATCCCCACGTTCCAAATAG
ATAGGCTCCTCCGTGCGCTGTTGTATTAATCATCGACTGCACAGCTTGCATATCGGAATA
GGTGTTCCAAAGAGTGTTCGCAACGAGTGTAGATTGACGTTCTGGATGAGGCACATAGTT
TTTAGGCGTCCAATTAGCAATCAGAGAATGCCCTTCATCAGAATCTTTCCAAGAAAAAGT
CCAATCTCCTTGATATCCAAAGTGAGAAGAGAGGTTCCCATCAGGAAGATGTAAATGAGA
TTGCTCTTTAGAGAGAGTAAGGAGAGGAATATTGTTTTGCTCTTTACTGAGAAGCTCTAC
ATTTTCATAAAAATTCTCATCTCCAGAATTAGAGAGGAAGATCTTTTGGATAGAAAGGTT
AGGGGCGTGGATAGTTACGCTTTTTTCAGTATCTAAGGAATGAAGGGGAATACTTAGCGT
AGCTAACTTCAAATCAGAGGAAGTTTTTAAAGAAGTTCCCGCTTCCATAATGAGGAGAGC
TTGAGGATCCTGAGAGAGAGAAGGCGCGGAAAGGACAGCGCGATCTTTTAAAACTAAGCG
TCCGGATTTCAGTTCGATAGGCTGCTGTAGTTGGGAAGTGAGGTTATCAGGAGTTTTTTC
TTCTTCAGAAAGACGTTCGCTCGAGAAAATCACTGAGCGGTTTGCACTTGTCTGAATAAC
TAAAGGAGATGCGGTGGCTGGGGTGGGAGAAGTCACGCTGGCTTGCAAAGAGGAGGGAAG
AGGCGATTCTTTGCTGCTACTTTCTTGTACAATAGGATCAAAGAAAAGAATATCTCCGTT
GCGAGCTTCTAAGGAAGAAAGAATCGCATCTTTCTCTAAGTAGATGGCGTTTCTTACTAG
ACCTTGGTCGGAGGTGCGTTGGGAGTTATTCTGGAACAGAACAGATCCTTCACCTGCAAG
GATAGAGAGACTCCCTCCGGACTGGATGGCGATAGCTCCACCTATTTTAGCGCTGTTGTT
AATGAAGGAAACAGGACCGTTATAACGCAATACCATGTGCTTGGCATAAATAGCCCCGCC
TTTTTCTTTAGCAGAATTGCTTGCAAATAGCGTTTCTTGGTTACAAGCAAGAGAGAGAGA
GCCTTTTTCTGAGGTGTTTAGATCGCTGATACAACAAATAGCGCCTCCATTCGTGGCGGA
GTTTCCAGTGAAAAAGAGAGGGTTTACATTCCCTGAACAAATAAGATTACTACAGCAAAT
AGCGCCGCCATTTAAATCCGCACGATTACGGGCGAAAGAAATAGGCGACACATTTCTAGA
TAAAGAGAAGGTTTGAGCCTGAATGGCTCCGCCATTTCCTTTAGAAGAATTCTCTTCAAA
AGCTGTGAAAAGATAGTTGTGCTGTAGAGAAAAGGCATCCGCAGAGATGGCTCCTCCAGA
GCCTTCAGCATGATTTCGACAGAAACTCATGCTACCATTATTGCGCAAGGATAACTGACC
ATTCTTTTGATGAATAATAGAAGGAGAGCTTTCCTTGGAAGAGCAATCTGTGAAGGAAAG
GAAGCGAAAATTTTGAATGGAAAGATCTCCTTTTTCTTTAAAAAGAGCCTCTTTGGGGTC
CGTGATATGGAGTTTAGATACGAACCAACAGTAGGAATTTCCAAGTACATACAAAGGATC
ATCTTGTGATGCATGAGCACAAAGAGCAGGAAAGAGGCTCTCCATGGTACAGTCCTCAAA
AAATGTACAGACGACATGATTAGGATTTTTAGTGAGGAGGGCGGTTTCACCTAAGGGATC
CTGGCCAAAGAGGACCGCTGTGGATGACAAAATAGCAGCACATAGACAACAGAAGTTCAT
ATGATCAGGTCGCATGGGATTCCCCCTAAGAGTCTAAAAGAAGAGGTTATGTCAAAAAAA
AGTAATAATTTACAGACTTTTTCCTCAAGGGCTCTGTTTCATGTCTTTCAAGATGAAGAG
TTAAGGAAGATTTTTGGATTGTGAAATTAGAAAAATCAGAATTATCAAATTAGATAGTTT
TTAAAAAATTAAATAATCTTTTAAGAGATCTTATATTTATTATCGATTTTTTTAATTTTG
ATTTTTAAAATTAAAATAAGTTTTTATTTTAGTTTTGGGTTGGTTTGTTATGAGCATCAG
GGGAGTAGGAGGCAACGGGAATAGTCGAATCCCTTCTCATAATGGGGATGGATCGAATCG
CAGAAGTCAAAATACGAAGGGTAATAATAAAGTTGAAGATCGAGTTTGTTCTCTATATTC
ATCTCGTAGTAACGAAAATAGAGAATCTCCTTATGCAGTAGTAGACGTCAGCTCTATGAT
CGAGAGCACCCCAACGAGTGGAGAGACGACAAGAGCTTCGCGTGGAGTGTTCAGTCGTTT
CCAAAGAGGTTTAGTACGAATAGCTGACAAAGTAAGACGAGCTGTTCAGTGTGCGTGGAG
TTCAGTCTCTACAAGCAGATCGTCTGCAACAAGAGCCGCAGAATCCGGATCAAGTAGTCG
TACTGCTCGTGGTGCAAGTTCTGGGTATAGGGAGTATTCTCCTTCAGCAGCTAGAGGGCT
GCGTCTTATGTTCACAGATTTCTGGAGAACTCGGGTTTTACGCCAGACCTCTCCTATGGC
TGGAGTTTTTGGGAATCTTGATGTGAACGAGGCTCGTTTGATGGCTGCGTACACAAGTGA
GTGCGCGGATCATTTAGAAGCGAAGGAGTTGGCTGGCCCTGACGGGGTAGCGGCCGCCCG
GGAAATTGCTAAAAGATGGGAGAAAAGAGTTAGAGATCTACAAGATAAAGGTGCTGCACG
AAAATTATTAAATGATCCTTTAGGCCGACGAACACCTAATTATCAGAGCAAAAATCCAGG
TGAGTATACTGTAGGGAATTCCATGTTTTACGATGGTCCTCAGGTAGCGAATCTCCAGAA
CGTCGACACTGGTTTTTGGCTGGACATGAGCAATCTCTCAGACGTTGTATTATCCAGAGA
GATTCAAACAGGACTTCGAGCACGAGCTACTTTGGAAGAATCCATGCCGATGTTAGAGAA
TTTAGAAGAGCGTTTTAGACGTTTGCAAGAAACTTGTGATGCGGCTCGTACTGAGATAGA
AGAATCGGGATGGACTCGAGAGTCCGCATCAAGAATGGAAGGCGATGAGGCGCAAGGACC
TTCTAGAGCACAACAAGCTTTTCAGAGCTTTGTAAATGAATGTAACAGCATCGAGTTCTC
ATTTGGGAGCTTTGGAGAGCATGTGCGAGTTCTCTGCGCTAGAGTATCACGAGGATTAGC
TGCCGCAGGAGAGGCGATTCGCCGTTGCTTCTCTTGTTGTAAAGGATCGACGCATCGCTA
CGCTCCTCGCGATGACCTATCTCCTGAAGGTGCATCGTTAGCAGAGACTTTGGCTAGATT
CGCAGATGATATGGGAATAGAGCGAGGTGCTGATGGAACCTACGATATTCCTTTGGTAGA
TGATTGGAGAAGAGGGGTTCCTAGTATTGAAGGAGAAGGATCTGACTCGATCTATGAAAT
CATGATGCCTATCTATGAAGTTATGAATATGGATCTAGAAACACGAAGATCTTTTGCGGT
ACAGCAAGGGCACTATCAGGACCCAAGAGCTTCAGATTATGACCTCCCACGTGCTAGCGA
CTATGATTTGCCTAGAAGCCCATATCCTACTCCACCTTTGCCTCCTAGATATCAGCTACA
GAATATGGATGTAGAAGCAGGGTTCCGTGAGGCAGTTTATGCTTCTTTTGTAGCAGGAAT
GTACAATTATGTAGTGACACAGCCGCAAGAGCGTATTCCCAATAGTCAGCAGGTGGAAGG
GATTCTGCGTGATATGCTTACCAACGGGTCACAGACATTTAGAGACCTGATGAAGCGTTG
GAATAGAGAAGTCGATAGGGAATAAACTGGTATCTACCATAGGTTTGTAGCAAAAAACTA
AGCCCACCAAGAAGAAATTCTCTTTGGTGGGCTTCTTTTTTTATTCAAAAAAGAAAGCCC
TCTTCAAGATTATACCAAGATGGGATGTATAATCTGAAAGGAAGGCGTTTTATTCTCTAT
CCATATGATGGTGGTGGTATCCTCCTTTAGAGGAGCAGCAGTCTCCATGACGTTTTTTGA
AGCAGCACTTCAAGAAGTTTAGGCAGACCATAACCCCAGCGATTCCCGTTACTACATAAG
CTGCTTGTGTCCACATGGTTCCTTCACCAAGCAGGTGAGTAAGTAGGTTTACCTTATACC
CTGTTACTCCTAAAATTCCAGTGTTTATAGCTCCGAGAACAACAATAAGAGAAGATAATC
CTCTACAAACTTTACAAAGCATGACGTTTCTCCAACGTAGATGTATACTTAACTCTGACT
TTTAATCTTTTTTACAATTTAATAAAGTCTTTTTTTGTTCTCTCTATTAAAGATGCGTTT
TGCTGTCGCAAAAGACGCTTCAGTAAGAGTGTTTTTAGTGTAAAAAAGTACGAAGGATTT
TATTCTGTACAAGATCATGATTGACCATGTTTAGGATGGAAGATGACAGAGTCATATGTA
AACAAAGAAGAAATCATCTCTTTAGCAAAGAATGCTGCATTGGAGTTGGAAGATGCCCAC
GTGGAAGAGTTCGTAACATCTATGAATGACGTCATTGCTTTAATGCAGGAAGTAATCGCG
ATAGATATTTCGGATATCATTCTTGAAGCTACAGTGCATCATTTCGTTGGTCCAGAGGAT
CTTAGAGAAGACATGGTGACTTCGGATTTTACTCAAGAAGAATTTTTATCTAACGTTCCC
GTGTCGTTGGGAGGATTAGTCAAAGTCCCTACAGTTATCAAATAGGTGGAATCGCTATGT
ATCGTAAGAGTGCTTTAGAATTAAGAGATGCTGTAGTGAACAGAGAGCTTTCAGTTACAG
CGATTACAGAATATTTTTATCATCGTATAGAAAGTCATGACGAACAGATTGGAGCTTTTC
TTTCTCTTTGTAAAGAGCGGGCTTTGCTTAGAGCTTCACGTATAGATGACAAACTAGCAA
AAGGAGATCCAATAGGGTTACTAGCAGGAATCCCTATCGGAGTTAAAGATAATATTCATA
TCACAGGAGTGAAAACAACCTGTGCTTCGAAAATGTTGGAAAACTTCGTGGCTCCCTTTG
ATTCCACGGTGGTGAGACGTATAGAGATGGAAGACGGGATTTTACTGGGTAAGTTGAACA
TGGATGAGTTTGCCATGGGATCCACAACTCGGTATTCCGCTTTTCATCCTACCAATAATC
CTTGGGATTTAGAACGAGTTCCAGGGGGTTCTTCAGGTGGATCCGCGGCAGCAGTTTCGG
CGAGGTTCTGTCCTATCGCGTTAGGATCGGATACCGGAGGATCGATTCGTCAACCAGCAG
CATTTTGTGGAGTTGTTGGATTTAAACCTTCCTATGGAGCAGTTTCTCGCTACGGATTAG
TCGCTTTTGGATCCTCTTTAGATCAGATTGGACCATTGACAACGGTGGTAGAGGATGTCG
CTCTGGCAATGGATGCCTTTGCTGGTCGTGATCCCAAAGATTCCACTACGAGAGACTTTT
TTAAAGGGACGTTTTCGCAAGCCTTGTCATTGGAAGTTCCTAAGTTAATCGGAGTTCCTA
GAGGATTCCTAGACGGACTGCAAGAAGATTGTAAAGAAAACTTTTTCGAAGCTCTTGCTG
TTATGGAACGTGAAGGCAGTCGCATTATTGATGTAGATCTCAGTGTTTTGAAACATGCGG
TACCTGTTTACTATATTGTTGCTTCTGCAGAAGCTGCCACAAACTTAGCCCGTTTTGATG
GTGTTCGGTATGGTCATCGTTGTGCGCAGGCTGATAACATGCATGAAATGTATGCGCGTT
CTCGTAAAGAAGGCTTTGGAAAAGAAGTAACTCGTAGAATTCTTTTAGGGAATTATGTGC
TTTCAGCAGAAAGACAAAACATCTTTTATAAGAAAGGAATGGCAGTTCGTGCTCGCTTAA
TAGACGCTTTTCAAGCTGCTTTTGAGCGCTGTGATGTGATCGCTATGCCTGTATGCGCAA
CGCCTGCCATCAGAGATCAGGATGTTTTGGATCCGGTTTCTCTATATCTACAGGATATTT
ATACCGTAGCGGTAAACTTGGCCTATTTACCTGCCATTTCCGTTCCTTCCGGACTGTCTA
AAGAAGGTCTCCCATTAGGTGTTCAATTTATTGGGGAAAGAGGTTCGGATCAGCAGATTT
GTCAAGTAGGATACAGCTTCCAGGAACACTCGCAAATTAAACAATTATATCCTAAAGCAG
TGAATGGACTTTTTGACGGAGGAATAGAATAATATGGGCATAGCACATACTGAATGGGAG
TCTGTGATCGGTCTGGAAGTTCACGTTGAATTGAATACCGAATCCAAATTATTTAGTCCC
GCACGTAATCATTTTGGTGATGAACCCAACACGAACATTTCTCCTGTATGCACAGGGATG
CCAGGATCTCTTCCGGTCTTGAATAAGGATGCTGTGCGTAAAGCTGTTTTGTTCGGCTGC
GCTGTAGAGGGGGATGTCGCTTTATTTAGCCGTTTTGATAGAAAATCCTATTTTTATCCT
GACAGCCCAAGAAACTTTCAGATCACCCAATACGAGCATCCTATCGTAAGAGGTGGATGT
ATTCGTGCTGTAGTAGAAGGAGAAGAGAAAACCTTTGAGCTAGCGCAGACACATCTAGAA
GATGATGCGGGGATGTTAAAACATTTTGGGGATTTTGCTGGTGTAGACTATAACAGAGCA
GGGGTTCCGTTAATTGAGATTGTTTCCAAGCCTTGTATGTTTAGTGCAGAGGATGCTGTT
GCATACGCCAATGCTTTGGTATCCATCCTCGGCTACATAGGTATTTCCGATTGTAATATG
GAAGAAGGTTCTATCCGTTTCGATGTGAATATTTCTGTTCGCCCTCGAGGAAGTAGGGAG
CTTAGAAATAAGGTAGAGATCAAAAACATGAACTCATTTACCTTTATGGCACAAGCTTTG
GAAGCTGAAAAACGTCGTCAGATTGAAGAGTATCTTAGCCATCCCAATGAGGATCCAAAA
AAAGTTGTTCCTGCAGCGACTTATCGTTGGGATCCTGAAAAGAAAAAAACGGTTCTGATG
CGTCTCAAGGAACGAGCCGAAGATTATATGTATTTTGTAGAGCCGGATCTTCCTGTTTTG
CAGATCACCGAGACTTATATTGATGAGGTGCGTCAAACATTACCAGAGCTACCTCATAGT
AAATATATGCGTTACATTACAGACTTTGATATCGCTGAAGATTTAGCAATGATTCTTGTT
GGTGATCGACATACGGCTCATTTCTTTGAAACAGCAACTATGTCTTGTAAGAACTATCGT
GCTCTTTCGAATTGGATCACAGTCGAATTTGCGGGCCGTTGTAAAGCTAAAGGGAAGACG
CTGCCATTCACGGGGATTCTTCCTGAATGGGTAGCGCAATTGGTGAACTTCATAGATCGT
GGAGTGATCACAGGGAAAATCGCTAAAGAAATTGCAGATAGAATGGTCTCTTCTTTTGGG
GAAAGCCCAGAAGATATTTTGCGTAGACATCCTTCGTTGTTACCTATGACGGACGACCAT
GCGCTACGCGCTATCGTTAAAGAGGTGGTTGCTCAAAATACCGCGTCTGTAGCGGATTAC
AAGAACGGGAAAGCTAAAGCTTTGGGCTTTTTGGTTGGACAGATCATGAAGCGAACAGAA
GGGAAAGCTCCTCCTAAGCGAGTAAACGAATTGCTATTAGCAGCTATGCGAGATATGTAA
TTTGCAGCATCCTCAAAAAAGGCATAAAAGAGAAGAACCCTCTTCATAAAAATGGAGAGG
GTTCTCTTTTTAAAAGGCTTTATCGCTTTTCCAATATTATTTACGAGAGGGTTTCTTCTT
TTGAGATGAATCGGAAGAGGATTCCTCATCCGAAGATTCGCTGCTGTCTTGTCTTTGCTC
TTGGTCTTTATTACGATGATGCTGAGCATTTCTCTCGCTGCGAGAGAGCTTTACGACGCG
GCGTGTCGTTTTCGGAGAAGAAGAGGGTTTGGATGGAGGGGTTATTCCTGAGACATCTCC
TGCAGCTACGGTTTCAAGAGCATCCATATATTCAGAAGAAGAGCTGCTGTCAGAAGAATT
CGAGTTGGACAGTTCTTTATCGCTATTTGGTGGAGTGTGGAAGCTAGAAGAAGAGGAGGA
TTCGGTATCTGAGCTTTGAGGACTGACAGAAGTTAGAATCTGCTCACTATCTGTAGAATG
TGTGGTTGTAGAGGAGAAGAGTGCATCCGGTTGCATGGTTTGCAATGTTTTGTCGACCAA
CGGAATAGGTGTATAGTTTTTTCTTCTGATTGCCCGTTTTCGCCAAGTCTTCCCTCTTTT
CATCAAACGAGGGGAATAGCGAACCTCTTCTAGAGCGGAGGATTTGCTTTCTTTAGGAAG
ATGGCTCTCCCAGGCAGCTAACTCAACTTGTTCGAGCTTCTTCTGCTGTTTCCATTGCTC
GCGATTGCTGAGATATTGATAGGTCACTCTATGCAGAGACATCAGAGCAAAGCCGAGAGT
CATAGAGCCCATTAGGAATAGAGGATTCGCTAAGATTACAGCGCCTCCGCCTACGGCAAT
AGCAGAAAACATCAATCCAGCAGCCGTCCCTGTTAGGATAAAAGGAAGAGAGACTGCAGC
AACGGTATCAGCAATCTCTTTACTTTTCTGGGATTCGGCAAGATCTGAGACTAGCAGAGT
GACTCCTAGGGCTCCAATAGCTAAGGCTGGAGCGATTGCAAATAAAGCGAGCCCAGACCC
TTGTGTCCAGAGAATGATACTCACAATACAGAGAATACTAATAGCTATAAGAGCAATATC
GTAAACATAGCGTAGTTTGGGGTGACGATCGGGTGCCGTCAGAAACCTGGATAAAAGCCC
TTTTACCTGTTGGGGAGATTGGGGAGGGACTGGTGTTACTGGAGTCATAAAATTATCCCA
AAAACAAAAAACGCTGAGTACTAGAATCTAGTATAAAATAACCAAAGAGATTGGAGGGAG
ATAATTTTTATTTGGTCGTAAAGATTTTAACTTACATAGATTCTAGCACTTCTTATTAAG
CGGAAAAGCGTTGGGAAGGGGAGGCTGACTGGGTCGGCAAAGAGAGGCAGTTCAGATCGG
GAGCAGAGGAGGAACGGGGGAGCTTGGCAGCCGCTATTTCGATTTTAAGGGAAGAACTTG
GTTTATGTTCTAAAGCTGGGAAAAGGTGGGTGTAGATTTGGAAGCATGTCTCTACAGTAG
CGAAAGCGATACTGACAGAGATCATAGGGAAAATAAATCCTGGAGCCCAAGTGATACAAC
TTACAATGCCTACAATGGTAAGCGCTAAGGAGAAAAGGGACAGAAAGGTTGCTAGAACAT
ATCCGGAGCAACCCTGAAAGCTTTTATGGAATAGGCAGGAGATCAGACCTCTGATAGGAA
ATACAAATAAGCCTGCAGCACAAAGCACAGGGAAAGTAATCAGTTTGAGTATACCAAGAA
GAAATCCTGCTAAAGAGGCTATGGATAATGCTGCTTTAGGGTATTTTTGAGCTAGAGGGC
TCATGTAGGCAGCGGCAACTCTTTCAGGAAAAACTAAATTTAAAAAGTGATCCTGTCCTT
TTATAGGTGCAACAGTGGAGGGCATTTTTCCAACTAGGTGTTATGTATGGTAAGCCCGCA
TTGCGGGCACAAAAATTTATATGCGAGAGATATTCTGACAAAAAATCGATAAATTGTATC
TATTTTATTTACAGTTAATCAGTTTTGACTAGGATTTACTAGCTAAGAAAAGCTTCTAAA
TGATTTATTTGTACAATCAGTTCTATTCTCAAGAACTATGCCAGAAGTTTGCTAAAAATT
TTATTAAGCAGTATGATCTACCAGATCCTAAATATTTATTTGATAAGAGGAAGAACTCCC
AATTCTAGGGAGATAAGCTGATTGTATGATGGAGTGGTATGCTTAAAGTTCTTTTCCACA
CGATGACGCTTTTCGGGCATTTGTTATCGACGCCTATTTATATCGTCGGAGATGCTTGTG
GGAAAGATCGGGATGAGTACAAGAATCCTCCTCTGAGAGCTTTTTCTTTTGAGAGCCAGT
TTTTGCAAATAGAGAATGCAAAATTCAAAACTCTCCCAGATCAATCCTTGGGATATCGAC
AGGCGGATACCTCGTTGTTTGCTACGATTCCCGTTACCGAGATGTCGGGATTTCTTTTAT
CGTCTCGTTATTTAGGAGCTGAAGTCTCTTGGAAAAGCTCTAAAGAGCTGCAAGATACAG
ATCCGCAAGCTGTAGGATATTTCGCTTTCCAAGACAAATCTTTTTATCAGTATATCACAT
TGTCTGTAGGAGCCTACACACTAGCTCTTACGAATTGGCAGTGGTCTGTACTTTTTTCTG
GTATGGTAAACCCTGAAAATATTGAGATTGGCTCAGGACTCTATCAGGTAGTTTTATCTT
CAAAATATCATGCTTCGGAATCGTTATCTGTGATTATGGGAGTCATTAATGAGGTAGGGC
TACATGATAAGCAAGCCTGGCCTTTATTAGGGTTCTCTTATAAACCTGAAGATAGACTCA
CACTCAATTGTATCTACCCGGTAAATTTTTCTGCAGAATACCAGTGCACACCTGTTTGCG
ATTTAGGAGTAGCATATCGCCTGACACGACTTCGTAAAAAATTCCCTAAAAATTCTTTGG
CTACCTCTGAAGGAATTTTTGAGTATTCAGGAAGAGAAATAGAAGGGAATATCAAGCTGA
TTTTTTGGCCAGGACAAAGCCTCAAAATGTTTGGAGGCTATTCCGTAGGGAATGATATTT
CATTGGCAAATGCTCATAACGAAGACGAAAAGATCTACAAATTCGGTTCTTCGCTGTTCT
TTGGAGCTTCTGCAAATTTGCATTTCTAACAAGGTAAGTTTGTTCTATTGATTGCCCGAA
CCAAGCACCTCATTGAATGTTTTGAAATGTGTTTTACAGACTTTTTCTAATACAACCTGT
CCTTTGTTATGAAGAATCTCTTTGGCTCGTTGCTTGACTTTCCCAGAAGCTCCTTTTAGA
AGGCGGATTTGGTATTGAGATTCTAGGGCGTGTATGGAAGAGAGAAAAGCTTCGCGAGCT
AAGATAGAAGCTGCAGCTACCACCACGTCTTGTTCTGCACGATGACGCTGGATTAATTCA
ATATCCGAGCGCTTCTTGCGAACAGCCTGTAGAAGGACTCTCTCTGAAGAGGCGAATTGG
TCTGAAATAGCAAAGACTGCTCCTGCAGGATGAGGAGCCAAATTATCGATAATAGTGGCG
TGTGTCCAAGCCAGGAGGGAGTTTAAATTCTGGAAATTGGCATATAGTGCGTTATATTTT
TCTGGGAACAAGGTAATGACTTTACACGCACAAAGCGAGCGAATGTTTTGGGCTAAAGAA
AGGATTTTAGCATCAGGAATGAGCTTAGAATCACAAATGCTGGTTTTATAAAGAGCTTCT
ATAGCTTGTGGGGAAGAAGCATATACTCCAGCAGTGCACAGAGGCCCAAAAAAATCTCCT
TTTCCAGATTCATCCACACCAATGCGAGAACGTAAATCCTGTTGTACGTTCTGTGAGGAG
AACGTTTGTAGAATCTCTGGCTCAAGGAAAAATTCTACAAATTCTTGAGTTCCTTTACCC
TGTACTACAATTTTCCCAGATTGATATACAGTGCAGCTAACGGTCGGAGATCTTCCTTGA
AATACAGTGTGGGGGGGGATAGAGATGGTGAACCCTTTCTTTTCTAGTTGTTCTCGAAGT
ATAGAAAATAAAGAAGGAGACAGTTGCGAAACGAAAGAGGAGGGCATGATCACCTAAGAA
AAAAGATTCTAATTTTAAGAAAAGGAAGAGCTGTTACCGTAGATTCTTCTTCATATTCTA
TCATCCTGAAATCTTTATGATCGAAAAAATTTTCTGCGAAGAATAAAACCTTAAGTGTAA
CGCTTGAGAAAAAGTCTAGGAAACTTTGATACTAAAAAAGAGGAAATCTAAGAGGCCTAT
TTATTTCAGTAACGACAGCCTCCTTTCCTTTTTATGGGTAGAGAGCAAACCAGGGGAATT
ACATGAGCGAACATGTCCACAAAGAGTTATTACATCTAGGGGAAGTTTTTCGTTCGCAAA
GAGAAGAAAGAGCGCTTTCTCTAAAAGATGTAGAAGCTGCCACATCTATTCGTTTGTCTG
CATTAGAGGCTATAGAAGCAGGACATCTCGGGAAATTAATTTCTCCTGTTTATGCCCAAG
GTTTTATGAAAAAATACGCAGCTTTTTTGGATATGGATGGGGATAGATTGCTGAAAGAGC
ATCCTTATGTATTGAAAATTTTTCAGGAATTTTCTGATCAGAATATGGACATGCTGCTTG
ATTTAGAATCCATGGGAGGAAGAAATTCTCCTGAGAAAGCGATCCGTAGTTGGTTAAATC
TAGGCTGGGCTGGAGTCTTCGTCGTAGGTGCAGCTTGTATTTGGTGGCTAGGGAATCTAT
TCAACCTTTTCTAGAACGGGTATCCACTCTTCGTAGTAACTTATGAAAACTTTGTATTAA
CGATTGTTTTTGTAGGAGAGAATCTTTTAGTTCGTTACGCGTAAAGATTTTCCTCGATCC
GGTTCTTTTGTAATGCAGGCGAGTCTTTCTAGACAATCCGAATAAGTCCACAATGGCCGG
GAAAAAGTTTGGAGCAGCTAACAGCTCTTCTTCTGAAGAGAAAAATTGCAAAGAGTAGGG
AGCAAAGCTATTTGCAAGAACTGTATCGGCAGCTCCTATAATTGCTAAGGAAAGAGAGGC
GTCTGCATAAAACTCTCCAAACTCTATTAAGAATCTTTGAAGCGCTTGTAGTGAAGTTCC
CTTTACAATGATGAGAATGTGACTAAAGGCGTAACGTCGTTTGAATTTATGTCGCAGCTT
TCTTTTCCATCGTTTATGAAGCCACAACCACTGTTCAGGTTTGCATGTAATCCCTTTTTC
AAGAAATCGCATGAGCCGATCCATCAACTGTTCTGTAGATTCCCGTATGGATAGCTCTGT
ATTTGCATGGAATGCTTTACTAGGGACGACCAGATAGTTCCCATTAGGTTTTCGGTAAAT
AGCAACAGCAATAACTGTTTTTTTTGTTTTGTAGGCAAGCAAAGCAGGAGAGGTGGTAGT
AAAAGCTTGGGAGCCGAAAAGAGGATAAGAATATTCCGAAGAAAGTAATACTTGATCCCC
AACAATGCCGACTACCTCTCCTCTGTGGAGAGCTCGTAGCGCTTGGTTAATTGCATTCTG
TGGAGGAACAATTTTGCCTTGGAAAGATTCTCGCAGTGAAATGATTTTTTGATTGAGCCG
ACGATTCTTTACAGGTTTGGCAAAAGCCAGCCCCGGATAGCGTTTAGTAATGTAAAGGAA
AGGGAGCTCCCAGTTAGCTTGGTGACCACAGAATAAAATGGCTCCTTCTTGTCGATCTAA
ACGTGAAAAGAAATGGTCAAGTTCTTGTTGTGAGGAAACTTCTTCTGGAAAGAAACCTTC
AGGAGCATCTTCAGAAGTAGCAATAGCAATCATTTCATCGATATGTTTGGCGAATTTATC
TACAGTTGCAAGCTCTACAAACGTAATGATCATCTGTTGTACGGATTGGCGTGCAATTTG
ATAGCGTTCGGCGAAACTTTTTTCAGGGAAAGCTAAAGCTAAATTAGTAAGAGCTGTTTT
TCGGAAATCAGAGATGAAATAGAAGAGAGCGGTTCCGAGCCCTTTGCTAAAAAGTCGTAA
GGAGGATCGAGGAAGTAATCGTAAGATGGTCAGGACTCCAAGACCTAAACCATAAACGAG
ATGATCGACGAGAATTTTTCCCCCCGTACGTAATCTTTTAAAGAGCATAGTATGTGTTCC
GTAAGGCTAGTATGACTTTGCTAGTAGTTACAGAAAGAAGCTTTGTGATCGAGACAGGCT
CTACGTAAAAGCTTCTTTATATAAAACGCTGTTTCAGTTGAAAAACGCTCATCATAGCAT
CAGGAAGATTTTTTCTTTAGAGAGGATGACGTTACTTGAATAATCACTTTATTTCCTGAC
GTATGCGCCGTTAAGGCTAAAGGTTCGCCATTTTGATCAAATAGAGTAAGTTTTCGTAAG
TATTCTCTAAAGCGATGTCGAATACCTGCTTCGTCAAGGATCATATGTTTATGCGTCTTT
TGTTCTTGAGCCGTAACTGCCTGAACAAAAGTATTCTCTAAAGTTTTCTCGTCTAGAAAT
TCTACAGCCCAATGAATGAAGTGTTCTCGCTGAGGTTTTATAGGAGGCTCCATAATAATA
GTGAGTGCTATATTATTTTTTACAACATCTAGGAACAGATGGCTGACATCTTTTACATAA
AGCGGTAGGTCCATTTGGTAGATCCCATGATTGAGTACTAGAGGAGCATTCTCTTCAAGA
TAGTAGTTTTGTGGGTTCACAAGTTGACTATTTTCTACAGGGAAAAATAGAAGGACCGGA
AGATTAATATTAAGAGGAATAAATTCTTGTTTTAAGAAAAGAAGTCGCAAAAAATCTGCT
TGCGGATCATTCAATTCCATGTAGCTATTGTCGAAAGGTATATAAACTTTTTTCCAGTCT
TCAGGGACAAGGTATACTACTTCATCAAGATTCCCTTGAGCTAGACGATTGCGGTCCAGT
TCTTCAAAAGAAACTTTATTAAGGTTAAAAGTTAATTCCAAACCATGATCTTTTAAAGAA
GAAACGTATTCTTTAGGACCACTTACCTTTTGTACTAAATACTTAGGCCAGGTGTCTAGG
TATTCATATCCTTTAGGAGCTCTGCCTATGGGTTTAGTGATAGTGACAGAAACATCTTCG
GTAACAAATTGGGTTAGACGAATGAAAATGTCTTCCGATGTGACGCTTTTAATATTTTTA
CGTAAATGGATGTCTGTGTCCAAGCATACTAAGTTGTAAGGATCGATGGTTTCTATCCAA
CTTTCAGTTCGTCCTTTGGCACTGATCACTATCTCTAGATTGGAAGGGCGAAGCTTCTCA
ACAACAGATTTATTCCCTGTAATCATCATGGCAACTTTTTTCTTTAGCAGACCATTTGCC
TGCAATCCGATTACAGCCTGTTCCGGAGCTAGATCAATAACGCGTACAGGAATATTATGA
AAAGTTCTCGTTACCGTAATGGACTGATTTGCAAGCGCCCAGATAATAATGGCAAAACCT
AAAGAAACGAGTTTTTGGAGCCAATTACGAGAAATCCAAGAGACGAAATTGATCATTTTT
TACGCATCCAGGAGATAATAGGGTTTGTTTTTCGTTCATTGCGCGTTAGGATACTTCGCA
GGATGGCTTTAAATCTATCCATCTTTACTCCACGAGTTAAAATTCCATCACGAGCTAAGG
AAACTGCACCGGTCTTTTCTGATACTACAATCACGAGAGCATCGGTACGCTGACTAGCAC
CGAGTGCTGCACGATGACGCGTTCCCATGGATCGCGACAGTTGTGTGGTATCATGAGCAA
GAGGAAGAATTACTCTAGCGTAAGAGATAGTCTCGCCTCTCATTAACACGGCTCCATCAT
GTAGATGGGAGGAGGGCTCAAAAATAGCTTCGAGAAGTTCTTCTGAAAAATCTGCATTAA
TTTTCACGGCAGAGAGATTAAGCAGATCATTCAAAAGACGCTCATTTTCTAATACAATGA
GAGCTCCGATTTGTCGTTCAGCCATGCGATAGATGCATGCTGTCAAATGGTCAATGAATT
CGTCTTGCATATTGATGACAAATTTCTCTCTACACAAGCGTATCCTAGAGAGAGCAAGGC
GAATTTCTGGTTGGAAGATAATAAATACCACGATAGCCGCAATATTCACTACATGAAGCA
TCAAATTGCGAATAACGGGGAGATGAAGTTTTTCTGCTAGAACAAATAGGCAAAGAAAAG
ACAACAAGCCAAAGACGAGGTCCATGGCGCCTGTTCCCCAGAAAAACTTTAGCAAATAAT
TAAGGACCACCCAAATTAAAGCTATCTCCAACAGAGGTGTGGTGTAATACGTTATACCTA
CGAACATCTATATAAGATAACCCTAGCAGTTGAAGTGTTTTCATTATTTTCAGCAAAACA
AGAAGCTGTACCAACTCCTTGAAACTTATTACGGATGAACCGAAGTCAAGGAAGGTCTTA
AGAAGGCCTTTGGGAAAGGACTCATCCCTAGTTTAGCTGGAAGACAGTTAATGGCAAAGT
ATTTTGTGGAAAAGGGCTGTTTTAACAACTGGTGACAGGGAAACGTGCATAGTATATATA
CTAAAAAGAATACTAGAAGTTTTTGATTTGGAGAGCCAAATATGAGTGCTGAGATATTGG
CGAGAGTACAGTTTGCGTTGTTTATCGGATTTCATTATCTGTTTGTCCCCATTAGTTTGG
GATTAAGTATGATGATTGTTCTTATGGAGGGGCTCTACTTATTCACAAAAAAAAGTATTT
ATAAGCAGTTGACCTGGTTTTGGATTAGGATTTTCACCTTAACTTTTGTTGTTGGCGTTG
TCACAGGATTGATGCAGATTTTTTCCTTCGGAGCAAATTGGTCTCGATTCGCAGAATATA
CTGGAAACGTATTTGGAATGTTCCTTGGTAGCGAGGGAATGTTTGCTTTCTTCTTAGAAT
CTGGATTTCTAGGAGTTTTGTTATTTGGTCGCTATAAAGTATCAAAAAAAATGCACTTTT
TTTCAGCCTGTATGGTTGCGCTCGGCGCTCACATGAGTGCTTTTTGGATTGTTTGTGCGA
ACTCTTGGATGCAAACGCCTTCCGGTTATGAAATGGTCATGCGTAATGGTATGTTAGTTC
CCCAAATGACTTCTTTTTGGGCAGCGGTGTTGTCTCCTTCTGCTTTGCAGCGTTTTACAC
ATGTTGTTCTTGGCGCTTGGTTATCTGGGATATTTCTTGTTCTTTCTGTTAGTGCTCACT
ATCTACGTAAAGAGCGGCATAAAGATTTTGCGAATCAGGGGTTAAAAATCAGCATGTTTT
GTGCTTTCCTTGTTTTGGCTTTGCAGCTTTGGTCAGCAGATGTCACTGCAAGAGGGGTCG
CTAAACACCAACCTGCCAAGCTTGCTGCGTTTGAAGGTGTTTTTAAGACTCAAGAACACA
CCCCAATTTATTTACTCGGCATTGTAGATATGAAAAAAGAGCGAGTCATTGGGATCCCCA
TTCCTTCTGGTTTATCGCTTCTTGTTCACCGAAATGCAAAAACTCCTGTTACAGGACTGG
ATCAGTTCCCTAAAGACGAATGGCCAAATGTCGCTTTCGTTTTTCAAACGTATCACTTAA
TGGTCATGTTATGGGGAGTAATGGTACTTTTAGCTCTGATAGCCTTTGCTGTGTATAAGA
AAAAATCTTGGAGCTGCAAGAAGGGGATCTTATGGATACTTTCCTTCTCTGTGCTATGTC
CTGAGTTATGTAATGAAATCGGCTGGATTTCTACAGAGGTAGGGCGTCAACCTTGGGTTG
TTTATGGCTTATTAAAAACTAAAGATGCGACCTCTCCTATCGTGAACGCAGGGCAAATTT
GGCAGTCTTTGATTCTGTTTTCGATTATTTTTATTTGTTTATTAAGTGTCTTTGTCTCGC
TTCTTTTGAAAAAGATAGGTGAGGGACCAGATGAGCAAGACCTTATAGAAGTAGATTTGT
GAGGGCCTTCTTTATGGAGTTTTCTTTAGCAACGATTCTCCCTGTTGTTTGGTATGTTAT
TCTTTGCATCGCTGTATTTGCTTATTCTTTAGGAGACGGATTTGATTTAGGATTGAGCAC
GATCTATTTTCTTTCTAAAGATGAGAAAGAACGTAGGCTACTCTTAAACTCAATAGGCCC
CGTATGGGATGGCAATGAAGTATGGTTTGTCATCATGTTTGCTGGATTGTTTGCAGGGTT
CCCGACCGCTTATGGGACCCTGCTTTCCATCTTTTACATGCCTATTTGGACTATGGTCAT
GCTATACATATTCCGAGGCTGTTCTCTAGAGTTTCGTAGTAAAGCAGAGTCTAACCGATG
GAAGCTGTTCTGGGATGTTCTCTTTTCTATCTCAGGGATGTCTATTAGCTTTTTCCTGGG
GACATTAGCTGGGAATTTATTAGTTGGATTTCCGATCGCTCCAGATACTTCGTATAGTTC
TTTATCTTGGAAACTATTTTTCCGCCCTTATCCAGTATTATGTGGGTTATTTGTAGTTGC
TGCATTTGCTCTACATGGGATTAGTTTTGCTTTAATGAAAACTACAGAAGGGCTGCACGA
ACGTTTGAAAAATAAATTTTCTTATGTTCTGTCTAGTTACTTGGTTTTGTATCTTTCCTT
GCTCATTGCGACTATTTTAGGGATGCCTCAGACCCTAGGAGTGTGCTGTCGTATTGAAGG
CGCTCCTGGTATACCAGCGTATCCACTCATCATCTTATTATCGGTAGTAACGTTGTCTTG
CTGTTATGCAGAAAAGAGAGCGGTCTCTATTGGTAAATACGGGAAAGCTTTTGTTCTCTC
TTGTATCAACTTGTTGTCTCCAATACTTGCGTATAACATATTGCTCTTCCCTAATTTATT
AGTATCTACGGTGGATAATCGTTATACTATGACCGTGTTTAACGCAGCCGCGGAAACGCG
AACCTTACAACACCTAGTCACTATTGTTTTAATTGGGCTCCCGTTTGTCGTTGCCTACGC
GGTATACATATACCGGGTGTTCAGAGGCAAAACAGATTTCCCTTCGATTTACTAATTGCA
GTAGGGTACAAGGCTCTTGAAAAGGAGCCTTGTATCTTGTGCAAACAAAAGAGATGGGGA
TAGCGAAAAATCACAATTTTTCTTTGAGAAAGTTAGAGAATAGTTGCAGCAGCTGCAGCT
AGTTCGGAACGTTCCGTTCGGGTCATAAACATATGTCCATACAAAGGTAAATGGTGAAAC
TTTCCTACTAGGTAGGTGAGACCATTGGAATTTTCATCAAAATATAGACTGTCTATTTGG
GTAGGATCGCCGGTTAACACAATTTTTGTTCCTTTCCCGGCTCGAGAGATGATTGTTTTG
ATTTCATGGGGTGTGAGGTTTTGCGCCTCGTCGATGATCATAAATACTTTAGGTAGAGAG
CGTCCTCGGATGTAAGTAAGCGCTTCCATTTCGAGTTTTTTTGTTTCCATTAAACTATGC
AAAGTTTCTGAAAAGTCGCCCATATTATTCACATCGAATAAAAATTCCATGTTGTCATAG
ATCGGTTGCATCCAATGCATGAGCTTCGCTTCTTTTATACCAGGAAGAAATCCAATGTCC
TTCCCCATAGGAATAATGGGTCTGCTAACTAAGAGTTTGTTATATTTAGGTTTCTCAAAC
ACTTGGTACATTGCTGCTGCTAAGGCCAGTATTGTCTTTCCGGATCCAGCTTGTCCCATC
AAGGTCACAAGTTTAATATCGTCTCTTAGTAGTAGATCTAGAGCGCATCGTTGTTCTATG
TTCAAAGGCTTGACACCCCAAATTTTTTCTGGAGCAGGCTTGAGGGATAGGATTTTGTTA
TCTTTAGAGCTATAGCGACCAACAGCGGAATAGTTATCAGAGTCACCAGAAAGAAAAAAG
TATTCGTTAGGAGAAGGTAAAGGAGATAGATCTGAAGGGAAGGCGATAGAGCCATCCTTA
TAGAAATATTCAATTGTGCTATTCGCTACCTTTAGTTTTCTATGTCCACGGTAAAGGGAT
CGGAAAGATACGCATTTATTTTCATAGTCTTTAGCTTCGATCCCTAGTGCTTCCGCATGG
ACTCGTCTGCCAAGACTTTTGGTTACGAAAACAACAGGCTCTCGTTGAGAAATGATTTGG
AGTAGCTCTAGCGTGAGGTGTTTTTTCTGTTTCTCGTGGTTTGAAAGATTGACTAGAGGA
GAGACTTCAATACATAACTCGCTGCCGTTTTTTAATAAAATTTGACCAGAGGAGGGTCTT
TCCGACTGCTCTAGTAATAGACGAATATTGCCCAATGCTCTGGAAGCATTTTTCCCTGAT
TCATCTCGAAACTTTGCGCAGGATTCCAATTCTTCGATTACTGTAAAAGGGATAATGATG
CGAGTGTTAGAAAAAGAGGAAAGGGCCTTAGGATCGTAAATCAAAACGCTGGTATCAATA
ACAGAGGTTTTTTTCATTACAAATTCCTAAATGACTCAAGTGTAAGGGGGAGATAGTACT
TTGATTGTGTATCATATCCAGAAAAATTAAAACATGTCTTTGTTAGAGAGAAGTCGGGAG
AGAGGGTTTTTAGCAATCAACCTCCGCGTGTGCTAATCTGTTTGTCAAAAATGTACCCCT
TAACTACAATGCCGAGGAAAGCGAGTCCTTCTGTTGGAGGTTGTTATGAAAGTCAAAATT
AATGATCAGTTCATTTGTATTTCCCCATACATTTCTGCTCGATGGAATCAGATAGCTTTC
ATAGAGTCTTGTGATGGAGGGACGGAAGGGGGTATTACTTTGAAACTCCATTTAATTGAT
GGAGAGACAGTCTCTATACCCAATCTAGGACAAGCGATTGTTGATGAGGTGTTCCAAGAG
CACTTGCTATATTTAGAGTCCACAGCTCCTCAGAAAAACAAGGAAGAGGAAAAAATTAGC
TCTTTGTTAGGAGCTGTTCAACAAATGGCTAAAGGATGCGAAGTACAGGTTTTTTCTCAA
AAGGGCTTGGTTTCTATGTTACTAGGAGGAGCTGGTTCGATTAATATGTTGTTGCAACAT
TCTCCAGAACATAAGGATCATCCTGATCTTCCTACCGATTTACTGGAGAGGATAGCGCAA
ATGATGCGTTCATTATCTATAGGACCAACTTCTATTTTAGCTAAGCCAGAGCCTCATTGC
AACTGTTTGCATTGTCAAATTGGACGAGCTACAGTGGAAGAAGAGGATGCCGGAGTATCG
GATGAGGATCTCACTTTTCGTTCATGGGATATCTCTCAAAGTGGAGAAAAGATGTACACT
GTTACAGATCCTTTGAATCCAGAAGAGCAGTTTAATGTGTATTTAGGAACGCCGATTGGA
TGCACATGTGGGCAGCCATACTGTGAACACGTGAAAGCTGTTCTTTATACTTAAGAATAG
TCCAAAGAAGACTGGCGTTTTCAGAGTAAAAGATCGAACAGTCGCGGTTGACTTTTTCCT
TTAAGTCAATAATAATTCCCTCTCTAGAGGATGAGTCTTCTAGAGCTGCGAATGCCTCAT
TGGGGGCTCAGATTTTAGCGAATTGCAGGAGTTTTTGCGTGCGAACGTTGTCTATTTCTA
TGCTCATTTTTGCCCTTTCTTGTGGGGCAGATGCCTGCTTATGTGCTGCGGATCTTTCCA
AAGCAAAAGTTGAGGCTTCTGTCGGTGATAGAGCGGCTTTCTCTCCGTTTACAGGAGAGA
TCAAAGGAAATCGTGTGCGTTTACGTTTGGCTCCGCATACGGATAGTTTTATCATTAAAG
AGTTATCTAAAGGTGACTGTCTAGCTGTTCTAGGAGAGAGCAAAGACTACTACGTAGTAG
CTGCTCCTGAAGGAGTTCGTGGTTATGTATTTCGAACTTTTGTTCTCGATAATGTGATTG
AAGGGGAGAAGGTTAATGTTCGGTTAGAGCCTTCGACTTCTGCTCCTATCTTAGCAAGAT
TGTCTAAAGGAACTGTTGTAAAGACTTTGGGCGCAGCTCAGGGTAAGTGGATAGAAATTG
CTCTTCCCAAGCAATGTGTTTTTTATGTTGCGAAGAATTTTGTGAAGAATGTTGGGGCTT
TGGACCTATACAATCAAAAAGAAGGGCAAAAAAAATTAGCTTTAGATCTATTGAGTTCCG
CTATGGATTTTGCAGATGCTGAGTTGCAGAAAAAGATAGAGGATATTGATTTAGACGCCA
TTTATAAGAAAATGAATCTTGCGCAGTCTGAAGAATTTAAGGATGTCCCAGGTTTACAAT
CGTTGGTACAAAAAGCCTTAGAGAGGGTTCAAGAAGCTTTCCTAGCAAAATCCTTGGAGA
AGAGTTCTGTAAAAGTCCCAGAGATCCAGCATAAAGTTTTGGAAGAGATCGCTGTAGTTT
CTCCAGCTGTTGAGGAAACCCCAGTTGTGACAAAAATAGAAGAACAAAAGGTTACAACGG
TTCCTGTTCCTGCTCCCGCTGTTGTTACAGAGCCGGCTCAAGATTTAAGCTCTGTCAAAG
GTTCTTTGTTATCGCATTATATCCGTAAAAAAGGTTTCGTTAAGGCCTCTCCTGTTATAG
AAGGAAGAGAGAGTTTTGAGCGTTCTTTGTTTGCTGTTTGGGTAAGTCTTCAGCCCGAAG
AGATTCGGCATCATCTCACTATGGAATCTTTTTATAGAGATGAACAGAAGAAGAAACGAG
TGCTGACCGGAGAACTCGAAGTGTATCCTCACATCGTTAAAAATAATCCTGGCGATTATC
TCTTGAAAAATGGTGAAGACGTAGTGGCCTTTGTCTATGCTACTAGTATCGATTTGAGTA
AATGGTTAGGAAAATCTGTAGTTTTAGAGTGTGTCTCTAGACCAAATAATCATTTTGCTT
TTCCCGCCTATATTGTTTTGTCAGTAAAAGAAGGGGCATAAGCAAGTTCAATAGGAGTCT
TGTTACTTAGGTAACAAGACTCTTCTTCTTTTTTCTTTTTTGCTAAGAGCTACGCGGGGG
TTCTAATAATGTCTCTTCCGGGATTCCTGATTGAGGAGAGTCTGGCAATTGAATAGAGGC
ATCCTGTTCTGGAAGTAGAGAAGGCGAAAAAGTTCTATGGAAAAAAGCTTTAACAGCCCG
GAAGATTTTTAGAATAAGGGATCCAAGGCAAACTAAAGCTTTGATTCCAAAGACTTCTTG
CATCGCTTTTGTGTGCACTTGTGGCCATTCTTTTCTAATGATAGAGCAGGGGAACTTATC
GCAAGGAATGTTCGGGTCATTTTGACAGAGGAATCCTCCTGTTCGTTGTACAAAGGCTGT
ATGTAATTTGCGCATGTTATACAAGGTGCGAATCCCTACAACTGTGCTCAGAATGGGCAC
ATAGCTGCAAAAAGATGTCAGCGCATTACGACGAAGATAGTTGTGTTGTAAGCAATCCCA
TGCCGGTAGGCTATCCGTATTGTGGGCATGCTGCATGAAAAAAAAGGTACTAGAAAAAAC
GTACACGAAGAATACTCCCTTAAAAAGGTAAAGCTTCTAGCTTTTGAAGCGGGGAGAAGT
ACAGAGGCAAAAAATGCGGACGTAAGAGAAAGATCACTGAAAGCCAGAGAGATATTCTAA
CAGAATTGGGGAAAAATTTCGATAAAAAACGGCCTCTCCTTCTGTATGCCTCTTGGGGAA
CTCGGTGGACTCGTTATTTGGGAGGACACGAAAATCCAAGATTCCCCACTAGGCAAAAAC
AGAAGAAGAAACCTATGGAGGTGGAGAGAGTCGAACTCTCGTCCTTAGTAAACTCCCCGC
TAACCTCTACATGCTTAGTTCCTAGGTACTATACGTTATGTCTCCTCAGCTAGAAACCCC
CATAGAGACTAACGACTCTCATTAAATTTCAAACTCATTTCCTCGAGAATTAAAGGACCC
AAGTTCTAACCAGATACATGACGGTGTTTCGAAAACCTCTGGTGGAGCTCGCGAACACCG
GGTCACCCGTATTTAGGTAACAACTTTGCTAATTAAGCAGCTACTCTTAGATCTTCGAGA
TCAGCGAAGCTGATAATTTCGCATTCAGCCTTAGGTTCGGCATTTATTGTTTTGTCGGCT
TTTTGGGAGGCCAGCCAACGCCCTCCGCATGCAATTAACGCTTCATTTCTAAGTCGAAAC
CTTTACACCCCCATAGCCGAGGATTGTAAGGATTCTGAGTCTTTTCCGCAATGTTTTGAT
GAGAAATCAATGTAACTTGTTCATTAAAAGCGGATTGTAGTCGAGGCAAAGGGAAATGAA
AGAGAGGGGATTCAGGCGATTATATGGGGTTGGCCTAGGAGTAAAAGAGTGGTTCCTCCA
TTTATTGTGCTCTCTTCCGCTCGCTCGATAAGCATATTTTAATTAACGGTTTAAAAGGCG
AATCGATCATAATCCGTTAGTTAAGAAATACCTGTTTAGGAAAGCAGTTAAACTGCAAAC
TTTGTAAGCAGATCGATCAAACTTTCGAAAGCATCAAAACCCATAAGTGAATAATCAAAG
AATGGATAACGAAGATAAGATTAGTATTTCCGCCAAAGAGGAAAAGATTCTATCTTTTTG
GAAAGAGCAAGATATTTTTCAAAAAACTTTAGACAATCGAGAGGGCTGCCCCACTTTTTC
TTTTTATGACGGGCCTCCATTTGCTACAGGCTTACCGCATTATGGCCACCTGTTAGCAGG
TACAATAAAAGATGTTGTATGTCGTTACGCGTCGATGGGTGGGCATTATGTGCCTCGGCG
TTTTGGCTGGGATTGTCATGGGGTGCCAGTCGAATACGAAGTAGAGAAATCTTTAGGTCT
TACCGAGCCAGGAGCTATTGAGCGTTTCGGTGTGGCGAATTTTAACGAAGAATGTCGCAA
GATTGTTTTCCGATACGCGGATGAATGGAAATATTTTGTGGATAGGATCGGCCGATGGGT
AGATTTTTCTGCAACATGGAGGACTATGGACCCATCTTTCATGGAGAGTGTTTGGTGGGT
ATTCCGCTCTCTCTATGATCAAGGACTTGTGTATGAGGGGACCAAAGTGGTTCCTTTTTC
TACCAAGCTAGGTACCCCGCTATCCAATTTCGAAGCTGGCCAAAATTATAAGGAAGTAGA
CGACCCTTCTGTCGTTGTAAAATTTGCTTTGCAAGACAATCAAGGCTTTCTTCTATCATG
GACCACAACTCCTTGGACTCTTGTTTCAAATATGGCGCTAGCTGTGCATCCTGAGCTCAC
CTATGTCCGTATTAAAGACAAAGAATCAGGAGACGAATATATCTTGGGACAGGAAAGTTT
GCCTCGTTGGTTCCCAGATCGAGAATCTTATGAATGGATAGGACAATTGTCTGGAAAGAG
TCTTGTTGGACAAAGTTACGAACCGCTTTTCCCTTATTTCCAAGATAAAAAGGAGTTAGG
GGCTTTTCGTATTCTTCCTGCAGATTTTATTGAGGAAAGTGAGGGGACGGGTATTGTTCA
TATGGCACCAGCTTTTGGAGAAGCTGACTTTTTTGCTTGCCAGGAACATAACGTACCTCT
AGTGTGCCCTGTTGATAATCAGGGGTGTTATACCGCTGAGGTGAAGGATTTTGTCGGCGA
ATATATTAAGTCTGCTGACAAAGGCATCGCTCGTCGATTGAAGAACGAAAATAAACTGTT
CTATCAAGGTACAGTTCGTCACCGCTATCCGTTTTGTTGGAGAACTGACTCTCCTTTAAT
TTACAAAGCAGTGAATTCTTGGTTCGTTGCTGTAGAAAAGTTAAAGAGTAAGATGTTAAA
AGCCAATGAATCCATTCATTGGACTCCTGGGCATATCAAACAAGGACGCTTTGGTAAGTG
GTTAGAGGGAGCTCGTGACTGGGCTATCAGTAGAAATCGTTATTGGGGGACTCCTATACC
TATTTGGCGTAGTGACGATGGAGAGCTTTTGGTCATAGGATCTATCCAGGAACTGGAGGC
ATTATCTGGACAGAAGATTGTAGATTTGCATCGCCACTTTATTGATGAGATAGAAATTAA
CCAGAACGGGAAATCTTTCCGAAGAATCCCTTATGTTTTCGATTGTTGGTTTGATTCTGG
AGCTATGCCATATGCTCAGAATCATTACCCTTTTGAAAGAGCAGAAGAAACGGAGGCTTG
CTTCCCAGCTGACTTTATTGCTGAAGGACTAGATCAGACTCGAGGTTGGTTCTATACGTT
AACCGTTATTGCTGCAGCTTTATTCGATCAGCCCGCTTTTAAAAATGTAATTGTAAATGG
GATTATTCTTGCGGAAGACGGAAATAAAATGTCGAAGCGGTTGAATAATTATCCTAGTCC
AAAAATGATTATGGACGCGTATGGAGCAGATGCTTTGCGGCTGTATTTGTTGAATAGCGT
GGTCGTTAAAGCTGAAGATCTTCGCTTTTCCGATAAAGGGGTAGAGTCTGTGCTTAAGCA
AGTTCTATTGCCGTTGTCTAATGCTTTAGCTTTCTATAAGACTTATGCGGAATTGTATGG
TTTTGATCCTAAAGAAACAGACAATATAGAACTTGCTGAAATAGACCGCTGGATTCTTTC
TTCTCTATACAGTTTGGTAGGGAAAACTCGAGAAAGTATGTCGCAATATGATTTACATGC
TGCTGTAAATCCTTTTGTGGATTTCATTGAAGATTTAACTAACTGGTATATTCGTAGGTC
GCGGCGACGTTTTTGGGATGCCGAGGATTCTGCAGATCGACGGGCAGCATTCTCTACACT
TTATGAAGTGTTGGTAGTCTTTTCTAAAGTCATTGCGCCATTCATTCCTTTTATTGCAGA
AGATATGTACCAGCAATTACGAGGAGAAACGGATCCTGAGTCTGTGCACTTATGTGATTT
TCCTCACGTTGTCCTAGAAAAGATTCTTCCTGATTTGGAAAGGAAAATGCAGGATATTCG
AGAGATTGTAGCTCTAGGGCATTCTTTGCGTAAGGAGCATAAACTGAAAGTACGTCAACC
TCTTCAAAACGTGTATATTGTAGGAAGCAAGGAGAGAATGGAGGCTTTAGCTCAAGTTGG
ATCCTTGATTGGAGAAGAGCTTAATGTGAAAGACGTACATTTTTGTTCAGAAACTCCGGA
GTATGTGACCACTTTGATTAAGCCTAATTTCCGAACCTTAGGGAAGAAGGTAGGTAATCG
TCTTCCAGAAATTCAAAGAGCTCTAGCAGGATTGCCTCAAGAGCAAATTCAGGCTTTTAT
GCACAAAGGGCAGATGGTTGTTTCTCTAGGAGAAGAGACCATTTCTTTAGATAAAGAGGA
CATTACAGTTTCTTGGGCATCGGCTGAAGGATTTGTAGCGAGAAGCTCAGCTTCTTTTGT
AGCAGTACTGGATTGTCAGTTAACAGAGCCTTTAATTATGGAAGGTATAGCCAGAGAGTT
GGTTAATAAGATCAACACTATGCGAAGAAATGGGAAATTACACGTTTCTGATCGCATTGC
TATACGTTTACATGCCCCTGTTATCGTTCAGGAAGCGTTCGCTTTACACAAAGAGTATAT
TTGTGAAGAGACATTAACCACTTCCGTTTCTGTGATCGATTATAAAGAAGGGGAAGAGTG
GGATATTAACGGTCACGCAGTGTCCTTCGTTCTGGAGCGAGTTGAGCGTTGAGATCACTA
TCATTGAGCAAAAAAAGAGGTCTTATTAAAAGACCTCTTTTTTTTTGCTCTTAAGGGAAT
AGCCTATGGTTTTTTCGATAGTACCATAATCCTATGCAGTAAAGAAAAGCTCCTAGAGCC
AATCCATTTACGAGGTAGCCAGGTAAACTCAAGGGCGTTATATTGGAAGATAACAATCCT
AGACGATTAATAGGCCAGAAGATCCCAACAGGAGATCCCAAAAGATTTTCAACGGGAACA
AAACCAAAATCACGGCTATCAGCGCTCATAGGACAATTATCTCCTAAGACAAGCACGTGG
CCTTCTGGAATTTTAAGACCGAAATTAGTAATAAAGGAAACAAATTCCTCTGTAGATTCT
GGAGGAGGACCTCTGTCAATAAACGCGATGTAAGGTTTGTCTTCAGATGATTGAAGTTCT
TTTTCCTCTTCAGACACAATGAATTTCTGTAAGGCAGGATCGCTATCAATAAAAACTGGA
GAATCCATAACGAACAGGTTCCCTTGATTGAAAAATGCATAGCGATTAGGGAACGGAGCA
TATTGAGGGTTTTTAGGAATATAGATCGTGTGGAAACTAATGCCGCAATTAAATAAGTCA
ATGACCTGAGAATTGCTTAATTGCGTTAAAGGATGCGGCTGTTTGAGTTTCGTTCGAAAG
CCACCCATATTAATTTTAAACACGTCTCCTTTAGAAAATTCATAACATCCGTCAGGAATA
TTTGGCATAGGTAGGGCAAACATCCTGACCATGCCTGAGGTATTCATGGGAGCAGGTTGG
TACTTGTAAGCATATCCATCTACAACTGTAAAACGGGATGTTGTGAGGTTATTACGAATC
AAATGAATATGTTCCTTCCTTAAAGGAAGCAAGGTTTTCATAGGTTCGATAGTAGGAATA
AGCTGCGTTTCAAATGGACGTAAGTGAGGGTGAGGATAGGAAACATTAGGAGTGTGGGCA
ATTTCTAGGTAGGTATCCGAAAGAGGAGAGGGAAGGACATGAGTAAGAGCAGCTTGTTTT
TTGGTAAGAATGCGAACCATCGCAAAATTTTTTATTCCGAATAGATCGGCATAGCTAACA
GGCTCATTATGAGGATCTTTTAAAGCATAGGGAGTGTCATTATGCCAAGAATTCTTATAG
AAAAATTGTCCATAAGAAGCCTGTTGAGGGAGAGAAATCTTTCCACAAGGTGTGTGAAAT
TGGTTAAAGATCACATCTGTTTGCTCTTCTGAATGAGTAAGAATTTCTGGAGTTCCATCA
AAAGAAATATAGGGGACGTGGTAGAGATTCTCTGTATTTTGGGGGAAGATGGGCTCTCCG
TCGCAATCGATCCCGTAAATTTTCCCTCCATAAAAATATACGGTATCTCCAGGTTTACCC
ATGCACCGTTTGATATAGCGTTTCTTTCCAGGGATGATTCCAAAATACTTAGTGTCCGCG
TTAGGGATAGGAAGGTCTCCAACAGTGAAGACTACCAGCTCTCCTCGAGTGATAGCCTCT
GGTGTATAGCCAATACTTCTGTTACTAAAAGGTAGCCGGAGTCCAAATGTTGTTTTGGAA
ACGAGAATACGATCTTGTTCAAGAATGGTAGGCCGCATAGATCCTGTAGGAACTTCATAT
AGCTCAAACCAGAACTGGCGGATTAAAAAAGCAAGAATGGCAGCAAACGTCAAAGCATAG
ATAAGATCAAAAGTAGTTCGGAGTTTGGATTTAGGGAATCTTTTTTGTATGGCTTGAGCT
TGCTTAGCAAAAAGGGAAGCATCTTCCCTATTCTGATCCAAAATAGCCTCTTCAAGCTGT
TTCAAGACTTCTTGTAGTTCTTTTTGAGTTTCCGGATGAGAGAGCATTTTTATGCTTTTC
AGCAATCTAAAGGAAGAATGAAGAATGCGACGACTCTTATTCAGGGAATATAAGCGACTC
ATGTAACTGCTCGTCATTAGATTTAACAGTATTTATGTTAGGAGAGACCTCTCTTCACTA
CTTTCTATTGTGAAAAAATTTAGATTTTTTTAGGGCAGGATCTACTTAATTCATATGGAG
GTCTTTAAGCCAAGGTTCATCTTACATAAAAAGCTTTTTCGGCACTACATTGAAACCGTT
TTCGATGAAAGTATGAAGATGGCTAGAAATTGGGAAGAGCTGGATAGGAGAAGGCGGCTT
GGTGCCCCATTTCAATAGTCTTAATAATCACTGTCCCTGTAGGAGTATCAATACTAGTCC
ATAGAGGAAACGCTAAACGTTCATTGTTAGAAAAATATATGAGAATATTTTTTTCTGATA
GAGGAGAAGAATCTTTTGGCCAAACAGAAATCCAAGCACTGGAAGGAAGGGTTATGAGTT
CTCCATTCAAAGATGTTCGCGGAGACCAGGGGGTGCGTTCTTTCCCTTTGTATTTAATTA
AGTGAGAGGGGGCTGGAGATAAAGGGAGTCGAAGGATTTTTACAAAGAAAGGCAAAGGAT
CTTTTTCTGAGAGAGGCATCCATTGCGCATTTTTGAGAACAAAAATCATAAGAGGATTTT
TGGAAATTCGTAACAAGTACACTTTTTTTGAAGATTGGAGTTGATGGAAGGCATTCTTCC
AGGAAGACTGTTCTACTAATTTTTTTTCTTGCTGTGTTAGGGAGGCAAATTCAGACACTT
CGATCCAAGTCGCTTCTGAAGAACTTTGGCGAATTAAAAAGAAAAATTTTTGAGATCCTC
GGCTTAAGACGGCATAGTCTCCGGGGCGGGCAGTTAGAATTTTTTCTTGGATTGATGATT
GGAGAGGAGAATGGGCTTCAGCCGAGGGACAGGATATGAAAAATGCCAAGAAAAAAATAA
AAACTTTAAGAAGGTTTTGAGGGTGCATTTTTTCTTGCTTTTTCATAAAATGTTCGGGTA
TGCTCTCCCTTCTGTTATGTGAGATTTTCACATACTAAGATAGTGATTTTGGGGTTGTCA
AATGAAAAAAAACACTCATCCTGAGTATAGACAAGTTCTGTTTGTAGATTCTTCCACTGG
GTATAAGTTTGTTTGTGGGTCTACCTATCAGACAGATAAAACAGAGGTTTTTGAAGGACA
AGAATACCCTGTATGCTACGTCAGCGTTTCCTCGTCTTCGCATCCATTCTTCACAGGAAG
CAAGAAGCTTGTGGATGCTGAGGGTCGAGTTGATAAGTTCTTGAAACGATACAGTGGCAT
TAAGCAGTCTGCTCCTAAGCCTGAAACCGTTGTGGAAGATGTTCTTCCCAAGGGTAAGAA
GAAATCTCCTGCTAAGAAGAAAAAATAGTTTGAGCAGAACTTTCTGTTATCTAGAGAAAA
GCGGGGTGAACACCCCGCTTTTTTTGTTTTAATAAGTCTCTCTTTTTGAATCTGACTTTT
CAGAGTAAAGTCTAGTGTTCCCCAAAAATTGATTGCCAATGTACACTCTGGTCTTTGTTA
GAGAGATACTAGAGTAAAGGCAGAAGAAGTCGTTCATGGAAATAAAAGTTTTAGAGTGTT
TAAAGCGCCTTGAAGAAGTTGAAAAGCAGATATCCGATCCGAATATCTTTAGTAATCCTA
AAGAATATAGTTCGCTGAGCAAGGAGCATGCGCGTCTTTCTGAGATTAAAAATGCTCATG
AGTCATTGGTTGCGACAAAGAAAATTCTTCAGGACGATAAACTCGCTTTATCAACAGAGA
AGGATCCAGAAATAGTAGCTATGCTAGAAGAAGGAGTTCTTGTAGGGGAAGAGGCTGTAG
AACATCTATCGAAGCAGTTAGAAAACCTGCTTATTCCACCTGATCCAGATGATGATCTCA
GTGTGATTATGGAGTTGCGAGCAGGAACGGGAGGAGATGAAGCGGCTCTTTTTGTAGGGG
ACTGTGTGCGCATGTATCACCTTTATGCAGCAAGTAAGGGGTGGCAATGCGAAGTTCTCT
CTGCATCGGAGTCAGATCTCGGAGGCTATAAAGAATATGTTATGGGGATTTCTGGGGCTT
CTGTGAAACGTTTCTTGCAGTATGAAGCAGGAACACATCGTGTGCAAAGGGTCCCAGAAA
CAGAGACTCAGGGTAGGGTACATACGTCTGCGGTAACGGTAGCTGTTCTTCCAGAACCAG
CAGAAGATGACGAAGAAGTTTTCATTGATGAGAAGGATTTACGTATTGATACCTTCCGTT
CTTCTGGAGCCGGAGGCCAGCACGTCAACGTTACAGATTCCGCTGTGCGTATTACTCATA
TTCCTTCTGGCGTTGTCGTTACGTGCCAAGATGAACGCAGTCAGCATAAAAATAAAGCTA
AGGCTATGCGCGTGCTAAAAGCTCGTATTCGCGATGCAGAAGTGCAGAAGCGCGCGCAAG
AAGCCTCTGCTATGCGTTCTGCTCAGGTAGGAAGCGGAGATCGTTCGGAGCGAATTCGAA
CCTATAATTTTCCTCAAAACCGTGTGACCGATCACCGAATTGGCTTAACTTTATATAACT
TAGATCGTGTAATGGAAGGGGAGTTGGATATGATTACGACAGCTCTTGTAACCCACGTAC
ATCGGCAGCTATTCGGTCATGAAGAAACTGCTTAGAGAAGCTTCAGAGTATTTGTTGTCT
CGAGGGATTCGGTTTCCTCAAAGGGAAGCCGAAGATATCTTGATGGATTTGTTAGAGATT
TCTTCTAGAAGCGCTCTCCATCAGGCGAAGTTATCGAGCGAAGAGCAAAGTCTTTATTGG
AAGCGTCTGCGGAAGCGAGGGGATCGTTGTCCTACGGCATACATCCACGGTAAAGTGCAT
TTCTTAGGGGTTGAGTTGCAAGTAACCCCTCAAGTTCTAATTCCTAGGCAAGAAACAGAA
ATTTTTGTAGAGCAGATCATTGGTTATCTGCAGATGCACAAGGAGAAAACAACATTTTAT
GATGTTTGCTGTGGGAGCGGGTGTATTGGTTTGGCAGTGAGGAAGCACTGTCCGCATGTA
CGTGTTACGCTATCAGATATCAGTCCTGAAGCTTTGGCCATTGCAGAGTCCAATGCTAGA
AGCAATGCGCTTGCAGTAGACTTTCTTTTAGGGGATTTGTTTGATCCTTTCTCTTTTCCT
GCAGATGTGCTTGTTTGTAACCCTCCTTACCTATCCTATAAAGAGTTTTTTGAATCAGAT
CCTGAGGTACGGTGTCATGAACCTTGGAAAGCTTTAGTTGGAGGCGTTTCTGGGTTAGAA
TTTTATCATCGTATAGCTACTCATATTCATAAAATTTTAGTCTCTGGAGGCGTTGGCTGG
CTAGAGATTGGCTCAACACAAGGAGAGGATGTAAAGAAAATTTTTCATGCCAAGGGAATC
CGAGGACGCGTGTTGAAAGATTATGCGCAATTGGATAGGTTTTTTTTCCTTGAAAATCAA
GCTAATGATGCTGTATCCTCTGGGGAGGTTTCTGGCTTTTCCGAGAGATGATTAGTTCTT
TATCGCAAAAATTATCTAATATTTTCTCCTCACTTTTTACCGCAAAGAGGGTGACAGAGG
AGAGTATTTCCGACTCCATTAGAGAGGTTCGCTTAGCTCTTCTAGATGCCGATGTGAATT
ATCAGGCGGTGAAGGATTTTATTGCTAAAGTGAAGCAGAAAGTTGTTGGGGAAGAAGTTT
GGAAACATGTCTCTCCTGGGCAACAGTTTATCAAGTGTTTGCATGAAGAGCTTTCATCTT
CTCTTGCTTCAGAGCAGACCGCTGTTTCGTTACGGGGATGCCCAGCTGTTATTTTACTCT
GCGGGTTACAGGGAGCGGGGAAAACGACTACTTGTGCTAAGCTTGCTGACTATTTTCTTC
GAGAAAAGAAGGCAAAGAAAGTGCTGGTAGCCTCCTGTGATTTGAAACGTTTTTCGGCTG
TAGAACAGTTGGAAGGTTTAGTAAAACAAACAGGAGCAGATTTTTTCCGAAGGAAAGGAA
ATGATCCTGTGGACATGGCGGCGGAGGCGGTTCAGCATGCGAAAAGCCAAGGATATGATT
TAGTCCTTGTAGATACCGCTGGACGGCTTCATGTGGATGATGCGTTGATGGATGAGTTAG
TAGCTATTGCTCGTGTAACGAGCCCGTGCGAAACCTTGTTCGTTATGAACTTAGCGATGG
GACAAGATGCGGTTGTTACTGCAAAAGCTTTTGACGAGCGCTTAGGCTTAACAGGTGTGG
TTGTGTCTATGGCAGACGGTGATGCTCGAGCTGGAGCGGTGTTGTCTGTGAAGTCCTTGC
TTAATAAGCCAATTAAATTTGAAGGGTGTGGAGAGAAGATAAAGGATCTACGTCCTTTTA
ACGCACAGTCGATGGCAGAACGTATTCTTGGAATGGGAGATACGATCAGTCTAGTGGACA
AGATGCGAGAGTGTATCTCTGAAAAAGAGAATAAAGAGTTAGAAGAAAAGTTAACAAAAG
CAACGTTCACTTATGAGGATTTTCATAAGCAGATACTTGCTTTTCGTCGTTTAGGGCCTT
TGCGTAAGATCATGAATATGATGCCAAGTTTTGGTGGTGCAAAACCTAGCGATAAGGATT
TGGAAGAATCCGAGAAACAAATGAAAAGAAATGAAGCGATTATTCTGTCTATGACTCCAG
AGGAACGAAAGGAGTTAGTGGAATTGAGTATGAGCCGGATGAAAAGAATCGCTGCGGGCT
GTGGATTGACGCTAGGTGATGTCAATCAGTTCCGTAAGCAAATGATGCAATCTAAGAAGT
TTTTTAAGGGAATGACCCGAGAGAAAATGGAACAGATGGGTAAAAAAATGTCTGGAGGGA
ATCTGTGGCGTTAAAAATTCGTTTAAGACAACAAGGACGTAAGAACCATGTTGTATATAG
ATTAGTACTAGCTGATGTGGAGTCTCCTAGAGATGGTAAATATGTTGAGCTGTTGGGATG
GTACGATCCTCATAGCGAGCAAAATTATCAGCTGAAAAGCGAACGGATTTTTTATTGGTT
GAATCAAGGAGCTGAGCTTACAGAGAAGGCTGGGGCTTTAGTGAGACAAGGAGCTCCTGG
GGTTTATGCTGAACTAATGGCTAAAAAAGTTGCTCGTAGAGCAGTCGTTAGACAAAAAAG
ACGAGCTTATCGTCAGCGTCTTGCTGCAAGAAAGGCTGAAGCAGCTGCTAAGTAGATAAG
GACATAAGGAATGGAGATAGATATTCTCTCTTTATTCCCGGACTATTTTGCTAGTCCTTT
ACAGGCGACTATTTTGGGCCGAGCAATTAAACAGGGAGCTTTATCTGTTCGCTCCCGAGA
TATTCGAGAGTTCGGCTTAGGGAAATGGAAGCAGGTAGATGACTCTCCCTATAATGGAGA
GGGGATGCTTTTGATGGCAGAGCCTGTGGTACAGGCTATTAGAAGCATAAGAAGAAAGAA
GTCCAAGGTCATATACTTATCTCCGCAGGGACAACTTCTTTCCGCAAAGAAAAGTCGTGA
ACTGGCGTCGTGTTCGCATTTGGTATTGTTATGTGGACACTATGAGGGAATTGATGAAAG
GGCGTTGACTGCCGAAGTGGATGAGGAGATAAGTATTGGTGATTACGTTCTCACCAATGG
GTGCGCGGCGGCTTTAGTTCTCGTAGATGCTCTTGCTCGCTTCATTCCGGGAGTTTTAGG
GAACCAAGAAAGTGCAGAGTACGACTCTCTTGAAAATGGATTGTTAGAAGGTCCTCAGTA
CACTCGTCCACGGGTTTTTGAGGGTGAGTCGGTCCCTGAAGTGTTGCTCTGTGGAGACCA
TCAGAAGATTGCGGATTGGAGAAAACAGGTTAGTCTAGAGAGAACTAGAGAACGTCGACC
AGATCTGTATCTGCAGTATTTTTATGGTAACAGTGCTTGTTTAAGTACTCAAGAGGATCT
CCCTAGGATAGAGGTAGTTTCTCCCAAAACCTTTTCTGTAGTTTTAGAAGTTCAAGATCT
TCGAAAAGCTAAGAAGTTCTATTCCAGGATGTTTGGAAAAGAGTGTTGGGACGGAGATAA
ATTATTCCTTTTAGGGAAGACGAGTTTGTACCTGCAACAGACAAAAGAAACAAGAGGCCC
GACCACAGTATTTATAGAGCTGGAGACCGATCATGATTTTGTTTGTTTTTTAAAACGATG
GGAAATGCTCGGAGGAGAGCTTGGTGAACAAGGGACGGGAGGGTTTCCTTTAAGACAGGT
TTTTGATTTAGATGGCCATATTTGGGTTGTCTCTTGTGTACAGAAATAGAAAAAGAATTT
TTAGGTGAAATACAATGGGTAACTTAATCAAGGAATTGCAAGACGAGCAGTGCAGAACTG
ATCTCGCTGATTTCTGTGTTGGTGACACGATTCGTGTGGCTACAAACATTTCAGAAGGAG
GCAAGGAGCGGGTTCAGGTATTCCAAGGAACAGTCATGGCCCGTAAAGGCGGTGGTGCAG
GAGAAACAGTTTCTCTTCATAGAGTTGCTTACGGTGAAGGGATGGAGAAGAGCTTTCTAC
TGAATAGCCCTAAGATCGTAAGTATTGAAGTTGTAAAACGCGGAAAAGTATCGCGTGCAC
GCCTCTTCTATTTGAGAGGAAAAACTGGTAAGGCTGCTAAAGTTAAAGAGCTTATCGGTT
CTCGGGCTGCTAAGAAATAGTAAAGAAAAGAGAGCGGCATTAAGCCCTTTCTGCTGTTCT
CAACGTCAAGAGATTGCCTTTATATGAAATCGACCGTTGAGCAGGCGATGCTTTTCGAAG
AAAAAAGCATTTTTGAGAATCAAGCTATTGAGCAAGGGTACTCACAAGTTGCCGGTATAG
ACGAGGCTGGGAGAGGGCCTCTTGCAGGCCCTGTTGTTGCTGGAGCTTGTATCTTACCTA
GAGGGAAAGTTTTCTTAGGTATTGATGATAGCAAGAAATTAACTCCTAAACAAAGACGGT
ATCTGTACGAACTGTTGCTTGAAGATCCTGAAGTCGACTGCGGGGTCGGCGTTGTTTCTG
TTGAGCGAATAGATGAGATCAATATTTTGGAGGCTACCAAGGAGGCTATGGTTCAAGCCA
TAGCTTCTTTGCGAAGCACTCCCGATTTTTTATTGGTTGACGGGTTGTTTTTGCCTCATA
AAATTCCTTCTCTTAAGATTATAAAGGGGGATGCTCGTTCCGTATCGATAGCCGCAGCTT
CTATCATAGCGAAGGAATATCGTGACGAGTTGATGAGGAAGCTTCATGTAGAGTACCCCG
AGTACGGTTTTGATAAGCATAAGGGGTATGGGACAGCAGCTCATTTACAAGCTCTAAAAC
ATTTCGGCCCTTGTGTATATCATAGAAAAAGTTTCTCTCCTGTGAAAGAGAGTATTCAAG
AGGGAGTATGTCAGTAAAGGTTATTTCCCCCTTTTCTCAAGACGGGGTTCAATGCTTTCC
CAAGCTTTTTATCATTAGCGCTCCTGCTGGAGCAGGGAAGACAACACTCACCCATATGCT
ACAAAGAGAGTTTCCTGATGCATTTGAGAAGACGGTGTCGTCAACGACACGTTCGGCTCG
TCCAGGCGAAGTGCATGGCGTGGATTATTTGTTTGTATCTGAAGATGACTTTAAGCAATC
TTTAGATAGGGAAGATTTTTTGGAATGGGTCTTTTTATTTGGGACTTATTACGGAACGAG
TAAGGCGGAGATTTCTAGAGTTCTGCAAAAGGGTAAGCACTGCATAGCCGTGATTGATGT
ACAAGGAGCTTTGGCTCTGAAGAAGCAAATGCCGGCAGTCACTATTTTTATTCAAGCTCC
CTCTCAAGAAGAACTTGAGCGCCGTTTGAATGCTCGGGATTCAGAGAAAGATTTCCAGAA
GAAAGAAAGATTAGAGCATAGCGCTGTCGAAATTGCTGCCGCTAGCGAATTTGATTATGT
TGTGATTAATGATGATTTGATTACAGCATATCAAGTTTTAAGAAGTATTTTTATAGCTGA
AGAACATAGGATGAGTCATGGCTAGAAAAGATCGTTTAACTAATGAAAGACTGAATAAGC
TATTTGATAGCCCCTTTAGTTTGGTTAATTACGTAATTAAGCAAGCTAAGAACAAAATTG
CTAGAGGAGATGTTCGTTCTTCTAACGTCGCGATTGAGGCGCTGAACTTCCTGGATCTTT
ATGGCATTCAGTCCGAATACGCTGAAAGAGATGATCAAGAGAGACATTTGTCTGCTACAG
GAGAGAGACGAAGAGAACAAGGTTTCGGAACATCCAGAAGAAAAGATCCTTCTCTGTACA
ACTGGAGCGACGTGAAATAGTGGAATCTTCCCGTATTCTTATTACTTCTGCGTTGCCTTA
CGCAAATGGTCCTTTGCATTTTGGACATATTACCGGTGCTTATTTGCCTGCAGATGTTTA
TGCGCGTTTTCAGAGACTACAAGGCAAAGAGGTCTTGTATATTTGTGGTTCTGATGAATA
CGGAATCGCAATTACCCTTAATGCAGAGTTGGCAGGCATGGGGTATCAAGAATATGTCGA
CATGTATCATAAGCTTCATAAAGATACCTTGAAGAAATTGGGAATTTCTGTAGATTTCTT
TTCCAGAACTACGAACGCTTATCATCCTGCTATTGTGCAAGATTTCTATCAAAACTTGCA
GGAACGCGGACTGGTAGAGAATCAGGTGACCGAACAGCTGTATTCTGAGGAAGAAGGGAA
GTTTTTAGCGGACCGTTATGTTGTAGGTACTTGTCCCAAGTGTGGGTTCGATCGAGCTCG
AGGAGATGAGTGTCAGCAGTGCGGTGCCGATTACGAAGCTAGAGATCTGAAAGAGCCTCG
TTCTAAATTAACGGGGGCAGCTTTATCTTTACGTGATACGGAACATGCTTACTTGCATTT
GGAGCGCATGAAAGAAGATTTGCTTGCTTTCGTGCAAGGTATTTATCTACGTCCTCATAT
GCGTAATTTCGTTACGGATTACATCGAGCATTTACGTCCTCGAGCAGTGACTCGAGATTT
GTCTTGGGGAATACCCGTTCCTGATTTGGAAAATAAGGTATTCTATGTGTGGTTCGATGC
TCCAATTGGTTACATAAGTGGAACTATGGATTGGGCAGCATCGATTGGAAACCCTGAAGC
TTGGAAGAAGTTTTGGTTGGACGATACTGTGACCTACGCACAGTTTATAGGTAAAGATAA
TACTTCTTTCCATGCGGTTATTTTCCCTGCTATGGAAATAGGCCAATCTCTTCCCTATAA
GAAAGTGGATGCTCTTGTAACATCAGAATTTTTATTGTTAGAAGGTTTTCAGTTCAGTAA
ATCGGATGGGAATTCTATAGACATGGATGCGTTTTTAGAAACGTATTCCTTGGATAAACT
GCGTTATGTGTTGGCAGCGATTGCTCCAGAGACTTCGGATAGCGAATTCTCTTTCCAAGA
GTTCAAGACGCGATGCAATTCTGAGCTTGTAGGGAAGTATGGAAATTTTGTGAATCGAGT
TCTAGCTTTTGCTGTTAAGAATGGATGCACAGAGCTTTCTTCTCCTCAATTAGAGCAAAA
GGATTTGGATTTTATCTCAAAATCTCAAAAACTTGCTAAGGATGCAGCCGAACATTACGC
ACAATACAGTTTGCGTAAGGCGTGTTCCACGATTATGGAATTAGCTGCTTTAGGGAATGG
CTATTTCAATGATGAAGCTCCATGGAAATTGGCTAAAGAGGGTAACTGGAATCGGGTACG
CGCTATTCTATTCTGTGCTTGTTACTGCCAGAAGTTGCTAGCTCTCATTTCCTATCCTAT
TATGCCTGAAACAGCATTGAAGATTTTGGAAATGATAGCTCCACATTCCTTAGATCTAGG
TTCCCAAGATCCAGATAGATTACAATCTCTTTGGACAGATTCCTTTTTTGATTACTCGGA
AGAGAAATTTTCTCTGAAAGAGCCTGAATTATTGTTCACAATGGTAGAGTGATTCTCCAC
GGTAATCTTCACGGAGAGAAAGAGGGGTTTCATTTATAGAACCCCTCTTTTTTTTTGTGC
AAAAAGCAATCCGCTCGGAATACATCACTGCAACTAATATTAGATAGCTTCTTAAATATA
TACCGAGGGGATTATCCTAGAGACGGTCTACAAATAGTGTAAGGAGAGAAAAGAGGAGTT
GGTTTGTTAAGAAGGGAGTGCATAGCTTGTTGCAGCCCGGTACATCGGTGTTGAACCTTG
TCATTACGAACAGCAATAGCAACTGCTTTCTTTGTTCCTACTAAAATGACTAGTTTTTTC
CCTCGTGTAATTGCTGTATAGAGTAAGTTTCTATACAGCATCACGTAATGAGAGGTGTGA
ATAGGAAGAATAATACAGGAGGTCTCACTTCCTTGGTATTTGTGTATGGAAGTAGCATAA
GCTGGTATCAGGTCATTGAGTTCTGCTTGCGAATAACTAATATAGCGGCCATCCACGCAA
ACGATCAAACTCTTTGTAGATAGGTCAATAGAGGTCACATAACCGATATCTCCGTTGAAT
ACCTCTTTATTATAGTTATTACGCGTTTGCATAACGCGATCTCCCGTAGAGAAGGAGTGA
AATTTCCCTTGGATAAACAGTTTATTAGGATTAAGTGCTGCTTTTAACTCTCTATTTAGA
TTGAGTATTCCTAATACCCCTTTTCTCATGGGAGCAAGGACTTGAATATCTTTGGTAAAG
ATACCAAATTTTTTAGGAACAAAATCCGAAACGAGATGAATGATGTGTTTAATCGCTTCT
TCAGGGTCTTCTTTTTGAAAAAATAAAAAGTCTTTTTTCCCTGAAGAGCTGTTGAGAACT
GGGAATTCTCCTTGGTTTACTTTATGGGCATTTGTAATGATATTCGAATTTTGCAACTGA
CGGAAGATTTTCGTTAGGTAGGTTACCTCGATGTGATGGGAAAGAATAAGATCTTTAAGG
ACATTACCAGGGCCTACGCTGGGAAGCTGGTGCACATCTCCAATTAGAATTAGGATAGCA
TGATCAGGCAGTGCAGCTAGAAAGCGTTGTAAGAGAATGGTGTCGATCATTCCAGATTCA
TCGACAATAACAAGATCACAATCAATAGGATCTTCGTGATTCTTTCGAAATGACAAGGTT
TTGAAATCATACTGGAGAAGAGAGTGGATAGTTTGAGTACGTTTCCCTGTGATTTCTGTC
ATACGTTTCGCAGCTTTTCCTGTAGGTGCTGCTAGGATTATTTTCTTAGGGGAGGAGATC
TTTTCAAAGATAGAAAGGATAGCACGTGTAATTGTACTTTTTCCTGTTCCTGGTCCCCCA
GATATAATATGAATCTTTTGTGAAGAGCTGGCATGAAGAGCTTCTTTTTGTTTTTCTTCC
AATTTCAAATCCAGAAGATTTTCAACCTCCAGAATCGCTTCCTGGGTATTGATAGATCGT
ATTCGTTTAGAAGAAAACAAGAGTCTTCGAATATCAATCGCAATTTGTTGTTCAGCTAGA
AAAAGTTGGCGCGACCAAATATAGGTATCTTGTTCGAGTTCCTTGACATAGACTGTCTTC
TGGCGTGACAAGAAATGGATTTGGGTACGGATTTCCTCTTTCCGTATGATCTCCTCTGGA
GCTTCTTCATTCAACAGTTTTTCTACGAGAACAATAAAATCATTAAGAGGGTAGCAGGTA
TGCCCTTCTTCTTGAAGTTCATCTAGAGAGTATTGAATTCCAGCAACGATACGATTAGGG
GAATTTAGAGGGACTCCTAAGCACGTAGCAATAAGATCAGCGGTTTTAAAACCTATACCG
TACATTTCCTTTGCAAGCAGAAAGGGATCTTGACAGACCTTCTCGATCGTTTGATTTTGG
TATTTTTTATACAGCCGTAAACCATAATGAATGGCTATTCCATGTCGTTGTAGAAATAAC
AAAGCATGACGTAGGTCTCTTTGCTCTTGGAGTTGCTTAGAAAAATCTTCGCAGCGGGCA
GGAGAAATCCCATCTACTTCTACCAATTTAGAAGGACAGGAATCGAGTACTGTTAACGTG
TCTTCCCCGAAGGTTGAGACAATTTTTTGAGCAAGTTTGGGGCCTACGCCTTTGATTTGA
GCATTCAGGTAAGCTGTGATTCCGGAATCAGGACTATAGGTTGCAGCGGAGGTAAAGCGA
AACACTAATGCTCCGCTAGCATCTACACTCCAATGACCTGTTAAGTCTACAGAGGAGCCG
ATTTTGAACAAAGAGAGCGGGAGATGGCCACAAACAGTTACTAGTGAATTTTTGTAAGGG
ACTCGTAGGAAGGCGTACCCTGTTTGATCGGACAGGGGATCTTCTGGCAGGATCAGCTCC
AAAATACCGGAAAGTTTCTCTTCACAACCCATATCTTTTTAACTCTCTTGGAAGTATTCG
ATTTTTAGAAAGGCTTAAGTCGGTGTCGGACAGCATTATAGATTCTAATAAGGCTCCGAT
CGGTATTTTTTATATTTAACCCACAAAAGAAGTCCATGGAAAAATGAAACTTTCTCAGAA
TGTTTTTAGAGGATTTAAAGCGATTTGGTAGGCAAAAAGCAACCTTTAAAATACAAACAG
AATCGCTTTAAAGAGGATTTTGAAAATCGGTATTAAAATTTAGTTTGCGTCGGATTCCGT
GGTTATAAGAGTTTCTGAAGGAGTTTCTTGTTCACTGGCTTTTTTCTGAGCTAGAAGGAG
ACAGAGACTAGCTCCTAACATCAGAAAGAACCCTAAACCTTCTTGGAAAGATGGCATTTC
TCGTTTACATAGGTAAGAAAGAATCCATCCAAAGATGGGCTCAAAGATAAGAAGAGCCCC
TAAAAGAGCTGTAGACAGATGAAGAGAAGCTTTGTTCCAAGCTGCGATAGCTCGCGAAGA
GGAAAAAATCCCCATAGCAGAGCAAAGAACGATGAATAGGCATCTTTCGGAAAGAGGGGT
ATGAAATAGAAAATTACGAGTGACATGGGTAATACCGAAAGTATCTCCTAAGATAATTAA
TGGGAGACAGATGATGAGAGAGCTGATCCCTAGCATATGGCACCATGTGTCGGGGGAGAT
TTCAGAATGTTGCTCGAGAAAGTCATGGTTACAGATGATGTATCCAGCCCAAATGCTAGT
CGCTGCTGTGACACATCCCAATCCTAAGAGGTAGAGAGGCAGAGAAGAACTGGATTCGGA
TTGGAATTCGGAGATATTCGACAGAATGATTCCAACTACAATGATGCCACTCATACTTAA
AAGAAATGAGTAAGAGAGCATCTTTTTCTTAATATTGGAATAGAAGAGAATGGCAATAGG
GGCTAACCCAGCAATGATCACAGTCACTGCAGATCCTGAATAACGTACAGCTTGTGCGAT
ACCGAAATAATAGGCTATGTTAATAAGAAAGGCCCACAGGATGCCTTTTTTCCAGAGGAA
AAAGGGAACTGTTTTGAAGATGTTAGAACGTTTATACAGAATAGTGATCAGCGAACAGAT
TCCGAAAACGGAGTAGCGGGTCAGCACAATATCTAGGTCAGCAAAGTTCCCTAGCATACT
AGGGATCACGAAAACCATTCCCCAGTAGAAGCAGGCTAGGAGGCTATAGAAGACTCCCAA
AGGTGTATTACGAGAAGAGGACATTGGATGAGGGGAGGACATCATGCTTAAAAGGCTCTC
CAGCTTAAAAATTGCGCTCTAAGAAATTACTAAAATAGAGGACTTACGAGAACGAAAGTC
AGATAAAGACAAAAAGAGTTGGTAAAAAAAAGCCTCTCTTTTTTCTCCTCTTCGTTTGAG
GGAGCTTTAGCCCGAAAGGACCATTACAGGGCAATTATATTCCCATAAAGATTTTTCGTA
AACAGTACCAAGAAGGGCTATTTACTGTTTTGAGTAAAGATTTTAAACTATTTTCATAAA
TGGTTTGAAGTTCCTTATAGAATCAGAGTTGATAAAGCGTTTTTTTTGGTATAATGAGAA
AAAGCTTTTTGTAAGGCAAAGAGATGAAGCGTATCTTAGTGTATTCGGATAAAGGAGTTT
CTCCTTACTATTTGCGCCATACTGTTCGCTGGTTGAAGCAGGTAGCTGCTCCATTCCAGA
TGGAGGTATGTCGCGTGAATGGACGTTTCTTGATTCATGAGCCTCTTTGGGAAGAAACAA
CCCAGCTTCTTGTAATTCCAGGAGGTGCTGATGTACCTTATCATAATGTGTTGCATGGAC
TGGGGACAGCGCGTATCGATAACTACGTAAGAGAGGGAGGCTGTTACCTAGGTATTTGCG
CAGGAGCTTATTTTGGTTGCGCGCGGTTTGAATTTCTAGAGCCTACAGGATCTTTATTTG
TTGCTAAGCGAGATTTAGGTTTTTTCCCGGGAGCTGCTAATGGTCCTGCTTATGAAAGCG
CCTTTTCTTATACAAGTTCCTCTGGAGTTTTAGCCACCCCACTAGTTTTCGCTGATTTTC
CTGGAGAGAGTTTCTCTCTTTTTAATGGGGGATGCTGTTTCGAAAATGCGGAACATTTCC
CCGAAATATGCATCGAGGCGCGCTATAATAATCTTCTTGGAAAACCTGCAGCTATTGTCT
CCAGACGCCTCGATAAGGGGCTAGTCGTGCTTTCTGGTCCTCATATAGAGTACCTCCCAG
AGTTTTGCTCCTTGCAAGAAGATAATGTTATTCAGGCGAGAGAGCAAATTGCAGCACATT
CTTCGAGTCTAGAGGAGTACAAGCAGTTCTTAATCCATCGTCTATTGAGTAATGTCGTCG
AGCACGTTTTGTATTAAAATGCTCTCACCTCTTTGAGGATGTGCTTCCTCAGCATCAAAT
AAGAACGGTTGCACTTGTCCTAGTAGACCCAATTTATCTTCCTCTTCTAATCCAGAAATA
ATAATGGTGGTTAGTGCTGTCTCGCTAACAGGTCGTACAGGAGATAGGATACGCATATTC
GATACATTACCGGGAAGCGTGTAGTGTTGCTTTTTCATGAATAGAGTAAAGAAATCTTCA
TAATCCAACGGGAATATGGGAGCGAGTTTCTTAGTTCTCCAATCCGCAACTTTTGTATAA
CGCAACTGTTCTAAAGCGCAGAATAGTGCTAGCAACTCTAGAGTGCGTGCTTTTGGTGTG
TGCAGAGGAGTTTTGAGGGGTTCTAGCAATAAAATCTCATTAGATAGGTTGTGTTCTATG
ATCTGTGCATAGTGACTAAAGAGTTTTTTAAAGAGCTCTTCTTGTTGCAGCTGCTTGCTT
TCCTGAATAGAAATGAAGAAGGTTTCATTTCCTGTATCATAATGTTGTTGTAGAACTCCT
TCTTTGGCTTCGCGCATAACAGGATTGCCGGAAGGTAATTGGTGTGCATAACCCACTCGA
CAGGTGAGAGCATTGGACTTGATGAGATAGGTATGTAGCGTTTCAAAATCCAGAGTGGAT
AGTGTGAGGGAGAAAGGCAAACTGGAGTGCGACAGGATAATGGTTCGAGGTTGCCCTGAA
TCCGAAGGGATGATTTGTGGTGTCCAGTCTGTAAAAGCTGCAGAAAGAAGCTTTTCTGGG
TGATCAAAGAAAAACTTTTTATATTTAGGAGAGGCACCCTTGAAACATTCTTTTAAGCCA
GGATTGGGGTATAGGCTTGAAATGCTTTTGGATTCCGTTTTTAGAAAATCAATGAGAGAA
GATGAGAGAGAGGGGATGGATTTTACATACGACATCAGATGTTGAATTCCGTAAGGGATG
AGCTTCTGACACCCAAAAAAACTAACCACGGAAACAAGCAGAGCAAAGCAAAGTCCGGAG
GCTATGAAAGCCGGCGGGCCAGCAAAAAGGAATCCACACGATGCGATGAATCCTATAATT
AAGGAAAATAACACAGAAAAAATCACAAAAGCTTTGGTTGTTATCTTTTCAGCAACCAAA
GAGAGAACTTGTTTAAAAGAAGTCTGTAGGGTGCGACATTCTATTGGGAACATAGATGGT
TAGTCCTCTCTAAGAGTGCAATGCAACGCACTTTTCATAGGGACTTTTCGTATTTCTGAG
GCCTCAATGATGCCAAAATTGAGGAGTTTAGAAAAGTCGCCTCGGACAGTATACTCCCTT
GGAGCTTTTTTAGCATTTGGGCTTTCCTGTATTACGAGAGGGGTCGATAGAATTTTTTTA
ATTTTAGCTGAATTAGAACGCTGTTTCGCGGTGCAGTTGGTCTACCACCAAGAGTTGCAA
ACCAATTGGGGGTGAACGGGAAAAATGAATAAAAAAGGACGAGAGAGAGACAGGGACTAT
CTTGAACTCCATTTAGCAGAAAAAAAGGTATTTTCAAAACAAAAAAAGACTCCATCACCT
TAACGATGATAAGAAGAAACTACGGATAATGTTTGGGATCTATAAGAGAGAAAAAAGACT
CCGGAGGATGGGTTCGAACCAACGACCAATGGATTAACAGTCCACTGCTCTACCGCTGAG
CTACTCCGGAACAGTTCATGCTACATTCTGCATGAGAAGGTAATAAAAAGTCAAGCAATT
GCGAACAAGATTTTTATTTTCGATGATTTCTTTTCGTTTTTTGAGAGTTCTGGAAGCAGA
TTTTTTCATAACCCTTAGGCACCAAACCTAGTTTATGAATAAGTGCTAGCTCAATAACTT
TCGGATCATCCCAAGAAGCTAGATGGGTGCTCAACTCTTGCTGTTTCTCGAGAGCTTCTT
TTAAATGGGATTTTAAATGAAACATGCGCTGCTGTAATCGCAGCTCTTGTGTGCATAGTT
GGGAGATGGCTCTGTCATAGACAAAACCACCTCCAAGAAGACAAAGAATAAGCCACCAAG
AACGAATGACACATTCTTCCATATACCTGAACCAAGAAGTCTGTTTCTTACTTGCCATAC
TCGTCCAGGAAACATAGGGTTAAACAAACGGAATAGTAATCCCTTGTTGTTTTTGATATT
TCCCTTGGCGTTCTGCATAAGATACATCACAAGCAGCATCTCCTTCAAAGAAGAGCACTT
GCGCGATCCCTTCATTAGCATAGACTTTCGCTGGAAGTGGAGTAGTATTGGAAATCTCGA
TAGTTACGTATCCTTCCCACTCAGGTTCAAAAGGAGTGACATTCACAATCAATCCACAAC
GTGCGTAGGTTGACTTCCCAATACACACAGTAAGGACATTACGAGGGATACGAAAATATT
CCACGCTGCGAGCTAAAGCAAAGGAGTTAGGAGGAATAATACAAACATCATCCACGATGG
AAATCAGCGCATCTTCTGTAAAACATTTCGGATCGACAAGTGAATTGTACACATTGGTGA
AGACTTTGAATTCTCTCGATATGCGTAAATCATACCCATAACTTGACAAGCCGTAGCTAA
TGAGTTTTTCTCCAGTCTCTGGGTGCAGTTTCACTTGACTGTCTGCAAAAGGCTCTATCA
TACCTTCTTCGATTGCTATTTTGCGAATCCAGTTATCTTCCTTAATCCCCATAAATTCTC
TCGACTGTTTGTTATCTATATTTCTAGGAAAAGACTTTAGTTAGAAAAAAAAGAGATAAA
ACTCTCAACACTACAGCATGTGCAATTGTATGAAAAGACGCAACTTTTTAATGCCTTTGT
GCAGAGGTTTTTTTCTTTAAATAGTCTTTTATATAGAGAAAAAGAAGGATTAGAGATAGG
GGAATCCCTCTTGACTTCAGCCGTTGGAGGATGTCAAAATACAATTTCTTGATTTGGATT
AGCGAATAAATAACTACTATTGCGAATACTTATATGACTCATAAAATTTCTGTTTTACAT
CAGGATAAAAAGTTTGATTTTTCTTTAAGGCCAAAGAAACTAACAGAGTTTTGTGGGCAA
AAACAATTGAAAGAGCGATTGGATTTATTTCTTCGAGCTGCTGTCCAACGGAATGAAGTC
CCCGGACATTGTTTATTTTATGGTCCCCCAGGTTTGGGTAAGACTTCGCTAGCACATATT
ATGGCTAACACGATAGGAAAAGGCTTGGTAATTGCTTCCGGGCCGCAGTTGTTAAAGCCT
TCCGATCTCATAGGACTATTGACCGGTCTACAAGAGGGAGATATTTTTTTCATCGATGAA
ATCCATCGCATGGGGAAAGCTGCTGAAGAGTATCTCTATCCTGCCATGGAAGATTTTAAA
GTAGATATTACCTTGGATTCTGGTCCCGGAGCTCGCTCAGTGCGTCTCGATTTAGCTCCA
TTTACTTTGGTAGGTGCGACCACTCGCGCTGGAATGTTAAGCGAGCCTTTGCGTACGCGT
TTTGCTTTTACTGGGCGTGTAGATTACTATACTGATGAAGATCTTGTTTCCATTCTTTCT
CGTTCCTCTCAGTTGCTCTCCATAGAAGCCAATCAGGAAACTCTATTAGAGATTGCTAGA
AGGGCTCGAGGGACACCACGTTTGGCTAATAATTTACTTCGATGGGTGCGTGATTTTGCT
CAAATGCGAGAGGGAAATTGTATTAATAGCGCCGTAGCAGAAAAAGCTTTAGCTATGTTA
TTAATAGATAACTTAGGGTTAAACGAGATTGACATTAAGCTTCTCTCCGTGATGATTGAT
TTTTATCAAGGAGGCCCCGTTGGAATGAAAACGCTCGCAATGGCGGTAGGGGAAGATGTC
AGAACTCTGGAAGATATGTACGAGCCCTTTTTGATTTTGAAGGGTTTGGTTCAGCGAACC
GCAAGAGGACGGGTTGCAACCCCTTTGGCATATGAACATCTTAACAGGAACCCTAAGGAC
AGGTGGGGAGAAGAATAAAGTGAAAAAATTAAATCTACTCGTACTGCTAGGAGTTTTTTG
TGGTGTAAGCGGTGTTGGAGATGCAGATGTTAAAGTATCCGATGCCCTATCGCAATCTAT
TCTTGTCGAACCAAAAATCCGAGTTCTTTTGCTCAGTGAAAGTACTACAGCTTTGATTGA
GGCTAAGGGAGCTTTTTCAGTATTCGGAGATGGTGAGCTTTTACGGGTTTCTTCTCAAGG
ACAACGTTGTGCGGCGCATGCTTTGTATGGAGGCATTCGTTGGGGAGAGAATTATCCCAA
CGTTGAGTGTCTAAAAATCGAACCTCTTGATGGAGCAGCCTCGCTGTTTGTTAATGGTAT
TCAATACAAGGGTGCTATCTATATTCATAGAACGGATCGCAGCTGTTTGTTCATAGTGAA
CGAGCTCGCGGTAGAAGACTATCTAAAGTCCACTCTTTCCGTAAAATATTTGAAGGAATT
AGATAAGGAAGCTTTGTCAGCTTGTGTGATTTTAGAGAGAACGGCTCTTTATGAGCGTCT
TCTTGCTGGAAATTCTCATAGCTTCTGGCATGTCAATGCTCAAGAGGATCGTTATGGAGG
ATTTGGTGTTACGTCGCAGTTTTATGGTGTAGAGGAGGCTGTAGACTGGACCTCTCGATT
GGTTCTCGATAATCCGGAAGGGCTAGTGTTTAATGCAGACTATCTATTGCGAGCAAATGT
AGACCGCTTAGCTATAGAAGGCTACAATGCTCGGCAGATTTTAGAAAAATTCTATAAAGA
TGCAGATCTCGTAGTGATTGAGTCTTGGGAAGATGATTGTAAAGGTGCTTAGAGGCATAT
CCCAAGAAGCTTGGCAGCAAAAAGACCCATCTCTAATGAGCTGGGTCTTTTTTTTTATCT
AGATTCCAAGGAGGTTTTTCTTCTGCTGATGGCTACCAAAGAGCTATAAGGTTCAAGAGA
GAGTTTGGGAGATAATATCTGAGAAAAGAATCCTGTTGTGCTATCTACAATTTTTTCATA
GGCCAAATGTTCTTTTCTAGGTTTAGGTAAAGAGATTTCAATACGTTCATTCCCACTATA
AAACGCTACGAATAAACTGTAGTTCAGGTGTTTCAACTCAAAAGCTAGATAATGATCGGC
TCCCCACTCTCTGGGAGAACCTTTTGTATTTAGCCAGATAATCGTATCTTCTGATAAGAA
AGAGGTATTGAATAATTCGGTATAAGCTTTGCGCAGAGCAACGACTTGGCATAAGAAAGA
AAACAGTTCTTTCCTTTCAGCTAATCGATCCCAAAGAAAGTAATTGATCTTTGTGTCTAA
GCACCAGTGATTATTATTTCCATAAGCTGTGTGCCCATATTCATCTCCGGATTGTATCAT
GGGAATTCCTTGAGATAAAAAGAGAGCAAGAAAGAAGTTTTTCATTTGGCGTTCACGTAG
AGCGCAAATGGTGGGATCTGTCGTTTCTCCTTCGCAGCCAAAGTTATAGCTGTAGTTTGC
TGAAGTCCCATCACGATTGTATTCACCATTCTCTTCATTGTGCTTATCGTTATAGGCAAC
AGTATCGTAGAGTGTGAAGCCATCATGAGAGCAGATATAGTTAATCGAGTTCGTAGGTTT
CCCATTGGGATAGATGTCATGAGATCCAGATATTCGTGAAGCAAAGGAACTTACTTGATG
AGCATCTCCATTCAGGAAGGCTTTTACATGGTCACGGTAGCATCCATTCCACTCGCTCCA
TCGGGTTGATATAGAGGGGAAGTGTCCAAGCTGATACAAACCTCCAGCGTCCCAAGGTTC
AGCGATCAGTTTAGTTTCTGATAAAATGGAATCAGAGGATATAGCTTGCAAAATGGGGGT
TAAAGGGAGAGGGACTCCTTGTGGATCTCTAGAGAAGACTGAGGCTAAATCAAAACGAAA
TCCATCTACGTGCATTTCCTGTACCCAGTACCGCAAAGCATCAAGAATCCATTTCAGAGT
AGTGGGGGTGTTGGTATTGACTGTATTACCACACCCGGAGAAATTCATGAGATCCCCATG
ATCATTGACCATATAATAGGATTCTAGATCTATCCAGGGAAGAGGGCAGCTTGTGCCTTC
AAAGCCTGTATGATTGAAAACGACATCGAGAATGACTTCGATTCCTGCACGGTGTAACGC
TTTGACAAGAGTCTTGAACTCTCGGGCCGGAGCGCAAGGGTCTGCCCCATAAGTATAACG
GCGAGAGGGGCAGAAAAAATTCACCGAAGAATACCCCCAATAGTTACACAGGTGGGGGAA
GTCCTGATTTTTAAATGGATGGACGGTTTCATCGAATTCGAAAATAGGAAGGAGTTCAAC
TGCATGAACGCCTAGTTGTTTGAGGTGGTCTATTTTTTCGATAATACCAAGGAAAGTTCC
AGGATGGGAAACCTGGGAAGACGGATCTCGGGTGAATGACCGAACATGCATTTCATAAAT
GAAGTAATTTTCTTTTGGAAGGTGCAAAGGAGTGTCGCCTTCCCAGTCAAAATCCTCATG
TTTCAGGTAACTAAATGCGTAATCCTTTTCTTGTTTAGGGGATCCAAATAGTTGAGGGGA
GTAGATATTCTTAGAATAAGGGTCTGCGATGTAAGAATCTGTAGCAAACTTTTGAGAGCT
CAAGTCTGTACCACGTAGTTTATAAGCATACGACCATTCACTAGAAATGCCTGCAATTTC
GATATGCCAGATGGCTCCAGTCCTGTGGTCGATAGAAGATAGAGGAATTTCATGAATTTC
AGAAAGAGGGTCTAATAGTACAAGAGTAACCTGCTGGGCTTGTGAAGAAAATAGAGAAAA
ACGGTAGCGATCAGCGGAGAGTTTTTTGGCTCCTAGAGGTAAAGGGATAGTGGAACGAAC
AGACAAAGATTCCATAAAAACTAGAACAAGTAAGTTTAATAAAAATCTAACCAAAGAAAT
GAAGAGAAGAGGGGGGCTTAAACACAAAAGGAAGAGAGACCCTCTTCCTTTTGTTGTATG
ATAGCAAAACTTTTATGCACGGATCCCTGCTGGAGGAGGTTGAATTCCTCCGCCACCCCC
TTGAGGCATTTGTGGCATGGTATCAACAGTGGGTTCTCGTCCAGCGCTGATATCAGAACA
AACAGTTCGCCATTTCACAACGGTTTCAATAAAAAGCTGTGCAAAAGCTTTGAGTAGGTT
GGTCTCTGCATACTTCATGTCTAACACGCAGTGCATTAAGATCAACTGTTCCTTAGTAGC
GACTCCTACCCCTCCACCAGCCATTTGGCCTCCGAGCATAGAGCCTTCTAACAACTTCTC
ATATAGAGCTAACTTTCTTTGCGGATTGTCTGGCAGTCCGTCAAGAAGAGGTGCGTAAAC
ATAAAGGCGATCAGAGTGTTCTTCGTAGGTCAGGTGAAGAGAAAACTCTCCATCAACAAA
CAAAATGCACGTATTATTCTGATCGAAGGCCACGTCGGGGAGTTTAAGCTCTTTAGCAAA
ATTTTTTAGATTTTCCTCAGCATTCTGCCTGGACATGAGGGAATCTCCTTCGTACTGTTT
TTTTTAAACCTAGCATAAGCAGGTTTGTTAGTAAATGATTAGAGCCGCGATCAGGTGATT
TGCTGTTAGGCAAAGCCTTCCTATCGAGGCTGGTGCGACATCCCTCTTCGGAGTTTCCTA
ATCAACTAGGTCGTCTAGCTGGTAAGAAAATAAGAAGGCGCAAGCTCGTTCCCTTCGGTC
TATTATGTGTTGAACGTACGCTTCTAAAACACGCTTTAGTTTCGGTAAACTTAATCTAGC
CTTAGATCCAACTAGGGGACATTGTCACAGGATATTTTTTTTGGTTATTTTCCGCAATAC
TCTATAGAGAATACTTGTATTCACGAAAAAATCGGTCCTAGTGTACAGTTTTCTCTGAAG
ATAAAGAGGTTCCGAAGGGACGTCTTTTATTTGAAAAAGAGAAATTCACAGGAAGTTTCG
TATAGATAAGGATGGTTTTTTATGTTGTTCGGATATTTGGTAGGATTTCTAGCTGCCGAT
CCTGAAGAAAGAATGACATCCGGAGGTAAACGGGTTGTTGTTTTACGTTTGGGTGTAAAA
TCTCGTGTAGGATCTAAAGATGAAACAGTGTGGTGCAGATGCAATATCTGGAACAACCGT
TATGATAAGATGCTTCCTTATTTGAAGAAAGGTTCTTCAGTCATTGTTGCTGGAGAGCTT
TCTTTAGAAAGCTATGTAGGTAGAGACGGTTCTCCACAAGCTTCTATTTCTGTAAGCGTA
GATACATTAAAATTTAATTCCGGATCTTCTCGTCCTGATGCTAGAGGTTCAGATGAAGGT
CGTCAGAGAGCTAATGATAATGTCTCTATTGGATTTGATGGAGAAAGTTTAGATACAGAC
TCTGCGCTTGATAAGGAAGTCTATGCAGGGTTTGGAGAAGACCAACAGTATGCTAGTGAG
GATGTTCCTTTTTAGTTGCAACTCACAAGCCGTTCCTTTCAGGCCCCTTTAGAAGAGATT
TCTTTTCGGTAACAGGGGCCTATTCTATTCATTTGATTCAATCCCATATCCTAAGAAGCT
CTTGAATCTTCTTGTCTATGGAGTAACAGAGCTTATTTGCTAAAAAGACTGCTCTTTCCT
ATAGTCCTTTTTTTCATCTCGGAATAATGTAGAGATGAAAACCATGTTGTTTTGCTTATT
CTGGCCTTTTCTACTGCAGAGAATGGGTCAGGCCGCCAGCTTGAGACGGAAATGAGCAAA
ACGCGTTCTACTGGTGTTTAATTATTGACTCAATCGATTCAACAAAGAGGTTATTGTGGT
ATTACTCTATTCTCAAGCGAGTTGGGATAAACGATCGAAAGCGGATGCTCTTGTTCTTCC
TTTTTGGATGAAGAATTCTAAAGCTCAAGAAGCTGCGGTTGTTGATGAGGACTACAAGCT
TGTCTATCAAAACGCATTATCCAATTTTTCAGGGAAGAAAGGGGAAACGGCTTTTCTTTT
TGGAAATGATCACACAAAAGAACAAAAAATTGTTCTTCTTGGTCTAGGGAAGAGCGAAGA
AGTATCCGGAACAACCGTTTTAGAAGCCTACGCTCAGGCTACTACTGTTTTAAGAAAAGC
TAAGTGTAAGATTGTAAATATTTTACTCCCAACAATTTCACAGTTGCGCTTCTCCTTAGA
AGAGTTTTTAACGAACTTGGCAGCAGGGGTGCTATCTCTGAACTATAATTACCCAACCTA
TCACAAAGTGGATACGTCTTTGCCTTTCCTAGAGAAAGTGACTGTAATGGGTATTGTCTC
TAAGGTAGGGGACAAGATCTTTAGAAAAGAAGAGAGCCTATTTGAAGGGGTATATTTAAC
TAGAGATTTAGTGAATACCAATGCAGATGAAGTCACTCCAGAAAAACTTGCTGCGGTAGC
AAAAGGTCTAGCAGGGGAGTTCGCGAGTCTGGATGTAAAAATTCTAGATAGGAAGGCGAT
ATTAAAAGAAAAAATGGGATTGTTGGCTGCTGTTGCCAAGGGCGCTGCTGTTGAGCCTCG
GTTTATTGTTCTGGATTACCAAGGTAAACCTAAATCTAAAGATAGAACCGTACTCATTGG
TAAAGGGGTAACATTCGATTCCGGAGGACTAGATTTGAAACCTGGGAAGGCAATGATTAC
CATGAAGGAAGACATGGCTGGAGCGGCTACCGTTCTAGGAATTTTTTCTGCTTTAGCTTC
CTTGGAGCTTCCGATCAATGTGACCGGGATCATTCCAGCTACAGAGAATGCGATTGGATC
GGCTGCCTATAAGATGGGAGATGTATATGTTGGAATGACCGGCCTTTCTGTAGAAATTGG
CAGCACTGATGCGGAAGGGCGTTTGATTTTAGCAGATGCCATCTCCTATGCTTTGAAATA
TTGTAATCCTACCCGCATCATTGACTTTGCTACCTTGACGGGTGCTATGGTTGTTTCTTT
AGGAGAATCTGTGGCTGGATTTTTTGCAAATAACGACGTGTTGGCAAGAGATCTAGCAGA
AGCTTCATCAGAGACCGGGGAAGCTCTATGGAGAATGCCTTTGGTAGAGAAATATGACCA
GGCACTTCATTCAGATATTGCAGATATGAAAAATATCGGCAGCAATCGTGCGGGATCGAT
TACTGCAGCGCTATTTTTACAACGTTTCCTCGAAGACAATCCAGTAGCATGGGCACATTT
GGACATTGCCGGTACTGCTTACCATGAAAAAGAAGAGTTGCCTTACCCCAAATATGCAAC
AGGATTTGGTGTGCGTTGTTTAATTCATTATATGGAGAAATTTCTATCTAAATAGTTATT
GTTTAGCGATATTAAATTAATGTGTGTGGTTGGTTTTTAATAAAAAGTTAAAAACTAACC
ATTTTTTATTAAAGTTTTTCATTCTCCTTGTCGATAGATCAAATAAGTAGTAGTTACCTG
TCTAATTAGGGGAATGAACATGTTGGGAGTACAAAAGAAACGCAGCACAAGAAAAACTGC
TGCCAGAAAGACTGTAGTACGTAAGCCTGCCGCTAAGAAGACGGCAGCTAAAAAAGCTCC
AGTAAGAAAAGTTGCAGCTAAGAAGACTGTAGCNNNNNNNNNNNNNNNNNNNNNNNNNNN
NNNNNNNNNNNNNNNNNNNNNNNNNNNNNNNNNNNNNNNNNNNNNNNNNNNNNNNNNNNN
NNNNNNNNNNNNNNNNNNNNNNNNNNNNNNCGCAAAACAGTAGCTAAAAAAACTGTAGCA
GCTCTTAAGCCTGTAGCAAAAAGAGTAGCTTCAACAAAAAAATCTTCCGTAGCAGTAAAA
GCTGGAGTTTGTATGAAAAAACATAAACATACTGCAGCTTGTGGACGTGTAGCTGCTTCT
GGTGTAAAGGTTTGCGCTTCTGCAGCTAAAAGAAAAACGAATCCTAACCGTTCTCGTACA
GCTCACAGCTGGCGTCAACAATTAATGAAATTAGTCGCTAGATAGTCGTATCGCTTTCGA
TGATTTTCTAAGTAGCCGGGAATAAGAATTCTCTTTTCCCGGTTTTTTGTATTTATTGGC
TGAGTCGAAATGCCTTAAGAAGATAAAATCTGGGAACAAAAAGAATAATCCCAGAATTAT
TGGGTTTTGGCGATGGATTATGGGAAACAGCCAGAATAGTATTCACATAACGTCTACTAA
AGATTTTGTTCAGTATATTGAACGTGAACGATTTAGAGTGATTGTGATTGGCTCTTCATC
TCTTGAGGACAAAGATATCTTTTCGGAACTTTATATTTCTGGAAGGAAGAGCTTTTTTGA
CGGACAGCGTTTGTTGCAACAAGAGCTCTTATCTTGGACGGATCATTTTGGTTTGTTCGC
TTCCCAAGAGACTATAGGCATTTATCAAGCAGAGAAAATGAGCTCTTCTCTACAAGAGTT
TATTATAGATTACACTCGGCATCCTAACCCGAATCTTACGTTGTTCCTTTTCACAAATAA
AGCAGAGCTGTTCTCTTCTTTATCTTCGAAGCTTTCTAATGCTCTTTGTTTATCTTTATT
TGGGGAGTATTTTGCTGAGCGAGATGCTCGCATAGCTCAGGTTTTGATAAAACGTTCTAA
AGAGTCGCAGCTTTCTTGCTCTTTAGGAGTTGCAAAGATTTTTGTGAGTAAGTTTCCTCA
GACAGGTTTATTTGAAATTCTTAGTGAATTTCAAAAGTTGATTTGTCAGATGGGAGACAA
GGAATCTATAGAAGCTTCGGATATTCAATCATTTGTAGAGAAAAAAGAGGCGATCTCTCT
GTGGAAGTTGCGAGATGCTCTTCTTCGTAAAGACCGTGTCGCTGCACACAGTCTGATGAG
ATCTTTGGTGTCTGATATGGGAGAGGAGCCTCTGGCGATTCTCAACTTTTTACGTAGTCA
GTACCTCTTAGGACTGAGGGCAGTGGCAGAGCAGTCGAAAGAGCGTAAAACACAAATATT
TATTGCTGCAGGAGAGCCGGCTCTTTTAAATGGTTTGAACCTGTTTTTCCATACGGAAAG
TTTAATTAAGAATAACTTCCAAGATCCCATGCTTTCATTAGAAATGCTAGTTTCACGACT
TTAGATTTTTATTTGATGGGATTTTTTCCCTGTATATTTTTTCGTAAGCATCTTTTAGAA
TAGTCTCCAGTCTAATGATTTAGAATACACTTGTGGCTATGGCGCTGTATCTTCTTCCCA
ATACTTTAGGTAGTAAAAGATCTGAGGACCTTCCTTCTTCGGTTGGAGAGATTGTTCGGA
ATAAAATCCAGGGATTAATAGTAGAAAGTGATCGTGGTGGGCGGTTATTCTTAAGTTTAT
GGAAAGTAGAAGAGCCTCATAGGTTTCCTCTTGCCGTGATGAGCAAGAATGACACTTCTG
TTAAGGCTTGTGACTTTTATTTAGAGCCTATTCTCAAGAAGCAAGAGTCTTGGGGCGTCA
TTTCTGATGCAGGGTTGCCTTGTATTGCTGATCCTGGGGCTAAGTTAGTCCGAAGAGCTC
GGACATTGGGGATTCCCGTGCATTCTGTATCTGGCCCTTGCTCGATTACGCAAGCGTTGA
TGCTCTCTGGACTACCAGGGCAAAATTTCACATTTCATGGTTATTTGCCCCAAAATCCTA
AAGAAAGATCTCGTTATTTGCGAAGTTGCTCCGGGAAATCCCATACGCAAATCTGTATAG
AGACTCCGTACCGTAATCCATATACGTTTGATGCGTTATTAGATCAGCTTCCGGATCATG
GCGAGCTTTGTGTTGCGATTGATTTAATGGGGGATCAAGAATACGTTTCTACGCGAAGCA
TAGCCGTATGGAATCAATCTTCTAATATCGAAGAGGTTCGTGAGCGTTTGAAAAAAGTTC
CAGCTATTTTTCTATTTATCACTTCTTTTTGATTTCATCGCATCCGCTAGTTTGTTTTGT
TTGTTAATTTAATTTTTTCTAATTAAAAGAAAATTAAAATTTAATTAATTAAAAGACAAA
ACATGAACAAAAAAATAATTAAAGAACGCGTTTCTTCGTCTGTTCCGTCGACACCTTCTG
ATCAGCCTGCCAATCCCACGAGTCCTGTTACTAAAATGCTGTTAGAATGCAGTTTTCCTC
AGAAGGATGGATCTACAAAAGGAGATTCGTCTATTGATGGAGCGATTACCACGGCTTATG
TCAATCTAGACGCCAAGAATCAACAAGTTCGTCAGGTAGCTAAAGGGGAAGAAGACCAAA
ATGTGATTGTACTCTCTCAGCTTGAAGGATACTTACAGAAAGGATCTCGATCGATCGCGG
GATTGTTCCTACCGACTTCTGGAGGGGTGATGGTTGGAGACATTAATATGGGGACAAGCC
CAGGGAATACCATCAAAGGGCTTCCTTCTTCTTGGGGATCCGCTATGTTCCTCGGGAATG
AATATGCAGCTTCTGTAGGGATTGTACAAGATGTTGTAGGAGAGTATGGAGCTCGGTTGG
ATGATTTGATTGAGAGGATTACCAAGTATTCTGGTTCAGGAGATGGTAGTATGACTAAAC
TTCTTGAAGATCTCGGTAGCCCTAAGGAATCTCAGTCTGGACAGACGCCTTCTGTGACTC
TAGAGAAGCCTACAGATGCTAAGTGGTTATTGTTAAGTGCTAAGAACGCTATGACAGGGA
CCTTGCGTTTTGAGAAAAAACAAGGAGCTTTGCCAATAACTCCAGATCCTACGATAACAA
ATCTGAAAGCGGGGGGATTAGGAACTGTTGGAACAGCTACTCCGACAGATAAGTTACAGA
ATATAGTTTCTGTTGCTGACCTCACAACCATACTGGAAGATTTACAAAATAATGCTCCTT
CGGAAGGAACAGGTTCAGATACAGGTTCAGACGTGGGATCTGGATCTGGTTCGGGAACGG
ACTTAGGATCAGGGGGTGTAGCAGGTGCAAGTGTAAGCACAACCACTACATCGACCTTCC
CAGAGTGGACGGGACAAGAGGTGCCTTATTTGGTGTATCAATCCCCGGATTCTGGTTCAG
GTTCACCAAGTGTACAGAATCCTCTTAAGTCTAGTAATGCAGACAATTATATCAAAAAGG
ATAACGGGACTTATTCGCTTTTGCGAAGAGGTCTTTATCTTATCACCTTTGCTTATGAGT
TGAGTACGTCATCATCAAATGGAGTTGTTACCTGTACAGGAACTCTCACAAAGAAATCTG
ATTCAACATCTTCTGGAGGAGATGTGGCAGCTCAGCCTACGAGTGGGGATGCTGCAGATC
CAAATCCTGCAGAGCCTTCTCCAGCATTTTCCGTGGTAGGCTCTTCGGATGGAAAAACTG
TAGTTGGGAGTGCGTACATTTTAGTCCCAGGAGACAAAGCGCTTTCAGAACATACGCTAA
CTTTGGCATTAACTCCTGGTGAAAATACAGGGGTGAGTCCTACTTCAGCTACAACTTCTA
AGAGTTATGTAGCTATCTCATATATGGGCGCTGGTTATTAACTATTTGAGTTAAGGGAGA
GAATCTCCCTTAACATTTTATACTGAATCGATGTGATCTTTAAGGCTGTGATGGTGTCGA
AGGCGTGGATGTTGCCTTAGTAATTTCTCCTGAAGTTAATACCAAAGACCAGGAAAAAGA
TGTCAAAGTAATACCTGTAGGTGTTGTTTCCGGTGGGGTGCTTTCATCGGCTTGAGCCTT
TACTGGATTTTCTGTTGTCGATCCTGAATCTGTAGTTGTGGTTGATGCATACCGAATCTG
TATTCTGCTTGACTGGCTGGCTGGAGCATTATTGGTACCGGATGATGACGTAGGACTTTC
TTCTGGTTGTGAGTCTCCTTCAGATCCAGAACTTCCTCCCGAGCTGTTATTATTTGGATT
AACGTATTTCAGTTGTAATACAGATCCAGTTGCTTGCACGGGTATTTGTAGTGTGCAAGA
TTGTCCTGAATCGAGCAAGAATTTTTTAGTAATAGGATCAGGTGTTGTAGGGGTAGTAGG
CGTGGGTGATGGAGTTGCGGATAGGTTATACTTCCTTGAGAAAGTTTTCGTTATAGATGC
AGTTGTCGGACCGTTAGTTGCAGGAGATGACGTTGCTTCTGGAGTTGTTTCCTTTAGAGA
GGATGGTGGAGATTCAGGAGTTGTGTCTGTTTTTGGAGGGGTTACGGTTAGCTCTAGAGA
AATAGGATCTGTAGATGTTGGAGTTGTGTTGTTTGGATGGTTCCAGGTTCCTTGCATGGA
AAAGGTAAGAATACCCGTTTTTTGAATTACCATTTCTGATCGTGAAGAGTCTGAAAAGGA
AAAAAATTCCTCCCATAAAGGAGATTTTTCCGAGAATGTAGTGTTTGGGAGATCAGTGCC
CTCGGCAGCCGGGGTTATTTCGGTATCAGTTGAACCAGTAGTAGTGGCAGCTAGCTCTCT
AATAAATGGGGAGGCTCCGTTTGAAGGGGATGGTGGATTGTTCGGTGTGTTGCTGTTGTC
TGGAGTAGTTGGTGTAGGATCTGGGGTAGGAGCTTGTGTAGGAGCTTGTAGCCAGTTAAA
ATATTCAGAAACGGTGATATTGGAAAGGTTTGTATCGTTGTTTTTTAGAAAAGCCATTTG
TGGAGAGGTGATTTTGGCTTGTACAAACTCTACATTGATAGCACTTTTGGTATCTTTATT
TGTGGGAGTTCCTAGATCAGATACGGTATTACTGCTCATATCAATATCTTCGTAAACAGT
CCCTCCACTTGTTTTCAGAAGATCTGGGTTAGTGACAGTGTCAGGATCTTCAGCAATACC
GAGAAGTTGGTGTAACGTGGATATTTGTGAGTTAATATTCGATAGGCCTGCGACAGCTGT
CGTAATTTGATCATTACTTTTGATTTCATCTGCTTTCTCATTCAAATAACCGATAGTGAC
AGCAGAGTCATCTGTAGGATTTTGTTGACCATTGGTATACATCACAATGTCAGTGACATT
GTTTCCCTGCATGTCAATGTCCCCAGTCATTGTGCCCCCTGTTGTGGGTAAGAAACCAGG
ATTAGGGTCATTTTCTTTGGTGTAGTTTTCTTTTAGATATTTGAATGTGACTGCATCTGT
GGGATCTGTAGGATTCTCTGATTGTGTGATGGGTTGGTTATGTTTAACAATGCCAGGAGT
AGACTCAATGCCTGTCTCACTAACCTTTAATAAGACTTTTGTCACTACTTTATTAGGGTT
CCAAAAGGAAGAAGAAATATTATTTTTTGTATCGTTCATTATTTTGTTTTTTAAATCTTT
AACTTCTTAAATCTCTATACTAGCTTATTTTTAATCATTTTTGATTTAGTGATAAAATCG
GATCCTCCAAACCAAAAACCTTTTAAGGTGTTTGTCCTTCTGTTGACTCTGAATTAGGTG
ATGATGGTGATGGAGACGAAGGTGTTTCTGTTGTTGGAGGAGTTGTTTTATTGGTTACGG
TAACATCCGTTGGATATAGAGCTGCTTCCCAAGACCAAGATGATAGTGTTATTTGTGATG
AGGTATCACTTCCTCCATTAGAAGTTTGGGAGGTAGTTGTAGCCATTTTTACACTAGATG
TAGTCGTAATAGGAAGTTGTAGTTGTACAGATTCCCCAGAGTATAGTGTCAGAGGGATAG
TAAGTGTAGTTGCTGAAGCGTCTCCAGAAGAGTCTGATCCGCTACTAGAGGTATTAGTTC
CACTAGAATTGTCTGGAGTGACTGTTAGGTTCACGGATATGGTCTTGGGTGTTTGTGTAC
TTCCATCAGCTATTGTGGCAGTTGTAGGACTCCACGTCCCTCTTACAGATAAAACCAGTA
GGCCTGCCGTTTTTACTTTTAGATTTTCTTGTGATGAGGTGTCGAAGCATTGATCAGCTA
GTTTGCTCTTAAAATCAGGTTCTGCAGGAGAGGAAGATCCGTTTGTTGTGCTGAGCCAAG
GAATATGCCCATTAAGAGATATAGATGAAGAGCTTTCAGTTGGAAGAGTATTAGAAAGAA
AAGCTCTCTGAGGTTGTTTGAGTTTGGACTCCAGGTAGGTTACATTGGCTGCATAATTAC
TGTCACCAGTATCCGGAGTTTTGATATTGGCGATCTGTGCATTAGTCATCTTTAGATCCC
CTGTAATCTTATTCTGAGATTGTGTCACCACAAACTGAGAATTCTTAATTACCGAAGGGA
GATCGTTATAAGATAAAGGAGGGGATTCCTTTTCTTCTGTATCTGCGACAGGAGCTGGAT
CAGGTGTTTCTTGGTCAGTATCGGGATTAGTATCAGCGTCGGGGTTGATCGTAATTTCAA
TGCCGAGAGCTTTTTGAGCCAATTCGATTTTATCTTCTACTTTTTTAGCAGATTCTAGGG
CTGTATCCAGTTTTGAGTTTGTTAGAATACCGTTTACAATTTCTTTTACATATTTCACAG
TAGCTGCTTCTGAGTAAAAAGCTTCCCAAGCTGCATTGTAATCATCGATTTTCTTCTGGT
ACTCAGCCAATTCTGTGTTGTATTGTTCGATCTTTTGTTCTTGTTCCTCAGCTGTTTTTT
CTGCAAAACCCTCTTCTTCTCGAGGATCTTTTGGTTTAGAGGATTCTTCTGGAAGAGTTG
CGGATGGTTTGGTGGGTTGCTTCAAATTAAATACGGAATGTGTTCCCATATTAATGTTCC
CAGTCATGCTTCCTCCATGAATGGGAAGATAACCTGGATTTGGGTCATTTTTAGATAGAT
AGCGTACTTGAAGGTATTGTAGTGGCACAACATCCGTATCACGAGTCGGAGTAGCTACTC
CGGTTAACTTAGCTTCGTTATTAAAACTCAGCGCAGTGAATGAAGAGAGCTGTTGCGAGC
TAATACTTAGCAAAGCGTTAGTGGGTGTATTTCGTTGGATCTTTGTAGATGCGTTTTTTT
TATTAATTCGTTCTTTTTTATTCATTTTTTCAATTAAAAATTAATCGATTTTTTATTGGT
TTTAATATCGATTAATTTTTTATTTTTAAAATGAAAAAGAAGAAGCCATGATTTCTTCTG
CTATAGAATCATGAAACAGACGCCCTTTTTTATTTAATGAAAAAGCTTTGTCATCCTTAG
TAAATAGAGAACTTATAGATGGGTGCATTAATATTTCGTCTACGAGTTCCTGAGGGAAAA
CTCCAAAGGGGATGGGGTCGCAGAGACGGAGGCGCAAAGCTAGAGTCTCTTTAATGCGTT
CGTTTGGAGGGAGCTCTTCCATAGACTCTAAAGTCGGTAGATGTTGATGCGCAGCTCGTA
AGTAATGCGAGATCCTAGAAAGGTTTTTGGATCGAATGCCATGGAGATATTGTGAGGCAG
AAACTCCTAATCCTAAGAAAGGCTTAGCTGTCCAGTAGTAGGTATTGTGTTTAGAAGCCG
CTTGGTTTTTTGCATAGGAAGCAAGTTCATAGCGAGTAAATCCTTGATTCTCTAGTAGCT
CTTCGGCTGCTAGTGCCATCTCAGCTAGGGAGTCGTCATCTGCTATGGATGGAAGAATAC
GTTTACGGTGTTTGTAAAAGGAGGTGTGAGGGTCTATAGTTAGATTATAAATAGAGATGT
GTTGGATCGGGAGAGAAATAGCTTGGTGAAGATCAACAATAAAATCACTAATCGACTGTG
TAGGGAGGCCATAAATAAGGTCTGCAGACACATTAGAAAATCCGTATTGGGAGCAGAGCA
TAAAGGCTTCAATCGCTTTAGATGAAGAGTGTGTGCGTCCTAGTAGCTTAAGTAGGGGAT
CATTGAATGTTTGTACGCCAATGCTAATGCGATTGATCGAGGTCAAGGCGAGAGCCTGGA
TATACTCCAGAGAAAGATTTTCAGGGTTTGCTTCAAGAGTGATTTCTGTGGCATGCTGAG
CTTCTAGAGCTACGAGAATATCTTGAATCAAAGCAGGGGAAACTAAAGAAGGAGTCCCGC
CTCCAAAGAATACTGTATCAATATAGTGAGAACAACGTAGAGGGGCTAGTTTTTTTAGCC
CCTCTTTAATGACAGCTTCACAATAAGAGCGCATTAACTCTTCTTTATACGGGATCGTAT
AGAAACTACAATAATGACATTTCTTCGAGCAGAAAGGGATATGTATGTAAAGAGCTAAGG
GAGTCTTACCATTCATTCGCGTCAGGATCTATGATGCCTCCTCGGCGCCAACGATTGCGA
TCACTGAAAGGATCCTCATCGTCTTCACTAGAGTAGTCGAGTTCGTTTCCGCTTTCTTCT
CTTGCCTCATCACCTAGGTCAATCTCAATTGTGTCACCGGCATCGAGATCCACTTCTGTA
TCCGAGGATTCTACAAACTCAACGTCTGAAACGCTGGGGCCATCTGGGTAAATGGTTTTA
GCTGGAGTTCTTCTAGGGGTTACGTACTCTTTGATCTCACCGCTTTCTTTGAGAAGTTGT
AGACGTTCTTTCTCTTCAAGGATTTTGCTTTCTAGTAGACGGATTTCTTCCTGGTGTCTC
TCGATTTCTTTTTTAGGAACAAGGCCAAGTTGCATCCACTGGGTAAGATCATGAAGCTCT
GATTCTAATTTTTTTAAACGCTCACTTTTCATTCGTAAATAGTCCTGTTCTATGATTGAA
ACCGGAAACCCCCTGAGAGCCAATTTACTTGCTTCCTACCAAGGGTAACTGCATCTTTTG
CTCAGACAGAGCAAAAAGTGAGCAGGCATAAACAAATAGATCAGGAGAGATTTTGGCTAA
TAAAATACTCATTCCAAAGTATTTGTTCAACTGATAAGCCAAGCTCTGCTAGCTTTTGTA
AGAAGTCAGGAGGCTAGGGTATTCGATACTTAAAAAAAAAGCAAAGTTTGCTTTTTTTGA
AAAATAAAAATTTTGCTATGGGAATTTTCTAAAAGTATCACCTTCAATCGATAGATTCGT
CTTATGGATTCAGACTTTGCTAGGCATGTGCATTCATCAGATATTGACTGGATAGAATCT
TTGTTCGAGCGATTTGAGAAGCATGAGCCGATGGATTCTTCATGGAAATATTTCTTTGAA
GGTTATCAGGTTGGGAAGACGGAGGGGAGCCCAACAGAATCTTCTCATGATCAAGTCTTT
ACGTCTTTGCAAGAGAAAAAAGCACACAGTCTTTTGATGATATACCGTTATTACGGCTAT
TTACAGGGGCAAGTGTCTCCAATATCCTCATCAGAAGAATCTTCTCTAGTTACAGAAAAG
GTTCGTAATTTCGATCCTCAAGAAGAGATTCCTTCTTTAGGATTATTACCGCAATCTTAT
GTTCGTATAGCAGACTTTATTCAGGTATTAAAAGAGAAGTATTGTCGGAGCATCGCTGTT
GAGACATTGAATTGCTCTCCTGAGATCCAAGAATATATCTGGAAACTCATGGAAGGAGAG
AAGCCCTCTTTAACCAAAGAAGTTCTTCTGGAGCGATATCGAGACGTAAAAAGAGCAGTA
GCTTTTGAAGAATTTTTACAGGTTAAATTCACAGGACGAAAGCGCTTTTCTCTAGAAGGT
GGAGAGAGCTTGGTTCCCATGTTGGAGCATCTCATTGCTTGTGGGGTTAAGCAAGGCATC
AATCGTTACGTGATGGGAATGCCTCATCGAGGCCGATTAAACATTCTTGCTAACATTTTT
GGAAAGCCTTACCGGCAGATTTTCATGGAGTTTGAAGACGCTCCCCAAATAAGAGGGCTG
GAAACTGTCGGTGATGTAAAGTACCACAAGGGATATGTTGCCAATAGGCCGGAACAGAAC
GTTATGATGGCTTTATTGCCGAATCCGAGCCATTTAGAGTCCGTGGATCCTGTTGTGGAA
GGTGCTGTAGCAGCGATTCAACATCAGGGAGAGGCTGGGAAGGAGCAAGCCTGCTTAGCT
GTGTTGATGCATGGAGATGCAGCCTTGGCGGGTCAGGGCGTTGTATATGAAACTTTCCAG
TTGAGTGGGATACCAGGTTATTCAACAGAAGGAACTATGCATATTGTAGTGAATAATCAG
ATAGGTTTCACTGCGCAGCCTCGAGAGTCTCGTTCTACTCCTTATTGTACAGATATAGCT
AAAATGATGGGGATCCCTGTATTCCGAGTGAATGGAGAGGATGTTTTAGCCTGTCTCCAG
GTCATGGAGTATGCTATACATATCCGTGAGCGTTTTCATTGTGATGTGATTATCGACCTC
TGTTGTTATCGAAAATACGGTCACAATGAAAGTGACGATCCTTCTGTTACAGCTCCATTT
TTATACGAAGAGATCAAAAAGAAAAAACAAGGGTCAGAATTATTCAAAGAGATCCTTTTA
CACCATCCTGAATGGAACATTTCTTCCGACGAGTTGGAGAGAATAGACACAGAGATAGCG
CATGTTTTAAACCAGGAGTACGCTTCTCTGAAAGATCCAGGTGTCGAACGGCTAGATGAA
TGTATGCATTGCACTCGTATGGCAGCTGGAGAGCTTCTTGTCGATAATGTGGATACATCG
TTAGACAAAGAAGCCTTGTTTGATCTGAGTGCCAAACTTTGTGATATTCCTGAGCATTTT
TCTCCTCATGCAAAGATTCGATCTTTATTAAATAAGCGTATGAGCATGGCTGATGGAGAG
ATCGGTTATGATTGGGGAATGGCTGAAGAGGTGGCGTTCGCTTCCTTATTACAAGAAGGT
TTTTCATTACGTTTGTCAGGACAAGATTCTATTCGTGGAACTTTCAGTCAACGACAGTTA
GTCTGGACGGATGTCCAGACAGGGGATACATTCTCTCCATTATATCACTTGTCTCCGAGT
CAAGGCAGCGTGGAATTATACAATTCCCCTCTATCTGAATACGCCGTTTTAGGCTTTGAA
TATGGTTATGCACAACAAGCAGAAAAGACTCTTGTTATTTGGGAAGCGCAGTTTGGAGAC
TTTTCCAATGGAGCCCAAATCATTTTTGACCAATATATTTCTTCCGGAATTCAGAAATGG
GATTTACATTCCGATGTAGTTGTACTGCTTCCTCATGGCTATGAGGGGCAAGGACCTGAG
CATTCCTCGGCTCGTATAGAGCGTTATTTACAGCTCGCTTCCGATTGGAATTTTCAAGTT
GTTCTTCCTTCTACTCCCGTACAGTATTTTCGTATTCTGCGGGAGCATACGAAGAGAGAT
CTCTCTCTTCCTCTTATCATTTTTTCTCCTAAGATGTTATTGCGGCATCCGCAGTGCGTG
AGTTCTATCTCAGAGTTTGGAATGAAGGGAGGCTTCAAGCCTTTCTTGGAAGACGAGAAT
CCTAACTATCATGCAAAAGTTCTTGTTCTTTGTAGTGGCAAGATTTATTACGACTATCGT
GCTTCTCTTCCTAAAGATCTTGAATGTCGTTTTGCTTGTATACGAGTAGAGAGTTTGTAT
CCGTTATACTTAGAAGATCTATTGGTTCTGATAAGCAAATATACGGAAGTTCACCATTAT
GTATGGTTGCAAGAAGAACCTCAAAATATGGGCGCTTTTAGTTATTTTGCATTAGCAACT
GACGAGATTTTCCCTAGCAAATTGCAGTGCGTTTGCCGTCCTAGGAGTAGTTCAACGGCA
ACAGGATCTACGAGTTTAAGTCAAAAAGAATTATCGACGTTAATGGAAACCTTGTTTTCT
ATAGGTAGAGAGTAGAGCATGAGTATAGAGGTTCGTATTCCCAATATCGCAGAATCCATT
AGTGAAGTGACGATTTCTGCACTTTTGATTCCATCAGGAGGTTTGGTGCAGGAGAATCAA
GGGATTCTGGAGATAGAGAGTGACAAGGTGAATCAGCTCATTTACGCTCCTTGCTCAGGA
AGGGTAGAGTGGAGCGTTTCCGTAGGGGATACGGTCGCTGTTGGTAGTGTTGTAGGGATT
ATTAGTGAAGCGGAAAAGAGTCAAGATACTGCACCTATCCATGAGCAGATGCCATTTAGT
CTTGTAGAGCAGGAAAGCGATGCGCAGATTATTGCCTTCCCTTCATCAGTGAGACAGGAT
CCTCCTGCAGAAGGGAAAACTTTTGTTCCATTAAAGGAGATTCAACCAGCTTCTTCTGAT
CATAGAGAATCTCGAGAATCTATGAGTGCTATTCGGAAGACGATTTCTCGTAGATTGGTG
CAATCTCTACATGATTCAGCAATGTTAACGACATTTAATGAAATCCATATGGGGCCGCTT
ATTGCTCTGCGTAAGGAAAGACAAGAAGATTTCGTTGCGAAGTATGGGGTAAAACTGGGG
TTCATGTCTTTCTTTGTTAGAGCCGTTGTAGATTCTTTGAAAAAATATCCCCGGGTGAAT
GCTTATATTGAAGATAACGAAATCGTTTACAGACATTACTACGATATTTCCATTGCCATA
GGGACAGATCGTGGATTAGTAGTTCCTGTAATTCGTAATTGTGATCAGTTATCTAGCGGG
GAGATTGAGTTACAGCTTGCCGATTTAGCTTCTCGTGCTCGGGAAGGCAAACTTGCTATT
CATGAGTTAGAAGGGGGAGGCTTCACTATTACCAATGGAGGGGTATACGGTTCTCTTCTA
TCCACTCCCATTATCAATCCTCCACAGGCAGGTATTCTTGGGATGCACAAGATAGAGAAA
CGCCCTGTGGTTAGAGAAGATGCAATTGTGATAGCCGATATGATGTATGTAGCTATGAGC
TATGATCATCGGATTATAGACGGAAAGGAAGCCGTAGGATTTCTTGTGAATGTTAAAGAG
CAATTAGAACAACCCGAGCTTTTGCTAAAAATGTAGAAGCATCAGAGAGAGGCTGCATTA
CTCGTTATCTAGGAAGAAGAAGAACTGCAGTGACATTATTTTTTCGAGAACGAATCGCTG
ACGGATCCTGCTGGTGGCGAGATTTCCAGCTTCTGAACGAGAAAAAGGTATTAGATTCAG
AACAAGTGCAGCGTTCTGAGATGAAAATATGATTACTGGATAGTCCTTCGGAGAGCAGTT
GTTTTCTTGCTACTGCTCGGAAATCGAGGTGATTTTCTTTAGGCATTAAAGGGAAAAAAC
TAGAAGGGAACAGTCTCTTATAATCTGGATAGACAGCCATATCAGGACCTAGAGAGGGAG
ATATAGCCACGATAAGATCTTGAGGACGAGTGTTGAATGTCTTTTTCAGCAGGCGAACAG
TGACAGCATAGATATTGCCTACAAGACCTCTCCATCCTGCGTGTACATTAGCAATCACAT
GGTTTTCTGGGTCATAGAAAATGGCTGCTTGGCAATCTGCATGGTAAATGTGTAGGGAGA
GAAGAAGAGTCGTTGTGAATAACCCATCGGCAGGCGCTCTCTTGGGAGTTTTAGGGGTGA
CATAACGTACGCTCGTTCCATGCACCTGACGAGCGTTACAAAAATCGTTGCCTCCTAAGG
AAGAGGAAATGACCTCATCAGAAACTTGACTCGCTTCTTCCTTATCATCTTGTTTTGGGA
AAATACCATGGCGAATAGGAAGGTATTCTAACTCAGGAAATGTCTGTTTACGTAAAGCTT
CGGAAGGGAGTGTCATCAGGGATCCTATTCTGGCTCTTTCCATACGCCATGTTCTTTTAA
CAATTGGACCAATTCTTCTTCAGCATTTTCTATGGGAATGCATGATTTTACACATTTATG
TTTGACGTATAGGTCAATCATACCTGGTTTTGATCCTACGTAGCCAAAATCGGCGTCAGC
CATTTCTCCTGGGCCATTGACGATACATCCCATCACAGCAATTTTTAAACCTCCTGGAAG
ATGTTGCGTTCTTTCACGAATGCGTTGAGAAACTGCGAGAAGGTCGAAAAGCGTTCGGCC
ACATCCAGGGCAAGAGACATATTCTACTGTTACGGACCGAATATTAGCACTTTGTAAAAT
CAAAAAACCCAGAGTTCTAGAGAGTTTAATATCTACAAAATCTAATAGTACGCAAGATCC
TAACCCGTCTAGAAGTAAAGCTCCCAACCGAGCAGACAAGTCGATAATGGCTTCATTTTT
AGAAAGGTGAGGATCTAAAGAAAAGCTTAAACACACAGGTTGTGTAGAATGTTGTCGCAG
AGAAAAAAAGCGACGAGCAGTATGGATATCAGTTACTTCAAAATAGACAAATGGAGCAGA
AAGAGTCTCTTCAGAGAGCCATTCCTCCTCATTCATCGGATTAAGGATAGGAGCATCTTC
TTTATTAAAGACAAGAAGATGCTTCTCTATTTCAGAAACGATAGGAGAGGAGCGCATAGC
TTTGGGGACAACGACTCCTTCCGGGGTTGTAGGATCTATTTTCCCTGTGGTTGTGTCAAT
GCCTAAGCACTGAAGAAGTTCTATAGGCTCTGCCGTCAGTAGCTGTACATCGGTTAAGTT
AATTAACAGTCCATAGACATTGCCCCAAGGAGGGGTATTCAAAGTGTTTCGAGTACCCAG
TTGTTTTGAAGAATGGATGGCAAATGGATTGTCGGCTTCTCCCCATCTTTCGGAGAGTTC
TGTTGTCTGTTTGAGAAGATCGACACAAATAGGGATCTCATTGATGGGGCTACCGGTTAG
AGAGCAGCGGATGGTATCACCCAATCCCTCTGAAAGAAGCGTACCTATTCCTACTGCAGA
TTTTACAATGCCTGCAGTGCCAGATCCTGCTTCTGTAACTCCTAAGTGCAGAGGATAAGA
CCATTCTCGTTGGTCTAGCTCATAAGCTAAAGATCGATACGCTGCCACCATAACTTTTGG
ATTACTGGATTTCATTGAGAAGATGACATCATGATAGTCCATAGCAACACAGACTTCGGC
ATATTCCAATGCAGAGTACACCATGCCTTCAATCGTATTTCCATAACGTTGCGTTACGCG
TTCCGATAAGGAGCCGTGGTTAACGCCTATGCGCATAGCTTTGCCTAAGCGTTTGCATTT
TTCCACAAGTGGAGAGAACTTGTTCATCAAATGCTCTAAGCTATGCGCGTATTGCTCATC
AGAGTAAATTTTCCCAGTAAACATATTACGCTTATCTACATAGTTTCCTGGATTGATACG
CACTTTATCTACACAATCCACAACATGTATGGCTGCCTGAGGAAAGAAATGGATATCTGC
TACAAGAGGGATGGAAATGTTCTGTTGAATCAAGCGGTCTTTAATGTGCTCGCATGCATG
AACCTCTCGCAAACCTTGTACCGTAACACGAACGATGTCGCAACCCCACTCTTGCAGAGC
ACAAATTTGTCTAACCGTTCCATCCACATCTGTGGTGGCTGTAGTCGTCATAGATTGGAT
TTTGATGGAATGCTCACTACCAACAAAAAGATCTCCGATTCTTACTGGGAGGGTTTTGCG
TCGAAACGCATTTTGTATACAGGGTGTTGCCATAACGAGGTGTCCTACAAACAATTTTTG
AAATTGGCTGGGACAGTACCGGCCGAATCTCTTTCTCCTGAAGGTTTTGGGGGGCTGAGG
AAGTATAAGCTTTAGATCAATTTAAAGGAAGGTCTTCATGGAGAAACCTCCCTTTAAAAA
TTGTTTATAAATTCACGGGTTGAGGGATGTTCGTTAAAACAATCACTAGATCTTTGGATG
CGTGTTTTTTCGCGGTTTTTTCTACGGCATGGAGTAAGGATAGTTTAGCAGACTCGATCC
ATTTTGGCTGTTTGCTTAGCGCTCTTGGAACAAAATCTCCGAAAGCAGCGATTAAAGGAA
TTTGGATCATACGACAACCACAACGAATAGCCTCTTCGAAACAAGCTGTGTAAGCTCGTA
AGGTTATCTCATAGCAAGATTTAGAGTCATCTTGATACATAGAAGCTTTAGGAGCTAGCA
TTTGGATGAACAATAGAGGCTTGTTATAGGTCTTTGTTTCCTCATCCCAGCAAGGCACTA
GATGATTTTTGTCTTCCCAGGTGGCAGAAGAGCATTCTCCTGGAAGTAGGATGCCTGAGT
CGGGTTTCGATTCTTCCCAGCACTTGTCGGTAAGCACAGCAGGGAATGCATCGTTCACTC
CTAATCCTCCTTGGCCTCTCTTCGCGAAGGCTGCCGATTGCGTGGCATTTGCAATCGCAG
CAGGTAGATTCGATTGCATTCTCAAAGAAGAAAATTGGCCTGAAGTAGAGACAAAAATAG
TATGAGTGGAAGGAATATTCCAGGCTCTAAATCTTGCTGAAGGATTTCTGAAGGACAGAG
GCGTTTTGTCATTAGCAAGGAAAAACGGCATCTGTCTTATCGATCCTATGCAGTTCCATC
CAAAAAGCATTTCACCGATCGTTCTTCTCAGTGGTCTTGGAGGTATGAAATCTGGAGGAG
GAGGAGCTATAGGTTTAGGTCTTTTGATTTCAGGCAGCTCGGGAGTAGGTTCAGCAGGGA
GTTCGGTAGAAGGTCCTCGGGACACAATTTTTGGGGGACAAACATATCGACAGAGAAATA
GTCCTGAAGCAAAAAGACTGACACCTAAAATAACAGCAGAAACGGCGATTAGGGCAGGAA
GGGAGGCTAAAACGCCAATCACGCAACCAGCAAGTCCTAAAATGATTCCAGACGCAAGAG
AAGTAATGAGAGCGCGTCTAGGAGTCAAAACAGGAAGTTGACAAGAAGGACGTATAGCAT
TCTGTATTGCGGACAGCGATGTAAACATAAACTCTTAACTTTTAAAATTTTTGCCCAAGA
GCAAAGGACAACACACCGTTTTGCGCAAGAACGCAAGTGTCCGGAGGCTAGAAAGTTATC
TTAACGCAGCCACCTTTAATGCAGCATTGACAAGCCAAACGTTCATTAGAATCTTCAGGA
TCACCTAAAAAATCATACTCAGCCTCAGAAAAGTCAGATAGGTTATCCGCGCCTTCCAAG
ACCTCAATCACGCAAGTCCCACAAACTCCTTCCGTACAAGCCAAAGGCACGCCAGAATGT
TCGCAAACCTCTGCTATAGAGGAACCGTCTTCTAAATGGAACTCTTGATTCTCGTCATCT
GCTGAAATGATGAGCTTAGCCATAGGACTCCAGAAGGAAAAAGAAAAGATTAGTTAAGAA
TCGGAGTAGAGGGATTCGAACCCCCGACCTATTGCTCCCAAAGCAACCGCGCTAACCAGG
CTGCGCTATACTCCGATTTAAAAAAGTAGGAGCTAAAGAAGTTAGCATATTGCCTACATA
CTAGACAAGAGAAAGATACTGTAAATGCAAAATATTCTTCGAACTTCTTCTTGCAGATAT
ATGTTTTTGCTGGGTATTCGTTCGGTGTGGAATCGGGTGGCTGTTGTGAATAACTTTAGA
GGAAGTTCATGGAAAATTGTAGCAATCCCCAGTTGTATACTGTTTACTTTGATATTCCAT
TTGCCTAGATGGCTGATTGATTTTGGGGTATGTACAAATTTAGCGTGCTCCTTGTCGATC
ATTTTTTGGGTGTTTTCTCTACGCTCTTCAGCTTCGGCTCGTATTTTCCCTTCGCTCCTT
TTGTATCTTTGTCTATTGCGACTTGGCCTGAATTTAGCCTCCACCCGATGGATTTTATCT
TCTGGATGGGCTTCTCCTTTAATTTTTGCGTTAGGGAATTTCTTTTCCCTTGGGAGCATC
CCGGTTGCTCTTACGGTATGTTTACTCCTGTTTTTAGTGAATTTTCTCGTCATAACTAAA
GGAGCGGAGCGTATTGCGGAAGTGCGAGCTCGTTTTTCATTAGAAGCGCTCCCAGGTAAA
CAAATGTCTTTAGATGCTGATATTGCTGCTGGAAGGATCGGGTATAGCAGAGCGTCTGTT
AAAAAAAGCTCTCTTTTAGAAGAGAGTGATTACTTCTCCGCCATGGAGGGCGTATTCCGC
TTTGTAAAAGGCGATGCGATAATGAGTTGGGTGTTGTTAGGAGTGAATATCCTAGCTGCT
CTGTTTTTAGGACGAGCTACTCATGTTGGCGATTTGTGGTTAACTGTATTAGGCGATGCT
TTGGTGAGTCAAATTCCAGCATTGCTTACATCGTGTGCAGCAGCAACGCTTATAGCTAAA
GTTGGGGAAAAAGAAAGTCTAGCGCAGCATCTGCTAGATTATTATGAGCAGAGTCGCCAG
AGTTTTCTTTTTATCGCTTTGATCCTATGTGGGATGGCTTGTATTCCAGGAGCTCCTAAA
GCTCTGATCCTAGGTTTTTCAGTTTTATTATTCTTAGGGTATAAGAATCCTTCTTCAGGA
GAGACTCTTCTCTTCCAGAAAGAACGGGTAGAGTTTGTATTGCCTGATGAGGGAGTGGGA
AATCCTGCTAATTTGTACAAGGACGCCCGCAATCAGATTTATCAAGAGTTAGGCGTAGTT
TTCCCGGAAGCTATTGTTGTACGTTATGTAACAGGATCTTCTCCACGTTTAATCTTTTCT
GGGCAAGAGGTCGCTTTGAGAGAGCTGTCTTGCCCAGCTATACTAGAATCGATTAGGCAG
CTAGCTCCAGAAACGATCAGTGAACGCTTCGTTGCTCACTTAGTTGATGAGTTTCGAGAG
CATGCATTCTTATCGATAGAAGAGATCCTTCCGTTAAAAATATCAGAGAATTCTTTGATT
TTCTTATTGAGAGCTCTTGTTAGAGAACGAGTGTCTTTGCATTTATTCCCTAAGATTCTC
GAAGCTATAGATGTATATGGCTCTCAATCAAAGAATTCTCAGGAATTGGTAGAGTGTGTA
CGAAAATATCTTGGGAAGCAAATTGGTTTATCCTTATGGAATCGCCAAGATGTCTTAGAG
GTAATTACGATAGACTCTCTGGTTGAGCAGTTTGTGAGAGATTCACAAGAAAAGGTTGTG
TTGGATTTAAATGAAAAAGTAGTTGCTCAGGTGAAGCATTTATTGCGGGTAGGGGAGGGG
AATTTTCGAGCTATCGTAACGGGATCCGAAACAAGAAAAGAACTGAAACGCATAGTGGAT
CCTTATTTCCCAGATTTATTGGTTTTAGCACATAGCGAACTTCCAGAAGAGATCCCTATA
ACTTTGTTAGGAGCGGTGTCTGATGAGGTTTTATTATCATAAAAGAGTTATTGATTAGGA
GTTATGTGTTAGTTGTGTAAGGGTAGATATTGTTTAAAAATTTTATTTGATTTAGCCTTA
TTTTTTAGTTTGTAAAAGAAATTTTTTTTGTGAAGACTCACGATCTCGCAGATACTTGGC
AGCTATATTGGTCGACAAAAGAAATCCATCATAGGGATGTTTTGATCGAATCCTACCTTC
CTTTAGTAAAGAATGTAGCGCATCGGCTTGCTTCAGGAATGCCTTCTCATGTAAAGATGG
AAGATCTTTATGCTCTGGGGGTTGAAGGGTTGATTCGTGCTGTCGAACGTTTTGATCCAG
AAAAAAGCAAGCGATTCGAGAGCTATGCTCTTTTTATCATAAAAGCTGCGATTATTGATG
GATTGCGCAAACAGGATTGGGTACCACGCAGTGTTTATCAAAGAGCCAATCGATTAGCTG
ATGCGATGGATTCTTTGAGACAGACTTTAGGTAAAGAACCTACTGATGGAGAACTTTGTG
AGTATCTAAATATTTCACAACAAGAGTTATCCCATTGGTTTTCCTCCTCTAGACCTGCTC
TAGTTCTTTCTTTACATGATGATTTCTCCTGCCAAGATGACGATGAGGGGCTTGCTTTAG
AAGAGCGCATAGCAGATGAGCGAGCGGAAACCGGATACGATGTCATCAGAAAAAAAGAAG
CTATTTCTATTTTGACAGAAGCTTTGCTGGCTCTTGATGAAAAAGAGCGGCAGGTTATGG
CTCTTTATTACTATGATGACTTGGTATTAAAAGAAATTGGGAAGATTTTAGGAGTGAGCG
AGTCCCGAGTTTCTCAGATACACTCCAAAGCTTTATTGAAGTTACGAGGTACATTGTCCA
GTCTGCTTTAGTAACTGTCTCCAGAAGATCCTCTTTGTATTTTTCCTATCAATATTCTAT
TGGAGAAGCGCGTCGTTTTTTTGACGAGGTGTCTGCTATCGCTTGCCTTGCTATAAAAAG
AACAGGATAGATAAGATGTTGCTAGATAAGTTTATATGGATAGATTTTTATGCAACAGTT
AATCGATAACCTTAAGAAACGGGGTATTCTAGATAATTCTTCTGCAGGATTAGAAAGTTT
AACAGTTCCTGTTTCTGCCTATTTAGGGTTCGATCCAACTGCGCCTTCTTTACACATAGG
ACATTGGATTGGAATTTGTTTTTTGTGTCGATTAGCAGCATATGGAATCACTCCTGTTGC
TCTTGTTGGCGGAGCTACCGGAATGATCGGAGATCCTTCTGGTAAAAGTGTGGAGCGTTC
ATTACTAGATCAGGCACAGGTGCTTGATAATAGTAAGAAAATAGCGGCTGCTCTTGCTAG
CTATCTTCCTGGTATCCGTATTGTGAATAATGCGGATTGGCTAGGATCTTTAAGTATGGT
GGATTTTTTAAGAGATGTTGGGAAGCATTTCCGTTTAGGTTCTATGTTAGCTAAAGACGT
AGTGAAGCAGCGAGTCTATTCTGAAGAGGGAATTAGCTACACTGAGTTCAGTTATTTATT
GCTGCAGTCTTATGATTTTGCACATCTCTTTAAAGAGCATAATGTTGTATTACAGTGTGG
AGGGAGTGATCAGTGGGGGAATATTACTTCGGGGATTGATTATATCCGTCGAAGAGGACT
AGGGCAGGCTTATGGTCTAACCTATCCTTTGCTCACTGATAGCAAAGGGAAGAAAATAGG
GAAGACGGAGTCTGGAACTATCTGGCTGGATCCAGCGTTAACTCCTCCTTATGAACTATT
CCAATATTTCTTACGCTTGCCAGATCAAGAAATCTCCAAAGTAATGAGAACTCTTACTCT
TTTGGATAACGAAGAAATTTTTGCTCTTGATGAGCGTTTGACTAGTGATCCACAAGCTGT
GAAGAAATACATTGCGGAAGTGATCGTTAAAGATGTTCATGGTTCTGAAGGATTAGCTCA
GGCTCAAGCCGCAACCGAAAGCTTTTTTGCTAGTAAGGGAAAGAGTATTACAGAAGCAGA
ACTAGTAGCGTTAGTAGAGTCAGGTGTTGGCGTTAAAGTAGCTCGAGCAGATTTAATAGG
GAAACGCTGGTTAGATATCGTTGTGGAACTAGGCTTTTGTTCCTCAAGAGGACAAGCTAG
AAGACTCATTCAACAGCGAGGTCTGTACATCAATCAGGAGCCTTTGGCCGATGAACAGAG
TATATTAGACGGGACTCAGTTGTGTTTTGATCGTTATGTTTTGTTGTCCCAAGGGAAAAG
AAAAAAACAAGTGATAGATCTTAATTAGGAGGGGTCTGTGGCTCCAAATACAGATATTGG
GTTGATTGGTTTGGCCGTGATGGGCAAAAACCTTGTATTGAACATGGTGGATCATGGTTT
TTCTGTTTCTGTCTATAACCGAAGTCCGGCGAAAACAGAAGAGTTCTTGAAAGATCATGG
AGAGAGTGGAGCTCTGCAAGGATTTACTACGATTCAAGAGTTTGTTCAATCTTTGAAGCG
TCCTCGTAAGATCATGATCATGATTAAAGCGGGAGCTCCTGTTGATGAAATGATTGCCTC
CCTGCTTCCTTTCTTGGAAGAGGGAGATATTCTCATCGATGGGGGGAATAGCTATTATTT
AGATTCTGAGCGACGCTATGTCGACCTGAAAAAAGAAGGAATTCTATTTGTTGGGATGGG
AGTCTCTGGAGGGGAAGAGGGGGCTAGAAAAGGGCCTTCCATTATGCCCGGAGGGAATAT
AGATGCTTGGCCTGCAATCGCTCCTATCTTTCAATCCATAGCTGCTCAGGTGGATGGACG
ACCCTGTTGCTCTTGGATTGGCACAGGAGGTGCAGGGCATTTTGTTAAGGCTGTTCACAA
TGGGATCGAATACGGGGATATCCAGTTAATTTGTGAAACATATGAGATTCTTAAGACTCG
TCTTAATCTCTCTTTAGAGCAGATAGGGAATATCTTTTTTGAATGGAATCAAACCGATCT
GAATAGCTACCTCATTGGAGCAGCAGCGGCCGTTTTAATAGCAAAAGATGAGAATGGCAA
TGCGATTGCTTCTACGATTCTTGATGTTGCTGGACAGAAGGGGACTGGGCGTTGGGTCGC
AGAGGACGCTATTAAGGCAGGCGTTCCTATGTCCCTAATTATTGAATCAGTCTTAGCTCG
ATACCTTTCGACTTGGAAAGAAGTGCGCACAAAGGCAGCTCAAGAGTTCCCAGGGATTCC
TCTTCTCTGTCAACCTCCACAAGAAGCTTCTGCCTTCATTGAGGATGTGCGAGAGGCTTT
GTATGCAGCTAAGATTATCAGTTACGCTCAAGGATTTATGCTGCTGAAGCAGGTCTCTCA
AGATAAAGGATGGGATCTGAATTTAGGTGAGTTAGCTTTGATATGGCGTGGGGGTTGCAT
TATACAAAGTGCCTTTTTAGATAAAATTCATCAAGGTTTTGAAAATAGTCCAGAAGCACA
CTCTTTGATATTACAAGATTATTTTAAAAAGGTTCTGTTTGATTCAGAAATAGGTTTCCG
GCGAGCTGTTTTGCATGCTATCGGATCTGGTGTAGCTATTCCTTGCTTATCTTCTGCACT
ATCTTTTTATGATGGATATCGTACGGTGGATTCACCTTTATTCTTAGTGCAAGGATTAAG
AGATTACTTTGGAGCTCATGGTTATGAGCGTCGAGACTGTCCTCGAGGGGAGTTTTATCA
TACGGATTGGCTAGAAACCAAGAAAACTTTTAGAGTATAAAACAAGAAGGCCCAGTAAAC
TACTGGGTCTTTTTTATGAAGCAATATAGCTAGAAGTAGTCTACTCCATTTTAAGGACTT
CAACAAACGCCGTGTTCGGAATGGATACTTTTCCGAATTCTTTCATTCGTTTCTTCCCTT
TTTTCTGTTTGTCCCACAACTTGCGTTTTCTTGTGATATCTCCACCATAGCACTTAGCAG
TTACATTTTTCGCTAAAGCTCGAATCGTCTCTCTGGCAATAATCTTTTTATTGATGGCCG
CCTGAATAGGGATTTTAAAGAGCTGAGGAGGGATAACATCTACGAGTTTCTCGCAGATGC
TTCTGCCTTTTGATTCTGCTTTGTCTCTGTGTACAAGGCAGGAAAAGGCATCAACAGCCT
CATCATTAATTAGAATTTCCAGCTTAATGATAGCACCCTTTTTATAATCTCCTAACCGGT
AATCAAAGGAGCCGTATCCTTTCGTCACAGATTTGAGTTTATCATTGAAATCAGAAACAA
TCTCATTGAGAGGCAGCTCATATGAAAGCACCAGTCTGTGTTGGTCAAGCATATCTGTTT
TTAGACAGATCCCACGCTTATCCATACAAAGGCTCATAATATTGCTGAGATACTCTTGAG
GCGTAATGATATTAACATGGACCCAAGGCTCCTCCATGTGTTCAATAAGAGCTGGGTCAG
GATATGCTGTTGGGTTATCAATAAAAAGGGTTTTACCATTTTTTAAGACGACTTTGTAGA
TAACGCTAGGAGCTGTAGCAATAATATCGAGATCAAATTCTCTAGAGATTCTCTCAAAGA
TGATTTCTAAGTGCAGCAGTCCTAAAAATCCACAGCGGAACCCAAATCCGAGAGAGTGAC
TGCTCTCTTGTTCAATCGTAAGAGCTGAGTCGTTTAGCTGCAATCGGCCTAGAGCATCTT
TCAGGGTATAAAAGTCAGAAGAATCTATAGGATAGATACCAGCAAACACTACAGGTTTGA
TTTCTTTAAAGCCTTCTAAAGGCTCTTTAGCAGGATGTTTAACAGTAGTGACTGTATCGC
CAATTTTTACATCCTTTACTTTTTTTAGGTTGGCAATGAAGTATCCCACTTGTCCGGCTC
GTAAGGATCCTTCTATGAGAGTAGCTTCCGGTAAGAAAGCTCCTATTCCTAAGACCTCAA
AAGAGGAGCCTTTGGTTGCCATGAAGGTAATGCGATCTCCCTTTTTGATTTCTCCACTGA
TCACGCGTACATAAACCATGATTCCTACATAAGGATCGTAGTGAGAATCAAAGATCAAAG
CTTTAAGTTCTGTTTCCTGTGGAGGTTTTGGTGGGGGAACGAGTCGTATAATAGACTCTA
AAATTTCAGGGATACCCTGACCTGTTTTCGCTGAGCAAGCAATGGTGTTTGAAGTATCTA
ATCCGATGAACTCTTCGATTTGTTTTTTTATAGCTTCTGGTTGAGCAGCAGGTAAGTCTA
TTTTATTTAAAACAGGAATGATTTCTAAATCTCGTTCTAGAGCCCGATATACATTAGCTA
AGCTTTGAGCTTGAACACCTTGGGCAGCATCTACTATAAGCAGCGCTCCTTCACAAGCTG
CTAGTGATCGGGATACTTCATAAGAGAAATCTACGTGTCCAGGAGTATCTATTAGATTGA
GTTCGTAAGTCTCCCCTTCGTATTCATAGGTCATAGTGACCGGATGCGCTTTGATGGTAA
TCCCGCGTTCTCTTTCTAGATCCATAGAATCTAAAAGTTGTTCGCGCATCTCTCTTTGTT
CGATAGTACTAGTACTTTCTAACAAACGATCTGCGATCGTAGATTTCCCGTGGTCGATAT
GAGCAATGATAGAAAAATTACGAATGTTCTCAATTTTATACGGTTTCAATGTTTTTAACC
GAGTTTTTGCTTCGAAAAGGACATGTTAACGGAATTGTGAGTTGTCTATCTAGAGAAAAG
TAATCTAGATCTAGAAGAGTTTATAAAAAAGGCGAGGGGATTTTTAAAGACAAAAGAAAA
GCCCCGTCCGAGATAGAACGGAGCTTCTTTTTAGAGAATTTTTAGAAAGTCTTATTAAGA
AACACCTTCTATAGCAGGAGCGGATTCTTTAGCCGCAGAAGAAGCTTCCTTCTCTGCTGC
TGCAGCTTCTGCTAATTCCTGTTCTTTAGCAGCGGATGCAGCCAAGAACAGTTTGTTTAG
TTTAGTTGCAGATGTCAACCAGACCATGATAATTGCAAAGAGAGCAACAGCTAGGAATGG
AGTCATAGCGCCGATGCTTCCGCAAACGACCAAGAGACCTTGTTGGATCAAAGATCCCCC
AGATTTACCGAATCTAGCGGCAACAACGTCAATAGCAGCTTTCCCTTTAACTTTTTGCTC
TTGGTCCAATGGGATGTAAGCCATCTCTTTAGTTGCATCAAAGAGAGCATATTTAGTTGA
TTTGGAAAGAATATTTTGAATGGCTCCGACAACAACGGCTAGCATTAGTGGTGTTGTTCC
CAAAGCAGCAACTAAACCTGTAGCATGATCTCTGAAGATAACGAGAGCAAAGAAGACAGC
TCCTGTTACGAGAACCATGATAGGTGTAACCAAAGCTCCAGTTAACCAACCGAATCTACG
GATAACGTTACCACCGATGAAGAGCATTACAAATACAGATACAACTCCTGTCCAGAAAGA
GAAGTTCCCCATAAATGCGCTGTAGTCATTTGGATTAGGGAATTGCATTTTGAGTTGGCT
TTTCCAAGTTACTTCAACGAGGTTAATGCAGATTCCGTAGCAAATAACTAGAAGAGCTAG
AAGAAGCATATAAGGAGATCTTAACAGATAAGAGAAGCTTTCGCCCATGCTCATCTTAGG
TTTAGATTTCTTAGCTTTGAGCTCTGCAGGATTGTAGAATCTAGGATCTGTAAGCACGTA
GCGGTTCATCCACCAGTAGCAAGCAGCAATAATAGCGCAAGAACACAAGAACATAGCCAT
TAGGAAATAGAGGCTGACTCCCCATGGGTCAACGCCTTCGCCAAGGCTAGCGCGTAATTT
AGAAGACCAGATAATAGCTGGACCAGAAATTAAGAGAGCTACGTTAGCTCCTACTCCGAA
AAGAGCGTAGAAACGTTTAGCTTCGCTAATTTTAGTAATTTCATTGGCAAAGCCCCAGAA
CATCAAAGAGAGCATAACGCTTCCCCAAAGTTCAGAAAGCACGTAGAACACAGCAAATGT
CCAGTTGCGTAGCATCGCAACGAATCCCATAAATCCGGAAGGAAGAATGGATTGTAGAGT
ATCAGCGAAAGCTGTTGGGTGAAGAATATGACGGCAAGGGTAGATCACCAGAGGGAACAG
TGCGAAGAATACAACGAATGGTGAGAGCACTGCGAAGAAAAGAGCCTGTTTGTTCAAAAT
ATTGCTTAGCTTGGCGTAGATAAGCATGAACACAACAGCAGAAGGGACGACTAGCCACAA
CTTAATGAAAGGAATGGCCTCTGCTCCAGATCCCGGTGCTGTAACGATAAGAGTATCTTT
TGTATCTCTCAAAATCGTGTAATTGAATGAAATACAGAAGAACATTAGGAACATTGGCAG
AACTTTCTTCAGCTCATGCATGTGTATCGGCCAAAGGAAAGAGCGCAATTTTCCAAAAGG
TTTTTCCGCGGTTTGAGTCATATTTCACCCTCTGAAAAGCTTATGTTTATTGTTAAGTTT
TCTTTGTTGATCAAATCAACGAAGATTTAAAGTATTTCTTTAAAAAGTCGTGAAAAAATT
TTGATTTCACGACTCCCTATTCCGGCTGAATCTTCGATTACGTGAGGAGGAGATGCCCTC
CACTCAAGGAGCCCAGGAGGGCGGAATAAAAAATGGCAGAAATCCAACCTTTAGGAAAAG
AGTATACCACCAAAGGTCTCGGAAGGCAATAGAAAAGGGCTGTATGCTGAACAAGCAGAA
GGGCCCACTGAGAATGAGCCTCTGAGAAAAAAAGCTTTTATTAAAAAATTAAAAAAAGAC
TTTACAAAACTTATTCTGTAGGTTGAGAAAGAGCTTCAACGTAAGCATTCCAAAGCTCCG
TACTTACAATATTATTGCGGATAGAGCGAATTAATTCTCTTTTTAGTGATGGAAGAGGTT
TTTTGGGGCTGAAGCGAGCCAAAAGATCTTTATCGCCAACTTGACGAGCTAACTCTAACA
CCCGTTCGATATCGGTTTTTGTGAAATTCACAAAGTCTCTGCGCTTTTTAGAACCTCGAG
GAGCTCGTGGTTTAGGGCTAATGGATCTGGGAGTGATAGAATCGATCACAAACGTCTTTA
ACATTTTTAACAGTTGCTCAGGAGCAGAGTTCTTCATTTTTTTTAAAGTAAAATGATGCA
TGTAGCCGCCTGTTGGCCCTGGGAGATAACGACAAAGATCATTTTCTTTACTTCCTCCGA
CTTTGCTAATCGCTTTAGTTATGAGCTGCTCTATTTCTTCTTGGATAGTAATCTGTGCCG
TAGCCATGAATAGCTCCTTAGTGGGTAGTCTAGTTCTACAGATGGTAGTTTTTGCTTTAT
TAATTGTAATAGTCAACTAAGTCTGTTTTTTTCGATTTAATGTTCAGTCGAAATAAAAAT
CAATTAGTGTTTATCTTTTGGTGAATTCTATAGTGGTTTTTGCTTTTTTCGCAATCTCAT
TTTAGAGATTTTTTTGATTTGGACAAAAGAAAATAAAGTACTTCAGATTGTTTTCTAAGT
TTGTTTGCATAAACAGCCATCATTTATGCAGGTTAGTAGCAGAAATCTGTTTGGAACAAT
TTTACTTTTCTTCAGACTTTTTATAGTTGTTTGCTTAGAAAACACGTATTAGTATGCATT
TTTCTTAGTTGTTAAAATTATTTAGAATTGTCTCTTCGAGATGAGAAACGCGCTAGATTT
TCCTTTCGGTTGAGGATATAAATTCATTCTGTTAAAAGTATCTTTGCGATAAGCGAGGTT
CTTTTTTTGGAGGGGGAGCTCCTTACAGGAGGCTTGTATCCTTTAAAATAGAGTTTTTCT
TATGACCCCATGTGGCGATAGGCCGGGTCTAGCGCCGATAGTAGAAATATCGGTTGGTTT
TTGTCCTTAAGGGGATCGTATACTTTTTCAAAGTATGGTCCCCGTATCGATTATCTGGAG
GCTCTTATGTCTTTTTTTCATACTAGAAAATATAAGCTTATCCTCAGAGGACTCTTGTGT
TTAGCAGGCTGTTTCTTAATGAACAGCTGTTCCTCTAGTCGAGGAAATCAACCCGCTGAT
GAAAGCATCTATGTCTTGTCTATGAATCGCATGATTTGTGATTGCGTGTCTCGCATAACT
GGGGATCGAGTCAAGAATATTGTTCTGATTGATGGAGCGATTGATCCTCATTCATATGAG
ATGGTGAAGGGGGATGAAGACCGAATGGCTATGAGCCAGCTGATTTTTTGCAATGGTTTA
GGTTTGGAGCATTCAGCTAGTTTACGTAAACATTTAGAGGGTAACCCAAAAGTCGTTGAT
TTAGGTCAACGTTTGCTTAACAAAAACTGTTTTGATCTTCTGAGTGAAGAAGGATTCCCT
GACCCACATATTTGGACGGATATGAGAGTATGGGGTGCTGCTGTAAAAGAGATGGCTGCG
GCATTAATTCAACAATTTCCTCAATATGAAGAAGATTTTCAAAAGAATGCGGATCAGATC
TTATCAGAGATGGAGGAACTTGATCGTTGGGCAGCGCGTTCTCTCTCTACGATTCCTGAA
AAAAATCGCTATTTAGTCACAGGCCACAATGCGTTCAGTTACTTTACTCGTCGGTATCTA
TCCTCTGATGCGGAGAGAGTGTCTGGGGAATGGAGATCGCGTTGCATTTCTCCAGAAGGG
TTGTCTCCTGAGGCTCAGATTAGTATCCGAGATATTATGCGTGTAGTGGAGTATATCTCT
GCAAACGATGTAGAAGTTGTCTTTTTAGAGGATACGTTAAATCAAGATGCTTTGAGAAAG
ATTGTTTCTTGCTCTAAGAGCGGACAAAAGATTCGTCTCGCTAAGTCTCCTTTATATAGC
GATAATGTCTGTGATAACTATTTTAGCACGTTCCAGCACAATGTTCGCACAATTACAGAA
GAATTGGGAGGGACTGTTCTTGAATAGAGATAATGCAATTGCTTGGTCCGTAGAGGATCT
TTGTGTTAATTATGATCACTCAGACGTCTTATGTCACATTACTTTTTCTCTGCCTGCAGG
GGCAATGGCTGCTATTATTGGGCCGAATGGAGCTGGTAAAAGTACTTTGCTTAAGGCTTC
TTTAGGACTGATTCGTGCTTCTTCTGGCCAAAGCTTGTTCTTTGGTCAGAGATTTTCCAA
GGTACATCATAGAATAGCCTATATGCCTCAAAGAGCGAGTGTGGATTGGGATTTCCCAAT
GACTGTTCTTGATCTCGTGTTGATGGGGTGTTACGGCTATAAAGGAATATGGAATCGTAT
TTCCACTGATGATCGTCAGGAGGCTATGCGTATTTTAGAGCGGGTTGGTTTGGAAGCTTT
TGCAAATCGTCAAATAGGTAAGCTCTCTGGAGGACAACAACAGAGAGCTTTTTTAGCGCG
GTCATTAATGCAAAAAGCAGATTTGTATCTCATGGATGAGCTGTTCTCTGCGATCGATAT
GGCCTCTTATCAGATGGTTGTAGATGTTTTGCAAGAGCTTAAAAGCGAAGGGAAGACTAT
TGTGGTCATTCATCATGATTTGAGTAATGTCCGGAAGCTTTTTGATCATGTGATTTTATT
AAATAAGCATCTTGTGTGCTCTGGAAGCGTAGAAGAATGCTTGACTAAAGAAGCCATTTT
TCAGGCTTATGGGTGTGAACTTGAGCTTTTGGATTACACACTCAAATTGTCTAGAGGCAA
GTACCAAGGATCGTGCTAGATGCTGAGTTGTATATTTCAGGACACTATCTTTCTATCCAG
TTTTTTGGCAGTTTCGCTGATTTGCATGACGACTGCCTTGTGGGGGACTATTCTTTTAGT
TGAGAGACAGCCCTTATTAAGTGAGAGCCTTTCTCATGCTTGTTATCCAGGGCTTTTAAT
AGGTGCCCTTCTTTCTTATAAAGTTCCTGCATTTTCAGATTCTTTGTGGGTTATTATCTT
TTTTGGTTGCCTAGCTTCTGTCTTGGGATGTTTAGGAATCTCATTTTTAGAAAAGAAATT
AGCTATGCATAAAGATTCAGCTTTATGTTTAGTTTTGGTTTCATTTTTTGGCGTAGGGGT
GATTCTTGTTAGTTACGTCAAAGATTGCTGTCCTCTTTTATACAACAAGATTAATGCATA
TTTGTACGGCCAAGCGGCGACTTTAGGGTATACAGAAGCCAAGCTTGCATTGATCATTTT
TTGTTTATCAGCTGTAGTGTTGTGGTGGTGGTACAGACAAATTTCTGTAGCTATTTTTGA
TAGAGAATTTGCGTATTCCTGTGGATTAAGAACGCGTACAGCAGAACTCGTTGTTCTCGT
ATTTATTTCGTTGGTCATAGTCAGTGGTGTGCGTTCTGTAGGAATTCTACTCATTTCTGC
TATGTTCGTTGCCCCTCCTTTATCTGCCAGACAGCTTTCGGATAGATTAAGTACAATCTT
AATTCTATCGAGTATTTTTGGGGGTATTTGCGGGGCTTTAGGATGCTATTTTTCCGTAGC
TTTCACTTGTCAGACTGTAGTGGAAGGGAAGCCTATGTCGATTATTCTTCCTACAGGACC
GCTTGTTGTTTTCTTCGCGGGAGTGCTAGTTTTCTTATGTTTAATTTTTTCATGGAAAAC
AGGGTGGATCACTCGCTATTTCCGAAGAAAATGGTTCTTATTTTCTCGAGATGAAGAACA
TCTATTGAAAATCTTTTGGTATTTACGAGAACAAAATACCTATCAAGTAGGTATGAGAGA
TTTTGTTCGTTCTAGAAAGTACCAAGAGTATTTTGGTGATAAGGTATTTCCCAGATTTAG
GATGTTTTTACTGTGTAAAAAGGGATTAGTCTCCTGTTCGGAACATCAATGGTCTTTAAC
AGATAAAGGATTAGCTAGAGCTGCTAAATTAGTGCGTGCTCATCGACTTTGGGAATCTTA
TCTGGTGAGTCAGTTAGATTTTAATAAGAACGAAGTACATCATTTCGCGGAAGAAATGGA
GCATGTTTTGACAGACGAATTAGATTCTACTCTGTCGCAGATGTTGCAAGATCCTGATTA
CGATCCGCATCAGCGAGAGATTCCAAAACGAACAAGGAAGTCGGATGGTTGCTAGTATTT
CTCCGTACTACGGAGTATCATTTTTAGAGTTTTTTCTAGTCTTTTTTTCCCGGCTTTTTT
CTGGGAAGCTGTTTTACGATCATTTGTATATCGATGACATTCAGGTGATCGTGTTCTTTG
CAATAGCAGTTTCTTGTTCTGTAGTAGGGACTTTTTTAGTGCTTAAAAAGATGGCTATGT
ATGCGAATGTAGTTTCCCATACTATATTATTTGGGTTGGTCTGTGTCTGTTTATTTACTC
ATCAGCTCATTCATTTATCTATGCAAGCATTGACTATCGCTGCAGTCTCAACAACTTTAC
TGACTGGAGCATCCATTCATTTTATTCGGAATGTATTTAAGGTAGCAGAAGAAGCAAGCA
CAGCTTTAGTCTTTTCTCTCTTGTTTTCAGCTAGTTTGTTACTGCTTGTGTTTTTGACTC
GTAACGCGCATGTAGGGACCGAGCTTGTCATTGGTAATGCGGATGCTTTAGCTAAAACAG
ATATTCTCCCTATATTTTTAGTTTTATTAATTAACTTGGGTATTTCGTACTGCTTTTTCT
CAAGTTTTGTTTGTGTATCTTTTGATACGATTTTTGCTTTTTCTTTAGGTATTCGAATCC
GTCTTGTAGACTATCTCATTATGCTTTTGCTCTCAGCTTCTATTGTTGGAGCTTTTAAAG
CGGTTGGCGTGTTGATGTCTTTGGCTTTTCTACTCATTCCTGGGTTGATCGCAAAATTGA
TAGCCTCTTCTGTTCAAGAGATGATGGTGTATTCCATGGTTTTTGGAGGTTTGGCAGCTT
TGATTGCCCCGGCTCTTTCTAGATCCATTCTTTCGGTTTATGGAATCGGTCTATCTACTT
CAGGATTAGCTGTCGGTCTACTACTTGTGTTTTATGTAGTTATGTTAGTGTTCGTTTGTT
CTAAAAGGGCTATTATGCTCCGTCAAAAACTTGATAAGTAAGGCAATGTAGAGAATACGA
GGTTCTTTTGAAGCATTTAACACTGATAGGGTCAACAGGGAGTATTGGTAGACAGGTTTT
ACAAGCAGTTCGTTCTATTCCCGATACTTTTATTATAGAAACTCTTGCTGCGTATGGACG
GAATCAAGAAGCATTGATCTCTCAGATTAGAGAGTTTAATCCTCGCGTGGTAGCCGTTCG
TGAAGAAACAACTTACAAGGAGCTCCGTAAGTTATTCCCTCATATTGAGATTCTTTTAGG
AGAAGAGGGGTTAGTTTCTGTTGCTACAGAACCTTCTGTAACAATGACCATTGTAGCTTC
GTCTGGTATAGATGCTTTACCAGCAGTCATTGCAGCTATCCGACAGAAAAAGACAATAGC
TTTGGCTAATAAAGAGTCGTTAGTGGCAGCTGGAGAGTTGGTTACCACTTTGGCTAGAGA
GAATGGTGTGCAGATTCTTCCCATCGATAGTGAACATAACGCACTTTTCCAGTGCTTAGA
AGGAAGAGACTCTTCTACCATTAAAAAATTATTGTTAACAGCTTCTGGAGGGCCGTTAAG
GAATAAATCAAAAGAAGAATTACAAAAGGTCTCTTTACAAGAGGTCTTGCTACACCCTGT
TTGGAATATGGGGCCCAAAATTACAGTAGATTCTTCTACCTTAGTAAATAAAGGCTTAGA
AATTATAGAAGCTTTCTGGCTATTTGGGCTGGAAGCTGTAGAGATAGAGGCGGTGATCCA
TCCTCAAAGTCTTGTTCATGGAATGGTGGAGTTTTGTGATGGAACGATCCTTTCTGTGAT
GAATCCTCCCAGTATGCTATTTCCAATACAACATGTTTTGACTTTCCCAGAACGTAGCCC
TGCAATAGGTCCAGGATTCGATTTTCTTTCAAATCGCACTCTAGAGTTTTTCCCGATAGA
TGAAGATAGATTCCCTAGTGTTCATCTAGCGAAGCGAGTGCTTCTTGAAAAGGGGTCTAT
GGGGTGTTTTTTCAATGGCGCCAATGAGGCTTTGGTTCATCGATTTTTAGCAGGCGAGAT
TTCTTGGCATCAAATAGTTCCTAAATTACAAGCTCTTGTGGATCAGCATCGCGTGCAATC
CTGTTTATCCCTGGAAGAAATTCTATCGGTAGATGCTGAGGCCAGAGCTCGTGCTCAAGA
GTGTTAACTATTTCTATGTTCGTGGGATGTCAGTTTTTTCGATAGTGGTGCGGAAAAAAA
TGATTCGTGTAGTATAGGGACGGCTCTTTGTTTTGTTGAGCGTCTTATAGTATCTTAGGC
TTCCTGATAGAGGCTTGTATAGCAGCTGTTTTAAGTAGAGTATAGTCTGGCTTAGAACAA
AGATCATTCAGGTATATAGAGTATGACAATAATATATTTTGTTCTTGCAGCCCTGGCTTT
AGGTTTTCTGATTTTAATTCATGAACTTGGCCATTTATTAGCAGCAAAAGCTGTCGGAAT
GTCTGTAGAGAGTTTCAGTATAGGGTTTGGCCCAGCTCTTGTTCGAAAGAAAATGGGGAG
CGTTGAGTACCGGATAGGAGCGATTCCTTTTGGGGGATATGTTCGTATCAAAGGTATGGA
TAGAAATGATAAAGACAATTCTGGAGACAAAGAGAAAACTGTTTACGATATCCCAGAAGG
CTTTTTTAGTAAGTCGCCTTGGAAGCGGATTTTTGTTTTAGCCGCAGGCCCTTTAGCTAA
CCTACTTGTGGCTATATTTGTTTTCGGGTTTCTCTATTTTTCTGGTGGTAGAACAAAATC
ATTTTCTGAACACACCAGCATTGTAGGTTGGGTGCACCCTTCTTTGGAGCAACAAGGCTT
ACATGCAGGGGATCAGATTTTCTTTTGTAATGGGCAGCCTTATTCTGGGCATAAAATGGC
TTTTTCATCTTCTCTTCTTGAAAGAAAGTTATCGTTGCAAGGGCAGCATCCAGCCTACTT
TTCTGAGTCCGAGGCTTTTTCATTAGAAGCATCGTTTAATCCTAATATGGAAGGAGTTCC
TTGTTTAGGAGCCAGTTATCTGCTGTATCGAGGATCCGATCCTTTACCTGAAAAATCTCC
TTTAGTAGACGCTGGATTGTCTGAAGGAGATCGTCTAGTATGGATGGATGGGTTGTTAGT
CTTTTCTGGAGCACAAGTTTCTCAAATGCTCAATGAAAAGCAATCCTTTTTGAGGGTTGA
GCGTCAAGGGCAGGTGGTGTTTGTTCGTCAAGCTAGAGTCCTAGCGGGAGATTTAACTCT
CACTCCGTATTTTAAAAACGAACTCATAGATTGTCAGTATGAAGCAGGTCTTAAAGGCAA
ATGGGCTTCATTGTACACGCTCCCATATATTATTAATGGGGATGGTTTTGTTGAAAGTAA
GGTCAAACTGCTCAACGATGAGCGGGTATCTTTGGACTATAATCTAGAGTTAGGCGACAA
AATCGTAGCCGTTGATGGAATCCCTGTCATGAGCAATGCGGATATTTTACGTCTTGTTCA
AGATCATAGAGTGTCTTTGATATTTCAAAGGATGTCTCCAGAGCAGCTGACTGTTTTAGA
GCAGAAGGCTGCAGATCAGGCATTTATTAATTCCTATGATATGGACGATCTTCTACGTGT
TGCAGAGTCTGTTGGAGAGGAACGTGAGGTATCCCGTTTAGGGGATTATCGTTTGGTAAC
ACGGGTGCAGCCTAGACCTTGGGCACATATTTATTCTGAGGTGTTATTGGACAAACAGCG
AGCTCTTGCATCCAAGTTCCGAGATGAACAAGAGAGACGTTATTATCTCGAAAGAATAGA
AGCCGAAAAACAGCGGATTTCTTTAGGCATTCCCCTTAAGGATCTAGCCGTTCAGTACAA
TCCGGATCCCTGGGTATTGATGGAGGAATCCGTTTCAGACAGCTTAAAGACTGTGAAAGC
CTTGGGGATGGGGCGGGTGAGCCTTCAATGGCTATCAGGACCTGTAGGAATTGTGCGTAT
TCTCCATACAGGATGGTCTGTAGGGATTCCTGAGGTTTTGGCTTGGATCGGGTTGATCAG
TGTAAACCTAGCAGTGTTGAATCTACTTCCTATCCCTGTATTGGATGGCGGTTATATACT
TTTGTGTTTATGGGAGATTCTTTCCAGACGTCGATTAAATATGCGGCTCGTTGAGAAAGC
TCTTGTCCCGTTTATGATTCTATTGGTCCTATTTTTTGTATTCTTGACCCTCCAAGACCT
TTCTAGAGTTTTCGTTGGGTGATGTTCTACTTTTTGGGAACCCGTAAAGGCTATAGGGGT
GAGCTCCTAAGCAGTGAATAACGTAGATATCTTTACTCTTTTCTTTATTCACTTCGGCTT
TAGGAGATTGTTGTATACTCGCCTCTATCTCTTCTGGGACTTGGGTAAGAGCAGAGCTTC
TACTTCCGTTTCTTAGGAACTCCCTCATTAAGAATAGGGAGGTTTTGTTCGTAATGATGT
ATGTGTGATTCGCATCAATGATGTAGTTTTGGTGTGGAGTATCTAATCTCGTTTCTGTTA
CACAGACCTTGCCATCATTATCTTCTTCTAATTGAAACAGTAGAAACTTACTTTTCTTAG
TTCCACTTAATACGAGAACATCAACAGAAGAAGGCATTTTTGCAACGTTCAACATATGCT
CAGGGCTATATGTAAGAAGCTGCATACCAAGCTTTCTGCCAAAGACAAATTGCACTAAAG
AGCTTCGGCTATAGCGTCTTGCTAATGTAGACCCTGCATTAGGAGGCGCCATAAGGACCG
CTTTGCCTTTTTTAGCTTCTTCAGGACAATCGGGATGAGCTAATGCTACACGAACAATAA
CTCCTCCTACGGAATGCGTAACGAAATTAATCGGTATGCCAGGTTTCAGTTCTGCAATCT
TATTGAGTAATCGAACAAGATGTTCAGCATGTTTTTCTAATGTAAATTTTCGGGTTTCAT
AGTTCCAAATGAAAACATCATAGTTTTCTTTTTCCAGAACCCGGCCAATAGGTTTTAGCG
AACCATAGGATCTTAGAAACGCGTGAACGCATACAACAGATTCCTTTTCTTCGCGTATCG
AGTTCACCCCAGCAACCCCTGATGTCAATGTTTGAATCACAGAGGGATCAGCTAATAGGG
AAGTTCCCATTAATAGAAAGAGTATAGTTAATAAAAAATTCTTCATTTCGCAACACCGAT
TAATATTATTTTAAATAAGTTTGTTTTATTAAAAACAGGTGTTTATTTACTTAGTTTGTT
TATGTGATCCAAACATCTTTTTATCAATAAAATAAAACAACAAAGTTTGTTTCAATTAAC
AAATAGTTTTTGCGAAGGAGAAATTATAGAGATTGAGGAGCTACAAGGGATACTTGAGCT
TGTGTCACATGAAAAATGCAGGATGTTGTGCTGCGGTGATCTGGACAAATAGTAGAAGTT
GTAACCACTTGCCCTAAAGAGTTTGAGAGTTGCAGAAGCTGATCTAAACGCTGTTGATCT
AGACAAGCATGGATGTCATCCATGCACAGAATAGGATGGATACAAAACTCTTCTTGAAGA
TACACGCATTCAGCAAATCGAAGAACGGCTAAAAGCGAATGTTTTTGGCCTTCGCTGGAA
AATTTAGCGACAGGAAGATCATTGATAGTTAGAAGGAGTTCGTCCCGATGGGGCCCTACC
ATAGTATAGCCAAGATCGAGGTCCTTAGTATTTGCTATGCGAAGTTGTTCGTAGTAATTA
CTCGCTATGTCATTGAGGGTAGGGGATTCCTCTGTAATGAGAGAACTCTCATAACGAAGA
GATAGAGTCTCTTTTAACGTATTATCCCAAAGAGTTTGAAAGATCGTATTTAGCTTTTTA
GTACATTCATTGCGTAAGAAGGCTACCAGACTACCATAAGCAATCAATGGGGAATTCCAT
GCAGAAATAGCTTTCTGATTCTGAGCTTTAATAGAAGCGTTACGCTGGTCTAAAGCTTTG
TGGTAGAGAGAAATATGCTGGGTGTATTTATCTGAAGCTTGTGCTAGTAAGAGGTCTAAA
AAACGACGACGTTCTGAAGGGGAGCCTTCAATAATTGCTATGTCTTTGATGGAAAACAAA
ATAACAGGAAATAACCCTACTAGCTCAGAGAGTTTCGTAATAGGAGCTCCGTCAAACAGG
ATCTTCTTCCCTTTTTTATCCACTTGAATAGAAAGAGTATGAAAAACCTCTTTATGCGAG
AACACAGCTTCTATAAAAAAGTGGGATGCTCCAAAACGTATGGCATCGGTCAGTCGACTA
GTTCGAAAAGACCTACCTAGTGATAGAATGTACAGAGCCTCAAGAAGATTCGTCTTTCCT
TGTGCATTAAGACCGAAGATGGAATTCATCTCCGGTCCTAATTCTAAACGAAGATCTGTA
TAATTTCTGAAATCCTTAAGAAATAAAGAAAGAACCCGCATTAATCGTCATGTAATCTCA
TAGGCATGATGACAAACAAGCTGCGAGTGGAGTCTGTAATGATTCCTGGATTGTAAGAAT
CTGAGATACCTAATTGAACAAGTTCATCACGGCTGTGTTTCAGGATGTCTAAGAAGAAGA
AAGGATTAAAGGCTATTTCTAGGGTTTCACCAGTATAATTGACAGCCATACTTACCTTGC
CTTCTCCTACTTTTGTGCAGTTGGCTGTAAGAGTTAGTTCTCCAGGTGAGAAGCTAAATT
TGACAGAATGCGAAGACTCATTAGTGAAAAGGGCCACTTGTTTGAGAAGGGAGATCAGTT
CTTCACGATGTAGATCTAATTGTACACTGCTATGAGTGGAGATCACAGGGGAAAAGTCCG
GGAATTCACCAGAAAGGAGTTTGGTTACTAATAGTGTATTTCCACATTCGACAGCGATTT
TAGTTTGATCTAAGAAAATAGTGGATTGAACATCTTCCGAAGACATGCGAATAATTTCTT
CGACGGCTTTGATAGGGATGATATAGTCTCCTGAAAAACTAGGATCTAAAGAAATCTCTG
TATCGATCTTAGCTAACCGTTTCCCATCAGTTCCCACGACTGTCATAGTTCCATTCGCAA
TAGAAAGTAAAACGCCAGTGAGTACATAGCGACTCTCTTCTCTGGATACAGCAAAAGAGG
TTCTTTGGAACATGTCTTTTAATCGCTCAGAATCCAGAGTGAAACGCAGAGCATTTTGCA
TATCAGGAAGCATAGGGAAATCTTCTTTCCCCATACTTAACAGGCGAAAACAGGAAGAAC
CCGACGTGATTGTCGCCATTTCTCCAGAATGAGCTGCTACTTCAATATTTGCCTCTGTTA
ACTCACGAATGAGTTGGAAGAATCTTCGAGAAGGGATGGTAACAGATCCAGACTCATAGA
CCTTTGCTTTAACAACACAACGAGTGCTGACCGTCAGGTCTGTAGCCGTGAAAACCAACT
CGTCGTTACAGCTTTCAATGAGTACATGAGTCAATACTGGAATTGGCGTGCTTTGTGGAA
CGACATTCTGAACTTTTTTAATTAGATTTCCTAATTCATTGCGGGAGATAACGAATTTCA
TTATTTTCCTGTAATCATGTAAGTCTGTTTGGAATGAATAACCATGTTTTGTGACATGGA
AGCAAGTAAGTCGTCTCTCGGGGCTAGCTTTAGTAAAAAATATATTGACAAAAGACGGAT
TTGAAAAAGCCCCATGAAGGCGGAAATTCACATGGTACTTGCTGATTAGGATTATTATCA
ATGACAAAGGAAGAATCCTTTTAAGGAGAGAGGGGCATACGGTTCTTTCAAGAAGAAGCC
CTTTTTGCTATACTCTCCTTAGTTTTTAAGAGGTAAAAACATGGGCGTTAAGGAAATTGT
TTCGAATCGCAAAGCTTTTCATCATTACGAGGTTTTAGAGACCTTGGATGCAGGGATTGT
TTTAACAGGAACAGAAATTAAATCTCTGCGAGATCATGGTGGAAATTTGGGGGATGCTTA
TGTGACGATCTCTAAGGGAGAAGCTTGGCTATTACAGTCAAGTATAGCTCCATATCGGTT
TGGGAATATCAATAATCATGAAGAGCGCCGCAAGCGCAAACTTCTTTTACATAAGTATGA
GATTCACAAACTAGACGCTCGCATTTCTCAAAAGGGATTGACGGTTGTGCCGCTTAGCTT
TTTCTTTTCTAAAGGATTTGTCAAGGTGCGTATTGGCTGTTGCCGAGGGAAAAAAGCTCA
TGATAAGCGGCAGTCTATCATTGAACGAGAAAAGAATCGTGAATTGGCTGCAGCTATGAA
ACGTTCTTATCGGTAATATATGCGCAAAGATGTTTCTTATTTGCCCAGTCAAGAGCTTCT
TGTTTAGAGGAGAAGGTCGTCAGTGCAGTAGCCATAGCATCCGCAAAGGCGCAGCTTTCG
TTGATCACGGAAACTGCAAGGATGGGATGGCTGCTATCTTCTAGAGGAGTTCCCGTTAAC
GGGTCAAGAATGTGGGTGTAGGTTTTGTTGTCCACATGCCATCGTTGATATTGACTCCCG
CTCGTCGCTATAGCATGATCATGCAGATGAAGAATCTCTGGGGTAGCTGATGAAGCGACA
GCCCAAGATCTTCCGGAAGGATGTTTCCCTCTGGTTTTGATTTCTCCTCCCCATTCTACG
TAGTAATTTTGACAGAATTGAGCACAAGCTGTTCCTAATAGATCTACAGTAAAACCTTTT
ACAGTTCCGCAGAGATCTAATTGGACGAGAGGCGAAAGTTTCCTTAAAGTTTGCTGGGTT
CTATCAAGAGAAATCAGATGCCATCCAGAGCTGTGTTTGTAGAGGTGTTGGAGCTCTTGA
GAAGGGATAGTATGGGATTTTAGGTGCAGTAGCCATAAGCTTTTTAAAGCGCCTAAGGTG
GGATCAAAACGGCCATCAGAGAAGGCGTGGAAATGGTCTATTTCGCATAGAAAAGCAAAG
AGTGCTGGCGATAAGGGGATTGGGGTTTGTTTTGTGGTGCGATTAATGCGGGAAATTTCG
GATAGAGGATTCCAATTATTAAAAGTTTGATCGATATGATCAAACACTCGATCAATTTCC
TTTTGCGCTTGTTGGAATGCATCTGGAGAAAGTGCTTCTCCAAATACAATGCGATAAGGA
ATTGTCATACGGACCCCTTCAAGAGTAGTTCTTGAAGGAGCTGAACAGGATTGGAGGAAG
AAGGGGGCTAGGATCAGGAGGTATGACGCAAAAAACTTTCCCATGTATTTCTCATTAGCA
TAGCGACGGTCATTGGGCCGACTCCACCAGGGACAGGAGTAATGGCTCGGCAAACAGGTA
CAACATTGTTAAAATCGACATCTCCTACAAGGATATAACCTTTAGGATTCGCTGCAGGGA
TTCTTGAGGTGCCGACATCCATGATCACCGTTTTTTCTGCAATCATCTCTTTATTTACAA
AGAGCGGTACTCCAATAGCTGAAATGAGAATATCTGCAGTCCTAGTGATCTCGGTAAGAT
GCTCAGATTGGCTATGAAGGAGAGTGACACTAGCATTAGTATCTGCATGTCTTTGCATAA
GTAAGGCCGCTAAAGGTTTACCTACGATATTGCTACGTCCTAAGATAACAACGTGCTTTC
CATGGAGAGGGATCTCATAATATTTGCACAGTTCTACAATTCCAGCAGGAGTGCATGGGA
TAAATCCATCTGTTTCTCCAAGAAGTAGTTTCCCTACATTGACAGGGTGTAGTCCATCGA
CGTCTTTGTCAGGGGTGATAGTGGAAAGAATGGCTTGAGCGTCTAAATGTTTGGGTAGGG
GGAGTTGAACAAGGATTCCGTGGATGTTCTCATCATTATTGAGTTGGTGGATGAGCGCTA
AAATGTCGGATAGTGTGGCATCCGAGGGCTTGCGATAGGATTTAGACACCATCCCCAAAT
CCGTAGCACGCTTGATTTTCATATTCACATAGATTTCTGAGGCCGGATTATTTCCTATCA
ACACAACAGCAAGACCAGGAGCTTTGGAGCAGGCTCGGATATTTTCTTTGATTGTTGCTA
AAATATGGTCAGCTGCTGGCGTACCCTTTAATAACATGCACAAATACTTAGTTAAATGGT
TTCACATAGGTTGTTTAGAGGGAAAGAGTCTAGACCTCTCTTGATCAGTTTACAAAAGCT
GATGAATTTTTAAAACTAGAAGACTGAAAGAGAATCAGATCTGAGGAGTGAAAGACTTTT
TATGAGCCAGAAGACTGAGAAGCGCCCCGTAAGGTAGATCCACCATGAGAACGTGTTGTA
AATCGGCAAGAAGGGCTGTGTTATATAGGCATAGAGGGCGATTGAAGAATGCTAGAACGG
GGTAAGAGAGAAAATAGAACGTTAGGGAAAATAGAGCACTGATGAGAGGGAACGAGATCC
AACGTTCTTTAATAAAGAATCTTTGTGTTTTGTACAGGATAAGAGAGGTGCTCACATACA
GAAAAGCTTGGATGCCCATAAAGCAGGTGGAGCCTATATCACAAAGCAGACCCGAGAGCA
TAGCCCAAAGCAGCACGCGTTCTTTAGGTTGGGAATAGAAAGTAGTGACAATCAAAGGAG
CAAAGTACACTGGTCGCCATTCAGGGAAATAGCGAGGGAATAAGAGAAAACTGACCAAAG
AGACTAGGAGTAGAGTGGCTTGGGAGAGATTCTCGAAGAATGTTTTGATGAGCGTTGGGA
AAGGAATATTGCGGAGAGGAATATAGGCCTCAATGGGTTAGTGTCAGCATCGCCGGACTA
TAAAAGATAGAATGATTTACAGCAATATAGAGGGATAACGGAAAGGATTGTTAATAATTT
AATGTTCCTATCAATTGTTTTATGGTTTATGAAAAACAATTTTTAATTTAAAATTAGAAT
AGATTTTGAAATAAATTATTCTGGTTTCTGCTCATGAAAAAAAGAAGCAGTCGCAAGCTA
GCTCAAGTGATTGGGCGTAAGACGGGAAACTATTTCCCAGCTTCTATTGAATGTGAAACC
AAGAAAGAGCACAAACATCATTACAGCACAGCCTCAAAAGAAAAAGAGTCTCTACGAAAA
AGAGCGAAAGAGTTCGATGTGCTAGTACATTCGTTATTAGATAAACACGTTCCTCAAAAT
TCTGACCAAGTTTTGATTTTTACGTACCAGAATGGCTTTGTGGAGACAGACTTTCATAAT
TTTGGGCGATATTCTGTGAAACTGTAGTGGGGGAGAAAGATCAAATAAAAAACTAATAAG
TGGGATTAACCCAAAATGGAAAGACGGGGAGCCTGGGTGTATATATTGGTCTCAAAGACC
GCCCAGTAATAAAGATCTCCAAAATCTTTATCACTGAGCGGTTAGGCATGAGTGCCTGCT
TGGGGCTACAGAGATGCACTTTATTGCATCTACCCGCTTTTCTTTTCCGTCTAACCTATT
TTTTGGTTTTTTTCGCAAGGCCCAGAGCCTTGCGTTTTTTTTTGTCCAAATGTTTTTATT
CCGATCTTTTGTTTTAATTTCATAATTCACTGTTTCAGTTTAAAATTATTATTACCTATT
CATTGGTTTTTTGTTTTTTAGGAAAAAATCATGTCAATTTCTGGAAGTGGTAATGTATCT
CCTGCAACTCCTGATTTTGACCCATCCATCTTGATGGGAAGACAGGCGGCATCAGCTCAT
GCAGCCAAAGAGGCCTCCGGAGCATCCAAGGCTACGGAAACGTCTGCTGCAGAACAACAA
GCGTTAATTAGTTCTGGAACGGAACTAGACTATGTCACGGATTTGCAGCAAAGCGAGGGT
AAATACAAAAAGACCCTCGATAAGACTTCGAAATCTCCTAAAACAAAATTAAAAGGGAAT
TTTTCCAAAGTACGTGCAGGTACTAAAGGATTCCTTACAGGATTTGGAACGCGAGCTTCT
CGTATTTCTGCTCGTAAGGCAGAAAATAATGGAGAAGGGATGTCTATGATCCCTAGCCAG
ATGGAATATGTGAAGAAAAAAGGGAATCGGGTTTCTCCTGAAATGCAAAATTTTTATCTT
GGAGCTTCAGGATTATGGAGTCCAACGTCTGATGTTTCTTCTATAACGGAAAATCATTTG
GGAGCTACTGCCCTGTCAACAACCCCTTTATTGACGACTATGCAAGATCCTGTGTCTATA
GAGCATCTATCATCTGGAGAAATCACTGCATTAGCTTCGTTTAATCCTAATGTTCGTGCA
GCTTCTTTGAATGAGCAGACAATTAATGCTTGGACAGAAGTTAGGTTGGGAGGAGAAATG
GTTTCCACTCTCTTAGACCCCAATATTGAGACGTCTTCTCTTCTACGTCGAGCTCCTACC
GTAAGTAACGAAGGGATGGTCGATGTTTCGGATATGGGAAACCAGACTACAAGTTTATCC
ATGGAAGGATTAGTAAATACTGTTGTTGATGATCCAGCTTCTGCAGAAGAAGAAAAAAAG
ACTGAAGAGCTCTCTTTGGAAGAGATGGCAGCCATGGCAAAAATGATGGCAGCGCTATTA
AGCTCTGGTCAAGGGATGGCAGTTTTTATAGCTTCTTCCACTCCTAGTTCAGGCTCAACA
CAATTTCCTGAACCTAAGTTCTCAGGAACTATCCCACATCATTTTTCCAAAAAGGAAGAT
AACGAAACCATTTGGGGATTGGATTCTCAGATAGGAAGCATAGCGTTTGATACACGGAGA
GAAAATAATGCGTCCCCTTTACCGACAACAAGCTTGCACGAGGGGGCTTCTTATAGGTTC
CCTGTAGGAGAAGCTCCTTTGGATGTTAATGAAATCCCTTTTGCTGTTCAACATAGTACG
GTATTTTCAGAGGAGACTGCGAATACAGAACAAGCTCTTATTCAGAATGAGAGTTTGGGA
GAGATACCAGTTTCTGCTGAGGTAGTAGGACAAGATACGGTTAGTTCGGCTTACCAGTTT
CCTTCCCATTTAGGGATGGCCGTGTTAGCCTCGGTTCCTCTTTCTACAGAGGATTATAAG
ACTGCGGTAGAACATCGTAAAGGTCCTGGAGGACCTCCAGACCCATTGATTTATCAATAC
CGAAATGTGGCTGTTGATCCCGCCATTATTTTTCAATCACCGTCTCCATTCAGTGTTTCT
TCGCGTTTTTCCGTGCAAGGTAAGCCGGAAGCTGTAGCTGTATACAATGATGATCAAGAA
GAAGCTGCAGGTGGAAATCGAGATAGTGATGAAGGGAAAGACCAAGAGCAGGATAAAACG
AGAGAAACAGAGGATGCAGGAGGCGATTCATGAGAATAATCCCTTTTGATCCTTATGGAT
CCATGGCTTTTCAAGCGATAGCGAAAGATCCTAAAGAGCGAAAGAATGGGAGTATATCAG
AGAAAATTTCAGAAGAGATTGCTCGTAATGAAGCTTTACGCATGGCTTTATTGGCTATTG
CCGATCAAGAAGATAAAGAAAAAAAACAAAAGCATCGGTTCAAAATCTTAACTAAAAAAC
AAACCAGGATATTGCTTGGTCAGCTACGTCATTTCCGATTGGATTTCCAAAAACTGCAAG
CAGGAGTTGTCATCGAGTGGTCTTGGGATGATAAATCCGAGCGCTCTAAGTCATTAGGAT
CTCGGATTACCAGAAAATCTAAGAAAACGATCTGTATTAGCGCTGCTGCAGCACAAGCTA
TTGCTCATGCCGCAGAGGCTTGGGTGATTGCCCGCAATGAAGGAATCTTGGAGATGACGT
TGTCACTATTCCAACATAAAGACAACGAATAATCTTGCAATCCAATCAAGCAGCTTGTTT
TTTTTCGCTAGGAGGGAACGGAATGATTAAAGGATCTTTTTCTTTTTCCTCTTGATCTGG
GGAGTAATACAAAGCACACTCTCTTACTAATCCTTCCCATATCGCCTGTATTTTGCTTTG
CTGTTTTTCTGTCAGATTTTCAATGACAATCATGTCTTCTGTATTAATAAGGAAGCCATT
CTCAGACCAATTGACAGATCCTGTAATTAGCGTCTTTTTATCGAAAATGCCAAATTTATG
ATGTAGTTGGTACGGGGTTACCTTTTCATAAATAGAGAGACTAGGATGTTCCAATTGCTT
AATTTGCTGTACGGTAAAGGATTTGTATCCTTTGTCGACGAGGATCACTACATCAACACC
ACAGTTTTGTGCGGCATTCAATTCAGCAATAATCTGAGGTAAAGTGAGAGCAAACATACC
TACTTGGATGGATTCTTTCGCTGATCGAATATGGTGAAGAACTGTTTCTAGAGCAGCAGA
ACTCCCCCCATCAAAGGAAAAATACTCGATGAGTTGATTGTTAATAAAGCACCGACCAGA
GGTTTGCGTTTTAATAAAATGACAAATTTCTGCGCTTTTTAATCCAATTATTAGGTTAGC
GCTCTTCTCTAACGAAGCTAATGTAAAATTAGCAGATCCGATCCAAGCGAGTTCTCCATC
TATTGCCATAGTTTTTTGATGCATGAGTTTTCTGTGCATGGGAGGATGTTCTCCCAAGGT
AAGATAGGGAGACTGAGAGAACTCCGCATTTTTAGAGATACGTTGGTAATGAATACATAC
AGGAATGCGAGCGGACACTTGTTTTTTCAAACTTGTCGTGATAGCGGGAGCAGATAGGTC
ATAAATACTGAGAAAAATATCTTTTTTTGCAGAGTCTATCGCATCACATAGTATTTGCGT
TACATTGTCTCCACACTGTTTGGTGAAGATAACAGGTTCCTTGGATTCAATAAGCGTTTG
GAAGGTATCAGCAGATTGAGTCGGGGCTGGGGCTTTTAGTAAAAATCCTCCAACAAAAAG
GGAAACTAAGCTGAACATTATTTTGGAAATAAGGTGTTTTGTTTTTTTCATTTGATTGTG
TTTAGCTCCTTGACACCTCGATAAGGTGCTGTTTTTAATCTACTCATGAATAGTTATTAC
TAACATGATTTTTTACGGCTATTTATTTTCTTTTAATTAAAAACAAAACAAAAAATCTAT
TTTCCAATCTGTTTTTAAACAAAAAACAATAAAAAGGTTATTATGGGAAATAGCTATGCC
AGCGAGAAGAAACAAGATTTTGCGTTGCCTCATCAGCTTCGACTTCCTTAGGATAAGGAG
GTTTCATGAGGGCATTCAGGATCATGGGGGGGGTGTAACTCACCTTGTGATTAGTGATTT
GACTTACAGGGATGTGTAAATCTGTTGCAGGAGAAGATCGTGTAAATGTTCTCCATATAA
ATTCTTTCGTACTAGAGAGAGCACTGGATAGATCTTCCACTAAAATAACAAGAGGCCAAT
CTGCTAAATGGGGTTCCTTGAGTAGAGCGGGGATATCTAGCTGCTGTAGAGAAGTTTCTA
AAACTAAACAACCTCTACAGAAAACTCCTATTTGAGATATTCCAGGAAGAGAAGGGCCTC
GATACCGTCTGGGTAAAGAGCGGATGGGAGCTCCCACGCCTAAAAAAATACCTTTGGATC
CTTTATTGAATCCGCTACCTGTATAATCCAGGGTATCATTCGCAGTCTCCGAAAGGATAA
GAAGATCGCGGTCAAAATTCATGCGTTCTAAAACGCATTCTAACAAGCTAGGAAAGTTTT
CTAAATCTACGGATTGATCTGTAATCCATAGAAACTTTGTTAAGGAGAGTTGTCCCTCTC
CAAGTATTCGCAAAGCAGAGCGTAGAGCTTCCTTCCAGTAACGTTCTTTAACTATAGCTG
CAGCCAGAGCGTGGAACCCGGCTTCTCCATAGCTTTTTAGGTCCTGAACTCCAGGCATGA
TCAGAGGGAAGAGAGGAGAAAGTAGTTCTTGAAGCTTATTTCCCAAGAAAAAATCTTCTT
GGAAAGGTTTTCCTACAACAGTCGCAGGATAGATAGCATCTTTCTTATGATATAAGCAGT
TGCATTTAAAGATCGGGAAATCATGTGTTAAACTATAGTATCCGAAATGATCTCCGAAAG
GACCTTCTGGACGACGTTCGCCTGCAACGGCCTCGCCTGTAAGAATGAATTCAGAATCAC
ATAGCAGAGGGTGCCCTGACTGCGGATGCTTCTCTACAAAGCTAAGCTTTTTATTTTGTA
AAAAAGAACAAAATAAAAGCTCTGGAACATTCTCTGGAAGAGGGGCAATAGCAGATAGGA
TCAAAAAAGGATTCCCAGATAGGAACACTGTGACAGGAAGATTTTGTTTTTTTTGCTCAG
CTTCAAAGAAATGGGCTCCACCACCTTTTTGAATTTGGAAATGTAATCCCAAAGTCTCTT
TATCGAAGCGCTGCATACGATACATCCCTAAATTAGGGACGCCATTCTCAGGAGATTGGG
TGTACACCAAAGGAAGTGTTAAAAAAGGGCCGCCATCTTCTGGCCAGCTGGTAAGCATAG
GAAGCTGGGAGAGATTAGGAGCATCTTGATAAAGAAAAGGGGAGGGGCGTAAATGGCGTT
TACGCATTCCTAATGCAGAGATTCCACGCTTGAAAAGAGAGCGGTGCTTCCACAAAGAAG
AAAAAGAAGGGGGAGAAGATAGTAAGTGAATAATTTGTTCAAAAAGATCTGAAGAGAGAT
CTGGGAACAGTAGGTCAACACGTCTTCGAGTGCCGAATAAATTAGTGAGCACAGGGAAAG
GCGATCCCTTAACTTGATGAAAAAGGAGGGCTGGTCCTTCTCTTTCTACAACACGACGAT
GGATTTCAGCGATCTCCAAATGGGGATCTACAGGAACATGAATATCAATGAGCTCATGTT
GAGAGCGCAAATAATCCACTAAAGATCGTAAGGAAAACACGTCGTAGTCTGCTTATTCGA
ATATTAAAAATAATTTTCCGAACTGCCCCAAAAAGGCTATGTGTCAGGGAGACAATAGAT
ATACGCATGCTGAGGGAAAATCTTTCTCAGCATACACATAGGAGACTAAAAACCCTTGCT
TTTAGCTCTAGCAACAACCTGATCTAACCCTAGTTTATCAACAAGGCGTAAAGCTGCTGC
AGAAATTTTGAGTTTGAGGAAGCGATTTTCCTCAGTAGACCATAGTCTCTTAGTCATCAT
ATTAGGGAAGAATCGACGTTTTGTTCTTCCTGTAACTTTCAAACCGATCCCTTTTTTCTT
TTTAGAAATCCCTCGGATAGCATAGCTATAACCGCGACGAGGCTTTCTTCCTGTAAGCGC
ACATTTTTTCGACATGACTTTCCTATATTCACTGGCCGCTATCTCTCGACAGGGCAACTG
TAACAAAAAGAAACTATGTTAGACCTTTTTTAATATATCGGGAAGAAGTTTTCGTGAAAA
AGTGGCAGAAAATGTGTTTCAAAATAAAAGTACTCAAGGAAACCTAAAATAGAGCCTCAA
GTAAAGAATTTAGCTTAGAATGAGAGGATAAATCTTCAATAGAAGGCTTAACTCGATACA
CCCAATTATTTTTTGAAATAGTTCCTGGCAGATTGATTCTTTCGTAGCGAGGAGTTTTTG
ATATCAAATCCGGGAACAGAGCCAGATAGTCATTAATAAGATTGATGCGAAAAATAGAAG
AGGTTTTGTGAGAGAGTTTCAGGATTTCGGTATGATTGTGAAGAGATAGGGTGGAAGAAT
AGGGGAGTCCTAAAAACTGAGCAAATAGTTTGGATTCCTGAGGAGATTCTTTCCACCATG
AGGCTAATGTAGAGGAATCATGAGTAGAGAGGCTTGTGACGGATAGAGGGTCGTATTGAT
CGAAAGGGGTATAGGCTCCATTCCCCTCCCAGTTTCGTTCCCAACGAGGAATTCTAGTGC
CGCATACGGCAAAAGACTCGAGCATACGTTTCACATCGGAAGGGATCGTTCCCAGATCTT
CTCCTATAGGTAGCATAGATGAACTGGTCAAGAGGTGAGATAAGATATCTTGCCCTTGAG
CTAGATAGTTTTTCGGATCATGAGGTTCAAAGCGTCCGCATCCAGACTCATCCCATACCC
AAAATCGAAAGAGACCGACGACATGATCAAGACGGTATAAAGAGTAAAAATTCTCCGCAT
AACGTAAGCGCTCCTTCCACCAGAGGTAGTTATCTTGTTGCAAAGTTTTCATATTATAAA
TGGGGAGATGCCAGTTCTGACCTTCCGCATTATACAGGTCAGGAGGAGCACCTACAGATT
CTGAAGAGGAAAAGTAATGCCTATAAAACCAGACATCGCAGCTATCTTTACTGATTAGAA
TAGGGATATCCCCTTTGATGAGACAGCTTTTGCAATTGGCATGCTCCCGCACTTGTGTCA
TCTGTTGGAAGCACAAATACTGTAGATAAGAGTGAAATTGTATATCTTCCGCAAAAGTAC
GTTCATGCTCGGTAATCTGGGAGAGATCTGTGTAGGTGGTTGGCCAATGATTAATAGGAA
GGTTATCCAAATGTTCTCGGATAGAGCGAAAGAGAGCGTAGGGATGTAACCAATATTTTT
CCTGTTCACAGAAGGCATAAAAATCAGGATGATCAGTGAGTTTTTTCTGTTTACACACGC
GGTAGTACTCTTGAAAAAAATCTCTCTTCATAGAGCGAACTTTTTCATAATGTACTTGAG
GAAGTTGAGAGAGTTGCTGCATTTCTCGTATGCGTGTTTCCGCAGCTGGCACTTCTTCTT
TATAGGGGAGCGCAGAGATAGAAAGGTGAAGAGGATTGAGTGCTATCGAAGAAATGCTAT
TGTAAGGACTCGAACAGGACCCTGTATCGTTAATCGGAAGAATTTGAAGGATTTGAAAAC
CACACGAGATACACCAATCGATCATAGGAATCAGGTCAAGAAATTCACCTATCCCACAAC
TTTCTTGAGTATAGAGAGAAAATAACGGTACGCATACGCCATGCTTAGGAGAAGTATCTA
TCTGATTCCAAATCTTTCGAATGGAAGATTGCTGGATGATACGTCGGGATTGGGATAATG
ACGGCATAATTTACAGGTGATACATACCTAGAGCATGTAAATCTGGAAGTGCTCCTTTTG
AGATAGATTGCATCCAGATATTGGCATGCTGCGAAAAAAGAACTAAGTAACGGGCGAGCT
TTTCTCCATTTAGATAGGTCATGTTAAGCCGATCACAGAGATAGAGTTGGTTAGAGATTT
CACCGTATCCTAGAGTGCCTTTAATATTAGATTGCGGAGATCCATTGATAGACAAAGCAG
CTTTGAAAATTTTTTGTCTAAAGGTATTCTCTGGAAGTTTTCCAAGCATGACTCCAGCAA
CTAAAAATCCTGAATTACCATCCTCTTCAATTTGTACAGCAACATTGTTGTATCCAAAGC
GAACTATACAGGCATTATTGGAATCAGGAGTAAGAGGGCTGTTGATTTGAGTCCCTAATT
CAGTAAGGAGTTGTTCAAATTGATTTTGCATAAAGGAAGTGCGCTCTTTTTATTACAGTT
TTTACAAGTTAGGGTGATGGAGGCTGTGTTGAGGTAGGTGACGTTGGAATCTCAGATTGA
GGTACTGGAGCATGAGGAGGCGTACTAGAGAAGGAAGATCGTGGGAAGTCACCTGGTTTA
GGATAATCCTCATTATCCGCATTTATCGCATCTAGCGTATTTGTGATAACCGATGCCAGC
TGCTGTTTTTTTTCAGCTCCAGAGAATATTCTAGGCGAACAGCCATTAAGAGCGCGGAAG
AATAAGTTTAAAACTTCAGTTTGAGGACCAGTATCTGGGCCTACCAGTTCATTTAATGCC
TTTTGAGCTTTGGAAGAGGAAGGGAATTTATCTTCTACTAATTGTAAGAAGGTTTTAGTT
AAATTTCCTGTCGTTAAGGATGGAATAGGGGCATGTCCTTCATGCTTTAAGCTATTTTCC
AAGTTCCCAATATTTCTATCAAAAAAGCTATTTACAGAGTGTAAGGCTTGGAGATTGCTT
AGTTCCGTCATATATACTTGCAATTTTGCAGGAGGAATGGAAGGGCCCTCCGATTTTAAA
TCTGCTACCATGCCATTTACTAGAAACTCCATAACAGCGGTTTTCTCTGATGGCAAGTAA
GAAGCAAGCATTTGATGTAAATTAGCGCAATTAGAGGGGGATGAGGTTACTTGGAAATAT
AAGGAGCGAAGCGATGAAGGAGATGTATTTGCTCTGGAAGCAAAGGTTTCTGAAGCTAAC
AGAACATTGCGTCCTCCAACAATCGCCTGAGGATTCTGGCTCATCAGTTGATGCTTTGCC
TGAATGAGAGTGGACTTAAGTTTCCCATCAGAGGGAGCTGTTTGAATTAGATAATCAAGA
GCTAGATCCTTTATTGTGGGATCAGAAAATTTACTTGTGAGCGCATCGAGAATTTCGTCA
GGAGAAGAATCATCATCGAACGAATTTTTCAATCCTCGAAAATCTTCTCCGGAGACTTCG
GAAAGATCTTCTGTGAAACGATCTTCAAGAGGAGTATCGCCTTTTTCCTCTGTGCTCTCG
GATTTCTTTTCTGCTTTATCCGCTGTTGGTTTGCGACGAGCTTCTAATGATTCAAACTTC
TCTCCTTTTTTTTTGATTCGGGTTGCAGCTGCAGGATTTATGAGATCCTCACATCCTTTG
AGCATACTTGCCTCAGAAGCTTCCTGAGAGCCGATAACCTCTTGTGCATCTTGAGTAGCT
GCAGCAGCTTGTGCTCGCGCAACGTCTACTGTTTGGGTGCTGCCTAGCCCTCCAGCTCCT
CCTGATGCAGTCATCTCTTCTCACCTCACGGTTAGAAAATTTGAATTCTTCCCAAAGGCT
GGATTCTAATTTCAGGTAAAACTTCTTGGTAAGAAATCACAGCGATATCAGGGAATTCTG
TCTCTATCAATTTCCGTACATAGCGTCTGACATCAATTGCTGTCAACAGCACAGGAGGCT
GTCCTCCAGGAGGTGTAGGAGTAATAGTCATCCGCATAGATTTTAAGATGAGGTTTACAG
AATCTGGATCTAAAGCCAAATAAGATCCTGCAGAAGTTTGTTTGATTGCTCCGCGGATCA
TCTCTTCAATTTCAGGATCGAGCAGATATACAGAAATAGCGGATTGCCCTTGAGAGAACT
TGAAGCTGATATAGAGTTTCAAGGAAGAGCGCACATATTCAGTAAGTAATACTGTATCTT
TTTCCGTCTGTGCCCATTCGCTCAAAGATTCCAAAATAGTTCGTAAATCCTTAATGGATA
TTTGTTCTTGAACTAAACGCTTAAAGATTTCTGTAAGCTTCTGTAGAGGAATAAGACGGG
TAACCTCTTTAACAAGATCAGGGAAGGAACGTTCCATAAATTCAATCATAGAGCGTACTT
CCTGAATGCCTAAGAACTCTTGAGAATTTCTATGGAAGAAGTAGGACAAGTGAAGAATAA
TCACTTCCAAAGGAGACCAGTATTTAATCGCAGCTTTCTCTAAGATAGTGAGAGCATCTG
TACTAACCCAAGTGGAAGGCAATCCTGCAGCATTTTTGTAAGTAATAAAAGGTAAGTTAT
ACCGAGATAAGTTTTCTTCTACTTCATTTGTTAACACATGATTTGGTGGAATTTTTCCGC
GAACGTAGGGAACCTCATTCAGCAGAATCATATAGTCATTACCTTCCAAGGAAGGGGAGT
CTGTACGTACATGGATTCCTGGATAACGAATTCCAATATCCTGATAGAGAGCCTGACGCA
TTTTAGGAATCATATCATCCACAAAACTTTGCCCCGATTTGGTTCGTTGTTGGATGAGTT
TAGAAAGATCTTTTCCAAGTTCAAGAATTACAGGAAGAGTCAGAGCATAATCATCAGAAT
TTTCTCCTGAAGCCGCAGCTCCATCAGCGGCACCTACTGTAGTAGTAGAGCTGGCTCCGC
CTTTTTTCCCTGGAGAGTTTTTCTTAGTGATTAACAGAATACCTAATACTGCAAAGAGAA
CGGCCATTAAAGCAAATGACCATAAAGGGAAACCTTTGAAGAATCCGATTCCTAAGGTTG
CGCCTGCGGATAGGAGAAGTGCCCGAGGTTCTTTAACCAACTGGCTAGAAATTTCCTTAC
CAAGGTTAGTGTCTTTATCACTAGATACTCGAGTGGTTACGATACCAGCTGTTAAAGAGA
TTAACAGAGAGGGGATTTGAGAAACTAACCCGTCACCGATCGTAATCAACGTGTAGATGT
GCGCGGCTTGAGCCATCGTCATGCCCTTCATGGTCACTCCGATGACTAATCCTCCTACGA
TGTTAATCAAGGAGATAACAATCCCTGCGATCACGTCTCCCTTAATGAACTTCATGGCTC
CGTCCATAGCTCCATAAAGTTCACTTTCTTTCTGAATCTGAGATCGCTTATCACGAGCTT
GTGTCGCATCAATCATTCCTGCTCGTAGGTCGGCATCGATGGCCATCTGTTTACCAGGCA
TGGCATCTAATCGGAATCGAGCAGCTACCTCAGCGACCCTCTCCGCACCTTTTGTTACCA
CGATAAACTGAATGATGGTGATGATTAGGAAGATAATAAATCCAACGACATAGTTTCCTC
CAACGACGAAGTCTCCGAAGGCTTGGATCACGTGACCAGCATAAGCATGAAGGAGAATTT
GTCGGGAGGAAGAAATGTTAATCCCCAATCGGAACATTGTGGTGATTAAGAGTAAGGAGG
GGAAAACAGAAAGTTGTAATGCGCTGGGAATATACAAGGCAACCATCAGCAGGAACACAG
AGATCGCCAAGTTAATGGTGATCATAAAGTCCACCATAGCTGGAGGCAATGGCAAAATGA
TCATCAAGACCACGCCTAACATCCACATGGCGAGGATCAGGTCACTGGACTTGTTTATCA
TATTCAGGGCCGCATCTCCCCCGAATGTTCTACTGACAAAGTTGAGTAGCTTGTTCATTA
CAGATTATCGAATTGGTTAATGTTTTTATTCTCAAGGTTTTGCGCATTAAGAGAAGTGAT
GTAGAGAAGGATTTCCCCAACAGCTTCATATGTGGTCTCTGGAATAAACTTCAACTCTTT
TCCTTCATCTAGCAGCTGGTGTGCTAAGGGAACATTCCGCATGATAGGAACTCCATATTT
CTCAGCTTCCGCAATAATCCTTTTTGCTCTTAAGTTTACCCCCATAGCTATGATCCATGG
AGCTTTGTATTTTTCAGGCATGTAGCCAATCGCTACAGCGATGTCTTTAGGGTTAGATAC
AACGGCGCTAGCATGCTTGATTTGAGAGGACGTATCCTCGTAAGCGATCTCTTGAGCAAT
TTGACGTCGTCGCCCTTTAATTTCAGGGTTTCCTTCTGTATCTTTGAATTCTTGTTTCAC
CTCAAATTTTTCCATCTTGAGTTCCTTAGCGAAACTGTGACGCTGATACACGAGGTCTAT
CACTGCAACCACAAGGAAAAATATGCCAATAGAAGTAACCGCTTTATATAGAATCTCTTT
AAACACTTGAGCTGTAACCAGAGGAGGAATTCCTGCAGTTTCAATAACAAGTTCTACACG
ATTTTTTAGAACAATGTAGAGGATTAAAGCAGCTCCTGAAATCTTAAAAATAGACTTCAG
TAACTCAATGAAAGTCTTTACTTTGAATTTTTGTTTCAGGTTGTCAATGGGATTGAATTT
CTTTAAATCCGGTTTGAAAACTTCTGTAGAGAAGGTAGGACCAACAATTAAGAATCCTAT
CAACAATCCTACGAATCCCACCGCTCCTAACAAAGGAAGAGAGACCGTCAGAATCAGAAT
AAGGCAATTTTTTAAATAATAGACGGCTAAGTGCGGATCATGATTCTGGGGAGCTGTTTT
AAAAATAGATACTAAAAAGCTTCCTAAGTGTTTAGCAAAAAATGAAGCCAAAGAAAACGT
TAAGAACATGGAGACAATGAACGTAATCGCAGAAGGAAAATCTTGAGATTTGGCTACCTG
CCCCTTTTTTCTAGCATCCCGAAGACGCTTGGGGGTCGCCTTTTCTGTTTTTTCGCCCAT
AGATGGCCAGTTGCTTAAGCGCTATAAGGAATACTTCGCAAGTTACCGTATATAAATGTT
TTTCTCAAGAAAGAAGGTGGCAGATGCTCATCCCATTTATAAACAAAGAGTAAGGGGTTC
TTTAGAGAACGGAATATTTTTTTTAAAGAGCGTTTTTCATGAAGCACTAATCTTGCTTTT
TCTTTAGAATTTCTTTTTCCTTAATAATAAAAAGGCTGTGTTAGCCTTAAGAAAAAGCTG
TACAACTTCTTAGGTAATGAAAATGGGACAAACAGAGTGTGGAATAGTAGGTCTTCCTAA
TGTAGGGAAATCAGGATTATTTAATGCGTTGACAGGCGCACAAGTTGCCTCCTGTAATTA
TCCCTTCTGCACAATAGATCCTAATGTCGGTATTGTGCCTGTTATCGATCCAAGGTTAGA
GACCTTAGCACGTATCAGTCAGAGCCAAAAGATTATCTATGCAGATATGAAGTTTGTAGA
CATCGCAGGATTAGTAAAAGGAGCAGCTAGCGGTGCTGGCTTAGGGAATCGTTTTTTATC
ACATATTCGAGAGACTCACGCTATTGCGCATGTTGTTCGTTGCTTCGACAATGATGATAT
AACCCATGTATCTGGGAAAATTGATCCTGAAGAAGATATAGCTGTGATTAATCTAGAGCT
CGTATTAGCAGACTTTTCTTCTGCCACTAGCGTGCGAGAGAAACTTGGAAAACAGGCTAA
AGGGAAAAAAGATATTGGGCAGTTGCTACCTCTATTAGATCGCGTAGTTGATCATTTAGA
ATCAGGAAATCCTGTTCGAACCCTCTCGCTTTCTTTAGAGGAAAAAGTTTTATTGAAACC
CTATCCTTTCCTCACAGGAAAGCCTATGCTCTATATTGCGAATATTGATGAAGACTCTTT
AACGGATCTGGATAACCCCTATGTCCAGAAAGTACGGGAGATCGCTAAAAGAGAAGAGGC
GAATGTAGTTCCTATCTGTGTAAAATTAGAGGAAGAAATTCTATCGCTCCCTCTAGAGGA
ACGACAAGATTTTTTACATAGCTTAGGTCTACAAGAGTCTGGATTGAATCGTTTAGTAGC
TTCAGCATACCACACTCTTGGGTTAATTTCTTATTTCACTACAGGACCACAAGAGACTCG
AGCTTGGACAATTTCTAAAGGGGCTACAGCGGCAGAGGCTGCAGGGGAAATTCATTCGGA
TATTCAAAGAGGATTTATTCGCGCTGAAGTTGTAACTATGGAGGATATTGTTGCTTACGA
TGGAAGAGCTGGAGCGCGAGAAGCCGGGAAACTACGTGCTGAAGGTAGGGACTATATTGT
TCAGGATGGGGATATTATGCTCTTTTTGCATAATTAAAGGAGCATTCATCTATTTTTATT
GAGACGGGCTTGGCGGATATCTTCTTGAATGGCAAGGACAAGCTCGTCTTTAGAAGAAAA
GAGCTTTTCTTCCCTGAGAAATTGCTCAGGAATCACAGTAATACTCTTATCGTAGAGATC
TTCTGAAAAATCAAGGATATGTGCCTCTAGGCATAGTTGGTGTCTTTGCATTGTGGGCGC
CATACCTAAATTCATAACACCTGCATAGCTGAACCCTTCAATAACGATAGTACAAGTATA
TACCCCTAAAGGAAGTAGAGAATGGGTAAGGGGAAGATTGATTGTTGCATATCCAAAAGA
TGCCCCGATTCCTCGTCCATGAGCAACCTTTCCTGTATAAGAAAAAGGTCTCCCAAGAAA
CTTTTCTGCAGAGCACAAATCTTTCTTTCTAAGAAATTGTCGAATTTTTCTGCTAGATAC
AATAGTACCTTCAATCTGTAGGGGAGGGACTTCTTCTAGAGATATCCCTAAAGAGGCAGC
AAAAGGCCTTAACGTTTGTGCTGTTCCTAAACCACCCTTCCCAAGTCTAGAATCGTAACC
CAAGACAATTCTTGATGGACGTAGAGTCTTGTAAATAGACTGGATAAATGGCTCTGCCTC
TTGATTAGCTATTTCCTGGTTAAAAGGGAGAACGGCTAGATAATCAATGCCGCAGCCAGC
CAGAAGCTGAACACGCTCCTCAAGAGAGGTAATAGTTTCTGGAGGAGAGTTAGACAAAGT
ATGCTCAGGATGCTGGCTGAACGTAATTACTCCAGATTTGCTAGGAAACTTCGTTAAAAA
AGAAAGCAAAGCTTGGTGTCCTAAATGACACCCATCGAAAAAACCTATAGTAACAGATTC
TACAGGATTAGAGGACGGGAGCAGGCTGTAGAATAAGTCCATTTGCATCACGTAAATAAG
GAGATACATCGAACCCGGGTTCGTCTAAAAGATTCCCATCAATACACTGATCGATAGAGA
AGCTTCCACTACGTAACCGTCGGAGTTCTTCTAAATAAGCTCCGCATCCCAACATATTGC
CTAACTCATGAGCGATACTGCGGATGTATGTTCCTTTGCTGCATTGAACTACAAAATGTA
GACGAGGGTATTCGTATTTAACCAAACGAAGATTTACCGTTACTGTGGCAAAACGTCGTT
CTATAGATAACCCCTGCCTAGCATATTCGTATAATTTTTTTCCTTGTACTTTCTTTGCAG
AGAACATAGGAGGGACTTGTTGAATTTCCCCTTGAAAATAGCTTGTGCAAGTCAAAACTT
CGTCCATAGTTGGAACTTTTTTAGATCGCCCAACAATTTTCCCATCGCAATCGTAAGTAT
CCGTCGTGGTTCCTAAATGCGCTACCGCTGCATACTCTTTGTCTTCAAACAGCATGATGT
CCGATAGTCGGGTGAATTTTCTCCCTATTAGCATAACCATAACGCCTGTAGCAAAAGGAT
CTAAAGTCCCTGCATGGCCAATTTTTTTCACACCTATTAACCTAACAAGAGAACGAATAA
GACTAAAAGAAGTTCTCCCTTGTGGTTTGTCTACCAGCAAAACGCCTTCAATAGATTCTG
TCGCAAGTTCCATAATATTGATAGTGGAGTTCAGAAGGATTGTCTTTTTGTTATGGGTTA
GTTTTTTTATCTTGTTCCGCTATTTTCAAGAGAAGACTTTCTATATGGTCTTGAGGAGAG
AAAATATCTTCCACATAGAAATTCAAATCCGGGAAATATTTAAGAACTAAGTCTTTAGAA
GCCTGAAAAGCAATAAACCCTGCCGAAGCTTTTAATGCCGCAAGAGTTTCTTCTTGGGAA
TTCTCATGCGGCATAATGGATACGTAAACACAAGCCGACTGTAGGTCTCTCGACAAAGAT
ACTCGTGTTATTGTGATCCAGCGATTCGAAATCTTTGGGTGCTTCACATCCTTCAAAATG
ACTTTTGCAATAGCTTCTCGAAGCATTGCATTCACTTTCTTCATTCTTCTATTTTCAGCC
ATATTAGCCTACAATTTTTGTGGGTGATAAATGACCTCATAGCACTGTAATATATCACCA
ACTTGTGCTTGCTGATAATTATCTAACAGAATACCGCACTCCATTCCTTTTTTCACCTCC
TTCACATCCTCTTTAAGGCGTTTTAAGGAAGACAGAGACCCTTTCCATAGAACCTCTTTA
TCCCGGATAATACGGATTTTCTGATTACGTACTATGGTTCCTTCTGTAACTAGGCAGCCG
TAAATTGCACCCAATTGAGAAGACTTAAAGGTCGCTTTAATTTCTGCAGCACCCAAGTTT
TTCTCTTCTGCTATAGGATCTAATAGACCTGTCATGATCTCTTTGATAGCGTCTACAGCA
TGATAGATGATGTCGAATAGACAAACTTTAACATTCAAGTTCTTGATTAATGGTTCTGCA
TGGCTTTCTACGCTTGTGTGGAAACCAATGACAGTGGCTTTAGATGCCGATGCTAAACGA
ATATCTGATTCGGAAATATCTCCAACTTCGCTAGATAAGATTTCGACATCTACCTTCTCA
GAGCGGATATTCAATATAGAGTGCGCTAAAGCTTCAATAGAACCTTGAACATCTGCTTTG
ATAATCAGTTTCAAAGTTTTCTTGTTCTGTAATACAGCGTCAAAGTTTGGTCGTTTTTTC
TGCAAAGCTGCAGATCTTTGTTGGCCAGCAAGTCGGGCGCTAATAATCTCTTTCGCGACC
TTCTCATTTTTTACAACTATAAAAGGATCTCCAGCTTTAGGGATTGCAGATAATCCTGTG
ATCAGAACAGGGGTAGAAGGTGTTGCCGACTGTAGGAGCTGGTTATGCTCATCATGCATT
GTCTTGACCTTCCCATAGCAATCGTTAAATACTAACGCTTCTCCTAGATGCAAGGTTCCA
TTTTGAACGAGCACGGTAGCTACAGCTCCTAATCCTTTATGCAACTCGGATTCAATAACC
AGTCCTCGCGCTCTAGCAGAAGGATCGGCTTTCAATTCCAGAACTTCGGCTTGTAAAGCC
AACATTTCAAGCAAGTCTTGCAACCCTTCGCCAGTTTTAGCAGAAGTATTAATAGTAGCA
ATCGATCCGCCCCACGCCTCAGGAAGAAGATCTAATTCTGCTAACTGACGGTACACTGTT
TCTACATTGAAGTTCGGCTTATCACATTTATTAATAGCGACTACAATCGTAATGTTAGCT
CCTTTAGCATGCTCGATAGCTTCAATGGTTTGTTCTTTGATACCCTCGTCTCCAGCAACT
ACCAAGACTACGATATCGCAAACCTCTGCTCCTCTAGCTCTCATAGCAGAGAAGGCTTCG
TGGCCTGGGGTGTCGAGAACAGTAATTTCACCAACAGGAGTTGTACATTTGAAGGCTCCT
GTATGCTGGGTAATTGCTCCGGCTTCTGAGGCTGCCATATTGCTTTGTCTTAGTGCATCA
ATAATCGTTGTCTTACCATGATCGACGTGACCCATAAAAGCTACGATAGGGGAGCGAATA
ATAAGTTTTTCTGGATCTGTCGCATTGACTTCGTCTCGAACTGCGTTCTCTAATAGACAC
AGCTTCTCTTTTGCTGAAGAATCAATTTCAATCGTACATCCAAATTCTAAACCGATGTAT
TCCACAACCGTTTGGCTATCTAGGACATCATTCACTACGTAGGTCATGCCATGAATAAAG
AGCTTCTGAATAAGTTCTGAAGCTTTTAGCTTCATTTCAGCAGCAAGATCTTTTACAGTG
ATCGGAAGAGCAATCTTAATGTGTGCTGGGCACTGAACAACGTGTTCTTCCGCTTGCTTT
TTCGTTTTGTGAACACGTTTCTTGCGCCATTTATCTTCTTCAGAAGAACCTTCATTTAAT
CCATAGCGATCGCGTCCTGTAAACGCCTTAACGCTCTCATCAGATCTTTTAGATCGATCT
CGTTCAGATCCGCGCTTCGCGTTATTATTGTTGTTCGTTGACTCTCTGCGATAAGAAGGC
GCAGAGGAGGCTGGGCGAGAGCTTGTTCCAGAAGGTTGTTGTTTATTGTTATAGGAAGCA
GCATCATTTTGTCGAGGCTGTTGTTGAGTAGTCTCTTCAGTTGATGCCGCTTTCGTTTCC
TTAGCTGGAGCTTTGAACGTCTTAGCCAAGAGATGATTGATGTGTTTCCCTGTAGGCCCA
AACTTAGGCTTGATAGAAACAACGCTTTTAGGCTCTGTTCTTGTTCTAATAATAAGAGTT
TCTTCAACACGCTCCGGAGAAGTCTCTTCTGAAGACTCTTTCTTTTCTTCTTGTTGGACC
GAAGAAGTGTCTGTGCACTCTCCTAGGGTTTGTTCTTTTTGAGTAACAGAAGTAATTTCT
GGAGCCTTCATTGCAGGGATGGCATCTAAAGTTAAATGCGATGCATCTCCTGGCAGAGCC
GTTGTTACGGTCGGTTCTGCAGCAAATGAAGAGCGATCTTTTGCGCGAATTCTTCGCGCA
GTAGATTCTGTTGCGCCCGAATCCACTTCAGGCGCAGGAGCAGGTGTGCCAGCAGTTTTC
TTAGAGCTCTTTTCTTTAGTCTGAGCTTTACTTGCTGGAGAATTTTTGGTGTCAGAAGAT
CCGGCTTGAGCTAGTTTCTGTTTCAGTTTATCTAAGCCAGCAGCCTTCGTTAACTGTGCG
TTCTTAATCTTCAACTTGAGGTTTTTCGTCAACTTTACCTTCTCCATATTTGCTGACCTG
TTCAAGAATCTTATAAGCTAGCTCTAAACTAATTCCTGGAACAGAAGCCAATTCGCTAGC
ACTAGCCAGCAATATTTTCCTAATCGTGTCGTATCCTGCGTGCTCTAGGTTCTGCACTAT
CAGCGTATTAATCCCTTCAACTTCTAATGGCTGATCTAATCGAGGGTCTTCGAACTCTGC
CAATTGCAAACGTTGAATCTCCAACAACTTGTTGTATTCACTCACTCTTTGGACTTCAAG
TTCATAGCCTAAAATCTGACTGATTAGGCGAGCATTGATACCTCGTTTACCAATAACGGT
TGCGTAGTCCGAATCTTGGACAATAATAGCAATAACTTTGTCGTCTTCTAAAATAGCGAT
CTTTTGAATCTCTACAGGATAGAGCAAATTTTGTAACAATTCTGTCGATACAGGGGAATA
ATTTACAACGTCTATTTTCTCGTCATTCAATTCCCGAATGATATTTTTGATGCGAGATCC
TCGCATTCCTACAAAAGCTCCTACAGCATCTGTTTGAGGGTTGGAAGAGCGTACAGCCAT
TTTTGTTCGATATCCTGCCTCTCTTGCAATTTTAACAATTTCGACAGACCCTTCTTCTAG
CTCAGGAACTTCCTGAACAAATAACTGCTTAACAAATTCAGGGTGGTTTCTGCTGAGAAT
TACTTCAGCTCCACCATTTTCAGATTCCTGCACTTCGTAAAGAAGCGCATAAATCTTATC
ACCCACTTTATGTTTCTCAGTTTTGGGATAAAAGCGAGCAGGAAGTAGTCCTTCCACTTT
CCCCAAGTCAACAACTAAATTGGCTCCGCGAGCGAAACTTTTAACCACTCCTGAAATGAT
TTCATTTTTTCGGTGTCGGTATTCTTCATAAATTACGTCTCTCTCAGCATGACGAAGCTT
TTGCCCGATAATTTGGCGTGCAGCATGTGCAGCAATCCTTCCAAACTGATCGGAGATAAA
AGGAACATCCATATACTGCCCGATTTGACAATCTGGATCGTATTCACGGGCCTTATCTAA
AGGAATTTCCTTACTTGGATTTTGGCATTTTTCGACGATTTGTTTTTCACAAAAAACTTC
TATATCGCCGGTGCGAGGATTGATACTTACGGACACATTTGCATCGTCTCTAAGAGTCTT
TTTCGCAGCAATTTTCAGAGCAGATTCAATAGCACCTACTATCGTAGAGCGTTGAATACC
TTTCTCTCTTTCCATGTAGTCAAAAATAGCCACAAGATCCTTGTTCATTAATACTCCTCT
TATGGGTAAGGGAAAAAAAGCAAAAAAAATAATGCTAACGGAGCAGAGCCCTAGAGCTCT
GCTCTTATGTTTGCTCTTCACTAACGAAGATTATTAGTAAAGAGACTAGTCTCTGTCAGA
AGATTCTTCTTCCGCATCGTGACCAGCATCTCCCCCATGAACAAGGAACTCTTTAATAGA
AAGAGAAACTTTCTTGTGATCTGGGTCTAGCTTGATAACTTTAGCAGAAACTTTGTCTCC
AATAGAGAGAACATCTTCAATTTTAGCAAAAGGTTTCTCTGAAAGCTCGGATACATGGAT
CAGTCCTTCGATACCATTTTGCAACTCAACGAAAGCTCCGAAAGCCGTAATTTTAGTTAC
TACGCCAGAGATATCACTTCCGACAGGGAACATAACTTCAATCTCATCCCATGGATTAGG
AGTTAATTGTTTCACGCCCAAAGTGATTTTTTTGCTTTCTTTGTCTACAGACAGAATAAC
TGCTTCGACGGTATTACCTTTTTTGAAGAGCTCTGAAGGATGGGAAACTTTTTTAATCCA
ACTCATGTCAGAGATATGGATCAAACCTTCGATTCCTGGCTCCAACTCAACGAAAGCTCC
GTAGTTTGTCAGATTTTTAATTTCTGCTGTTACGCGGAGGCCGATAGGATATTTTTCTTC
AATGTTATCCCAAGGATTGTGTTTTGTTTGTTTGAGACCGAGAGAGATTTTTCCTTCATC
TTTTTGGATAGAAAGAACAACTACTTCGACTTCATCACCTTTGTTGACCACTTCATTAGG
ATCTACAATGTTCTTAACCCAAGACATCTCTGAAACGTGAATAAGGCCTTCAATTCCTTC
TTCGATTTCAATAAATGCTCCATAAGGAAGGAGTTTAACAATTTTTCCGCGAACACGTTT
TCCTGGAGGATATTTCTTCTCAATATCTTCCCAAGGATTATGCTCTTTTTGTTTGAGGCC
AAGAGCTACGCGACCTTTTTCTTTATCAACGCTAAGGATGATGACTTCCAATTCTTGGTT
GAGTTCAACCATTTCGGATGGGTGACGAATGCGTTTCCATGTCATGTCTGTAATGTGGAG
TAGGCCGTCAATGCCATCAAGATCCAAGAATACTCCGAAATCTGTGATATTCTTAACGAT
ACCTTTGCGACGCTCACCGATAGTGATTTGCTCGATCAACTCTGCTTTCTTAGAAATGCG
TTCAGCTTCGAGAAGTTCTCTTCTAGATACAACAACGTTCCGACGATCTACGTTGATTTT
GAGAATTTTGAACTCACAAACCTTGCCTACGTAATCATCTAAGTTCTTGATCTTCTTATT
GTCTATTTGGGATCCTGGAAGGAAGGCTTCCATACCAATATCTACGATCAAACCACCCTT
AACTTTTCGGGTAATTTGTCCCTTAACAATAGAACCTTCCTCGCAGTGAGCAAGAATGTA
TTCCCATTGTCGTTGTCTTGTTGCTTTTTCTCTGGATAAAACAACTTTTCCTTCGTCATC
CTCAGTTTGGTCTAGGTAAACTTCGACTTCGGCTCCGACAGTTAAACCTTCTGAAGAGTC
GATAAACTCAGACATAGGAATAACTCCCTCAGATTTTAAGCCGACATCTACAACAACAAA
GTCTTTGCTTATGTCAACAACTGTACCTTTTAGGATCGCACCAGGATGTACTTCGCTAGT
GGGTTCTTCTTCTGTCGCGGTGAAGCCATACATCGCGTAGAGAAGGTCTTTAAATTGTTT
AACGTCTTCTGGTAAGCAAGCTATCGTATCGAGATTCTTTTTTGCTCCCCAAGTATAATC
AGCTTGTTTTGGCATTTAATGATGTTCTCCTAAAAACTACAAAGTCAAAAAGAGTAGTGT
AAATATTCACCTTAAAAAAGGCAAGATTTCCCTTGCACTACAAGTAATAAGATGCATCTC
TTTATTAAAAAAAGTTTCACTAGTTTCTGTGTAATTTTAGTTTTAGATTTTGTGTGTCGA
AACATTATAAATATTCCATCTAAACATCCCCATGGAAAGGACTGTCAATCCTTGAGATTT
TCAAGGATATCGGAGGGGGATGAATGTCGTTTGCGGAAAAAGTCGGGTTGGTTATAGTTC
CTTTTTTTGTAAAAGCCGGGAACCTTTTTCCTGCGTATTTAAAGCTCTTTTATCTAAGTT
CATATTGGGGGTTCCCATGACACATGCAAAGTTAGTCATTATAGGCTCCGGGCCTGCAGG
TTACACAGCTGCTATCTATGCTTCTAGAGCACTTTTGACTCCAGTGCTTTTCGAGGGTTT
CTTTTCTGGCATTGCTGGAGGGCAGCTAATGACTACAACAGAAGTGGAAAATTTCCCAGG
TTTCCCAGAGGGAGTGTTGGGGCACCAGTTGATGGATCTTATGAAAACTCAAGCGCAACG
TTTCGGTACGCAAGTACTTTCTAAGGACATCACCGCTGTTGATTTTAGTGTCAGACCCTT
TGTTCTTAAATCTGGAAAGGAGACGTTTACCTGTGATGCTTGTATTATAGCTACTGGAGC
ATCAGCAAAGCGTTTATCTATCCCTGGGGCAGGAGATAATGAGTTTTGGCAAAAGGGCGT
AACAGCTTGCGCTGTTTGTGACGGAGCTTCTCCCATTTTTCGTGACAAAGATTTGTTTGT
TGTAGGAGGAGGAGACTCCGCTTTAGAAGAAGCCATGTTTTTGACTCGCTATGGTAAACG
TGTATTTGTGGTTCATAGGAGAGATACATTGCGAGCTTCTAAGGTTATGGTGAATAAAGC
TCAGGCGAATGAAAAAATCTTTTTCCTTTGGAATAGTGAGATTGTCAAGATTTCTGGAGA
TACTCTAGTTCGTTCTATCGACATCTATAATAATGTGGATGAGACCACCACAACCATGGA
AGCTGCTGGAGTTTTCTTTGCTATTGGGCATCAACCCAACACTGCATTTCTAGGAGGGCA
GGTAGCTTTAGACGAGAATGGATACATTATTACAGAAAAAGGTTCTTCTCGCACATCAGT
TCCTGGAGTGTTTGCTGCGGGGGATGTCCAAGATAAATATTACAGACAAGCTATTACTTC
TGCTGGTAGTGGGTGCATGGCAGCTTTAGATGCCGAAAGATTTTTAGAAAATTGAGCATT
ATGTTTGGTGTAGGGATAGACATTATAGAAATTGATAGGATTCGGAAATCTTATCAGACC
TATGGGGATCGGTTTCTAAAGAAAATTTTTACGGAAGGGGAGCGGGTTTACTGCTTTTCT
AAGTCGAATCCCTATGCCTCTTTGGCAGCACGTTTTGCTGCTAAAGAAGCTGTAGCAAAG
GCTTTGGGTACAGGCATAGGTAAGTTACTAAAGTGGAAAGAAATTGAAATGTGTAGAGAC
TCTAGACAGCCTCAGGTAGTTGTTCCAGAGGCCCTATTATGTTCTCTAGGTGTGAAACGA
GTCCTCCTCTCCGTGAGTCATAGTCGCGAATACGCTACGGCTGTGGCAATTGCAGAGTAA
TCAGTAATAATAAACAGAATATTTTGATTTTAACTCTTTAAGTGATTTCCAGTGAGCTAA
GCTTGTTTTGAACAGAGCGTAGCTAACAGAAGAACACATCAGAAAAGATAGCAGCGGTAT
TGTTGTAGAGCGATGCAACAAAGAAGAAATAACTGACATGCTTATGATCACAAACATACG
TTTGGATAAGAAGGACCTTTTAATAAAAGTCCACGGGGAAATTTTTTAATGAGTAGCTGA
GCATCCAACTCATGCTGTTTGAGCATGCTTTTACTTAGGATAAAGCGATGTTTGATAGAG
GCCAGGATCCATGCTATAGCAAAGAGCTCTGCCGATAGAACAAGAGAAAATTGGTAGTGC
AGGGCAAGATATAGAGATTTCACTAACAGTTTTGCTCCAGAAAACAACCACACAGCTAAG
GGGATGCAGGCAATGCTAAACCTTGGAATCATGGAGATCATCCTAAAGTATTTTTTAGAA
AAGAGGGAGTATGCCAAAGCTTATTGATTAGAACAAGGGCTCTTGATTAATAAGCTTTGG
CTTCGTAGGATGAGGGACATATCTTGATTAGGATCCGGCGAGGAAGAGGTCTTTTATGTT
GCGCTTGTTTCAACATATATTGTGTTTTTTAGAAGAAGACCCTTCGTTTGTAGACGTCCC
TCAAGAGCTTTCTTTTGTCAATGAAGCTTTCTCTGGTTCTATGCGTTGGGAAGTAGGTAG
GATGCTAGGCTCTTTACTTCTCCTGTTAGGGATATTTGGAGGGGGGTGTTTGCTATTTCG
ACGTTTTTTGCGTTCCCGCGGACATCTTCCTAGCGGCAATTCGTCCATTAAGATTTTGGA
TCAACGGGTTTTGGCTTCAAAAACCTCCATCTATGTGATTAAAGTAGCGAACAAGACTTT
AGTTGTTGCTGAGAGAGGAGAGCGAGTGACCTTATTATCTGAATTTCCTCCGAATACAGA
TCTTAATGAGCTAATACAGAAGGATCAAAAAAAACCTTCGACTCCTCGAGGGGAGATGCT
TTCAGGTTTCTTAAAGCAATTTAAAGAAAAGAAATAATCCTAGAGGTTATTGGTAAAGAG
AGAGCTTCTTTATGAGTTTACAGAAGTTATTAGTTACAGACATTGACGGGACAATTACAC
ATCAATCCCACCTACTTCATGATCGTGTTGTAAAGGCTTTGCATCAATACTATGATTCTG
GTTGGCAGTTATTTTTTCTAACTGGCAGATATTTTTCTTATGCATATCCTCTTTTTCAAA
ACTTTTCGGTTCCTTTTCTATTAGGTAGCCAGAATGGTTCTTCCGTGTGGTCCTCCACGG
ATAAAGAGTTTATTTATTTTCGTAGCTTGTCTCGAGATTTTCTATATGTTTTAGAGAAAT
ATTTTGAAGATTTAGATCTCATTGCCTGTATAGAATCTGGAGCCTCTAATCGTGATGTAT
ACTTTCGAAAGGGATTAGGGAAAACATCTCAGGAACTCAAAGCGATTCTTGATGCTGTGT
ATTTTCCTACACCAGAAGCTGCGCGACTGCTGGTGGATGTTCAGGGACATTTATCAGAAG
AATTTTCTTATGAAGATTTTGCCATTGCCAAATTTTTCGGTGAGAGAGAGGAAGTGAAGA
AAATTATGGATAGATTTATTCAATCTCCAGAAGTTTCTTCACAGGTAACCATGAATTACA
TGCGTTGGCCTTTTGATTTCAAATACGCAGTGCTTTTACTTACTTTAAAAGATGTTTCAA
AAGGTTTTGCTGTAGATCAAGTTGTTCAGACCTTCTATAAAGAGAATAAGCCTTTTATTA
TGGCTTCTGGGGATGATGCTAACGATATCGACCTGCTATCTCGAGGAGATTTTAAAATTG
TTATACAGACGGCTCCAGAGGAGATGCATGGATTAGCGGACTTTTTGGCTCCCCCGGCGA
AGGATTTTGGTATTCTCTCCGCCTGGGAAGCTGGTGAGCTGCGTTACAAACAGCTAGTTA
ATCCTTAGGAAACATTTCTGGACCTATGCCCATCACATTGGCTCCGTGATCCACATAGAG
AGTTTCTCCCGTAATTGCGCTAGCTAGGGGAGAGACTAAGAAGGCTGCTGCTGCGCCTAC
TTGCTCAGCTTCCATTGGAGAAGGTAGTGGAGCCCAGTCTTGGTAGTAATCCACCATTCT
CTCAATAAATCCAATAGCTTTTCCTGCACGGCTAGCTAATGGCCCTGCCGAGATAGTATT
CACTCGGACTCCCCAACGTCGGCCGGCTTCCCAAGCCAGTACTTTTGTATCACTTTCTAA
AGCAGCTTTTGCTGCGTTCATTCCTCCGCCATACCCTGGAACAGCACGCATGGAAGCAAG
ATAAGTTAGAGAGATGGTGCTAGCTCCTGCATTCATAATTGGGCCAAAATGAGAGAGAAG
GCTGATAAAGGAGTAGCTGGATGTACTTAAGGCGGCAAGATAGCCTTTACGAGAGGTATC
AAGTAATGGTTTAGCAATTTCCGGACTGTTTGCTAAAGAGTGAACAAGAATATCAATGTG
TCCAAAATGTTTTTTCACCTGTTCTACAACTTCGGATACAGTGTACCCAGAAAGATCTTT
GTAACGTTTATTTTCCAAAATTTCCTGAGGAATATCTTCTGGGGTGTCGAAACTGGCATC
CATGGGATAGATTTTAGCGAAAGTTAGCAATTCTCCATTGGAGAGTTCACGAGATGCATT
GAATTTTCCTAACTCCAAAGATTGAGAGAAAATTTTATAGATAGGAACCCAGGTCCCCAC
AAGTATGGTTGCGCCTGCTTCTGCTAACATTTTGGCAATGCCCCAGCCATACCCGTTATC
ATCGCCTATGCCGGCTATGAAAGCAATTTTTCCTGTTAAATCAATTTTCAACATGAGCTA
ACCCCATTTTGTCTTCTTGAGAGAGGAGAGTAGCAGATTCTTTATTATTGAGAAACGGGC
CTCATAATACATAAGGAGTAGATTCACTGGCTGGATCCAGGTTTCTAGAGTAAAGAGTTT
CCTTGTCAAATGTTTAATAGTTTTAATCTTTAAAGTGTGAAAAACAGGTTTTATATGTAG
AATTTCCTGTTAAAAATAAAAAATCCTTAAAAGAATCCGGGAGTTAAAGGTATGTCATTT
GGTATTGGTAGTGCTTGTTCATCTTTATGGAGCCGTTTGTGTGGTTCATCAGGCAGTGAG
GGTAACAGCGAAGAAGGAGTGACGTCTTCAGGTTCAGACGCCGCCTCAGGTTCTGGTGCT
GCTTCTGCTGTATGCCAGCAACCTACGAGCAGCGCTTCTACAGAAGGGAATGGTCCTAGT
GTACAGATACCAATGGTAGGGACGTACTCAGCTAATGTGCAAAGCCTTGTGAATCAGGGT
CATGGCGGACGCGGTTTCGTGAATAGATGCTACCAAAAATATTCTGCTAGTGGAGTAAGT
TTTACATCTATATCCATTGGAGGGGGAGACTCTGTGGATGGCCCGCTTCCTTCGGTAGTA
ATTACCCAACAGCCTCAAGGATCAGGATCCTCTGCAAGAGGTGCTGGTTCCTTACAAATG
GGGGCTGTGCTTTCTGGGATGAGTACTCTTACTGGCAATAGTATTTTTGACTTGTTTGGA
GAATCTCAAATAACCAATCTAATAGGCGATGCCGTTGATGGAACATCAACTTCTTCATCT
CCATTGCGAGATGCAACCAAAGGAGCCTCTACAGCAGACCTTATAGCTCTGTTTCTTGCT
TTAGGAGGATCTGGATCTCAAGGTGTAAATTCCCCGTTAGTTGCTACGTTACTCAGCCGA
TACTCTCTTTCAGGATCGTTGGATACTAAAGAGATCCAAGAGTTATTGGAAGCTTTGAAG
AAACTCCAAACTGCCGCTCCCACATTAGATGGAGCAAGACCTGGTCTAGGAGAGTGTTGT
ACGCATCTTTGCGGAGCATTATCCTCTTCCTCCAATCCAATTGTTAGCGCTGTGGGTATT
GCTGGAACGGGATTGACGGAACTTCTGATGTTAGCTGCGAAAAGCCAACGTGTTCGAAAA
GGCGCGGTATTGTGTCATGATGCTTGTAAGCCTTGCTGCACAAGTGCGTGTGGATATCCT
TCTTGCGGATGTGCTGACGGAGAAGGTGGCTGCGGAAGTTTTGGAGCCTTAGTATGTAGT
TGTGCCGAATTATGGTGCTGTCAAGAGTCTCCTACAGAAGAAGCAAATTTGGAAGAATAT
GCTCGTAAGCTTGAAGCTTTAGAAGTAGCTGTAGGTTCTACCACATTCATGTTGGGACTA
CATAATTTAGGGATTTCTTTCTCTGATCTAGTAAAAGGAAATGTCCCCAATCTGCCTACC
CCAGAACAACTAGAGACGGCTTGTAAAGAAGCAGTTTCTAGCCTTGGGAAGTTGATGATG
CGTATGACTCAAGAGAAATGGTTGTCACGCCTTTGCTCTTGTGCAGGAATTTTAGATAAC
CCCTTCTGGAAAGGAGCTATTTGCAGTGGATTAGCAGGCGGTACATATATGCTGCCTCTT
CAAGATCTAACATCTCGTGTTAAAGTTGTTACATCTTCAGGCAACAAGCAAGAAGCTGAG
AATTTAGATCTTGAATTACTATTGCCTGCTTTGTCTAGCTTGCATGTAACAGGAACAGAA
GAGGATTGTGATGACGAAGGTCAAGGGCTAAATACAGACCAGTTGACCATGCTTCTTTGT
AAGTTCTGCTCAGTTCTCTCCGCAGCTATAGGAAATGAGCACATACCTATTTGGTTAACA
CCTAAACAGATGACCGAGATTCTATGCGTCTGTATGGTAATGAGTGGTATTTCAATAGTT
GGCGGACCTTCTAATCAGAGTACGGAATACCAAGAATTTCAGCGTGTAGTCATGCAAGAA
AGTTTAACGCATTTGCGATCATCCTTGAGAGCTTCTAAGAGAACAAATAACAGAACTCGA
GCAGAAGTGCGTAAACTAGTTGTGAAATATACGTCACAAAGTGCTTTCCTAACCCTATTA
GAGGGTCTAAGAGATCCAAATAGCAAAGAAAGTAAAGATCTTATGAGAGAATGCTTCGCT
TCTTGGGCACAGAAAGCAGGTGTGCAAAGCTCTTCTATCTAGAAGTACTTTTATTCCCTA
GTATAAAGCCCTTTCTAATCAGCGGAGGGGCTTTATATAATGAGACCGAGCTTCCCATTC
TAAGCGGAGGCTCGGTCTCTTTTTTGTATCGGATTCATACTATTCTTTTGCTTACCGAGT
CTTTAGCTTCCAGAACTACTTGTATTAAGACAACTTTGTTTATTGGAGGCTTTTTAAGAG
GTTTAAGGCTAAAATCTGCGTAAAAAGGGTAAGGGTCTTGTGATGGCGTTAGAGAGGAGA
CTTCGATTTTTTCATTGGAGAAAGGAGAAATGAAGGCTAAGCTAGCTGCGTGAAGCAAAG
TCCGCACAACATTCTTTGGCTGTTCTTGATTTCCGTAATCCACATCCCCAACAATAGGAT
GGCCGATTGTTTTCATATGTAAGCGTATTTGATGGGTGCGTCCTGTAACGGGGCGGCAAA
GAAGTAAAGTGTACTTGGGATAGCGGGTAAGAATCTCCCACTTGGTAATCGTTATTTTAC
CGGAATTCTGATCCGTATTTCCAAATAATACAGCACCAATTCGACGGTAGCAGGGGGCTG
TATAGGTTGTAATGATTCCAGATTCTTGGCGTGGTTGTCCAAATACTAGAGCAATATAGC
GTTTATCTATTTCTCGATTCTTGAATAGTTGTGTAATAAGAGAAGAGGCTTTTGCATGTT
TCGCAAAGAGAATACACCCTGATGTATCTCGATCTAAGCGGTGCACAAGATGAACATTGA
GCTGATGAGCCAAATCCTCGGAAGTCTGTTTAGCAGGTTTATTGTAAATACAGAGATGCT
CATCCTCCCAAAGTAATTGTGGAGAAGAGTGTTCGATGATTTGTAAACTTACTCGGTCTC
CGGGCTGCAGCTTATAGGATTCGAAGCGTTCAATGCGACCATTGACTCGGCAACCATGAT
AGCGAACGGATTCTAAAATAGTTTTTTTAGGCAGATGAGGCAGAGAAGTCCGGAGAAAAG
AAGAGAGCCTTATCTGGCGATCCGCTGTACCAATAAATTCTTGCATAATCCATTATCGAT
AAGTGTGTTGGTACGATTTTACGAGAATTTCTATGATAAGAACAGCTTTTTTCCAAGATA
AAAAGTGTTTTCCTCTGGAAGCTTTACGTTCATGGTTTCTTGAAAGTAAAAGATCGTTCC
CTTGGAGAGATTCTCCGACTCCTTATCGGGTTTGGGTTTCAGAGGTTATGCTTCAACAAA
CTCGAGCAGAAGTGGTGGTTCCGTATTTTTTGAAGTGGATGGAAAGATTCCCGACTTTAC
AAGATCTTGCGCAAGCAAGAGAAAGCGATGTGGTGCAGCTTTGGGAGGGGCTAGGTTATT
ATTCTCGGGCTAGGAACTTGCTAGCCGGAGCTCGTGTTATTACAGAGATTTTCGGAGGAG
AAATCCCAAACGATTTAGCGCTTCTTAGCTCCATTAAGGGGATTGGGTCTTATACAGCAA
ATGCTATCCTTGCATTTGCATTTAAGCAAAAAAATCCTGCTGTTGATGGGAATGTTTTGC
GTGTGATGAGTCGATTATTTGCTATAGAGGAATCCATCGATCGTATGAACACGCGAAGAG
AGATCACAGGGCTTTGTGAGAGTTTGCTTCCAGATCAGGATCCTCAAGTCATAGCAGAGT
CTTTTATCGAGTTGGGAGCAAGAATTTGTAAGAAACAGCCTCTTTGTGAACAGTGTCCGT
TGCGTTCATTTTGTACAGCATATCGACAAGGGACTATGGAACAATACCCTGTCAGAAATA
CACGAGCAGCTATTTCCAGGTTATTTCGAGCTGTTGTGATTGTTTTGTATAAGGATCAGG
TCTTGATGACAAAACGCGAAGAGAAAGAGATCATGGCAGGTTTGTATGAGTTCCCTTACT
ACCAGCTTCCCAAAGAAGATTGTTGTGATATTGAGAAAATCACTCATCTTGTTCAGAAAG
ATTATGGAGAGACGCTGCATTTTGTTAGTAGTCTTCCTTCTCAAAAGCAGGTATTTACTC
GCTATCGCGTTACACTATTCCCACATGTTTTCTACACAAAATATAGTTTACCGAATAGCT
ACACGTTAGCAGAGCTATCAAGTCTCCCAAGCTCATCAGGACATCGCAGAATTAAAGAGA
CTTTTTTAGTCGAGTATCATAAGTCTTTGGAAAAGATGGTAAGCTGTTCTGGAGATAAAT
AAAAATAGTCCGTAGTCTTTTTTCGACTCTTTGCAGCCGAGGTTTTTTTATATGAACGTT
TCAGACCTTCTCAATATTTTGAATGAACTGTTACATCCTGAATATTTTAGTGACTATGGC
CCTAATGGTTTACAAGTTGGTAATGCACAAACTGCGATTCGTAAGGTGGCGGTTGCAGTC
ACAGCGGATTTAGCAACTATTGAGAAGGCAATAGCTTGCGAAGCCAATGTTTTGCTTGTA
CATCACGGGATATTTTGGAAGGGGATGCCCTATCCCATCACAGGGATACTCTATCAGCGT
ATGCAACGCTTGATGGAAGGGAATATTCAGTTGATAGCTTATCATTTACCGTTAGACGCG
CATACAACGATTGGTAATAACTGGAAAGTAGCAAGGGATCTAGGTTGGGAACAACTAGAA
TCTTTCGGAAGCTCTCAGCCTTCTTTAGGAGTTAAGGGAGTCTTCCCAGAAATGGAGGTT
CATGATTTCATATCTCAATTATCTGCATACTATCAAACACCGGTATTAGCGAAAGCTCTT
GGAGGGAAGAAAAGAGTTTCTTCTGCAGCGCTTATTTCTGGCGGGGCTTATCGTGAAATT
TCCGAAGCTAAAAACCAGCAGGTAGACTGCTTCATCACTGGTAATTTTGATGAGCCGGTA
TGGTCTTTAGCGCATGAGCTGGCTATTCATTTTTTGGCTTTTGGACATACAGCTACTGAA
AAAGTTGGTCCAAAAGCCTTGGCTCAATATTTAAAAGGAGCGGGTTTAGAATCAGTTGTG
TTTTTGGATACGGACAACCCTTTTTAATTAAGAAAGGCTCTATCGGAATAGCAACTCTTT
CATAAAACCCTCAAGTTCATTGGTAGGATTCGAAGGAAATACTCCTCGTTTTTTTAGATA
AGAGTAATCGGATAGAGAAGAATTGAAGTATGCTCGAGCCTGTTTAGAAAGAGGACGAGC
GATATCTCCCGAAACATTTGCGTGATAAAAACTCTCTTCCACGATGAGATACAGTAAGGC
TCTCGCAGTTTCTCCTAAAGTTGGTAGAGGAGAACAAGATAAAGACCCTCTAAATTCGAG
AGACGGCACAGGTGTAGTAGGGATTTCCTTATAGTTGTTTTTGATGCCACTGACTCTCGT
GTTTGTACATAGACAACGTTTAATGAATACGGGGATTGTATCAACAGATGACTCAAACTG
TGAAGAATGAAACTTGGTCAGCTCATTAGAATGATTGATAAAGCTATCCCAAAAGAATGA
CCAGTTTGTCTTAGAAGATCCTTCGCAGGGGAATACAGTTAGAGATGTTCCTTGTAGGAT
TACATCAGAAATATCGATCTTTTTCGAAAGAATCATGGTAACAATAGAGTACTTGAGACT
CACGTACTCAATTTCTACCGCATAGGGATACTTATCGGAAGAAAGAGGATTGTGGATACA
TAAATGGCGAATCTTCGTTTTGGAAAGACCGGGGGAAATATTGCCAACGGTCACTTGAGC
ATGCAACTGTTGGGATAGCCACTGCTCAACAATACTTTCTTTTTTTATCCAGAAGTACCC
TACAATACAACAGGCTATGAGAAATGCGCTCTTGATTAGTTTAAGCATAGAAAAGGATGG
TCGTAAGCACTAGATGTTTACGATAGAGGAATAGAGAAATATTAGGAATCTAAAAAAAAA
GCCTCGTTCCTTTTGGGAAACGAGGCTCGAAGAATCTATTTGTTCCCATTAGAGGAATTA
ATAGTCCATTCCTGCGCCAGGCATTGCTGGAGCTGCAGCAGGTTTTTCTTCTGGAATCTC
TGCAATGAGAGCTTCTGTTGTCAAAAGTAATCCAGCTACGGAAGCCGCGCTTTCTAAAGC
AGAACGGGTTACTTTAGCAGGATCTAAAATACCAGCTTCAAGCATATCTGTGTATGCATC
ACGCAATGCATCATATCCTTCGTTCGCAGAACGGGACATAACTTGTTGGAAGATGATAGC
ACCTTCTTTTCCTGCGTTTGCAGCAATTTGTTTCAAAGGAGCGGAAAGAGCTTTCAAAAC
AATGCGAGCTCCAATTTGCTCATCTTCATTAGTCAACATTGGCAAGAAGGCCTCAAGAGT
AGGGATACAACGGATTAATGCTGTTCCTCCACCAGGAAGAATTCCTTCTTCAACAGCAGC
GATTGTAGCATGTTGAGCATCGTCTACACGATCTTTTTTCTCTTTCATCTCAATCTCTGT
TGCAGCTCCAACGCGAATGACTGCTACTCCACCAGAGAGCTTAGCAAGACGCTCTTGGAG
TTTTTCTTTATCGTAATCAGAAGAGCTGTCTTCAATTTGTTTTTTGATGCTTTCGCAACG
AGCTTCTAAAGCTTCTTTTTCACCCATTCCTTCGACGATGGTCGTGTCTTCCTTAGAAAC
GATAACTTTTTTAGCTTTACCTAACATAGCTAAGTTAGCGTTTTCTAATTTCATGCCCAA
CTCTTCGCTAATGAGTTGACCGCCAGTTAAGATAGCGATGTCTTCCAACATAGCTTTTCT
TCTATCTCCAAAGCCTGGAGCTTTAACTGCGCAAACCCGGAATCCTCCACGAATTCTGTT
CACGACCAAAGTAGCTAAAGCTTCGCCTTCAATGTCTTCTGCTATAATAAGAAGAGGACG
GCCGGATTCAGCAACTTGTTGTAAAACAGGAAGAAAATCTTTGATCCCAGAAATTTTCTT
ATCGTAGATTAGAACCAAAGCGTCTTCTAATACACATTCTTGAGTTTCTGGATTTGTTGC
GAAGTAGCTAGAGAGGTAACCTCTATTGAAATTCATTCCTTCAACAACATCCAAAACGGT
TTCAAATCCTTTTGCTTCTTCAACAGTGATAGAGCCGTTTTTACCAACTTTCTCCATTGC
TTCAGCAATCAGATTCCCGATTTCTGCATCATTATTAGCAGAAATTGTTGCAACTTGAGC
AATTTCTTTATGATGCTGAACAGGTTTGCTGATTTTTCTGATTTGATCAACAACAACCTT
AACAGCTTTATCAATACCTCGTTTGAGGTCCATTGGATTTGCTCCAGCTGTTACATTGCG
TAATCCTTCTGTATAGATAGCTTCAGCAAGAACAGTAGCTGTTGTAGTTCCGTCTCCAGC
TTTGTCAGCAGTTTTGCTGGCGACTTCTTTGACCATTTGAGCGCCCATATTTTCATGTTT
GTCGGCAAGCTCAACTTCTTTCGCAACGGTAACACCATCTTTAGTTACTTGAGGGGATCC
GAAGCTTTTATCTATGACAACATGTCGTCCTTTAGGCCCTAGAGTGACTTTTACAGCTTC
AGCTAAAGTCTTAACTCCTTTTTGAATTTTCTTTCTGGCTTCTTCGTTGTATTTAATGTT
TTTAGCGACCATTGATGCGCTCCTTAAATCTTACTTCACTCTCTTAGTTTTTATTGCAGA
ACTGCGATAACTTCGCTCATTTGAACGATGACGTACTCTTCACCTTCTACAGTGAGTTCT
TGGCCAGAATATTTATCAATTAAAACGATGTCACCAACCTGAACTTCAAAAGGAAGTTGC
TGCCCTTTATCATCTTTTTTGCCTGTTCCTAGAGCTAAAACTTCAGCTCTATCTTGCTTT
TTCTTGGCAGTGTCAGGAAGAATGATTCCGCCTCTTGCAGTGGAAGCTTCTTCTTCTCTT
TTAACTAAAATTCTATCTCCCAAAGGTTTAATCTTGAGGGTCGTTGCTTGATCTGACATG
TTTAAGCTCCTCGTATTTTTATATTCTATGAGGCCTCGTGGTCCGGCTTTGTTCCGCTAC
CAACGTAGGGATTTGAACGATAGAACGTTCAGAGGAAGAACGATAGCAAAGTCCTTGCTT
TTTTGCAACTGGTTTAGCAGTTGGCATGATCAACTGCTATTTTTAAAAATTTATAGCAAG
CTAGCTAGTTCTTCCAGCTTCCGTTCGATGTAGGAAAAGGCTTTAAGCATAGGAGCTGAT
GAGGTCATATCCAATCCAGATTTTTTCAAAATTTCGATAGGGAAATCGGATCCGCCGCTA
CGCAAAAATGTGAGATATGCTTCTTGAGCACCTTCTTCTCTAGAAAGAATTCTTTCAGAA
AAACACAACGATGCAATGATTCCTGTGGCGTATTGATAAACATAGAAGTTGTAGTAGAAA
TGAGGAATGCGAGCCCACTCGATACAGCTATGTTCATCAAAAGTTATGCAATCGCCATAA
AATAGGCGCTGCAGTTTCTCGTAACTTTGAGAAAAGAATTCTTCAGTTAATGGGAGACCT
TGTTCGGCTGCAGAATGCATTTCCAGCTCAAAAGCAGCAAATAGTGTTTGTCGGAATAAA
GTTGCAAAAACAGTGTCTAGAGAGCGAGAAAGAATAGCAATCTTCTCTTCTTTAGACGGA
GCTTGTTTTAGCAGAAATTCCATCAATAGGGTTTCATTGAGGGTTGAGGCGATTTCAGCT
AGAAAAATCGGATACTGAGCTTCATGATAACTTTGATGTTTATGACTCAAGAATGAGTGC
ATACTATGACCACCTTCGTGCGCAACTACCGATACGTCGTATAACGTTCCTGTATAATTG
AGAAGAATGTAAGGTTTGCTGTCATAACACCCAGACGAATATGCTCCTGAGCGTTTGTTA
GTATTTTCATATTTATCTACCCATCCATCGGAAGTGAGACCTTTGCGTAGAGTCTCTACA
TAATCGTTCCCTAAAGAGGACAAGCTATCGCAGATCAGAGTGACAGCTTCTTGATAAGAA
TAATGGCGTGAAGCTTCGCTAGCGACCAACGGTGCATAGACATCATAGAAATGGAAATCC
GAGAGACCAAGAGCTTTTTGTTTTAACTGAAAATACTTAGTGATCAGGTGTGTGTGTTGT
TTAACGGTATCAATGAGCGTGGTAACCACAGAAGTGCTGATATCATTCTGAAATAGTGCT
GCTTCTAAACAAGAATCATAATCGCGAGCTTTTGCATTGAATAGATGGGCTTGAATTTTG
CCATTCAGTAGATTCGCGAGAGATAAACGATACCCGTGATGGCGTTGACATTGTTTCTGA
TAAGTGTTTTTGCGTAGCTCCCGATCTGTAGATTGCATGTATAGAGAAGCTAGAGCGTGA
GAAAGGGGATGAGATTTACCTTCGGAGTCGACAGCTTCCTCAAAAGGAATTTCAGAATCT
GTTAAGCTAGAAAAAGTTTTATAGGCTACTTCCAATGCAGGGAAAGAAGACGCTAGGATT
TTTTCTTCTCGAGAAGTTCCTGTGTGTGGAGCTAAACGGAATAGTTTTTTCAAATAGAAA
TGGTATTCCTGAAGTTCGGGAGAGGCTAATAGCATATTAGCCACTTGCTGAGGGAGGGCG
ATAAGGGCCGGTTGAATCCAAGAAATTTCCTCTACAAATGATGTGAGCAAGAAGGTAATA
GATTTCAGATCAGCTGCGGCTTCTTGATTCGCAATATCCTCATCATGAGTAAGATGAGCG
TATACATAAAGTTTATCCAAAGCTCTTTCAATAGAAAAGACTGTGGTTAGCAGCTCGCGA
AGAGAAGAAGGTTGTTTTATATCAAAATTGTTTTCGCTAAGGTGAGGCCAAAATGGAGCT
CCTTCAGCACCTACTTTTTTTAATTCGTCTTGCCAGACTTCACGACTCGCATACAAACTT
TTCGTATCCCAGCAGTCAGAAAGAGGAACATCTTTTCTAGAGCGTAAAGCTGTTTGTGAA
GTAGTAGCAGTGGTCATGAATCTCTCCTTAGAGGAAGCTGTTTATGCTTGTGTCAGCTAA
ATCATCAGCTCCTTGGTTAGGATAGCCAGTAAGGAGAAGAGAGTTAGCTGTTTCTTGATC
AAAGAGAGCAGTTTCGATCAAGATCGATTTCTAATCAAGTTTTTTGCTTGTAGTTTTCTG
TGATCAAATGATCTTAGCTCTTTTATTGACTGTAAGAGAATTAAGCTGTATGGATATGAG
GTCTGCTTTATTGATCGATGTGATTGGCAAGCCTTCTCAGAATTGATAGCCTTTGTAACA
GGTGTGATAAAAGGTATTTATGGAGAAATTTTCAGATGCAGTAAGCGAAGCCTTAGAAAA
GGCGTTTGAGTTAGCTAAAAACTCTAAGCATTCCTACGTGACAGAAAACCATTTGCTGAA
AAGTCTTTTACAAAATCCAGGTTCCCTATTTTGTTTGGTCATTAAGGATGTGCACGGTAA
TCTTGGTTTGCTTACTTCTGCTGTGGACGACGCCTTACGCAGAGAACCAACTGTAGTCGA
GGGAACCGCTGTTGCTAGTCCTTCTCCAAGTTTACAGCAGTTGTTGCTCAATGCGCATCA
AGAAGCTAGAAGTATGGGTGACGAATATCTATCAGGGGATCATTTGTTACTAGCTTTTTG
GCGATCGACTAAAGAGCCTTTTGCTTCTTGGAGAAAAACTGTAAAAACTACCTCTGAAGC
GTTGAAAGAATTAATTACTAAATTAAGACAAGGAAGTCGTATGGACTCACCTAGTGCCGA
AGAAAATCTGAAAGGATTAGAGAAATACTGCAAAAATTTGACTGTACTTGCAAGAGAAGG
CAAGCTTGATCCTGTGATTGGTCGAGATGAAGAGATTAGACGTACGATACAGGTTCTTTC
TAGACGAACAAAGAATAATCCTATGTTGATAGGGGAGCCCGGAGTTGGGAAAACAGCAAT
CGCTGAAGGACTTGCTCTTCGCATAGTGCAAGGGGATGTTCCAGAGAGTTTAAAGGAAAA
GCATCTGTATGTACTGGATATGGGAGCTTTGATTGCAGGTGCCAAGTATCGAGGAGAGTT
TGAAGAGCGGTTAAAAAGTGTATTGAAGGGTGTAGAAGCTTCTGAAGGCGAGTGTATCCT
ATTCATTGATGAAGTGCATACTTTAGTAGGAGCGGGAGCTACAGATGGAGCTATGGATGC
AGCGAATCTATTAAAGCCTGCTTTAGCACGAGGCACTTTGCATTGTATTGGCGCTACGAC
TTTGAATGAATACCAAAAATATATAGAGAAAGACGCGGCTTTGGAACGGCGTTTCCAGCC
TATTTTTGTAACAGAACCTTCTTTGGAAGATGCTGTATTCATTCTCCGGGGGTTAAGGGA
AAAATATGAAATTTTTCATGGTGTGCGCATTACAGAAGGGGCTTTGAATGCAGCTGTAGT
TCTTTCTTATCGTTACATCACAGACCGATTTCTTCCTGATAAGGCGATTGACCTAATTGA
TGAGGCTGCGAGTTTAATCCGTATGCAAATAGGAAGTTTACCTCTGCCTATTGATGAAAA
GGAAAGAGAATTATCAGCTTTAATCGTGAAACAAGAAGCTATTAAACGCGAGCAAGCACC
AGCTTATCAGGAAGAGGCTGAAGACATGCAAAAAGCAATTGACCGGGTTAAGGAAGAGCT
GGCCGCTTTACGCTTGCGCTGGGATGAAGAAAAAGGATTAATTGCAGGATTAAAAGAAAA
GAAGAATGCTTTAGAAAATTTAAAATTTGCCGAAGAGGAAGCTGAGCGTACTGCCGATTA
CAATCGGGTAGCAGAACTACGCTATAGTTTGATTCCTTCTTTGGAGGAAGAAATTCATTT
AGCTGAGGAAGCTT
>ERS015772SCcontig000002 dna:primary_assembly primary_assembly:5833_5_5_:ERS015772SCcontig000002:1:152043:1 REF
GTACAGCCTGCCGTTGCATGTTCGATCCCATAAGAGCTCGGTTAGCATCGTCGTGTTCCA
AGAAAGGAATCAGCCCCGTAACCACAGATACCAGCTGTTTTGGAGAAACGTCCATATGCG
TAACCGTACTTGTGTCGGCTTCAAAAGCCTCTCCTTTGTATCTAGCCCAGCATACGGGAG
TTTTAAACATATTATACTCATCGAGCTCCGCAGAAGCCTGAGCAATGACACACTCTTCTT
CAACATCTGCTGTCATATACTCAATTTCATCTGTCACGATGCCATCGCGCACGACACGAT
AAGGAGTCTCTATGAATCCAAATTCATTGATCTTAGCAAAGGAAGACAGTGAAGTAATCA
ACCCAATGTTTGGTCCTTCAGGAGTCTCAATTGGACAAATTCTACCATAGTGGCTTGCGT
GAACGTCTCGAACTTCAAACCCAGCTCTTTCTCTATTCAATCCCCCAGGTCCTAATGCTG
ACAGACGACGCTTGTGCGTCAATTCTGCGACAGGGTTTGTCTGATCCATAAACTGAGATA
ATTGAGAACGGCTGAAGAAATCTTTCAGGACACTGACTAACCCTTTAGCAGAAATAATCT
TTCCTGGAGTTAGGGTATCAGAAGAGAAATCAAAGAGATTCATTCTTTCTCGAACGATCT
TTTCCATTCTAGCCAATCCAGAACGACAGTGATTCTGAATTAGTTCTCCAACAGAGCGAA
CTCGTCGGTTTGCCAAATGGTCAATATCATCGATAGATGTCTTCTCATCGCCCATTCGCA
AACGAATCAAATATTTCAACGCGCCGATAACATCTTCTTTTCTCAAAGTCACTTGAGATA
ACGTTTCGTCGTCTAATGGGAAGCCTAATTTTTTATTTAATTTATAACGTCCAACGCGGC
CTAAATTATAGCGTTTAGCATCGAAGAATAAACGCATAATTGTGGATCGAGCATTAGCTA
AAGTTGCAGGCTCTCCTGGTCGTAATCTGCGATAAAAATCTTTAAGAGCAGCTTCGTAAG
AATCCGTAGGATCTTTTGCGAGCATCTTAATAATTGGGTGATTTTCATCTGCGCCAACAG
CAATCTTCAAAGATTGGACTCCCGCATCTAAGATGCGTTTTAGCATGGCAGTACTTAGCT
TCTCTCCAGCTTTCCCGTAAACTAATGAAGAATCCACATCAACTACGTTATCAGCTAAAA
CTTTACCAACTAACGCGACAAAATCCTTCTCTGAACGTAAGGAACGCTCCTCTACAGAAA
AGAACTCTTCAATAATATCTGCATCTGTTGAATATCCTAAAGCTCGGATAAACGTCATAG
CTAAAATCTTTCTGCGACGTTTTTTCCTATCAATATGGATATAGATAAGGTCATTAATGT
CGAAGACAGCTTCTAACCAACTTCCTCGATAAGGAATAATTCTAAAAGAAAATAAAACAT
TTCCTTTAGAATGTTTTTCTTGTTCAAAATTGATTCCTGGAGAACGGTGGACTTGAGAAA
CAACAACTCTCTCTGCCCCATTAATAATAAAGGTTCCCTTATCAGTCATGATGGGGATGG
TTCCCATATAGACTTCTTCTTCTTTAATCCCCGTTTCATCAGTTAAACGGAAACGAACCT
TTAAAGTAACACTATAGGTGATTCCCCGACGAATACACTCTTCTGGGGAGTATTTGGGCA
CTCCTAAGTTATAAGAGAGGTACTCTAAAATCGTAGCTTCATTATAAGACTTGATAGGGA
AAATTTCTCTGAAGACTTCTTCTAAACCAATGTTTTCTCGCTCTTCAGCAAGCTTCCCGA
TTTGAAGAAACTGCTTATACGACTTGATTTGAACTTCGACAAGATTAGGAAGATCTAAAA
TATCTTCTTTCTTTTTGACGCTGACCCGCTCCGGGCACTTGAACATGCGAGCTCTCCTAA
GACTTTAAGACTTTTGGCGATACCATTTCCCTATTTAGTCCCTCTGTGATCTCTAAACAG
GAATACGACAGATGCTTTCCAGCTAGGACAAAACAGAGCCTATCCAATACAGAGACACTG
GATACTCTCTATACACTTGTCCATCCGACAAATACTATCACCTTGATTCCATTAAGAAAA
AACCATTGCAACAGAAATATTCTGTTTGCGATGCCAAACACTAAAAGTTAAGTCCAGACA
AATCTGTTAAGACGTACCGGGAACCCCTCTGTGCCCAGCTACTGTGCAGCTAAACGAAAA
GAGAAGCTTGCAAGCAACCCCCAAAGCATTCTCTTTCCCATAACAATTACAGCCCTTTAG
CAACAGCCTTAGCACCGGCTTCTTGTAACTTCTTAACAGTGTCTTCTGCATCACTTTTAG
AAGTTTTTTCTTTAACCGTCTTAGGTAATCCTTCAGTCATTTCTTTAGCTTCTTTCAAAG
CTAATCCAGTAACTTCTCTAACAACTTTCAAAACCCCGATTTTCTTATCAGAAGGAACGT
CTTCCAGAATTACAGCAAACTCTGTAGGCTCTGCAGAAGCAGGAGCATCACCAGCGGCAG
CAGCACCAGCAACAGCTACTACAGGAGCGGCAGCAGTAACGTCCCACTTTTCTTCCAATA
ATTTTTTAAGCTGAGACAATTCAAGCACCGTCAAGCCGCTCAACTGTTCTACTAAAGTTT
CCAAACTTTCTGTTGTCACTTTGTCACCCTTATTTTTTAGAATGTTAACACTACTCTTGA
GTTTTTTCTGCTTTCTGGTCGACACAAGAAATAACACCAGAAAGAACTGAATTCATAATT
CCTACAACTTGAGACATAGGAGCAGCAATGAGTCCAACAACTTGCTGTCTAAGCTCTTTC
ATAGAAGGCAATTTAGCAACGGCCTCAACTTCTCGCCCAGACAAAGAAGCATTATCTATT
CTTCCAGCTAGAAAAACTAGAGAATCATTATGCTGTTTATTGAAATCTAACACTTGCTTC
GCAGCAGATACTGGATCGCCATAGGCGAATACAACCCCAAGATGACCTTCGCTGTCTTCT
GGATCCATTTCTACGCCAGAAGTCTCTAAAGCTTTAAAAAATATCTTTTTCTTTAAAACT
TCAAACTCAGCAGAGACCCCGGAAAGATTATTTCTAAAACTTCTAGAATGCGCAGCAGTA
AAACCTAGGTATCTCAACAAAATAAAACCTTGAGAAGCGGTTATCTTTTCTTCAACCTCG
CGAAGCAGCAACTTTTTCTCTTCTTTCATTTTTCCTCTTTAAAGTTAGAATTATAACGCA
ATCAACTCCCTAGTATCCACGGTAACCCCTGGCCCCATGGTCGAGGAAATAGTGAAATTA
ACTAAATATTGTCCTTTAGCAGTTGCGGGCTTAGCTTTAACTAAGGCTGCACACAACGCT
TCAACATTTTCTTTGATTTGCGCACTATCGAAAGAAAGCTTCGCAACTCCGACGTTGCAT
ACACCAGCTCGATCAGCTTTAAATTCAATTTTACCTTTTCGCAGTTCCGCAATAGTTTTA
ACCACATCTGTTGTTACAGTTCCGGCTTTAGGCGTAGGCATAAGGTTTCTTGGACCTAAA
ACTTTTCCTAGCTTTCCGACCTCTCTCATCATATCGGGAGTAGCAACCGCAACATCGAAG
TCAACCCATCCACCTTTGATTTTTTCTACTAAGTCGTCGCTACCAACAAAGTCCGCTCCT
GCTTCAATAGCCTCTGCAGCCTTATCTCCAGCAGCAAAAACTAAAATTCGTAAAACTTTA
CCTGTACCGTGAGGTAAAGAAACCGAACCACGAATTTGCTGATCACTCTTTCTTGGATCG
ATCCCTAATTTAACAGACACATCAACCGTTTGATCGAAACGCACAGTAGGACACTGTTTT
AAAATATCTATCGCTTCACCCAAAGAATACGACTTAGCTAAATCGTAAGTCTCTTGGATA
CCACGAATGCGTTTTCCATGCTTTGTCATAATTATGCAGCTCTTTAACTAATTACTCTAC
ATCTACACCCATGCTTCGGGCAGTCCCTTCAACCATTCTCTCGGCGGACTCTAAAAGAAC
GACATCCATGTCCTTCATCTTTTGCTCAGCAATTGCCGTAATTTGTACTCGAGTTAATTT
ACCAACTTTGTTTCTATTAGGAATCTTAGATCCAGATTCCAAGCCCAAAGCTTTTTTAAT
TAACGAAGAAACAGGAGACTGTTTCATTACAAAAGAAAAAGTCTTATCCGAGTATACAGT
GATTACAACAGGGAGCAAATCACCTGGACGGTCTTGAGTTGCCGCATTAAACTCTTTGCA
GAATCCCATGATATTCACGCCTGCAGCACCTAAAGCAGGACCAATTGGTGGAGCGGGGTT
AGCTTTCCCTCCAGGGATTTGCAATTTAATGATTTTAATGATTTTTTTATTCGACATATT
CAACCCTACTCTACCTTAGTATTCCTCTCAAAACGAGGGGGAAAAACGAAAAAGTTAAAT
TATAAGAACATAGAGAATAAGAATACACAGAATTTCTTATTCTTACTCACTTTCTTGCCC
TGGCACGACTTCCTCTACCTGCCAGAACTCTAAATCATCAACGCGAGTCTCTCTTCCAAA
GATAGAAACCATAACGCTAAGCCGCCCTTTGTCGTGGAACACTTCCGACACAACCCCAAC
AAAGTTAACAAACACGCCGTCATTAATTTTAACCTGAGATCCCACTTCAAACTTATGTTT
TTGAACAACCCCAGATTTTTTCTCTTCTAGATCTGCTAAAATATTTTTTACTTCTTCTTC
AGACAGAGCAACGGGAGCGCCTCCCCCTAAAAATTCAACTACACCCTGCGTCTTCTTCAC
ATAAGACCAAGATTCATCTGTTAAATGCATCTTGACTAAGAGGTAGCCTGGCCAAATATA
CTTCTCAACGATCTTATGTTCACCTTTCTTCACTTCCATAACATTCTCGGAAGGTAGGAT
GATCTGCTGAATAAAATCAGACATCCCTGAGGCTTCTTTAAAATCTTCTAAAGACTTTTT
CACTTTCTTTTCTTGAGCCGTAAAAACTTGGACTACATACCACTTAAACATGAATCAACC
AAAGAAAAAGCTTGTTACTTTACCGAACAATGAAAGGGACTTTCGAAGAGCTAAATCCAC
ACAATAGATGGAAAATCCAAAGCCAAAAATATTCATCAAAATAATCTTGACGTATCTTTT
AAGATTTCGCTTATTTACCCACTCAATCTTCTTAATTTCTTCGATAAAGTTACCCGCAAA
AGCTGCTTGTTTTTTTGCAAAAGATACTTTCTTAAGAAATTTTCTTCGGTGATCTTGCCC
CATAAGCGAATTCTTCTTTCAGTTACCTAATACGAGTGCGGAGGGATTCGAACCCCCGAC
CGGCGGCTTTGGAGGCCACTGCTCTACCATCTAAGCTACACACCCAAAGGCAAGGCTTTT
CAGCCTCGCCAACACATCACTTAATTTATGCAATGATCTTAGAAATAGTTCCAGCACCGA
TTGTACGACCACCTTCACGAATCGCAAATCTCATACCTTCTTCTAAAGCCACAGGGCTAA
TCAATTGCACTTCAAACTCAACGTTATCCCCAGGCATGACCATCTCAACTCCCTCAGGCA
GAGTTACCACACCTGTAACGTCTGTTGTACGGAAGAAGAATTGAGGTCTATATCCTGTGA
AGAAAGGCTTATGTCGTCCACCTTCTTCTTTTTGCAGAACGTAAACAGCACACTTAAACT
GTGTATGAGGTTTAACACTGTTTGGCAAGCAAACAACCATTCCTCTTTCCACATCGTTCT
TACCAATACCTCTGAGGAGCAATCCAACGTTCTCTCCTGCACGACCTTCTGGGAGTTCTT
TTCTGAACATTTCAACCCCAGTAACAATCGTTTCTTTAGTATCTCTAAGACCGACCAACT
GAACTTTATCGGAAACTTTAACAATTCCACGCTCAATACGTCCAGTTACTACAGTTCCTC
GTCCGGAGATAGAGAACACGTCCTCAATAGGCATTAAGAAAGGCTTGTCAATTTCTCTTT
CTGGAGTAGGGATATTATCATCGACGGCTTGCATTAGCTCTCGAACTTTCTCTATGTATG
CAGCATCTCCTTCCAAAGCTTTCAGAGCAGAACCTCTGATGATTGGACACCCTTTGTATC
CTTTCTCTTCAAGAAGCTCAGCCAACTCCATCTCAACCAAGTCGACCAATTCAGCGTCTT
CTTCGGAAATCATGTCAATTTTATTGAGAAAAACAACGATGTAAGGAACCCCAACTTGTC
TTGCCAAAAGAATATGCTCTTTAGTTTGAGGCATAGCTCCGTCTGTTGCAGAAACTACTA
GAATAGCCCCGTCCATTTGAGCCGCACCGGTGATCATGTTTTTAACATAGTCAGCGTGAC
CAGGGCAGTCCACGTGAGCGTAGTGACGATTAGCTGTTTCGTACTCAACGTGGGAAGCGT
TAATTGTAATACCGCGAGCTTTTTCTTCAGGAGTGTTGTCAATAGAGCTATAATCACGAA
AATCAGCCAACCCATCTCCAGACAACGCACGCGTAATAGCAGCTGTCAACGTAGTCTTAC
CATGGTCAACGTGGCCAATGGTCCCTATGTTGATATGAGGCTTATTACGTTGAAAAGTTT
CTTTTGACATCTCAAAAATCCTCAAATTAAAAATTAGTTTGCTACCGATATCTTTTGCCC
AGAATAGGAATTGAACCTACGGCCACTTGCTTACCATGCAAGTGCTCTACCACTGAGCTA
CCTGGGCTTAGCACAAAAGAGGAAGCAACCTAATTAGCATCGCAATTTTCCCGCAATCAA
ACTCTCAACCAGCCTCAACTAGTTTTCTCAACCCCTCAGCCGCAGACAAAAGTGGTGCAG
AATACAACTGAAGATAATCTCGGTCTCGACACGAGCATAGTAACTTCAGACGCGGATTAT
TATCAAGTTTTCCTCTTAAAACTGCATGACTTTATTTATAAGGATAGCAAAACAACCTTA
ACGATGTCTGTAGACAACACGAGCCTTCGTCAAATCATAAGTAGACATTTCGACGGTCAC
GCGATCTCCAACGAGCAAGCGGATATTACTCATACGCATTTTACCGCACAGATGCGCTGT
AATGGGAACCCCATTCTCTAACATCACCCTAAAATGCATGCCGGGCAACAACTCTTCCAC
TCTACCTTCTAGAACGATCGTATCTTCTTTTTTTGCCATTCCTAAAAAAACCTAAAAAAT
ATCCTATCTCTTGATCCCAGCATTCAAACAAAAAAAACAGGCTTGGGCACCCAACGAAGC
TGCAGCACCTATTGCCTCCGGAAACTCGAGAGAGCGATTATATCGACTAAACAGAAAATG
TCAAACAACTTGTCAAAAAACAGAAGGAAAAGTATCTTTTGACATTCTCTCTTGAGTTTT
TGCGGGAATAACAAATATTTTTTTAATTTGTTTACAAGCAAAAACCCAATACCTTAAACT
TGTCCTCCTTAGACTCAATACTTCACAGTAAAACTCCCCATTCTTCCGAATGAGAAGCTT
CGCTTCTGTTTTTAGAAAAACATTTTGAGACACTCTAGTTAGTCCTTACCTGAAAATTTT
GTCTCGGTATATAAAGTAGAGTAGATAGGCCATGGTCAAAGCCGCTCATCCCCTACATTC
TTCTATTTCCGGCGCGCTGCCCTTACATTCTTCGAGAGGGGGAGCTTATCACGATTCTCT
AGGAGATCTGCACTCTCCAATTTCTTTGACTCCGCCCGCATTATCCGTACTCACCCCAGA
GCCTGCTCAAAGCAAAAGTCGGGTACAAGCCGTAGCCAATACTATCGGAGACTTTTTACA
AAGAAACTGGAAGCACTTACTCTTGTACATTCTTGCCTGGTCTCTTATTTTAATTTGTCA
CAGTTCCGTTGCACTTGTTTTAAGCATTTGGCTAGGAATAGGATTTGGAGCTGGTGTTGT
CCTTGGTATTATTTCTGCTAATTTCCTAGATAAAGAAAACAAATACCCTCACTTAAACAG
TCTTTGGAACATCACTAATCACGGATTACAACAACTGGATCCTAATGGAACTCGTCAGGT
TCTGCTTGCCACCGTTATTGCGTCGATTTCTGCCCTTATTTATGCCTCTCCTCAAGCTAT
CGGGTTTATTATTGGAGCTTTTTTAGGACATCAAACAAGCTCGTTAGCTGTTTATGGATA
CCGGTTCAAATCAGGTCCAGGATATATTGCAGATCAGGAACTGTTTGATAAACAAGAAAA
ACGAATTCGACAAGCCATCATGCAGTGTCGGTTAATTCGTAACCAAATGATTTTGCAACG
CCGCCTAGATATATTACAGAAACGCGCCCATCGTCCGGGACAATCACAAACCATAACAAT
ACGACCTCTTACAAACCGCATTTCTCTGCCCGAAGAAATGGAACATGAGATCTTGGGCAA
GAAACCACAAGTAGTCATTGCTATGCTCGACAATAAAATTGCTCAGCTCAACCAATCGAT
TGTACAACTCTATGACCGTCCAACACGAGTTATTGAACAATGATATTAACTACCCCTTCT
GAACATAAAGCTTGTCTAGAAAAACAAGAGAAAGCTGTGGCTCTTCTCTTCCCAGAAAAC
TTTGTTAAAGATACTTTTTACAAACAACTCTTACAGATTGGTCGCACAGCCAAGCCTTTT
CCAAAAGAGTTCTTGACAAAAGAAAATTTAGTTTTAGGTTGCCAAAGCGATCTTTACCTC
CATGGCGAGTTCAAAAATAACGCAGCGTTTTTTTTCACCTATACCGAAGCTCTAATCTCT
TCAGGCGTTGCTGTACTGTTCTCGGATATCTATTCAGGAGAAACTCCCGAAACCATTCTT
ACTTGCAAGCCTTTATTTTTTGAGAAGTTAAGTCGACACCTATCCATGGGGAGATCTCGT
GGAGGAGAATCTCTATTCCTGAACATGCAACGTATAGCCGTTCAATATCTGGCTCGAAAA
ACCTAATGAGATAGCCAATGATTCTCATTGGCTATCTCCTCCTGCTCACAAGACTACTTA
GTTTCTTCGACGAGCATTCCTTACCAAGCGGAATGCTGTATAGAGAAAGTATAATAGCAT
GACCCCGCACCATATCATACGTATAACATTAAGCGTGCGCGCCACACCTGTTGTCTGAAC
ATCAGTCTCATAAATCCCAGTAATAGATGGAAGAACAGGTCTGGTTGTGCTATTCCCCGA
ACATGTACTAGTATTATTTAACGACGGGGTAGTCGAATTGGCAATTACTGTAGAATTTGG
TGTAGAGGTATTGTTGCAAGGAACTTCTCGACATATCTCTGGCAATCTTAAGCTAAAGCC
GTCTATTCCGAGAAACATTAGCTGCACCAAAGCCCCACAAACTACAGACACTAACTCTAC
CGAAGTACCAACGGCAGCATGTTGTCTAGAACGATATCGGTCTCTCCGATCATCCCCAAA
TAGCTCTACCGCTTGACTATTGGATTCAGAGACCCTAGCCCTTTCTTCTCTATATACACT
CGGAGTTGTAATCCTCATGCCCAATCCAACAACTCTATCCCATAAGGCAGGCCAATGCCT
CTCGGCAATATCCAAAAGAATTACAGGTGTCAGAGTAGACTCCATCCAAAAAAATAGGTT
CCTCAGGCAAGACTGGCGAGGATCATTTTGAAGCAGCAACTTAACTCCATAACTCCGACC
AACCATGCCCAAGAGGAGAATAACTTCGCAAGCATCCTTAACATACGGGAACGTTGCGCT
CTTCTTGGACTATGAGTACACAATAGAAAGATTTCCGAAAGAACTCCTCCCACATAAGAA
GCTGTAAATCTTGAATCCAACATATCTAAAGCTTCCCAAGATGCAGGGGTATAGGAATAT
GCAGCCTTGGTTGTAGTTAGAGTATGTCTACACAGAGTAGTCAACAAAAGAATCAACCGT
ACATAAGAAAAAGGGAAGGGATTCGCTGCTCGCACAGAAGAGGTCATATCCTCATTTAAA
GCTGCATACAAACGCGCAAAAGCAACACTATCTTCTGAGGATACTACTCGAACAAGTTGC
AAACGAGAAGAGTCCGAATCCTCACTAGTAGGAGAACTCGCTGCAGACAAAGAACTCAAT
CCTGCAAGCCGCATAAATTCCATACGCAAACCAAGTTCAAAGCATGCATCCCCCACTCCA
GGAGTAATACTTTGTGAGTGAGGAGAAAATGGAACATGTGAAACACACCCATCTCTTCGG
GCAGACAGGTATCCACTCATATCTAGAATTCGTCCACAACTACCAGGACTTGTATAGAAA
TGTCTATTGTCGCTTACTGTTACAAAAAATGATGGATTAATTCCAACAACCCGAATACGA
GCACGCTGTAACGGACAGCTAATCAACTGAAGAGCTCTCTCTACAAATAGCCCTCCATCG
CCATAGTAAATCTGTAAAAACCGCCCATCAGACACCCTACTGAAAAACCTATCCCAAGCT
CTCAACAAAGCTTGTACCGTAGGGTGATGAGCAGAAATTGGAAAACAGCCCGCCACCCCT
AGTCCTCTAGCGAGCAGGTTACAGGCCATTCCACCAGCATTAGGAATCGCAGTCACAGGC
TGATGAAAGAGTTCGCTTAACTGAAAGCTCTCTCCCCACACACTACGATGAGTTAACCCA
CTAGCATTAACGTATCCTACTTCAACAAACGGTATTCGATTGTCGTCGTCATCATCATCA
CTAAAATCACATACACGCACTCCAGAACGCCTATTCGCAGCAGAATCAAGACTCAAATCT
ATCAAATCTGAAGAGGGACTGCTATCCCCCCCCCAATAACCATTAAACTCACATGTTCTG
CAGTAGCCTGAATCTGCATAGAAGCAGAACTCACAGATACCCCATCTTCTGGTGAAGAAC
TCTGAACACTCGATTCAGCGGTATTCTCTTCGTCGCTATGTATGCGACAATAAGGTGTGT
CTTTACTATTATTGGAACATGGATCAGGCATATCTTCTCCCTAAAGGCGCCCCCTTTAAA
ATTGTTATTTAACAACCACAAATGCTTCTAAACGACCCAATCCCCTCATTGCCATGAACT
AAAAAACTTGTGATCGAGTCAAAAAAAAGCTCTTTGCTAGACCTTTAGGTCTAACAAAGA
GCTTTATCATCGTTCGCGAATTACTAATCTCTTCTCTGCTTAACCTCCTTCGGTCCACCC
CTCAGTCAAAGAAACCCAACGTTTGGTAACAGGATGCATCATTTGAGAGAAAACAACTTC
ATAGGAAGCAATCATTTGCGAACAAACACACCCAGAGAACTGCTGCTGCAGACCTGACTC
TGAAATCAAAGCAAAAGCGTTTCTAAAACTGAGTGTGTTCATATATGGAAATAATTTTTA
ATATTGGCTCGAGATTTTATTCTTCTTAGAAAATAAACTCAAGAGCTTTTCACTCGCTTA
AATAACTGAAAATGAGATCCTCTAATTCAACAATCTTGGGAACGATAAAACATTTTTGAC
CCAAGCTTGGTCACACCCGTCTCTAAGAAGTAGGCACAAATACTATGTTGAACAAAACAA
GAAGAAAACGGATGAGCCCATGTCTAAAAAGCCCTCTGTAGACCAGAAGGCTTGCTTTGA
CTTTGTAATGATTATAAACTTCTCTTGATTTCGGTCTCTATCCTTAAGTACTGCTCGAAC
CCGTAACGCGGAGTCCTTCGAATTACACCAGGATCTAGTTCTGATTACACAACACCTTGT
TACTAACATCGACTGATGAGCATCTAAAAACAATACACAATTGTTACTTAAAACGACTTT
TAGGCGTTCATCATAATAAATAAAAAAGAAACCAAGGGAATAGTATCGATTTCAAAGAAA
AGGCGCAACGATAAAACAAAACCGTCTTAAATAAAAATTATAATACCTTGATAAGCTTTG
TTCTTGTCAAACATTAGCCACCTATGATAAGCTTCCCTTTCTATCCTGGGGCAATAGCTC
AGCGGTTAGAGCTGCGGACTCATAACCCGTAGGTCCCTGGTTCAAATCCAGGTTGCCCCA
TTCTTGTCTCCCGGTCTATAAAAACTCTCCCTCTAAAACACTAAAGTGTTGAACTCGACA
GTTCCTTAGCTGAGTTTATCAATGCCTGCATCAAAAAAATATCTTTGCGCAAAATGCCTG
GGCACTCTACCCCAGAAGACACATCAATTCCCCTGGGATTGAGAAGACTGATACCTTCTT
TGATATTCCAAAGGTTGACTCCTCCACCCAACATCCAATTATTATGTTGAAAAGGAGAGA
ATGCTTTCCAATCAAAAGGAGAGCCTCTTTCTCCGCCAATGTGGTCGTATACAACAGTTA
CTGCATCGTTCATTGGGGGCAGTGCTGCAGAGGGCTGCCCATTAGAATAAACGGATACAA
CATAGAAAATAGAAAAATGCTCTCGTAACTGAGAAAATTTGAATAGAATATCCTCTCCAG
ACAACTGGATACTGGTAATCCCTGTCGTCTCAGTAATAGCTAAAATTTCTTCTACTGAAT
GCTCTGGGAATACTCCAACAGGTTCCGAATTCCCTTCCTGTATAGCCTCTACGATATACT
TTGCTTTTTCTTCACTCACACATCTTCGAGAATCTTTAGCAAAAATCATGCCAATGTAAT
CGGCTCCCGCTTTGGCAGCTTCCCGAGCATCATCAGGATGCGTAATACCACAAATTTTCA
CCTTCATATAACAAAGGGGCTAAAACCAACTATTTAAGCAAATTCACAGAAAAAAGTAAG
ACAAGAAGATTAGCATATCCAAGAGATTTATATCAAAGCAATAGAAAATAAATCATATAA
AAATAAGCCTTCCTTGCAAGAAATCGAGTATTACGCTTTGATCTATCTTACAAACAAAAT
ACATGCACAGGTTATTCAGCAAATCTCATGTTTACAGACAAAGAAACTCACAGAAAACCA
TTTCCAACTTGGGCCCACCTTCTCCACTCTGAGCCATCAAAGCAATTTGTTTTCGGTAAT
TGGAAAATGAACAAGACGCTTACCGAAGCTCAGACCTTTTTAAAAAGTTTCATCTCTAGT
GACATTCTGTCTAATCCCCAAATCATTACAGGAATCATTCCTCCTTTCACACTGCTGTCA
GCTTGTCAACAAGCTGTAAGCGATTCCCCCATCTTTCTTGGAGCCCAAACCACTCATGAA
GCTGACTCAGGAGCTTTTACTGGTGAGATTTCAGCCCCAATGCTCAAAGATATCGGAGTC
GATTTTGTTCTCATCGGACATTCCGAAAGACGTCATATCTTTCATGAACAAAATCCTGTA
CTTGCTGAAAAAGCTGCTGCAGCTATCCATAGTGGAATGATTCCAGTTCTGTGTATTGGA
GAAACTTTAGAAGAACAAGAATCTGGAGCAACTCAAGATATTCTTTTAAATCAACTGACT
ATAGGATTATCTAAACTCCCTGAGCAAGCCTCTTTCATTCTAGCTTATGAACCAGTCTGG
GCTATAGGCACCGGAAAAGTAGCTCATCCTGATCTAGTTCAGGAAACCCATGCTTTCTGT
AGAAAAACGATTGCTTCTCTCTTTTCCAAAGATATTGCGGAACGCACCCCCATTCTTTAC
GGAGGATCTGTGAAAGCCGATAATGCTCGCTCACTTGCCCTCTGCCCTGATGTTAATGGT
CTTTTAGTTGGAGGAGCCTCTTTATCTTCAGAGAATTTCTTATCCATTATACAACAAATC
GATATCCCATAACTCACACGTACCTATGTCGATCACATCCCCTCCTATAGAAGTTTCTGT
CCTGACAGATTCTATTAAGAATCTTTTAGAAAAAAATTTTCTTCGCGTAGTGGTTAAAGG
AGAACTTAGTAACGTCTCTTTACAAACAAGCGGTCACTTATATTTTGCTATCAAAGATAG
CAAGGCTGTACTTAACGGAGCTTTTTTTCATTTCCGTAGCAAATACTTTGACCGCAAACC
AAAAGATGGCGACTACGTGATTCTTCATGGGAAACTCACAGTCTATGCTCCTAGAGGACA
ATACCAGATTGTGGCCTATGCTCTCACCTTCTCCGGAGAAGGTAATTTGCTGCAGCAATT
CGAAGAACGCAAACAACGTCTCGCTGCTGAGGGATATTTCGATCCTAAACGCAAAAAGCC
TCTTCCTTCAGGAGCTCGCGTAATAGGGGTGATTACAAGCCCTACAGGGGCTGTAATTCA
AGATATTTTACGAGTTCTTTCTCGCCGTTGTCACCAATTTCAAGTCATCTTATATCCAGT
GACGGTACAAGGAGCTACTGCGGCTCAAGAGATTTCTCAGGCTATTCAATTTTTCAATCA
AAACAGTATGGGGGTCCACGCTCTTATCATCGCAAGGGGCGGTGGAAGTATCGAGGATCT
CTGGGCTTTTAATGAAGAAGAGCTAGTTAAATCTATTGTAGCAAGCTCCATTCCTATTAT
TTCTGCTGTTGGTCACGAGACCGATTTCACTCTCTGCGACTTTGCATCCGATGTTCGTGC
TCCGACCCCCTCTGCAGCAGCAGAAATTGTATGTAAGAGTAGTGATCAATACCGCCAAGA
ACTGCAAAATCTACGGCGCTACGTCTCGTCTCATGCAAGACAATTTATTGCAGCTAAAAA
AAACCTTCTCACTCATTGGCAAAGACATCTTGCTTCAGTAGATTTCTACCACACAGCACA
ACAAACTTTAGATTACACCCGATCGGCCTTAGAAAGAGGGATAGAAACCAAACTTGAATA
CTATAAACAACGATTTGCGCAATATAGACGCTGGTTGAAAAGCGATGTTTTGATTCGTAT
AGAAAAACATTTGGCGGATCTGAACCAATCTCTTATGCTTTCTATAAAAAATAAAATTTA
TACAAAAAAAACCTCTCTAAACCAGCTATACACTTCTTGTCTCAAAAATGAACTACTGAA
TTTACAGCACCGCACGCAGCACTCGCGGAATATTTTAAGCCAGCTATCTAGGAGGCTGCA
TATCGCGATTGCAAGCTCACAACAAACTCACCAAGAGTGTTTGGTTCGTCTTCAGAACGA
ACTTTCTTTCACAATACAACACCTGCTAACTAAGGCGAAAGAACGGTGCCAGGCTATACA
AGAACAAGCTTCCTCACTAAATCCAAAAAATGTTTTAAAAAGAGGTTTTGCCCAGCTCTT
TGACTTTAATAAACACTTTGTTATCATCTCTGCGGAGTCTCTTAAACAAAGCGATCTTGT
GCGGGTCTGCCTCCAAGACGGTGAAGCAGTTGTATCAGTAAAAGAAGTTTGGCTTAACAA
TGACAAAAAAGGCTAAAAACGTGGAAAAAGTCCCTTTTGAAGACGCTATGAAACGTTTGG
AAGAGATCATAGACCTTATGAATCAACCAACCACGTCTTTAGAAGCTTCTCTTGCCTTGT
ATGAAGAGGCTGATCAATTAATGCGTATATGTGAGTCTCGCATTCAAGAAGTCGAAGCAC
GTATTAAACAGCTTTCCGACCAACGGAGCGAATCGTAGCCGGTCATGCAGGGAATCTCGG
TACCCGAAGCAAGTCATCTGGACACCGTTATACAGCGCCTTCTGGTTTTACAGAAGGCGC
TTGAGGACTGTCATTCCGTGGAAGCTATCTTGGCTATCTATGAGGAAATGTTTTCTCTTA
TTCAAGAAGGAGAAACCAATTTGAACCATGTCGAACAGCTGAGTTTTCAGCTACAATTAA
ACCCCGATGGTTCTGTCGCAGTAGATACTTCAGGCAATCCCATTAAGCATCCTTTTATCC
CTGGGGAATCTGTATGACCTACTCCCTTTTGCCACACATCCACTCTCCTCAAGATCTTCA
TGCTTTATCTTTAGATAAGCTCCCTGTATTGTGTGATGAAATTCGTAATAAGATTATTGA
GAGTCTCTCTCTAACAGGTGGCCACTTAGCTTCTAATTTAGGTGGAGTAGAGCTTACCGT
TGCTCTGCATTACGTTTTCTCCTCACCAGATGATCAGTTTATTTTTGATGTCGGGCACCA
ATCCTATGTACATAAACTATTAACAGGCCGCAACACAGAAGCTTTCTCCAATATACGACA
TGATAACGGACTCAGTGGATTTACAACCCCCCAAGAGTCGAACCACGATATATTTTTCTC
TGGTCATGCGGGCAATGCCCTTTCTTTAGCTTTAGGGCTGGCCAAGGGTTCTTCAAATAG
CTCTTCGCATATACTACCTATTCTTGGAGATGCTGCTTTTTCTTGTGGCTTAACACTAGA
AGCTTTGAATAACATCCCTGCTGACTTATCGAAGTTCATTATTGTCCTGAACGACAACCA
AATGTCGATCTCAGAAAACGTTGGGAATATTCCTCAAGGAATCTCCCAGTGGATGTATCC
TCAAAAAATAAGTAAACTATCTCAAAAAATTCACTCTTGGATACAGAATCTTCCAAGTTT
TCTACACAAGAAGAAGACTTTATCGCACAAAGTAGATATCGCTCTGAAATCTTTATCCCA
TCCTTTGTTTGAACAGTTTGGCCTACATTACGTAGGTCCTATTGACGGACATAACGTCAA
AAAGCTTGTTCAAGCTCTGCAAATGATCAAAGACCAGCCTCAGCCTATTCTGTTTCATGT
GTGTACAGTAAAAGGAAATGGTTTAGCTGAAGCTGAAAGAGACCCGATTCGCTATCATGG
AGTGAAAGCGCATTTCCAAAATACCTCTCTAAAAAAAACCTCTGGCAATGTTGAATTACA
AACCCCGATTTCGTTCCCTCAACATGCCGGGAATATCCTATGTCGACTAGGGAAGAAATA
TCCTCAATTGCAAGTCGTAACTCCTGCCATGTCTTTAGGGTCTTGTTTGGAAGATTTCCG
CAAACAATTCCCAGATCGTTTCACAGATGTAGGCATAGCAGAAGGTCATGCTGTCACATT
TTCGGCAGGAATAGCTCGTAGCGGCACCCCTGTATGCTGCTCTATCTATTCTACTTTTTT
ACACCGGGCTATGGACAACGTATTCCATGATGTCTGTATGCAAGAGCTCCCCGTGATCTT
CGCTATTGATCGTGCAGGGCTAGCTTTCCACGATGGACGTAGCCACCATGGTATCTATGA
TTTAGGCTTCTTATGTTCTATGCCGAATATGGTCATTTGTCAACCACGCAACGCCCTTGT
TCTTGAAAGACTGTTCTTTTCTTCTCTATTATGGAAATCTCCTTGTGCCATTCGATACCC
TAACATCCCAGCTAATGAGAAAGCTTCTAACAGTTTCTTCCCTTTTTCTCCCATTCTTCC
TGGAGAGGCTGAGATTCTTTGCCAAGGAGATGATTTATTGTTGATAGCTCTTGGGCACAT
GTGTAACACTGCTCTAACCGTCAAAGAACATCTTCTAGATTACGGAATCTCAACAACAGT
TGTTGATCCCATTTTTATTAAACCTTTGGATCGAAAACTCCTACAATCCCTACTTACCCA
CCACTCCAAAGTAATCATTTTAGAAGAACATTCTATTCATGGCGGCTTAGGGTCAGAGTT
TCTCCTTTTCTTAAACCAACATAATATTAAGGCAGATGTTCTCTCCCTCGGAGTACCAGA
TATGTTTATCCCGCACGGAAATCCTGAAACTATTTTAAATTTGATTGGACTCACCAGCGA
TCACATCACTCAACGAATCCTTTCTCATTTTAAATTCTCCACACCCATTCCTATCGAACG
CTTTTTTAAAGCGTAGCGATTGCGGTTGCTAAATATTTTGTATAGTTGAAGGCTTCTTTC
ATTTAGGATATTCTAGAAGATATTCTACTCACTAATACCGGTATCCCGATTTATGATCGC
TAGAACGAAAATTATTTGTACGATAGGCCCTGCAACGAATACCCCTGAGATGCTGGAAAA
GCTTCTCGATGCAGGGATGAATGTAGCTCGCCTTAATTTTAGCCACGGGACCCATGAAAG
CCATGGCCGGACCATCGCTATTCTTAAAGAACTACGAGAGAAGCGCCAAGTTCCTTTAGC
TATTATGCTAGATACAAAAGGTCCCGAAATTCGTTTAGGCCAAGTAGAATCTCCTATAAA
AGTACAGCCTGGGGATCGTCTTACTCTCGTTAGCAAAGAAATTTTAGGATCCAAAGAAAG
CGGCGTTACTCTTTATCCAAGTTGTGTATTCCCTTATGTTAGAGAACGAGCTCCTGTTCT
CATTGATGATGGGTATATCCAAGCAGTGGTGGTCAATGCTCAAGAGCATATGGTGGAAAT
AGAGTTTCAAAATTCAGGAGAAATAAAATCCAACAAATCTCTTAGCATCAAAGATATCGA
TGTTGCTCTTCCTTTCATGACAGAGAAGGATATTGCAGACTTAAAATTTGGGGTAGAACA
AGAACTCGATCTTATCGCTGCTTCGTTCGTCAGATGTAATGAAGATATTGACAGCATGCG
TAAAGTTTTGGAAAGCTTTGGTCGTCCTAATATGCCCATCATTGCTAAAATAGAAAATCA
TTTAGGAGTACAAAATTTCCAAGAGATCGCTAGAGCTGCTGATGGTATCATGATTGCACG
CGGGGATCTTGGTATTGAATTGTCTATTGTTGAAGTTCCTGGACTACAAAAATTTATGGC
CCGAGCATCGAGGGAAACGGGTCGGTTTTGTATCACTGCAACGCAAATGCTCGAGTCAAT
GATTCGCAACCCCCTTCCTACACGAGCCGAAGTCTCTGACGTTGCCAACGCCATTTACGA
TGGAACCTCTGCAGTCATGTTGTCTGGAGAAACTGCCTTAGGAGCCCATCCTGTACATGT
AGTAAAAACAATGCGTTCCATTATCCAAGAGACTGAGAAGACTTTCGATTACCACGCTTT
TTTCCAACTGAACGACAAAAACAGCGCTCTCAAAGTTTCTCCTTATCTTGAAGCCATTGG
GTTTTCTGGAATCCAAATTGCAGAAAAAGCATCTGCCAAAGCCATTATTGTGTATACCCA
GACGGGAGGATCTCCGATGTTTTTATCCAAATATCGACCTTATCTCCCTATTATTGCTGT
TACCCCTAACCGCAATGTGTACTATCGTTTAGCTGTAGAATGGGGAGTATATCCTATGCT
AACCCTAGAATCGAACCGTACAGTCTGGCGTCACCAAGCTTGTGTATATGGAGTAGAAAA
AGGAATTCTTTCTAACTATGATAAAATTCTTGTCTTCAGCCGCGGAGCTGGGATGCAAGA
TACCAACAATCTCACCTTGACAACTGTGCATGATGTGCTATCCCCCTCTCTTGACGAGAT
AGTTCCATAATCATTGAAACCATATAGCAGGTATGTCTTCTATCGTTAGACTTTCTGGTA
TTACTGTAAGGAATTTAAAAAACATTACAGTAGAGTTTTGTCCTCGAGAGATCGTTTTGT
TCACCGGGGTTTCTGGATCCGGAAAGTCTTCTCTTGCTTTCAATACTATTTATGCCGCAG
GAAGAAAACGCTACCTTGCTACCCTCCCCTCTTTCTTTACAACAAAGCTAGACTCCTTAC
CAGATCCCTCCGTAAAAAAGATAGAAGGATTGTCTCCAACCGTAGCCGTTAAGCAAAACT
TTTTCGAACAACACATACATGCGACAGTCGGTAGTACAACCGAAATTAACTCGTATTTAG
CCCTACTTTTCTCCTTAGAGGGCCAAGCCTATGATCCGGTTACACTACACCCTCTAACTC
TATACAGTAAGGAAAAAATCCTTTCTGAAATAGCTGCCATTCCAGATGGAACTCAACTGA
CTTTGCTCGCTCCTCTTCCCGCCAGGGATGTTCTTACCGTTCGAGAATGTCTCCGTCAAG
GGTTTACCAAAGTCCTCATTGATGAAGAGGTTGTTCCTATTCATAAGTTTCTTACAACAG
GCATTCCTGTTCCCGGTCAACTCATTGTCGATACGTTGATCAAAAATACCTCTAACACTC
CGCGGTTAAAAGTCAGCTTGTTTACAACCTTAGACATCGGTCATGGTGAATGCTCCTTAC
ACTTCGATAATCAGAAACGAGTCTTTTCCACACAGGCGACTCTTCCAGAAACACAACAAA
CCTATGCGCCGCTATCCCCAGATCTTTTTTCGTCGCACAGTCACAAAGATCGTTGTCCAC
AATGCCAAGGTTCAGGAATCTTTATATCCATCGATGATCCCTGTATCATCCAGCAAACGC
TCTCCATCGAAGACAACTGCTGTCCTTTTGCAGGGAATTGCTCCACCTTCTTATATAGAA
CCATCTATCAATCTCTAGCTGATAGCCTAGGATTTAGTCTCAGCACTCCGTGGCAAAATC
TTTCTCCTGAAATCCAACATATTTTTTTATATGGGAAAGAAGGTCTCTCTATCCCAGTAA
AGCTGTTTGATGGAACTTTAGGTAAGAAAACCCAGACACATAAGCAATGGAAAGGTGTGC
TCAATGAAATTGGAGAAAAAATTCGATTTTCAAATAAGCCTGCTCGCTACCTTCCTAAAG
GGACTTCCTATACAGTATGCCCCAGATGTAACAAGACTGGACTCAGCGACTATGCTAATG
CTACCCGATGGCATGGGAAAAGCTTTGCAGACTTTCAACAAATGTCTCTTCAAGAGTTAT
TTATTTTCCTGAATCAACTTCCTGAGAAAGAGCTCGCTATTGAGGAAGTAATCCAAGGAT
TCAAATCGCGACTTGCTATTCTGATAGATCTTGGTCTTCCCTACCTTTCTCCAGAAAGAG
CTATTGATACTCTTTCCGGGGGAGAACGGGAACGTACGGCCTTAGCTAAGCATCTAGGTG
CCGAACTCATCGGAGTCATGTATATCCTGGATGAGCCTTCTATTGGGCTACATCCTCAGG
ATACCCATAAGCTTATGAATGTTATTCGAAGACTCCGTGATCAGGGAAACACTGTCTTAC
TCGTTGAACATGATGAGCAGATGATTTCTCTCGCAGACCGGGTCATTGATATCGGCCCAG
GAGCTGGTATTTTTGGTGGCGAAGTTGTCTTCAATGGATCTCCTAGAGAATTTCTGGCAA
AGAGTGACTCTTTGACCGCACAATATCTCCGTCAAGAGCAACATATTTCGGTCCCTGCTA
AACGTACAAACTCCTTAGGGACAATTACCTTATCTAAAGCCAATAAGCATAATCTTAAGG
ACCTGACAGTTTCAATTCCATTAGGACAAATGACTGTCGTCACCGGAGTCTCTGGTTCTG
GGAAATCTTCTCTTATCAACGATACACTAATCCCTTGTGTGGAAGAGTTTATTGAACAGG
GATTCTGTTCCACTCTATCTATTCAAGGAGCCCTCTCTCGCCTTGTCCATATTAATAGAG
ATCTTCCAGGACGCTCACAACGATCTATCCCTTTGACCTATATCAAAGCTTTTGACGAGG
TTCGTCAGTTATTCGCAGAACAACCTCGCTGTAAAACCTTAGGACTCACTAAAAGCCACT
TTAGCTTCAACACGCCTCTAGGAGCCTGTGCAGAATGTGGAGGCCTAGGATCTATAACAA
CGACTGATAACCGCGATTCCATAACCTGTCCTTCCTGTTTAGGGAAACGATTCCTCCCTC
AAGTATTAGAAGTCCGCTATAAAAATAAAACGATTGCCGACATTCTTGAAATGACGGCCT
ATGAAGCTAAAAACTTCTTTTTAGATGAGCCTAGTATTCATCAAAAAATCGAAACCTTAT
GCACTCTGGGACTACAATACCTGCCTCTAGGAAGACCTCTCTATAGCTTATCTGGAGGAG
AAATCCAGAGACTCAAGCTTGCATATGAGTTATTGGCTCCAGTTAAACACCCTACTCTCT
ATGTTCTTGATGAACCCACAACAGGCCTCCACACCCACGATGTCAAACAACTTATTTATG
TTGTGCAATCCCTTATTCATCAAGGGCACTCGGTGATCATCATCGAGCATAACATGCATG
TGGTGAAAGTTGCAGACTATATACTGGAACTTGGTCCTGAAGGAGGAAATAAAGGCGGTT
ATCTCATAGCTTCTTGCTCTCCAGAAGAGCTAATCCATAAACATACTCCAACAGCTATAG
CTCTCCGTCCTTTCCTATCTTCTCCTCAAGAACTCCCTTATCTACCTGATCCGAGTCCCA
AACCTCCTGTACCCGCCGCCATTACTATTGCAAACGCTCACCAGCATAATTTAAAACATA
TCGATCTCTCCATACCTCGATATGCGCTTACTGCTGTGACAGGTCCATCCGCTTCCGGGA
AACATTCCCTTGTATTTGATATTCTGCATGCAGCAGGAAACATCGCTTACGCAGAGCTAT
TCCCTCCCTATATCCGACAAGCTCTCATAAAAAAAACTCCTCTTCCTGCTGTTGATAAAG
TAACAGGACTATCCCCTGTTATCGCGATAGAAAAAACGAGCGCCTCGAGAAATTCCAATC
ATTCTGTGGCTTCTGCATTAGAAATCTCAGAAATGCTAGAAAGCCTTTTCACACGAATCG
GCCATCCTTATTCTCCGATTTCTGGTGATGCACTAAGAACTATTTCTCCTAAAACGATTG
CTGAAGAATTGCTCACGCATTACACGAAAGGCTATGTAACGATTACTGTTCCTTTCCCTA
AAGAGGAAGAGTTTTTCTCTTATACGCAAGAGATGCTTCAGGAAGGGTTTTTAAAACTTT
ATGCTAATGAACAGTTCTATGATTTAGATGGGCCTTTCCCTACTTCTTTAGAGAACCCAG
CTCTAGTCATCCACCATGTCAAAATTTTAGAAAAAAATCTGCCTTCTCTTTTGGCTTCTC
TTACTTTAGCCTTTAGTAAAGCTTCTTCTGTCTGTCTGCATATCGAATATGCTGGAACAA
GCTTATCTAAAACATACCGCCAAGGATTACAAGATGCTTCTGGGAACCTATTCCCTAATA
TAGAAACACCCTCTATCTTGAACCATGAGAGCTACTTATGCCCTCTCTGTCATGGAAAAG
GCTTCTTATCCACTTGTTCTATTCTTCCTCATAAGAAACGTTTCGCACAGCATACCCCAA
TTTCCTTATTCACAAGCCTATTTCCTAACCAGGATCCTTCACCGATCTATCCTCTTCTGA
ATGAACTAGGGATCCCTTCCATTGCTCTATTCCAAGAAATAGATGTTCTTTCTTTTGAAT
CTCTTTGCCTAGGAACACAACAACATCTGGGATTGAATGCTCTTTGCACAAAAGCAATGT
TAATGGAATCCGAAGAAGATTTCCCTCCCGACCTTATCTCCAAAACTCCGTGTAACCAAT
GTCAGGGTCTTGGCGTATACACCTACAAGCATTGCACCCGTATTCACAGCATTTCCCTAT
CAGAAATTTACCAATCCAATGTTGCTTTTCTTAAAAAGCTCTTACTTTCTGTAGAAGAGG
AACCCTCTCTTGTTCAAGATATCCTTAGTAGATTGGACCTTCTAGATCGAGTTGGGTTAG
GCTATGTTATCCTCGGACAAGAACAACAGTCTTTGAGTGACGGAGAGCATTATAGGCTTC
TATTGGCAAAAGCTTTTTCATCAGGTCTCACTGATGTTATCTATCTTTTAGAAGATCCCT
TAGCAGGGATTCACCCGGAAGATGCTCTTTGTTTGCTTGCTGTTATTAAAAAACTCGTGA
CCAACCATAATACAGTAATAGTGACGGATAGAGAAGGCTCTCTTGCGGAACATGCTGATT
ACCTGCTTCACCTGGGTCCTGAACCTGGTCCTAACGGAGGCTATCTCTTATCAACCAGCG
CTCTTAAACAATCTCAACCGGTACTTTGCAACACACGCTCTTCCGAAAAAACACCACAAC
TTTCTGTCTCAGTATCCACTTCTACGATCCAAATTGAGAACCTTGCTTTCCCTTTACAAC
GACTCTCGACTATTTCTGGTGTATCAGGATCTGGCAAAACAACCTTACTAAATAGCATTT
ACGAACATGGCTGCGCTATTCTTGAAAAGGATCCTTCTGTATTCTCAGAAATTATTTTTC
TAGATTCCTATCCCCAAATTGCATCTTCTCGATCCGATATCAGCACTTATTTTGATATCG
CTCCTTCATTAAGAAATTTCTACGCTTCTCTGACTCAAGCAAAAGCTTTAAACATCTCAG
TTTCTATGTTTAGTCCAAATACCAAACAAGGGCAATGTTCGGATTGTTGGGGACTAGGAT
ATCAATGGATAGATCGAGCCTTTTATGCTATGGAAAAACGTCCTTGTCCAACATGTGGAG
GATTCCGTGTACAACCACTCATACAAGAAGTTGTGTATGAAGGGAAACATTTCGGCCAGT
TATTACAAGCCTCTTTAAATGAAGTAGCTGAAACTTTTTCTTTCTTAAAAAAAATCCAGA
AACCTTTACACACCTTAATTACAAATGGTCTTGGCTACTTATCATTGGGACAAAATATGG
CCTCTCTATCTCTAAGTGAAAAAATTGCCATAAAATTAACTAAACATCTATTCCTTCCTC
CTAAACATCCTACTTTATTCTTACTAGATGGGATAGCTACCTCTCTTGACAATCAACAAC
AATCCGCTCTGCTCGTCCAACTCAACACCTTGGTGTCTTTAGGACATACAGTAGTGATCA
TAGAAAACCACCCCGCCTTCTCTCAGCAAGCTGATTTTTGGATACAAATGGGACGTAAAA
CAGATAATCACATTCTCTTTGCAGGACCTAATCCCAATCTATCTTTCACTTAAAGCCTCA
CTTTAAATAAAATTTGAGATACGCTTGCCTATTCCTTGGATTAGCTAGATGCTGTTAAAT
TATGAGACAGCTATAAAAAATATACTCTCTCTTTTACGAAGTTAGAGTAGATTAATACAG
GGGAAAATGCGTAAACTAATCAGCAAAGAGATTAGTGAAACCCATTCATAGTTTTCTTCA
TCAAGAATAGTATAGCACGATTCTTTAGTTATGACCTCTTATCAAGTTTCTTCAAGAAGG
TACCGCCCGAACAATTTTTCCGAGATTCTTGGCCAGGATATAGTCGTATCTATACTCAAG
AATTCCCTGCGTCTGAATCGCGCAGCACACGCCTACATATTTTCTGGTATTCGTGGGACA
GGCAAAACAACGTTAGCCCGTGTATTTGCTAAAGCATTAAATTGTCAAAATCCTACACAA
GATCAAGAGCCTTGTAATCAATGCGCTATTTGCAAAGAGATCTCTCTTGGAACGTCTATG
GATGTTATCGAAATCGATGGTGCTTCTCATCGAGGAATCGAAGATATCCGGCAAATTAAC
GAAACAGTCCTCTTTGTCCCTTCAAAATCTCGCTACAAGATCTATATTATTGATGAAGTA
CATATGCTAACTAAAGAGGCTTTCAATTCTCTACTAAAGACGTTGGAAGAGCCTCCTGCG
CATGTGAAATTTTTCCTTGCCACAACGGAAATTGCAAAAATTCCTAATACAATATCCAGT
CGCTGTCAGAAAATGCTCTTAAAACGCATTTCTGAAGAGACCATCATCGATAAGCTAGCA
ACTATCGCAAAACAAGAAGGTACAGAAACTTCACGAGAAGCTCTTCTCCCCATTGCTAAA
GCTGCTCAAGGAAGTCTTCGCGATGCCGAGTCGCTTTATGATTACGTAGTAGGTCTCTTT
CCTGAATCTTTAGATCCAGACAGCACAGCTAAAGCTCTCGGTATTCTTTCCGAGGATAGC
CTGTATCAACTTGCAGAAGCCATTACTACCCAAAATTACGAACAAGCGCTAACGCCTGTT
TCCGATGCTATGCAAATGGGGGTTGCTCCAGCCCATTTTCTTCAAGATGTAACTTTGCTT
TTCCGTAGTTTCCTCTTAAAGCAATATTCTAAACAATTCCATTCTGTAGCGACTAAATAC
TCCTCCGAAATTCTATTAGAAATACTCGATTTTCTAGGAGAATCTGCACGACATATTAAT
CTCGCGTTATTTGAAAAAACTTTTCTAGAAACGGTGATTATTCGTCTTCTACGAATTTAC
TCTCGCCCTACATTCTCTCAGCTTGTCTCACAGATACGACAACCTGCACCAACTCAAATA
CGCCCTATCCCTACTGCCTCAGAACTAGAATCTTGCCCACCACAAATCAAATCAAGCAAT
ACTGAGGAAACAAAATCATCATCACAACCAACAGCTGTAGCAAAACTCTCCCAAGGAAGC
CTGTTAACCGCTGCCTCATCACAAACTAAGAAAGAAACTATCCATCAGGAAACACCACCC
CCCTCTCTCGATAAGATTTCCCCTTCTGAATCCGCAGCCATCGACACGCTGTTACAATTT
GCTGTTGTAGAATTTTCTGGAGTTTTAACTAAGGAGCCAAAACATGGGTAGCGGTTACGC
TAAAAAGAAAAAAGAAGCCAAATTAATGGAACGCCAATTCATGGAAATGGAGGCCTCTCT
TGAACAGAAACGTTTTTCTGGAGAGGCTGGAAATGGCTTGGTATCTGTAACTATCAACGG
AAAATGTGACCTGGTTGATGTTCGAATTAAACCAGATTGTCTAGATCCTGAAGATCCTGA
AGTAGTGGCAGACTTATTCCGCGCAGCATTTAAAGCAGCTAAAGCAGCTTTGGATAGTGA
AATGTCCGCTATGCAAATGGGAATGCCGTTCTAATTTTTTCCGTTACACATACAGGAGTT
GATGAACCTCTTCGTATGTTTTCGCCCGCAATAACTGCTTCGTTAAACGAGAGTACTCCC
TTGAGTTCAAATCTAATAATCGCATTTTCAAAGAATTTATTGCTGGGATGACAGCTGATA
ACTCCTTTACCCCTAGTCCTAAAAACATAGGCAGAAGAGCAGGGTCTCCTGCCATCTCTC
CACATACAGATACGGGAACATTCTTCTGTTTAGCCTGCTCTACAACATGATGAATCATTC
TAATAACAGAAGGATGCGGCACTCTACTCCGCTCCCCAAGTAAGGAACGCTCTCTAGAAG
TGCCTAAAGTATACTGAGCAAGATCATTAGTACCTAAAGCTACAAAAGAACTCTCTTGTA
AAATTTCCTCTATCATCCAAACTGCAGAAGGGATCTCTATCATGCTTCCCCATAAGATAT
TTTCACTGATCCCTTTCAATAGCCGAATTTCTTCTTGAAAAAGCCGCTTTACTAAAGCAA
TTTCTGAAGCATCTATCACCCCAGGAATCAATACCTTAAGTCGTCCTATTCTAGAAACAA
TAGCAATAGCCTGCAACTGCTCCTTCAATACTTTTTCTTGTTCTAATAACCACCGTACTG
ACCGATGAGAAGAGGAAATACAAGGACACTCTTTATCCTCTCCAAAATCAAACAAACGCA
ATACATGAATATCTGAACACTGAAACTGAACTAATTGAGCATATTGATCAGCTTGTTCTT
CAACACAGGGTAAGCGTCCCAAAGAAAAAGCCATAAATTCTGAACGGAAGAGCCCAACAC
TTGTTCCTGGAGACTCCCTTTCAATCATGGGCAATTCTTCTGTACTTACTATCTGTGCTG
AGAGAGAGATAAGAGGCAGATTTTTCCCTGTCTGCACCTGCACTGGAACAGTGACAGAAA
CAGACGCTTGCTTACGATAATAAGTTTGTATCGTACTTAGCTGAGGATTAAACGTAATCT
CTCCCTTATCCCCATTAATGAGAACTAATGTCCCACTAAACTCTTTAATAGTATCCCATA
ACTCTGTAGTAAAATTGGCAACATAAGGAATATTTTTAGCCAAAGATACAATCGCGGTAT
GCGAAGTTTTTGCGCCCTCTAAAGATACAAAGCCCCTGATGTACTCGGGATTAGCATTTG
CGGCTTCCGAGGGAGTAAGCTCTTCCGAAAAGACAATAAGATTCTGATCAAACTCCCCTA
AAGAACTCTTATGCTGACAACAAAGATGGCCAATCACTCGATTAGAAATATCATGGATAT
CCTGAACTCGATCTACTGTGGTAGCAGTCGTCTTCTGTACAGCACATAGAGATTTCTCTA
TCTCTCCCATGACAGAAGAAAAAACAAACTCCGCATTCTTTCGATCTTTTCTAATTGTTT
TAACCACCTCTTCCGTGAGAAGAGGGTCTTTTATAATTTCTAGATGTGCCTGCAAAATGG
AAGCTATCTCTTGATATCCCTGCTTTCCCTTTGCTTCTTTTTCTAAAGCAGCTAGATCTG
AACGAGATCTCTTCAAAGCCTTGTAGTAGCGACTGATCTCATGTTCCACTTCTTCTTGAG
GAAGAGTTAGCTCTCGTATCCGCAAAGAAGATTTGCCCAACAATAAAGCTTTCCCTAGCC
CTATTCCAGGGACTATAGGCTCCCCTACAATAACAAACTCCTGTTGCAACTCCTTATTAT
CTTGACCCGTAACGCTCATTACAACTCTCCGAATCCAGAATTAAAAACCTCGGAGAGTTT
CTGCATTACTCGAGAAGCAGCGGGGCCTTTTATATGAACAGCAACCTCGCCATTATAAGA
AGCTCCTAACATAAGAATACTCATGACGCTCCTAGCGTTCACGGTTTTCCCTAAATAGGT
CAGAGTCGCTTCGCATTCTTCGCCTTCGAAGAGTTTAACAATAGTACCAGCCGGACGCAC
GTGTATCCCAGAAGAATTCCGTATCGTAAAAACTGCTGAGAGTTCCCCATCTTCCATAAG
AGGAGCTTCTACAGGCCTATGAAGAACTGAATCATTCCCCCCACTCATAGTATTCTTCCC
TGTACGTGTAAAAACAAAATGATGATAAGCTAAATCCAATCAAAAGAATACGATAATAAA
CCCTTAGAGCTTCTTTTCAAAGCTAAAGAGAAGAAAAGCGTACTTTTTTTTCTAAAACTA
GCCTTCTAAGGTTTTTGAGATAAAAGATACTGTTCCAGCCAGAGTAAAAACGTATGATAA
TGACTATCAGAAAGCATTTCTGAAATGGCAATTTTCCCATGAGGAAATAAGCTTTGATTA
TCTAAACGCACGTTATACGAAGGAAAATACTGACGAATCTTAGCATCGATGATAAAACAA
CGACTGTCCGCTATATCGTACTGAGCATAAAATGGAAATATACCCAAAGAACTACAATTA
TCTTCCAAAGAAATTTTCCCTCTACTTAATAAGTCTTCTCTAAGAAGATATTGCGCTTGA
GCCAAATAACGATAAGGAAAAATACCAATCTCCCCTTCTCGAGAAAATCCATTATGGATA
GAAAAAAAATGACGATACGTCTCATCTCCTAACTTAGGAAAAACAACTCCTACAGTTTCA
AAAGGAGGCGCGCCTAAATATACTATTCCTTTATAACTATACACCATTTGCACATCATAA
GGAGCGGATAAACTATTTCGCGTTATCCGAACGTCCAAATGGCTCAAAGAGGAAAAAAAT
GACAAATACCAGGGAAATCAGTATTCTCAACACCCAATGCAGAAAACCAAAAATCTCGAA
ATAGCTCGATACGATCTGCTTGAGACAGACCTACCAACTCAAACCATCCTCTGGGCAACC
GTGGAACTTTAGCAAACACTTCTTCCCAAGAAAGCGTTCTGCGCATCTGCTCGAGAGAAA
GCACTTCTACCGGTTGTTTAGAACAAGCTGATGTTACGCTATCTTTATACCACTGCATTC
CTAACCTCATTACATCGCCTATCTGCCTTACGGATAAGGCTATTTAGTTCCTGCTCTGTC
TTCCAAAAACAACATCCTATTTTCATTGGGAGCGCCTACTGGTTGGCAGGCATGCTTGCT
CATCAAGCTCCTATCTGCTGCGCACTCTTGATTGTAGCGCTACATCCTTTTATTCCCAAA
CGCTGTTTGAAAACGCTCTTTTCCTTGAGTATTTGTTTTGGAGTCCCTCTACTATTCTCT
CCTTTAATATCTCCATCAAACGCATCACGCTCTGTTGCTAACTCTAAAATACAAGTGGCA
AAAGGATCTGCATCCGGATATTTCTTAATTAAAAAAAAACTCACTCACCGCTATTCTGGA
ACAGCTCTTTCCTTAGAAACGGAAGATAAACAATCCTATCAAAACCTCCCTTGCTCCATC
ATTTCTACTATTCCACTTAGTGAGCATACCGTGTATCACTTAGAAGGCTGCGTATCTAAA
TCTTCATGCCCTATTACTTTTCGCTCATCAAAACTTATAAATACACCCACGCAATCCTCT
ATTTTTCTGAGAAATTCTTCGAACTATTCTCTTCCTATTCTCAAAGAAAATTTCCGATTC
TTTCTTCATCAGAGGATCCTCAACCTATTTTCAGACAAAGATATTGGTCGATTCTCATCC
AGTTTAATCCTTGGCACTCCCCTCTCTTACAAACATAAAGAGCTATTCAAAAGCAAAGGA
TTGTCCCATCTTTTTTCTGTATCAGGATGGCATTTCTCACTATTTGCCAATACCTTCTTC
TTTTTATTAGGAACGCTTTCCCCCAGAAAACGAGGTCTCTGGGTCCTCTTTCTACTCTCT
CTTCTCAATTTCGTATTCCCAACCTCTCCCTCTGTATTTAGGACCTGGTTCTCTAGTATT
CTATTCTGCCTGGCGCCTTTTTCTATAGGACACTGCTCTAGCCTGAATCGACTAGGTATT
AGTTTTATTTTTTGCTCGCTCTTTTTCCCTATATCATCCCCAGCGCTAATACTCAGTTTT
TTAGCGACTTTAGGCATTTTATTTTTCTTTGTACCGCTATTACGTTTCTTTTACTCTCCC
TGGGAATCATTATTCGGCACTCGTTGGTTTCTCTTCCCTCTTCGGTTTGTATTCACAACC
CTATCAATCTCTCTTGCTGCCCAGCTTTTTATCGTTTTCCCAATGATTCGAATGTTTAAA
ATTCTCCCTTTAGATGGACTTATCTATAACCTGTTCTACCCTACACTCGTTATGCCCATC
TTCCTTATGATTCCCTTATCATTCCTTAATCCTCTCCTATCACACCTCTCTGAATCCTAC
ATCTCCTGGATCCTTGATCTTCCTTGGCTACATGCTCCAAACGTCCTTATCTCGCTTACA
TCAGCTCCCCCGACTTTAGAGTGGATAACACTTGTCTCTATTATTCTTGTTTACATAGGG
GCTCTATCCTCTGTCGGGAAGGCTGTAAATACAGCTGTAGATCACTCGATTATTCTCTAA
ATCTGTTCTAAAAAAAAAGCGCTCCTGTTTATCACTAGGAGCGCTTTTTGTTGGAAATGT
CACTTGTATAGTCTAAAACTCTGCCAGTAGTTTTGCCTCTTGGAAGATTTTTTCTTTTTG
AGGTAGCACCTCATTTTCCAATACCTTAGAGTAAGGAACAGGAGCATGCAACGCTCCTAT
CCGCTTGATAGGAGCGTCAAGATATCTGTAAGCTCTCTCTGCTACCAAAGCAACCAGTTC
ACTACCAAACCCACAAAACTCTGAAGCTTCATGAACAACTAATAACTTCCCTGTTTTTTT
AACTGACTCACATACAGTAGCAAAATCACAAGGAACAATCGTTCGCAAATCAATAACTTC
AACAGAAATCCCTAATTCTAATAGATCTCTGGCCACCTCTACGCTCATTACTAGAGACAT
TCCCCAAGAAACAATAGTTAAGTCTGTACCTGGATGCACAATACGTGCTTGTCCGAAAGG
AAGAACATAATCAGAAGAAAATACAGGCGTCGTACTAAATAAACGCCGTTGATACAAAGC
TTTATGCTCTAAAAATACCACCGGATTAGGATCTCGAATAGCAGCTTTTAATAAAGCTTT
AGCATCCGCAGCATTGGAAGGATAGACCACCTTTAATCCAGGACAATGAGCAAGAAAAGC
TTCTATATTCTGGGAATGATATGGTCCGCCTTGAATATACCCTCCGCAAGGAGTTCTTAT
TACAATGGGCATTTCCCATTCTCCGGCAGAGCGATAGTAGATACTCGCTGCTTCAGAAAA
CAGCTGGTTGATACCTGGCCAAATATAGTCTGCAAATTGAATCTCTGCAACCGGCTTATA
GAAACCATCAAAAGCCATTCCTACAGCAGCTCCGATAATAGTGGCCTCTGCTAAAGGCGT
ATTAAAACATCGGTTTTCTCCGAATTGCTCTGTCAGAGTCCTTGTAACGCCGAAAACGCC
TCCCTTATTTCCTGCGACATCCTCACCAAAAACAACTACTCCAGGATCTCTCTGCATCTC
TTCAACTAAAGCCTCTGTGATAGCGTCACGCATAACTCTAGGCTCTAATTTCTGTAAGGA
GGCAGTTTCTAATGCATTTTCATAATCTATTAAGGAAATATTGTAGGGAGCAAATACTTC
GTGTTTGGTTGCTCCTTTGCAAGGGAAAGGAGCAGACTCAGCAAGCTCACAAGCCTGATT
AACAGTTTCTTGAAGCTCAGCCTTTATTTGCTCAATCACCTCATGCGCAACCCCAAAATC
ATCAAGCAGAGACTTTTCTAAACGCACCAGAGGATCTTGCGCTTGGCAACACGATAAATC
TTCCTCTGAACGATACTTGGCCTGATTATCCGAATTACTATGAGACTCTAACCGAACGAC
ATTGACAATAACAAGAGCCGGAATATGTCGGTGTCTTGCATCAGAAACAGCCCGCTCAAA
AGTCTGTGTCAACGCAGATACATCTCCACCGTCAACCTCATAAGTAGCCAGGCCTGAATA
ACTATTACCTAAAGCTACCAGATCTGCGCCACATTGGTCAGCAAAAGGAACGGAAATGGC
CCACTGATTATTTTGTATGGCTATCACTAGAGGGAGTTGATGCAGAGATGCAAAATTCAG
CATCTCGTGGAACTCTCCTTGAGAAGTAGATCCATCACCGCCCGATACATATACAACTTC
ACTCTTCCCAGAATTCTTAACACCCCAGGCACGCCCCGCAGCCTGCAAAAACTGTGTACC
AACAACACTAGACTGACAGCATATACGAAGCTTTTTATGGGAATAATGGTAAGGCATCAT
TCTACCAGCAGAATGATTCTGTGTAGTCCGAGCCAAAAAAGAAGCGAAGATTTCAGAAAG
ATCGCATCCCAATCCTAAAGGGAATCCTTGATCCCGGTAATAAGGAAATGCCCAGTCCTT
TCCCGGAATCAAGCTTTTTGCAGCCACAACACCTGCAAGCTCATGACCAGCGCAAGATAA
TTGAAAAGAGCCACCGGAACCACTCTGGCGAGATAACAACAACATCTTCCGCTCTGAGAA
TCTCAAAGTCCATGCCAACCTGAATACATTCTCAACAGCAGAGTCTAATTGGTATACGGA
GTGTCTCACAGCAGCTCCCTCTCAGCTAAAAAGATCCTTCTTTCTATACAGAAAAGTCAG
AAAAAAAACCTTTGATTTTGTCTAAGAAACTCCGTTTCTTAGGGAAATTTTCAGCCTTCT
CCGTAGCAGCAAACTGTCTCAATAAATCTTTTTGTTCATTAGATAGGTGCTGGGGAGTCT
CCACAGATACTCTTACTAAAAGATCTCCTCTGGATTTCCCATGCACATTAGGGAATCCCT
GCCCTCTAACTTTAAGAACTGTTCCGCTCTGAATCCCTTCTGGGATACTCAAACGGCAAG
TACCTTCTTTTAAGAGTGTGGGGATTTCCTTCTTGATCCCTAAAGCCGCATCAACAAATC
CAATAGGAAGCTCTAAAACTAAATCATCCCCATGGCGCTCGAAAACAGGATGAGGCTCTA
CATCAATAAAAACATACAGATCCCCTGCAGGCGCTCCATTTTGGCCAACATCTCCATAGC
CTTCCATCTTTAATCTCATCCCAGAATCGACTCCAGCTGGGATATTAACATGGACGCTAC
GTTTATCCTTGATACGTCCCTGCCCACGACAAACTGAACAAGGATCTGTGATAACCCGAC
CTTCACCACTACAATCAGGGCAAGTAGAAGCCATGGAGAAAAAGCCTCGGCTTTGCACTA
CCTGACCAGAGCCCTTGCATCGATCACAAACTTTTACACCTTTAGCAGTATTGGCTCCAC
TACCAGAACAAGCATCACAAGATTTATAGCCTGAAACAAGAAGTTCTTTTTCAACACCTT
TTGCCGCCTCCTCGAAGGACAGCGTAATATGCACCTTCTTACTAGCTCCTTGTCGAGAAC
TTTCTGAGCCTCCACGCATTCCGAAAGCTTCTCCAAGTCCTCCAAAAAGCCCTTCAAAGA
AACCGCCTCCATTACCACCGAAATCGCCGCCAAAAGCTCCCATAAATGTTCGCAAAGCGT
CTTCCATATTCCCCATGCCAGCGCCGCCGAATCCTCCAGCACCAGCAAATGGACCGTCTT
TGCCGTAACGATCATATGACTCTCGCTTCTGCGCATCACCTAATACTTCATAGGCTTCAG
AAACTTCTTTAAAGCGTCGCTCCGCTTCAGCATCCCCAGGATTCTTATCTGGATGGTACT
TTACAGCGAGCTTACGGTAAGCTTTCTTTATTTCTTCAGGAGTAGCAGTCTTCGCTACAC
CCAATATCGTGTAGTAATCCATGACGAAACACCACTAACAAAGATTTTTTCTAACGACCA
CGATATTTGGCTGCAGCCTTGGATTTTGCTCGTTTTTTTACAGAAGGTTTGTCGTAGAAT
CTATGAGACTTAGAAGTTTTCAAAATTCCTTCTTTATCGATTTTTTTCTTTAAAATTCTT
AGAGCTCGATCTATAGGCTCTCCAACTCTGACTTTAACACTGGGCATGAATAACCTTAAT
ACGTAATTGGTTTTATTTAATAACGCGCGCCTAGCTCGAACGCACAAGAGACCGGGGATT
GTAACACCACTTTTATTTAGGCTTCAAGAGATACTTAGGTTGTATAACCTTCTTTGAATT
ATAAAAATTACCAAACAAGTAAACAAAACTCTTGAAAAGTTGTTGTCCCAAAAGGAAAAC
ACTCTAAAAAAAGGAAGAGATGCTCCGGTAATCTAAACACAACGGAAGATTTTGAGACAG
AAAAAACTGCGAAACAACGTACTTACGGATTCGATCGATACAAGGAACCACCTTCCTTAC
CGAAATACGCGAAGAAAATAGTTCTACGAAATACGTTGGATCCGGAGAGATCACATGACA
ACATCCCTTATCTAAACAATACTCTAGAGCTTCAGAATAAGACAATAAAATTCCCGGAGT
AGAAGTAGTATCTGTAAGCAGAAAACCATCAAGAGAAAGCTCTGAGTTTAAAGCTACAAC
CCCACCCTTTTTCCCTAGAGGCAAAAGCAAAGCCTCCTCTTCTTGACCCAAAGAAAGATA
TCCTTCTAAAGAGCTATAGCCAACTAAAGGGACATTTTTAGCCAGAGAGAGCCCTTGAGC
AAAAGCAACTCCCACTCTAGTTGCAGAAAATCCCCCAGGACCAACAGAGACTCCAATACC
TTGGAAAGGCAAATCCAGGCTGTTGAAAATGAAATTTAACACAACTCCTTGATCTGGCCC
TGTAGGCAAAGACCATACTTCTAAAACATCTCGACAATCGACATAGGCCAAAAACGGCTG
AGAACCGGAAGTGTCTACAATAAAATATTTGTACACGGCCTAAACTCCTAGATTGATTTA
GACAAAGGATTATAACCGTTAAAACCGTTTTAATTCAAAAATTAATTCGCTGTCGCAAAA
TCAAAACCGACTTTACTAAAAAAGCTCATTTATAATTCGATGAATAACAGTTTTTCTATT
CAACTTCTCTTTGCTGCAATTGATAAAAACCCTGCTATACTTTCTCGTGTTAGATGCACT
AATTGTTGCGATTTTGTAGTATATCGGTAAGAAGAAGTAATATTAAACATGTGCACACAA
CCCTTGCTCTTCCAAGGATTTTGAACTAGTTGCCCAAGGACAATTGTGAACTCGACGAAT
AATACAGACTCTCAAAATCTAGATCCAAATGCTTCAGAGGTCGAAAAACTTCTCGACGAA
TCCGCAGAGGCAGAAGAGAAAGTAGATGATCATACGCCCCCTTCAGAACTTTTTATTCTC
CCTCTGAATAAGCGTCCTTTTTTCCCTGGCATGGCAGCCCCTCTCCTTATAGAGGCAGGC
CCCCATTATGAAGTACTTACACTATTAGCAAAATCATCCCAGAAACACATCGGTCTTGTC
TTAACAAAAAAAGAAGATGCCAACACTCTAAAAGTTGGTTTTAATCAGCTTCATCGAGTG
GGCGTATCCGCGCGCATTTTACGCATAATGCCTATTGAAGGCGGTAGCGCTCAAGTGTTA
TTGAGTATAGAAGACCGTATTCGCATCGTTAAGCCAATTCAAGATAAGTATCTAAAAGCC
AAAGTCTCCTATCACAAAGAGAACAAAGAGCTGACTGAAGAGCTAAAAGCTTACTCAATT
AGCATCGTATCGATTATCAAAGATCTTCTAAAACTAAACCCTCTGTTCAAAGAAGAGCTA
CAAATTTTCCTTGGCCACTCTGATTTCACTGAGCCAGGGAAACTCGCAGATTTCTCCGTT
GCTTTAACTACAGCAACACGAGAGGAACTTCAGGAAATTTTAGAAACCACAGACATGCAT
GATCGCATAGACAAAGCATTGGTCTTACTCAAAAAAGAGTTAGATCTAAGCCGTCTGCAA
AGTAGTATCAATCAAAAAATTGAAGCGACCATCACAAAAAGTCAGAAAGAATTTTTCCTG
AAAGAACAACTTAAAACAATAAAGAAAGAGTTAGGGCTAGAGAAAGACGATCACGCTGTT
GATCTTGAGAAGTTTATGGAACGCTTCAATAAACGAGACGTTCCTCAATACGCCATGGAC
GTTATCCAAGATGAAATGGATAAATTACAAACCTTGGAGACTTCTTCAGCTGAATATGCA
GTCTGCCGCAACTATCTCGATTGGTTAACTATTGTACCTTGGGGCATCCAAACCAAGGAA
TACCACGATTTGAAGAAAGCAGAATCTATCTTAAATAAAGACCATTACGGTTTAGAAGAT
ATAAAACAACGCATTCTTGAATTGATTAGTGTAGGCAAACTAGCAAACGGTATGAAGGGA
AGTATTATTTGCCTAGTGGGGCCTCCAGGAGTAGGGAAAACAAGTATCGGCCGAAGTATT
GCAAAAGTGTTACACCGTAAATTCTTCCGGTTCTCTGTAGGAGGAATGCGTGATGAAGCA
GAAATCAAAGGACATAGACGGACCTATATCGGAGCTATGCCAGGGAAACTTGTGCAAGCT
TTGAAACAAAGTCAGATTATGAATCCTGTGATCATGATTGATGAAGTCGATAAAATTGGC
TCTAGTTATCACGGAGATCCAGCTTCGGCCCTTCTTGAGGTATTAGATCCCGAACAAAAC
AAAGACTTTTTAGATCATTATTTGGATGTCCGCGTAGATTTATCTAACGTGCTCTTCATT
CTAACCGCAAACGTATTAGATTCCATCCCAGACCCTCTACTGGACCGAATGGAAATATTG
CGTTTATCTGGTTACATTCTGGAAGAAAAATTACAGATAGCCACTAAATACCTCGTACCT
CGCGCAAGGAAAGAGATGGGACTTTCTGCACAGAATGTGACTTTCCAACCAGAAGCTCTC
AAGCACATGATCAACAACTATGCTAGAGAAGCTGGAGTTCGTACACTGAATGAAAACATT
AAGAAAGTCTTACGAAAAGTAGCTCTTAAAATTGTTCAAAACCAAGAGAAAAATCTTTCC
AAGAAGTCGCGGTTTACAATCACGCCAAAAAATCTACAAGATTATCTTGGCAAACCAGTC
TTTTCTAGCGATCGTTTCTATGAAAAGACTCCGGTAGGAGTTGCCACAGGCCTAGCATGG
ACTTCCTTAGGAGGAGCAACCTTGTACATAGAAAGTGTTCAAGTCCCTTCTTCATCAGGT
AAAGCGGATATGCATCTAACAGGTCAAGCTGGGGATGTGATGAAAGAGTCTTCACAAATA
GCATGGACCTATCTTCATAGTGCTCTAGAACGTTATGCTCCAGGACAACCATTCTTTGAA
AAATCGCAAGTCCATATCCATATCCCAGAGGGAGCCACTCCAAAAGACGGTCCCTCTGCA
GGAATTACTATGGTAACGTCCTTGCTTTCTTTACTTTTGGATGTTCCTGTGCTTAATAAC
CTCGGCATGACTGGAGAGCTCACCTTAACAGGCAGAGTTTTAGGAATTGGAGGTATCCGG
GAAAAACTTATCGCAGCAAGAAGATCGAAATTGAATATTTTAATCTTCCCTGAAGATAAC
CGTCGAGATTACGACGAGCTCCCCGCATACCTTAAGAAAGGTCTCAAGGTACACTTCGTC
ACCCATTATGACGATGTATTCAAGATTGCTTTCCCTGGGGTTTAAATCGCGTTCTCTGAG
CTGTAAGGCTCAGAGAACCTTCTCTCTTATTCTCAACAAATCAAAGTTTAGTATAATCCG
CCTTCGAGACAATCCAGGAGGCTATTATGCAACTTCCGTCTATTATTCAGTCTTTCTTCT
TCCCTAAAGCTCCCCCATCTCCACTTAAAAAACCTATTTATCAACAAACTGAACGCATCA
TCAATATAGCTTATCTTGTTCTGTTATCCCTATCTGTTGTAGGAATTATCTCTGGAGTAT
TCCTTTCCCTTAGCTTCCCCCTATTAGGCGCAGGCATTTGTTTAATCTCTTTAGCCGTAG
GTTCCTGCCTACTTGTTTTGTTTCCATTGCTCCCGGATATTGAAAAAATAATTGCTCGAA
GAGAACCCAAGGTCTCGATTACAACTAGCTCCCCATTACCAACATTAATGCGCTACTTCA
AATCGATTGGCCTTGGAAAAGCAGCTCATTAGCTATCTGATAAAAGGAGATCTTTCGTAC
AAGCTCTCCTTCTTGTGAAAGCTTCTTATCCTCTCTTATTTATAAAACTTTTTAACTAGA
AACTCCTACCTGTTATCACCGACGAGCTTCTTTTCACTCATAACGAGCTTTTTCTTGTGT
TTAGGCTTAGTGGAAGTTATAATTCTTCTCTGAAACTGTGGAGAGACATAAGAAATTATT
TTCATTCTCGTCTTATTTATATCTTTGCAACAATTCCATCCCTACATTCCAAAACCTCTT
ACCTTGCAAGCAAGAGGAAGTCGCTTGTTAGGGCATAAATGATTTCACCTTGAGAGATCT
CTTCCTTAAAGAGGATATTGAATGAGTTATCGTGGATTAACTATTCTAGGCTGTTCAAGT
CAACAACCGACTCGTCACCGTAATCACGGAGCATATCTACTCCGTTGGAATGGGGAAGGG
CTTTTATTTGACCCAGGAGAAGGAACTCAACGTCAATTCATTTACGCTAATATTGCCCCC
ACGGTAGTTTCTCGTATTTTCATTAGTCATTTTCATGGAGACCATTGCTTAGGTTTAGGT
TCCATGCTCATGCGCCTTAATCTAGATAGAGTTTCACATCCTATACACTGCTATTACCCT
GCTTCAGGGAAAAAATATTTCGATAGACTTCGCTATAGCACTATCTATCACGAAACAATT
AAAGTTATAGAGCATCCTATCGATCATGAAGGTATCGTAGAAGATTTTGGTAATTTTCGA
ATAGAATCTCGCCAACTAGACCATCTTGTTGACACCCTAGGGTGGCGCATTACAGAGCCT
GATACAACAAAATTTATCCCTGAAAAAATTAAGGCAGCGGGCTTGAAAGGCCCTATCATG
CAAGAGCTTATCAATAAGGGCCAGGTAAAGGTTAATGACACTATCGTCCATTTGGACGAT
GTCAGCTATACGCGTAAAGGAGACAGCATTGCTGTTGTTGCGGATTCCCTTCCTTGCCAA
GCTATTGTCGACTTAGCAAGAAATGCTCGTATCTTATTATGCGAAAGTACCTATTTGGAA
GAACATTCCCATCTCGCTAAAAGTCATTATCACATGACTGCCAAACAAGCTGCGGAACAA
GCAAAGCGCGCAGAAGTGCAACAACTAATTCTCACACATTTTTCTGCACGCTACAATACG
ACAGAAGAATTTGTCCAAGAGGCTGGAGAAATTTTTCCTAATGTATTTGCTGCAGAGGAA
TTCTGTAGCTACGAGTTCCCTAAAAACCCTAGTTAGCGCATATACTGTTGGAAACAACCC
GAAAGCTTCTTAGCTCATAAGTACAGCAGGTTTGGGAATGATTACATCCTTTTATGCATT
TTTAGATTACCTAAAAAACATGAAAGCCTCCTCCCTTCATACATTAAGAAATTACTGTAT
GGATCTCAGCTCTCTAAAATGTTTTTTAGAAAAAAAAAGCGATCTATCTCCAACTCCCCC
TCTCTCTCTCCACGACAATACCTACGACTATCCTCCTCTCTCTTTCTCTCTGTTTACCAA
AGACAACATCCGTCTTTATCTTCTAGAACAAATCCAAACGCATCATTCAAAGCGCACCGT
ACGCCGTCGACTATCTGCTATTAAAAGTTTTGCTAGATTTTGCGTAAAAAACCAGTTAAT
ACCAGAGAATCCAGCGGAAATGATTCGAGGGCCTCGCCTTCCCCAAGAACTTCCTTCCCC
ACTCACCTACGAACAAGTCCTTGCCCTAATGGCTGCTCCAGAATTAGATAAAGTTACAGG
ATTCCGAGATCGCTGTTTACTCGAACTCTTCTATAGTTCAGGTCTAAGAATCAGCGAGAT
TACCGCTCTGAATCGTGCTGATATCGATTTCCAATCACACCTTTTACATATCCGAGGGAA
AGGGAAAAAAGAACGAATCGTTCCTATGACAAAGGTAGCCGTCCAGTGGTTACAAGACTA
TTTAAACCACCCAGATAGAGCCTCTGTAGAACAGGATCATCAAGCTTGTTTTTTAAATCG
ATTTGGAAAACGTCTATCTACTCGCTCTATAGACAGAAAATTCCAACAATATCTCCTTAA
AACAGGATTATCCGGATCTATTACTCCGCACACAATCCGTCATACTATTGCCACTCACTG
GCTAGAGCGCGGGATGGATTTAAAAACCATTCAACTCCTGTTAGGCCATACTTCTCTTGA
GACGACAACCATTTATACTCATGTTTCCATGAAATTAAAAAAACAGATCCACGATGAAAC
TCACCCTCACAACTTAGAGGAGTAACTACACCGGCAAACTTCTTGTACTCTAAGAAGGTC
TTTGTTATCCTTTTGTCCATGAGTATTGTTCTTGATAAAATCGGTAAAACATTAGGGACA
CGAGTCTTATTCGACGATGTGTCTGTCGTATTCAACCCAGGGAATCGTTACGGCTTAACA
GGCCCTAATGGAGCTGGGAAATCCACTCTATTAAAAATTATTACAGGCTTGGTAGAACCT
TCTCGAGGAACTATTTCCTTGCCCAAGAAGATTGGTATTTTGCGTCAAAATATCGATAGC
TTCGGTGACGTGATTGTTTTAGATTGTGTGATCATGGGGAACTCTCGCTTATGGGAGGCT
ATGCAACGTCGAGATGCCTTATACGCGGAAGAATTTACCGATGCTATAGGAATGGAACTC
GGTGAAATTGAAGAGATCATCGGCGAAGAAGATGGTTATCGTGCAGAGTCTGAAGCTGAA
GAGTTGCTTCTGGGTATTGGCATTCCAGAAGAATTTTTCTCTCAGAAAATGGCTACTATT
CCTTTAGACTTACAATTCCGCGTCCTCCTATGCCAGGCTCTGTTTGGCCATCCTGAAGCT
TTGCTTTTAGATGAACCGACTAACCACTTAGACTTACATTCTATCAATTGGTTAGGTAGT
TTTCTTAAAGACTATAACGGCACGGTTATTGTAGTTAGCCACGACCGCCATTTCTTAAAT
ACCATCACAACACATATCGCTGATATCGATTACGATACTATCATTATCTATCCAGGCAAC
TATGATGCCATGGTTGAAATGAAAACAGCCTCTAGAGAGCAAGAGAAAGCTGACATCAAA
TCAAAAGAGAAAAAAATTGCGCAGTTGCGAGAGTTTGTAGCCAAATTTGGTGCCGGATCG
CGGGCAAGTCAAGTGCAATCCCGTCTGAGAGAAATTAAGAAGCTGCAACCTCAAGAGCTA
AAAAAATCTAATATTCAAAGACCTTATATCCGTTTCCCTGTGTCAGATAAAGCATCTGGA
AAAGTAGTCTTTTCTATAGAAGGTATTAGCAAAACATATGATGCAGATCCTTTGTTCAAA
CCCTTCTCTTTAGAGATTTATCAAGGGGATAAAATTGGCGTGATTGGAAACAATGGGTTG
GGGAAAACAACTTTAATGAAGTTGTTGGCAGGAGTAGAACAACCTTCCCAAGGTCAAGTC
AAGTTGGGGCATAATGTAGCCTTTTCATATTTCCCTCAAAACCACGCTGATATCCTGAAG
GATTGTGGCGAAGAAACACTATTCGAATGGTTACGCAGACGTAAAACAGGGATTACAGAT
CAAGAGGTTCGAAGCGTTCTTGGGAAAATGCTCTTTGGAGGAGATGACGCCTTCAAACAA
GTTAAAGCTTTGTCCGGAGGAGAAACGGCTCGGTTACTAATGGCCGGAATGATGCTAGAG
AATCACAATATGCTCATTCTTGATGAAGCGAACAACCACTTAGATCTTGAGTCTGTTTCC
GCTTTAGCTTGGGCCATTAATGACTACCCAGGGACAGCTATTTTTGTTTCCCATGACAGA
ACACTAATAGATGAGTGCGCGACTAAACTGCTGATCTTTGACAAGGGAACTATTTCCTTT
TTCGATGGCCCGATGTCCGAGTATTTAGCTAGCCAGAAAAAATAAATCGCTCATTGTAAG
CAGGAAATAATTGGAGTCACGTGGAAGCCCGGTTAGTTTTAGGATCTTCGTCAGAAAGAA
GAAAAGCTGTTTTAGAGAGCTTTCGTATTCCCTTTATTTGTGTATCTCCAGATTTTGACG
AACGCAGTATTGTTTATTCTGGAGATCCTTTCGAGTATACAAAGGAACTAGCTTGGAACA
AAGCTAACGTTGTGCGCTATCAAGGGTTTTCAGATGCTTTAATTATCACTGCCGATACCG
TTGTTGTTTATAAAGGAGAGGTTTTCAATAAACCTGAATCTGAAGAACATGCTGTGGAGA
TGTTGCGTACTCTTAGCGGCTCTTCTCACTCCGTCATCACTACGCTTGTTCTTATGCAAA
ATGAAAAAGTGCTGTCGGCATCAGAAAATACTCAAGTCTCTTTCATTGACATCCCCCCGC
AGCATCTTAAAACCTATGTCCGATCTTTTTCCTCTCTGAAGCGATGCGGAGGATACTGCG
TACAAGATGGTGGTGGGTTAATCATCAAACAAATAGAAGGTTGTGTATATAATATACAAG
GATTGCCTATAAAGACGCTGAACCAGTTGCTCATGGAGTTTAACATCAGCTTATGGGACT
ATCTCGTCTAGCCTTCATTGGTTTCCTCTCTTTTACACTCTCAGCCAGCTGTGATTTTCC
TTCCTCAGTTTCTCAGAGAATCTTGTTTTCTTGCCAAAAATCAGTCCCTCAAGCTCTAGA
AGCCTATCTCGAAGCTTCAGCAACTTATCAACAACACGATTTCTCCGTATTACGCGTAAT
AGCAGAATCGTATTTACAACAAAGCTTTCTCTCTGAGGACACCTACATACGTAAAAGTGC
AATTATTGGAGCAGGGCTATCTGGTTCATCAGAAGCTTTAGAGTTACTGTCTGAGGCTAT
AGAAACGCAAGATCTCTATGAGCAACTACTCATTTTAAATGCTGCAACCAGCCAATTAAG
CAAAACTTCTGACAAACTTTTATTCAAGGGATTAACAGCTTCTCATCCTGTCATCCGCTT
AGAAGCTGCTTATCGTCTTGCCTGTATGAAAAATAGCAAGGTAAGTGATTACCTTTATTC
TTTTATCTACAAGTTACCAGAAGAAATTCAAAACCTAGCGGCAACTATTTTCTTACAACT
CGAAACAGAAGAAGCTGATGCTTATATTCATCGTTTGCTCTCTTCTCCCAATAACCTGAC
AAGAAACTATGTTGCCTATTTAATTGGAGAGTACAAACAAAAAAGATTTCTTCCAACACT
ACGCTCTTTACTTACAAGTGCCTCTCCTTTAGATCAAGAAGGCGCTTTGTATGCGTTAGG
CAAACTGGAAGACTCTGGTAGCTATCCTAGAATTAAAGCTCTAAGCTCTAGATCCAATCC
TGAAGTAGTACTCGCTGCAGCTCAGACATTATTATTCTTAGAGAAAGAAGAAGAAGCTCT
ACCGATCCTAACCAACCTTTGCCAACAAAAACTTCTTCGAGCCCTGTATACCGCACGTTT
CCTCTCGCAAGAGAAGGGTGAAGAGCTTCTTCTTCCAATCTTTTATAACGCAACACAAGA
AGAAATTAGACTGAATACTGCTTTAGCACTTGTTCATCAAGGGTGTACAGATCCTCAAGT
CCTCCACTATCTAACAGAAATCTTAGAAAGTAAAGTTCTCCATCGCATATTTTTACCTAC
TCACTCGACAGGAAAAGCTATACAGTTCTGGAAAGAATGCACCACTTTTCCTCTCATGAG
CCAAGAAGACAAAATGAGAACGTTGGCTATGTATCGGGTAGCGGAAGATACCATCCTCTC
AGCGTTACTAAAATTACCCAATGACGCCTATCTTCCTTACCTAGAGCGCATCCTCGCCTC
ACAAAAAACTATACTAGCAGCTAAAGCTATTGCTTTTTTATCGGTAACAGCTCATCCTCA
GGCACTTTCTTTAGTCTCGAAAGCTGCATTAACTCCTGGAGACCCTATCATTCGCGCTTA
CGCTAATCTAGCTTTATATACAATGACCAAAGATCCTGAGAAAAAAGCTGTGCTATACCG
ATATGCTGAACAATTAATAGCGGATACCATTTTATTCACAGATGCTGAAAATCCGCTTCC
CTCTCCAAGCTCTTCTTATTTACGCTACCAAGTATCCCCTGAGACCCGCACACAACTTAT
GCTAGCTATTTTGGAAACCTTAGTTTCTTCCAAAACGGATGAAGATATCCGCGTTTTTCT
TTCCCTAATGAAAAAAACCCATTACAAAAATATCCCGATCTTATCAGGATTGTTAATGAG
AATAGTGGAGTGATCTGGAGTGAAACGATTTTTCCCACTTTTTATTGGAGTGCTGCTCGC
GCACACTTTGCCGTTAGAAGGTCTTTCTCATCAACAAGCTGTCCAAAAAAAAATTTCTTA
TCTGAGCCATTTTAAAGGCATTACAGGAATTATGGATGTTGAGGATGGGGTATTACATAT
CCATGATGATCTACGTCTTCAAGCCAATAAAGCCTATGTTGAAAATCGCACGGATTGTGG
GATCAAAATCGTTGCTCATGGCAACGTTATGGTCAATTATCGCGGGAAAATTTTAATCTG
TGATTATCTTGAGTACTATGAAGATACAGATTCTTGTTTACTCACCAATGGCCGCTGTTC
GTTATACCCATGGTTTATTGGAGGATCCACTATAACGATCTCACCATCTTCTATTATCAT
TCATAAAGGGTATATCTCGACTTCTGAAGGTCCTCAGAAACATATTTGTTTATCCGGAGA
TTATTTAAAATACTCTTCAGACAGCGTATTATCTATGGGACCCTCACGTCTTTCTATCTG
TAATACGCCTGTGTTATTGCTTCCTCAAATCTCCATTATGCCTATGGAGATTCCTAAGCC
TCCGATTACTTTTCGAGGTGGGAGTGGAGGATTTCTGGGATCCTACTTAGGTGTTAGTTA
TTCCCCTATATCTAAAAAGCATTGTTCTACGACTTTGTTCTTGGATGGTTTTTTTAAACA
TGGAATAGGTCTCGGCTATAACATGCGCTTTTCCTCTCAGGAAAATCCAAGCAATGCCAT
AAATATTAAAAGCTATTACGCACATCGATTAGCTATTGATTCATCAGGAGCAAAAGATCG
CTATCGATTACATGGAGACTTCACTTTTTCCAAAGAACGAGCCCATCTTGCTGGTGAATT
CCATTTAAGTGATAGCTGGGAAACAGTTGTGGATATCTTCCCAAATAACTTCTCTTTAAA
AAATACAGGCCCTACAGAAGTTAGCCTATCATGGCGCGATAACAATTTATTTGGGAAAAT
GACTTCCTCTGTCAAAGTCAACTCCTTTCAAAATGTTAAACAAGAATTGCCTCAAGCAAT
TCTTCATCACCGACCAGTACGTATCAGGCGCTCTCGCATTTTCCTAGAGAATCGCTTAGA
AGCTGGTTTTTTGGATTTTCATTTCAGTAGTAATATTCCAGGCTCTAACTTCTCATCATG
GAGGTTCTCATCCGCTCACAAAGTCTACCGTGGGCTTGTTCTTCCTATAGGAACGTTAAC
CCCTTCGCTATCTGGAACTGCTATCTACTATACCCGCATGCTCTCCCCAAATGCAGCCCA
TTGTCAATTATCTGGATCGCTATCTTTTGATTATCGCGTTGCTTTACAAAAAGAATATCG
GCATGCAAGACATATTGTAGAGCCTTTTTGCTCCTTTTTAAAAACCACTCGTCCTGTATT
ATCCTCTGATGAGCCTCATATTTTCTCGATTAAAGATGCTTTTCACTCTATCAACCTTCT
ACATGTAGGATTGGAGTCAAAAGTCTTAAAAAAACATTCCACTCTTTCCACTCCTTCGTA
TCTGAAACTATGGACGACCTATATCTTTGATGAACCTCACGCTAAGGACACTTTCCCTAA
AACTGCTTGCTGGTTCTCTCTTCCTCTTACACTCCAAAATACTTTATCCTTAGATGCGGA
ATGGATTTGGAAAAAAAGCCGATGGGATCATCTCAATGTAATCTGGGAATGGATTTTGAA
TGATAATCTCGGTCTTACTTTAGAATTTTTACATAGAAGTAAGTATGGCTTTATTAAGTG
CGCTAAAGATAACTACACACTCGATGTAAGCCGATCTTTAGACACATTACTAGCCTCTCC
TCTTTCCGATCGAAGAAATTTGATTACTGGCAAACTTTTTGTTCGTCCACATCCTCATTG
GAATTATAATCTTAATCTTCGTTATGGATGGCATCGTCCAGACTCTCCATCCTATTTAGA
ATACCAGATGATTCTGGGTCATAAAATCTTTGAGCACTGGCAGCTATTCTCTGTCTACGA
AAAACGTGAAGCTGATAAGCGCTGCTTCTTTTATCTAAAATTAGATAAACGAAAACAGAA
ACACCACCATCCTTTTGGATAACAAAAAAAACCAAACTAGTTTGTCCAACCAGTTTGGTT
TTTTTTCTTATCTAAGCCTCTTTCTACTAGAAAACTTATTCTTCAACATCTTGAATTAAA
TCTTCAACATACTGCTGAGGAAGAGGCTCTCTATTCTCTCCCTTCCCTAAATAGCTTGTG
GCAAATGATAAGATTAAACATCCTAAACAAAAAGCTCCAGCTAACCAAGCGGTTACCTTT
TTCAAAATTTCTGGGGTGGATACTCCAAATACAGAATCTCCGGAATCGACACCGAAAGAA
GACCCTAATCCCGTGCTCTTACTCTCTTGAACAAGAACAAGTCCACACAGAATTAAGCAT
AACAAAAGGAATAAGAACAAAAAAATGTAAAACAGAGCAACCACCCTATCCTCCTAAAAA
ATTACTGGGGGAGCATACAAAAAAACTAGCACCCCTAAACACGCCATTCCTATGCCATAG
CGTGGCGTAAGTATAAGCGAAGCGAACAAAACTTTAAAGTCACCAGCTTCGAAGAGCACT
TATAGCAAGTTCCTATGAACTATAAACCTCGTAAAATGCTGTATTTTCGACGGATCTTTT
CTAAGTTATTCTTGAACTGTTTTGTTTTGTCCTTGTCTGACATTCTATCAATATACAAGA
CGCCATGAAGATGATCAGTTTCATGCATTACAATTCTTGCTAAAAAGCCTTCTAAAGCTA
AAGAAAACTGCTGCCCATCTAAGTTTTTCGCTGATACTGTAATCTTATCGGGTCTAGCTA
CCTCTCCTCTTAATCCTGGGATGGATAAACACCCTTCATTTCCATAAACCAACTGCTCAG
ATTTTTGAGTAATTACAGGATTAATGAATACCCTAGGAAAATCACAGAAAACGAGTTCCC
CATCTTCTAATTCTCTTTCTACTCCCATAATGAACAAAGAAATACTTTGTCCTACCTGTG
GAGCAGCTAACCCTACTCCCTTATAAAAAGCCATTGTCTCACTCATATCGAGTACGAGTT
GCCGCAGCTCATCCGTGATTTCAGTTACAGGAGCCGCAACTTTACGTAAAATCGGGCTAT
CGTAATACTCAAGATCTCTAATCATAATCCCACAGATCCCTATACAAAGTCTCAAAAAGA
TAGGCCGTTCCGATAAACCTATGATCTAAAAAATTCCCTAGCGTCTTCTGACATAAATTA
CAGGTTATTCTTCCGTGAAGTCGTTCACTGACTAGTATCGTCAAAGTGAAGAAAAAGTTT
CATTCATACAAACACCGAGAAGAGTGCTATGAAATCCAAGACACCTAGAGCAGACATTGT
GATGGAAAAGAAGATATTTGGAAAGAGAAGTCTTCCTTTCGCTGAATAGCGAAAACCTTC
TAAATATCTTTTAATAAGTGGAAAATTTTCAAATACTCTTCTAAAAAAATGGTCTCGGGT
CTGGTCTTCTCTGAAAAACCTAACTGCTCCAAAACCTGAAAGACCTTATCTTTTGGATAC
AGATTTTTCAAAGAATTGGCTAACAGCTTGCGTCTTTGACCAAATGCCGCTCGAGTCAAT
GTAAAGAACTCTTCTATTTCAGAATCAGCCAATGCAAACTGCTCGTGAACTCGCATATGG
ACAACAGCCGAGTGCACACTTGGCTTGGGATAAAAACAATTCGGGCTAACTTTAAAAGCA
TATTGCACATCGGCGAAAAAGCTTAAAAAGACCGTTAACGAGCCGTAGTCCTTATCTCCA
GGTTTGGCGGTAATCCGTCGAGCCACCTCATCTTGGATCATTACCGTAACCGTTTTCCAG
CGATATGGGCATTCTAGAAAAAACTTGGTTAATAAAGGGGTAGTGATATGGTAGGGAAGA
TTCGCTACTATACGTCCTTTCCCTTTCCAACCTTTATCCTCTAGGGATGTCAGAGGGTAT
TCACAAGCATCCGTAATCTCAATATCCATTGGCAACTGGGACAGAGACTCTTCAAACATA
GGGTCTTTTTCCAGAGCAATTACATTGGCCCCTTGAGAAAGTAGAACTTCAGATAATGCT
CCGAAACCTGGACCAATTTCAAGAACCCAATCACCTGGCTGCACTTCTGCTGTTGTAAGA
ATTTTTCTTAAGATGTTGCCGTCTACCAAAAAATTCTGAGACAAAGCCTTCTTTGCTCGC
CCATTCACTGATCTCAGAAAAGAAGTTAACTGTTCTATAGAACTCCGTGCCACCCTTCCC
CGCCTTTTTTATAATAAAGAAAATAGCTGGGGAGCATCTTCTGCAAGAAGTTTAGTTATT
GTAGCTGGATCAAATCCGTACCGAGCATGTAACTTATTTTTATAGTTAGCCTCTTCTTCC
GCCGCAAACTCCATCATAAGCTGTTGCTTCAACTGAGCTTCCATCTTATCAAGGGGATCT
AAAGTTTTTGTAGCACGATTAAACAATACAAAAAGTTTCAACCCAGACGCATGTTCGAGA
ACCTTTCCACATCGCTCTTCAGGAAAATTGATCTCTTCTAAAGATTGTCGGTGCGCAACG
GACAACTGAGCATCCTCGCGGAAGAATTCTTCTGAGCACATCAACTGCCCCCCTTGAGAA
AGGACCAGCGCAGTCAATCGCTCTTTATCCCAAGAAGAGCCTTCATTTAGACGCTCTTGA
ACTTTCCCTGCAATTTTGTGTGCTAAAAACTCCAAACCAGCCTTAATAGTCAACACCCGA
TACGTCCATTGTGTGATCTGGGCAGCCTCGTCAGCAAGCTTTTGATAATACTCTCGCACC
ATCCCCGGAGTTACTTTTAACATCACACGTGAGCGTACCATCATCCCTTCTACGCGCTGA
GCTACTAAGATCCGATGCACAACGTTAAAAACGTCTTCCGGAGTCATATCAAAAAACTTC
GCGAAAGGAGACAAATCACGACCGAACATCGCTTCTATCTCTTGATTCACTGAGGTAGGG
TCTATAAAAATCTTCTTAGCCTTAGCATCTGCAGCCATGAGAAACTCGTTAATTACCGTT
TCCAGAACCACAGGCCACATAGCAGAATAATATTGAGATCTTGCAGATACAGAATCTACC
AACTGCGGGCAAGTCGAGTAAAAAAGAATATTCAACTTGCGAATCACATCTAAAGTCGTA
ACGACAGTGTCTTCGTCTACCTTAAATAACACCCGATTATGGATGGCTACTCCAGAAGGA
TTTTGCTCAAAGGAACCAGACGAGAAAGCTCCCTCATAGCCAAAAGCGATTCCAGAAAAA
ATCGTGATCCCTAGATAGCAAGCTATAACAGCACGTTTCACTACTCGCATCCTTGATTTG
TAGTTTTTAGGTAGAAAAACCTTGAGAATTTTGGGTTGCTCCTCCTCCCCTCTTTCTTTG
GATCTTACCGCCTCCCTAGAGATGTGGCAAACACCCAAACAAAGCAGCTTATATTCTAAA
AAAGAACCTACCCTCGTCCTAGGTAAAAGCTATAGGGGAGGAGGGACCCAACCGTCAGAA
CACTTTTAACAAAAAAGCGTTATATCCTCAAGCCAAAGGAAACAAAAATGTATTTTTTTG
GAATTTTTTCACTTAAATATCGAAAAGAGGGGTAACTAAGAGCAAAACACGCGTTTAGCT
GAGTTGAGACATAAACTCATAGAAATGCTCTAAAGAAGTAAAAACTCTACCACAATCCTT
ATCCAAGAGATAAATTTTTGTTGGAAGCCCCTCTTTTGAAGGAATCAATCGTTTCTCTCC
CTCTGGAAGATATGCACTTAGAATCTCACGATCTTTGGCAGCCAACCAAACCAAGGAAGT
ATGGGGAAGAAAAATCCCTTTAAAACAATCTAATACCTGTGCTCTATCCCCTTCATTCCC
TAAAGAAATAAAAATCTTCCGATGTTGTTTGGAAAAATACTCTTGAGCTGCAAGCAAACT
TCCCAGAGAGGAAAATTTATGTTTTACCCACTTTCCTTGAACGCATTGTAAAATGTCTTC
TGCGAACGTTAGATAATGTCGTCTACCTGAAATGATATGCAATTTCAACAAGCCTTGGCA
AAGCAAAGCATTGCTCGATATAGCGTCCCCATCTACAAAACAAGCTTTCTTTATCAACAA
AGAAGAATCCCTTCCATCCGTGGAATAAAATCCCCCTGTATCGGCTCGGAAAGACACCAA
TACTTCCTTCGCCAGCTCTTCAGCTAGCACCAACCACTTAGCCCCAGATCCTATTTCAAA
TAGAGCTAAAGCTCCCATAATCATGGCAGCATAATCCTCTAATCCTGCAGAGTATTTGGA
CTCTCCCTGTCTCCATCGACGCAATAAACGGCCATTCTTATACAGATTGTTCGCAATAAA
CTCTCCACATCTCTCTGCCACCACAAAACATTCTGGTTCTCCTAGAAGAATCCCTGTTTT
TATCAGAGAAAAGATTCCCCAACCATTTTGGAAAGTGAAAGACTGATCATCTTTGGAAGC
TTGAGTTTTCCCTTCCCTATAGACACGTAATTTTTCTCGTGAAGCTTCTAATTTCTTCTG
AAATTCTTCCAAAGAACAATGATAACGCTCTTCAATCTCTTTTCTATTCATGTAAGGAGA
AACGTGTAAGATATTCCGTCCGTTACAAATTCCCTCCCTAGACACATCATAGTACTCGCA
AAACATCTCTGCTTGCTCTCCTAACAGAGAGCGAATCTCTTCCCCGGACCACGTGTACTG
GCTATCAATATCGGTTCCTGCCCACTGTTGACCGTATTCAGAAAGATAAAAAGATCCTGA
TTTAGGATCCGTTAGCTCTTTAATTAAATAATTAAGAACCCGTTTCGCTACAATGACGAA
CTCCGGATTTCTCATATATACGCCGGCTTCAGTATAAACAAGCATCATAAGAGCATTGTC
AAAAGCTCGCTTTTCAAAGCACGGAATCAACCAACGATCATCTATAGTGTAACGGAAAAA
ACCTCCCGCTAAATGATCAAAGATGCCCCCATTTGCCACAGATTGTAGAGATCTATTCAC
GAAAAAAATAGCCCGACTATCTTGATACTCTGCTCCTACCCGCAAAAGAAATAAACTAAG
CAACCCAGGCAATGTCTTAGGAAATGACTTCACACCTCCAAATTGCGCATCCACATCGCG
ATAAACAGCTTCTGTCACCCTCTTTAAGCATTCTTCTTCTAAACACTCTTTTTTACAAGA
ACACCCTTCTAGAAAAGCGGCTACTTCAAGAACTCTTTCTGCCTGTTGAACAAATACCTC
TCTATCCTCTCGATCTTCCCACATGATATGTAGCTTTTCCAACATCTGGACAAAGGACGA
GGCTCCCATTTTCCCTGCAAAGCTAGCATATCCCAAGCTAAAGAAAGGCAAGAGATTGGG
GGTAAGGAAAACATTCAGAGGCCATGTTGGAGAATCTTGTACCTCTCCGGATACGGAAAG
CATCTGAGATAATTCGAAATATAGATTTGCCAGATGAGGCAATTCTTCCTTATCTACCTT
AATACAAACAAAATACTCGTTTAAAATCGCTGCAACTTCAGGGTTTTCATAATTTTCCTT
AAGCATGACTTGGCACCACTTGGAGTGAGTGCACCCTATAGACAAAAAAATCGGTTTATC
CTCTGCAGAAGCCTTTTGGAATGCTTCTGCCGACCAAGGGTACCAGTCCACAGGAGTATG
AGCATAAAGAAGAAGGTATGGGGATTTTTCGGTAATAAGTTTATTCGTGAAAGGCTGGTC
CGTCGTCATGATAAAAAATAAAAAAAACAAAAGGTATACTTTTAATTTTAAAATCAAAAA
CTATACTTTCCTAAATATTTTACTCGACAAAACCTAATAAAAAATGGTTATAAACAACCC
AAAATCCCTTTTCCCTTCATTTTCTAATAACTAAATAGGGAATTCTTGATCTTAAACTAT
AATAAGCGTTACCATACGTCCTTTTATTGCCGAGTCTCTTTACGGAAGAGTGGCAGAGTG
GTCGAATGCGTCTGATTCGAAATCAGAAGTCCCTCAACGGGGACCGGGGGTTCAAATCCC
TTCTCTTCCGAATTTTCCTAACTATCTTATCTGTAACCTTTTACCTTTATTAGGCGTGGT
AAATACGCTTTTTTGGTAAAATGGAGGGGTTTGGAGGAAGAGACTTCTTCTAATCCCTCT
CTTCCTAAAGAATTTACAAATTTTTTAGTTTGATAGTAGAAACATATGCCTGTAGTACAG
AAACCTTCAGTTTTGGAGTACGCTCCTGTTTCTCCTTCTACGACTTCTGATTCAAAAATA
CCAAACCACCGATCTGGAGCCTCTTGTATCAAGATCTCCATGATTTTGGTATGTTCTCTT
CTAGCGGTCGGCATTATTCTCGCAATAGCCTTGCTTGCTTCCCCTGGAAGTCTTGCCTAT
GTCTTAGTAGCTGGTATATTAGCTCTTCATGCCGTTTTAGCCCTTGCTTTAGGATTATGG
ATCTCCTCATCAACCAAGCATGCACTACTGAGTGAAAACTCCGGTACCGAGCTGATTACA
ACAAAGAAACAACAATAAAACCCACTCAACCCAGAGATCTTTTATGGCTACACCGATTGC
TGTACCGCCTTCTTCAGCGTCATCACAATCTTCTCCGGACGTTTCCCCACATTCATCTTC
CGCTTCTGCTAAAAATGCAATATACAACACTAAACAGGGAAGACCTTGGCCTGTCATAGT
AAGCCAAATCGCTCTTTTAATTATGAGAATTTCCTCTATTATCGTGCTTGGATTAGGAAT
AGCGTTTCTGGCATCGAATCCTATGTTAGGATGGAGCCTGCTTATTGCAGCGATTACCCT
AGCGATCTCTTCTCTATTATGTGCTATTGCAATCTCCGTCTACCAGACTCTAACTATCCG
AAAACTACAAAGCGAAGTCTCCTCACTAGAACGCCAGTCTGGCGTCATCTTTATAGAAGA
AGGTGTCGAAGACACCCTTCTGTCCTTTGAGAGTCCATTCGCAGGATTAGAAGATGACCT
CGTATCTCCTATCTCTCCACCACTCTCTCCTGAGGATCGCTCTTATATAGATCATCTGGT
GATGCAAGCCAAAGCTAGAAGCCTCGAAGAGCACTGCTAATGCAGCTTGCTCTTCTACCC
TTAGAGGGCCTTGGACAGAAGGGCTCTCTTCGGAAAATCTTATTTTCCGATAAATAATCT
TCGTACAGATCGTCCTTGAACTACAAGAGCGATCTTCACAATTTTACCAATAAGAAAAGG
TAAAACTCCTATTTTAAAAGCTCCGACTAGATCAAGAGAGTTTGAAACTCCAATACTCTT
CAGAAAACAGGCAAGCCATAAAGCTCCTAAACAGAGGCTAACCCCTCCGCCAACGAACAA
AATCATCGCGACAACCCACAATTTTGCTTCGGATCTTCCAAACTTACCATACAACCAAGA
AATGAGCGCTACTGCAGGCACAAAAGAAAATAGATATCCAGCAGTAGGTCCACAAAACAC
TGCTATCCCACACATAGGACTACAAAAGACAGGGAAGAACAACCCCTCTAACAAATAGGC
CACTACTGTCGTAACAGCCATCTGTGGAGTCATAACAAGCCCTAAACAAAATACCCCCAG
AGTCTGAAATGTAATAGGAACTGGGGTAAAAGGGAGACTTATACTGATCTTAGCTAAACA
AGCTAAGAACAAGGACCCGGCGATAACCTTCACAAAAGGATTACTTATGAGAGTTTCTGA
GTATTCTTTAGTAATGCTCTTAGCAACCATATCCCTTCCACAAATTCACCGAATCGATAC
TAAGGTACCGGCCTTAAACCAACTACAGACATCCTTCAACTTCCTCTGAAGTTTTGCCTA
GATAAGGATAGCGACAGAAGGAAAAAAGCAGCCGCACCACAATATAAATATGGCGCGAAG
CTTTCTGGAAACGATCTCCATGGAGATTTGCCCAGAAAAACTCTCTCCAGTCTAAATGAA
AGGATTTTTTAATGCATGCAAAAATTTTTCTTCGCTTTCCTATTTCTGCTCTCTCTTCAC
AAGATCGCGAATATATTGCTCCTTTTTCCAAGCCCATTCTTTCTCGGCTTTTTCTCGCTC
CCAAGATAATCGTTCTTCTTTAAAAGCCAACTCTCTTTCCCGTAATTCTAAATCTTTTCT
CTCCAAAAAACTTGCCTCTTCTTCTTTGCGCTGAAAAGACTCTGTACATTGCTGTAAAGC
ATTGAGAACGTCTTTTATCATGCACTCACTAATCATTGCGCTCTCTTCCACACGATCTCC
TATCGTTTGCTCAGAGATAGGCTGTTCATTACTAGACAAAGAATCTTGAGTAGAAACGTC
CTCTAAAAAATCCTCTGAATCTTTTTCAACAAGAATTTTTTTTAATAATTCACAAAATTC
CAAAGAATCTGTTACCTCGTTGAATAAAGACTCATATACCCCAATTTCTTTGCATATTTC
TTTTAGAATCTCAATAACACGCTGTTCTTTCTTTCTCTCTAACTCCAGTTGACTGTTGGC
TGATTCAACTGCTGAAATGAATGTCATCCTTCCATTAGATCCCCTATAAAGGCCCTCTCC
GCTACTTTCCAGTGTAACTAGCAAGCATAAGCAACCGACGGAACCAAACAAGAATGCTTT
TCTCATAAATGTAGTGAAATCTCCCTATTGAATATAGACACAAAAACCCTTTATTACCTC
TGTAAAAAGACGTAATAAAGGGCACAGTTCATCTCATTTTAGAAGACAGATAGGCTTTTC
CTATCTGCCAAAATCAAACTTATTATTTAGTGATGATCCTCACTATATCACTGCCGGCAT
ACGCTAAGAAGCTCTGTTTGCAAAGTAGCCCTACAAGCTAGAATGTCTGCTAACTCATCT
CTTCTCTGCAAATCTCGTATAGAAAGAGGTGGACGCACCGCATCACACTCAATCATTTTC
TGAGCTGCCATTAGAGCTTTGATCCCTAAAGGATTCGTAGATAAGTTGAGCCAAGAACAA
ACTTTCTTCCAAGCTTCAATAGGACGACCTTGAGCAACATAATCTCGAGCTAATTCTGGC
CAAACGTTAGCTAGTACAGAAATCACTCCAGATGCTCCAGATAATCGCATATCTGGCCAC
AGATTGTCGTCACCACAAAACACTCTCAATCCTGACTCAGCAAAAAGCTCACAAGCCTGA
GCAGACCCTCCAGAATCCTTAACTCCTATGCACAAAGGATGTGATACAAAAGATTTCACG
ACCTCTGGATACAAAGACACGCCGGTACGAATAGGATTGTTATAAAGAATGATAGGCTTT
CTACTTACACTCAAAATCCTATCAAACCAAGCTTTTTGTCCATTAAGCCCAGGTCTCGTA
TAAAGAGGAGTTGGAACAAGGAACCCATCTATAGGCCATTGCTGTGCAAAATCAATCCAA
GACATAGTTTCCTGAACAGACGTTGCCGTCACTCCTACAAATATCGGCACATTCAAGTTA
AGCGTAGAAACAAACGAAAGAATAGAAAGCTTCTCTTCATACGTTAGAGACAACCCCTCT
CCTGTACTACCAAATAAAATAATGCCGTTACCGGCGTGCTCTTGCGAACGAACGACACTC
TCTAAAGCAGCGAAATCTATAGACAAATCAGCCTTAAAAGGTGTAATACAGGCCCCCAAG
ACACTCATAAAATACTCCTATTTAAATAGGCAATCGTGCAACAACTCGGTTACAGCGACC
CCAAAATCCTTATTAATAATTAAATTAATAACCGTATCCGTTTGACTCCAACATAAAACT
GGAGTTCTGTGTAGAGCCTCAAAGACTCTAGACATACTCCATGAAGCTAGCTTCGCTCCC
ACTAATGCAACTAAAGATAAAGGCCCCTCACAACTTACTGTACCAAAAGCTTCAAGAGCC
TTTGTTATAGTCTGAGGATACTCTTCCCAATCTATAGTGAAATACACTCCTAAACTTTGA
GCCATGACAACTCCTGGAACAAATCCCAAGCTTCGTACACAACCCAAAACATCCTCTAGT
CTCACTAGAGGAGAATTGTATTCTACAAACCAAAGAGCTTGATTCGACTTCAATGAGAGT
GCTTTGATCACAGGACCCTCTGTACTCTCATTTAATGAAGCGCAAATCCAAGTCCCTTCT
TTGGTTACATTAAATGTTGAAGTCACAAAAATAGGCACCTTCGCTCGAACACAAGGCTTT
AACATATCTTGGTGCAATACCTTAGCACCAGAACTTGCTAACTCCTGCATCTCTTCAAAG
GTTAAAGAATCTATGAGTTGTGTATCTTTCAAAATTTTTGGGTCGGCAGTATGCACGCCA
CAAACATCTGTATAAATACGCAACTCTCTTGCTTTACACAGTTCTCCTATCAGAGAGGCA
GAAAAGTCACTCCCCCCTCGACCAAGAACTGTAGTTTTCCCTGAAGACGTTGCTCCAAGG
AAGCCTTGCATAAGGTAAATAGCATCTTCTTGTAATGCCAACTCACCCCAAGCAGTTTGC
ATCAAAGCTAAATCTGGAACCGCCCGCAAAAATTGCGAGTCGGTGAGAATTACTTGACGA
GCTTCTAACCGCTTAAGCGGTAACACATAGGTACAGCAGTAGCTATAAATCAAAGTCGAA
GATAAATCCTCACCTATAGCCAAAATCCTGGCTTGATCTTCAGAAAGAAGCTCTTCTACA
TCTTCAAAATGTTCCAAGATCTCCCAAAAGATAGCTAGAGAAACCTCTATACCTAATTCC
TTTGCTATTGATTCATGTCTTTCTCGAATCTTTTCAGTCAATGCCGCTCTCTTCCCTTTA
GGAAGCCGACAAAACTCTTCTAACCAATCCGTAACACCAGCTACTGCGCTAACAACAACA
AAAGAAGGTCTTTCTTCTTGTATAATCTCGCAAACTCGTCGAATACTTTGGGCTGTGCCC
ACACTTGTTCCACCGAATTTACACACAAGAGGAGCTGTTTCTTGTCTAAGCATACGTCAG
CCTCTCTTGATGAACGAATCCTCCTCTATCTCGGAAAAGATTCATATTCGCTATCAAAGC
TCCTGCAGCTCCTCGAACCAAATTGTGCAATAAGATACACATCTTAATAGTTCGCGTATT
ACCGCCGTAAGAAATGGGCCCTATATGTAATCGCATATCATCATGAGCTAGATCCTTTCG
AACCTGAGGATGCCAAGGAGAATCATAAAGAACATAGGTAGCCGAATCCTTCTCATAACA
AGAAGTTATCTCTTCTAAATCGACCTCTTGATCAAACATAACGTGTACAGAGATGACATG
CCCATGTGCAACGGGAACACGATGTACAGACGCAGTTATAGAAAACTCTGCAGGAAAACC
TGGCTGTCCTAAAATTTTTACAGTCTCTCGGAGTATCTTCTCTTCCTCTCCTAAGATATA
AGGCACAGTGTTTCCAATTAAATCTAAAGAGGAAACTCCAGGATATCCAGCCCCACTAGC
TGATTGTAAAGTGATAACATGCACATGCTCGATATTAAACAACAGCAGTGGCTTAAGAGC
CAGAGCAATGCCTGAAACACAACAATTAGAATTAGTAATAATCTTACCTAAAAAAGGCTG
TTCTTCTAACAGAGACAAATGATCACTGTTTATCTCAGGAATTAAAATAGGAACCGCTTT
ATGCATACGATAGGCGGTGGCATTAGAAAACACTATCTTTCCCGAAGATAAACAAGTAGT
TTCTGCTGAAAAAGCAACAGACGAAGGAAGACAAGATACAACAATATTTGATTCTATCTC
TTCAACGGAGCGAATAGATAAATCACGAACAGACTCTGGCATCCCCATTAATGGCTCTTG
CCATAAACAAGCAGATTCGTAACGCAACGCATGCTTCTCAGAAGAAGCTCCTAATTCAGC
AATTTCCCACTGTTTATGATTTTGTAACAAAGCAATAAGCTTTTGTCCAACAAGGCCTGT
AGCACCTAAAATCGCAATGCGCATCGTCATTCTTAGCTTTTAACCAAACACCTTTTCTTG
AAACAAACTCTCATACAAAACATCTGAGGTGTAATATCCTTTTGGCAAGCCTTCTCCCAT
AATCTTCTCCAAGATTAGCAACACTCCACCAGAAAAAACACGTCGAGAAAAGACTTCGTG
CCGAATTACAAAACGCTCATCTTCCCCTACAAAAGATACTTCATGCTCGCCACAAACATT
CCCTAAACGAGAACCATGCATTTCGATAAAAGGCTCTGGCTCTTCCTCATAGCTCTCTGC
CTTCGCAGAACGGATAGCTTCAGCCAAAGAAATCGCTGTACCAGAAATGGCATCTGCTTT
AGCACGGTGATGTGTCTCTAAAATACGAACATCATAAGAAGTACTAAAAAGTTTTGCAGC
AAAAGCTGCTAATCGCTTTTGTACATACGCCCCCAAACTCGTGTTTGCACAAACAACAAC
AGGAACATATTCTGATAATGCTGATAACTTTGTTTTTACACCGCTATCATTAGTAAATCC
TGTAGTTCCAATAATCACAGGCCTAGGTGTTTTTAACAAAAAGTCTAAAAGCAGCGACGT
CACTTCAGGAGACGAGAAATCAACAAGAATATCATTCTCTGTAACAACCTCTTCTAGCGA
GGTCTGAGATCTTCTTGAAAACCCCTTTCCCAAAAAACAGTGAGGACGACAAAGTAAAGC
CTGAGTCAATAAGACACCCATCCTCCCAGTATCTCCGACAAGGCCTATGCTTTTTTTCAT
AATACTATCAGCAACTCTCATCCACCATTGTGGAACCTATAGGATCCTCTTAGAAAATGG
CTAAAAGAAACCACTGCAGCAGTATAGTATAAGTGAGTAAATAGCTCCAACAGGAAAAGC
AAAGCAAATTCACAAACTTGCTCTTTTTCCTAATTTATTTAGAGAAAGAACTTTAGATGT
GCACCTGAATATTTTTGTTACGATTCTACAAAAGAATCCCCATCGACCTCAAAAGACTCT
GCAACAAGATCAACTATGATGTCTTCTGCATCAAAATCACATGCAGAAGCTCCCTGAACG
ATCACACTTTGTCGGTTCTGAATATAGTCACGAAGTTTAATCAGCTGTTCATACAGCCAC
TGAATAAATCGCTGAAGATACATGGTAATACTAATTCCTAAAAGGGCTCCTCCTATAGCT
AAAATACCTCCAGATATAGGAGCTAATCCAGGAATTAGAGTTAAAGAGAGAACTCCCAAA
CCAGCTAGAAGGATTATGGTAGCAACTAAAATAGATTGGAATCTTTCTTCCTTAGTTGCT
CCATTCACATACTCACGAATAGCTTGCTCTGTTTGAAAAATCACCGGTTTCCCAACTAAC
TTCCAAGTTTCCTCTTGCTCCTTCTTGGAAAGCAAGCCTACACGGCTTTCACCCCATCGT
CTATTATCCATTTCCCTTATCATGCGCGCTTTTAAACGAGCTTCTCTTCTACGAGCTAAA
CTAATCTGTAATCTAGCTTTTAGTTGATGAGCGACATGAACCATTCCAGAAACAACCATT
GGAACAGCTGACGATGATACAGCTCCTCCTATAGAAAATAGGAGCAACACTTGTACAGCA
GGCAATCCCCCAAATCCAGCCAATAAAGTACAAGTAACCCCTGCTAGCAATAATAATCCT
GATAAAATCAGGATCCGCTGTTGTTTCTTCGTTAAAGACAATGCTGCATCTATTTCTCCT
TGAGACAAACGTTCAATAGAAGGAAGATTAGACTCTCTAGGATCGACTACCACCTCTATA
TTGTTATCTACCCGATAACTGAAGTCTGCTTGAGAAATGTTTTTTAGTTTAGTATCAACA
AGTAAATCTTGATCTTGTTGAGCTCTAGCAAAAGCTCTCCATTGCCCTAGAGTTGTGTGC
AGCATATTCGAGATCACTAAAGAAATCCCTAAACTGATTAAAGGAGGAGCCAACACTATA
AGAGCTGTTGCGGCCCCTCCAGTTACAGCAAGAGTTCCAACAACAGCTAAAGCAATCCCT
AAACACGCAAAACCAACTCCTAATAGAACTAATCCATTCGCTAGCTTCCGTATCTTTGCT
CCTTCTATGAGCATCTCTTCTGGAGTAAGAGCTTCACCCGATGCAGCTTTTTTTGACTGG
AAAAAGCGCACATAGAGATAGTGAGCGAACCCTGCAAAAAGAGCTCCACTCCCTCTATTA
TAAGAAATATCCCCAAATTTCCCGAGAGCGCTACCATATCCCCCAGGAATATAAGAAGAT
CCAAGTTTCAGCACAAGACCGGCTCCCGTTAATCCTGCACCAAGGAGAGCTGCGCTCTTT
GCCCTCTGTCTGAATGTCATTCTCGGAGCAACTACGGTCTTAATTCCATTAATAAGACTT
CTTAACGTGGTAACTCCACCGACAGAAATTCCTGAAAAAGCAATCGCTAAAACAATCGAT
TGCGGAACTCCAGGAGCTAGTATCGTTAGGGCGATAGCCACAATTGCTAATGCAACCCCT
AATACAACAATACCTGCAATGAGCTCTGTCGAATATTTTAGCGTTTTCCCTGATTTAGAA
ACTGTTTCATTAGGGAGAGAAATCGCTGATACAGAAACTCCTGAGTTCTGATTTTGTACA
GGAGAAAGGTTGCTAAGAGCATTTACATCAACAGGATCACTACTTCCGGGAACCCTAGAA
ACCATAAAAAAACATAAAATCTTTCAACAAGATTAATTATAACAACAAAATAAAATCCTT
TTCATAACAAAAAAATAGAACTTATTTCCCTCGTATGATCTTAAATATCATGCAAAAAAC
TCTTCCGAAGACTACATTAGCTATTCATTTTTAACCTTTTTAGAAAATAGACATATGGTC
TCTTCGAACCAAGACCTTCTTATTTCTCCCTCAATTCCTTATGGAGAAATTGCTGTTCCT
CCGTCAAAATCACATTCTCTACGCGCGATCCTTTTTGCCTCCTTATCCAAAGGGACCTCT
ATCATAGAAAACTGTCTCTTCTCTCCCGATTCCCAAGCTATGCTTACAGCCTGTGAGAAA
ATGGGAGCTCACGTTAGAAGAATAGGAGACTCCTTACATATCCAGGGGAATCCCGATCCC
CATCACTGTCACCCACGCTATTTCCATATGGGGAATTCTGGTATCGCCCTTCGATTCCTA
ACCGCCCTTTCTACTTTATCCCCCACCCCCACTTTGATCACAGGATCCCACACACTCAAA
CGACGTCCTATAGCGCCTCTTCTATCAAGCTTAAAACAGCTTGGTGCGCACATTCGCCAA
AAAACATCTTCTTCTATTCCCTTTACCATCCATGGTCCATTATCCCCTGGCCATGTTACT
ATCTCTGGACAAGATTCCCAATACGCATCAGCATTAGCAATCACTGCAGCTTTAGCTCCA
TATCCCCTTTCTTTTTCTATCGAAAATCTTAAAGAACGTCCTTGGTTTGATCTGACCTTA
GATTGGCTACACTCTTTAAACATCTCTTTCTTAAGAGACCAAGATTCTTTAACTTTCCCC
GGAGGACAATCATTAGAAAGTTTTTCTTATTCTGTGCCTGGAGACTATAGTTCTGCTGCT
TTTTTAGCTTCCTTTGGTCTACTCTCTTCTTCTTCTAAACCAACTATTCTCCGTAATCTT
TCTTCTCAAGATTCTCAAGGGGACAAGCTTCTCTTCTCTTTGTTAAAACAACTTGGAGCC
CATATTCTTATTGGAAAACATCATATCGAAATGCACCCCTCTTCTTTCTCCGGAGGTGAA
ATTGATATGGATCCATTCATAGATGCATTACCCATCCTTGCTGTCCTCTGCTGCTTTGCA
AAAAATCCATCGCGCTTGTATAATGCGTTGGGAGCAAAGGACAAAGAAAGCAATCGCATT
GAAGCCATTGCCCATGAATTGCAAAAAATGGGTGGTTCTGTCCACCCTACTCGTGACGGT
CTATATATAGAGCCCTCGCGGTTACATGGTGCGGTTGTTGATTCTCATAATGATCACCGT
ATTGCTATGGCTCTCGCTGTAGCTGGAGTTCATGCCTCGTCCGGACAAACCCTCCTCTGT
AACACACAGTGTATAAATAAGAGTTTTCCATATTTCGTGATTGCAGCGCAGACACTACAT
GCCAACGTTCGACACTACCAAGCAGATTTTCCTTTGCGGTCTTCCTTCTGTAGGTAAAAC
CTCGTTTGGTCAACATTTATCGCAATTTCTATCGCTGCCTTTTTTTGATACAGATCACCT
TCTTTCAGATCGTTTCCATGGAGATTCTCCTAAAACTATCTACCAACGCTATGGAGAAGA
AGGTTTTTGCAGAGAAGAATTCCTTGCCCTAACTAGTGTACCTGTCATTCCTAGCATCGT
AGCTTTAGGAGGCTGTACCCCTATTATTGAACCATCTTACGCCCATATTTTGGGGAGAAA
CAGTGCTCTCTTAGTCTTACTCGAACTCCCCATCGCTACACTATGTCAACGCCTACAACA
TAGATCTATTCCTGAAAGACTTGCACATGCTCCATCATTAGAAGATACTTTGTCTCAACG
ATTAGACAAACTACGATCCCTCACATCAAATGCCTTCTCTTTACGAGCAGAGACTTCCTC
TGAAGCTGTGATGAGAGATTGTCAAAGCTTTTGTTTGCGTTTTTTGAGCACAAAAGAGAG
CTCCTATGCATAATCAATATGGCTCCATATTCTCTATCACTACTTGGGGAGAATCCCATG
GCCCTGCTATAGGCGTCGTAATTGATGGGTGTCCTGCAGGTCTCTCCTTATCACCAGAAG
ATTTTCTTCCCGCTATGGCTAGAAGGAGACCAGGGCAACTTCATACTTCTCCTCGTCAAG
AACCGGACCTAGTCACTATTTTATCTGGAGTCTACCAAAACAAAACAACAGGAACTCCAA
TCTCTCTTCTTATTGAAAACAAGGATGTATCCAGCTCTTCTTATGAACAGCTACAACACT
GTTACCGACCGGGGCACGCACAATTTGCCTATGAAGGGAAATACGGATTTGCAGACAACC
GTGGAGGAGGACGCGCCTCTGCTAGAGAGACCGCGTCTCGAGTTGCTGCTGGTGTGATTG
CTAAAAAGATCCTTTTATCTCAAAGAATCGAAACACTCGCATTCCTTTCTGGATTCGGCA
CCTTAGAGAGTAAAAATTATCCCAAACTTTCCGACTCGCTAATACAACAGGTTCATACCT
CTCCTTTCTACACACTCCTTCCTCAAGAAGAAATTCAGAATCTCCTTCTGCTTAATCCTG
ACGACTCTTTTGGAGGTGTAGTCTCTTTTATCACTTCTCCTTTACCTATAGGCCTAGGCG
AACCTGTGTTTGGAAAGCTTCCAGCTCTTTTAGCTGCAGCCATGATGAGCATCCCTGCGG
CTAAAGGATTTGAAATAGGAGCCGGTTTCTCTTCATCACAAATGACAGGCTCCGCCTATC
TAGATGCATTTATTGCTGATGAAAGTGGGGTGTCTCTTCAAAGCAATCGCTGTGGAGGAG
CTTTAGGGGGGATTAGTATTGGGCAGCCTCTTGAAGGCCGTGTAGCCTTCAAACCCACTT
CATCTATAAAAAAACCTTGCTCCTCCATTTTAAAAGATGGCACACCGATCGCATACCGCA
CCCCTAATCAAGGACGCCACGATCCTTGTGTAGCCATTCGAGCTGTTGCCGTTGTTGAGG
CTATGCTTGATTTAACTCTAGTAGACCTGCTTCTCCAACATCGTTGTACCCAATTATGAT
CGAACTCGTTACCGACTCTCCTCACCCTATTCACCTAGTTGATTCTTTACAAAACCCTAA
GCTGTTTGCTTCGTTGTCTACCGACTTCCCTCTCATTTTTATAACCAATACTAAGCTCAA
TGCTCTTATCCTACCTCCTCTATTAGACTTGGCTCGCTCACTAGGATTTTCCGTAGAAAC
ACTTACCATTCCTGAAGGAGAAGAAACCAAGACGGGCGATACTTTTCTATCTTTGCACCA
ACAACTGACAGATCTCAATGTACCTAGACAAGCAACTTTAATTGGAGTAGGTGGAGGCGT
AATTTTAGATATAGCAGGCTTTGTAGCTGCCACACATTGTCGAGGGATGCCTTTCATTGC
TATTCCCACCACTTTAGTTGCTATGATTGATGCTAGCATTGGAGGGAAAAATGGCATTAA
CTTAAATCATATAAAAAATCGCATCGGCTCTTTTTATCTCCCTAAAGCTGTATGGATCTG
CCCTAGAAAACTCTCTTTTCTTCCTCAGCAAGAACTCCATCATGGAATAGCTGAATGCAT
CAAACATGCTTATATCGCAGATTCTGCCATCCTACCTCTGCTTCAAGATCCTAATGCTTT
AAAAAAAGAAGACAAGCTGTCTCTTCTTATCAAAAAGAACTGTCTCTGCAAAGCTTCTGT
AGTACAACAAGATGTCAGAGACTATGCAAAACGCCAAATACTAAACTTTGGGCATACGCT
AGGGCATGCTCTGGAAATGCTATTTATAGGGAAAATTCCCCATAGCTGTGCCATAAGCGT
GGGAATGGTCCTAGAAACAAAGCTATCTCTATCCTTGGGAGTTGCTCGCTCTCCAGCTAT
ACTACATTCTTTGATACAAGACCTTTTAAGATATCAGCTCCCTGTTTCTCTAAAAGATCT
TTATATGAGAGCGCAAATACCTCCACATAATTGCGATCAAATCCTCTCTGCTCTCACCTA
CGATAAGAAAAAACAAAATACTCCCTTACCACCATTTGTCATGATAGAAGAGATCGGACT
AGCAGCTTCTTTTGATGGACGATTTTGCCAAACTATATCTAAACACATTCTTACAAAAGT
CCTGGAGGAAGAATTCTATGCTATGCACAACAATTAGTGGACCTTCTTTCCTGGAAGCTA
AGAAGCAGATACTACGCTCTTTAAAAGAATGTCATTGCTTTGAAATGCGGGTAGATCTTC
TTTCTGTATCTTGTTTAGAACTCAAGAAACTCATGGAACTAGCTCCTATTTCCATTCTTG
CATGGAAAAAACCTGAATCATGCTCACAAGCAGACTGGATAGATAAAATGCAATCGCTAG
CTGAGCTAAATCCAAACTATCTAGACTTGGAAAAAGATTTTCCAGAAGAGGATATGATAC
GCATTCGACAACTCCATCCTCAAATTAAGATCATTCGTTCCTTACATACTAGTGAGCATA
CCGACATTATACAACTCTATGCACATATGCGATCTTCAGCAGCTGACTACTATAAATTCG
CTGTTTCCTCTTCCTCAACGACAGATCTCCTAGATATCTGTCACCAAAAACGCTCTCTTC
CTGAAAATACAACTGTAGTTTGTCTAGGAGGAATGGGGCGCCCTTCACGAATACTCTCCC
CGATCTTACAAAATCCATTTACCTACGCAAGAAGTACAGGATCTTCCCCCGTAGCTCCAG
GGCAATTTTCTCTCAAACACCACTATTTCTACAATTTCGCAAGCCTTTCTGCTCAATCCC
CCATCTGCGCTCTTATAGGAGACACTTCACGAAGTATCGGGCATTTAACCCATAATCCTT
TCTTTTCCCAACTCGGAGTAGCTTGCCCATATATTAAACTCCCTTTAACCCCTCAAGAGC
TCCCTAAATTCTTCTCTACCATTCGCACGCAACCCTTTTTAGGAGTCAGCGTGACTTCCC
CATTGAAAACTGCTGTTCTACCGTTTCTTGATAAACAAGCTCCATCTGTGAAAGCTTCCG
GATCCTGTAATACGCTAGTCATTCGCCAAGGAGAAATTGAAGGACACGATACCGATGGCG
AAGGGTTGTTTTCTGTATTGATGCAGCACCAAATTCCTTTAAATAACCAACGAGTTGCTA
TTATAGGAGCAGGTGGAGCAGCTCAATCCATAGCAACTCGATTGAGCAGAGCAAACTGTG
AACTTCTTATTTTTAACCGCACTAAAGCGCATGCTGAGGATCTAGCTTCTCGTTGCCAGG
CAAAAGCATTCTCGCTGGAGGAACTCCCTCTACACAGAGTCTCCCTTATCATCAATTGCC
TTCCTCCTTCTTGTACCATTCCTAAAGCAGTTGCTCCCTGTGTTGTCGATATTAATACAA
TTCCTAAACATAGTACGTTCACTCAGTATGCTCGATCTCAGGGAAGCTCCATTATTTATG
GTCATGAGATGTTCACGCAGCAAGCTCTCTTACAATTTCGTTTATGGTTCCCTACGCTCT
CTTTCAAGCATTTGGAAAAAACCTTTATTCGTAGAGCTGCTGTCTTAGCTTCTCTTTTTT
CCATCGCACCATAAACATTTTTTTTCTATGCTGCTTCTTCGTCTTTGGAGGCTCTATGCG
TCTTTGTTTTATTCTTTTTCTATTGCTATCTCCTTTAATCTCCGAAGCTTCGCAGCACAT
TATTACTGTGAAAACTATTCATGAGATTGCTTCGGACATCTTGTATGATGATGCAAATTA
CTGGCTGATCTTTGATATCGATGACGTTTTGTTTGAGGGAGCTGAAGCTCTCAGCCATTC
AGCTTGGTTTGAACGCTCCATACAAGGAATGCGGGCATTAGGAACATCCGAGCAAGAAGC
TTGGGACACTCTATATCCTGATTGGCTATCTATTCAACGTCAAGGCTCTATTAAACAGAT
AGAAACTGCTATTCCTCTATTAATTACCAAAGTTCAGAATCAAAACAAAATCGTCTTTGC
CTATTCAGAGCGCAAAGTATGCGCGCAAGATGTGACATTAGAACAACTTGCTAAGATTAA
CCTCTCTTTTGAGAAAGCGAATCTTCCCTATACCAGTCTCCCATCAAACATCTGTTTCAC
AAAAGGCGTTCTTTTTGGATCTGAAATTCATAAAGGACCTGGATTACAACGTTTCCTAGA
CGCCCAACCCTCTTTACCAGAGAAAGTCATCTACATTGACAATGAGAAATACAATGTCTT
ACGTATTGGAGAAGTCTGTAAACAAAAAAACATCCCTTATCTAGGGATTGTCTATACTGC
CTCTAAATATCATCCCCCAATTTATCTTCCAGATATTGCCAGAATACAATACCTATACCG
CCAAAAGCTCATTAGCAACGAAGCCGCAGCACTCTTATCTCGTCACAGGCTAGATAAGTA
ATTCCCTTTTTGAGAAGAAATTAAACTCTGGCAAAAAAAATCTTTTTTCCACTACACGGG
TGGAAAAGCTTTGTTAGAGGTTGTTGTGTCCTTCCGTTCGGTTTTACTGACTGCTCTGCT
CTCCCTTTCTTTTACGACTACCATGCAGGCTGCACACCATCACTATCACCGCTACACAGA
TAAACTGCACAGACAAAACCATAAAAAAGATCTCATCTCTCCCAAACCTACCGAACAAGA
GGCGTGCAATACTTCTTCCCTTAGTAAGGAATTAATCCCTCTATCAGAACAAAGAGGCCT
TTTATCCCCCATCTGTGACTTTATTTCGGAACGCCCTTGCTTACACGGAGTTTCTGTTAG
AAATCTCAAGCAAGCGCTAAAAAATTCTGCAGGAACCCAAATTGCACTGGATTGGTCTAT
TCTCCCTCAATGGTTCAATCCTCGGGTCTCTCATGCCCCTAAGCTTTCTATCCGAGACTT
TGGGTATAGCGCACACCAAACTGTTACCGAAGCCACTCCTCCTTGCTGGCAAAACTGCTT
TAATCCATCTGCGGCCGTTACTATCTATGATTCCTCATATGGGAAAGGGGTCTTTCAAAT
ATCCTATACCCTTGTCCGCTATTGGAGAGAGAATGCTGCGACTGCTGGCGATGCTATGAT
GCTCGCAGGGAGTATCAATGATTATCCCTCTCGTCAGAACATTTTCTCTCAGTTTACTTT
CTCCCAAAACTTCCCAAATGAACGGGTGAGTCTGACAATTGGTCAGTACTCACTCTATGC
AATAGACGGAACATTATACAATAACGATCAACAACTTGGATTCATTAGTTACGCATTATC
ACAAAATCCAACAGCAACTTATTCCTCTGGAAGTCTTGGAGCTTACCTACAAGTCGCTCC
TACCGCAAGCACAAGTCTTCAAATAGGATTTCAAGACGCTTATAATATCTCCGGATCCTC
TATCAAATGGAGTAACCTTACAAAAAATAGATACAATTTTCACGGTTTTGCTTCCTGGGC
TCCCCGCTGTTGCTTAGGATCTGGCCAGTACTCCGTGCTTCTTTATGTGACTAGACAAGT
TCCAGAACAGATGGAACAAACAATGGGATGGTCAGTCAATGCGAGTCAATACATATCTTC
TAAACTGTATGTGTTTGGAAGATACAGCGGTGTTACAGGACATGTGTTCCCGATTAACCG
CACGTATTCATTCGGTATGGCCTCTGCAAATTTATTTAACCGTAACCCACAAGATTTATT
TGGAATTGCTTGCGCATTCAATAATGTACACCTCTCTGCTTCTCCAAATACTAAAAGAAA
ATACGAAACTGTAATCGAAGGGTTTGCAACTATCGGTTGCGGCCCCTATCTTTCTTTCGC
TCCAGACTTCCAACTCTACCTCTACCCAGCTCTTCGTCCAAACAAACAATCTGCCCGTGT
TTATAGCGTGCGAGCTAATTTAGCTATCTAATCTGTAGATTAGCACAAAAACGCTTGCAT
CCTTGTGGTTAACCATTTACCAACGAAAAAGGAGGCCCTATGCCTTACGGAACTCGTTAT
CCTACATTGGCTTTTCACACAGGAGGTGTTGGCGAGTCCGATGATGGCATGCCGCCTCAA
CCTTTCGAAACATTCTGTTATGATTCAGCCTTATTACAAGCAAAAATCGAAAACTTCAAT
ATCGTCCCCTACACCTCTGTTTTGCCTAAAGAATTATTCGGAAATATCCTTCCTGTGGAT
CAATGTACAAAATTCTTCAAACATGGTGCTGTATTAGAAGTCATCATGGCAGGAAGAGGT
GCTACAGTCACAGATGGCACACAAGCAATAGCTACAGGAGTAGGCATTTGTTGGGGGAAA
GATAAAAATGGAGAGCTCATCAGGGGCTGGGCAGCAGAATACGTAGAGTTTTTCCCAACT
TGGATCGATGATGAAATCGCAGAATCTCACGCTAAAATGTGGTTAAAAAAATCCCTTCAG
CATGAATTAGATCTTCGATCCATAAGTAAGCATAGTGAGTTCCAATATTTCCATAACTAC
ATCAACATCAGAAAGAAATTTGATTTTTGCTTAACAGCTCTCGGTTTCTTAAATTTCGAA
AATGCAGCGCCTGCTGTTATCCAATAAGAAAAGGAGGCTTTTATGTTATTAAAGAAACGG
TCTCCTACTAGCATTTTAGGAACCTTAGCTCTTACTGGAATCGTGATCAGCTCCATGATC
GGAGGAGGTATTTTTAGTCTTCCTCAAAATATGGTGGCCTCTGCAAGTGCGGGGGCGGTC
ATGTTAGCGTGGATGCTTTCCGGAATCGGAATATTTTTTATAGCAAACACCTTTAAAACA
CTTTCTATTATCCGCCCTGACTTAAAAGCTGGTATCTATACTTACAGTAGAGAAGGATTT
GGTCCTTATGTCGGATTTACAATAGCTTGGGGATATTGGCTTTGCCAAATTTTCGGGAAT
GTCGACTATGCCGTAATTACCATGGATGCCCTTAACTATTTCTTCCCACCATACTTTGCT
GGAGGAAACACAATTCCGGCCATCTTATTAGGATCACTATTGATTTGGATATTCAATTAC
ATTGTCTTACGAGGTATCCGCCAGGCTAGCTTTGTTAACATTATTGGCGCAGTCTGCACG
TTAATCCCTTTGCTCCTATTTATTCTCATCACAGCTCGATTCTTTAAGTTTTCGATCTTT
AAAACTGACTTTTGGGGGACTGCTCCGCAACATACACTAGGATCTATCGGATCTCAACTA
AAGAGCACGATGTTAGTCACTCTTTGGGCCTTTATAGGAATCGAAGGAGCTGTAGTAATT
TCTGGCAGAGCTGCTAATCTCTCCTCTGTTGGGAAAGCCACTATCTTAGGATTTTCAGGA
TGCCTACTCATATATGTCCTGCTTTCACTGCTTCCTTTTGGTTCCCTATTTCAGTATCAA
CTAGCAAAAATAGCCGATCCTTCTACTGCTGGGGTACTGAACATTCTGGTAGGGAAATGG
GGAGAAGTCCTTATGAATACAGGACTATTAATAGCCGTCTTAACCAGCTGGTTATCCTGG
ACAATCCTTGCTTCTGAAATTCCTTACGCTGCAGCTAAGAATGGAACATTCCCAGAATGT
TTTGCCATCGAGAATAGCAAACACGCCCCTTCTTTTTCCCTATTCATGACAAGTGGGTTA
ATGCAGATTACCATGCTACTAGTATATTTCTCTTCTAATGCATGGAATACAATGTTAGAA
ATCACTGGCGTTATGGTTCTTCCTGCTTATCTAACTAGTTCCCTTTTCCTTGTGAAATTT
AGTCTAAGTAAGAAGTATCCCAAACAGGCCGCTATCAAAGCTCGCATTGCGATGATCACC
AGTCTATTGGGCTCACTGTACTCTCTATGGCTGATCTATGCTGGAGGATTGCAACATCTA
TTTATGGTCGCTATCCTACTTGCTTTAGGGATTCCATTTTACGTAGATTCAGGAATCAGA
CATAAACAAGAAAAAACTTTCTTGAATCGTAAAGAAATCCTGAAAATGACGATCGTGGCT
CTTGCGGCTCTACTCGCTATATTTTTATTCTCTGCTAATAAAATCCATTTGTAGAGAGAG
CTTTAAGTGCCCGTCGTTTAATTTTCTTATCTTTTCAAAAGGAACTGGTTCTTTTTCAAA
GAGAATCAGTTCTTTCTATTCTTTAAAATCCTCTTCTCTTATCCTCAATAGTAAAGCCGA
ATCAAACTTCTAAAAAATCTTTTTTTCAGCTCTTAAGGTATTTTTATGCACATAGCGGTT
TTGGGAGCGGGATACGCAGGATTATCTGTGACTTGGCATCTTCTCCTTTATACACAAGGA
CGAATTAGCGTTGATCTCTTTGACCCAACCCCTATTGGATCTGGAGCCTCAGGCCTATCT
TCTGGCCTTCTTCATGGCTTTACAGGGAAAAAAGCTATCAAGCCTCCGCTAGCAAATCTA
GGGATCACCACAACCCATTCTCTCATTACCAAAGCGAGCCTTTCTATAGGGGAGCCCATC
GTGACATCCAATGGGATCCTCCGTCCTGCAGCCTCTCAGGAACAGGCCACTATTTTCATG
CAAAGAGCACAGGAGTTCCCCGATGAAACGGAGTGGTGGGATAAAGCTCGGTGTGAAATT
ACAGTTCCTGGAATGGTCATTGCCGATGGACTCGGAGCCCTTTACATTAAACATGGGGTA
ACCATTGATAATGATAAATATATCAGCGGTTTATGGAATGCCTGTGCTAGCCTTGGAACA
CAATATTACGATGAGCTGATCGATGACATTTCAGCAATCGCTGAGTTTTATGATCACATT
ATTGTAACTCCTGGAGCGAACGCAGATATTCTCCCTGAGCTTAAACACCTTCCCCTATCT
AAAGTAAAAGGTCAGCTCGTAGAAATTGCTTGGCCAGCTGAGATCCCTATGCCACCATTC
AGCATCAATGGCCCTAAATATATGGTTGCTGATACAACAAGAAATACTTGTATATTGGGA
GCAACTTTCGAGCACAACCAACCAGATGCCACTCCAGATGCTCAAGTTGCCTATCAGGAA
ATCATGCCTCCGATCCTAGCTCTTTTCCCTGGACTTAAAGACGCTCAAGTCCTTAATTAT
TACGCTGGTATGCGCTCATCGAGCCCCACTCATTTACCCATGATCAGTCGCGTACAAGAA
AAATTGTGGTATTTAGGAGGTTTGGGATCCAAAGGTCTTCTATACCATGGGCTTTTAGGA
GATATGCTCGCCCAGGCTCTATTACGGGATTCCACGGCATATATAGCTAAGGAGTTTCTC
TACACTCCAGAGGGAGCAGCCTAACTCTCCCCTCTCTTCTTAAAAAAGAGGGGAGCCTTT
TTTCCTTACAAAGATACGCTAGCTTTTTCCTGAAGAATCTCATCAAGAGATATTTGCATT
TTCCCACGGATAAAGGCATCCCAAGGAAGCCTTGGAATCACTTCATATTCTCCCGTTGCT
AGCATTCGACAAGGGAAACCAAAGATTAAATCTTCCGGTAATCCATAGGGATTGTGGTCC
GAACACACTCCGGAAGAAAACCATTCTCCTTCTTTTGGCTGATATATTGATCGAGCAGCC
TCTGCTAAAGCTCGTGCTGCAGAAGCTGCCGAAGACTTCCCTCGTGCTTCGATTACTGCA
CTACCACGACTCTGTACAGAAGGCACCATAATATTCTCTAACCAATCACGATCCGCTATC
GTCTCTGCGATAGGACGGTCATTAATCAGAGCTTGCGTAAAATCAGGCACTTGTTTGGCG
GAGTGATTTCCCCAAACCACAACTTGTGATACAGCCGATAAAGGTACTTCTGCTCTATGC
GATAACATGCTATGCATACGATTCTGGTCCAATCGTAGCATCGCATGAAAGTTCTTTCTC
AATAATCTGGGAGCATGATTCATTGCTATCCAGCAATTGGTATTCACAGGGTTCCCAACA
ACAAAAATCTTTGCATCCCGCTTGGCTGTTGTGTTCAAAGCTTTTCCTTGCGTAGCAAAA
ATCTCCCCATTTTTCTTTAGAAGATCTCTTCTCTCCATTCCTGGGCCTCTAGGAACTGAC
CCTATAAGGAATGCCGCATCAATGCCATCAAAAGCATCATGCAATGATGTCGTTACCTGC
ACACGCTGTAATAAAGGGAAAGCACCATCATCTAGCTCCATGCGCACACCAGATAAAGCC
CTTTCTGTTCCAGGAATATCGTAGATACGCAGATCGATGCCACAATCAAGGCCAAAAACA
TCTCCATGAGCCAGAGAAAATAGAAAGCTATAGGCTATTTGCCCTGTTCCTCCTGTTACT
GCTACACTCACTGTTTGAGAAACCATAAGCCACCCTCTCTTTACTTTTACAAAACGCACA
TACTCTCAACACTACGTTTGCAACTAACTAATTTTGGTCCCAACATACGTTTGGATGATA
AAAGAATCAAGTACCTAGATTCCTTAGTAAAAGCTTTTGGCAAAAAAAAGCTCATCTATT
TTTCAATAGATGAGCCGACTTTAACTGAATAAGAACTTAGAAAACTTTATAAAAAATAGG
CCCGTATGATCCTACCCATATACTTGATCCCGACCGCATAACTTGTTGTCCCTTTTTAGC
AGCCAAATAACCGTGGACATCTAAAAAACCAATAAACCGTGCGCGAATAAAGAACATAAA
GCCCCTAAAAAAACGATTTTAAGAGAGAAGTAATAGACAGATTATAACATATTTAAAATA
AAAACTCTGCAAACAAAAAAACTTTGCCTAGCCGTCTCCGTAGAAAGCACTTTATGTTAA
AACGTTAAAAAGTCTTAACATACCTCGAGCTTCGGAAAACTCTACAGGAGCATTCCCCGA
CATGATGCCTATAATTTGCGTTGCCAATTCTTTCCCTAATGAAACCCCTTCTTGGTCAAA
AGAATTGATTCCCCAGCAAAACCCTTGAAATGCAAATTTATGCTCATAAAAAGCCAATAA
ACTACCAGCAATACGAGGAGAAAGCTGTTGCGCTACCAATATCGAAGAAGGTCTGTTCCC
TTTAAACCTCTTATTCGAGTTCGCATTATCTCTACCCTGAGCTAAAGCTAAAGATTGAGC
AACAAGGTTTGCAAAGAGCTTTTGAGATGATGAGCTTCCTGATAATACACAATCTAGCCC
TCGTTGGTTATGCAAAAATCCAATGAACTCTACGGGAACAATATCTGTTCCTTGATGAAG
ACTTTGGAAAAAAGAATGCTGACAGTTTGTCCCCACATCGCCCCAAATAATGGGTGAAGT
CCTAAAACTAATCTCCTTCCCTTCTCTCGAAATACTTTTTCCATTGGATTCCATTCCACA
CTGTTGTAAATGCGCTGTAAAATATTTCAATCCTGTCGAATAAGGAATCACTGCTGTTGT
AGGATACCCTAACAGATTACGATTCCAAACTCCAAGCATCGCAGATAGAAGAGGAAGATT
CTCTCTCATTTTTGGAGTCAGCGCATGAGCATCGATAGCAGCTGCTCCTTGCAAAAACTC
TATAAAAGCTTCGTAACCGAAAGCAAAACCTAATACAACTCCTCCTACCATGGATGTAGC
TGAAAATCTTCCGCCAATACTATCCCAAAGATGGAATACTTCTAGATAACGACTCTTATC
ATCCATAGGGCTGCCTTGAGAAGTTACCGCTACAAAATGCTCTGCAATAGATAAACCTTT
ATTTTGATAAGCCTGTCTGAACAGCTCTTCATTTGCTGCAGGCTCTAAAGTTGTTCCTGA
CTTAGAAACCACAACAACCAGTGTTTGCTCCAAATCTATCTCCCGTAATACTTCTGCAGC
ATTATCCGGATCAATATTGGAGACAAAAAAGATTCTCTTATCAGATGGGCAAGAGCCTTG
CATAGCAAAATACATAGCTTTAGGGCCCAACTCCGAGCCCCCAATACCCATCTGTACAAG
CGTAGAAAATTTAGCACGAGCTATATACAGAAACTCTGCAAGACGAAGAGCTTCCTCCTT
AGAGTGTCTTGCTATCGCAGCAGCTTCTTCATGAAGATCTTGATCTCGAACCCAAGCGCG
TGTTGCCGTATGCAATACAGGGCGAGATTCGCTCTGAAAACCTTCTATACGATTCATGAT
GGCGCCTTGTTGCATACACTCCATCTGTTTGATCAATTCCCTCTCTTCAGTAAGTCCTTG
TAAAGCCTCTAAGCAGCGATCATCTACACGTTCCGTAGCATAACTATAGGTAAATCCTTC
TGCAGATAAAGAGTTTTTCTGAATACGCTCTTCAGATAAGCATCCTGATGCAGTCAAATC
AATCGGATGCAAAGCCATCTCTTGCAAAGCAACTAATGACTCACAATCTAAAAAACCTTT
ACCCATCATGATTCTCCTTTTGAGGAAATGTGATACGAGAGACCTTCTTTCTTTTTACTT
GTACTATCTTTCGTGATCTTTCGCGATTCCATTTTTGTAGAACAATCGATCTTTTCATCT
ATTACTCTACAATGTACTCCGAATATCTTTTCTGTAAATTGTTCGGTAGAAAGGCCTTAA
CTATTAGTAAATCGTTTTCATAATAATGTGAGATGACTAAGCCGGCATCACACAATTCTG
TAAACAATCCGTATTCCTTGTAAGGAAGATGTAAAGTCGCTTGAGGATACTCCTCTTGTA
CCATGTCCTCCATGGAGCGTAATAACTCTCGAATACCTTCTCCTGTTTTAGCAGAGACAC
ATACGGGGTTAGGTGACATCAGCCGCAATCGAGAAGCAGTTACTCCATCAGCAACCTTAT
CCATTTTATTCAATACTGTAATTACTTGAGGCTGAGTGATTCCCAACTCCTGCAAAATAG
CCTTTGTAGTCTCAACATGTTCCAATGCAAGTGGATGAGAAGCATCTACTACATGTAATA
AAATATCCTCTTGTAATGCAGCTTCTAGAGTACTTTTAAATGCCGCAACCAAAGTATGCG
GAAGTTTGCGAATAAAACCTACTGTGTCCGTCAATAACACTCGCTGACCACAAGGCAAAA
CACAGCGTCGAGTTTTAGGATCTAATGTCGCAAACAGCTTATTCTCTACATAGGTATCTG
CTGATGTCAGTAAGTTTAACAGAGTACTTTTTCCTGAATTTGTATAACCAATCAATGCAA
AGGTAGGAATCTGATTACGTTTTTTCGCTTTACGACGCTCTTCCCGTTGACGTTCTACAT
TTTTTAGATCTCTAGATAGTTTATGTATCCGCTCCCGAACAATTCTTCGGTCTAATTCAA
TCTGCTTCTCTCCCTCTCCCTTGACAAAACCTCCACCACTACCTCCTGATTTCTGTCTAG
AAAGATGCCCCCACATACGTTTGAGTCGTGGTAATAAATAACGCGCTTGCGCGAGCTCTA
CCTGTAATCCAGCTTCAGCAGTGAGAGCTCGACTCGCAAAAATTTCTAAAATTAATTCTG
TACGATCTAATACAACAACACGTAATCGTTTTTCTAAGTTCCTTTGCTGGGAGGGAGATA
TCTCTTCATCAATTAGCAAAGTCCCAATAGTAGGAAATTCTTCTAAAATTCTTTCGATTT
CCTCTAATTTCCCTTCATTTAAATAAAATGAAGAAGAAGGAGCTCTTAAAAGCCATGTAC
AAGTCTCAAGCACACTAAGATCACAGGAATTCGCAAGAGAAATGAGCTCCTCAACATACT
CAGGAACACGATCCTGCTCTGCACGATTTGTATAACAACAAACAGCTAAAGCCTGCGCAG
GATCTTGTTCCTCTCTAGGAAGCAAAAACCTCCAACCTATTGCACTTTGCCACTCTTTCT
TCCCATCTCGATTATCTTTCTTCATTTCTTTTCTTCCTTATGTCCATAAAAGCTCCATGC
CATCGTATGCACACTCTCGTGTAACATCCTTTTCCAAAACTTTGTGAAGATAGTGACTCA
CATGCGTAATCACTAGACGAGAAGCTCCCACCTTTTCCATTAGAAGATCCGCTTGTTCTA
AGGTTAAATGCGAAGGCGTCCGTGATCCAAAAGCTTTAGGCAAAACTCCTAGGGAAGCTG
ACACAATGATCGTGTTCACTCCTTGTAGATAATCTACAATCTGCTCATCGTAATGAGACA
TATCCGTTAAATAAGCTAAATCCCCAAAACGATAGCCCGTTACCTGACAATTCTTTTGAA
AATAGGAAACGTATGTAAACGGAATACCTAAGAACTCTTGTTCTCCGCATTTCTCATTTA
AAATAGTATAGCGCAAAGAAGCCGCTAAACTGTTATTAGGAGTCTCTTTCTGAACAAGAT
GCTCCTTAGTTTTACATAGATAGTCATATGTAAATGATGAAAGAATAATCGGAACTGATT
CTAGATGCGTGATATACCAAGAACGGAGATCATCGATCCCTCCAATATGATCATAATGAG
GATGAGTAAGAAATACACCATCCAAACGAGGAACACGGTATCGCAATAGCTGTGTTCTAA
GATCTGGACCTGTATCAATGATAAAGTTTTTTCCCTGACTCTGAACCCACACGGAGGAAC
GTAGACGACATATTCTGCCTTGCGAACATACCTCACAAGAACAGAAGGGCACAGGGATTC
CTTCCGAATCTCCTGTGCCTAAAAAAACAATCTTCCCCGAAGAAGATGTTTCTTCCATAA
TAAGGCCTCTTAATCGTTTTCTAAAATTAGTTGTTCAAACCCCACTTCTGTTCCAACTCT
GCTAGCACTCCTTCTTTTCGGATCTCTTGCACAGCTGCCTCGATTTTCAAGGCTAAAGCT
GGGCGATCTGAAGCAACGCCAATCCCGTATCCTAAAACCCACTGATCTTCAGGGAGATCT
ATGGTTGCTGTAGAAAGAGCCGGGAAATCTTTCAAGACAACTTGAGCGATAGATGGCTCT
AAAACAGCGACGGGAGATTTACCATGCATGACTTCCATGAGTACTTCTAGAGTGCTATCA
AAAGAGCGAATATGAACTTCAGAAAGAGACTGTAAATAGGCCTCTTGATAGGTTCCTGTT
TGAACAGCTACAGAACGATATTGAGTGAGTGGCAATGGATGCTTATTCTCTCCTTTAAAC
ACTAAAACCAAGTGTTTTATTTCCTCCCCATAATAGGGAATCATAAGAATTTCCTTCAAT
CTAGAAGGAGTAATGGACATCCCTGTTATAACCGCATCAATCCGATGCTGTTTTAGGTTT
AGAATGAGTGCATCAAAGGAAAACTCCCGAACGTCCAGCGTTTTCCCCAGCTTGTTACTA
ATCTCTCTAGCCAAGTCTATATCGAAGCCTACAACCTCTCCTCGCTTATCAACAAACTCA
AAAGGAGGGTAGGTTGCATTAGTCCCTACAATAAATTTTTCACTATTGGAGTCTCCCCCT
TCTTTTAAACAACCCGTCAAACAAAAACTACAGACAACTGCTAAAAAAGCTATCCATGTT
TTTTTTCTTTTTATGCACATACTCACTCCGACTCAATGGTCTAACGGCAGGGACTATACC
CAACATGATTCTTAAAAAAAATAAGAATCTATACAAAAACTGCTCCTGTTTCTAAGGAGC
CAACCTCTTGAACCCAAAGCCCTAACTCTTCGAGTTCACAAGGAAGAATATGTTGTGATC
CATCACATAAAGCTAGTTCAGGATGCTCATGGACTTCAATCATCAGTCCATCTGCTCCTA
AAGCTATTGCAGCACGAGCTAATGGTAACACTAAATCTCGTCTTCCTGATGCGTGAGAAG
GATCCACGATCACAGGTAAAGAAGTTTCCTTCTTAATCCATGCGACAGTATTCAGATCCA
ATGTATATCGAGTAGTTGTTTCAAAAGTACGAATCCCTCTCTCACAAAGAATAACTCCAG
GACAACTAGCATGCTGTAACAAATATTCTGCAGCAGACAACCATTCTGAAATTGTAGCTG
AAGGATTTCTTTTTAAAATAACCGGACGATGACTTTGTCCTACTTCATCTAGCAAGACAA
AATTTTGCATATTGCGAGCCCCCACTCGTAAAAGATCTACATGCTCTGCTGTAATTTCCA
CATCACGAACATCTAAAACTTCTGTCTCCGTCAATAATCCATGAACAGCTTTTGCTCGGC
TATGCCACACTACGTGATCGGGAGGCCAACCTTGAAAAGAATGCGGGTTCGTTCTTGGCT
TACGAATAGACCCTCGAAAAATATGCGCTCCAGCACTTTTAACCTGTAGCCCTAAAGTAA
TTGCATGTTCTTGGCTTTCCAAGGTACATGGACCAGCAATAATGATAGGAGTCCCTCCAC
CTATAGACACGGTTTCGGATAAACGAATAACGGGACTCCTATTCGAATTAAATACATGAG
GTAGCGGGACCCGTTTTTTTCCCATTAGATTTGTTTTCCTTGTTTCTTCTCTTAACTCAT
GAACAGCAAATCATACACACAGGGAAGAGAAAAGAAATAGAAAGATTTTTCAATGAAAAA
AACGCCCTCTTCTCTTGAAGAGAAGAGAACGTTTAATGATGCTATTCTGATCCGTTAGGC
AACTGTTTAATATCAGAAATTACATCTATCAGCGTCGTAAGAAAAGCTTGAAATAGCGCC
TCATCAGCATATTCAGCTCTTCCTTTGAGTAGTTTCCTACAATAACAAAGCAAACTACAA
GTTAAACACATAACGCCTTGTATAAAGAATAATCTACATTTTTGTTTTAGCATATTTTCT
CACAAAACACAATAGTTTCTATTATAAAACTAAAACAAATAGATCTTAAAAAATAAAATT
AAATTCAAATGAAAACAATTTAATTTAAAACCATTAAATTCATTGAAGACAAAGAAAAAC
TTTTGTTAAAATTTTTTCGCTATACCGCAAAATGATTGCGAGGCTCTTAAAAGCAATGTT
CGGATCTATCCCTTGTTATCCCGGATACAACAATATTCCCGCATACAGTAACAGTTACTT
CTACTGTACACTGTGTGATGGCGTTGTATCACCTACCAACGTGGATATTGCTATTGTTGT
ACCTAACAAACCCACAGCTCACTCAGAATCCAAACTGTCTGTTTTACGCTGTAAAAACCA
TCCTGTTAAAGGTCTGCACTCTGGTGGTCCAATTACTTCTTTAAGAGGTCTGATCCCCTT
TTCATCCACTCTGTTAGAAGAAACTCACCAGAAAATGCTGAACCTCTGCGCTCGTGTTCA
TTGCCTAGACGTACTGACTGTATGCGGCACTTTGATAGCATCTCTCCTTGCTATTACTGG
AGCTATCCTACAGTTCATAGTCGCAGTGCCAATCCCCACCTTTATTCCCTTGATCCTATT
TGGCGTGGCAATAGCCTTCTATTTAGGAGCTTTCTTGTGCACTCGGATCTCTCAAAAAGA
TACTCTGCGCTGGCAAGCTCTTTCTAAAAACATCATCCGTTCTTCCCACAACGTCCCTGT
TCAGGCTGGGACGGAACGTTACACGCTACTTACGGAATTCCCTCCAACTTGTTATGAAAA
CCATTCCATTGATCTGTATTCCATACGCCCAAGTTCATGGTGTGCTCCAAGGGTAGTTGT
GAAAAAAACTGCGTGTAAACTTTCTGCGCGCATACAAAAAATCTTGAAAAACCAGCGCGG
CCACTAGCTATTGATCCCTATTTGAATAAGGCGAATACAGCTCCTGCAGCTGCCGATTGT
AAAGAGGCCGCTTCCTGCAGACAACGCTCTCTTAAAAAACATGTAGCGATTCTATTTTCT
GAATAAGCAATTGCTTCCAAGATAGTCAACTTGTCTTGCCAGCGACTATGTGGATATAAA
CTGATCACTGCATGCAACCCAGCTTCTCCTCCTTCGCGTTGCAAAAAAGAAAGAGCTTTC
TCTAAGGCAAACGCAAAACTCTCTTCTTGTAATGGTTCAACAAAATCCTCGCTATCCCCT
TCTTCCCAAAAGACTTCAGAACAGAAACTCCATCCCACCTGCTGCCCTGCTAAATACTGA
GCGACAACCATTTTTGCTTTGCTGTACTGAGCTGCAACTAATAAACGAATGATCTTCTTC
GCCAAATCCCTTTTCATGATTTCTACCTGCAGAGGAGATGAAGCTACAAAAATCTTCTGA
TCTTCACATAAAAACTGTTCAATAGCTCGACAGGGCTCTATTCTATGAATAAAAGAAGCA
ACAACATCTCCAGCTTCTTCTACCTTCTCTCGACTTACCAAAAGCGCGAAAGCAAGATTC
ACTCGAGAACGCATTCCTTGTACTTTTGATAAAAAACGTCCAGCTAAATGAACTCCATGA
ATCCCTAATGAGCAGACCGCTTCTGAGGCAGCTTCACAAAGGATGCTGGAAGTAGCTGAT
AAACCTTCTGTAAGCTTATCTTCTCCGAAAGGATCTCCTTCTAAATAGAGAATGGCTGCA
GCTTGCATCTGAACACGAGCAGAAAGTGAATTACAAGCTAACTTTTGAACCGATTCCATT
ATAGAAGATGACCGGAATACTCTACCTCCTCTCAGAATGATCTGTAAAGTAGCTACCTGC
ACTTCTGGATGATCTGCAGCCAATAATGTACGAATCTGTTCTTCCGTACACTTTTCAGGA
TATTCCTTTAACATCTCACAGGTCATTAAAGCTTGATCTATGCCAGTTAATACACCACTA
TGAGGCCGAGTAAGAACACATAAAGATCTCCAAGCTTCTCTTCTTTCCGTTCCATCTAAT
TGTGTATTTTGGACTACAACTCGTAAATGAGGCACAAGATCTTGTATCTCCAACACGGCT
GCAGCACGATAAGCAGTGATGCGTACTTGAATAGAAGAATCATTTTTCGCTAAATCGCCC
ACGGCGCGCAGTAAGCAACTAGAACCATACATAACAGCTACTTGTACAGCAATCTCACGT
ACGGTATCGCTATCATCAGACAAAGCCTGCAAAACAATAGGCACTAACCGATAGTCTCTC
GCCATCCCTACAGCTAAAATAGTAATTACTCGAACGGTAAGTGAAGAATGTCTAATATTT
TTTTGTAGAAGAGAAGCTGCAAGATCCTCATGAATATCACGATCTGCTTCCAATGAAGGA
AAGCGTTCTTGAGAACGGAGGAAGGCCTCTCTCCAAGCAGAATATTCATGATGTTTGGCT
AAGGCTCGTAAAGCCAAGCGAGCTTCTAGTAAGGAACAATCGGAAGATAATGAGGTCTTA
GCCTCTTGCGCTGCGGTACGATACTCACAAAAACGCATTCGTTGTTGGATGGAATTAGAT
CCATCCACACAACACATAACGAGCAGATATACTATGCTATGGAGCCTAATAAGCCTCCAC
CAAGAAGATGAATGTGTAGGTGGAATACGCTCTGCCCCCCTTCTAAGCCATTGTTGACAA
CAACGCGATACCCATTTTCTATCCCGAAATTTCGAGCCATCAACTGAATAATCTTCCCAG
CTTCTGCAAGCAAGAGAAAATCGTCGCCTTGTATATCCTGTAACTTCTCAATATGCTTCT
TGGGAATAATGAGCAAATGTACTGGAGCTTGAGGGAACTTATCTTTAATCACGATAAAGT
TTTCATCCTCAAAAACCTTATCGCATTCCACAGCTCCTTCTATAATGCGTTCAAAAATGG
TAGTCATACTAATCTCTGCTGTTTTAACACTAAATTCAGTGCTTCTTCACAACTCTCTTG
ACTATCCCATACAGAAAGAAATAGTCCTTTGTGACAAAAAATAGCACCAGGAATTCCCGT
AGCTTGAACCAACTGATCTCCAAGCAATCCTGCCCACTCCTCAGGGAAAGGAATCCGGAC
TTCCATCCGGCGATCCAAAGTAGGTGGAATGCCTCGCAAAATCCATTGATCCGAGCAAGG
GAAACTGACAAAAGCTGCCGGATGACTTTCTCCTCCCAAAGAGAAGAAATTCTCCTGCCA
TGCTAACGGACGATCAAATCGCAAACAAACACTTTCCTTTTCCATGACTTGTTTCACAAT
ATCACGACACACACGATCATAACAGAACTTCTCTCGCAAACGAGTTAGTAAATCGATTGC
AAACCGTAAAGCAAAGAAAAATTCTTTGTCTGTATTTCCTCCTTCTTCCAAAGGATTGTA
GATTTTGATAATATCAGAGAAAGAACAGAAGCCTTCTTTAGAAAAAAAACGTCCATTATC
TTGCTCATCTACACCATGTACTAACGTGTTATTCAGATACTCGTACTCATCGTGAGAAAG
AAATCCCAGACCATGCAAATAATCCAGAACCATCCCTGCGCTACTCCAAGATCCTGTGTA
AGAAACTTGGTGGTGATCGAAACGCTTATGCTCTGTAGAGTAGCGGCCTCCTACATCACA
GACGTACTCACATTGCGCCAACTTTTGGGGATCTCTGGTACGAACGATTTTGTTCTCATC
AACAAGATCAAACATGATCAATAAAGCGCAAGCCGTCACTTCATCTGCGTGAAAAGAACC
ATCATGTGTGCCAACACTTCTTGGAATTTGCATTCTCATTATCCTCCGTGATCCCCTCGA
CAATAGAACAACAAACAAACCTCGGCCGGTAGTACCATATCCAAAAGCTGAAAATCCTCC
ATCCTACTTGCAGTTTAGGATTAATATCAAGCGTTCCGCTGAAGGTATTTTCCTGTTCGA
AGCCCTAGATCTTCTTTACCTACATCACATTTAAAAATAAATCCTTTACAAAGCTCGCAT
TAAGCAGCATATAGCGTTCTTTAAACTCTCTTTTTAAAAATTTTTCCTATAAGCTGGTTC
TTCACACACGAGGATTCCAATGACGCTCTTTCATTCTCATCATGATGCCGTCTCTCCAGA
CAGCTACCTATGTTCTTCCCTTCAGTTAGTTGGTACTGGCGTATACGAAGGAGAAATCGA
GATTCAAAATATCCCCTCTTATTTCCTTGGATTCCAATTACCCTCTCATTGCATACACCT
TAATTTAAAGAGCTCTCTAGCTCAATTAGGAATAGATGCCTCCCTTCTTCACTGCGAATT
GAGCAAAAATCAACATCGAGCACATATACATGCTCAATTTACCGGTCATGGCCCCATTGC
TGAATCTATGCTAGCCCTTCTCCAACCAGGAGATCGTGTAGCAAAACTATTTGCTGCAGA
CGATCGCAGACTGGTCCGATCTCCAGATTACCTCGAAAGCATGCTGAAAAATACAGATAA
AGCTGGCCATCCTTTGCTCTGTTTTGGGAAAAAATTAGAACACTTGATTTCTTTTGATGT
GGTAGATGATCGCCTTGTCGTCTCCCTTCCTACCCTGCCGGGAGTTGTTCGTTATGATTC
GGATATTTATGGACTCCTTCCTCTTATTCAAAAATCACTCAGTAATCCCAAACTCAGCAT
TCGTCACTTTTTAGCTCTGTACCAACAGATTGTGGAAGGGCAACATGTCTCTTGCGGAAA
CCATATTCTTCTGATCAAAACAGAACCGCTGCACATCCGCACTGTATTTGCTCGCGTGGT
AAATCAACTCCTCCCTCAAGGTCTCTCCCACACTTCTGCCAATATTTTGGAACCAACCAC
TCGAGAATCCGGGGATATCTTTGAATTTTTTGGGAACCCTTCTGCACAGATAGAAAGAAT
TCCTTTAGAATTTTTCACTATCGAACCCTATAAAGAACATTCTTACTTCTGTAATCGGGA
TTTATTACAAACCATCTTACAATCAGAAAGCGAAATCAAAAAAATATTCGAAACAGCGCC
CAAAGAACCTGTCAAAGCTGCCACCTATTTATCAAAAGGCAGTGAAATCTCTTCCCTGCA
CACAGACTCTTGGCTCACAGGATCCGCAGCTGCCTATCAATATAGTGAGCAAGCAGATAA
AAACGAGTACACTCATGCTCAACCTTGCTATCCTTTCTTAGAAGCAATGGAAATGGGCCT
GATCAATAGCGAAGGAGCCTTACTCACTCGTTATTTCCCTTCAGCTAGCTTAAAAGGAAT
GTTGATTTCCTACCATGTGCGCCACTATCTCAAACAAATCTACTTTCAAGTTCCCTCTTA
TACACATGGAAACTATTTCTCTCATAATGACAGAGGTTTGCTATTAGATCTGCAGCAAGC
AGATATTGATGTTTTCTGGGCAGATGAAGAAAGCGGCCGTGTGTTGCAATATACAAAACG
ACGCGATAAGAATAGCGGTATGTTCGTGATCAAAAATCGTGTTGAAGAGTTTCGATCAGC
TTATTTTATTGCTATTTATGGCTCTCGTCTCCTTGAGAATAATTTCTCTGCTCAGCTCCA
TACCCTCCTAGCGGGCTTACAGCAAGCAGCACATACTCTCGGCATTCCTGGATTCTCAAA
GCCTACCCCACTTGCAGTCATCACCGGAGGCGGCACTGGAGTTATGGCCACAGGAAATCG
TGTAGCTAAAGAACTAGGAATCCTATCTTGTGGAACCGTTCTTGATTTAGAAGCTTCTCC
AGCACAAATCGACCAACCTACCAATGAATTCTTAGATGCTAAAATGACATACCGCCTACC
TCAACTTATAGAAAGGCAAGAACACTTTTATGCAGACCTTCCTATCCTTGTAGTTGGCGG
TGTAGGAACCGATTTCGAACTCTACCTAGAACTTGTCTATCTCAAAACAGGAGCTAAACC
ACCGACTCCCATTTTCCTAATTGGACCTATTGAATACTGGAAAGAAAAAGTGGCCCACGC
CTACGAGATCAACCTCAAAGCAGGAACCATCCGTGGATCCGAATGGATCAGCAACTGCCT
ATATTGTATCACTTCTCCGGAAGCTGGAATTGCCGTATTCGAACAATTCCTAGCTGGAGA
ACTCCCTATAGGATACGACTATCCTCCAGCTCCAGATGGATTAGTGATCGTCTAAAACAA
CAATTCCCTTAGGATTTTTTTCCTGTAGTGGAGGAAGATTCTGAGGGAAATTGCTCAAGT
AAGAAGGCCTTTATAGATCTAGGCAATAAAACCTTTTTCCTACGAGAGGCCTCTCCCGCT
ATTAAAGTAACATCGCTTTTAGGAATAGATAAAAAATTTGCAAGTAATGCCACAACAGCA
TCGTTGGCTTTACCTTTTTCTGGAACTTCAGTTACCCGAACTCTTAATATACCATCTTCC
AAACATACGACTCTATTCTCTCGCGCCTTTGTAGTGACCCTAACCTCTAAAACCCAAAAG
CCTTCTAACAAAATATTCTCCTTCTCCTTACTCAGGAGTTTTAAAAGAAAACGCACCGTT
TTTACGTTTCCTCACACAATTAACTAACAAGCATACTCATTCTGGATTTCATTGCCTCCT
AAAATTCTTAGTCAAATCCGAAAGAAGCCGACACTCGAGCGCTCTTCTCCTAAAAATCTT
GTTTTTTCTCTGCTTCCGAGTTATAACGCGGCTGTCTCATAACCCACACTAACATGATGA
AACCTCTACGTTTCGGTTATTTCTTTTGCGCAATCTATTTTACTTTGTTACAGGCAGCGT
TTGCTAAAGAACCGAATTCTTGTCCCGACTGCCAGAATAATTGGAAAGAAGTCACCCACA
CGGATCAACTCCCTGAAAACATCATTCATGCTGATGATGCTTGTTATCACTCTGGTTATG
TACAGGCTCTCATTGATATGCATTTCTTAGATAGCTGCTGCCAGGTCATCGTTGAAAACC
AAACTGCTTACTTATTTTCTCTTCCTACAGATGATGTTACGCGCAACGCCATTATCAACC
TAATTAAAGACCTTCCATTCATTCACTCCGTAGAAATCTGCCAAGCATCCTATCAAACCT
GTCATCATCAAGGCCCTCATGGAAAGACTTCTCTTCCAGAACAACGTTCTTTCTGTACAA
AGGTCTGTGGAAAAGAAGCTATTTGGTTACCACAGAATACCATCCTATTCTCGCCTCTTG
TAGCAGATACTAGACAAGCAACTAATAGTGCAGGTATCCGTTTTAACGACGAAGTCGTAG
GAAAACGTGTTGGCTCTGCTACCTTCGGTGGAGATTTTATCTTCTTACGATTATTTGATA
TCTCCCGATTCCATGGAGACATGGATATTGGTCTCCAAGGAGCTGTATTCTCTGTTTTCG
ACCTGGATCATCCAGAAGCTTGCATGGTCAACTCTGACTTTTTTGTCGCCGCTTTGTGCA
ACTTTGCAGTGAACAAATGGAGCTACCGCTTCAGACTATGGCATCTTTCTTCTCATCTTG
GCGACGAATTTATTCTTGCCAACCAGTTACCTCCTAAAAAACGTTATAATCGAAGCGATG
AAGCCGTCGATTTCTTTGCTTCTTTTCGTTACACTCCACAGATCCGTGTTTATGGAGGTA
TTGGGTATATCATTAGTCGAGATTTAACATTCCCTGAAGATCCTCTTTACTTTGAAGGAG
GTATCGAACTACGTCCTTTCGGATTACGGGAAGACAACCTTCATGCCCAACCCGTCTTTG
CTATGCATTTTCGCTTTTGGGAAGAGCATGACTTCTCTATAGACCAAACTTATATAGTAG
GCATGGAGTGGTCCAAATTCCAGGATGTAGGGAGAAAAGTGCGCGCTGTATTGGAATACC
ACCAAGGTTTCTCCCACGAAGGACAATTTGTCCGAGAAGAATGCGATTATTATGGCTTTC
GATTAAGTTATGGCTTCTAGCTTTTCTCAGTGCTCTCTAAAAATTACGCTGGACAGATGA
GAGTCTCATCTTTATATTACCGTCCACCATTTTGACTCTCCCGTGTTTCATGGACTTTAG
GTGGTTTATGAAAAGAAACCCTCACTTCGTATCATTAACAAAAAATTATTTATTCGCAGA
TTTACAGAAGAGAGTCGCCCAATTTCGTTTAGAAAATCCCCAACATACAGTTATTAATTT
ATCTATTGGAGATACCACCCAACCACTAAATGCTAGTGTCGCTGAGGCTTTTGCCAGCTC
TATTGCCCGTTTGAGCTCTCCTACAACCTGTCGCGGATATGGACCAGACTTTGGACTACC
TGCATTAAGACAAAAATTATCGGAAGATTTCTATCGCGGCTTTGTTGATGCAAAAGAAAT
TTTCATTTCGGATGGAGCAAAAGTAGATCTCTTCCGTTTACTATCCTTTTTTGGTCCCAA
TCAAACAGTGGCTATTCAGGATCCTTCTTATCCTGCATATCTCGATATCGCTCGCTTAAC
AGGGGCAAAGGAAATTATCGCTCTCCCTTGCTTGCAAGAAAATGCATTCTTCCCAGAATT
TCCAGAGGACACTCACATCGATATTTTATGTCTATGTTCTCCTAATAACCCAACAGGGAC
TGTTTTAAATAAAGACCAATTACGTGCGATCGTTCATTATGCAATAGAACACGAGATTCT
CATTTTATTTGATGCAGCTTATAGCACCTTCATTTCCGATCCTTCTCTCCCTAAAAGTAT
ATTTGAAATTCCTGATGCACGGTTTTGTGCAATAGAAATCAATTCGTTCTCCAAACCTCT
AGGATTTGCAGGCATTCGTTTAGGTTGGACCGTCATCCCTCAAGAATTGACTTATGCAGA
CGGCCATTTTGTGATTCAAGACTGGGAACGCTTCCTTTCAACCACTTTTAATGGGGCTTC
TATCCCCGCTCAAGAAGCTGGCGTTGCAGGATTGTCCATTCTCCCTCAACTTGAAGCGAT
CCACTATTATCGAGAAAATAGCGACCTACTCAGAAAAGCGCTATTGGCAACAGGATTTGA
AGTATTCGGTGGGGAACACGCCCCTTATCTATGGGTCAAACCCACTCAAGCGAACATCTC
TGATAGAGATCTTTTTGACTTTTTCTTACGAGAGTACCATATCGCAATTACGCCCGGAAT
TGGATTTGGCCGTAGTGGTTCGGGATTTGTACGCTTCTCTTCCTTAGGGAAACGTGAAGA
CATATTAGCAGCCTGCGAACGTTTACAAATGGCTCCTGCTCTGCAATCATAAGGTTTGTA
TGCTTTTGCGAAAATTTTGTGGCTATCTTTTTTGTAGTTCCCTAGTTTGTTCTTTTATTT
CCGTCATTGTTGTTTCCTTTCGTTCAGAACCAATAACGCCTAGCATTGCTATCTTCTCTT
CCTTTTCCCATAATTCTCTTAGTGAATGCATAGAGAGTTGTCAAAAAGAACTGACCAGCT
TTGGGAACATGCCCACTATCTCTCTATTTAATGCTGAGGATAATGTAGTCAAAGCAAGAA
AAATCGCTCGCACCCTTCATAAAGACCCTAATGTTGTCATGATCATTACTTTAGGCCCCA
TTGCAACTAAAGTAATGAGTCAAATCGAAACACAAAAACCGATCATTTATGCTGTTGTCC
CTGCAGGAGAAGCTCTCCGATTCCCAAAAGAGCAGGTTAATATATACGGGGTTAATGGTA
GCGTAGACACAAACCAATGTTGTTTCGCGATTCATGCGGTAACCAACAACGCGAATTCGT
TGGTTTATCTACAACCCCGCGAACCTTTCCCTTCTTCCTTACAGGAAGAAATTACAAATA
AACTCCGCGCGTCAGGCATTAAAGTGACAGAACTTCCTATTTCTGCAGCCAACATGTCGT
CTCGCATTCAGTTTATTGCAGAAAATCGTCCTTCCGCAGTCTTTTTCCCTCTTTCTTCCT
TATCAGAAAAAATGGGAACGACGCTCATTAAAAGCATCTTAAAAGAAAATATTCCTCTGA
TCACAGATGACTCTTCCCTTGTTATGGAAGGTGCTTGTGCAGCATGTAGCGTTGATTATA
AACTATCAGGCAAACAAATAGCCTATATCGTTCGTTATTTGCTCAGCAAGAAAAACAATG
AAGAGCATTTGAACCAGATTAGCGCAGAGCCGATCCTTTCCAAAATTACTTTCAATGAGG
AAATTATCCGGTTCTTAGGACTTCCATTTAATATGGCTCCGGCTCACCAATTTATCTCTT
TCCACTCTGCAGATAATACTGGATTAGTGACTTTACAAATCCCTTAATCCTACTATTGAA
ATCCTCTATCATCATCGGAAACGGATTCCGAATCTAAACTCTCATCTTGAGGCATAGAGA
ATAGAGTATCCTCTCCGGACAGAGCTCCCCCATCCCGCAAGCGGTCCCGTAGAGAACGAG
GGTCTTCCACAGAAGGACTAGAACTTAAATGCGACGCGTAAGGGTTAATGAATAAGCCTG
GACGCATGTAATAGTCTGTGTCCTCAGGCTCAACCTCTACCCTCCTCGATATCCAATGAA
AGAAACGCAAGATCTGGTAGTAAATGGCTCGCAAAGCACCCATTAAATGCTCTTGCAAAA
ACTGACAGGCTCTTCTTCCTGCAGAACAGCATGCCGTTACCTCCTCTTCAGAAGCTTGGT
CATTAATGCTCAAAGGTCCGTCATCATGTAAACGTTCCGCAGAACGAGCTAAGTTGCAGA
TAGATTGATTAATAGAGCCGACCTCTCCGTTGGCTCGAAGTCTCCACTCCCCTTTCTCAT
TGACCTCTAATCCTAACTTATGTAAGCGAGCTAGAACCGTATCGCTATCCTTACCTAAAA
TGGACTTGAGATCTTCTTGAGGAACTGCACGAAGCGTTTTATGTAGTGTTGCAAAAGACG
CGGTTACTAGTCCTGCGTGATGACGTATTCCTCTAGCTAATCTTCTTAATGAATGTCGGT
TATGCGCAAGCCCATGACGAACAGAAAGGGAGCGGAGTCTCTGGTTTCTAGCTATCTCTT
CTCGATGAGAATTAGAACGATTCGTTCCTTTCAGAGCGCTCTTATTTCTTACCCCAGGAG
ACTCTAGCTGCTCTTCACTAGAAGAAATCGCTTGCAGTAGAGCTTCCATGTCTTCATCCA
GTTTCTGCACGTTCGCGTCGTTCTTCTCCATTACATCCGCGATGATCTCAGCGACTTCAA
CCTCGCCAACTGCTCCTCCCACACTTGGAGAAGATGCCATTGCATCCGACTGAATAATCG
GAAGTGCAAGCTGCTGAATATCTTCTGCAGAGGTACTCTTCCCTACAGCAGAGAAAGAAA
TAGTCTGACCAGAGGGTGTGACCCCTTCGGGATTCATCCCCTCGTCTTCCCTAGAATTGG
GAAGCCTCTCAGGAGAAGAACCCGATGTTCCTTGTATAGAAGACATAGAGATTTAAAAAC
AAAATTTGCAAAAACGCTTAAATTAATTTTAAGAAACAAACAAAAGAAACATCAAGTTAT
TAAGAAATAAAGAATCTGAACTAGTTAAAATCCAATAATAACAAAAAAATCACAGAGATT
GATCTAGAAACACTCCTATGCTAAGATGCTCTTCTACACGAAACAATATAAAGCACTTCC
TTCCCTATGAGAACGTCCCTCCTGTTTTACAGAACTTCCAAAAATGTAAATAAAGAAGCC
TCTGTTCTTTCCTACGAGCTTCTTCAGAAAGCAGGGTATCTTTTCAAAACATCTAAAGGG
ATTTACTCATACACACCTCTCTTCCAACGAGTTATCCTAAAAATGACCGAAATCATTCGT
GAAGAACTCAATGCTATTGGAGGACAAGAGGTCTGTCTCCCTCTCCTGCAACCAGCAGAA
CTATGGGAAAAAACCGGTCGTTGGAAGGCCTTTTTATCGGAAAAATTACTCTATGTGCTT
AAGGATAGAGAAAATGAGGCAATGTGTTTAGCCCCTACCCACGAAGAGGTTGTCTCTGAA
TTCGTGGCTCAGTGGCTAACAGGACGAGAACAGCTCCCTATCCACCTATACCAAATCGGA
ACCAAATTCCGAGATGAAATCCGACCTCGCTTTGGGCTTATGCGTGCCAAAGAGTTCTTA
ATGGAAGATAGCTATACTTTTTCTGACTCTCCAGAACAAATGGAAGAACAGTATGCAAAG
CTACGTCTAGCTTACCAGCGCATCTTTGATCGATTAAATCTCAAATATGTAATTGTTGCT
GCAGATGGAGGGAAAATTGGTAAGGGGAAATCTGAGGAATTCCATGTTCTCTGCTCTTTA
GGAGAAGACACGATCTGTGTGAGTGGGTCTTACGGAGCGAATGTAGAAGCAGCACAAGCA
ATCCCTCCATCCTATGTTTACGATTCAAACCTTCTACCTGTAGAAGAAGTTGCGACTCCT
AACATTCGAACAGTTGAAGACTTAGAAGTCTTTTTTAACACCCCTAAACATAAAATACTG
AAAACTTTAGTTGTTAAAACTCGCCAAAAAGACTCGGAGAAATTCTTTGCGATTTGTATC
CGAGGGGATCGTCAGATCAACTTAACCAAAGTTGCATCTTTCCTACAAGTTGATGACTGC
GAGCTGGCTTCTGAGGAAGAGATCCTTAAGCATCTTCATGTTGAAAAAGGATTTATCGGA
CCTCTATACTGTCCTATCCCCTGTTATGCAGACGAAACAACGCGCCTAATGACTAACTTC
ATCTGCGCAAACAACCAAAAAGACGTGCACTGCAAGCATGTGAACTGGGGACGCGATATC
CCTCTTCCAGCTTTCGGAGACTTTCTTTTAGCAGAAGCTGGAGACCTTTGTCCTCAAAAT
GGAGGAGCTCCCTATGAAATTTTCCAAGGCGTCGAAGTCGCTCATATCTTCAATCTGGGA
ACCCGCTATACGGAGAGCTTCTCCGTAGGGTTCCAGGATAAAAATGGAGATAAGCAGCTT
TGCTGGATGGGGACATATGGTATTGGAGTAGGGAGAACTCTTGCTGCATGCATAGAACAG
CTCGCTGATAACAAAGGACTGGTTTGGCCTTTAGCTGTAGCTCCTTTCTCCATCACCATT
CTCTATAACGGTGGTGATACGGAAGGAGAAGCCACCGCCTTACAACTTTATCAAAGCCTG
AATACTGAAGGCTTTGAGCCTCTACTAGATGATCGCAATGAACGCCTTGGGTTTAAGTTA
AAAGACAGCGATTTACTAGGTATCCCGTACAAATTGATCATTGGGAAGTCTTTCCAAAGT
ACAGGCTTATTAGAAATCGAATCACGCTCAGGAGAAAAATGTAATGTTTCTCCTGAAAAC
CTATTGGATTGGTGCTCTAAAAATCTTCCTTGTCATACAAGAAAGATCCCTCCACTCCGA
GAACAAAACTAGCACTCTTTAGTTGCGAGCGCTAAAATTCTTGACCAGTGGAGACGGTTT
TCTTATAATGACACCGACTTATGGAAAATAGAATAGAAATGTCCCAACTGCGAGCATCGA
AAAAAGATTCAAAGATTTCGTATGTTCTGCTTATGGCTACTAAGCTCTACCTAGAGAGTG
GCCAACCAGTAGGCTCGAAACTTCTTAAGGAAACTTATTGTTCCGATCTGAGTTCGGCAA
CGATACGAAATTACTTTGCTCAGCTTGAAACGGATGGATTCTTACGAAAAAATCATATCT
CCGGAGGGAGGATCCCCACAGATCTAGCTTTTCGTTATTATGCGGATCATAACGCGCCTT
TTCTTGAGCAAGAAGAAATCTTAGCAATCCAACAAAAACTGACAGAGCTTCCGGAATACA
GCAAAAATATCGTAAAGGATCTGCAAAAAGCCTCAGAGGTGCTCTCCGATATTCTGCAAC
TCCCTGTCTGCTTCTCTTCACCTCGTTTTGAAAGCGATTCCGTTATTAATATTCAACTCG
TAGCTATAGATGATCAACGCGTAGTCTTTGTACTCTCAACTGAGTTTGGGCAAGTTTTTA
CAGATGTCCTTTGGCTGCCTGAACAACTACCTGAGAACTCTTTAAAAAGAATTGAGGGTT
TTCTACAAAATTACTTACGCAAACAACCTTCCGATAGTCTCCTTTCTCAAAAAGAAGAAG
ATTTAGGGATGGTCTTGTATAATGAAGTTGTGGTCCGTTACCTTACTCGTTACTGCCATT
TTAGCGAGGAAGATCTGTACCAAACAGGCCTATCCAGATTACTCAAATACGAAACTTTCA
AAGATCCTGAAACGCTCGCTCAAGGTCTCGCTTTCTTTGAAAACCGTAAACACATGTGTC
AACTTTTAAATACTTACCTGCATAAGGAAACTCCTACCGCATTTATTGGTCGAGAGCTTA
CTGATATCGTTGGGAATACCGATCCTTCGTGTGCAGTAATTACTATTCCTTATTACATGG
ACCGTACTCCTTTAGGTGCTTTCGGTGTACTAGGTCCTATGAACCTGCCTTATCAACAGG
TATTCGGCACACTGTCCTTATTCACAGAACGACTAAAAGTCATTCTAACTCAAAGTTTTT
ACAAGTTTAAATTGTCATTCAGAAGACCTTGCCCGACCGACCCTAGATGCTCACAAAGAC
CAGCAGAGTTGACTCGGAGCTCTTCTATAAAATTATTACCCGCTAAGGAGCTATCATGAC
AGAAACCCCAAATACCTCGTCGGAAGAAATTCAGACTAGCGAGCCTTCACCTGACAATGA
ACTCCAAGTGCTCCAGCAAGAAAACGCCAATTTAAAGGCTGAGCTGCAAGAACAGAATGA
TCGATATCTGATGGCTCTCGCTGAAGCAGAAAACTCAAGAAAACGACTACAGAAAGAACG
CACAGAAATGATGCAGTATGCTGTAGAAAATGCTCTTATGGATTTCCTTCCTCCTATCGA
AAGTATGGAAAAGGCTTTGGGATTCGCTTCTCAAACCTCTGAAGAAGTAAAAAATTGGGC
TATAGGATTCCAAATGATCCTTCAACAATTTAAGCAAATCTTCGAAGAGAAAGGTGTGGT
TGAATATTCCTCGAAAGGAGAACTATTTAATCCGTACCTGCATGAAGCTGTAGAAATCGA
AGAAACCACAACAATTCCAGAAGGGACTATCTTGGAGGAATTTACTAAAGGTTATAAGAT
AGGAGATCGTCCTATTCGCGTAGCCAAAGTGAAAGTAGCAAAACTTCCTGCTAAAGGAAA
CTCAGACAGTAACGAAGAAAAAGAATAATTATCCTAGAAATTAGGTGTTCAATATGAGCG
AAAAAAGAAAGTCTAACAAAATTATTGGTATCGACCTAGGGACGACCAACTCTTGCGTCT
CTGTTATGGAAGGTGGCCAACCTAAAGTTATTGCCTCTTCTGAAGGAACTCGTACTACTC
CTTCTATCGTTGCTTTTAAAGGCGGCGAAACTCTTGTTGGAATTCCTGCAAAACGTCAGG
CAGTAACCAATCCTGAAAAAACATTGGCTTCTACTAAGCGATTCATCGGTAGAAAATTCT
CTGAAGTCGAATCTGAAATTAAAACAGTCCCCTACAAAGTTGCTCCTAACTCGAAAGGAG
ATGCGGTCTTTGATGTGGAACAAAAACTGTACACTCCAGAAGAAATCGGCGCTCAGATCC
TCATGAAGATGAAGGAAACTGCTGAGGCTTATCTCGGAGAAACAGTAACGGAAGCAGTCA
TTACCGTACCAGCTTACTTTAACGATTCTCAAAGAGCTTCTACAAAAGATGCTGGACGTA
TCGCAGGATTAGATGTTAAACGCATTATTCCTGAACCAACAGCGGCCGCTCTTGCTTATG
GTATTGATAAGGAAGGAGATAAAAAAATCGCCGTCTTCGACTTAGGAGGAGGAACTTTCG
ATATTTCTATCTTGGAAATCGGTGACGGAGTTTTTGAAGTTCTCTCAACCAACGGGGATA
CTCACTTGGGAGGAGACGACTTCGACGGAGTCATCATCAACTGGATGCTTGATGAATTCA
AAAAACAAGAAGGCATTGATCTAAGCAAAGATAACATGGCTTTGCAAAGATTGAAAGATG
CTGCTGAAAAAGCAAAAATAGAATTGTCTGGTGTATCGTCTACTGAAATCAATCAGCCAT
TCATCACTATCGACGCTAATGGACCTAAACATTTGGCTTTAACTCTAACTCGCGCTCAAT
TCGAACACCTAGCTTCCTCTCTCATTGAGCGAACCAAACAACCTTGTGCTCAGGCTTTAA
AAGATGCTAAATTGTCCGCTTCTGACATTGATGATGTTCTTCTAGTTGGCGGAATGTCCA
GAATGCCTGCGGTACAAGCAGTTGTAAAAGAGATCTTTGGTAAAGAGCCTAATAAAGGCG
TCAATCCAGATGAAGTTGTAGCGATTGGAGCTGCTATTCAGGGTGGTGTCCTCGGCGGAG
AAGTGAAAGACGTTCTGTTGTTGGATGTGATTCCCCTCTCTTTAGGAATTGAGACTCTAG
GTGGGGTCATGACTCCTTTGGTAGAGAGAAACACTACAATCCCTACTCAGAAGAAGCAAA
TCTTCTCTACAGCCGCTGACAATCAGCCAGCAGTGACTATCGTCGTTCTTCAAGGTGAAC
GGCCTATGGCGAAAGACAATAAGGAAATTGGAAGATTTGATCTAACAGACATTCCTCCTG
CTCCTCGCGGCCATCCACAAATTGAGGTAACCTTCGATATTGATGCCAACGGAATTTTAC
ACGTTTCTGCTAAAGATGCTGCTAGTGGCCGCGAACAAAAAATCCGTATTGAAGCAAGCT
CTGGATTAAAAGAAGATGAAATTCAACAAATGATCCGCGATGCAGAGCTTCATAAAGAGG
AAGACAAACAACGAAAAGAAGCTTCTGATGTGAAAAATGAAGCCGATGGAATGATCTTTA
GAGCCGAAAAAGCTGTGAAAGATTACCACGACAAAATTCCTGCAGAACTTGTTAAAGAAA
TTGAAGAGCATATTGAGAAAGTACGCCAAGCAATCAAAGAAGATGCTTCCACAACAGCTA
TCAAAGCAGCTTCTGATGAGTTGAGTACTCGTATGCAAAAAATCGGAGAAGCTATGCAGG
CTCAATCCGCATCCGCAGCAGCATCTTCTGCAGCGAATGCTCAAGGAGGGCCAAACATTA
ACTCCGAAGATCTGAAAAAACATAGTTTCAGCACACGACCTCCAGCAGGAGGAAGCGCCT
CTTCTACAGACAACATTGAAGATGCTGATGTTGAAATTGTTGATAAACCTGAGTAAGATG
CTTTATTCATCTTCCTTAAGCAAGAGCCTCTTGAAAAAGGGGCTCTTGCAGCTTTTTTTT
AAAAAATCCTTCTCCTCTCTTCTTTCTTAAGAGTAATTAATCCCTTTGTTCATGTATGCT
AGATAGTACGTATCTTGACTGTTATGGCATAAACACCATTTCTAAGAGATGTTGCATCAT
CAAAAACCGGCTGCCCTACTAACCCCAGACTTCAAGATGCAAAAACATTCCTTGGGGGTT
TGAGAAGTAAGAATGTACCGGCAGTACGACAGTAATGGAGTTTAGCTTGTGGGAAAAGCT
AAAAACAAAAAGAAATTTCTAAAAAATAGAAAGCAGGTTTTGGTTCCTGGTACCTTATTC
ATCCATTCTAGAAAGGGCTTTGGATTTGTATCCCCAGATCAACCGGAGTTATATCCTTTT
GATATTTTCATCTCAGCTAGCGACTTAAAAGGTGCTTTGGATGGAGATCATGTTCTCGTG
GCTCTCCCCTTTTCTCTTCGTGGAGGAGAAAAAAGAAAAGGGGTCATTCATAAAGTTCTT
TCTCGGGGGAAAACAGTCTTAGTAGGGACTATTGTCTCTCTTATCAATCCAACTCTAGCT
ATGGTTTGTGTGAATACCATAGGCCCTGAACATCCTTTAAAAGCCGAGCTCTTACCTAAA
AGGACTTACAAACTAGGAGATCGGTTGTTACTAAAAACTCCTGTGTGGAAGGAGAATTAT
CCCAGTAAAGAACCACCTCCCTTGGCTATGCTGGAATTTATAGGCAATATCTCTAATGCT
AAGACAGATTTTCCTGTTATTAAAGCCGAATTCTCTATTACAGAAGAGTTCCCCGATGCA
GTGGTACAGGAAGCTAGTCAGTTCTTACAAAAGCACGTAACACAAGCGTTACACTCGAGG
AAAGATCTCCGAGATTTGTTATGTTTCACCATAGACTCTTCCTCTGCTAAGGACTTTGAC
GACGCAGTCTCACTAACTTATGATCATGAGGGAAACTATATTCTAGGTGTTCATATTGCG
GACGTCTCCCACTACGTGACTCCAAATTCCGCTTTGGATAGAGAAGCTGCTAAACGGTGC
AACTCGATCTACTTCCCTGGGAAAGTCATCCCTATGCTGCCTTCAGCCCTTTCTGACAAT
CTGTGCAGCTTAAAACCTAATGTGGATCGCTTAGCTGTATCTGTATTTATGACTTTCTCT
AAAGAGGGATTCCTTTCTGACTACCGAATTTTGCGTAGCGTCATTCGTAGTAAATACCGT
ATGACATATGATGAGGTAGATGAAATTATCGAGAAAAAACAGACTCACCCTATTTCTAGA
ACCATTTTAAAGATGGCTGAATTGAGCCGTATTTTTTCTGACATCCGAGAACAACGTGGA
TGCACGCGTCTCGTTCTTCCTTCGTTCACGATGTCTCTTGATAATTTACAAGAGCCTGTA
GCCCTTATCGAAAACAAACAAACAGCTGCTCATAAACTCATTGAAGAGTTTATGCTGAAA
GCGAATGAAGTGATAGCCTATCACATTTCCCATCAGGGAATAACCATGCCATTCCGCACA
CATGAACCTCCTAATGAAGAAAGTCTCCTTGTGTTTCAAGAGACAGCAAAGGCTATGGGC
TTCACCATTACACAAACCCCGGCGCAAGAACCAGATTACCAATATTTATTGCAGGAAACG
ACTGCAGGCCATCCTTTGGAGCCAATCCTTCATTTTCAGTTTGTACGCAGTATGAAGACG
GCTTCCTATTCTACGGAAAACAAAGGCCATTACGGTCTGTGCTTAGACTACTACACACAC
TTTACTAGCCCGATCCGCCGATACGTGGATTTGATCGTTCACCGACTGCTTTTCCATCCT
CTCTCTGTAGAAGAAGAGCATCTTGAACAAATTGTTCGAGCCTGCTCATCCCAAGAACGC
ATTGCAGCGAAAGCTGAGGGAGCTTTTGTAAATATTAAGAAGGCTCGCTTCTTGAAAAAA
TTCATAGAAGAGCAGCCTGCAACTCTTTATAAAGCTTTCATTATTACAGCATCCCCGGAA
GGGATCTCTTTTGTCCTCCCAGAATTTTGTCATGAAGGTTTCATTCCTGCGGCTAAACTA
CCTCAAGCGTACGTCCTTCAAACAAAAATAGGATTAGAAGAACTTCCTGAGCATTTGCGT
CCTGGAGCTGTTATTTCTGTGCAACTGGCTTCTGTCACCTTGCTCACACAGTCTATCGAG
TGGACGTTGGTTGAAGCCACAACTAAAGCTAAAGCAAAGCGTACTTCTAAAAAGAAAAAA
ACAGAATCTGTCACGACTAAAGAAAAGAAAAAGAGTTCTGCTAAAAAGAAAAAAGGAGCT
ACCAAAACGAAGAAGGGCAGTGGGAAAAATTAGATCCTTCAAATTATTCCTTACATGAAT
TTTTTGTCTGACCGACTTTCTCCCATTGAAAAAGATTTTCTTAAACAAAACGTGCTTTAC
TTCTTGCAGAAAAATCGGTAAACTTGCCGTTTCGTCTAGGCAGACTCGTCCGCGTCTTTT
TTCAAAACTCTCTTTTTAGGAAGTTTTTGAAGGCGTTCCTCAGATTTTCCCGAGTTGGAG
GAGACTGGCCGGCACTACAAGCTCATATCAAGGTAAGGAAAGATTTCCATGCATGACGCC
CTCCAAAGTATTTTGGCTATCCAAGAGCTCGATATTAAAATGATCCGTCTAATGCGGGTC
AAAAAAGAACATCAGAACGAGCTCGCTAAAATTCAAGCTTTAAAAACGGATATCCGTCGC
AAGGTGGAAGAAAAAGAACAAGAAATGGAGAAGCTGAAAGATCAGATCAAAGGCGGAGAA
AAACGTATTCAAGAAATTTCTGATCAGATCAATAAATTAGAAAATCAGCAAGCTGCTGTA
AAAAAAATGGATGAGTTTAATGCTCTAACCCAAGAGATGACCGCAGCTAATAAAGAGCGT
CGCACTTTGGAGCACCAACTTAGCGATCTTATGGATAAGCAAGCTGGTAGCGAAGATCTT
CTTATCTCTCTGAAAGAAAGTCTCTCTTCCACGGAAAATAGTAGCAGTGCTATCGAAGAA
GAAATTCGAGAGAATATTCGAAAAATTAATGAAGAAGGTCGTTCTTTACTAAGTCAGAGA
ACACAGCTGAAAGAAACGACAGATCCAGAATTATTTAGCGTCTACGAGCGCTTGCTCAAC
AACAAGAAAGACCGAGTTGTTGTCCCTATCGAAAATCGTGTTTGCAGTGGCTGTCATATA
GCTCTTACCCCGCAACATGAGAATTTGGTACGTAAACAAGATCATCTTGTATTTTGTGAA
CACTGCTCAAGAATTCTTTACTGGCAAGAGTTGCAAGCTCCATCAGCAGAAGGTGCAACT
ACAAAACGTCGTCGTCGTCGTACTGCAGTATAACGAACTAATCGGAAGAGTAAGGCAACC
GCTGAAACCAGCTTTTTAAAAAAGATGAGTACCAGAGGAAAGTCCGGACTTTATAAGAAA
AGATGCTGGAGAAATTCCAGGGGCCGTAAGGTTACGGAAAGTGCAACAGAAAACACTCCG
CTATAAATTGTATAATTTATAGACAGGCTGAAAAATCTTACTTTAGGAGTAAGAGCTGCT
AGGGAGACCTAGCAGACTTGTAAACCCCATCTGAAGCAAGAGAAAAAGTTATTTGTTTCT
GCAAACAACCTTTCTAACGAAAGGCACAGGCTTTTTCATAATCGCTTGAGGAGTACAGTA
ATGTGCTCCCTAGATGAATGGTTGCCCGCAAGCAAGAACTTCCGTTCGTGCTTGTCGACA
GAATCCGGCTTACTCGCTCTTCCGAGCTTTTTTTATTATAATAATCCTGCACGTGCTAAC
GCATGCATGTGTAGTAGCCCAACAATGAAACGTTGTTGTTGAGCATCAACTACAGGAAGT
ACGGTCACGGGATTTCCAGATTCCATCATTTCTAAGCTCAATAGTACATCCGAATCCTCA
GAAATAACTTTAGGGTTACGTGTCATGATCTGTTGTAACGGGTAAGCTAAAATATCTCCT
CCGTATTCAGACAATCCTCTACGTAAATCTCCATCTGTGAATATCCCTAATAACTCGAAA
AGCTCATTTACTACACAGACACACCCATATCCATACGAAGAAAGTGTAGGAAGAGACTCT
GCAACAGTAGTTAATGGAGAGCAGAAAGGCACTTCAGTTCTTGGGTAAAAATAATCTTTG
ACTTTCCCATTCGCTTTCAAGCCTATCTGTCCACTGGGATGGTTGCTCCCATAATCCGAC
AAGGAAATTTTCCGACAACGTAACAGTGTCATTGCTAGAAGATCAGAAAAAAGTAATTGG
CATGTGGTTGAGGTTGTAGGCATAAGATTAAAAGGATCTAACTCTTCTAACTTTGGCAGT
ACAACAACAAAATCAGAAAAAGCGGCTAAACTCGAGCACGGTGCAGCAGTGATACCAACA
AGAAAAATGGGTCTATTCTTCAAATGCGGAATCCATTCCAAAATCTCTCGAGTTTCACCA
CTATTTGAAAATAGACAAACGATATCTCCTGGAGAAACAACCCCCAAATCTCCATGGAGA
AGATCTCCTGAAAGGAAAAAGGCTTTCTCCCCAAAAGATTGCATCGTCGCCACTAACTTA
CGGGCGATGCAACCACTCTTTCCTATCCCAGAAAAAAATACAGCTCCCTGATGACAAAGA
AGTTTTTCTGTGAGCTGATGAACGCAATCATAATGAAAGCTAGCGAAATACTGAGAAATA
ACCTGTTTTTGCTTATGAAAAATATCTAAACAAAGGTTCTCTGCAATGCCTGGTACGTAC
ATTACTTTCACCGCTATATTAAAAAAATGTCTTCTAGCTCATCGTAACAGACTCTAAGCG
ATTTTTCAAAGCTGTTAAAAACTCTCCACCGTAAATTCCATCCAATACTCGATGGTCGAA
AGTTAAAGTGACATACATCATTTTCCTAATGGCTAACGAGTCATCATCACGTACAACCAC
TCGTTTTTGAATTGTTCCGATCCCCAAAATCGCTACTTCCGGATAACGAATTATCGGCAT
GCCAATAAGAGCTCCAGTCATACCAAAGTTGGTTACAGTGACGCTTCCCCCTTTCGTTTC
TGAGGAATCTAATTTATTAGATCGCGCCCTTGAAGAAAGATCCGCAAGAACCTTAGCAAT
ACTTACAAGACCCCTATCCTGACAATTATGAATAACAGGAACAACTACTCCTTCTTTATT
CAAATTTACAGCAACTCCTACATTTATAGCCTTCTTGAGGACAATCGTATCCCCGTCTAA
AGAACCATTAAGCAGTGGGAACTGCTCTAAAGACTTAGCTAAGCACTGTATAATGAAGCT
GGTGATCGTGAGTTTCACTCCATGAGCAGCAGTAAATCTCTCTCGCTCCGCAGAGATGAG
ATTCATTAAATCTGTAACATCTACATCAACAACCAGAGAAGCATGCGGCACCTCTTCTGA
AGACTGTCGTAAAGAAGAAGCGATAGCCCGACGTAAAGGTGACAAAGGAATTCTATTTTC
CTCTTTAGAACAGATCGGATCCCTAGGTTCTCTCTTGTCGGAAAGATAGCGTTCTACATC
CTTACGAGTAATCCGTCCCCCCTCTCCTGTCCCCGAGATCTTTTGTAATTCTTGAAGATC
TAACCCTTCTCTTTGGGCAAATCCTAATACTGCGGGCGAGAGCCATTTCTGCTCTCTATC
TACAGAATGATTCTCTTCTCTAACAGGATTCTCCACAGGGCTTTTTACAGGAGTATTCGC
TGCAGCAGTTTCTCGCAAACGCGCTAGAATATCTCCAGGGAAAACCTCTTCCCCTTCCTG
AACCAGGCACTCCTCCAAAATGCCAGCTTGAGAAGGAGCTAACTCTGTAGCTATCTTATC
TGTTGAGACCTCAATCAATGGCTCATCTTTTTGAACAGGATCTCCGACCTGTTTCAACCA
TCGGACAACAATACCTCCAGATGCGGTCTCCCCTATTTTTGGAAATCGAAACTCGAACAT
GAATCTCCTTATTTCTGAACTCGAAGGCTTTAGTATTCTGTTAACTCAATATGAGAAGAA
GATTATCAACCGGCTTTTACAGATAAAAAATGCCTTTTGAGGGTTTAATAACATGAAAAT
CTGTACACTCACCTGAAGGCGGTTAAGCACTCCCTATGTTACACTAAACATTTTTTGAAA
CCACAGAAAAGACGCTTAAACCTTAAAGAAAACGAAGAGAGAAAACCCTCTTCGTTAAAA
GATCTCTAACCATTTTGAGGAAGGATATCCTCTTCACCCTCATTAGAAGAGGAGAACTCA
CCTTCTCCATCTGCAATATATAAAGCAACAACTGCATCCCCTAGAATATTCATAGGAGTG
CCTATGATATCTCTCAAACGATCGATCCCAGCTAAGACTGCGATCCCTTGGATAGGGAGT
CCCACAGAAGTGAGCACAGACCCTAACGTAATCATTCCTCCTCCAGGGACTCCTGCACTT
CCTACAGCAGAGAATGTCGCAGTCACAACTAAAAGAAGTAAACTAGTTAAAGAAAGAGGA
CAATTATATGCCTGAGCAATAAAAACTGCGGCCATCCCTTGAAAAATTGCCGTACCGTTC
ATGTTGACAGTCGCACCTAAGGGGAGCACAAAACCTGAAACTTCTGAAGAAACGCCGAGA
TTTTTTGAAACGCAGCGCATAGTAACAGGCAGTGTTGCAGAACTACTAGCAGTCGATACA
GCACAAGAAATGGCATCCATCATCGACGACAAAAACTTGCTAAATGAGCTCCTGCACCCT
AATCGAACTAAGCCCCCGAATATCAATATAGCATGACATATACAGGCTAAATAATAGACA
ACAAGAAACTTGCCTAATTGAAGTAGGACGGTCAGACCATGATTGCCAGATATCCAAGCC
ATACTTGCTGCAACTCCATAAGGAGCAAAAGACATAATCATATTTACCATGCGCAGCATA
ATCTCATTACACCCGTGAACAAAACGTTCCACAGGGCGAGCAGCTTCTCCAGCTAAGCGC
ATAGCAATGCCTGTAAACAAAGCAAAGATGATGATCTGTAGGATATTCCCTTCTACAAAA
GAACGTAAAGGATTTGAAGGGAACACCTGAGCGAATGTAGCTAAAAAATTCATCCCTCCA
GATGATCCGGACGAAGCAAGATCCACTGCATTAAAACCTTGGAGATCACACCCCTTTCCA
GGACTGAAAAACAGAGCAAAAGCTAACCCAATACCAATAGCAACGGAAGTTGTCGCTAGA
TACAAACCCAAACTTCTTAAGCCTATACGCCCTAATTTCTTCATATCGCTAATCGAAGCG
ATCCCCAAAACCATAGAGCAAAAGACTAAGGGATATACTACCAGGCTGAGTAGATTTAAA
AAGATATCCCCAAAAGGTTTCACAAAAACTGCTTTGTCTTCCAGAATTAAGCCGGAAACA
ACCCCGATAATTAGGCCTATAAAAATTTTCATCCATAATTTCATGTAGTTACCCTCTTAT
TCTTCTGGATGGCTTCTATTGCATCCAACATGGCCACCATTCGTCTTTCATTGCAAACGC
AAGAAAACCGCATGCGGACTTCTCCAACCGGCAATGATATTTCTTCAGCAAGCGCTCCTA
TTTTTACGCTATCCTTTTCTGTACACAGGATACCAACTCCTTGGCGCAAAATGATTTTCT
TACAAAAAAGTTCTAACTCTTGCTTTGTTATGCCCACATGGTCAGGTAATAGATACGTAC
CTAAAACATGAATTCCTGCATCTCTTAACATAGCTAAGAATCCTTTAGGAAACCCTAACC
CACAAAATACCCCCACACCTAGACCTTCCCAATGATCTCGAGGCATGTTTACAGATTGAT
TCAACCAAACAATTTCCGAAATCTGAGGCTCGATCACGATCTTCTCTTCGGGGTGCAATC
GATCCAACTCACGTTGATCAGAAGGCGAACATCTACCATTAATCATGACGTAATCCGCCT
TCGCCAATCTTTCTGGGAAGTCTCGAAGTCTTCCTTTTGGGAAAAAAGAGCCTCCTCCAA
AAGGATCCGAACCATTCACTAATACAATCTCTACATCTTTATGAAGGCGATTGTATTGAA
ATCCGTCGTCCAACAACAAAACATCAAAATCCCCAGCACTCTTCTCCGCAAGAGTTTTTC
GGTCCTTTTGTATCCGTACCGTCCCTGACGGCAAATGCTTGGCTAAGAGCAAAGGTTCAT
CTCCAACACAAGAAGCGGTGTGAAGCGCTGGATTCACAATAGTAAATGCTTTTTTCTTAC
TATATTTCCCTTTGTATCCTCTCGAAAGCACCGCACAAGAAAGCCCTCTTTCACGCAGTG
CTTGGGCTAGCCATAACACCAAAGGAGTCTTTCCTGTCCCGCCAACAACGATATTCCCTA
CACTTACCACTGTTGCTTGTACTTGATGAGGAGATTTCGCAATCTTATGTCGCAGCCAAA
CAGAGCCAGAAAACACTCTAGCTATGACTGCCCAAAGCCAGCCTAAACGATCAGACAAGG
CTCCAGAAGTCGCAGATATGATAAGATGACGGAAAAGGTCTCGAATACCAGAAAAGAAAC
TGAATCTCATGGGCGCCCTACTCAAGTTCTTCCTAAACGAACAACCTGCAAAAACTATGA
CAACCCTAAAGGGCTGAGACAGACTCTTCGTCCTCTTTACCCAAGTAGCCTTCCAAACGA
GGGCATCCTGAAGGATCGCATATAAAACATTAAAAATCAAGTTTCAAAACTTGAATCATA
AAAGATTTCTTATACTTCTTTGTCGAACGACCTCATAAGCAACAGCTGCAACAGAAGAAG
AAAGGTTTAATGAATCTGCTTTCCCTAACATAGGTAAAGCTATGTTACAAAAACTTCCAT
TCAACCAATCAGGCGACAGCCCATCTTTTTCTGAGCCAAACACCACAACCGTCGGTTGGC
AAAAATCTTGATCAAAATAAAAAGTTTGTGCTGATGGAGTTGTTGTGAAAACCTGCCATT
CTTGTTGATGAACCAAATCCAAGACCTCTTTCAAAGAAGCTTGCCAAACAGGCATAGTGA
ATACTGTACCTAAAGAGGAACGAATTACATTGGGATTGTATAAATCGACTACAGGATCAC
AAAGAATGACTCCATCCACCCCTGCTCCATCTGCGATCCTTAGCAAAGCTCCTATATTTC
CAGGTTTTTCTGCTTGCTCAACAATCAAATAAAAAGGAGCCTGATTCTTTCGCTGCAATC
CTAAAAACTCTTGGCAAGACAGCTCTTTCTTTTCAAAAACAGCAATAAAATTCTCGGGAT
TCTCTTTAAACGACAGTTTTTCCAAAATACCCTTAGAACAATACAACTTTTCAATACCAA
GCGAAGTAAGCTCGCGATCAAGAGCTATCTCCTTATCGGCAATTAGTTCTCCGCAAAATA
CATGCGAACAACGGTATCCAGAAATTAGGGCTCGATGAATCTCTCGAAACCCTTCTAATA
AAAAATATGTGCTATTACGTGCCCGCTGGCGCTTTAAAGCAAGAGCACTCTTAACACGGG
CATTATTTTTCCCTATAAACTCCATTGCGCAAACACCCCTGAAGGCAACCGTTGATTCCC
CTCACCACAAAAATTTTCTCCTAAACGCCACCCTTGGAGAGGAAGCATAGGAAGCGCTCT
TCTAGCTAAACAATGCAAAAACTCGGGAGTATGTCCCGGTGTATGTGAAGTAATCAGCAT
ATGCGAGAAAGAACTAGAGAGGAGCTGTGAACACAACTCTAATAAAGGGAAAAAATCGCG
ATCTATTTTGAATGTCTCTCCATCAGGACCTCGCCCATAGGTAGGTGGATCCAAAAGAAT
GACATCATAAGTCTTTCCTCGACGAATTTCCTTCTTCAAGAAGGAAAACACATCTTCTAT
GATCCAAAAAATCCTTTTATCTTGAAAAGCGTTCCCTTCCACGTTTTTTTGAGCCCACTT
AACAGCTGCTTTAGAAGCATCCACATGATAAACTGTTGCTCCTTGTTGAGCACAGAAAAT
AGAAGAAGCTCCAGTATAAGCAAAGAGATTCAAAACTCTACATGAAGGCTTGGCTACAGA
AGGTTGTAAATCTTTCCAGAACCCAGCATGCTCGGGGAAAATACCCACATGACCAAAAGG
AGTCAGCTTCAATAAACACGAAACAGAATCGATGGTTATCCACCATTCTTTAAGATTTCT
GTTGCGATACCGCCATTGCCCTTGTTCTCCCATACGAACAAACTCAGCAGAATACTGCCC
CCATAAGGAGGGAGAGCTCTTTGGCCAAATAGCCGTGGCAGAAGAACGAATTAAGCAAAC
ATCCTTAAATCGCTCTAGTTTCTTACCGTCCCCACTATCTAACAACTCGTAATCCATCAT
TTGCTGATCTCTTTTTCGGCATGGAAACGCATAATTGTGTCCACCTGCATTTTTGTCATC
ATATCAGGCTCCATATTCACGTGAGCACCCACCTGTTTATAACCCAATGAGGTGCGCGCT
CGAGTCTCCGGAATCAAACTAACTGAAAAGATGTCCCCTTTAACTCGTGCAATTGTCAAA
CTGATGCCATCAATAGCAATGAAGCCTTTCTCTAAAATATAAGGCACTAAATTAGCTGGA
GCCTTAAAAAACATATAGGATTTCTCTATAGCAATAATAGTGCCTATCCCACAGACATGC
CCAGAGACAAAATGTCCTCCTATTTCATCTCCTAATCGAACCGAGCGTTCTAAATTTACC
ATGGTTCCCACCGTATAATCTTTGATGGTAGTCCAAGCCATGGTTTCTTCAGTCACATCA
AAAAAGAGTAATTCGTACTGTCGTTTGACCAGAGTCAAACATATGCCATCGACGGAGAAG
CTACTCCCCGGAACCACATCGATCAACTTGCGAGCAAAAACTCCAATCTCCATGGAATCC
CCGAGATGGTGAATAAGATCTACCCGTGCGACTTCTTGAATAATGCCTGAAAACATAGAC
AATTAAATACCTTTGCTAGGTCGTGACAACAATACTTTTTAGCAATCTTGAAAAACTAGA
TACACGAAAAAGCCCTCTCCGGATCTGATCAAGGCAAACAGCGGTTGCTTATAATCAAAA
AATAATTATACTCCGAGACCGCCCTTAGAGAAAACCTTTCTAAGAAGAGGTTCTTTTCAA
CACAAGACACAGGATTTTATCCATTAAAATAAAAACCGTGGTATCTTGAGCGTCCTGCAG
ATATTAGGCGACTTTTGAAAAAAAATCACCACAAATCACAATCAAGAATTGTGTTACTAG
ATCCCCCAAGCTACCTCTTTCTTTCATTTCTGAAGGGCCTATCGTAGTAAACAAGGATCT
AATATTTGAATTTTAGGAGGAATCTCCCATGCTATGCCCATTTTGTAACCATGGAGAGCT
TAAAGTTATCGACTCTCGAAACGCACCAGAGTCAAACGCGATTAAACGCCGTCGCGAATG
CTTACGTTGCAGCCAAAGATTTACAACCTTTGAAACAGTAGAATTAACTGTACAGGTATT
AAAGCGAGACGGTCGTTATGAAAACTTCCAAGAATCAAAGCTCGTCAATGGATTAAAAGC
AGCTTCCAGCCATACAAGAATTGGACAAGAACAAGTACAAGCAATCGCCTCTAATATCAA
ACAAGATCTTCTTGGAAAACAAAATCGAGAAATCTCTACCAAAGAAATAGGCGAACTAGT
AATGAAATATCTAAAAAAAGCAGATATGATTGCGTACATTAGGTTCGCCTGTGTTTACAG
AAGATTTAAAGATGTAGGAGAGCTAATGGAAGTCTTATTATCTGCAACACCAGATGGTGA
AAAACAAACATGAAAAGGAGAATTGTATGCCCCTAACAGACGAAGAAATAGCCAATTTTA
AAACACGTCTTTTAGAAATGAAGGCTAAGTTGTCTCATACTCTAGAAGGGAATGCTCAAG
AGGTCAAAAAACCTAATGAGGCAACAGGCTATTCTCAGCACCAAGCAGATCAAGGCACAG
ATACGTTTGATCGAACTATCAGCCTGGAAGTTACTACTAAAGAGTATAAACTTCTTAGAC
AAATTGATCGTGCTTTAGAAAAAATTGAAGAAGCCTCTTACGGCATTTGTGATGTAAGTG
GAGAAGAAATTCCGTTGGCAAGATTAATGGCAATCCCTTACGCTACGATGACTGTGAAAT
CACAAGAAAAATTCGAAAAAGGCCTTCTTTCTGGAAACTAGTTACAATGCCGACCCGTTC
TCTCCCAACCTTCCTTACTCTCCTTCTCCTAGCCTCTATTGATTGGGTCTCAAAACTAGT
TGTGTTACTCAAGAGCTGCCAGCTCTCCCCTCACTCCTCAGCTTTTCTTTATAGCTACGT
GTGGGGACATTTTTCTTTTCTCATTATTCCCTCCTTCAATGAAGGAGCAGCCTTTGGACT
CTTTACTCAATACAAAATCCCTCTTCTTATTTTCCGCGTTTGCGTAATCCTAGGCCTAGC
CTTATTCTTGAGAATTAAATATAAGTCTTTACACAGAAGAACACGAATTGCTTTAACCTT
GATCCTCGCTGGAGCTCTAGGGAATGTGGGTGATATCTTACTCTACGGTAAGGTTGTCGA
CTTCCTTTCTCTTAGCTATTACTCCTGGCGCTTTCCTTCCTTCAATTTAGCAGATGCGTT
TATCTCTATAGGAACCCTCCTTCTTATTGGTCACCTATACTTCACTAAAGAAAGTAAAAA
ATACTTTTAACAAAAAATTCTTTCTTTCAAGGATCTCTCTACCAAACAAAAAGGAAAAAA
GAGATAATATAGGGTAATTTTCAAGGAATTTTAGTTTTAATCATATATTTTATGAGCGCG
TTTCTGTCTTTTTTGACCGCTTTCGATGACTTTATTTGGTCATACATAGCATTTGTTTTG
ATTCTCTTGCTCGGAGTTTTGTTCACATGCAAATCTAAATTTGCACAATTTACTCAACTT
CCTGCGTTTTTCAAGCTATTCTACCATTTTTCAAAAGAAGCCTCGTCAAAAAAAGAAAAC
CAAAAGAAAGGTGTTCATCCGTTAAAAGTATTCTTTGCTTCCGCAGGAGGGAATATCGGC
ATCGGCAACGTTGTTGGGATAGTCACAGCTGCTAGTGTTGGTGGACCTGGAGCTCTCTTT
TGGGTTTGGATAGCTGGAATCCTAGGGTCTATAGTTAAATACTCCGAAGTCTATCTAGGT
ATTAAATTCCGTCAGTCTGATGCCAATAATATGTATCATGGCGGCCCTATGTTCTTCCTT
GATAAAGCCTATAGAACCCGCATTGTTTCCGTTATCGTTGCTGTTCTCCTCTGTATTTAT
GGGGTAGAGATCTACCAATTTTCAATTATTGCCAATACACTGGCCTCTTGCTGGGATGTC
CCTAAATTGATGGCCATTGCTTCTCTCCTCTTCCTGGTTATGTATGCTGTGCAAGGAGGC
TTGCAGCGGATAGGAAAAATCTGTTCCCTAGTTTTACCCTTCTTCATGTTGGTCTACTGC
GGAATGGCTTTTTATATTTTGATTCAAGAAATCCATACTCTCCCCGCGCTATTCTCTAGT
ATTTTCCGGTCGGCCTTTACAGGTCATGGAGCGATCGGAGGATTTGCAGGATGTACAGTG
GCTTCCACTATTCGTCAAGGACTATCTAGAGCAGCTTATTCAGGAGATATTGGTATTGGG
TTTGATTCCATTATCCAAAGTGAAACATCTGCAACAAATCCTCAGACACAAGCGCAGCTT
AGTATCGTCGGAGTGATTGTGGACAACCTCGTATGTACGCTAAGTCTTCTTATCGTTCTT
GCTTCTGGAGTGTGGCATCGAGCAGGACTCGAGGGATCAGAAATTGTAGAACAGGCTCTT
TTCTTCTACTTCCCTTACATTCGTGTATTCCTTCCCGCGTTTCTGTTTGCTACAGGATAC
ACCACCATTATTTCATATTTCCTTGTAGGGAAAAAGTGTGCGAATTTCATCTGCGGAAAC
AAAGGATCTAAATTCTATACCGTCTATGGAATTATAGCTCTGCCCGCTTTCTGTTTTCTT
CCACAGGATACAGCATTACTTGTTATGTCTGTTTCGGGAGCTCTATTGCTATGCCTCAAT
TTATTGGGGGTATTCTTAATGCGAAAAGAGCTCATTTTCCCCAAAAAAGAGGCGGAAACT
CTCGAGGTTTCTGAGTCCACTCTCTCTTCATAAAAGGAGAGAGAGCCATAAAGCTGTTGA
TGATCAAAAAGATGTGCCTTATATATGCTCCTCTAAACCCTTGAAAATTTTTAGAAACAT
ATAGGTGATTTTGCCCTTGTAAACGTAATTTTTTCTATTATAGGAAGAGCTTTCCTGGAG
AGAACTCTAAAAGCCTTCTTGCTCAAGGACAAAATTCCTCCAGACTTTTTAACTTTCAAT
GTCATATAATGATGGCTTGCAACCAAGAACTTCTTTCGCCTAGAGGCTTAGATTTGCTCA
GCAAAAATTCTCATTCTAATCTTACTCCTACGATATTTTATCCATCAGACCACAATATTG
ATCTGCAAAGTTTCTCCACTCACGCGCTTTCCGTTGTAAGAACTTTGAAAAAAGCTGGGT
ACGAAGCTTACATTGTCGGAGGCTGTATCCGAGACCTGTTGTTGAAGACAGAACCAAAAG
ATTTTGATATCTCAACCTCTGCTAAACCTGAAGAAGTCAAAACGTTATTCAAAAATTGTA
TTCTTGTAGGCAAACGATTTCGTTTGGCTCACATCCGTTTCCCAAACCAAATCATAGAGG
TCGCTACCTTTAGATCTGGTAGCAACGAAGAAGACTCCTTAATTACAAAAGATAATCTTT
GGGGATCTGCCGAAGAAGACGTATTACGCAGAGACTTCACGATTAACGGCCTTTTTTATG
ACCCTAGCGCAGAAATTATCATCGACTACACAGGCGGTGTTGAGGATTTAAAAAATCGCT
ATCTCAGAACTATTGGAGATCCTTTCCTTCGTTTCAAACAAGATCCTGTGCGCATGCTGC
GCCTATTAAAAATTTTATCTCGTTATGCTTTTACAGTAGATCCTAAAACTCTAGAAGCTC
TTCAAGAATCTCGTCACGAACTTGTGAAAAGCTCTCAACCTCGAGTCTTTGAAGAAATCA
TCAAAGTCTTGAGTTCTGGGGAGTCTACCATTTTTTTCCAGCTAGCTTCCGAACATCGAG
TCCTAGAGATTTTATTCCCTTACATGGCTAAGGCATTTAGCTTAAGTAAGACTCTGCAAG
ATCAGACTTTCGCTTGCTTAACAGCATTAGACACTAAAATTCAGAAACGCTCGTTCTGTT
CAGAAAGACACTTTCTGCTGGCGATCCTATTATTCCCTATTGTTAACTTCAATGTGCGGT
ACAAATATAGTCAATACCCAACGATGACTATCCAAAGTATCTTTGACTATATTCGAAACT
TTTTGACTGAATTTTTTGCCGACTCATTTACTAGTTGTTCCAAGAAAAATTTCATCTTGA
CAACTCTGCTATTGCAAATGCAGTACCGGCTGACCCCATTGAATGCTATGAAGAAAGAAA
AAAAATCTTTCTTCAATAGAAGATTGTTACGCCATGCCTACTTCCGAGAAGCTCTTTACT
TACTAGAAATCCGCAGTAAAGTGTATCCAAAAGTAGAGGCTACCTATGGAGAGTGGCTTA
AACATTATGAATTAGCATCGGAATGACCATTCCTATTTGAAATTGGGAAAATTCTTCTCC
CCTATCGATTACTACAATGAGTTGTTATGTTTCCCCAAAAAATTACACTCTGGTTATACC
CTCTAGGACTATTCGCCAACCTCTTCTTTGGCACAGCTTTTTGTGTTCAATGGTTTTTAA
CTAGAAAGAAAGGGTATTCTGTCGTTCCCAAGATTTTTTGGTATCTGTCCGGTACCGGCG
CCGTTTTCATGATTTGCCACGGATTTATTCAAAGTCAGTATCCTATTGCTTTGTTGCATT
CGTTTAATCTGATTATTTATTTCCGGAACCTGAATATCGCCTCTCTAAATCCCCTTCCTG
TTTCGAAAATAGCTTCTCTACTAGTCTCAGTAGCAACAGCGATCACGGTATCTTTTGCTA
TTGGAACGCGTTACCTCCCTCATATGACGTGGATGGCATCCCCAAATATCCTCCATTTGA
ATCTACCAGAAGCGAGTTTGTCATGGCAGCTGATAGGATGTATCGGATTGACGATCTTCT
CATTGAGATTTTTCATCCAGTGGTTCTATCTCGAATACAAAAACCAATCCGCCCTGCCCG
CTCCTTTTTGGAAAGCAAGCCTACTAGGAGGATCTATCTGCCTTCTCTATTTCCTAAGAA
CGGGGGATCTCGTAAACGTGTTATGTTATGGATGCGGGTTATTCCCTTCTTTAGCAAATC
TACGTATCGCTTCACGAGAAGCCTTCCGCAAACCTTTTAGCAATAGCTGCTTTATTTCTG
CGGGCGAACATAGTGGAGATACTTTGGGAGGGAATTTATTAAAAGAAATGCACGCAAAAT
ACCCTGATATTCATTGCTTTGGCGTGGGGGGACCGCAAATGCGTGCACAGAATTTTCATG
CACTTTTCACTATGGAGAAATTTCAGGTTAGCGGATTCTGGGAAGTACTTTTAGCACTAC
CTAAATTATGGTACCGCTATCAGCTTCTCTATAGAAATATTCTGAAAACAAATCCGCGCA
CAGTGATTTGCATTGATTTCCCTGATTTTCATTTCTTATTAATAAAAAAATTACGCTCTC
GAGGATATAAAGGAAAGATTGTTCACTATGTATGCCCTAGCATATGGGCTTGGAGACCTT
CACGGAAAACAGTTTTGGAAAAATATTTAGACCTGCTTTTACTAATACTTCCTTTTGAAC
AAAACTTATTCAAAGATTCAGCTCTGCGTACAGTCTATTTAGGGCATCCTCTTTCTGAAA
CAATTAAAAGCTTTTCTCCCAATCTAAATTGGAAAGATCAGCTCCATCTTCCTACCGATA
AACCTTTCATTGCAGCGTTTCCTGGTAGCCGTCGCAGCGATATCCTGCGTAATCTAACCA
TTCAAGTGCAGGCCTTTCAAGCATCCTCTCTTGCATCCACACACCATTTACTTGTATCGT
CTGCAAATCCGGAATATGACCATCTTATCCTCGAAGTGCTTCAACAGAATCGGTGTTTGC
ACAGTCATATTGTTCCTTCCCAGTTTCGTTATGAATTAATGAGAGAATGTGATTTTGCCC
TCGCCAAATGTGGAACTATCGTCCTAGAAACGGCTCTCAATCTAACTCCTACGATCGTCA
CTTGCCAGCTCCGACCTTTGGATACTTTTTTAGCTAAGTATATCTTTAATATTATCCTTC
CAGCCTACTCGCTCCCTAATATCATTCTAGGCAGAACGATTTTTCCTGAATTCATAGGTG
GGAAAAAAGATTTTCAATATGAAGATGTTGCTGCTGCTCTAAACATTCTGAAAACATCTC
AAGCTCAAGAAAAACAAAAAGACTCTTGCAGAGATGTGTATCAAGCAATCAATGAATCTG
CATCCTCTATGAAAGAGTGTCTTTCTCTCATATTCGAAACAGCTTCCTAATAGATTATCA
AAGACTTATAAAAAATCTTGGATCGCTAGAAAAGCGCTTTCTGTTTATAGTTCCCGTTCA
AAACAATGTCTTAAGATGTTTATAACAAAGGAACTTATGAATCGAGTTATAGAAATCCAT
GCTCACTACGATCAAAGACAACTTTCTCAATCTCCAAATACAAACTTCTTAGTACATCAT
CCTTATCTTACTCTTATTCCCAAGTTTCTACTAGGAGCTCTAATCGTCTATGCTCCTTAT
TCGTTTGCAGAAATGGAATTAGCTATTTCTGGACATAAACAAGGTAAAGATCGAGATACC
TTTACCATGATCTCTTCCTGTCCTGAAGGCACTAATTACATCATCAATCGCAAACTCATA
CTCAGTGATTTCTCGTTACTAAATAAAGTTTCATCAGGGGGAGCCTTTCGGAATCTAGCA
GGGAAAATTTCCTTCTTAGGAAAAAATTCTTCTGCGTCCATTCATTTTAAACACATTAAT
ATCAATGGTTTTGGAGCCGGAGTCTTTTCTGAATCCTCTATTGAATTTACTGATTTACGA
AAACTTGTTGCTTTTGGATCTGAAAGCACAGGAGGAATTTTTACTGCGAAAGAGGACATC
TCTTTTAAAAACAACCACCACATTGCCTTCCGCAATAATATCACCAAAGGGAATGGTGGC
GTTATCCAGCTCCAAGGAGATATGAAAGGAAGCGTATCCTTTGTAGATCAACGTGGAGCT
ATCATCTTTACCAATAACCAAGCTGTAACTTCTTCATCAATGAAACATAGTGGTCGTGGA
GGAGCAATTAGCGGTGACTTCGCAGGATCCAGAATTCTTTTTCTTAATAACCAACAAATT
ACTTTCGAAGGCAATAGCGCTGTGCATGGAGGTGCTATCTACAATAAGAATGGCCTTGTC
GAGTTCTTAGGAAATGCAGGACCTCTTGCCTTTAAAGAGAACACAACAATAGCTAACGGG
GGAGCTATATACACAAGTAATTTCAAAGCGAATCAACAAACATCCCCCATTCTATTCTCT
CAAAATCATGCGAATAAGAAAGGCGGAGCGATTTACGCGCAATATGTGAACTTAGAACAG
AATCAAGATACTATTCGCTTTGAAAAAAATACCGCTAAAGAAGGCGGTGGAGCCATCACC
TCTTCTCAATGCTCAATTACTGCTCATAATACCATCACTTTTTCCGATAATGCTGCCGGA
GATCTTGGAGGAGGAGCAATTCTTCTAGAAGGGAAAAAACCTTCTCTAACCTTGATTGCT
CATAGTGGTAATATTGCATTTAGCGGCAATACCATGCTTCATATCACCAAAAAAGCTTCC
CTAGATCGACACAATTCTATCTTAATCAAAGAAGCTCCCTATAAAATCCAACTTGCAGCG
AACAAAAACCATTCTATTCATTTCTTTGATCCTGTCATGGCATTGTCAGCATCATCTTCC
CCTATACAAATCAATGCTCCTGAGTATGAAACTCCCTTCTTCTCACCTAAGGGTATGATC
GTTTTCTCGGGTGCGAATCTTTTAGATGATGCTAGGGAAGATGTTGCAAATAGAACATCG
ATTTTTAACCAACCCGTTCATCTATATAATGGCACCCTATCTATCGAAAATGGAGCCCAT
CTGATTGTCCAAAGCTTCAAACAGACCGGAGGACGTATCAGTTTATCTCCAGGATCCTCC
TTGGCTCTATACACGATGAACTCGTTCTTCCATGGCAACATATCCAGCAAAGAACCCCTA
GAAATTAATGGTTTAAGCTTTGGAGTAGATATCTCTCCTTCTAATCTTCAAGCAGAGATC
CGTGCCGGCAACGCTCCTTTACGATTATCCGGATCCCCATCTATCCATGATCCTGAAGGA
TTATTCTACGAAAATCGCGATACTGCAGCATCACCATACCAAATGGAAATCTTGCTCACC
TCTGATAAAACTGTAGATATCTCCAAATTTACTACTGATTCTCTAGTTACGAACAAACAA
TCAGGATTCCAAGGAGCCTGGCATTTTAGCTGGCAGCCAAATACTATAAACAATACTAAA
CAAAAAATATTAAGAGCTTCTTGGCTCCCAACAGGAGAATATGTCCTTGAATCCAATCGA
GTGGGGCGTGCCGTTCCTAATTCCTTATGGAGCACATTTTTACTTTTACAGACAGCCTCT
CATAACTTAGGCGATCATCTATGTAATAATCGATCTCTTATTCCTACTTCATACTTCGGA
GTTTTAATTGGAGGAACTGGAGCAGAAATGTCTACCCACTCCTCAGAAGAAGAAAGCTTT
ATATCTCGTTTAGGAGCTACAGGAACCTCTATCATACGCTTAACTCCCTCCCTGACACTC
TCTGGAGGAGGCTCACATATGTTCGGAGATTCGTTCGTTGCAGACTTACCAGAACACATC
ACTTCAGAAGGAATTGTTCAGAATGTCGGTTTAACCCATGTCTGGGGACCCCTTACTGTC
AATTCTACATTATGTGCAGCCTTAGATCACAACGCGATGGTCCGCATATGCTCCAAAAAA
GATCACACCTATGGGAAATGGGATACATTCGGTATGCGAGGAACATTAGGAGCCTCTTAT
ACATTCCTAGAATATGATCAAACTATGCGCGTATTCTCATTCGCCAACATCGAAGCCACA
AATATCTTGCAAAGAGCTTTTACTGAAACAGGCTATAACCCAAGAAGTTTTTCCAAGACA
AAACTTCTAAACATCGCCATCCCCATAGGGATTGGTTATGAATTCTGCTTAGGGAATAGC
TCTTTTGCTCTACTAGGTAAGGGATCCATCGGTTACTCTCGAGATATTAAACGAGAAAAC
CCATCCACTCTTGCTCACCTGGCTATGAATGATTTTGCTTGGACTACCAATGGCTGTTCA
GTTCCAACCTCCGCACACACATTGGCAAATCAATTGATTCTTCGCTATAAAGCATGTTCC
TTATACATCACGGCATATACTATCAACCGTGAAGGGAAGAACCTCTCCAATAGCTTATCC
TGCGGAGGCTATGTTGGCTTCTAATATAACCTTGGAGATGAACTATTTTTAAAAACCTCT
GTATCTTCCTAGTAAATTAGGCAAGGAATACCTTGCCTAATTTACTTTTCTGATTTATCT
AACGCCTATCGAGTTCGTACATATTCAATAGGTTTGTCTTCTATGAAATGGCTGTCAGCT
ACTGCGGTGTTTGCTGCTGTTCTCCCCTCAGTTTCAGGGTTTTGCTTCCCAGAACCTAAA
GAATTAAATTTCTCTCGCGTAGAAACTTCTTCCTCTACCACTTTTACTGAAACAATTGGA
GAAGCTGGGGCAGAATATATCGTCTCTGGTAACGCATCTTTCACAAAATTTACCAACATT
CCTACTACCGATACAACAACTCCCACGAACTCAAACTCCTCTAGCTCTAGCGGAGAAACT
GCTTCCGTTTCTGAGGATAGTGACTCTACAACAACGACTCCTGATCCTAAAGGTGGCGGC
GCCTTTTATAACGCGCACTCCGGAGTTTTGTCCTTTATGACACGATCAGGAACAGAAGGT
TCCTTAACTCTGTCTGAGATAAAAATGACTGGTGAAGGCGGTGCTATCTTCTCTCAAGGA
GAGCTGCTATTTACAGATCTGACAAGTCTAACCATCCAAAATAACTTATCCCAGCTATCC
GGAGGAGCGATTTTTGGAGGATCTACAATCTCCCTATCAGGGATTACTAAAGCGACTTTC
TCCTGCAACTCTGCAGAAGTTCCTGCTCCTGTTAAGAAACCTACAGAACCTAAAGCTCAA
ACAGCAAGCGAAACGTCGGGTTCTAGTAGTTCTAGCGGAAATGATTCGGTGTCTTCCCCC
AGTTCCAGTAGAGCTGAACCCGCAGCAGCTAATCTTCAAAGTCACTTTATTTGTGCTACA
GCTACTCCTGCTGCTCAAACCGATACAGAAACATCAACTCCCTCTCATAAGCCAGGATCT
GGGGGAGCTATCTATGCTAAAGGCGACCTTACTATCGCAGACTCTCAAGAGGTACTATTC
TCAATAAATAAAGCTACTAAAGATGGAGGAGCGATCTTTGCTGAGAAAGATGTTTCTTTC
GAGAATATTACATCATTAAAAGTACAAACTAACGGTGCTGAAGAAAAGGGAGGAGCTATC
TATGCTAAAGGTGACCTCTCAATTCAATCTTCTAAACAGAGTCTTTTTAATTCTAACTAC
AGTAAACAAGGTGGGGGGGCTCTATATGTTGAAGGAGGTATAAACTTCCAAGATCTTGAA
GAAATTCGCATTAAGTACAATAAAGCTGGAACGTTCGAAACAAAAAAAATCACTTTACCT
TCTTTAAAAGCTCAAGCATCTGCAGGAAATGCAGATGCTTGGGCCTCTTCCTCTCCTCAA
TCTGGTTCTGGAGCAACTACAGTCTCCGACTCAGGAGACTCTAGCTCTGGCTCAGACTCG
GATACCTCAGAAACAGTTCCAGTCACAGCTAAAGGCGGTGGGCTTTATACTGATAAGAAT
CTTTCGATTACTAACATCACAGGAATTATCGAAATTGCAAATAACAAAGCGACAGATGTT
GGAGGTGGTGCTTACGTAAAAGGAACCCTTACTTGTGAAAACTCTCACCGTCTACAATTT
TTGAAAAACTCTTCCGATAAACAAGGTGGAGGAATCTACGGAGAAGACAACATCACCCTA
TCTAATTTGACAGGGAAGACTCTATTCCAAGAGAATACTGCCAAAGAAGAGGGCGGTGGA
CTCTTCATAAAAGGTACAGATAAAGCTCTTACAATGACAGGACTGGATAGTTTCTGTTTA
ATTAATAACACATCAGAAAAACATGGTGGTGGAGCCTTTGTTACCAAAGAAATCTCTCAG
ACTTACACCTCTGATGTGGAAACAATTCCAGGAATCACGCCTGTACATGGTGAAACAGTC
ATTACTGGCAATAAATCTACAGGAGGTAATGGTGGAGGCGTGTGTACAAAACGTCTTGCC
TTATCTAACCTTCAAAGCATTTCTATATCCGGGAATTCTGCAGCAGAAAATGGTGGTGGA
GCCCACACATGCCCAGATAGCTTCCCAACGGCGGATACTGCAGAACAGCCCGCAGCAGCT
TCTGCCGCGACGTCTACTCCCAAATCTGCCCCGGTCTCAACTGCTCTAAGCACACCTTCA
TCTTCTACCGTCTCTTCATTAACCTTACTAGCAGCCTCTTCACAAGCCTCTCCTGCAACC
TCTAATAAGGAAACTCAAGATCCTAATGCTGATACAGACTTATTGATCGATTATGTAGTT
GATACGACTATCAGCAAAAACACTGCTAAGAAAGGCGGTGGAATCTATGCTAAAAAAGCC
AAGATGTCCCGCATAGACCAACTGAATATCTCTGAGAACTCCGCTACAGAGATAGGTGGA
GGTATCTGCTGTAAAGAATCTTTAGAACTAGATGCTCTAGTCTCCTTATCTGTAACAGAG
AACCTTGTTGGGAAAGAAGGTGGAGGCTTACATGCTAAAACTGTAAATATTTCTAATCTG
AAATCAGGCTTCTCTTTCTCGAACAACAAAGCAAACTCCTCATCCACAGGAGTCGCAACA
ACAGCTTCAGCACCTGCTGCAGCTGCTGCTTCCCTACAAGCAGCCGCAGCAGCCGCACCA
TCATCTCCAGCAACACCAACTTATTCAGGTGTAGTAGGAGGAGCTATCTATGGAGAAAAG
GTTACATTCTCTCAATGTAGCGGGACTTGTCAGTTCTCTGGGAACCAAGCTATCGATAAC
AATCCCTCCCAATCATCGTTGAACGTACAAGGAGGAGCCATCTATGCCAAAACCTCTTTG
TCTATTGGATCTTCCGATGCTGGAACCTCCTATATTTTCTCGGGGAACAGTGTCTCCACT
GGGAAATCTCAAACAACAGGGCAAATAGCGGGAGGAGCGATCTACTCCCCTACTGTTACA
TTGAATTGTCCTGCGACATTCTCTAACAATACAGCCTCTATAGCTACACCGAAGACTTCT
TCTGAAGATGGATCCTCAGGAAATTCTATTAAAGATACCATTGGAGGAGCCATTGCAGGG
ACAGCCATTACCCTATCTGGAGTCTCTCGATTTTCAGGGAATACGGCTGATTTAGGAGCT
GCAATAGGAACTCTAGCTAATGCAAATACACCCAGTGCAACTAGCGGATCTCAAAATAGC
ATTACAGAAAAAATTACTTTAGAAAACGGTTCTTTTATTTTTGAAAGAAACCAAGCTAAT
AAACGTGGAGCGATTTACTCTCCTAGCGTTTCCATTAAAGGGAATAATATTACCTTCAAT
CAAAATACATCCACTCATGATGGAAGCGCTATCTACTTTACAAAAGATGCTACGATTGAG
TCTTTAGGATCTGTTCTTTTTACAGGAAATAACGTTACAGCTACACAAGCTAGTTCTGCA
ACATCTGGACAAAATACAAATACTGCCAACTATGGGGCAGCCATCTTTGGAGATCCAGGA
ACCACTCAATCGTCTCAAACAGATGCCATTTTAACCCTTCTTGCTTCTTCTGGAAACATT
ACTTTTAGCAACAACAGTTTACAGAATAACCAAGGTGATACTCCCGCTAGCAAGTTTTGT
AGTATTGCAGGATACGTCAAACTCTCTCTACAAGCCGCTAAAGGGAAGACTATTAGCTTT
TTCGATTGTGTGCACACCTCTACCAAAAAAACAGGTTCAACACAAAACGTTTATGAAACT
TTAGATATTAATAAAGAAGAGAACAGTAATCCATATACAGGAACTATTGTGTTCTCTTCT
GAATTACATGAAAACAAATCTTACATCCCACAGAATGCAATCCTTCACAACGGAACTTTA
GTTCTTAAAGAGAAAACAGAACTCCACGTAGTCTCTTTTGAGCAGAAAGAAGGGTCTAAA
TTAATTATGGAACCCGGAGCTGTGTTATCTAACCAAAACATAGCTAACGGAGCTCTAGCT
ATCAATGGGTTAACGATTGATCTTTCCAGTATGGGGACTCCTCAAGCAGGGGAAATCTTC
TCTCCTCCAGAATTACGTATCGTTGCCACGACCTCTAGTGCATCCGGAGGAAGCGGGGTC
AGCAGTAGTATACCAACAAATCCTAAAAGGATTTCTGCAGCAGTGCCTTCAGGTTCTGCC
GCAACTACTCCAACTATGAGCGAGAACAAAGTTTTCCTAACAGGAGACCTTACTTTAATA
GATCCTAATGGAAACTTTTACCAAAACCCTATGTTAGGAAGCGATCTAGATGTACCACTA
ATTAAGCTTCCGACTAACACAAGTGACGTCCAAGTCTATGATTTAACTTTATCTGGGGAT
CTTTTCCCTCAGAAAGGGTACATGGGAACCTGGACATTAGATTCTAATCCACAAACAGGG
AAACTTCAAGCCAGATGGACATTCGATACCTATCGTCGCTGGGTATACATACCTAGGGAT
AATCATTTTTATGCGAACTCTATCTTAGGCTCCCAAAACTCAATGATTGTTGTGAAGCAA
GGGCTTATCAACAACATGTTGAATAATGCCCGCTTCGATGATATCGCTTACAATAACTTC
TGGGTTTCAGGAGTAGGAACTTTCTTAGCTCAACAAGGAACTCCTCTTTCCGAAGAATTC
AGTTACTACAGCCGCGGAACTTCAGTTGCCATCGATGCCAAACCTAGACAAGATTTTATC
CTAGGAGCTGCATTTAGTAAGATAGTGGGGAAAACCAAAGCCATCAAAAAAATGCATAAT
TACTTCCATAAGGGCTCTGAGTACTCTTACCAAGCTTCTGTCTATGGAGGTAAATTCCTG
TATTTCTTGCTCAATAAGCAACATGGTTGGGCACTTCCTTTCCTAATACAAGGAGTCGTG
TCCTATGGACATATTAAACATGATACAACAACACTTTACCCTTCTATCCATGAAAGAAAT
AAAGGAGATTGGGAAGATTTAGGATGGTTAGCGGATCTTCGTATCTCTATGGATCTTAAA
GAACCTTCTAAAGATTCTTCTAAACGGATCACTGTCTATGGGGAACTCGAGTATTCCAGC
ATTCGCCAGAAACAGTTCACAGAAATCGATTACGATCCAAGACACTTCGATGATTGTGCT
TACAGAAATCTGTCGCTTCCTGTGGGATGCGCTGTCGAAGGAGCTATCATGAACTGTAAT
ATTCTTATGTATAATAAGCTTGCATTAGCCTACATGCCTTCTATCTACAGAAATAATCCT
GTCTGTAAATATCGGGTATTGTCTTCGAATGAAGCTGGTCAAGTTATCTGCGGAGTGCCA
ACTAGAACCTCTGCTAGAGCAGAATACAGTACTCAACTATATCTTGGTCCCTTCTGGACT
CTCTACGGAAACTATACTATCGATGTAGGCATGTATACGCTATCGCAAATGACTAGCTGC
GGTGCTCGCATGATCTTCTAATTCTTTTTGGCCAGCCTCTTCAAAAGGCTGGCCTTTACG
ATCTCTTAATACAAAGAAAACCCCTCTTACATATCTTTCTAGGCCTTTTTGGGTTTATGA
GAAAACTTGATTTTTTTTTCATTTATGATCTATTCAACACCCATCATCGTAGGTTGTTCA
ATTAGGTTATTTAAATTATGAAATTTCTGTCAGCTACTGCTGTATTTGCTGCAGCACTCT
CCTCCGTTACTGAGGCGAGCTCGATCCAAGATCAAATAAAGAATACCGACTGCAATGTTA
GCAAAGTAGGATATTCAACTTCTCAAGCATTTACTGATATGATGCTAGCAGATAACACAG
AGTATCGAGCTGCTGATAGTGTTTCATTCTATGACTTTTCGACATCTTCCGGATTACCTA
GAAAACATCTTAGTAGTAGTAGTGAAGCTTCTCCAACGACAGAAGGAGTGTCTTCATCTT
CATCTGGAGAAAATACTGAGAATTCACAAGATTCAGCTCCCTCTTCTGGAGAAACTGATG
AGAAAACAGAAGAAGAACTAGACAATGGCGGAATCATTTATGCTAGAGAGAAACTAACTA
TCTCAGAATCTCAGGACTCTCTCTCTAATCAAAGCATAGAACTCCATGACAATAGTATTT
TCTTCGGAGAAGGTGAAGTTATCTTTGATCACAGAGTTGCCCTCAAAAACGGAGGAGCTA
TTTATGGAGAGAAAGAGGTAGTCTTTGAAAACATAAAATCTCTACTAGTAGAAGTAAATA
TCGCGGTCGAGAAAGGGGGTAGCGTCTATGCAAAAGAACGAGTATCTTTAGAAAATGTTA
CCGAAGCAACCTTCTCCTCCAATGGTGGGGAACAAGGTGGTGGTGGAATCTATTCAGAAC
AGGATGTGTTAATCAGTGATTGCAACAATGTACATTTCCAAGGGAATGCTGCAGGAGCAA
CAGCAGTAAAACAATGTCTGGATGAAGAAATGATCGTATTGCTCGCAGAATGCGTTGATA
GCTTATCCGAAGATACACTGGATAGCACTCCAGAAACGGAACAGACTGAGTCAAATGGAA
ATCAAGACGGTTCGTCTGAAACAGAAGATACACAAGTATCAGAATCACCAGAATCAACTC
CTAGCCCCGACGATGTTTTAGGTAAAGGTGGTGGTATCTATACAGAAAAATCTTTGACCA
TCACTGGAATTACAGGGACTATAGATTTTGTCAGTAACATAGCTACCGATTCTGGAGCAG
GTGTATTCACTAAAGAAAACTTGTCTTGCACCAACACGAATAGCCTACAGTTTTTGAAAA
ACTCGGCAGGTCAACATGGAGGAGGAGCCTACGTTACTCAAACCATGTCTGTTACTAATA
CAACTAGTGAAAGTATAACTACTCCCCCTCTCGTAGGAGAAGTGATTTTCTCTGAAAATA
CAGCTAAAGGGCACGGTGGTGGTATCTGCACTAACAAACTTTCTTTATCTAATTTAAAAA
CGGTGACTCTCACTAAAAACTCTGCAAAGGAGTGTGGAGGAGCTATTTTTACAGATCTAG
CATCTATACCAACAACAGATACCCCAGAATCTTCTACCCCCTCTTCCTCCTCGCCTGCAA
GCACTCCTGAAGTAGTTGCTTCTGCTAAAATAAATCGATTCTTTGCCTCTACGGCAGAAC
CGGCAGCCCCTTCTCTAACAGAGGCTGAGTCTGATCAAACGGATCAAACAGAAACTTCTG
ATACTAATGGCGATATAGACGTGTCGATTGAGAACATTTTGAATGTCGCTATCAATCAAA
ACACTTCTGCGAAAAAAGGAGGGGCTATTTACGGGAAAAAAGCTAAACTTTCCCGTATTA
ACAATCTTGAACTTTCAGGGAATTCATCCCAGGATGTAGGAGGAGGTCTCTGTTTAACTG
AAAGCGTAGAATTTGATGCAATTGGATCGCTCTTATCCCACTATAACTCTGCTGCTAAAG
AAGGTGGGGCTATTCATTCTAAAACGGTTACTCTATCTAACCTCAAGTCTACCTTCACTT
TTGCAGATAACACTGTTAAAGCAATAGTAGAAAGCACTCCTGAAGCTCCAGAAGAGATTC
CTCCAGTAGAAGGAGAAGAGTCTACAGCAACAGAAGATCCGAATTCTAATACAGAAGGAA
GTTCAGCTAGCACTAACCTTAAAGGATCTCAAGGGGATACTGCTGATACAGGGACTGGTG
ATGTTAACAATGAGTCTCAAGACACATCGGATACTGGAAACGCTGAATCTGGAGAACAAC
TACAAGATTCTACACAATCTAATGAAGAAAATGCCCTTCCCAATAGTAATATTGATCAAT
CTAACGAAAACACAGACGAATCATCTGATAGCCACACTGAGGAAATAACTGACGAGAGTG
TCTCATCGTCCTCTGAAAGTGGATCATCTACTCCTCAAGATGGAGGAGCAGCTTCTTCAG
GGGCTCCCTCAGGAGATCAATCTATCTCTGCAAACGCTTGTTTAGCTAAAAGCTATGCTG
CGAGTACTGATAGCTCCCCCGTATCTAATTCTTCAGGTTTAGAAGAGCCTGTCACTTCTT
CTTCAGATTCAGACGTTACTGCATCTTCTGATAATCCAGACTCTTCCTCATCTGGAGATA
GCGCTGGAGACTCTGAAGAACTGACTGAGACAGAAGCTGGTTCTACAACAGAAACTCCTA
CTTTAATAGGAGGAGGTGCTATCTATGGAGAAACTGTTAAGATTGAGAACTTCTCTGGCC
AAGGAATATTTTCTGGAAACAAAGCTATCGATAACACCACAGAAGGCTCCTCTTCCAAAT
CTGACGTCCTCGGAGGTGCGGTCTATGCTAAAACATTGTTTAATCTCGATAGCGGGAGCT
CTAGACGAACTGTCACCTTCTCCGGGAATACTGTCTCTTCTCAATCTACAACAGGTCAGG
TTGCTGGAGGAGCTATCTACTCTCCTACTGTAACCATTGCTACTCCTGTAGTATTTTCTA
AAAACTCTGCAACAAACAATGCTAATAACGCTACAGATACTCAGAGAAAAGACACCTTCG
GAGGAGCTATCGGAGCTACTTCTGCTGTTTCTCTATCAGGAGGGGCTCATTTCTTAGAAA
ACGTTGCTGACCTCGGATCTGCTATTGGGTTGGTGCCAGGCACACAAAATACAGAAACAG
TGAAATTAGAGTCTGGCTCCTACTACTTTGAAAAAAATAAAGCTTTAAAACGAGCTACTA
TTTACGCACCTGTCGTTTCCATTAAAGCCTATACTGCGACATTTAACCAAAACAGATCTC
TAGAAGAAGGAAGCGCGATTTACTTTACAAAAGAAGCATCTATTGAGTCTTTAGGCTCTG
TTCTCTTCACAGGAAACTTAGTAACCCCAACGCTAAGCACAACTATAGAAGGCACACCAG
CCACAACCTCAGGAGATGTAACAAAATATGGTGCTGCTATCTTTGGACAAATAGCAAGCT
CAAACGGATCTCAGACGGATAACCTTCCCCTGAAACTCATTGCTTCAGGAGGAAATATTT
GTTTCCGAAACAATGAATACCGTCCTACTTCTTCTGATACCGGAACCTCTACTTTCTGTA
GTATTGCGGGAGATGTTAAATTAACCATGCAAGCTGCAAAAGGGAAAACGATCAGTTTCT
TTGATGCAATCCGGACCTCTACTAAGAAAACAGGTACACAGGCAACTGCCTACGATACTC
TCGATATTAATAAATCTGAGGATTCAGAAACTGTAAACTCTGCGTTTACAGGAACGATTC
TGTTCTCCTCTGAATTACATGAAAATAAATCCTATATTCCACAAAACGTAGTTCTACACA
GTGGATCTCTTGTATTGAAGCCAAATACCGAGCTTCATGTCATTTCTTTTGAGCAGAAAG
AAGGCTCTTCTCTCGTTATGACACCTGGATCTGTTCTTTCGAACCAGACTGTTGCTGATG
GAGCTTTGGTCATAAATAACATGACCATTGATTTATCCAGCGTAGAGAAAAATGGTATTG
CTGAAGGAAATATCTTTACTCCTCCAGAATTGAGAATCGTAGACACTACTACAAGTGGAA
GCGGTGGAACCCCATCTACAGATAGTGAAAGTAACCAGAATAGTGATGATACCGAGGAGC
AAAACAATAATGACGCCTCGAATCAAGGAGAAAGCGCGAATGGATCGTCTTCTCCTGCAG
TAGCTGTTGCACACACATCTCGTACAAGAAACTTTGCCGCTGCAGCTACAGCCACACCTA
CGACAACACCAACGGCTACAACTACAACAAGCAACCAAGTAATCCTAGGAGGAGAAATTA
AACTCATCGATCCTAATGGGACCTTCTTCCAGAACCCTGCATTAAGATCCGACCAACAAA
TCTCCTTGTTAGTGCTCCCTACAGACTCATCAAAAATGCAAGCTCAGAAAATAGTACTGA
CGGGTAATATTGCTCCTCAGAAAGGATATACAGGAACACTCACTCTGGATCCTGATCAAC
TACAAAATGGAACGATCTCAGTGCTCTGGAAATTTGACTCTTATAGACAATGGGCTTATG
TACCTAGAGACAATCATTTTTATGCGAACTCGATTCTGGGATCTCAAATGTCAATGGTCA
CAGTCAAACAAGGCTTGCTCAACGATAAAATGAATCTAGCTCGCTTTGATGAAGTTAGCT
ATAACAACCTGTGGATATCAGGACTAGGAACGATGCTATCGCAAGTAGGAACACCTACTT
CTGAAGAATTCACTTATTACAGCAGAGGAGCTTCTGTTGCCTTAGATGCTAAACCAGCCC
ATGATGTGATTGTTGGAGCTGCATTTAGTAAGATGATCGGGAAAACAAAATCCTTGAAAA
GAGAGAATAACTACACTCACAAAGGATCCGAATATTCTTACCAAGCATCGGTATACGGAG
GCAAACCATTCCACTTTGTAATCAATAAAAAAACGGAAAAATCGCTACCGCTATTGTTAC
AAGGAGTCATCTCTTACGGATATATCAAACATGATACAGTGACTCACTATCCAACGATCC
GTGAACGAAACAAAGGAGAATGGGAAGACTTAGGATGGCTGACAGCTCTCCGTGTCTCCT
CTGTCTTAAGAACTCCTGCACAAGGGGATACTAAACGTATCACTGTTTACGGAGAATTGG
AATACTCCAGTATCCGTCAGAAACAATTCACAGAAACAGAATACGATCCTCGTTACTTCG
ACAACTGCACCTATAGAAACTTAGCAATTCCTATGGGGTTAGCATTCGAAGGAGAGCTCT
CTGGTAACGATATTTTGATGTACAACAGATTCTCTGTAGCATACATGCCATCAATCTATC
GAAATTCTCCAACATGCAAATACCAAGTGCTCTCTTCAGGAGAAGGCGGAGAAATTATTT
GTGGAGTACCGACAAGAAACTCAGCTCGCGGAGAATACAGCACGCAGCTGTACCTGGGAC
CTTTGTGGACTCTGTATGGATCCTACACGATAGAAGCAGACGCACATACACTAGCTCATA
TGATGAACTGCGGTGCTCGTATGACATTCTAAATAAATATCCTGGAAAGGCAGCTCTCGC
AAGGGCTGCCTTCTAGGAATCCCTGCCTCCAGAAAACAACTCTTGTTCTCACTAAAAAAT
CACAACAGAATCAAAACAAAAAAAAGACACACTTGCAGAGGTGAGGGCCACGCGAGCAAA
TGTGTCAGACGGAGAGAGAGGGATTCGAACCCTCGGTACGCGTTAACGCACACACGCTTT
CCAAGCGTGCTCCTTAAGCCACTCGGACATCTCTCCAAGAAAACAAACTACTACTCTCCA
AACAACTCGGCTATCGCCAGCAAAAAGACAGTAGAAAGAACATTCTTAGTTTTTTAAGAT
TTTATCTCCAGCTTTTTTCGTACAATTTTTGCTTTTTCTTTAAAAAACTGTTCCTCACCC
CGTTTTCTAAAGCTTCTCTGCTCTGAACCCCATATTACTAAAAAATTTATATGTGAATGA
TTTAACGCGATTTCCCTAAAGAATAAAATTGTTTGGAAGACAAGCCATTGAACAAAATTA
CTCAACAATAGAATAATGGTTCGTTGTTAATATTTTAAGATAATATGCGTTTACTCTTTT
TACTCCTCTTTTCTTTGGGGATCACTTGTTCCTATGGAGACGAGGTTTCTACTCGCAAGC
AGATTTTGGTCAGTATTGTCCCCTATAAATTTCTTGTGGAACAAATCGCGGGGGATACCT
GTCAGGTGTTCTCTATTGTTATGGATAACCATGACCCTCATAACTATGAGCTTTCGCCTA
AATATATAGAAAAGATCCGCCAGGTTGAACTTTGGTTTAGAATTGGTGAGGGATTTGAAA
AAACTTGTGAGAGAATTATTTCGTGCAAGCAAGTAGATCTAGCAGCAAATATCGATAAAA
TTACAAATGGGGCCTGCTGCCAGCGTTTTCTTAGTTTTGATACCCACACCTGGTTAAGTC
CTAAAAACCTAAAAATTCAAATCCAGGCCATTACAGAAGCTTTAGTGGAGACCGCCCCTG
AACACGAAACTCTGTACCGTAAAAACTGTTCTCTATTACAGTCTCAACTAGATCTTTTGG
ATCAAAAGATTTCTTCTATTATTTCTAGTACATCACAACGCAATGTTCTAGTTACCCACG
GAGCTTTTGCTTATTTTTGTAGAGATTACGGCTTTATACAACATACTATCGAGCGAGCTA
ACCACTCAGAGTTATCTCCTAAAGATGTTGTTCGTGTAGAGCGAACCATTCGTGATCACA
ACTTGCACTCTGTAATTTTGCTCAAGCATGCGGGGAAACGTAGTAGCGCCGCCTTAGTAC
GGAAGTTTAATATGACGCCTATTCTATTGGATCCCTATGCTGAAGATGTCTTCAATAATT
TACTAGCTATCGCAACGGCTTTTGCAAATCTATGACAAAACAAATGCTATTAGAGAATGT
GTCCTTCCGCTATGGGAAAACCGGTCCCCTAATTGTTGACCACGTCTCCTGCGAAGTCTA
TTCTGGGGATTTCATTGGAATTATTGGGCCCAATGGAGGGGGAAAAACAACTCTCACCCA
ACTCATGCTGGGATTATTACAACCGGTGTGTGGAAGCATCTCTACCTATTCTGTACAAGA
TCATCGCCCTCTATCCATAGGTTGGGTTCCCCAACATTTTTCCTATGATGCAGCATTTCC
TATCACTGTAAAGGAAACTGTTCTGTCTGGAAGGTTGGCGACACTGCCTTGGTATGGACG
TTATACACAAGAAGATCATGAAGCTGCTGAAGAAGCCCTTCTTACCGTTGATCTGATAGA
TTATAAAGACTCTTGCTTTTCCCATTTGTCAGGAGGCCAAATTCAACGTGTTCTCCTAGC
TAGAGCTTTGGCTGCGCGTCCTGAATTCCTTTTGTTAGATGAGCCCACAGCCAATATCGA
CCCCGTCAATCAACAAAAAATCTTACAGATTCTTTCCGCTCTGAATAAACACTGCACTAT
CCTCATGATCACTCATGATCTGCACCACACAGCAGGTTGTTTCAATCGAGTCTTTTTCAT
GAATAAAACACTAACAACTTTAGCAGACACCACTACAATTTCAGAAAGATTCTGCTGCAA
CACTTTTGGGAGATGCCCATGATCTCTATTCTCTGTTCTTTGTTCCCGCCTCTTCTATTC
CCTTCGCTGCTGGCGGCTTTCGGCGCCTCCATTGCTGCAGGAATCGTAGGCTCTTATATT
GTAGTGAAACGCATTGTGTCGATTAGTGGAAGCATAGCACATTCCATTCTAGGAGGAGTT
GGTATCGCCCTATGGCTTCAATACCAATTTAATCTCCCTATATCCCCACTACACGGGGCT
ATTACTAGTGCTATCTTCGTAGCGATCTGTATTGGGAATGTCCATCTTAAATACCATGAA
CGCGAAGACTCCATCATTTCTATGATCTGGTCCATTGGTATGGCTATAGGCATTATATGT
ATATCTAAGCTCCCTTCCTTTAACTCAGAGCTCTCTGATTTTCTTTTTGGCAATATCTTA
TGGGTCACCCCACAAGATCTTTATTTCCTTGGGATCCTAGATCTGTTTATCGTTGCTACC
GTATCCATTTGTCACACACGATTCTTAGCCCTATGCTTCGATGAGAAATACATGGCGTTG
AATCATTACTCCATAAAAACTTGGTACCTATTGCTGCTTATCTTAACAGCAATTACGACT
GTTGTTCTTATGTATGTCATGGGAGTTATTCTAATGTTGAGCATGTTAGTCCTCCCAGTA
TCAATAGCCTGTCGTTTCTCCTACAAAATGAGCCACATCATTTACATCGCATCTATCTTA
AATATCGTCTGCTCATTCCTAGGAATTATGCTTGCTTATCTCCTAGACTTGCCAGTTGGG
CCTGTCATAGCGATTCTCATGGGAGGAGCTTACTCACTGAGTTTACTCTTGAAGAGATCA
TACAATGCATCTACCCCTTCTCCTGTCAGCCCTGAAAGCAAAATAAATTCTTGATCAGGG
AACTGCTGTTTAAGAAGAGCTACACGTTCTTTGCGCTCATCAGGCAGTAGCTGATCGATC
TTATTTAAAGCGATGACCATGTCTTTATCCTTTAGCTCCTCTTTGTAAGCCAAGAGCTCC
CCCATTAAGATTTTAAGATCTTGTTCGGGTGAGTGTCTTTCTATTCCAGAGATATCGATT
ACGAATAACAGTAATCGCATACGTTCAATATGCCGAAGGAAATCCAATCCCAATCCCCGG
TTTTGCGACGCTCCTTCAATAATTCCTGGAATATCTGCCATGATCCAAGGTTTTTGATAG
AGCATTCCTTCTTGATGAACCCAACCTAATGAAGGATGTAGCGTGGTAAACGGATAGGCA
CCGACTTTCACTTCTGTACGTGCAAGAGTGTTAAATAAGGTTGATTTACCAGCGTTAGGG
AATCCAACGAGACCGATATCAGCTATTAATTTGAGTTCCAGTTCAACCAAGCGAATTTCT
CCAGGTTTACCTGGAGTAGCTTTTGTTGGAGCTCGGTTAGTCGATGTTTTAAAGAAAACA
TTCCCCTTACCTCCTCTGCCTCCCTGACAGACAACAATACGTTCACCATCCTTGGTGAAA
TCGTGTATCAATTCTCCAGTGGCTGCATCCCGTAAGAGAGTCCCCTCAGGAACTTTTAAT
ACTAAGTCTTTACCGTTTCTTCCTGTACGATTATTACTAGCACCGGCTTGCCCATCATCA
GCTTTAAGGAAACGAAGATTACGGTATTCTTCAAATGAATACATATTCGTCACTGCTTCG
ATAAGAATAGAGCCCCCATTCCCCCCATTACCGCCGTAGGGGCCTCCTTTGGGGAGATAT
TTCTCTTTTCTCCAAGCTACAACACCATTACCGCCTTTCCCGGCGCGCAACTCTAATGTA
ATTTGATCAACAAACATGACTCGTCCTGGAACAAACAAAAAAAGCCCTATTTTTACACGT
AGGCAAAAACAGAGCTTGAACAAACTGAATTATAAATAAAAATGAACTAAGCTTGTGGGA
TAACAGAAACGTAAGTACGATCTGTTTTTTTCATTACAACGATACCATCCACTAATGCAA
ATAACGTATCGTCTTTCCCCCTACCAACGTTTACTGCAGGATGCCATTTGGTTCCTCGTT
GTCTAACCAAAATGCTTCCAGTAGAAACTCTCTGCCCTGCGCCAACTTTCAACCCAAGAC
GCTTTGATTCGGAATCGCGACCGTTACGGCTTGCTCCCTGACCTTTCTTATGTGCCATGA
CTCAAAAACCCTTTATGTTCCCTACAATTTACATAACCAAATCGCTAATCTTCACCCGAA
GGTAATTTTGACGATGGCCGATTTTCTTGTGATAATTCTTACGTTTTTTGTACTTGTAAG
CCACAACCTTTTCTCCGCGAACGAAAGAAACTAATTCTCCTTTCACTACAGCGTTGCCAA
CTGTTGGAGCACCAACGGAAGCTTTTTCTCCGTCAAAAGTAAATAATACATCTTGAAAAA
GGACTTCTTTGTTCTCTTCAGAAATTCCATCCAACAGTTCGACGTCTATAACGTCACCTT
TGCGAACCTGGTATTGCTTATTTCCAGTCTGAATTACAGCGTAAGGCTCCATCAATTCTT
TCCCTATAAACTTTACTTGTTGAAACTCTCCATTCTAGAAGAAAGCGCCTGACTTGGCCG
GAGAGCCCCTGTTAGCGCTTAAGGACACACCATCCCGAAGCGAACAACAAATATAACTAC
TTCCACTATATTCGAAAAGACTTGTCTTTTTTTTCTTATTTGGGACATGAGCAAAACAAC
ACAAGCGGCTTGTAGAAATCTTCTAACTCTTTTGCGCAAATGTGAAATCTGTCACAAAAA
AATTTAGAGAGTTCTCCGTCAAAACTCTCTAAACGCCATTAGCGGACATACCCGCATACT
CATGGGATGGCCAGAGCCGGGATCGAACCGACGACACAAGGATCTTCAGTCCTCTGCTCT
ACCAGCTGAGCTATCTAGCCATACACGGGGCTATTCTAGAGAAATACCCGCTTTAAATCA
ATGATATTTCTTAACATGCACCTTTTCTTTGAAACTCGTTTAAAAATTCCTCGTGAGAAA
AACCCTCTTCTATAGACCGTTCCAAAAACGCATTACAAGTTATAGAGGATTTAGCTATAG
TTGCGCCTAGGATTCCAAGAGAGCGGGAATTCCCCTGCCAAAGGAGCTTGTGTTATGAAA
AAGCATTTTATTACCGGCCTAGTTATTCTTCTCCCTTTAGCGATTACCATTGCAGTCGTA
GGGATGATTATGAATTTTCTTACACAACCCTTCGTTGGCATGGTATCCGATGTGTTCGAA
AAATTTAGTTTCTATACCAAATACCGAGCTTTCCTTAGATTTGGTCTACAAATTGTACTT
CTATTCGGACTTTTCTTTACCACAGTTCTCCTAGGCTTCCTTGCTCGCCTTATGATTTTC
AAATCTTTGTTGTCCGTGTACGACAAAATCCTGCACAGAATCCCAATCATCAAAACAGTG
TATAAGGCTGCTCAACAGGTCATGACAACAATCTTTGGGTCTCAATCAGGATCCTTTAAA
CAAGTGGTTATGGTGCCTTTCCCTAATAGGGAGGTCTTATGCATTGGTCTTGTGGCCGGA
GAAGCTCCAACCATATGCTCACGGGATGCTGACGATCCTATGATTACCGTATTTATCCCA
ACTACTCCGAATCCTACTTCAGGGTTTCTCACGCTATTCAAAAAATCTGACATTACTTTT
TTGGATATGAAAATCGAAGACGCCTTTAAATATGTAATCTCTTGTGGAGTATTAAACTCA
GATCCCTGCGCCACCTCACCTTTCATACACCCACAGTCTTAGTCCCCCTAATCATTATCT
TCTTTTTAAAAAGAAGGGAATTTAGTGGGAACCAGACTCATAGCTCTATTGAAAAAAAAA
CGGCGCTCTACTATTCTGTTCCTTTTATAAGCAACAGCAGAGTTGCTATTTTCTTTTTAA
ATCCCTTCCCATTCAGGAAGGCAGAAGGATCTTGTTGGGTTATTTTATGACACGAATGAG
TAAACAAGCTCGCCGTAGAGCTCAAAGTCCAAAAAAACGCAAGCCCGTTTATGCTGTTCA
GCATCCACAAGATGCTCCAAGAATTGCTTTTAAGGCCCACACTAACACAGCAAAAGGTGT
TGGCGTTTTTGTTCCTCAAATTGGTTAATTATTAGAGAAATAACATGTCTAGACATCGTA
GTTACGGGAAGTCCGTCAAGGGAGAGACTAAGAGAAACGTTCTTAAGCGTTTTGAGCGCA
TCGAAGTGTTACGTAAATTAGGACGCTGGGACGATGCTACTGCTAAAAAAGCCACAGGGC
TTCTTAAGACTCCTGTAATCAAGTAAGTTATATTTTTTTTGCTTATTTTGGATCGATCTT
CTCCTCAAATTTTTATTTCTAACGAACAACAAGATGTTAGCATAGATTTACAATCTGCTC
AGCGTCTTGTTGTTCTGTTTTTGGAACTACAAAAAGTTTCTACAGATCAGGTGTATGTTT
ATTTTCTAGACGACACAGCTCTTGCTCAGCTCCATGACGAGCAATTTTCTGATCCTTCCC
TAACAGATACCATTACTCTTCCCATAGATAAGCCTGGAATTGCTTCCTTTCCTCATGTTT
TAGGAGAGGCTTTTGTAAGCCCCAAAGCAGCTATGCGATTCTTGGAACAATATACCGAAG
ACCAATTGTATCATGAAATCTCGCGCTATGTCGTCCACTCCTTACTGCATATGCTAGGGT
ATGATGATCAAACCGATGAAGACAAACGCATCATGCAAGAACAGGAAGATGTATCCCTTT
CCTTTTTAGCTGAACACCAGGCGTTATTACGTCCTGCAGTATAAAAGTCTTCGCTTCCCT
CTAGAAATCTCTATATCGATAAAAATTTTTATCGTAACATGCAAGTAAACCTCGAGTCTT
TTTGTGGACTCTCCCAATAATTTCTTTTACAGGAGCTGGCTTTTTCGCCCCTCATCATGC
TATATATTCTGCTGGCTATTATCGTTCTTTTTCTTTTCCTCGGCTCAGCAACTCACCGCA
GAGCCTCTATTTCAGCATACGGAGGAGAAGGCCTTCCCCCTTTCTCTTCTTGTCCTAAAG
TTCTTCCTCTCCTTTGTTTAATTTACGGAATGCTTGGAGCCCCAGTCTACCAGTACATCC
ATAACTTCTTCTCTCTGTCTCCCTCAATTTTTTGGCTCATTTTCCTATCTTTGGCTCTAG
TTATTTACAAATTCTTACCCCTTTGCCCAGGCTATTCGGACGACTCCTTCAGCTACAAAG
TTTCCTCATCTACAGTTAAAACCTTGGAAAACTGTCTTGCTGGCTTTAAAACACCTTCTA
TCACTGCTATGCAACAGACTCCTCCTCCAGAACCTCCCAATGAGCTATCCACGAATATCT
CCTGTCTCGATCATATGATCGCTCGAGAAATTATGACTCCCAAAGCTGACATCTTTGCTT
TACAAGGAGATACCCCGATTTCTCAAGCATTCCCTCTAATCATAGACGAAGGTTATAGCC
GCATTCCTCTATTCACAAAGAGTATTGATGACATCACAGGAATGGTTCTCGTAAAAGATC
TGTCACCTGTTTACTATAAGGATCCTCATACCTCCCAACCTTTATCATCGATCGCCTATC
CTCCCTTGTACACACCAGAAATACGTAGAGCCTCTCTACTCTTACAAGAATTTCGTCAAA
AACGTTGTCACCTAGCGATTGTCGTTAATGAATACGGATTTACAGAAGGCCTTGTCTCTA
TGGAAGATATCGTCGAAGAAATCTTTGGCAAAATTGCAGATGAATACGATGACCAAGAAG
ATGTTCACTACAAAAAAATAGGAAATGCCTGGATTGTAGACGGCCGCATGAACATTTCCG
ATGCCGAAGAGTGCTTTGGACTCCATATAGAACATGAAAGTAGTTACGATACTCTTGGTG
GCTATGTATTCCATAAATTAGGTGCCGTACCTGAAAAAGGAATGAAAATTTACTATGAAG
ATTTTGCTATAGATATCTTATCTTGCTCTGACCGTAGCGTAGAAAAAATGAAAATCACTC
CAAGAAGAAGAAAGCCTTTATCTTAAATACAACTACTTCTCAATGAAACACTAGTAAATC
ACACTCTCTGTAGCTGTTGTCCTAAAATGTATAGCCATAGTAGAAGGGAGATTACGAAAA
GGTGCTTTTGATCGTGATATTTCATGCCTTTTCGTGCAATCTCTAGAATATAGTGCAGCC
CTTCTAACTACTTAATCTTAGGAGCCCTATCCCAATGAGTAACTTTCAGAAAGAAGAACA
AGGCCAAACAGGCATCCTTCATTTACAAGGGAAACTCGATGGTGTCTCCTCTCCAGCTGT
ACAAGAAAGTATTTCTGAATCTCTTTCCAATGGCATGAAAAACATTATTCTGGACTGCGG
AGATTTAGATTACATATCTAGTGCAGGTATCCGTGTGCTTTTACAAAGCTATCACCAAGT
AGGGAAAAATGCGGGGAAAATTGCTCTCACTTCTGTCTCTAAAACAGTGGAACAGACTCT
TTATGTCACAGGCTTTTTGTCTTATTTTAAGGTCTTCGACTCTGTGAATGAAGCTCTACA
AGCTTTAGCAAAAGAAAACAGTTAACCCTACCTTCAACTCGCTCTCTTTTCAAGTGATGC
GTAGTTATCAAAGTTGTGTGGTCCTGAAAAAATTTTTGGTGTAACATAGCCTTTTCTTTG
AAGATCCTCTGTAAAGCATGCGAAAGCAAAATTTTTACAGATAAAGGGCTTCCTGGTTAC
TCGAACTTATATATTAGTTGCTATGCGCAGATCTGTTTGTTACGTTACTCCTTCAGTTGC
TAGGGCTGGTCAAATTTCTACCTGGCGTTTCGAATATTCTTCAGCTAATTTCCTTCCCGA
AGGCACATTGCTAAAATTTGACCTGGGAATAGACGGACGCCCTATAGACTGGGAGATTCC
TTCTACAGATCTTTCTCAACCATGTAATACAATTTATTTAGAAACGCCTTCCGAGGATAT
TGTGGCTGCAAAAGCTGTGTATGCTCCCGGAGGCTATATCCCTACTTTCGAATTTACTCT
CCCTTGTGATGTGGAAGCTGGGGACACTTTCTCTATTATTCTTGGCTCCTCTCCCAACTT
CCCTCAAGAGGACTCTTCAGGTAATGGTGCTCAATTATTTACTCAACGCCGTAAACCTTT
CTCTCTTTATGTTGACCCATCAGGGAAAGGATCTTTTGAAGATCCCGATATCTTCACAAT
GGATATCAGAGGAAATGTATTAAAAAATATCCGGATTTTTGCTCCTTCTTATGTGATCAA
AAACAAACGCTTTGATATTACAGTGCGCTTCGAAGATGAATTTGGGAACTTAACCAATTT
CTCCCCAGAAGAGACCCATATCGAGCTTTCGTACGAACATCTTCGCGAAAACCTCAATTG
GCAATTGTTCATCCCTGAAACAGGCTTTGTGATCCTTCCAAACCTGTATTTCAATGAACC
AGGTATTTATCGTATTCAACTACGCAATCAAGCAACAAAAGAGGTCTTTACATCAGCGCC
TATCAAATGTTTTGCAGAAACCTCCTCTTATCTTTTGTGGGGGCTTCTACATGGAGAATC
TGAACGTGTCGACTCTGAAGGTAATATCGAGTCTTGCTTGCGTTATTTTCGTGATGACTG
CGCGTTAAACTTTTTTGCAACATCCTCTTTCGAAATTCAAGATGGCCTGACCCCAGAAAC
CATTAAAACCATTAACCAAACCGTTGCTGATTTTAATGAAGAAGATCGTTTCATTGCCTT
ATCCGGAGCACAGTACCTCTCTGAAGAGCCTGGCGAGGGAATTCGTGAAGTATTGCTGAT
GAAGGAACCCAAATCCCCAGGGAAACATAAAGAATGCAAACTATTTCCTTTATCTAAGCT
ATATAAGCAATCAACTAGTCATGAGTTAATCTCAATCCCCAGCTTCACTACTTCAAAGAA
ATTTGGATACAATTTTAATAATTTCCATCCTGAATTTGAAAGAGTTGTTGAAATTTATAA
TGCCTGGGGATGCTCTGAAAGAACTGAAGCTGAAGGAAACCCTTTCCCTATTAAAGGTTC
TATCGACTCAGAAAATCCAGAGGGAACTGTTCTATCTGCTTTAAAGAGAAACCTGCGTTT
TGGATTCGTAGCCGGTGGTCTTGATGATAGAAATCTATACAATCACTTTTTTGATTCCGA
TCAACAGCAATACTCCCCTGGATTAACAGCTGTGATCTGCAATAAATATTCTCGGGATTC
CTTACTCGAGGCATTATACCAACGACAATGCTATGCTACAACCGGCCAAAGAATTATCGT
GAATTTCCAGATTACATCTGCTCCTATGGGCTCCGAACTCTCCACAGCCATTAAACCAGG
GCTCGTGATCAATAGACATATTTCGGGATATGTAGCAGGAACTGCCAAGATTGCGTCGAT
CGAAATCATCCGCAATGGGGATATTCTCCATACCTTCCACCCAGATGGAAATAACTTTGA
GTATGAGTACGACGATCTCTCTCCTTTTGCACAAGTCACTCTAAAAGATCCTCAAAATGG
AGCTCCTTTTGCTTTTTACTACTTACGAGTCACTCAAGAGAATGGAGCTATGGCTTGGAG
CTCTCCTATTTGGATAGATCTTAACTAAAATAAGGCCTTCATGACTTCTTTATTTCTACT
CGTCTGTTGCGCTACAGCCCTTCTCAGTATAGGAGTAACAGCTGTTTTGATAGGGTCTTT
CCTACTAGGAAGACCCCTATCTAAAGGATGTGGCCGCAGCGACTGCTGTCAGAAAAAGAA
GTCTTGTCCCCGTGAAAAGCAAAACTCACAAACTGATAACTACTATGACGACTCTTCCAG
CTCGAATCCTACCTAAAAGCGCATGGCTTAAAACTTTATTTGATGACTATTTATCTGGAG
CGCGTCTTTCTGAAGAACAAGCTTTACAATTACTTCTCGTTGATGCTGAGGATCAACAAG
CTTTATGGAGCTTTGCTGATCTTATTCGTGCCAATCGTGTTGGTGACACAGTTTTCTACT
CGTCGACCCTTTATTTATACCCTACAAACTTCTGTCAGTTTAACTGTACGTTTTGTTCTT
TCTATGCCAAACCAGGGAACCCTACAGGATGGTTCTTTACTCCAGATCAACTCGTACAAT
CTATAAAAGAAAACCCTTCTCCCATTACAGAAACGCATATTGTAGCAGGATGCTACCCCT
CTTGTAATCTTGCTTACTATGAAGAGCTCTTCTCCAAAATTAAGCAAAATTTCCCAGATC
TACATATTAAAGCGCTCTCAGCTATCGAGTATGATTATCTGTCAAAATTAGACAATCTCC
CAGTTAAAGAAGTCATGCAACGCTTGCGTATCGCTGGCCTCGATTCTATTCCTGGTGGGG
GTGCTGAGATCTTAGTCGATGAAGTCCGAGAGACCCTCTCGCGAGGCAGATTATCTTCCC
AAGGATTCTTAGAGATCCATGAAACAGCGCATTCCTTAGGAATCCCTAGCAATGCTACCA
TGCTGTGCTACCATCGAGAGACTCCTGCAGATATAATGACACATATGAGTAAACTGCGCG
CTCTTCAAGACAAAACTTCTGGCTTTAAGAATTTTATCCTCCTCAAATTTGCGTCAGAGA
ATAATGCTTTAGGAAAGCGTCTACACAAAATGACTTCAAGACACTCGATTCCTCCTGCAA
CTATTATTGCAGTTGCTCGACTATTCCTAGACAACATCCCTAATATTAAAGCTCTATGGA
ATTATTTAGGTCTCGACGTTGCTCTACACTTGTTATCATGCGGAGCCAATGATTTGTCTT
CCACTCACCAAGGAGAAAAGGTATTTCGAATGGCCTCTTCCCAAGAGCCTATTCGTATGG
ATATTGAAGGGATGTCCCATCTCATAATACAACATGGTCGTATCCCATGCTTAGTCAATT
CCAAGACCGTTTAAACATTGGTTGTGTACGCTACGTTAACGCTTTACCTTTTTCTAGCGG
CTTATCACAAGCTCCAGGCGTCTCCTTGCTTATGGATACCCCTACCAATCTGGTGCCTAA
ACTCCTGTCACGAGAAATAGATTATGCGTTAACCTCTGTAGCAGCAACATTCTCTTCTTC
CTTACACAGAGTATCTTCCTTTGGGATCGCGGCTTATAAAAAAATCCTAAGCGTAAACTT
ACATGCTACTTCGCAATTTTTTGCTAAGGAAGCTCCTCATATAGCGGCTACTAAAGAGAG
TCTTTCTTCTATTTTGCTGCTACGAGTTCTATGCGAAAACCTATGGAATATTCCGTTCCC
TTCCGTTACCCTACTTTCCTCGGACAGCATTCTTACACAAGCTGAACACTATGATGCTTT
ATTATTGATAGGAGATACGGCATTACGCCATCCTATAATCCCAGGATTCCACACTTATGA
CCTAGCAGCTTCTTGGTATGACCTGACTGCAAAACCTTTTGTTTTTGCTGGGATTCTCAG
CCTTTCTTCAACTATTTCATTTCAGCTTCAACAGGAGTTCTCTTCCGCATTGAATTATTT
TCAGAATCATAAAGAAGATATTACCAGCAAAGCAGCTGCATTACTAAAACTCCCAGAATC
GCTTATGCAAGAATACTATACTTTATGTCGCTATGAGCTTTCTGAAGAGGATTTTGCAGG
GTTAGAACAGTTTAGAGACTATTATGACCGACTTCCACGACAAGCCAAATATCCAAATCA
TGTTCGATTCTCTTGCGCCTACCTATGATAAAATCAATGGTATTCTATCATTAGGCTTGC
ATATAGCTTGGAACAATGCTTTGGTTTCTCTCTTAGGAGAAACTAACCATCTATTAGATT
TATGTGCAGGAACAGGCCGGGTAGCCCTATCTTATGTCCAGAACTATCCTCGAGCCTCAG
CAACTCTTGTTGATTTCTCAACAAAAATGCTAGAAAACGTCCAAAAACGCCACCCCTCAG
CTCCATTCTCCTATATTACGAGTGACGTAACACACTTGCCGCTTCCGGATAATACGTTTC
GTTTAGCTTCTATGGCCTATGGATTACGGAACTTATCCTATCCATTAGAGGCTCTTAGGG
AAGTGTATCGAGTATTACAACCTGGAGGACACTTGGGTATTCTAGAACTAACACGCCCAG
CAACATATAACCCAGTTTACCTGCTACACAAGCTCTATCTAAATCTTGTTGTTCCTAGCG
TCGGCCGTTTTTATTCTGGGAACAGCTATGCTTATTCGTATCTGAAAGAAAGTATCCGGG
ATCTCCCACGCGATGCCGCTCTCGAAGCAATCTTTCATGCAGCGCATTTACGCCCTATCC
GGAAACGCAAACTACTTTTTGGCACAGCAACCATTTGGATTTTAGAGAAGTAAAACTACC
AAACCTTAAAAGCAAGGCTTATGAACGGCTCTTCTTACGCCCACGTTTCGTAGTTTTCTT
CGGTTTGATTTCCTCTTCTTCGTCGTCGTACTCCTCGTCGAAGAAATCCCCAGTCTCTCC
ATCGCTATCGTAACCAAGCTTAGCGGATAATTCTCGCAAAGAATCAAAACGCTCAGAAAA
TTTAGCTAAATTCAACTGGTCTTCCAGACGCCCTCCTCCTCGCAAGTGTGCGAGGAATTC
TTCTTCTGTATCAAATTTTTCAGAAAAAGTAAGCGAAGAAGGAGATGTTATCTCTGGTAA
AAATAGAAAACGTCGTGCCGCCGAAGGGACTTTTGTATAGATATCGCTCGATATGGTCGT
CTCAGCTTCAACCTTTGCCGACTGTTTAGGAGGTCGCCCTCTTTTTGGACGAGGGTTTAA
AGCCTCGTTCGAATAGTATACTTTAGATTTGTTTAAAAGAAGCTGACGCGCCTGTGTTAA
CTCTTTCGATACCTTGGCATCGAATAGATGTACCTTCAGTTGTTCTAAAATGTGCTTAGA
GAAATCAAGGTCTTCTTCAAAGACAAACTGAAACTGATTATTACGAAGCCACTCAATGAT
GCGAATACGAGAACGCTCAACATAAAACTGTTGCCACTTCTCCTGCTCAGTCTCATGGTC
ATATAAAAACTCTAGAAACTGCTCTCGCGCATTCTTAGACTGCACTATCTCTAAAAATTT
TTCTTTAGTATCGATATCGTAAATTTTTTCGTTTACGAAAGTTTCCATGATCTTCTTAAT
TTCGTAGAAGGTCAATTTTGGAATCAAGCAATACCGATCCGCATTTTCTTCCAATTCCTG
ATAAATTTTATCTAGATCTTCCTGATCTTTATCAAGATCTATGTACAAGATAAACCCTTC
TACCCGATCTAAACAGAAATCTCTCTCGTCATCAGACTTCGAGAAGGCGTCCATCAGGCG
TAGAACGCGTAATAAAAGAGGATTTTGAGGTACAGGATATGTCGTCATAGGCTCCAGTAT
AGGGGATGCTCTGTTAGATAGCAACTCTCTCTTGTGTTATCCTCAATTTTATCCAAAACG
TCTTGATTTAGGCTCTAACCACCCAAAGTTCTCACTACGATTCAATAGGCTCACAGGACC
CTCTAAAAATACCTTGCCTTTCTCAGAAAAAATCTTAATCAGATTTCTACTACGAGAACA
CACCGCTATAGAGAAATCTTGTCCTAGAGAAAAGATATCCGCTGCAACCAAAGCACTTGC
CAACATCCCTGTCCCACAAGATAAGGTTTCTCGCTCACAACCTCGCTCATAAGTATAGAC
AAGCAGCAGATCATCCTTCTTCCGCTGAACAAAATCTACATTTACACCTTCAGGAGCAAA
ATCTTCATGATAACGCAAGAAAGACCCCCATTCTTGTACGGGAACCTTACTTAAATCAGA
AACGAAAACCACGACATGCGGAACCCCTGTATCAATAAAAAATACTTGTTCCGGCATACC
AGGCAACACATGCGTTAATTTCCGCTCAGCTTTTTTCCAATCAGGTAATGTCATATCAAC
CAATACCTGATTCATAGAAAAGAACTTACCTTGGTAAACACCACGTTCTGTTTCAATAGA
AACATCTTCAAGTCCAAAGCACTGGGCTACGTGCGCCATTGCGCACCGCAACCCATTCCC
GCACATAGACGCGATAGATCCATCACTATTAAAAACAGTGAGTTTAGCATCTGCTATTTC
AGAAGACTCTACACATAAAAACCCATCAACCATCTCTTCCTGGCATAAAAACAGAACATC
CTCAAGAGAAGGCATCGATTCTCCCAAAATGAAACTGTTTCCTGCTCCAGAATATAAAAG
ATATCTACAAGTCGTTAAAAGAGAAGAGAATCCCATCTAACAGTCCAAACTCTATTGCTT
CATTTGCACTCATCCACATATCTCGATCGATAGCTTTCTCTATCACCTCTCGAGATTGTC
CAGTTGCCTCGACATACACATCAATAATGCGTGCTTTTGTTTTTAAAATTTCACGAGCAT
GAATATCCAAGTCCGTGGCTTGACCAGTAATGGTTCCTCCAATAGAAGGCTGGTGAATCA
TAATGCGCGCATGAGGCGTAGCAAAACGTCTTCCTGGAACAGCACACAAACTCAATACAG
ATCCCATAGATGCTGCTAAACCTGTAACAACTGTAGTCAAAGGAGAAGAGATCATTTTAA
TTTGGTCCCAAACAGCAAACCCAGCATCAACAGACCCTCCAGGGCTATTAATGACAAATA
CAATTGGCTGCCCAGGATTGGTGAGTTCCAAATACCAAAGCTTTTTGATGGCTTCTGCAG
CACTTTTCTCCGTTACAGGTTCGGAGAAGAAAATACGACGAGAATCCAACAACTTTCTAT
CTATGACATCTTGCAACTTATGCATCATTTCCCCTTCAGGCATAGAGTCTCCCACTAAAC
TAGCGTTTCCAGATCGATTTCAGGATAAAGAGGGAATCTTCCTAATAAATCAGCCACACG
TTGTCTCGCTTCCTGAGCGATCCCTTCTGACAGCTCTCCCTCACTTTTACTAGAACCGCT
CTCAGCATTGCTTCTCACAGTAATATTTCGCAATACTTTCACGATAATATTCGCAACTTC
TTCCATTTCGGCACTGCCCATCCCTAGCGTTGTCAGAGCTGGAGTCCCTAATCGAATACC
AGAAGTCTTCCACTGCCCAGAGGCATCTGAAGGAATAGTATTACGATTTACTGCGATACC
TACTGAGGTTAACATATCTTCTGCAATACGTCCAGGGACTCCTAGAGAAGTTAGATCAAT
AATCAACATGTGATTATCTGTCCCACCAGTGAGTAATCGTAGCCCGTTCCGCTGGAACAC
TTCAGCCAAAGTCCGTGCATTCTCTACCACTTTATGCGCATACTTCCTGAAACTGATCGT
CATAGCTTCTTTCAGAGCAATAGCTTTAGCAGCTATAACATGAGGAAGTGGGCCGCCCAT
CATTAGAGGACAAGCCTTGTTCAAGGTATTTGCATATTCTTTTTTAGCTAGAACCAATCC
ACCTCTTGGCCCTCGCAAAGTCTTATGCGTCGTCGTTGTCACGATATCTGCATAAGGCAT
AGGATTTTCTTCTCCTACAAACACACCTCCAGCAACCAAGCCTGCGAAATGAGCCATATC
TACCCATAAAACAGCGCCACAGTCTTCTGCAATTTGCTTCAAGGTGGCAAAGTTTAATCG
TCTAGAATAAGACGAATACCCTGCGATCAGAACGGTGGGCTTATGTTCTTTCGCTATTTT
TGCCATCTCATCATAATCAAATAATTCAGTATCTAAATTCACCTCATAAGGGAGACAATG
CATTAATTTAGACATGATATTCATGCGCACAGTCCCATGTGTCAGATGCCCTCCAGAATT
TAAAGAGGGGCCTAGGCATTTGTGCTGAGCCATCTCAGCTTTTAATGCTTCGTATTCCTG
CTCAGGCAGATCATTGATCGTTTTATATCCCAACCGTTGAACCGCAGGGCTCTGGATCTT
CTGTGTAATGATCGACATGATCGCTAATAAATTCGCATCGGCTCCAGAATGAGGCTGAAC
AAAAGCACTTTCCGCACCAAATAATTCTTTTGCCGTCTCTGCGCATTCCCATTCAATTGC
ATCCACATTCTCACAACAGGAATAAAATCGTTTGAATGGACTCCCTTCACAATACTTGTC
TGTAAGTAAATTCCCCATAGCAAGTTGCACAGATAGAGAAGAAAAGTTTTCTGAAGCAAT
CATTTTTAAACGAGATCGCTGACTCTTTAATTCTTGTACAATGCTCTGTCCTATAGATGG
AAAAGCGTGTAACAGATGATCTAATGATGCTAAATAGGCCACTGATGCCAAATTTTGCTG
ACTTTTGTCGGAAATATTTCTCAGATATCTATCCAATAACGATGCCATATTTCCACCTCC
ACTGATTAAACCTTGCAAGACCTTGCAGAGGCACTCTTTATCCTCTACCCACTCTCTCTT
ATCCTTTATGGGAATCTAATCTTTTGATGAGAAAGTCTAAACTTTCTAGGAGAAAGAGGA
TTTATTTTAACTATAACTATAAGAAAAAGAAACGATGCTTCCAAGACCATTACCAAGCGC
CCCATGTTCCCTAGTCGCTTACCATAAGGTGCTTTAATACCATTGCAGCTTCAGTTGATC
ATATTCTTACAGCAAAAGTCAAGAAGCTTCCTACTAGGAAAAAAGCTTCTCTTCTATTTA
AAAAAAACTCTAACATGAAACCTTTTACACAAGAGATCTCCCTCATCGATCATGCCTCTG
TACTTAGGCCTCAATCCATCCTCTGCTAAACAATATTCTGCTGTTTTTCAGCCTATTATT
CGCATAGTCCCTTTTTCAAAACACGTTCCTCAAATACGACATGCTAGGAAGTTCCTTGTA
TCAGCTTCCCATATTTTGTTAACAAGCCCCTCTTCTACCGCTTGTTTTTTTTCTTCCATT
AGGAAAAGAATCCCTTTATCCCTGTTCAGGAATAAATCCTTCGTTACCATAGGAGAAGCC
ACTTCTTCTCGTGTAAAGGCCTTTCTCCCCAAAGCTAATATTGTGCAAAGCGCATTCCCT
CAAGCAGAAGCATTTCTTCCCATCCTATCGACTCTTCCTTCCAGCTCCTCCCTACTCTAT
CCTCACTCTGTACTCGCTCGTCCCATTCTCCGCTCTCTTCTACAAACACTCCCTTTCTCC
TCCTTTTCCTATCCTCATTACACAGTTAAACCCATTACACTTTCCGTAAGTACCTTTCTT
CCCCATAAAACTATTATTCTCACTAGCCCTTCTATCGTTCGTGCCTATGCACAACTATTT
CCCTGCCTCCCTGATAAAGAACACTGGTGTCTAGGAGAGATTAGTGCAGCAGAATTCAAA
CAGATATTTCACACTCCTCCTTCCAAAATTCTTTTTTCAACTAAAGAACCGACAGGATGT
TGATAACAATCTTTCTATTTATTTTAATGAAGATCTCTTCAAGAAGTTGTGAAGAGATCT
TACCTCTTTTAGAGGGCATATAATTCCTGTCCCCTTTGCAAGCACATGACCGAAATCCCT
TCTTCTTTTGTTCTTCCAGATCCTGAATGGATATATCGTGTAGGTATTGGTCAGGACAGT
CACCGTTTTCTCCCTGACGAAGATCCCAAGCCCTGCATATTAGGTGGCATTATTTTTGAA
AATACTCCAGGATTCGAAGCTAATTCGGATGGAGATGTTGTCTTCCATGCTATATGTAAT
GCGTTTTCGTCTGTAACGCACAAAGGTATTTTGGGAGGACTGGCTGACGAGCTTTTGAAA
ACAAAAGGCATTACCGATAGCGTAGTCTATCTACAAGAAGCTGTCGCCTCTTTAAAACCT
ATACAACGAGTCTCGCATCTAGCTATTACTATAGAAGGGAAGCGTCCTAAACTGCTCCCT
CAGTTACCGAGTATGCGCAAGAGAATAGCCGAGGTTCTTCACATTCCTCTAGATTCCATT
AACATTACAGCCACTTCTGGAGAAGGCTTAACTGCCATGGGACAAGGATATGGTGTTCAA
TGCTTTTGCGTTTTAACTATTATGGAATATTGTCGGTATTAGTATACGTCTGAAACTAGT
CTCTTCTGTGCAATCAGCTCTCGTACCGCCTTAGGACCTAATATCTGCTCTAAAGCACGT
TTAACTTCCGTACCAAGGATTTTTTTCCCACAAACAAAAAAGAAAGCTTCTTGTTCGTAG
ACTTCTTGTATAAGTTCTTTTTGTTGCTCTATAACATTCTGAACATAAAATTTAGACTCG
GAATCTCTGGAAAAGGCTGTGAATAACTGGAGTTTTCCTGAAACGATCAGCTCCTGGAGA
AAATCCCGGTAATAGAAGTTACTTTTCTCAAAACGTTCTCCAAAGAATAGAATATTGGAG
CCTACGTCCTGATGGTATATTCGATGTTGTAAGAACCCTTTGTACGGAGCGATACCTGTC
CCTGCTCCGATCATAATTAAAGGTTTCCCAAAATTTTTCTGCTCCAAAGTAAAATGCCGC
GTCGGTTGTATAAACCCACGAAAAGACTCTCCCTCTTGTAAGTCCTTACATAAAAAAGCC
GAACATAATCCATAGCGCAGCTGCGTTTTACCTTGGAAACTAACACAGCGCACGAGCAAC
TCTAGCTTCCCATGAGAACATGTTGGAGAAGAAGCTATAGAATAAAATCGAGGCAATAAA
GGCATCGCACTCCGAATAAACTCTTCAAAAGGAATACGCGGCTGGTAAACCAAAATAGCT
TCAGCTAAAGACCAGGTATCGTCTAAATCCCCTGGGAAAAAAGGTCTTAACGATTTTGGA
ATTTTATCTAAGTCTACGTAATTAGTAAGAAATTCGTGAAGAGGGAGAATAGAATCTGCA
TGCCGAGATACGACAGGAGACCTGGGGCCATACTGTAAAGCATCCAGAACTGAATCGACT
AACATGGAAGGATTTGTTGGGAATACCCCCAAAGAATCCCCAACTTTATAGGAAATCTCA
GAACGAACCGGATTACATAAAATCTGAAAAACAGGATCCGAACAAGTATTCCCAATATCT
GATGTGGAAGAACAAAGCTCACGTGAATGTAAAAACATCCACTGAGCTTTGAATTTAGAA
AATAAAGACATTTTTAAATCAAAAGAATTAGGCAGCCTTGATCTTAATATCTACTCCAGC
AGGCAAAGATAACATTTTCAAAGCATCAATCGTCTTTCCTGTAGGATCTAAAATATCAAT
TAATCGTTTGTGAGTACGAATTTCAAACTGCTCACGAGATTTTTTATCTACGTGAGGAGA
TCGCAACACCGTATACACTTCTCTCTTTGTTGGTAAAGGAATTGGACCAACAACACGAGC
TCCAGTTCTTTTAGCAGTCTCAACAATATTTGCTGTAGACTGATCGAGTTGCCCTTGGTC
AAAACCTTTCAAGCGAATCCGAATTCTTTGTTTTTGCTGCTTCATATATTCCTTACTTCT
TAACAATCTCTTCTTGAATTTTCTGAGGAACTTTAGCAAAGAATGCAGGTTCCATAGTCG
ACGTAGCTCGACCAGAAGTTAATGATCGCAATGAGGTCATATATCCAAACATTTCGCTCA
AAGGAACTTCTGCGCTGACCTGCGCCATGTTTCTGGAAGATTCCTGACCTAAAATCTTAC
CTCTACGACGATTCAAGTCTCCAATCACATCTCCAAGATGATCTTCTGGAGTAATAACCG
TTACTTTCATAATAGGCTCTAAGATCACAGGAAGAGCTTTTCTACAAGCTTCTTTTACAG
CCATCGATCCGCAAATCTTAAAGGCCATCTCACTAGAGTCTACCTCGTGATAGGATCCGA
ACACAATGCTTACCTTGACATCGACTAATCCATATCCAGCCAGCACTCCGGAATTTAATC
CCTCTTCGACCCCTTTAATTACAGCTGGGATGTACTCTTTAGGAATTACCCCTCCGACGA
TCTTACTGACAACCTCGTTTCCTTTTCCAGGTTCATTTGGCTCAATTTCCAAGCAAACGT
GAGCATATTGCCCTCGACCACCAGACTGCTTAACGTATTTCGTTTCACTGTTACTTGTTT
TTGTGATCGTCTCTTTGTAAGAAACCTGTGGCTTACCAACGTTAGCTTCAACTCTGAACT
CTCGGATCATACGATCACGGAGAATATCTAGGTGCAATTCACCCATTCCAGAAATAATCG
TCTGTCCTGTTTCTTCATTAGTAGAAACTCGGAAAGTTGGATCTTCCTCAGAGAGAGCAC
TCAAAGCCTGAGCTAACTTCTCTCTATCCCCTTTAGACTTAGGCTCAATTGCCATATCAA
TCACAGGTTCTGGAGCTTCAATACGTTCTAGCACAATCTCTTGGTTCTCATCGCAAAGAG
TATCCCCTGTTACTGAGAATTTTAGCCCTACACACGCACCAATGTCTCCGACAGTAAACT
CGTCCCTATCGGTTCGCTCGTTAGCATGCATTTCTAGAAGTCTTGAGATTCGCTCTTTCT
TATCTTTGGTCGAGTTAAGAATGGCAGAACCCTTCTTCAAAGTTCCAGAGTAAATACGGA
TAAAAGTAATACGTCCAACATAAGGGTCGGTCATGATTTTGAATGCTAAAGCAGCCAAAG
GACCGTCTTTTGAAGGCTTCAAGGAGACTTCTTCTCCAGTCTTCAAATTAATCCCACGAA
CATTCCCACGATCAAGAGGAGAAGGCAACCACTTCACAATAACATCAAGAAGCTGTTGAA
CACCTTTATTTTTGAAAGCACTTCCGCAAAGAACTGGATTGATTTTACCCTCAATCACTC
CTTTACGCATTACAGTATGGATTTCTTCTTCTGTGATAGAATCTGGATTCTCCAGCACTT
TCTCCATAAAGGCTTCGTTGCTTTCATCAACGGTAGCTAGTTCTTCTAATAATTGCATTC
TCAGTGTTGCGCACTGCTCTTGCAAATATTCAGGAATCTCGCGCTCTTCCCATTTAGCTC
CTAGAGTCTCTTCAAGGAAATACAGAGCTTTTTGAGAGATCAAATCTACCATTCCCACAA
ATTGGCTCTCAGAACCGATTGGACAATGAACAGGAATAGCGTTAGCTCCCAGCTTTTCTC
TCATGGACTCGACAGCGCCAAAGTAATTCGCGCCCATACGGTCCATTTTATTTACAAAAG
CAATCCGAGGCACTCCATACTTATTCGCCTGTCTCCAAACAGTTTCGGATTGAGGCTCGA
CTCCAGAAACAGCATCGAAAACGGCAACAGCACCATCGAGAACTCGCAATGAACGCTCTA
CTTCAATAGTAAAGTCAACGTGCCCAGGAGTATCAATAATATTAATCTTTGCACCCAGCC
AGAAAACGGTCGTAGCAGCAGAGGTAATGGTAATTCCTCTTTCTTGCTCCTGTTCCATCC
AGTCCATGGTTGCTCCACCTTCGTGAACCTCACCGATCTTATGAGTTCTTCCCGCGTAGA
AAAGAATTCGCTCTGTTGTTGTTGTTTTACCTGCATCGATATGCGCCATGATACCGATAT
TTCTAATCGCGTCTAAACCGAACTCTTGATCGCTCATCGAACTTTTTTGCCTCTCACACA
CGAATGTTAAACGTTATCTTACCACTTATAATGAGCAAATGCTTTATTTGCTTCAGCCAT
GCGATGGGTGTCCTCGCGTTTCTTAATCGTAGCCCCTTGTTTATTGAAGCAATCGATCAA
CTCATTAGCAAGACCGACTTCCATACATTTCCCTGGCTTAGAACGAGCATGCTTGATAAT
CCATTGCATAGCAAGACAGCTTCTTCTATCAGGAGCCACCTCAACAGGAACTTGGTAAGT
AGCACCACCAACTCTGCGAGAACGCACTTCAAGAATAGGCTTCGCATTCTCCAAAGCTTC
TTCGAATCCTTCTAAAGGATTCTCTAAGCCTAATCTTTTAGCAAAACGCTCTAAAGCACC
GTAAACAATCTTTCTAGCGATGCTCTTCTTCCCGTGCAACATTACTTTGTTAATAAATCT
TTCTAAGACTACGCTCCCGTAAACAGGATCGCCTGGAATGACCTTCTTCTCAGCCGCATG
TCGTCTTGACATATAAACTCAACCTCTTCGTATTTCTTTTCTTTAGGTTTAGGAAACCAG
CCTACTTAGGACGCTTTGCGCCGTAGCGAGAACGGCTCTGTTTTCTATTTTTTACGGCAG
CACAATCTAAAGCACCTCGGACGATGTGATAACGCACCCCTGGCAAATCCTTAACTCTTC
CGCCTTGGACTAAAACGATGCTGTGCTCCTGCAAATTATGACCTTCTCCACCGATGTAGG
CAATTACCTCTTGTCCATTAGACAAACGAACCCAAGCAACCTTACGCAAAGCTGAGTTAG
GTTTCTTCGGAGTTTTAGTTTTTACCTGAAGACAGACCCCTCTTTTCTGAGGAGACTTTT
GTA
>ERS015772SCcontig000003 dna:primary_assembly primary_assembly:5833_5_5_:ERS015772SCcontig000003:1:107081:1 REF
CCACCTCCGGAATTCCGGAGGTGGCCCAAGCTCTCCCCTGCTGTGCCCTTACAGAGAAGT
CTCTATCTCTATGAGATAAAATTTTCTGCGTCTGCCAGCAAATCTGCGCCCGAAGCCTCA
AAACCTTCTCTCATGGCTGCAAGACTTTTCCCTTTGCGCTCAGCTTCCTTCTTCAGATAA
TCGTTTCGATATCTGTCTACTTCCGAAACGTGAATAACCCAAGCAGATCCCCGACGCTCT
CCTTTCATAGCACCAATGCGTGTAGCATAGTAAATCTTCTGTTCAGGAACATCCAGCATG
GACGCCACTTGTCCCACGGAATAAAAGCCTTTCTCGTTATCAAACAGAAGCTCTCCTTGA
TAAGTGGATTTAGCTCGTGAATAACGATTACGTCTGTAATCCTCTAGATCTTGCAAATCT
ATTTCCCAACGAGTAGTCTTCGATGCTTTTAATTTCTTCTGTTTAATAGCAACATAGATA
GCCTGACGAGTCACATTATGCAACTTGGCAGCCTGAGTAATCGATACTCTTTGCGAAGTA
ACAGGAACAGCATTCTCTTCTTGCTGCTGAACTTGAACTTGTTCTGCTTCGACCCCTGTA
TCTTGTTGTAAGCATTCCATACGACTGTTTAGTCCTCCCTCGTCCACTTAAAAACAAATC
CTCTCATCTTGGCCTGTCTTGTGAATAATGGCTCTGTGACCTTCTAACCCCGTCTCTTAG
AGCTATGCTTATTGAATCTCTAAGTCGGACAAGCCCTTTTCACTCTATTCATAACTTTCT
CTTCCTAGTTTAGCGAGCGCTTACTGAAAAATTGCAAAATCCTTAAAAAGAGAAGGTAAT
ATTTTCCCAACAAAAAACTTATTAATCAAGCGGTTTGTTAAAAATAAATGCTATTTTTGA
AACAAAGTTTTGTAAAGTTTTTTACAATAGGAGAGATTTTGTCCTCTCCCCTACTCTGAG
ATAACTAGAGAGGATAATACAGACTTCTAAAAACCCAATCGAAACCACTAAACAAATTCG
GGGTTAAGGATTTACAACCGAGGAATCTGTATACGAAAATCCTGAATCAACAAACGAATT
GCTCCGCGAGCCGACCGCCTCATAATACGTAACGTATAGGCGATATCCAAAGGTATATTC
CAATTCGCTTTGAGTAGACTAATCTTATCCCCCTGACCGAAAGCCGTCCCCTCCAAGTTT
CTCTCCCCACTATTCAAATACAATTTGACATGGTTCCCGGCTAATAACTTTGGATAACGT
ACCTGTATGGCTTTTGTATAGAAGACTGGGGATACATTCCCTTTTCCAAAAGGCTCAAGA
AGCTCCATAGAAGCAATTAAATCCCGATTGATGCGAGAGAAATCCATCCCAACATCTAAG
GAAAGCGTACGCATTGCATCATCTTTTCTCAAAGAAGAACTCACTAGATGAATAAATTTT
TTCCTGAATCCCTCGACCTGATCTTCTTTGATCATAAGCCCGGCAGCGAAATCATGCCCG
CCATACGATAGAAAAAAGGATTCGCATTTACGAAGAACTCCTAATAAAGGGAAAGATCCT
ATAGTACGTAAAGATCCCTTTCCTATCCCATCTTGGAGAGCAATAATTGCTACTGGCTTG
TTATAGGTACGCGCTAAACGAGCAGAAATAATGGGGATTACTCTAGAGTGCCAATTAGGA
GAAGCTAATACAATAGCTGATTGAGCTGTAAGCTTAGGATTCGCAGCTAGAATCCTTTCC
ACATCGCGCAGTACCTCGGCTTCTATTCGCTGACGCTCTTGATTTACAACAGAAAGCTCT
GAGACGATCGTTCCAATATTTTTAGGATCTTGAGACAAAAGTAACTTTACACCCTGACTT
GAATCTGCCAACCTCCCTAAACTATTGAGTTTTGGAGTAATTCTAATTCCTAGATTGGTC
GACGATACCTCAGACTTATCAACCCCTGATAATGAACACAGCTTTTTTAAGCCTAATCGT
TTTCCTTTTGCTATTTCTTTAATTCCATAAGAAACTAAGATACGATTCTCTCCTGAAAGC
CTCCCTACATCTGCAATCGTCCCCAAACTTACCAAATCTAAAAAACGCAAAAGGTCTATT
TTGTCTTTCCAAGAAGCATCCTGCTGGATCAATTCTTCATAGGTTGCGCATACCAATTTA
AACGCGACTCCTACTCCTGTAAGCTCTTTATTTGGATAAGGATTTTTATCTAATTTAGGA
TTTAGCATTGCAATGCAATGCGGAAGCTTCCCTGTAGGCATATGGTGATCCGTAACGATC
ACGTCTATACCCTGTTTATTGATAGCCTGAACCTCTTTCCCTGCTGTGATACCGCAATCC
ACAGTAATTAAAAGAGAAATACCATCCTGCAGCATTTGAGAAATTAAAGAAGCTGTCTCT
CCATGTTGTTTAAACAATGTCCCGGAACAGCAATAACTTGTTTTCACTCCAAGTATTTGT
AGAAATTCAACGATCAAGGTCACGCCTGTTATACCGTCTACATCCCCATCTCCATAGATC
ATCACGTGCTCATTATTTGCTTTAGCTTGGAGTAACCGTACTACAGCTTTCTCCATATCT
AAGAACAAAGAGGTGGAGTGCAATGAGGAGAGCTGGGGATGCAGAAAATCTCGAATCTCT
TGGATAGACTGAAATCCCCGAGATATGAGCACTTGAGCAATCGCGGGATGAAGATGAAAC
TCTTTTGAGATCTTCTTTAGAAAGACCTCATTATGCTTAGGGTAATCCCATTTTTGTCCA
AGGGAGGATAAACTATCTTTTTCCATATACCTACCGGAGGAAAACTCCTGTTAAAAAAAA
GCTCCCTCCTTCTTTAGGAGGAAAGGAGCCCCATAATCATCCCACAATTTTAGGATCACA
TACGCCCAAGCGTATTTCATCATTTACCGTAGGGAATTTTGTTCTTCCTTACGCACCATG
AATAAGAGAAGCGGAGGAGCTATATACAATGAAGATAGCGTTCCTAACAAGATCCCCACT
GTCATAATGAATGCAAAATTGAAAATAGAACCTCCCCCAACGAATAACAAAATGACCAGT
ACAGATAGAGTTGTTGCCGTAGTCATAACTGTACGTCCTAATGTCTTCTGCAATGCATCA
TTGATCAAAATCGGCATTGGGGTGAACAGTTTTTCGCGCCGATCTTCTCGAATACGATCA
AAAATAATCAACGTATTGTTCAAAGAGTACCCTAGCACTGTCATCAATGCGCCTATTGCT
TGCAAATCAATCTGTATTCTCTGCAAAAAGAAATGTAAGGCAACTAGCACAGCACAAGTC
GCTAATAAGTCGTGCATTAAAGCACAAATCGCACTGAAGGCATATCTCCACTCAAAGCGC
AAGCTAACATAAAGTAAGATAATTCCTAAAGCTCCAAATAATGCGATGACAGCCTGTGTA
CGCATTTTATTGGAAAGCTGTCCACTTACCTTAAACCAGCTACCTCGAGAAGCATCAAAT
ACCATAGAAGTAGTAGAACTTCCGGAATCAGACAATACTTGAAGAACTCGAGCAAGATGA
TAATCCGATCCTTTCTGTTCTGATCCAGCTCCTTCTATTTGCTCAACTCTATCCAAGGCA
TTCTGAGATAAATATATTTTGACTTTTCCAGAACTATCTGCTCTACGCACACGATAATCT
CGAGAAGATAATCCAATTTGTTGGAAACGCTTTCTCAATACAGAACACATCTGCTCTGGA
TTGTACTCACACACATCGGAATCTAAAGTCAGTGCATATCCACCTTTAAAATCCATCCCA
AAAACGGAATCCCAAGCACCAAACCCTAATCCTACACAACCTAAAACAAGAACTACTCCA
GAAACTACCCACAAACGTTTACATTCTTTTAAGAAGTTATGCTTGATCCCAATAAACTTA
TTCATCATATGCAATTGGGTCTCTCTCGTTTTCTGCACCCAAATGACAAAGAAAAATTTC
GTCATAAACAGGGCTGTGAACATGGATGAGAAAATCCCGATGATCAAAGTGAGCGCGAAA
CCTTTGATAGGTCCTGTATCTAACATCAGCAGCAATGCTGAAGCTAAAATAGTAGTTAAA
TTAGAGTCAAAAATGGCACTGAATGCCTTTTTATAACCTGCTTCTACAGACTCCGACAAG
CTTCTAGTCAAAAGATATTCCTCTCGGATTCTTTCAAAGACTAGAACATTAGTATCAACA
GCCATTCCCATTGCTAGGATAATACCAGCTAACCCGGATATAGTAAGTGGAGCATCCAAA
TATTGCATGGAAGCCCAAATGAGCAATAGATTCAGCAGCACCGCTATAGAAGCAATAACA
CCTCCAAATCTGTAGTACACACTCATTAGTACGATGAGCACTACAAGTCCCAACACAACA
GAGAGAATTCCTTGTACACGCTGAGAACTTCCCAACTCAGGAGATACCACTTCTTCACTT
AAAATTTCTGGGATGAAGGACATAGCTCCAGATTTAAGATCTGCAGCTAAACGATGTACT
TCTCTGTATGAGAAGTTTCCAGAAACACTAGCATGATCTTTCAGTGGAACATTCAACACG
GGATCGCTGATCACGTAGCCATCTAATACAACAGCCATACGCCACCCTCTCCCTCCAGAG
AAAAGGCCATTTTTTGTACCACTAACCCCTTCTTGGCAAAACTTTGATGTCCAAGCATGA
AATTGTTGCACAGGCGTTTCTCTACCGTCCGAAAAAGTGGCTTTATCCTTAACCCCAAAA
TTTAAAACATATCCCTCTCCTACTGCAAATTCTGGACGGATATTTTTAAGAGAAGCTCCT
TCTAAGGCATGATTTCTAAATACAATCATGAGAGGATTAACCTGCTCTCTAGACTCTTTT
TCAATAGCAATCATTGAATACTGTGTATCTAAAGAAGCAGAACCGCCTTCTAGCTCTTTA
GAAAAACTCAATCCAGCTTCTCTTAACTTCTCGACTGCTACACGAACATTAGCTGGAGCT
GAGCCATTATCCCCATGGAAAAGAGCTCCCGCTAAACGATTGATAGCTTGAGGAGAACAT
TCGTCCAGACTACGTGCTGTAAACCAAAGGTAATCTAAAAACGTTTGTACTTCGTAACGT
AGAGGACTTCTTGAGGAAAATTGCTCATTCACTACATGGAAAGACATTTTGGAAGTCCCT
AAAATGTCTGCAGAAGAAATACCTGCTGCTCCAGGAACGCTCACCTGTATATGATCACCT
TCCCTTTGCATCCCTACTTCGGATACCCCTAGTTTATTCAAACGGGCATATAACTCATCA
GAAACTTTATCAATCCCCGCTTTATCGGTTAATAAGTTCCCTTGGTGATCTCGGAAAGCA
ATCCGAATCTGTTTCCCTCCTACAAAATCCGTGCCAAACCGCAAAACATGCTCGCCTCGA
GAATATTTTCTGATATTCAATTTCAAATTCTCAAAGAAAACATTCTTATGTGGAATTGCA
GCTCGTAACCGAACCTGTGGATTCATAGAACATTGCGCTTGTCGATACTGCTCATCCCAA
CGAACTAGCTCGGCATGCTGAGTCTTCTCAATACGATTTACTACAGCTAACCGGTCACGC
ACATCACGGACTTCAAGAGATGCCTTCCCAAAACTTTGAACAAACTCTTCTCCCCAAATT
CGAATGACACGTTGCAAAGGCTCTTTAATCTCTAGAACACGATCCTCTCCCAAACTCCAC
GAAACTGCATCCGTATGAATAAAACATGCATATAAATTTTGTAGATCATGTTGTAAAAGA
GCAGCTTCTTCAGCACCGGCATGTTCATACTTCGCTACAATCGAACGTAGACCTTTAAAT
ACAATGTACACAGAACCTTTAGAAAAATGCCGACAGCTTCGCTCCGGCGAGAAAATAAAG
CATCCTAAGGCATCGCTATCCAAAGGCTCCCTACCATACACAGGGAAATTTTCTGTGGAT
AAATCACAAGTTTCCGCAATAGGACGATTCAAGACTAGTGCAGTCAAATGTTCCACTATT
CGCTGACAAACTCTGTGCCCCTGCAAAACAATTTTACCGCTAGCCGCCTCATCTCTTAAT
CGGACAGCAAAACCAAATTCCGTCTCTTCAACAGAACGATTCAAGCGAGTAGCTATGTGC
TGTTTCTCCATAGCAAACAGACGCTCTAAATCTAAACGCTCATTACCAACTAACTGTTGA
CGATTAGCAGCTACTTCCGCGTCGAAATGGAATAACAACTTCCCATCGGCAGTCAAGGAC
ATTGAGGAAAAACAAGGAGAGAGTTCACTACAATCAACAACATTCCCTACGACTTTAGGG
CTAATCGAATTCCAACGTGAATTACGAGAATGTAAAAGATAAGAAGCATCTTTAAGCTCC
TCTCGAGCTTTCTTCACTTCCTCATGTTGTAAAGCTTTTTCCAACCTTGCCAAAAAGGCT
GTAAAATCGCGCTCCGTCCCCAAGCATCGAGATAGAAAAACTTGAGTCTTCCTTGTAGGG
AGCAATCGCAAGCCAGAACAAATGTTCCGTGTGACATGGATAACCTTTTCAATAGGCATA
GAATCCCATAAAGAATAGTATCCGCACTCACAAGGGCGTTCTGACTCGATAAATAAGTTT
GTTGCGAGATTTTCTAATTCTTGCGAAACCGTAACATCTTTATCTTCATACGAGACAAAA
GAAAGATCTTCCTCTGTCAAAGAAGTCACTAAACTTCCGGAAATTTGAACAACTGTCTCT
CCAGTGAACTCAGAGCTCCCTACAACATACAATCGTGCAGACTTGACAGGAACAGAAGGC
TCGCCGTGCACTACATTATCAATAAATAGTGCAGCGTCTTCTGCTAAAGGAAAATGTACA
TTCACAACTCCAGGAATACTTGGATGCTGCTTTATATCCCCGCGTAATTTTAACGTGGAT
AAAATTTTCGCAACACGCAGCGTCAAATCATTCCGTGCATCCGAAACTTGTCGCGTGAAA
CGCTCTATAATCTTGCGAGCCTCTCGTCCATCTATTTTTCTATTCAAAGGTCGTGAATAG
TATAGACATGTAGGTAGCACATGATACAAAGCCAAAGCAAAAACAAGAATAATAATGCTG
AGATTTCGCTTAAAATTACGCTTCATTATGAGGCTCTTCGTTATTCGTGAATTCTGCGAA
TGCAGCTACTTAGCCCAACGCTCAAGCAGCGGGAAGGAAGATCTAGGCTCTTCAAAACAT
ATATGTTGACAAAAGAAAGCCCTCTCAATGACAAGAGAAGGAGCCCGGAGTCTCCCCCAT
TTTTTGACGTCCAGAGACAAATTTGGATTGGAATCTTTTCTGCAATTTTTTGGACAACAC
GGTAGCTTTCAATGCTTGTCTACCAAAACCAACGAAAACTCTCGCCCGGCGACTCGACCA
GGAAAGCGTTCCCTGGACCACACCCTTTGTTACGTCAAAAAAATTGTAGCTCAGTATGTT
TTTTGTAACGTTTATAATCAAGGGTAATCACGAGTAACTGAAGACTTCTAAAAAAATCAA
CAGCAAACTGTTTCTCAAAACTGCTTACTGAATAGGCGCTTCAGAAGAAGCTTCAAAAGA
AAGAGCCATACGAACACGCATATTAGCTATCTGGTGATACGCCCAATAAAGCAACAATGA
GCCCAAAAGTACTAAGCCTAGTCCTGGTAAAACTGTTAAACACGTACAGAAAGCAAGAAC
GCTACAGCCCAAAACAGAAATCCCTAGCAAAACGATCAATGAAGGCACTATTCGTTGCAC
CCAATTCATTGACTGTACACGATCCAAGGAACTGAACTCTTTTTCTTGACTTAGACGTTT
TGTTGAAGATGCCCAAACAGCTGTAGGCAAACTAAAACTCACTTCTGGTAATTTCATGTC
TTATTTCCTTGCTCATCACCGCAAAAAAAGCCGCTATTTCTGTCTAACTAACCAATCTAT
CATGCCGAATAATCCGGACTTACTTGAAAGCTTCGAAAGCAAAAATAGAGATCTAAGGTA
ATCTAAGGTATTTGCTCTTAATGAATAACAAGAGCGTTCGTCCATTTTACCAAACTAAGC
TGCTAAACCGCAACCATCAAAACAAAACTTCAAATATAGAAATTTTTATTTTGCTGATGC
TTAAAATAGATTTTTAGAAGAACTGGTTTCTCTATTCAGAGGAGACTTGATAATAATCAT
TATCTATGGGTACCATCCCTGCTCTGAGTTCTAAGAACCCTCTACCAGAGTCGCCACCTC
TTCCTACTAGCGATATGGGGATGGTTTCTTAGAAATGAGGGGGATATGGATCCCTATAAT
TCTCAGAGAACAGCCAAATCTCCAGCCACTATAGAATATCAGACTGCGTATGTCTCTAGC
TTTAGAACAGGCGACCCTAATTCAAGAAAATCTTCCGCAAGGGAATTCCCTCCCTAGACA
TATCGCCATCATCATGGATGGGAATCGTCGTTGGCAAAGAAAACATGAACAATTTTGTCA
GAAACGTGCTATATCTGGCCACCGTCAGGGAGCTGATAGCATTCCACAAATTGTTGACAC
GGCTTTACACCTAGGGGTAGAGGCTCTTACGCTATTTGCTTTCTCTACAGAAAATTTCTC
TAGATCGAAATCGGAAGTCGCAGAATTATTTTCTTTATTCAACTCGCAGTTGCGCAGCAA
GCTCTCTTTCCTACATGATCGGGAGATCCGATTACGGTGTATTGGCGACTTATCGAAACT
TCCTCAAGAATTACAAAACAACATTGAGCAAGCCTCCTCCGCGACAGCTCATTACTCCCG
CATGGAGTTAATTTTTGCGATTAATTACGGAAGTAAAGACGAACTTGTTCGCGCATTCAA
AGAATTACATCAGGATCTTGCAAGTAAAAAAATCTCGGTCAACGACATTTCTGAAGAGCT
TATCAGCTCCTACTTAGACACTTCTGGCCTTCCTGACCCAGATTTGCTTATTCGTACGGG
AGGTGAAATGCGTGTCAGTAATTTTCTCTTATGGCAAATAGCCTATACAGAACTTTATGT
AACAGACGTGTTATGGCCTGATTTCACAGCCAATGACTTGCTAGAAGCGATTAAAACATA
CCAACAACGATCAAGGCGCGGAGGTAAATAAACGCTATGTTCGATTCGGATCATAATTCC
ATTTTTCAGAGCGATTTGTGTCAGCGTCTGGTCGTCCACTCGATTCTTCTTACTTTCCTT
GTCATTCTTCTCTGTACATCTTTATATCCCAGCTCAGCCTTTATTGTAGGGCTTCTTTCC
TCCGCTTGCGCAGCTCTAGGAACATATGAGATGGGGGCTATGGTTAGAATCAAGTTTCCA
TTTTCTTTCACACGCTATAGTGCATTAGGATCCGCTATTTTCATTGCTCTGACCTGTCTT
ACAGCTCGTTGTAAAACGTATTTTCCAGAGCATATAGACCTACTTCCTTGGTTCTTTCTC
TTCTTTTGGACGATTCGCTTAGTATTTAAAAGTCGCCATTATAAACTTGGTCCCATAGGC
TCAACTGGGCTCGCGTTGTTTTGTATGCTTTATGTATCAGTCCCTATCCGCTTGTTCCTC
CACATTTTGTATGGGTTTGTGCATACCGATACTCCATTTGTAGGAATTTGGTGGGCGATT
TTTCTTATCGCTACAACAAAAAGCTCTGATATTTTTGGTTACTTCTTTGGAAAAGCTTTT
GGGAAAAAACGCATTGCACCAATCATTAGCCCGAACAAAACAGTAGTAGGCTTCATTGCT
GGTTGCTGTGGATCTATCTTGGTTAGCCTTCTTTTCTACTCCCATCTTCCTAAAGCCTTT
GCTGATCAGATTGCGGTGCCTTGGATCCTCGTTGCTTTAGGTACTGTGTTGGGCGTTAGT
GGATTCTTTGGAGACATTATCGAATCTACGTTCAAACGGGATGCACAGATTAAGAACAGC
AGTGATCTGGAGTCTATCGGAGGAATGCTAGATGTGCTAGACTCCTTGCTTCTTTCGACT
CCTATCGTTTACGCTATCCTCCTTATCACTCAAAATGGGACATTTTTAGGATGATCATCA
CTATAGATGGGCCGTCAGGAACAGGAAAAAGTACGCTAGCAAAAGCTTTGGCTCAAACGC
TGCAGTTTCTTTACTGCAACACAGGTGCCATGTATCGAACGCTTGCCTACGCTCGCCTCC
AGCCTGATTGGCAAGAAGTCCCATTAGAAGATTTTCTTGCTTCACCTCCTTTTTCTTTCT
CCTTTTCTAAAGATTCTCCTTTACAAGCTTTCTATGGAGATCGCCTTCTCATTTCCGAGT
TAAGCTCTCAAGAAGTAGCGAATTTTGCATCGCTCTTCTCTAAGGAGCCTCTAGTTCGAG
CCTACATGCAAACCTTACAAAAGCAATACGCGACAGTAGGGAATTGTGTATTTGAAGGCC
GCGATATGGGCTCGAAAGTGTTCCCCCATGCTGAAGTAAAAATCTTCTTAACAGCTAAAC
CAGAGATTCGTGCAGAACGACGCTTAAAAGACCTCCCTCAAGGTTCCTTGTCTAAAGAGG
CTTTAATGGCAGAACTCATTGCTCGTGACCAAGCAGATCAACAAAGAGAGTGCGATCCTC
TTGTGATCCCTCAAGATGCCATAGTTATTGACTCTTCTGATTTGACAATAAGCCAAATTC
TGGAGAAAATCCTACCTTTGATACCCTCCCATTTAACATGATTTTTACTATCGCCAAAAG
CCTTGTTCGCTTACTGTTCCCTCTGTTTTACAGAAGAAAAATCCTGAGGTCGAAAGCAAG
CGCTACCGTGAAAGGAGCCGCTATTATTGCAGCGAATCATGTTTCCTTTCTTGACCCCAT
CATAATCCCTTTAGCTTTCCCAGGGAAATTGTATCAGCTAGCTAAGTCCGGACTGTTTTC
TAATTCATTCACTAACAAGCTTTTCCGTGAATTAGGATGCTACCCAATTAGCAGAAACGC
TGGAAATGCTGCGGCCTTTAAAGCTGCTCTAAATATCTTTTCCCATGGAGGGAGGCTCAT
CATTTACCCCGAAGGAACCCGTCATGCCGACGGAGAAATTCATCAAGGCAAAGTAGGCGT
GGGTATGCTGGCTATCAAAGGCAATGTCCCTGTTATTCCCGTTTACGTGGCAGGAACTTT
CGAAGCCTTCGGCAAGAACCAAAAATTTCCTAAGCTTTGGAGAACTTTGACTACTGTAAT
AGGCTCGCCTATTTCATTCCAAGACCTCATAGATAACCCTGCTATTGATAAAAAAGAGGC
TTACCAATTAGCAACTGACCGCATTATGACCAAGATCACCGAACTTCGTACTTGGTTCCA
ACAAGGATGCATTGGAGAAATCCCCTAGTTTTATAGATTCTTATGACAACACTTCTTTCT
TTTCTGACTTCGCTATGTTCTGCAGCGATTCATCAAGCCTTCCCTGAGTTGGAAGAGCTA
ACCTTAGACATCACTCCCTCTACTAAGGAGCATTTTGGACATTATCAATGTAACGATGCA
ATGAAACTTGCACGTGTATTACGCAAATCCCCTCGTGCCATTGCCGAATCGATCGTTGCG
CATATTCCTCCCGCTCCTTTTTCCTCTATAGAGATTGCAGGAGCTGGATTTATCAATTTT
ACTTTCTCAAAAGAATTCCTAGCTAGTCAGCTCCAAACCTTCTCAAAAGAATTAGCAAAT
GGGTTTCGTGCTGCGTCTCCTCAAAAAGTTATTATTGATTTTTCTTCTCCTAATATTGCT
AAAGATATGCATGTAGGCCATCTGCGCTCCACGATTATCGGAGATTGTTTAGCACGATGC
TTTTCCTTTGTCGGCCATGACGTCTTACGCTTAAACCATATTGGAGATTGGGGTACAGCT
TTTGGTATGCTAATCACCTATCTGCAAGAGACCTCTCAGGAGGCGATTCATCAACTAGAA
GATCTCACTGCATTATATAAAAAAGCTCACGCGCGTTTCGCAGAAGACTCTGAATTTAAA
AAACGCTCCCAACATAACGTTGTAGCCTTACAATCCGGAGATGCTCAAGCTCTTGCACTA
TGGAAACAAATCTGTTCCGTTTCTGAGAAATCCTTTCAGACAATCTACTCGATTTTGGAT
GTTGAGCTCCATACACGCGGCGAATCATTTTATAATCCTTTCCTAGCAGAGGTTGTCGCA
GACTTAGAATCTAAAAACCTTGTCACGCTTTCTGATGGCGCAAAATGCGTATTCCATGAA
GCCTTCTCTATTCCTCTCATGATTCAAAAGAGTGATGGCGGATACAATTACGCAACAACC
GATGTCGCAGCTATGCGCTATCGCATCCAACAAGATCAGGCCGATAGAATTCTTATCGTT
ACAGACTCAGGACAATCCTTACACTTCCAGCTTCTAGAAGCAACGTGCTTAGCAGCAGGC
TATCTTCCTTCTAAAGGGATCTTTTCACATGTAGGATTCGGACTTGTCTTGGATACTCAA
GGAAGAAAATTCAAAACACGTTCGGGAGAGAACATCAAATTACGAGAACTTCTCGATACA
GCAGTGGAAAAAGCGAAAGAGTCTCTAAAAGCACATCGTCCAGACATCTCAGAAGAAGAC
CTGGCATATCAAGGCCCTATCCTTGGTATTAATGCAATTAAATATGCAGACCTTTCTTCT
CATAGAATCAATGACTACGTGTTCTCTTTCGAGAAGATGCTCCGCTTCGAAGGAAATACA
GCGATGTCTCTCCTGTATGCCTATGTACGTATCCAAGGAATTAAACGCAGAATGGGATTA
GAATCTCTGCCTCAAGAAGGGCCTCTTGCTATTCATGAGCCTGCAGAAGAAGCGTTAGCA
CTTACTCTTTTACGTTTCCCTGAAATTTTGGACCTCACCCTCAGAGAACTCTGTCCTCAT
TTCCTAACTGACTATCTCTATGCACTCACCAATAAGTTCAATACTTTCTTCCGCGATTGC
CATATCGAAGGATCCGATTCTCAGCAAGAACGTCTTTATCTCTGCGGACTTACCGAACGA
ACGCTATCAACAGGTATGCACTTACTAGGTCTTAAAACCTTGAATCACCTGTAACATATG
ATATTTAAGGGAAGCTCTTCGAGTCTTCCCTTAAACATACACAGATACTGAGTCTCGCGC
TAAAACCTTAGCTCCTAATCTTTCTAATTTCCCTCGCCAATCAGTGTACCCTCGATCCAG
CATCTCGGTATTCTCAATCCATGAGGCTCCGCCTTCTGCAATGAGTGCGGCCATGACATA
AGCAAATCCTGCGCGCAAATCAGGAATCACTAAGTCTGTTGCCTGCAAAGGAGTCGGACC
ATGAATGACTGCGCTATGAGGATGATTCCCTGTAGAATAGCGACACGACTTAGCACTCAA
ACACTCGTGAAATAAATCACAATGCGCTCCCATTTTTACCAAACCTTTCAAATACCCAAG
ACGATTCTCATGCACTGTCTCATGGATCACCGAACAACCTTCTGACTGAGAGAGCAATAC
GGCAAAAGGTTGTTGCCAATCTGTAATAAACCCTGGATGCACATCCGTTTCTAGAAGAAC
TCCCCCTTTCAAAGGCTTATCGTAGAAAAATTCGATCCCATTCTCATGTACAGAGAATCC
CCCTCCTATCGATCTTAATACCTTTAAAAAAGGGATCATATGCTCATGGCGCGCTTGTTC
TACGAAGATCCTTCCCTGAGAAACTACCGCAGCCATACCGAAAGAAGCAGCCTCGATTTT
ATCTGGAATAATGGAGTGCTCAACAGAATAGAAATCCTGACATCCAAAAATTTCGATGGT
CTTATCATTATCTGTTGTAATCTCCATGCCTGCTTTCTGTAAAAAGACAATCAAATCAAT
GATTTCCACTTCAAGAGCAGCATTCTTAATAATCGTTCGTCCTTGAGCCCCTACAGAAGC
AAGGATGAGGTTTTCTGTGGCTCCCACAGAAGGGTAGGGTAACGTGATGTGTGCTCCAAC
AAGACCATTTGGAGCTGAAGCCCAATAGCCTTCATCACTAATTACTATCTCTGCTCCAAG
CTTCTTCAATCCTTCTAAATGGAAATGTAGCGTACGAGGTCCTATAGCATCCCCTCCCAA
AATAGGAACAAAAATCCCATAAGGACAACGACGTAACAACGCTCCTAACAGCAAAATAGG
AATCCGATTAACACAAGAAAATTGCGGAGGAACCTTGGACAATAAAATGCGCGGAGTGTG
AATTTCAATCACTTGCGCTTGCTGATCCCACTCTACAATCGCCCCTAAAACCCGACAAAG
ATCTACCGTTTGCCGAACATCTTCAATATTAGGGACATTCTTTAAAATCGTTCGCTGATC
CGAAAGTAAGGAGGCTACAAGTAATTTAGTTGTAGCATTTTTAGCTCCTGACACGCGCAC
AGATCCTCTTAAGACCGTTTCTCCAAAAACCTTGATACCAGGCATTTCAGTTCCTTCTAT
TGCATTTCTTCACAAACGTTACCCGGTATGCTGTTATTTTTCACGAAAACTTTATTTTTC
TAAAAAAAAAACATCTTATTAACAAAGAGACATTTGTTTGTTTTTAAAAAACAAACAAAA
ATAAACTTTGTAGCAAAAAATAAAAATAACTTTTTAAAATCTAATTAAATCGGCTGTTGT
TTTTATTTAATTTGTAGTTATGACGAATTCTATATCAGGTTATCAACCTACTGTTACAAC
TTCTACATCATCAACCACTTCGGCATCAGGTGCTTCCGGATCTCTGGGAGCTTCTTCTGT
ATCTACTACCGCAAACGCTACAGTTACACAAACAGCAAACACAACAAATTCAGCGGCTAC
ATCTTCTATCCAAACGACTGGAGAGACTGTAGTAAACTATGCGAATTCAGCCTCCGCCCC
CACTGTAACTGTATCGACATCCTCTTCTTCCACACAAGCCACAGCCACTTCGAATAAAAC
TTCCCAAGCCGTTGCTGGAAAAATCACTTCTCCAGATACTTCAGAAAGCTCAGAAACTAG
CTCTACCTCATCAAGCGATCATATCCCTAGCGATTACGATGACGTTGGTAGCAATAGTGG
AGATATTAGCAACAACTACGATGACGTAGGTAGTAACAACGGAGATATCAGTAGCAATTA
TGACGATGCTGCTGCTGATTACGAGCCGATAAGAACTACTGAAAATATTTATGAGAGTAT
TGGTGGCTCTAGAACAAGTGGCCCAGAAAATACGAGTGATGGTGCAGCAGCAGCAGCACT
CAATTCTCTAAGAGGCTCCTCCTACACAACAGGGCCTCGTAACGAGGGTGTATTCGGCCC
TGGACCGGAAGGACTACCAGACATGTCTCTTCCTTCATACGATCCTACAAATAAAACCTC
GTTATTGACTTTCCTCTCCAACCCTCATGTAAAGTCGAAAATGCTTGAAAACTCGGGGCA
TTTCGTCTTCATTGATACAGATAGAAGTAGTTTCATTCTTGTTCCTAACGGAAATTGGGA
CCAAGTCTGTTCAATTAAAGTTCAAAATGGAAAGACCAAAGAAGATCTCGACATCAAAGA
CTTGGAAAACATGTGTGCAAAATTCTGTACAGGGTTTAACAAATTCTCTGGTGACTGGGA
CAGTCTTGTAGAACCTATGGTGTCAGCCAAAGCTGGAGTGGCCAGCGGAGGCAATCTTCC
CAATACAGTGATTATCAATAATAAATTCAAAACTTGCGTTGCTTATGGTCCTTGGAATAG
CCAGGAAGCAAGTTCTGGTTATACACCTTCTGCTTGGAGACGTGGTCATCGAGTAGATTT
TGGAGGAATTTTTGAGAAACCCAACGACTTTAATAAAATCAACTGGGGAACTCAAGCCGG
GCCTAGTAGCGAAGACGATGGCATTTCCTTCTCCAATGAAACTCCTGGAGCTGGTCCTGC
AGCTGCTCCATCACCAACGCCATCCTCTATTCCTATCATCAATGTCAATGTCAATGTTGG
CGGAACTAATGTGAATATTGGAGATACGAATGTCAACACGACTAACACCACACCAACAAC
TCAATCTACAGACGCCTCTACAGATACAAGCGATATCGATGACATAAATACCAACAACCA
AACTGATGATATCAATACGACAGACAAAGACTCTGACGGAGCTGGTGGAGTCAATGGCGA
TATATCCGAAACAGAATCCTCTTCTGGAGATGATTCAGGAAGTGTCTCTTCCTCAGAATC
AGACAAGAATGCCTCTGTCGGAAATGACGGACCTGCTATGAAAGATATCCTTTCTGCCGT
GCGTAAACACCTAGACGTCGTTTACCCTGGCGAAAATGGCGGTTCTACAGAAGGGCCTCT
CCCAGCTAACCAAACTCTCGGAGACGTAATCTCTGATGTAGAGAATAAAGGCTCTGCTCA
GGATACAAAATTGTCAGGAAATACAGGAGCTGGGGATGACGATCCAACAACCACAGCTGC
TGTAGGTAATGGAGCGGAAGAGATCACTCTTTCCGACACAGATTCTGGTATCGGAGATGA
TGTATCCGATACAGCGTCTTCATCTGGGGATGAATCCGGAGGAGTCTCCTCTCCCTCTTC
AGAATCCAATAAAAATACTGCCGTTGGAAATGACGGACCTTCTGGACTAGATATCCTCGC
TGCCGTACGTAAACATTTAGATAAGGTTTACCCTGGCGACAATGGTGGTTCTACAGAAGG
GCCTCTCCAAGCTAACCAAACTCTTGGAGATATCGTCCAGGATATGGAAACAACAGGGAC
ATCCCAAGAAACCGTTGTATCCCCATGGAAAGGAAGCACTTCTTCAACGGAATCAGCAGG
AGGAAGTGGTAGCGTACAAACACTACTGCCTTCACCACCTCCAACCCCGTCAACTACAAC
ATTAAGAACGGGCACAGGAGCTACCACCACATCCTTGATGATGGGAGGACCAATCAAAGC
TGACATAATAACAACTGGTGGCGGAGGACGAATTCCTGGAGGAGGAACGTTAGAAAAGCT
GCTCCCTCGTATACGTGCGCACTTAGACATATCCTTTGATGCGCAAGGCGATCTCGTAAG
TACTGAAGAGCCTCAGCTTGGCTCGATTGTAAACAAATTCCGCCAAGAAACTGGTTCAAG
AGGAATCTTAGCTTTCGTTGAGAGTGCTCCAGGCAAGCCGGGATCTGCACAGGTCTTAAC
GGGTACAGGGGGAGATAAAGGCAACCTATTCCAAGCAGCTGCCGCAGTCACCCAAGCCTT
AGGAAATGTTGCAGGGAAAGTCAACCTTGCGATACAAGGCCAAAAACTATCATCCCTAGT
CAATGACGACGGGAAGGGGTCTGTTGGAAGAGATTTATTCCAAGCAGCAGCCCAAACAAC
TCAAGTGCTAAGCGCACTGATTGATACCGTAGGATAAAAAGCAAAGGAGAACAGACGAGC
AGAACAGATAAGTTCTGCTCGTGAATGCCTAAGCCATATTGTGGTAAACATCGTCTACAT
CGTTGATGTTTTCTAACCATTCAATTAAAGCGAGATTCGACTTCCCTGTCTCCTCATCAC
AATCGACAAGGCGCAACGGAACATAAATTAACCTCTCTTCAGAGCAGGTCACTCCCTTAG
CTAATAAAGCTTCCTTAACAGAAGCTAAATCTGTAGGTTCACAGAGAACTAAGAAGAATT
CTTCATCGTCGCTATCTAAATCCTCTCCTCCACAGTCAATCACATGTGTTAACAAGGAAG
CTTCGTCTATGGAATGTTTAGGCACACAACATGCCCCTTTACGAGAAAAATTATATAGAA
CGCTACCGGGCTCCACTAAAGCCCCACCTCGTTTGTTAACGGCTACGCGCATATCCGAGG
CTGTGCGGTTCTTATTGTCGGTCATTGCTTCAACAATGATCCCAACTCCTCCAAACCCAT
ATAATTCATAAGTGATTTCTTCATAATTCTTCTGATCTGCAGAAGAAGCTTTCTTTAGAT
TACGTTCAATATTCTCATTAGGAATATTCTGGTCCTTGGCTTTCTGAATGATCATACGTA
AACGAGCATTCGATTTCGGATCCGGTCCCCCCATTTTAACTGCAGAGATCAACTCCTTAA
TCGTTCGAGAAAAAATCTTCCCTTTCTTGTGATCTGCTCGTTCTTTTCGGTGTTTAGTAT
TGGCCCACTTACTGTGTCCTGCCATGCTTTCTTACCTATCGTACATCTACTATCAGGAAA
CCCCTGACAAATTATTTTACCACTCTGTCCGCAAACACACTCTATGTCTGAAACAGAATC
CCCAAAAAAGGGCGGAATTTTTTAAAAACAAAGTCTTCAATAACCCAACCATCTTACACA
AAAGCAAGTTTCAGCTCTATATGGAAAACCTAGAGGACTCTCTCCATCGTAATTTTTGCT
AAATACCCCAACTCATCCTTATAGAAAGTCTTCTGTCTTCCTACTTCCACAAATCCAAAT
CTTTCATATAGGTGAATAGCAGGATTCCCTTCATACACTTCTAAATACACAAGTTCTAAC
TTTAACTGTGTCTTTCCTAGATGCAGTAAGTTATTCAGAAGAGCCGTGCCAACGCCTTTG
TTGCGAAACTTTTCTCCTACAATGATCGACAACAAGCTATGATGTGCGACCTTGACATAA
GGATTGAGTATCAACGTAGCTACTCCAGCAACTTCGCCATTGTATACCGCCGTTAAACTA
CTGCGGCAGCGATAAAAACTAACCCAGAAATTCACACTATCACGAATTTCCGCTTCTGTT
TTTAAAGGAAATCCTCGAAGAATTTTTGGATCATTCAACCAAAGACGCATATAGTGTGCA
TCTTCAGGAACCGTATACCGAATCTCTAATAATGGATCACGCATAGTGGTCATGTAATTT
CTCCATAATCAACCAGGTAGGCTTTGATAAAAGCATCTAGAAGCTCCCCATCCATCATTG
CTTGGATGTTGCCCACTTCATATCCAGTCCTTACATCTTTCACCAGCGTATAAGGCTGAA
ATACATAATTACGAATCTGAGATCCCCAGCTGATTTCTTTTTTATTTTTTCTATCTATAT
TCTGTTTCTCTAAACGTTCTTGTAACAACTTCTGGTAAATCCTAGCGCGCAGCATATTCA
TACAAGCTTCTCGGTTTTGAATTTGACTACGCTCATTCTGACATGACACTACAATTCCCG
TAGGGAAGTGTGTAATCCGTACCGCTGAATCTGTTACGTTTACATGTTGTCCTCCAGCTC
CGGAAGAACGATACGTATCAATACGAATATCTCCGGGACGGATCTCAACTTCTATTTTAT
CATCAATCTCTGGAAACACTTCTACTGATACAAAACTAGTATGCCGTTTCGCATTGCTAT
CGAAAGGAGATATGCGTACCAGACGATGCACTCCGCTCTCTGCTTTAGCATAGCCGTAGG
CATATTCACCGACGAGCTTCAGGGTGATATGCTTAATCCCAGCGACTTCCCCATCCAATC
GATCGATCACTTCTATCCTCCAGCTATGACTACTAGCCCATCGCATATACATGCGCAGCA
GCATCTCTACCCAGTCACAAGATTCGGTCCCCCCTGCTCCTGCATTAATGGATAGAAAAC
AGGAATTTCGATCTAACTCACCAGAAAGAAGTCTGAGTGTTTCCCATTCTGTTATTTTCT
TTTCACAAAAAACAAATTCTTTTTCTAATTCTTTTTGCATTTCTAAATCTTTAGAAGACT
CTTCATCTTCTAAAAAGAATTGTATCGTGGAAACTTTGTTTTTTAATTCATTAAATTCTG
ATAACTGTTGTTTTAATCGAGCGATCCTTTCGGAAATTTTCCCTGCACGAGCAACATCGT
CCCAAAAACCATCTTGCACCGCCTGCTGTTCCAATTCCTTTAACTCATTTTCTTTTCCTT
CCGGGTCAAAGAGACCTCCGAGTTAAAGCCAAACCTTCAAGCAAAAGTTCCAATCGTTTG
TCAAAATTCTCATGCATAATCTTGCTAACCTTTCGCAAAATATCCAACTTCAAACTCTTC
TTTTTCAAAGAGCTATTTTCCTTGCCAGTTATTTCCACTATTACGGTGGCGGTGACAGCT
AAAACACGCTCATGGTAACATGATCTTCTCTTAGGGATCAATTTCTTGCGTAATAGTCCG
AGGAATAAATCGTTTTCTAATTCGCTTTTACCTCTCTTCTTGCTGAAGACTTGGCTATGT
TTTTTATTTTGACGATAAACCTAGTTAAGGCATAAAAGAGTTGCGAAGGAAGAGCCCTAA
ACTTTTCTTATCATCTTCTTTAACTAGGAGTCATCCATGAGTCAAAATAAGAACTCTGCT
TTCATGCAGCCTGTGAACGTATCCGCTGATTTAGCTGCCATCGTTGGTGCAGGACCTATG
CCTCGCACAGAGATCATTAAGAAAATGTGGGATTACATTAAGAAGAATAGCCTTCAAGAT
CCTACAAACAAACGTAATATCAATCCCGATGATAAATTGGCTAAAGTTTTTGGAACTGAA
AAACCTATCGATATGTTCCAAATGACAAAAATGGTTTCTCAACACATCATTAAATAAAAT
AGAAATTGACTCACGTGTTCCTCGTCTTTAAGATGAGGAACTAGTTCATTCTTTTTGTTC
GTTTCTGTGGGTATTACTGTATCTTTAACAACTATCTTAGCAGCACCTGTTTTGACATGG
GTTTGGGCCAATCACTTAGAGCCTAACCTATTGAGAGTAACGCGTTTAAATTGGAATCTG
CCTAAAAAATTTGCTCATCTTCATGGGCTTCGCATTATACAGATTTCGGATTTACACCTA
AACCACTCGACGCCTGATGCCTTTCTAAAAAAAGTATCTCGTAGGATCTCTTCTCTTTCT
CCAGATATTCTTGTATTTACAGGAGACTTTGTCTGTCGCGCTAAAGTAGAAACTCCTGAA
AGATTAAAACATTTCCTATGTTCTCTGCATGCGCCCTTAGGCTGTTTTGCTTGCCTAGGA
AATCATGATTACGCCACCTACGTATCCCGTGATATTCACGGGAAAATTAATACCATCTCA
GCAATGAATAGCCGTCCTTTAAAAAGAGCTTTTACCTCTGTTTATCAAAGTCTATTCGCC
TCTTCTCGCAATGAATTTGCAGATACTCTGAATCCACAAATTCCTAATCCACACCTAGTC
AGTATATTACGCAATACTCCATTTCAATTATTGCATAATCAAAGCGCGACACTTTCCGAT
ACAATCAACATCGTGGGATTAGGCGATTTTTTTGCCAAACAATTCGATCCCAAAAAAGCT
TTTACTGACTATAATCCCACGTTACCTGGTATTATCCTTTCTCATAATCCCGATACGATT
CACCATCTCCAAGATTACCCAGGTGATGTTGTTTTTTCCGGGCACTCGCATGGCCCTCAA
ATCTCTCTTCCCTGGCCTAAGTTTGCCAATACGATAACCAATAAACTTTCAGGGTTAGAA
AACCCAGAGCTAGCTCGAGGATTATTCTCTTTCCCTGAAGAGAGTAGGCTCTTGTATGTA
AACCGAGGACTAGGAGGATGGAAGCGTATACGATTTTGCTCCCCTCCAGAGATTTGTTTA
ATGAGGTGCCTCTATGAACCTTAGTTGTTCCCTCGTATTGTTAGGAGGAGGGAAAGGCGA
GCGTTTTAATTCCCTCCAACCAAAGCAATACACACATCTTTGTGGGGAGCCGCTAATTCT
TCATGCCTTACATGCCTACCAACGCCTACCGTTTGTTCAAGAGGTGGTTGTTGTCTGCGA
AGAGCAGTACCGGGAACTATTTCTCCCCTATTCTGTAAAATTTGCGTCTCCCGGGACTTT
ACGCCAAGATTCTGTTTTTTCTGGATTACAACAAGTTTCTACCCCTTGGGTATGTATACA
CGATGGGGTTCGTCCCTTTGTCTACGCGGACGAAGTCATTGAAGTTTGCTCCGCTGCACG
CAAAACTGGAGCTGCAGCTTTAGCTTCCCCTGCAACGTATACTATTAAATCATGTGCACC
CGTTCGCACCTTAGATAGAGATGCTTTAGCAGTTATCCATACTCCTCAATGCTTAGATAC
AGAAGTCCTGAGAGAAGGACTTCTCCTTGCTCGCGCTATGGATTTCTCTCTATCCGATGA
TACAGAAGCTGCTGAATTACTCGGCATAGAACCTACCTTAGTATTCAGCAACAGAGTACA
AATCAAAGTCACTTATCCCGAGGACCTCTTATTCGCAGAAACTCTTCTCTCCAAGTCCTC
TACCTATAAATAAGCCTTCCCATGACAGAAAAAATTGTTTTACAAATCGCTTATCAAGGA
ACATCCTACTCTGGATGGCAATACCAACCTAATGCCCTTTCTATCCAAGAAGTCTTAGAA
ACAATCCTTAAAAAAATAGCAGGCTTTCGCATTTCTGTAATTTCTTCTGGACGTACAGAT
GCTGGCGTGCATGCTCAGGGCCAGATTGCTCATTTCCATTGCCCAGACCATCCACACTTC
ACGGATCCCAGACAAATCCAAAAGATGCTCAACGCCCTATTACCTCATGATATTGTCATT
CGCGATGCTGTCATGACCGACGGAGATTTCCATTCTAGATTTTCTGCCATAGCCAAAGAA
TATCGCTACACGCTATCTCTACTTCCTAAACCTCTCCCTCATCATCGCCTATTCTGTTTT
AGTCCTCGTTATAAACTCAACATAGCACGTATGCAAGAAGCAGCTCAATACCTTGTAGGC
ACACATGATTTTGCTTCTTTTGCGAATCTAGGAAGAGAGTACTCTTCTACGATACGCACT
CTCTATACTCTAGATTTATCAGAACAAGAGCATCTCGTTACTGTCATATGCAGAGGAAAT
GGCTTTCTTTACAAAATGGTACGCAATATTGTGGGAGCTCTTCTCGATATAGGGAAAGGG
AAATATCCTCCAGAATATCTTCTCGATATGCTAGCAACCAAAGATCGCCGCAAAGGGCCT
CCTTCAGCACCTCCGTACGGACTATCTTTACACCACGTATGCTATCCTCCCCCCTATCAG
TGGTTCTGCAAGCATGAACACAATAACTCTAGCGAAGGGAAGTAATAATACTCCTTTCCA
GGGAATAAGGACTGTGTTTGCTCTAGAGATCGTTCTGCATTGATAGCTACCATAGTGGCT
GGGATTCCGGCTAATGCCTGCAATCCTTTTACACTATCCTCAAATCCGATTACGTGATCT
CCTTCTCTTACAAAACGATTCCATGCTAATCGATAGCTATCCGGGGCAGGTTTAGGACGT
GCATATTCTTCTCTAGTTATCCAAAATTGCATACACTCTAAAACCGGATGTTCCTTACGG
ATGCGTAGCGTAGACTCTTTAGAAGAGTTGGTTACAACACCCAAACATTTTCCTTCCAAT
AAGGAGAGAAACGTTTCCACACCAGGCATCAGCTGTATCTGCTCACAAGATAGGAGATCA
TGGTAACACCGATCTCTATCTAAAAAATAACTTGGGAAAAAAGCTCGTGTTTCAGGGAAC
AGCTGTATCAAAGCCTCTTGAAATCGTTCCCTCCCTTGCATCGCTAAAGAATAATATTGG
CTAAAAGAGAGTTCGACAGAGACCTTATACTTCTGCCATGTCTCTAAACAGGCTTGATAA
AATAAAGGCTCGGTATCAATTAATAATCCATCTAAGTCGAAAAAATATACCTCATAAGAA
TCTAGACGCATAGCTTCTCTCTCCTATCAGGGATGAAAGTACTAGATCTTGTACTTTTTC
TCTAACGAATATATAAGTCTTTTTCCATTCAGCGGGAAACTTTATGAACCTAATACTCCT
CCTTACGTTATGTCTATCGAGCCTTTTATCAGGGTGCTCAACAGACAATCGCCAAACCTC
TTATATCGAGGCAGCCCGCATCACAACACAAAGCTCAGGCTCACTGATCCTTTACCCCGT
GATCGAGCCTTGCTCCGCTCCTACATACCACTGGCCTACTCCTAAATCCCCGGTCATTAC
AAACTACTCTTTCCACTGCCATGGCACGTCTGGATCACTATCTACAGAAGAAACGCTTGT
CTTCGACTGCAATGGAATCAAACACCTAGCCAAACCCTTTTCTATTCATCCACTCCTAGT
GACTATTGCACAATACATTCATCATCACTTCCCTATTACTATTGAAGAGGGATATTGCTG
TCCTATGCACTATAAGTTTCTCCTAACTGCGGATACATCCATATCCGAACAACATTGCAA
AGGTTTAGCAGCAATAGTCTCTACTCAACAACCAGTATCTCCTCAAATGCTGGCTCCTAT
TCTCTCTAAGCTGTATAGAGGCTTGCCGCTTCCTTCTAAAACATTCACCCTCTCTCATAA
TACAATTCAAAATGAAGATTTTATCATCACCTCTACCTTCAAAAAGGGTAAACCTGTGCT
GGTTATTGAAGTTCATCATGAGTAAATACCTCTGCCGAGCGTATTTTCCTTAACAAAAAA
ACCTTCTCTCCCCTATACTTTGTCCTCTTAAGGATATTTCCTATCAGGGGAAGAAACTCT
ATTTCTTCTTCTGTTTTCAGACCCAGATGGTTATGCCGGCGTGGCGGAATGGTAGACGCG
GTAGACTCAAAATCTACTCTTAGCATAAGGTGTTGGTTCGAGTCCAATCGCCGGCATTAA
TCACATTTCATGATTTATATTGCTAATAATTCGTAGGACCCTTTTCTTGAAAGAGAACGC
GAACAGGCAACTCTTTTATGAAAGAATCCGCTCTTCTCCCTTTATTAAAGAAAAAGAAAG
GCTTTTTCTTATCAATCCTTGATCTAACTCAAGTCGAAGCTTCGCTCTCTCCCGAAGATC
TCATTAAAGTATTACGGCAGAAAAAAACTCTTTTATCTTGTATAGAGAAAGTCGACCATC
AAATTAAAAAATTTCGGGATAGTTTCTCTTTAGCACTTCCTCAAGAAGTGCAAGAAGAAC
TGGAAGAAATCCGATCTGTTATTCAGCACATTCTAGAAACAGACAAAAAAAACTATTGTA
TAAGAAAAAGAGAACTGGGAACTTATGCCAAAAATCGACACTTGTGATTCTTGCGTTTCC
AATACCGAACTTTTGGCCATTCGTACGCGAGTAACACAATCGTATAACGAAGCTCAAACC
ATCCTATCTTCGATTCCCGATGGCATTTTTCTACTTTCTGAATCTGGAGAGATTCTGATT
TGCAATCCCCAAGCCCGCGCTATTTTAGGCATCCCTGAGGATATCCAGCTGGTCACACGG
ATGTTCCATGATTTTTTCCCCGATACTTTTTTTGGATTCTCAGTACAAGAAGCTTTAGAA
AAAGAAGTCCCTCCTAAAACGATTCGACTAACCCTATCTCAAGAACTCTCCCAAAAAGAG
GTAGAAGTTTTTGTTAGGAAAAATATCTCTCACGGCTTCCTCTTCCTTCTCATCCGCGAC
CGGTCGGACTATAGGCAATTAGAACAAGCGATTGAAAAATACCGCAGCATTTCCGAGTTA
GGGAAAATAGCTGCAACTCTAGCACATGAAATCCGTAATCCTCTAACTAGTATTTCAGGA
TTCGCAACCTTACTGAAAGAAGAGCTCTCTTCAGAACGCCACCAACGCATGCTCAATGTC
ATCATAGAAGGTACTCGCTCATTAAATTCTCTTGTTTCTTCTATGCTTGAATATACAAAA
ATTCAACCTCTGAACCTTCGTTCTATAGACCTACAGGATTTCTTTTCTTCTCTCATTCCA
GAACTCTCTTTAACCTTTCCTTCTTGTACATTTAGAAGAACCATCTTATCTCCTATACAG
CGCTCTATAGATCCTGATCGCTTGCGATGTGTGATATGGAACCTTGTAAAAAATGCCGTC
GAAGCATCGGATGAAGAAATCTTTCTAGAACTACATGAAAAAGGGTTTTCCGTTATCAAT
ACCGGGACTCTTCCTCCTAATATCCAAGAAAAGCTTTTTATTCCTTTCTTCACTACGAAA
CCTCAAGGGAACGGTCTAGGCCTAGCAGAGGCTCATAAAATCATGCGCCTGCATGGCGGA
GATCTGGTTGTTTCAATCCAGGATAATCGTACTACCTTTACCATCCTATGGACTCCCGCT
TAAGAGCAGTTATCAAATGCAAAACACTCACCTCTGAAAAACCCCATGTCGATAGAACAC
ATTCTTATTATTGACGATGATCCCCATATCCTGGCTCTTCTTTCTGAGATACTGGGCGCT
CGGAACTTTTCAGTGTCTTCTGCTCCAGGAGTCAAACAAGCTATTAAGCAGATCTCTAAC
TGTCCTTTCGATCTGATTATTTCCGATATGAATATGCCTGATGGTTCAGGATTGGATATT
ATCCAGTATACAAAACAGCATCGTCCGCAAACCCCTATCTTGGTCATTACTGCTTTCGGA
ACTATTCAAAATGCTGTTGAAGCTATGCGATTCGGAGCTTTTAACTATCTGACCAAACCG
TTTTCCCCCGAGGCCCTTTTTACTTTAATCGCTAAAGCCGAAGAACTCCAAGCGCTACAA
CAAGACAACCTATTTCTACAATCACAAGGATCCTCCATCTCACATCCTCTGATCGCCGAA
AGTCCTTCCATGAAACAGCTACTTGATAAAGCTCGCCGAGCGGCTAACAGTTCTGCGAAT
ATATTCGTACACGGAGAATCCGGATGCGGAAAAGAAAATCTTTCATTTTTTATCCACAAG
CACTCCCCTCGATCTACTAAGCCCTATATTAAAGTCAATTGTGCTGCTATCCCCGATACT
TTGTTAGAATCTGAGTTTTTCGGGCACGAAAAAGGAGCTTTCACAGGAGCAACCACGAAG
AAAGTAGGAAGATTTGAACTCGCCCACCAAGGCACTCTTTTACTAGATGAAATCACAGAA
ATTCCGATCCATTTGCAAGCCAAACTTTTGCGGGCAATACAAGAACAAGAATTCGAACAT
ATTGGAGGAATAAAAACCCTCCCTGTAAACATTCGATTTCTAGCCACTTCCAATCGTGAC
CTTGAGGAAGCTATTGAAACCAAAGTTCTCCGTCAAGATCTCTACTATCGATTGAGTGTG
ATCTCTTTACACATCCCTCCCCTTCGCGATAGAAAAGAAGATATCCTCCCTTTAGCTCAT
TACTACTTAGAAAAATTTTGTAAGATGAATAATAAGCCTCCAAAAACATTGTCTTTAGAA
GCGCAAAGAAATCTTTTGGATTATTCATGGCCTGGGAATGTTCGAGAACTCTCTAACGTA
CTCGAACGAACTGTTATTCTAGAAAACGATCCTGCGATCACTCCTTCTATGCTCGCTCTC
TTATAATATTCTTAACAGGAGTTTTTCTTGTATTTCAGAAGCTTTTCTGGTAACCTCGGG
TCCTTCCTTGTGCACCGATAGCTCAACTGGATAGAGTACCTGGCTTCGGACCAGGTGGTT
GGAGGTTCGAACCCTCTTCGGTGCGCGTTCTCTAAAACTTCTTTTCAATTTTTTTATTCT
AGTATAAGCGACCCGTTATAGCTCGCTAATCACAGAAGTCTTTTTAATCTTATGAGCACC
CCTCCTACAGATGCGCATTGTCTCTTCGATCCTATTCGCTGTAAACCCGTCCCTCCCTTT
CCCGAGGAGCACGTTAGACAGGCTTTGCTCTCGTTTCTCATCCAAGAGCTCTCCTATCCC
CAACAACAGATCATTGTGGAAAAAGGAATCAAATCTTGTATTCCAGCATCACTCCCGCCT
CTCCCTAAAAAAATGCGAGGAAGAGCGGATGTACTTATCCTATCTCCCTCCTCTTACGTC
TCTTCAGAAGGTGCTTCTATTTCTTTTCCCCATCCTCAGCCCCTACTATTAATAGAATGT
AAAGCGAAAACAGTGACCTCTCTCTCTTTCAGTCAATTGATTAGCTATAACTATTTTATC
GGGGCCCCCTGTCTATCTCTAATTAGCGCAAACTCTCAGCTCACAGGTTTTTTATCCCCA
AAGACAAAAACATTCGCTTTTTACCAAGGGATTCCTTCATATTCTCAACTGATGAACTTC
TATATCCATACATTTTCATGCAAATCACCCTTCCCGGAGTTGTTCTAACAAACTCTCCCG
CTGAGAAACAACATGTTATCGTAAAAATTTTCTCGCCAGCAGGGCTTCTTTCTGCCTTCG
CAAAAAATGGAGCATCCCTATCCTGCGATTTTCGAGAGTCTCTGTTCCCCATTTCTTTTA
GCCTTTTCACGATTCAACAATCTCCTCCCAAAATGCGAAAAGTCATACAGGGGGAGCTCC
AAAATCCTTTCACAACGATTAAAAGTTCGTATCCACTTTTGCAAAGCGCAGGGAAAATGA
TTCAAGCGATTCTCAAAACGCAATGGCATGAAAAGCCCTCTCCCCATCTCTTTTCTCTTT
TTCTTAACTTCCTTCAACGAATTCCAGAAACGCAATACCCTAATTTTTTTTCCTCGATGT
TCCTACTAAAACTCTTACAACATGAGGGAAGCCTAGATCTATCGCGCTCCTGCACCTTAT
GTAAAACTTCCTTAGAATCTTCAACTATTTACCGTTATGAAGGAGCTCTATTTTGTGAAA
AACATGCTCATGAAGAAACGATCTCCTTCAGCCAAGAAGAAGACCATATTTTAAGAGTGA
TCGTACAAGCAAAAAAATTCCAAGAGCTCGTTTGTCTAGCAGAATTCCCTATCGACATCG
ATACAAAAATAGATGCTCTATTCTCCTCCTTCCTTTCAGAAATATCCGAGCCTTCTTCTC
TATATATTACAAAGGGAAAACGCTTCTCTAACGGAGAAAAATAACTCCTCCATTACGAGT
CTCTACATGAAAAGTTAGCGTCACAGGGGATTCTCCTACCAAAGAATTCCGAAAAGTTTT
CTTCCAAAAACCTCTTCCTCTCTTGATTAGTGATCCCTCTGCAACTACTTTACTATTCAT
ATCAACCTGCGTATAGACAACTACACCAATGTCTTTAGGTAACATAATTGTAATTGGCTC
TTGCTCATTACGAATATAAATAGACGCATTCTTTTTCCACTCCCCTCGAAAATCTAAATC
CATTCTGCAGGAGGTACAAGAAAGATTTACAGAAGACAGTTCTGGACACTCTCCCTTTAT
TTTCGAACGCAGCAATCCAAAAGATCCCTTATAAACCACGCTCTCCAACTTAGGGAATCT
TCCCGTCACATCAAATTGTACACGTTTTTTTCTTTCTGCATGGATTTCCATAGTTTCCAT
ATCTGGATACTGCCCAGAGAAAACAAACCGATCCATATAAAACTGCTCTTCTTCCGCGAG
AAAATGCGCGCCGAAAGCGGGTAAACCGAACGTTCCGAAGATTGTCAACAAACAAACTAG
TATATGCACAATAACGCCTCTCTTCTCCATCATGAAAGAAACAAAGCTCTACGCATGTAC
AACGAACTATGCAAGCAAAAACCTACCGTCAGCATACTAGAAAGATAAAAAGATTATCAA
AATGAAAAGCAAAAAGAGGATCTGGATAACAAGGAAATCTTGCGAAAGAGGGGACTCGAA
CCCCTAAGGAAAGCTCCACTACCACCTCAAGATAGCGCGTATACCAATTCCGCCACTTCC
GCAAAAAAGAAGACATGAAGAGCCAGCTTACTCTGATTGGACTCTTTACTACAAGTAAAA
AACCTCTCAGCTTACAAATTCCTATCTATTTTAAAGAAAAAATTGGAGGGTTTATCAGAG
AAAACTCTTATCCTCTCTATCTTAGTATCTGCCCATACTCAAACAAAGTCTCTGCAAAAG
CCTATCCCCTTATTGTAAGAAACCACTGAATATGAGACACTCTTCCTTTCAACGATATAG
ATGTAATTTCTACCATGCGCTGTTCAGCTTATTGCACTGCTTCATCCTATCACTTGCACG
TGCTCTTTCATCTTCTAAAAGTAAACTACCCCTCAGTTCTATCCCGAGAATACGTGCTGA
TTTCCTCAGAGGAACTAGATGAAAGCGACAAAGCTGCTGTTTTCTTCCCCTTTGGCGTTT
GCGTGTTCTGGGGCTGGGAAGAAACTGAAGAATTACAAGTGATCCGTGCTATCACCCCAT
CTGCAGTCAATCCTCTTCCCAACCCAGAAATCGATAGTTACGATTTCCATTACGGAGAGA
AACTCCAAATCCGTCGCGATAGGCTGGTTCTGACTAACTCGAACCTAAATACAAAACTTG
CTATTTCCTTTGGATTAGCTCAGTCTATCAAGCTTACAGTTTTCGAAGAAACGATTTACA
AAACGGTTGAAAACTCGAAATCTCTTCCCCAAGAACTAGCTTCCAAAGGGAAAATTTCTC
TATCCCGTAAAACGATTGCAAAAAAAATCGGGGAACTGTTTCTAGACAAAGCTTCTGTGA
ACCTACACTCCGATATCCTTGATGAACCAGATTTCTTCTGGGAACATCCAGAAACTCAAC
CTTTTTACATCGATGTTTTAACCTGCCTAGACGTCAATGCTCGCGTAAACGTGCTGAATC
ATAGACTTGCTATCTTAGGGGACGTTCTTGAAATTCTTAATGACCAACTAAACCATCAAC
ACTCCTCCGCTCTAGAATGGACCGTAATCTGGTTAATCGCTCTAGAAGTGTTGGTCACAC
TACTGAAAGACGTGTTTAACATCATATAAAGATTATGCAAACTTCCCGGATCAGCTCTTT
TTTCCGAGGGCTTGTTCACCTGTACCGTTAGGCGATTTCTCCTTTTCTCGGGGCTCCTTG
TCGCTTTTTCCCTACATGCTCTGAGCACGCTCTTGTTGCACTAAAGAAACATCTGCTCAG
AAAAAGCCTTTTTCTCATCGCCAAACGCTTACTCAAATGCGGCCCTTGGTGCATAGGAGG
TATCGATCTCGTCCCTGGAACTTCTGTTGAAGGATATCGCAGTTCCCCTACCCCTCTAGC
AGAATCCCCTGACGACAGGACTGTGCCACACACCCAAGAAACTTCTTAGTATAGTGTGCC
TCTCTAGGCAAAAGTTGAATAAAGGATTGTAAATCGCTATCAGAAAACTCATGCAACACC
CAGTCCGCGTCATGTACTAACAAGAGAAGAGCTGCTAAAGGTTCCTGTCTATCCACATAA
GCTTTCAGAAAACAGCGCCTCTGATGATCAGAAATCGCCGTTTGACGATTTTCTAAACAA
CACAGGGAAAAGAATAAGTCCTCCCCTCCTTGGATAATCATTCTTGCCAGAGAAGCGACC
GAAGCAGCTTCGATTTCCGCACCAAAAAGGAGAGAACGCACATAGAGAAACTCAGGAAGA
TGACAAAACCGATACAGAACATCTTCATCCACCATCCCTGCTTCACAATCACGCACCATA
ATACGAAAAAAACCTCGTGAAGAGAATGGGAACCTCTCTGTAAGCAAATACTGACAAATC
CGTGTAAACTCCTGATCATTAATATCCGGAAGTAACCAAGTACGTTCAGGACTTTTGAGT
TTAATAAAAGTTAAAGGATGCGTCAGCATAGGAGCGATATCTACAAAATATTTTTGGATG
CTCACCCCTAGAGCCCAAGATTTTAATGGATGGCCGAAAACCATTCTCTCTTCCTGCAAC
AAGGCTAATAAATCGGCAAACGAAGCATTTTCTAGTCTTTCCAAAATGTCTTCAGGAATC
TTCCCTATTCGTGAACTTTTAGCGATGAGATTCCCTGGAAAAACCCGTAATTTATAAATA
TCTTTTCTAAATACGGTCGAATAAATCAAAAGCAGTAATAGGATATTCACAATAGAACTA
AGAACGAGAGCTTGCTTGAGCCATTTAATCGTTTTTTTACTTTGCATAGCTCCTGATCCT
CTTCCTTCTATCCCCATAAAAACTCCTACATCCCTCTCCCTCAAAATACTTGCTACTATA
CACGCCACTTCGTAAAATCTACCAAAAAAAAGCTGCATTTACTCATGCTCGTTCCTTTAT
CCCTATTACAAAAATTCTTCTCTTCTCCTCTCTCTATTGAGGAAATTTTACAAGCCTGTG
ATCGTATTGGAATCGAAGCAGAATGCTCAAATGTTTTTCCGGATTCCCTTAATACTGTTG
TAACAGGGAAAATTTTAAGTGCCTCTCCTCATCCTGATGCAGAAAGACTTACTGTTGCCA
TCGTTTTTGACGGGAAGGGTGAGCGCCAAATCATCTGTGGAGCTCCCAACTGCCGAGCAG
GCATCATTGTTCCTATAGCCTTACCAGGAGCTAAGTTACGTAATGCTTCGGGAGAAATCA
CTACAATCAAAAAAGCTAAAATTCGTGGGCTCGAATCACAAGGAATGTGTTGTGGAGCAG
ACGAATTAGGGTTCCCTCATTTACAAAAAGCAGAGCGTGGTATTTTTGAGTTCCCTGCAG
ATACTCCTCTTGGAGAAAGTGCCTGCATGCTACTTGCTGGAGCTTCCCTAGAATGCTCGT
TAACCCCTAATTTAGGCCATTGCACATCCTTACTAGGCCTAGCAAGAGAAATTTCCTTTC
TATCCCCTGTATCTCTTAATATCCCGGAAGAATTTTCTTTTGCCTCGCTTCCTCAAGAAA
CTTCTATTTGTGATATGCACGATGCTGGAGCTTGCCCCGTATTCTATTCCGTCAAAATCT
TGGGTCTATCTTGTCGACGATCCCCAGAATATCTGCAAGCAGCCTTAACAGCTCTTGGAC
AAAAACCTCTTAACGCCATCGTTGATATTACGAATTATGTGATGCTGTCATTAGGTCAGC
CCCTACATGCTTACGATAGCCAAGCGGTGGAGCAAAAGTCTCTCCATGCAGCCACTCTAC
AGTCAGCTCAACCACTTACTCTTCTAAATCAAGAAACCTATACCCTCCCCGCAGGATCTT
TAGTCGTTGCTGATCAGCATAATATCTTAGGATTAGCTGGGGTCATGGGAAGTGCTGCAT
CTTCTTGCTCAGAAAATACAACAGAAATCATTCTGGAAGCCGCTTACTTCCAGCCTCAGG
CTGTAAGAAAATATCAACGCACGATACAGCTGCACACAGAAGCTGCCTATAGATTTACCC
GAGGAGTGGATCCTCAAGGCGTGTTACCAGCGTTACATGCTGCTATCCATATGATTCAAT
CTCTATTTCCGGATGCTCAAATCTCTCCTATTCAAAAAATTGGAGATGATAGCTTTTCTC
CTTTGTCTTTAAGCGTTCGCCCTAAAACGATTAAAAGACTTCTGGATATTGAGCTCTCGA
CCGCAGAAATAGTTGCCAAACTCTCTTCTTTAGGATTTCAAACAGCAGTAGAAGAGCAGG
CCGTTCGAGTCGAGGTCCCCTCTTACCGTCATGACATTCAGGAAGAGACCGACCTTGTTG
AAGAGATCTGTCGCACCACACCATTCGTTCAAAAAACACAAAAAATACTCCCGACCTATA
CTCCGATCTATTCTTTGAAACGTGAACTCACAGCTTTCTTAGCAAATGGTGGGCTACAAC
AATTCTTTACCTGCTCCTTGCTGGATACAGAAGTATCTTCCTTATCTTTGCAGGAAAGCT
CTTTGATTCCTGTACAGAATTCTTCCTGGAAATTACGCGACTCCCTTCTTCCTGGGATGC
TAAAAAGTGCGGCTACTAACCTCCATAGGCAAGCCCCCTATGTTTATGCTTTTGAAATTG
GAAATGTGTACTCGAAGGAGCAGAACCGTTACCAAGAGGAAGAGCGTGTTGCTATTTTAC
TCTCTCGCCAAGTAATGGATGATTCCTGGCAAGGGAAAACACCTCTCTCTTTTTATACAA
TCAAAGGATGGGTGGAAAAACTATTATGCCAGTCAGGAGCTTCTATAGAAGACTTTTCTC
TTCAACCCAGCCAGCATCCGAACTTTCACCCTTATCAGCAAGCTGCCTTGTATCAGAAAA
AACATCTATTAGGCATCTTTGGGACGTTGCACCCACAACTATGTAGAAAAGCTCAGATCA
AACACGATGTAGTCTTTGCTGAGCTTTCTTTAAATGTGCTTTTGTCTTTAAAAAAGAAAT
CCGGACCTCATTACGTACCCTATCCAATCTATCCGGCCTCTTCCAGAGACATTACAATTA
CAATAGATAGAGATCTTCCAGCAGATCTCGTACGCAGAGAACTTTTAAGTTTCGAATCTA
AATGGCTTGAAAGTGTTCATATTGTCAGTGTATATCAAGGGAGAGACTCTGCATCTCAAA
GTAAAAACGTTTCTCTTCGGATGGTCTTCCGTGATCACGAACGAACCTTATCCGGGCAGG
AAATAGAAGAAGAATACGAACGTTTAACTGCATTACTTGATAAGAAATTAGCCAACATAG
GACAAGGCAACTCATGAAGCGTTTATTTTTTATCTGCGCCCTCGCCCTTTCTCCTCTAGC
ATATGGAGCTGTTCAAAAGGATCCTATGTTAATGAAGGAGACTTTCCGTAATAACTACGG
GATCATTGTCTCTAAGCAAGAATGGAACAAACGTGGATGCGATGGCTCCATCACTAGAGT
ATTCAAAGATGGAACTACAACCTTAGAAGTTTATGCGCAAGGTGCTTTACATGGGGAAGT
CACACGAACGTTTCCTCACTCTACTACCCTGGCCGTTATAGAAACTTATGATCAGGGAAG
GCTTCTTTCTAAGAAGACCTTCTTCCCAAATGCTTTGCCTGCTAAAGAAGAAGTTTACCA
CGAAGATGGGTCTTTCTCCCTAACACGTTGGCCTGACAATAACAACTCTGACACAATCAC
AGACCCCTGCTTTGTAGAAAAAACTTATGGGGGAAGAGTATTGGAAGGTCATTACACCTC
TTTTAATGGAAAATACTCTTCAACAATCCTTAACGGCGAGGGAGTTCGCTCTACTTTTTC
TTCGGATAGTATCTTGTTGACAGAAGAGTCGTTTAATGATGGCGTAATGGTCAAAAAAAC
GACATTTTACTCGACTCGAGAACCCGAAACCGTCACTCATTATGTCAATGGGTACCCTCA
CGGAGTTCGGTTTACCTATCTTCCTGGTGGGATTCCAAATACGATTGAAGAATGGCGATA
TGGACATCAAGACGGCCTTACAATCTTATTTAAAAATGGTTGTAAGATTGCTGAAGTCCC
ATTTGTACGCGGAGCAAAAAATGGAATCGAACTCCGATACAATGAACAAGAGAATATCGC
TGAAGAGATTTCTTGGCAGCACAACATCTTGCATGGAGTCCGCAAAATCCATGCGGCGGG
GGTATGCAAATCCGAATGGTATTACAAAGGCAAACCTGTCTCGCAAATCAAGTTTGAACG
ACTCAGTGCTGCCAGATAATTCAACCTTGGGAGCGTCATGGCTGAAAAGTTCTTTGTTGT
TTCTCCAACGTCCAAGAACTGTTTGGCCCAGGCTTGCTCTCAAGGGCTTCCTATAAATAG
AACTCCCCCTATTCAAATTATTGTGCATTTCCGGGGAGATTCTATTTTTCACTCAAGGCT
CTCTCCCGCTCCCGTTTTTACCTGTTTATTCCTTGGACCAGGAGCACATAAGGCTATGGA
AGGACTTGTCCGCTGGTGTGAAGCCTACGCCAATAAAATGCCGCCTAAACTATCTTTTCT
TGATCTATCCTCTTTCAAAGAGAAGCGCCTGGCAATCCTACAAGAAATACGCCAAATCCC
CTTCGGCACTCGTCATACCTGTGAAGAGATTGCAGAACGCACAAAAACCCATACGGAAGA
GGTGCTCATCGCCTGCCAAGAAAACCCCTTACCACTACTGATTCCCTGCCATCGAGTACT
TTCCATTCATGACTACCCGGGCGGGGAAAAGCTTTACAAAGCCCTTACCGAATTTGAAGA
ACTCTCTTAATCCTGCATCTTAGGATCTAACGCATCCTGAATCCCATCTCCAATCACAGC
AATAGCCATTAACAACAATGTCAACATAATAGCGGGAGGCCATAGAATGGCGCTCTCTGA
TGGAAATGCTGTGACTCCTTCTCGCAAAAGATTTCCCCAAGATGCCGAACTCTCCTCTCC
TAACCCTAAAAAAGTGAGCCCTGCTTCACAGCTAATCATAGCCATCATCGAGAACGGCAG
TAAAGAAATAACCGGAACAATCACGTTAGGAAGGATCTGATGCACCATAATATGGTAATG
GCTGTAGCACAAGTTGGTAGCAGCTAGAACATACCCTAAATTCCTTTGCTTTAAGGTTTC
TATACGCACATAGCGACTAATACTGACCCATCCAAAGCATCCCAGCAATACCGAATCTAA
TATGAGAGATTTTTTTTGTGTAATAGCTACCACGAGCATAAGAATAAACAACATGGGCAT
GGTCTCCCAAATTTCTGTCACTCGTGATAATAACATGTCTACCTTGCCACCAAAGTAGCC
AGATAACAATCCCACAATGATGCCTATAAATACAGCTATAGAAACACCCAATCCACCAAC
AACGATCGCAATACGAATCCCAAAGATCAGAGAAGCGAGTAAATCCTTTCTATTAATGCG
TGTAAGCTGCCACCAATGCACATACTTGTTCATCTCTCGAGATCCGCCGGCATCATCTTC
CCAGTGAAAGCTGCTTAATAATGGATTCAAAACCATTTGTACCTGTTCAGACTCGGTTTC
TATCCAATTGCGCTTATCCATGATAAACGTAATCGAATTATTTAAAGCTTCTCGCTCTTC
TAAAAGACTACGTACAAAGGCCAACTGCTCTCTAAAAGGAGCCTCTTTTTCCTCAAGAGC
CTCAAACGCTGCACGCAACTCTTCTTGGGGATGTTGCTCGTATATCGCCATATTCAGAGC
ATATTCTGAACGTGCTCTAGCCATCAAATAAGGACGGTAATCTTCCAGCAAAGTTCCCCA
TCCTTCAAAACCTTCTGGATAGGAAGCTTTTAACTTGTTGATCTTATTTTTGAAAAAACG
CAGGCTTGCTGTTTCGTTCTTCATTTCTAGAAAACGCAGAGTCGGCATCGGAGATTGCTT
ACACAACTCGTATGCCTCCCTTTGTTTTTCAAGATGATCGTGCTGCATCTTGCGATATTT
GGCTTTTACAAGCATTCCCAGCTGCTCATATTTACTCATATAAGCACGCTCACTTTCCCA
AGTGCGTGTTCTTTTAGCAATTGTTGGAAGAAACTCTGTCTTTGGAGTTGTTTTCAATTC
CTGTTGCAGATGCTTAGCCCGTTTCTGCTTTAACAGCTCATCCCGACAAGGATCTTGAAC
TCTCCCACTCAAAGCAAAAGAGAATACCGCAATATGTATTCCAGTCACTACACCTAGAAA
CAGCTTTTTCCACACACCACTGAGATAACGAAAGCCTAAAATAAAAAACGGCAGTGTGAG
CATTAAGACATTAAAAAATAAATCGATAGACTTAGTGTAAAAACCTGGGAAAAGCAAATA
ACGGAACAAGGGGGAATACCACTCCCCGTGCCAACGAACAAGAATCGGTTTACTAGAAGC
GAATAAAGGAGCGTAAATACCAATAAGCATAAGTCCAATAAAGAACTTTAAAGCTATAGA
GGGAAGTACCCGTCTATTATAAGCACGAAAAAATCGTTGATAAGATGTTTGGGGTTCCTT
CATCTCACACCTTCCTTTCTTCTAGCTGTACACGTGGATCAAGAAGAACGTAACAAATAT
CCCCGATTAAGTAACCGATCAGAGAAATCACCGATCCCATAATTACGGAAAACATCACCA
CATTGTGATCACGATTTAGAATCGCCTGATAGAAAAATTTCCCGAAACCATCGATATCAA
ATAGTGTTTCCACTACCAAAGCTCCTCCAAGTAGTGCGCTTAAAGACGAGGCTAAAGAAG
TGATTAACGTAGCTGCAGAGTTTTTCCCCACATGCCGAACCAAAATGTCATACTGAGAAA
TACCACGAGCTCGAAGAGCTGAAATATGGTCTTCTCCTAAGACTTCTAAAAATACAGCAC
GACTTAAACGTGACTGTGCAGCAAAAGCTCCGTAACTGACAGCACAAAAAGGCAAGAAAC
TGTGTAACACAATATCCGTCAGCTTTTCAAAAGAAGTCATTTCTTTGAATATTTCTGGAG
ATGAACACAGTCCACTGTAAGGCATAGAAATGGACGTAAATGGAACTGTTTTATTTAGAA
CGAAATTATCAATAATCCAAGGGACAGCAACAAAGACAGGAATAGAAAATAAAATCAAAA
ATAGAAAATTGAGAAGATGATCTATCCAATGGTTTTTATTCACAGCCATGATCATACCGA
ACACTTGGCATAATATAAAAACCACAATCATAGGAAGCAGGGATAGAATAAGTGACGAAC
CTAAACGTTTGATCACTTCAGAAACGACCGTCTTATGACAGTCGTTGCGTAACGTTCCAA
AATCCAATCTAACGATACGAGAAAGGTACTTAGCAAACCGCGTCTCTAAGAAAAAGATCC
TCCAGAGATCTCTTCGCATTAATTGCCCTCTTCCGCCCTCTTGCTCAACCCATTCTTGTA
ACGCGGCAACTTTAACTTCGATATTATCTTCATTCAATAAACGCACGAGTTCTGCATTGC
TTTTAGACACTTTTTGATTATATTCGCGCTGTTCCTCCAGCAAACGTGCTCCAACAATCC
CCTGACGAATACCTCCTCGAATGAATAAATCTGCTGCAACATGTCGATAAATATCCTCTT
TCGAAGAATCTTCAGCCTCTGCAAGCAGCGCCGGCATAATGAACTTGGCACAATCTCCCC
AATACACCTTAATATTGGTTATGCTTCCTGTCTTACTCTTCTTGTGAATCGTCCCATCAA
TAATCTCTTGAATCCCAGCACGGAGTTCCGATCGAGAAATCTGTGGTCGAGTATTAAAAA
AAATAGGGAGAGTTAATCCGTAATGCTCTCTAAATTGTAAATAACGGTCCGGCCCTTTAT
ACGTACGAACCTTATCCGATCTCCCAGCCTCACCTTGGGCATCCACACTATGTTCCTCAA
GCAGGTCTCCTGGAGCAGCATTGAGAATCACAAAATTCACAGAGATGATAGCAAAGAGCG
TTAAGGGAATCAAAAGCAGACGTTTTAAGATATAGCGGAGCATCGACCCTCCTCTTTATC
TACCCACAACATGGATAAATTCACTGTCTCATCTTGAGCTCCAGGAATCAAATCCTGATG
TTCTGTTGGCACAAAAATATTTTTTACAAACTCCTTATAGACAAGGGAGTACTGTCTTGA
ATAGAGAAACGCGTAAGGAGATTCCTCATGAATCACCTCGTGAAAACGGTGATACAAGGC
TTGGCGCTTATTAGAATCATACTCGTAACTGAGCTGTTCGATGATACGGTCTGCTTCCTC
ATTACAAAATCCAACAGCATTGGCAGATCCTTTCTCCAAAGCTCCTTCCGAATGCCATAG
AGCACGAGGATCTTCTGGAGGGGTTCCTAAACACCATCCGGAAAGAATAGCATCGAAATT
TTTCTCCTCGAGGGCTTGTGAATAATCCGCCATATCTAACCCGAGTAAGCAACACTCGAT
ACCCACCTCTTTACATACCGTAGCTACATATTCGGCAATCGTTCGTGCTGTTACACTTTT
CACATAGTAGCATAACCGGAAACGGAAAGGCACTACAACTCCATCGATTACTTTCTCACG
AATACCATCTCCATCAGCATCGATCCAGCCCTCTTCCTCTAATTTACGTGCGGCCTCTTC
CGGAGAGTATTGCCATCCCTCTACATCTCTGTTGTATGATGGAGAGCAGAGAGAAAAAGG
CCCACTCACAGAGACTCCACGACCATCCAAGCACTGCTCAATAATGCGATCCCGATCGAT
CAACATATTCATGGCTTGTCGTACCGAACGATTGTTAAAGAAAAGAGAAAGACAATTCCA
TCCGATGTAAGAATAGGACCGGTCTGATGAATTTTTTTCTAAAATTGCCTCTCCTCTAGC
AGCTTGTTCCTTATAAGCAGAGGTTTGCATGAAGCTCGCTAGATTATCGACATGGTTAGG
AGGGAAATACGCAATATCCACCTTCCCAGCTTTGAAATCTTGGAAGAGAGAATCTGTACT
ATCTTTCATATAGATATAGCGCTTCTCCACAAGAGCCGCAAACGGATTATGATAATTAGG
ATTACGAACTAAAGTAATTTTCTCATCATCCATCCCTGCAAATCGGAATGCTCCACAGCT
CACTATGTAATTATACGCCCAATGTGAAGAAAAGTTTTGCGCCCATACCGAATCTTTGCG
[truncated: 1,983,511 more chars]
