# Supplementary material for: Regions Enriched with Reverse Complement Triplets in Bacterial Genomes
Source: Int J Mol Sci. 2026 Feb 28;27(5):2301. doi: 10.3390/ijms27052301 (PMC12985086; doi:10.3390/ijms27052301)
Supplement: Supplementary file 1 [file ijms-27-02301-s001.zip › for_send/45/Verrucomicrobiota/class/mirror.txt]

SMAX=  117.00     KMAX=     141   
NOM=     3     5     8    16    17    24    28    37    42    45
NOM=    46    49    50    51    56    61    62    64    67    70
NOM=    72    75    76    77    78    81    83    88    91    99
NOM=   100   102   104   106   108   113   115   119   124   132
NOM=   138   141   147   149   152   153   154   158   160   161
NOM=   164   168   173   174   178   179   180   183   188   189
NOM=   190   192   197   198   199   200   203   204   205   206
NOM=   212   217   219   220   221   224   225   226   230   231
NOM=   236   239   255   256   257   260   262   264   268   277
NOM=   279   282   287   288   289   291   292   296   297   316
NOM=   318   322   326   327   328   329   336   340   350   353
NOM=   371   402   404   405   408   485   514                  
KK=  534302  LL=  535081  Z=    5.57  JJ=  534152  DL=   780    
ATCCTGTTGTTTGGGAACAGGCTTGTCTAGGAGAGGTTTGTGGCTCTTGTGCAGTTTTAGTGAATGGTATTCCAAGACAAGCTTGCACTGCATTAATTCATGAGCATATGGATGCTAAAAGAGAGATCAAGTTAGCCCCTCTTTCTAAGTTCCCTTTAGTGCGAGATTTGATTGTAGATCGCTCTGTTATGTTCAAAAATTTAGAAGAGATTCAAGGATGGATTTCTGCAGAGAAATGTGGGGAAGGCGCAGGCCCTAAAATCTCTCAAGAAGAGCAAACTTTAATGTACTCTTTGTCGATGTGTATGACTTGTGGCTGTTGCACGGAAGCCTGCCCACAAGTAAATGAAAAAAGTGATTTTATGGGGCCAGCCGCTATTGCGCAAGCGCGTTATTTTAACGCTTATCCTGGAGAGAAACGTCGAGAGAGTCGGTTACGAGCATTGATGGGTACCCGAGGAATAGAGGGATGTGGGCAGGCTCATAATTATGTGCGAGTATGTCCTAAAAAGTTGCCTTTAACAGAAAGCATTTCAGCTATGGGATGTGAGGTTTCCCGTTTTTCTTTGCGAGCATTATTTTCCTCGTTATTCAAGAAAAAAACAGAGGAATAACAGAGAGTTTTTTGGAGATAGGGACTCTTAAGTTTCGAAGATTGCATCGCAATTTTATTCCATGGTAAAGGGAGAGAAAAAACTCCTTTCTTCGTCATGTCTCGTTTGGACGTTTCTGTATTTGATTCCTTAGCTAATAAAGAAAAAGCTTCCTTACTGGAGGAGG                                                                                                                                                                                                                                                                                                                                                                                                                                                                                                                                                                                                                                                                                                                                                                                                                                                                                                                                                                                                                                                                                                                                                                                                                                                                    
A===      114      314      323      111      214      144      224      141      223      233      231      413      343      234      334      313      244      243      333      213      123      1
B===      322      324      414      222      321      332      311      232      411      441      241      423      434      341      344      424      331      431      444      421      412      2
RRR=   1463.9    623.2    500.9    213.9    131.5     14.8     12.0      8.2      2.1      1.0      0.0      0.0      0.0      0.0      0.0      0.0      0.0      0.0      0.0      0.0      0.0      0
M=     8138.     9644.     8096.        
M=     7974.     9721.     7975.        
M=     7898.     4872.     5146.        
M=     5190.     4963.     7983.        
J=   1      -5.5  11.5  -6.0            
J=   2      -6.6  13.3  -6.6            
J=   3      25.8 -14.7 -11.1            
J=   4     -11.4 -14.4  25.8            
SMAX=  104.00     KMAX=       2   
NOM=     2    10    11    12    14    19    22    23    25    29
NOM=    31    35    36    38    40    41    43    44    47    52
NOM=    53    54    55    59    60    63    69    71    73    84
NOM=    90    92    95   103   105   109   112   116   120   123
NOM=   126   128   129   130   131   134   135   140   143   144
NOM=   159   162   163   165   167   169   171   176   181   187
NOM=   191   194   202   209   213   215   223   229   235   238
NOM=   240   242   244   245   247   248   249   251   252   258
NOM=   259   261   266   271   283   285   286   293   294   295
NOM=   298   320   321   331   341   347   430   443   465   486
NOM=   487   488   506   518                                    
KK=   10381  LL=   11400  Z=    5.43  JJ=   10381  DL=  1020    
CGCAAAGTGGAGTTGCGGTTTAGACACAGCTATTTCCCTTTTGTCGAGCCAGGGATCGAGGTAGACATTTCTTGTGAATGTCATGGAGCCGGATGTTCTTTGTGTAAGCATTCTGGTTGGTTGGAAGTTGCTGGAGCAGGAATGATTCATCCGAATGTCTTGCGTAAGGCAAGCATTGATCCAGAAGAGTATTCTGGGTATGCCTTGGGGATGGGTATAGAGCGTCTCGCGATGCTCAAGTACGGTATTTCCGATATTCGATTGTTTAGTGAGAACGATTTGCGGTTTTTACGACAATTTTCTTAAGGAAGAATGGCAGAGCGGTTTAATGCACCTGTCTTGAAAACAGGAGACCTGAAAGGGTCCGGGGGTTCGAATCCCTCTTCTTCCGCATTCCGTTTTACGAGAACCTTTTGGGGTAAGAGTTGAGGCTCTTCCTCTGAAAGGGTTTTTTTTGTTCTTAGTTATTTTGTTATAAGCAAAATAAGCGCTTCTAATTCTTTTTATTTAGTTTTTATAAAATAAAATATTTGAAAGCTAATTTATTTATAAAATAAACTAGAAGACAATCTTGAAATAATAAAAAGACTATTTTTCACTAGCTCTCGGGGGAGGCATGGAAAAGACTCGTAAGTTTGAAAAAGCTTTAGAGAATTTAGAGCAGTTAAAAAAGATTTCTTACGATTATTCCAGTGGGAACGCTGAGGCATCGTCTCACAACAAGGCCCTCTCAGAAATGAAGGAGGCTGTGCATTATATAGATCACTATTTCAAACAAGCAGGAGCTCTCTCTCAAAAAGATGTAGATAAAGTGATTAAAGAGACAGACTTTTTGATTGCTGGAGTGCAGGATGTCTTTTCTTTTCTAGAGGATCATAAAGAAGAGGTGTACCGGTCTCTGTCTCAAGATTATCGTCATCTGAACCACACTTATGATGTAACTCGTGAACATCTGAATAATAAGATGGTAGAGCCAAAAGAAATACTAAATGGCTCTTTAGAGAACTGCCAGGATCAAGA                                                                                                                                                                                                                                                                                                                                                                                                                                                                                                                                                                                                                                                                                                                                                                                                                                                                                                                                                                                                                    
A===      141      111      143      233      223      243      144      323      231      413      224      343      334      314      313      244      234      333      214      123      121      1
B===      232      222      432      441      411      431      332      414      241      423      311      434      344      324      424      331      341      444      321      412      212      3
RRR=   1563.9    330.7    122.3    121.5    102.8     72.7     22.3     13.5     10.6      0.0      0.0      0.0      0.0      0.0      0.0      0.0      0.0      0.0      0.0      0.0      0.0      0
M=     7994.     6802.     8584.        
M=     8406.     6687.     7937.        
M=     4415.     6379.     5343.        
M=     5275.     6222.     4226.        
J=   1       2.4 -11.8   9.4            
J=   2       8.8 -11.9   3.1            
J=   3     -13.6  14.1  -0.5            
J=   4       0.5  14.0 -14.5            
SMAX=   37.00     KMAX=     172   
NOM=     6    18    20    33    39    68    87    89    93    97
NOM=   101   117   121   122   127   133   139   156   157   172
NOM=   185   222   232   234   241   246   250   253   263   265
NOM=   290   324   325   330   369   410   494                  
KK=  568743  LL=  569762  Z=    6.12  JJ=  568713  DL=  1020    
TGGCAAGAGCTCAAAAAAATGCTCCGGACAGCCCCTTACGAGTCTTTGCAGTTACTTACCAAATTAAAAGGGCTTCCTATCCTATTCCCTGAATTAAAAGTATCCTCGAGTGGATTTTTACGCTCTGCAATTGCTTTTGCACAAAAAATCCATGATTCTCAGATTCCAGAGATCGCTTTGTTGCTACCTTTATTCCGAGAAGTAGACAAGGAAAAAGCTCTAGAAGCCTTCTCTCGCTTACGCGTATCCAACAAAGAGCTTAAACTATTGGAAGACTGGTACGCAGCTCTTCCTCAATTTTTATCCAAACAAAATGACAAGTTTTTCTGGGCACATTTTTTTGCTTCAGAGACCTCCTCTTTGCTGCTTTCGCTCTTCCTGTCGATGCAGCGCTCACCAGACGAGCAAGAACTATTTATTGCTCGTATACATGACCTAAAAACACGTCTTGCAGCATTCATAGAAAGAATCCAGTCAGGAGCTCCTCTTGTTTCGGCGCAAGATCTCATCGCGAAGGGAATTACTCCGGGTCGGTTACTAGGGGAACTACTCAGAGAAGCTGAAGCGCTATCCATAGAACACGAGTGCTCGGACAAAGAAAAAATTTTATCTCTACTGAAGAGCAAGGGATTTTGGAAATAACTCCTCTTCTCCGATAAAACATTCTGAAATAGTTTATTTTAGTTCTTTAGATTTAATTTTTTACTCTTTATCATTTCTTCCTAATTATTCAACTTTGGATTAATAGAGCCTGTTTATGCGTATTGCTATTTTAGGAAGACCCAATGTAGGGAAGTCTTCTCTCTTCAACCGCTTATGTAAACGCTCTTTAGCGATTGTGAACTCTCAAGAAGGAACTACGCGAGATCGTTTGTATGGAGAAATTCGAGCCTGGGATTCTATTATCCATGTTATCGATACTGGGGGCGTAGACCAAGAGTCTACCGACCGATTCCAAAAGCAAATTCATCAACAGGCTTTAGCAGCAGCAGAGGAAGCCTCTGTTCTGCTGCTTGTAGT                                                                                                                                                                                                                                                                                                                                                                                                                                                                                                                                                                                                                                                                                                                                                                                                                                                                                                                                                                                                                    
A===      223      111      323      143      233      141      114      123      224      343      231      413      234      243      334      313      244      333      314      214      124      1
B===      411      222      414      432      441      232      322      412      311      434      241      423      341      431      344      424      331      444      324      321      312      2
RRR=    243.2    152.3     95.4     71.4     55.1     31.0     15.8      1.6      0.8      0.0      0.0      0.0      0.0      0.0      0.0      0.0      0.0      0.0      0.0      0.0      0.0      0
M=     2951.     3172.     3123.        
M=     2824.     3033.     3095.        
M=     2089.     2218.     2223.        
M=     2326.     1767.     1749.        
J=   1      -2.5   1.7   0.8            
J=   2      -3.1   0.9   2.1            
J=   3      -1.9   0.9   1.0            
J=   4       8.9  -4.2  -4.6            
SMAX=   30.00     KMAX=     437   
NOM=    48    66   145   227   273   281   300   302   313   346
NOM=   356   367   392   393   399   407   415   426   428   437
NOM=   447   450   453   454   462   469   475   500   501   517
KK= 1705111  LL= 1705410  Z=    5.84  JJ= 1704211  DL=   300    
TGTCCCGTGAAGCTCCGGAGTGAAAAACCTCAGTGATTTAAAAAATCTCCACTGAGCAAACATCACAGCTCATTTTGCAAGTTTGGAAGACAGTTTGTACTTCCACTCACCACACAGATTTTTGGCCTCCTGTCTCTGTATTCAAGGGGATTTATACAAGGAGCCAAGAAGTAATGGTTTGAGCTGATACTGAAGTTCACTCTGTTGCTGGAAGTGGTATTATACATCTGTCCTCTGTCTTACCTGCAAAGTAATTAAACTCAACAGAAACCCCTGGGTTTCCAGAGCTTTTGAGGTCCA                                                                                                                                                                                                                                                                                                                                                                                                                                                                                                                                                                                                                                                                                                                                                                                                                                                                                                                                                                                                                                                                                                                                                                                                                                                                                                                                                                                                                                                                                                                                                                                                                                                                                                                                                                    
A===      314      111      141      114      244      144      333      233      224      124      313      323      231      243      413      234      343      334      223      131      123      1
B===      324      222      232      322      331      332      444      441      311      312      424      414      241      431      423      341      434      344      411      242      412      2
RRR=    406.0     69.3     16.5     15.6     13.2     10.3      6.6      5.8      4.0      1.1      0.9      0.9      0.3      0.1      0.0      0.0      0.0      0.0      0.0      0.0      0.0      0
M=     2258.     2361.     2215.        
M=     2204.     2379.     2081.        
M=     1909.     1486.     1482.        
M=     1419.     1564.     2012.        
J=   1      -0.4   1.8  -1.4            
J=   2      -0.4   3.5  -3.1            
J=   3       7.3  -3.6  -3.7            
J=   4      -6.3  -2.6   8.8            
