# Supplementary material for: Regions Enriched with Reverse Complement Triplets in Bacterial Genomes
Source: Int J Mol Sci. 2026 Feb 28;27(5):2301. doi: 10.3390/ijms27052301 (PMC12985086; doi:10.3390/ijms27052301)
Supplement: Supplementary file 1 [file ijms-27-02301-s001.zip › for_send/45/Verrucomicrobiota/class/selection.txt]

KOK=         1
KK=    9331  LL=    9630  Z=    5.74  JJ=    9181  DL=   300
A===      111      112      113      114      121      123      124      131      132      133      134      141      143      144      211      213      214      223      224      231      233      234      243      244      313      314      323      333      334      343      413      433
B===      222      122      422      322      212      412      312      242      142      442      342      232      432      332      221      421      321      411      311      241      441      341      431      331      424      324      414      444      344      434      423      443
RRR=   12.306    2.543   -0.051    0.011    1.261    2.394    8.741    0.717   -1.376   -0.917   -1.755    4.505   20.405   -0.273   -0.505    1.137    0.764   -0.268   17.014    0.738    4.868   -0.747   -0.181   -0.720    0.174    0.386    0.247   -0.091   -0.510    0.195   -0.335    0.195
X1==    5.999    1.908    0.341    0.188   -1.042    1.302    4.140   -0.659    1.302   -0.434   -0.535    2.188    2.465   -0.659   -1.042    1.302   -0.860    0.261    4.089   -0.698    1.540   -0.567   -0.567    1.302    1.566   -0.535    1.540   -0.286   -0.353   -0.353    0.465   -0.353
X2==    2.051    1.333   -0.149    0.059   -1.211    1.839    2.111   -1.088   -1.057    2.111    3.279    2.059    8.279    0.415    0.485    0.874   -0.889   -1.026    4.161   -1.057    3.161    1.319    0.319   -0.553    0.111   -0.721    0.161    0.319    1.447   -0.553   -0.721   -0.553
CD1=        7        3        1        1        0        2        5        0        2        0        0        3        3        0        0        2        0        1        5        0        2        0        0        2        2        0        2        0        0        0        1        0
CD2=        4        3        1        1        0        3        3        0        0        3        4        3        9        1        2        2        0        0        5        0        4        2        1        0        1        0        1        1        2        0        0        0
TTAAAACAAGCAAAAGGATTCTGGGGAGATAGAAAGGGACACTTTCGTCAAAGCCGGTCCTCTGTTATGCGGGCTATGGCTTTTAACTACATGCACCGAAAAGATCGTAAAGGTGATTTTCGAAGCCTTTGGATCACTCGTTTGAATGTGGCTTCCAGAATTCATGGATTGTCTTACAGCCGTTTGATCAATGGTCTCAAACAAGCTGGTATTCATTTAAATAGAAAAATGTTGTCTGAGATGGCTATTCATGACCCTCAAGGGTTTGCTGTAGTAGCTACTCAAGCTAAACTCGCTTTG
KOK=         2
KK=   10381  LL=   11400  Z=    5.43  JJ=   10381  DL=  1020
A===      111      112      113      114      121      123      124      131      132      133      134      141      143      144      211      213      214      223      224      231      233      234      243      244      313      314      323      333      334      343      413      433
B===      222      122      422      322      212      412      312      242      142      442      342      232      432      332      221      421      321      411      311      241      441      341      431      331      424      324      414      444      344      434      423      443
RRR=   32.241    1.698   -0.053    0.699    0.689   -0.142    0.341    1.177   -0.042   -0.230   -0.246   81.289   -0.864    0.480    2.813    0.843   -1.224   10.277    2.045    3.051   11.742    1.015   -2.151    3.353   -1.067    0.085    7.787    0.878    1.959   -0.610    6.658    3.714
X1==    5.315    2.574   -0.041    1.168    1.044   -0.101    0.498    0.661   -0.101   -0.112   -0.495    9.920    5.021    0.410    2.574   -0.788   -1.788    2.533    2.653    3.338    2.636    1.776   -0.539    1.618    0.838   -0.495    3.566    0.393    1.116    1.116    2.657    2.116
X2==    6.067    0.660    1.294    0.599    0.660    1.410    0.685    1.780    0.418    2.064    0.497    8.195   -0.172    1.171    1.093   -1.069    0.685    4.057    0.771    0.914    4.455    0.572    3.990    2.072   -1.273   -0.172    2.184    2.233    1.756   -0.547    2.506    1.756
CD1=       14        9        2        5        6        2        4        3        2        1        1       20        8        3        9        1        0        6        8        7        4        4        1        5        2        1        5        1        2        2        5        3
CD2=       20        7        7        4        7        7        4        8        5        7        3       17        2        3        8        2        4       12        4        6       11        3        8        4        1        2        7        6        4        1        6        4
CGCAAAGTGGAGTTGCGGTTTAGACACAGCTATTTCCCTTTTGTCGAGCCAGGGATCGAGGTAGACATTTCTTGTGAATGTCATGGAGCCGGATGTTCTTTGTGTAAGCATTCTGGTTGGTTGGAAGTTGCTGGAGCAGGAATGATTCATCCGAATGTCTTGCGTAAGGCAAGCATTGATCCAGAAGAGTATTCTGGGTATGCCTTGGGGATGGGTATAGAGCGTCTCGCGATGCTCAAGTACGGTATTTCCGATATTCGATTGTTTAGTGAGAACGATTTGCGGTTTTTACGACAATTTTCTTAAGGAAGAATGGCAGAGCGGTTTAATGCACCTGTCTTGAAAACAGGAGACCTGAAAGGGTCCGGGGGTTCGAATCCCTCTTCTTCCGCATTCCGTTTTACGAGAACCTTTTGGGGTAAGAGTTGAGGCTCTTCCTCTGAAAGGGTTTTTTTTGTTCTTAGTTATTTTGTTATAAGCAAAATAAGCGCTTCTAATTCTTTTTATTTAGTTTTTATAAAATAAAATATTTGAAAGCTAATTTATTTATAAAATAAACTAGAAGACAATCTTGAAATAATAAAAAGACTATTTTTCACTAGCTCTCGGGGGAGGCATGGAAAAGACTCGTAAGTTTGAAAAAGCTTTAGAGAATTTAGAGCAGTTAAAAAAGATTTCTTACGATTATTCCAGTGGGAACGCTGAGGCATCGTCTCACAACAAGGCCCTCTCAGAAATGAAGGAGGCTGTGCATTATATAGATCACTATTTCAAACAAGCAGGAGCTCTCTCTCAAAAAGATGTAGATAAAGTGATTAAAGAGACAGACTTTTTGATTGCTGGAGTGCAGGATGTCTTTTCTTTTCTAGAGGATCATAAAGAAGAGGTGTACCGGTCTCTGTCTCAAGATTATCGTCATCTGAACCACACTTATGATGTAACTCGTGAACATCTGAATAATAAGATGGTAGAGCCAAAAGAAATACTAAATGGCTCTTTAGAGAACTGCCAGGATCAAGA
KOK=         3
KK=   20971  LL=   21570  Z=    6.18  JJ=   20641  DL=   600
A===      111      112      113      114      121      123      124      131      132      133      134      141      143      144      211      213      214      223      224      231      233      234      243      244      313      314      323      333      334      343      413      433
B===      222      122      422      322      212      412      312      242      142      442      342      232      432      332      221      421      321      411      311      241      441      341      431      331      424      324      414      444      344      434      423      443
RRR=   43.056    0.194    0.326   31.429   -2.419   -0.674   -0.494    0.036    0.012    0.223    5.948    3.760   -0.471   16.967   -2.419    0.265    2.545    2.813   -0.173    1.710   -0.380   -2.972   -0.132    0.366   -1.901   17.862    9.812   -0.033   -1.611   -0.179   -0.112   -0.033
X1==    5.901   -0.200   -0.589    7.747   -1.536   -0.456    0.350    0.169    0.350   -0.192    2.553    0.927    1.638    5.299   -1.536    0.350    1.157    0.533   -0.326    1.157    0.910   -1.039   -0.065    0.910    1.638    4.384    4.807    1.176   -0.824    0.176   -0.192    1.176
X2==    7.296   -0.971   -0.554    4.057    1.575    1.478   -1.410    0.215    0.034   -1.160    2.329    4.057   -0.288    3.202    1.575    0.756    2.200    5.282    0.532    1.478   -0.417    2.861    2.041    0.402   -1.160    4.074    2.041   -0.028    1.954   -1.019    0.585   -0.028
CD1=       12        2        1       12        0        1        2        2        2        1        4        3        3        7        0        2        3        2        1        3        2        0        1        2        3        6        6        2        0        1        1        2
CD2=       13        1        1        7        5        4        0        2        2        0        4        7        1        5        5        3        5       10        3        4        1        5        4        2        0        6        4        1        3        0        2        1
TTTGAGGAACCTCTGAGATAGCTAAAGCGGCAGAAGCTCCGCAAATAGCTAGAGGATCAGGTAAAGTTTTCCCGTCGTAAGACCAAACGTAGGACAAGACTTGAATATCTTGCATGAGTCTATTAGGAAACGACGGACGCAAAGAGCGATCCATTAGCCGAGAAACAAGAATTTCTCTCTCGGAAGGCCGTCCTTCACGTTTTAGAAATCCTCCAGAGGTTCTTCCTGCGGAGGAAAACTTCTCTTGATAGTCTACTCTGAAAGGCAGAAAATCGACAGCCTCTGACAAGGAGGCTGCACACGCTGAAGAAAAAACCCAAGTCTCGTTCATTTTGACGAGAACAGCCCCACTGGCCTGGCGAGCTATTTTCCCTGTCTCGAAAATTAATGTTTTATTTTTGTCTAACGCAACAGAAAAAGTCTCAAAAGCCATGGAGTTGTCCTAAAAACGAAATGGGGTACTATTTTCTCAAATTGAGGCGAGCAATTAAATTTTTATATCTTTCAGTATCAGTAGAATTTAAGTACTCTAGGAGCTTTCTTCTCTGCCCTACTAATTTTAGCAAAGCTAGACGAGAATTTTGATCTTTAGGAGATCTT
KOK=         4
KK=   24091  LL=   24390  Z=    5.83  JJ=   23401  DL=   300
A===      111      112      113      114      121      123      124      131      132      133      134      141      143      144      211      213      214      223      224      231      233      234      243      244      313      314      323      333      334      343      413      433
B===      222      122      422      322      212      412      312      242      142      442      342      232      432      332      221      421      321      411      311      241      441      341      431      331      424      324      414      444      344      434      423      443
RRR=    0.568   15.048   36.753    0.007    0.101    0.728    0.643    0.084    0.189    0.143   -0.288    1.671   -1.197    0.280    0.459    4.818   -0.336    0.291   24.569    0.728    2.149   -0.459   -0.856    0.037   -0.497    0.219    0.214    0.107    0.107   -1.237   -0.705   -0.212
X1==   -1.077    2.931    4.360   -0.010   -0.399   -0.832   -1.158   -0.640    0.168    0.640   -0.568    5.990    2.432   -0.896   -0.399    1.168    0.607    0.891    9.547   -0.832    1.532   -0.738    2.262   -0.154    0.640    0.432    0.532   -0.203   -0.320    3.681    1.432   -0.320
X2==   -0.527    5.133    8.430   -0.721   -0.253   -0.875   -0.555   -0.131    1.125    0.223    0.508    0.279   -0.492   -0.312   -1.151    4.125   -0.555    0.327    2.573   -0.875    1.403    0.621   -0.379   -0.240   -0.777    0.508    0.403   -0.530   -0.336   -0.336   -0.492    0.664
CD1=        0        5        5        1        1        0        0        0        1        1        0        7        3        0        1        2        2        2       14        0        2        0        3        1        1        1        1        0        0        4        2        0
CD2=        1        7       10        0        1        0        0        1        2        1        1        1        0        0        0        5        0        1        3        0        2        1        0        0        0        1        1        0        0        0        0        1
AATATTATTATTCGTGTTCAAGTTACTGGAAATCACTTGAGAAGCATTTCCAAGACCAGATATTTGGTTTTGAATCGCTTGTCTAGATGCTCCGACTGCTTGGTTAACCGATTGTACGTTTTGTAAATAAGAGGAGTTTTGAGAGTTTACTTGGTTTTTTGGAATGGTAGTGTATTGGTATAGCGCTTCTTCATTGTTCAGGAATGTTTGCGCGGCAGCATTAGCTTGCAATTGCTCTGCAACTAGAGACAAGTTATTTTGCGCGACGAGAACAGACTGGTAAATGTAGTAAACAGTAAC
KOK=         5
KK=   64261  LL=   65370  Z=    4.70  JJ=   64261  DL=  1110
A===      111      112      113      114      121      123      124      131      132      133      134      141      143      144      211      213      214      223      224      231      233      234      243      244      313      314      323      333      334      343      413      433
B===      222      122      422      322      212      412      312      242      142      442      342      232      432      332      221      421      321      411      311      241      441      341      431      331      424      324      414      444      344      434      423      443
RRR=   23.330    0.888    1.107   22.344    0.888    1.978    0.111    5.954   -0.816   -1.508    0.429   31.154    9.986   10.561   -0.038   -2.077    9.205    5.808    6.569    0.086    5.483   -0.102    9.553    0.485    0.207   -2.067   22.447   -0.402   -0.059    0.065    0.884   -0.017
X1==    5.742    0.754    0.672    5.030    0.754    2.018    1.663    1.863    0.793   -1.217    0.660    4.525    2.062    3.628   -0.128    2.018    2.182    1.544    2.896    0.180    1.379    0.765    2.930    1.392   -0.388    2.764    5.646   -0.751   -0.051   -0.051    1.361   -0.051
X2==    4.063    1.177    1.645    4.443    1.177    0.980    0.067    3.196   -1.029    1.240    0.649    6.884    4.842    2.911    0.298   -1.029    4.218    3.761    2.268    0.478    3.976   -0.133    3.260    0.348   -0.534   -0.748    3.976    0.536    1.140   -1.260    0.649    0.340
CD1=       19        7        4       14        7        6        7        6        4        0        3       13        5        9        5        6        8        5        9        3        3        3        6        5        1        6        8        0        1        1        4        1
CD2=       14        8        7       10        8        6        3       10        2        5        3       14        9        5        6        2       10       12        7        5       10        2        7        2        2        1       10        3        3        0        3        2
GGGCTTGAATAGAATCTTTTAATCAAAAGATTTTTCTTTAGAAAAGCAGGTCCTGAGCTCGGGAATTCTTTGTGTTCTTCTCCTATTTGAGGTTGTTCATGCATTTCGATGATAGGAGAGGGCGGATGGTATAGAAAAAAGGGAAGGCTCTCTAGAATTTTAGAGAGCAGGATCTTTTGTTTGATTCAAACAAAAGGATGAGCTTTCTTTCATAAAAAATTCTTTTATGCACTTCTAGTTTTGAACAGGTCTTTAGCAGAGTACATAAAGACAGAATTATGTTCTAGGTGAGCTCGTAAGAAGACATGTTGTAAGGACAACCTCTATACTAGGATGGTAATCTTTATTTTTAATAATAAAAAATACTCCTGAATTCAGATAAAATAGCCTTGTTTTTATTAAATCCATTTTGCTTTTTAACAAAATCAAGGTGAATCATGGTTTGTCCTTTACGAAATTGCTGCACTTCTCACACCAGCATGGAGAATTTGCCTATGGAAGAGACTTCTCCTCTTGTAGAAGCAATAGTACAGGCTGTGCAAACATGCTTAACCGTAGCTAAGCACACGGAGAACGCTAAGGTTTATAATCAAAAACGAAAAAGATGTCATCAAACAGGATGCTGGAGACAATTAAAAAAATTACTGTGTTGCTGTTGTGCAAAAGAAGAGGAGATACCAGGATCTATTACAGGGCTCTCGCTCTGGATGCAGTCACATATCCCTACGTATGGTTTGTTAGTTGTAGGTTATGCGGTATATAGTTCAGGAATATCTTGGGAAGCGATCTTATGAAGGAGAGACTTTTTCTCCTGGAGATAGAGAGCAACTAGAAGCCACTTTGGAGAGCGCTGCAGTTAAGTTTGCTGGTTTGATGTTGGACTATTGGGACGGAGATTCTCTCCTAGAATGCAAGAAGATATAATCGCCAGGTTTCGAGACAAAGTCGGGATCTGTGAGCTTACAGATGCGGTTGCTCTGAAACACTTCTGTCAGAGAACTTAAATGTGATACGCGACGTGAGAAAAAAATGAAAAGTCTTAGAGAGAGATCCCTAAGACTTTTCTCAAGCTCTAAAACGCAATGCTAGGCAAGGGAACTAGAACCTGTA
KOK=         6
KK=   65611  LL=   65910  Z=    7.26  JJ=   65161  DL=   300
A===      111      112      113      114      121      123      124      131      132      133      134      141      143      144      211      213      214      223      224      231      233      234      243      244      313      314      323      333      334      343      413      433
B===      222      122      422      322      212      412      312      242      142      442      342      232      432      332      221      421      321      411      311      241      441      341      431      331      424      324      414      444      344      434      423      443
RRR=   12.852    5.380   -0.116   -0.060   -0.197   -0.126   -0.831   -2.698   -0.939   -0.893    0.390    0.627   -1.555   -0.738    1.291    0.150   -0.022   15.766   -0.759   -1.037   54.396    0.458    1.883   -0.334   -0.252    0.539   -2.063    0.193   -0.234   -0.259   -0.258   -0.259
X1==    2.492    3.272    0.129    0.071   -0.272   -0.912    1.028   -0.871    1.088    1.392   -0.648    4.071   -0.648    1.309   -1.157    1.088    0.028    3.046    0.982   -0.912    7.364    0.322    1.322   -0.724    0.392    1.352    3.364   -0.424    0.548   -0.452   -0.648   -0.452
X2==    5.158    1.645   -0.902   -0.846    0.724    0.138   -0.808    3.098   -0.862   -0.642   -0.602    0.154    2.398   -0.564   -1.116    0.138   -0.808    5.176   -0.772    1.138    7.387    1.425    1.425    0.461   -0.642    0.398   -0.613   -0.456   -0.428    0.572    0.398    0.572
CD1=        4        5        1        1        1        0        2        0        2        2        0        5        0        2        0        2        1        4        2        0        8        1        2        0        1        2        4        0        1        0        0        0
CD2=        7        3        0        0        2        1        0        4        0        0        0        1        3        0        0        1        0        6        0        2        8        2        2        1        0        1        0        0        0        1        1        1
TCGTGTTTTTTGGGATTTTTTTTCAAATGTTATTCCTATAGGAAGTGAAATATTTCTGAAAGAGCTGGCAGAAAAGGACCGAATCTCTCCCGAACTCTCCTCAAAACCGTCCTGTGTTCCTGAAAATCCTTGCAGTTTAGAGAAAATAGAGAAGGAGCTGAACAGTCCGGAACCATTGGATACAATAGGAATCGATGCGCACACTTCTCCGGATACTGCAACGCTATGCCAGGATCCGAATCCTTCTTTAGAGAAGGAGCGATATTTTGTTTTTAGCTCATGGATACTTTCATTGTAGCA
KOK=         7
KK=   67381  LL=   68160  Z=    4.60  JJ=   67381  DL=   780
A===      111      112      113      114      121      123      124      131      132      133      134      141      143      144      211      213      214      223      224      231      233      234      243      244      313      314      323      333      334      343      413      433
B===      222      122      422      322      212      412      312      242      142      442      342      232      432      332      221      421      321      411      311      241      441      341      431      331      424      324      414      444      344      434      423      443
RRR=   18.152   28.185   -1.554    1.269    1.099    1.745    6.032    5.170   -0.049    1.421   -0.007   -1.389   13.055    0.351    0.041    0.100   -0.369   10.514    3.418   -0.049   19.081   -0.192    0.185    0.227    0.183    0.126    9.360    0.328    1.046    1.775    1.250   15.143
X1==    2.812    3.351   -1.700    2.184   -1.096    3.995    2.429    3.100   -0.113    1.288    0.036    4.784    5.083    3.361   -0.108   -0.113    0.650    2.615    1.882   -0.113    5.607    0.420   -0.404   -1.423   -0.379    0.036    2.750    0.253   -1.001    1.999    0.757    3.999
X2==    6.454    8.411    0.914    0.581   -1.002    0.437    2.484    1.668    0.437    1.104   -0.184   -0.290    2.568    0.105   -0.375   -0.884   -0.568    4.020    1.817    0.437    3.403   -0.459   -0.459   -0.159   -0.484    3.486    3.403    1.296   -1.045    0.888    1.651    3.787
CD1=       12       11        0        8        2        8        7        8        2        3        2       13        9        8        4        2        4        5        5        2        7        2        1        0        1        2        4        1        0        3        3        5
CD2=       11       16        3        2        1        3        5        4        3        3        1        1        4        1        2        1        1       10        5        3        7        1        1        1        1        5        7        3        0        2        3        5
AGCGCCGCCATTTAAATCCGCACGATTACGGGCGAAAGAAATAGGCGACACATTTCTAGATAAAGAGAAGGTTTGAGCCTGAATGGCTCCGCCATTTCCTTTAGAAGAATTCTCTTCAAAAGCTGTGAAAAGATAGTTGTGCTGTAGAGAAAAGGCATCCGCAGAGATGGCTCCTCCAGAGCCTTCAGCATGATTTCGACAGAAACTCATGCTACCATTATTGCGCAAGGATAACTGACCATTCTTTTGATGAATAATAGAAGGAGAGCTTTCCTTGGAAGAGCAATCTGTGAAGGAAAGGAAGCGAAAATTTTGAATGGAAAGATCTCCTTTTTCTTTAAAAAGAGCCTCTTTGGGGTCCGTGATATGGAGTTTAGATACGAACCAACAGTAGGAATTTCCAAGTACATACAAAGGATCATCTTGTGATGCATGAGCACAAAGAGCAGGAAAGAGGCTCTCCATGGTACAGTCCTCAAAAAATGTACAGACGACATGATTAGGATTTTTAGTGAGGAGGGCGGTTTCACCTAAGGGATCCTGGCCAAAGAGGACCGCTGTGGATGACAAAATAGCAGCACATAGACAACAGAAGTTCATATGATCAGGTCGCATGGGATTCCCCCTAAGAGTCTAAAAGAAGAGGTTATGTCAAAAAAAAGTAATAATTTACAGACTTTTTCCTCAAGGGCTCTGTTTCATGTCTTTCAAGATGAAGAGTTAAGGAAGATTTTTGGATTGTGAAATTAGAAAAATCAGAATTATCAAATTAGATAGTTT
KOK=         8
KK=   95191  LL=   96210  Z=    7.30  JJ=   95101  DL=  1020
A===      111      112      113      114      121      123      124      131      132      133      134      141      143      144      211      213      214      223      224      231      233      234      243      244      313      314      323      333      334      343      413      433
B===      222      122      422      322      212      412      312      242      142      442      342      232      432      332      221      421      321      411      311      241      441      341      431      331      424      324      414      444      344      434      423      443
RRR=   24.713    1.466    1.188   52.664   -0.311    0.235    6.886   -0.127   -0.070   -1.187    0.711    9.680   -0.141   -7.446    0.874   -0.970    1.352   17.671   -0.270    2.732   16.265   -0.682    0.037    0.157   -0.675    7.533   37.693   -1.209    0.311   -0.223    0.175    3.972
X1==    3.615    0.459    0.680    7.993    0.459    0.612    2.699    0.680   -0.080    0.924   -0.478    3.970    1.110    6.184    0.459    0.612    1.007    3.941   -0.189    1.997    7.577   -0.518   -0.518    0.299    0.924    1.905    5.660   -0.546    0.170   -0.830    0.316    2.170
X2==    6.837    3.192    1.745    6.589   -0.677    0.384    2.551   -0.187    0.876   -1.285   -1.487    2.438   -0.127   -1.204    1.902   -1.585    1.343    4.484    1.433    1.368    2.147    1.315   -0.072    0.525   -0.731    3.955    6.660    2.213    1.830    0.269    0.554    1.830
CD1=       11        5        3       17        5        3        8        3        2        2        1       10        3       12        5        3        5        8        3        5        9        1        1        3        2        4        7        0        1        0        2        3
CD2=       22       13        8       14        4        5        7        4        6        1        0        7        2        0       10        1        5       13        5        7        7        4        2        2        2        8       15        6        4        2        3        4
TTCTGATCCAAAATAGCCTCTTCAAGCTGTTTCAAGACTTCTTGTAGTTCTTTTTGAGTTTCCGGATGAGAGAGCATTTTTATGCTTTTCAGCAATCTAAAGGAAGAATGAAGAATGCGACGACTCTTATTCAGGGAATATAAGCGACTCATGTAACTGCTCGTCATTAGATTTAACAGTATTTATGTTAGGAGAGACCTCTCTTCACTACTTTCTATTGTGAAAAAATTTAGATTTTTTTAGGGCAGGATCTACTTAATTCATATGGAGGTCTTTAAGCCAAGGTTCATCTTACATAAAAAGCTTTTTCGGCACTACATTGAAACCGTTTTCGATGAAAGTATGAAGATGGCTAGAAATTGGGAAGAGCTGGATAGGAGAAGGCGGCTTGGTGCCCCATTTCAATAGTCTTAATAATCACTGTCCCTGTAGGAGTATCAATACTAGTCCATAGAGGAAACGCTAAACGTTCATTGTTAGAAAAATATATGAGAATATTTTTTTCTGATAGAGGAGAAGAATCTTTTGGCCAAACAGAAATCCAAGCACTGGAAGGAAGGGTTATGAGTTCTCCATTCAAAGATGTTCGCGGAGACCAGGGGGTGCGTTCTTTCCCTTTGTATTTAATTAAGTGAGAGGGGGCTGGAGATAAAGGGAGTCGAAGGATTTTTACAAAGAAAGGCAAAGGATCTTTTTCTGAGAGAGGCATCCATTGCGCATTTTTGAGAACAAAAATCATAAGAGGATTTTTGGAAATTCGTAACAAGTACACTTTTTTTGAAGATTGGAGTTGATGGAAGGCATTCTTCCAGGAAGACTGTTCTACTAATTTTTTTTCTTGCTGTGTTAGGGAGGCAAATTCAGACACTTCGATCCAAGTCGCTTCTGAAGAACTTTGGCGAATTAAAAAGAAAAATTTTTGAGATCCTCGGCTTAAGACGGCATAGTCTCCGGGGCGGGCAGTTAGAATTTTTTCTTGGATTGATGATTGGAGAGGAGAATGGGCTTCAGCCGAGGGAC
KOK=         9
KK=   98371  LL=   99390  Z=    5.34  JJ=   98221  DL=  1020
A===      111      112      113      114      121      123      124      131      132      133      134      141      143      144      211      213      214      223      224      231      233      234      243      244      313      314      323      333      334      343      413      433
B===      222      122      422      322      212      412      312      242      142      442      342      232      432      332      221      421      321      411      311      241      441      341      431      331      424      324      414      444      344      434      423      443
RRR=   26.639    3.432    6.313   14.180    0.001    2.165    4.722   -0.406   -0.393    1.629    0.613    9.255    8.768   19.018   -2.556    0.669    4.722    5.327    6.296    0.703   10.315   -0.672    0.007   -0.843    0.004    6.766    5.994   -1.122   11.612    0.402   -0.325    8.626
X1==    5.011    1.256    3.461    5.668    0.067    0.730    2.446    0.300    0.730   -1.058   -1.280    3.699    3.461    3.699   -1.122    1.446    2.446    3.618    3.489    0.730    4.003   -1.417    0.014    1.851   -0.106    2.671    1.416   -0.762    3.704    0.847    0.300    2.751
X2==    5.316    2.732    1.824    2.502    0.009    2.966    1.931   -1.353   -0.538   -1.539   -0.479    2.502    2.533    5.141    2.278    0.463    1.931    1.472    1.805    0.964    2.577    0.475    0.475   -0.456   -0.038    2.533    4.234    1.472    3.135    0.475   -1.081    3.135
CD1=       10        5        6       11        3        3        7        2        3        0        0        8        6        8        1        4        7        8       10        3        6        0        2        6        1        5        3        0        5        2        2        4
CD2=       19       11        9        8        5       10        6        2        3        1        2        8        7        9       10        5        6        6        5        6        8        3        3        1        4        7       11        6        7        3        1        7
GCTTTGGCCATTGCAGAGTCCAATGCTAGAAGCAATGCGCTTGCAGTAGACTTTCTTTTAGGGGATTTGTTTGATCCTTTCTCTTTTCCTGCAGATGTGCTTGTTTGTAACCCTCCTTACCTATCCTATAAAGAGTTTTTTGAATCAGATCCTGAGGTACGGTGTCATGAACCTTGGAAAGCTTTAGTTGGAGGCGTTTCTGGGTTAGAATTTTATCATCGTATAGCTACTCATATTCATAAAATTTTAGTCTCTGGAGGCGTTGGCTGGCTAGAGATTGGCTCAACACAAGGAGAGGATGTAAAGAAAATTTTTCATGCCAAGGGAATCCGAGGACGCGTGTTGAAAGATTATGCGCAATTGGATAGGTTTTTTTTCCTTGAAAATCAAGCTAATGATGCTGTATCCTCTGGGGAGGTTTCTGGCTTTTCCGAGAGATGATTAGTTCTTTATCGCAAAAATTATCTAATATTTTCTCCTCACTTTTTACCGCAAAGAGGGTGACAGAGGAGAGTATTTCCGACTCCATTAGAGAGGTTCGCTTAGCTCTTCTAGATGCCGATGTGAATTATCAGGCGGTGAAGGATTTTATTGCTAAAGTGAAGCAGAAAGTTGTTGGGGAAGAAGTTTGGAAACATGTCTCTCCTGGGCAACAGTTTATCAAGTGTTTGCATGAAGAGCTTTCATCTTCTCTTGCTTCAGAGCAGACCGCTGTTTCGTTACGGGGATGCCCAGCTGTTATTTTACTCTGCGGGTTACAGGGAGCGGGGAAAACGACTACTTGTGCTAAGCTTGCTGACTATTTTCTTCGAGAAAAGAAGGCAAAGAAAGTGCTGGTAGCCTCCTGTGATTTGAAACGTTTTTCGGCTGTAGAACAGTTGGAAGGTTTAGTAAAACAAACAGGAGCAGATTTTTTCCGAAGGAAAGGAAATGATCCTGTGGACATGGCGGCGGAGGCGGTTCAGCATGCGAAAAGCCAAGGATATGATTTAGTCCTTGTAGATACCGCTGGACGGCTTC
KOK=        10
KK=  100921  LL=  101280  Z=    5.51  JJ=  100261  DL=   360
A===      111      112      113      114      121      123      124      131      132      133      134      141      143      144      211      213      214      223      224      231      233      234      243      244      313      314      323      333      334      343      413      433
B===      222      122      422      322      212      412      312      242      142      442      342      232      432      332      221      421      321      411      311      241      441      341      431      331      424      324      414      444      344      434      423      443
RRR=    3.798    0.334    0.599    1.012    1.240   -0.564   -0.154   -0.125   -3.488    1.182    0.109   76.920   -0.061   -0.615    0.024    0.500   -1.495    1.003    0.153    8.077    2.936    0.495    0.956    2.370   -0.136    0.024    0.348    1.248    0.440   -0.381   -0.061   -0.632
X1==    1.094   -1.048    1.325    1.033   -1.048   -0.802   -1.083    0.325   -0.802    0.498    1.280   11.033   -0.720    0.963   -0.075    0.198    1.744    1.046    0.549    3.198    3.403    2.144    4.144    1.620    0.498    0.280    0.403    1.626   -0.536    0.464   -0.720   -0.536
X2==    3.473   -0.319    0.452    0.979   -1.183    0.703    0.143   -0.386    4.348    2.375    0.085    6.972    0.085   -0.638   -0.319    2.526   -0.857    0.959    0.279    2.526    0.863    0.231    0.231    1.463   -0.274    0.085    0.863    0.768   -0.821   -0.821    0.085    1.179
CD1=        2        0        2        2        0        0        0        1        0        1        2       12        0        2        1        1        3        2        2        4        4        3        5        3        1        1        1        2        0        1        0        0
CD2=        6        1        2        2        0        2        1        1        6        4        1        8        1        0        1        4        0        2        1        4        2        1        1        2        1        1        2        2        0        0        1        2
GTGCGCGGCGGCTTTAGTTCTCGTAGATGCTCTTGCTCGCTTCATTCCGGGAGTTTTAGGGAACCAAGAAAGTGCAGAGTACGACTCTCTTGAAAATGGATTGTTAGAAGGTCCTCAGTACACTCGTCCACGGGTTTTTGAGGGTGAGTCGGTCCCTGAAGTGTTGCTCTGTGGAGACCATCAGAAGATTGCGGATTGGAGAAAACAGGTTAGTCTAGAGAGAACTAGAGAACGTCGACCAGATCTGTATCTGCAGTATTTTTATGGTAACAGTGCTTGTTTAAGTACTCAAGAGGATCTCCCTAGGATAGAGGTAGTTTCTCCCAAAACCTTTTCTGTAGTTTTAGAAGTTCAAGATCT
KOK=        11
KK=  114631  LL=  114930  Z=    6.26  JJ=  113821  DL=   300
A===      111      112      113      114      121      123      124      131      132      133      134      141      143      144      211      213      214      223      224      231      233      234      243      244      313      314      323      333      334      343      413      433
B===      222      122      422      322      212      412      312      242      142      442      342      232      432      332      221      421      321      411      311      241      441      341      431      331      424      324      414      444      344      434      423      443
RRR=    6.905   -0.582    0.753    3.606   -0.411   -1.087   -0.244    0.046    0.113    0.071   -0.233   55.062    5.975   -0.783    1.572   -0.389   -2.269   -0.408    2.352   -1.087   -0.311   -0.327    4.794    0.309    0.309   -0.233    0.693    1.046   -0.353   -0.136   -0.233   -0.395
X1==    2.064   -1.179   -0.722    2.733   -0.306   -0.647   -1.013   -0.722   -0.647    0.654   -0.542   10.351    2.458    2.152    3.188    0.353   -1.013    1.420    1.093   -0.647   -0.310    0.515    3.515   -0.760   -0.346   -0.542    0.690    0.834    0.740   -0.260   -0.542   -0.260
X2==    3.345    0.493   -1.042    1.320    1.344    1.680    0.240   -0.064   -0.175    0.108    0.430    5.320    2.430   -0.364    0.493   -1.103    2.240   -0.287    2.152    1.680    1.005   -0.636    1.364   -0.406   -0.892    0.430    1.005    1.254   -0.477    0.523    0.430    1.523
CD1=        4        0        0        4        1        0        0        0        0        1        0       12        3        3        5        1        0        2        2        0        0        1        4        0        0        0        1        1        1        0        0        0
CD2=        5        2        0        2        3        3        1        1        1        1        1        6        3        0        2        0        3        1        3        3        2        0        2        0        0        1        2        2        0        1        1        2
TAATGCAGACTATCTATTGCGAGCAAATGTAGACCGCTTAGCTATAGAAGGCTACAATGCTCGGCAGATTTTAGAAAAATTCTATAAAGATGCAGATCTCGTAGTGATTGAGTCTTGGGAAGATGATTGTAAAGGTGCTTAGAGGCATATCCCAAGAAGCTTGGCAGCAAAAAGACCCATCTCTAATGAGCTGGGTCTTTTTTTTTATCTAGATTCCAAGGAGGTTTTTCTTCTGCTGATGGCTACCAAAGAGCTATAAGGTTCAAGAGAGAGTTTGGGAGATAATATCTGAGAAAAGAA
KOK=        12
KK=  121501  LL=  121890  Z=    5.83  JJ=  121501  DL=   390
A===      111      112      113      114      121      123      124      131      132      133      134      141      143      144      211      213      214      223      224      231      233      234      243      244      313      314      323      333      334      343      413      433
B===      222      122      422      322      212      412      312      242      142      442      342      232      432      332      221      421      321      411      311      241      441      341      431      331      424      324      414      444      344      434      423      443
RRR=    7.427    0.963    0.272   -0.956   -1.971    8.060    1.113    1.317    0.074    0.158   -0.283   62.491    0.025    1.158   -1.955    0.343   -0.659    1.546    0.587    5.122    0.773   -0.197    4.947    0.592    0.158   -0.283    2.306   -0.202   -0.451    0.708    0.642    6.670
X1==    2.546    0.573    0.260   -1.078   -1.173    2.184   -1.133    1.260    0.184   -0.450    0.308    9.331    0.308    2.872    1.445   -0.816    0.671    1.100    0.529    4.184    0.504    0.237    4.237   -1.094   -0.450    0.308    1.504   -0.273    0.580    0.580    0.308    1.580
X2==    2.917    1.681    1.045    0.888    1.681    3.691   -0.982    1.045    0.402   -0.350   -0.918    6.697    0.082    0.403   -1.352   -0.420   -0.982    1.406    1.109    1.224    1.533   -0.832    1.168   -0.541   -0.350   -0.918    1.533    0.740   -0.778    1.222    2.082    4.222
CD1=        4        2        1        0        0        3        0        2        1        0        1       11        1        4        3        0        2        2        2        5        1        1        5        0        0        1        2        0        1        1        1        2
CD2=        6        4        3        2        4        6        0        3        2        1        0        8        1        1        0        1        0        3        2        3        3        0        2        0        1        0        3        2        0        2        3        5
AGAGTCGCAGCTTTCTTGCTCTTTAGGAGTTGCAAAGATTTTTGTGAGTAAGTTTCCTCAGACAGGTTTATTTGAAATTCTTAGTGAATTTCAAAAGTTGATTTGTCAGATGGGAGACAAGGAATCTATAGAAGCTTCGGATATTCAATCATTTGTAGAGAAAAAAGAGGCGATCTCTCTGTGGAAGTTGCGAGATGCTCTTCTTCGTAAAGACCGTGTCGCTGCACACAGTCTGATGAGATCTTTGGTGTCTGATATGGGAGAGGAGCCTCTGGCGATTCTCAACTTTTTACGTAGTCAGTACCTCTTAGGACTGAGGGCAGTGGCAGAGCAGTCGAAAGAGCGTAAAACACAAATATTTATTGCTGCAGGAGAGCCGGCTCTTTTAAA
KOK=        13
KK=  146431  LL=  147450  Z=    5.35  JJ=  146341  DL=  1020
A===      111      112      113      114      121      123      124      131      132      133      134      141      143      144      211      213      214      223      224      231      233      234      243      244      313      314      323      333      334      343      413      433
B===      222      122      422      322      212      412      312      242      142      442      342      232      432      332      221      421      321      411      311      241      441      341      431      331      424      324      414      444      344      434      423      443
RRR=   28.775   22.087    4.069   15.240    1.275    0.857   -0.604   -1.347   -2.376    0.562    0.232    5.938   24.502    1.165    0.647    0.183   -3.369   23.748    2.163   -0.036    7.615   -0.167   -0.485    9.807    0.018    2.747    3.793    0.627   -0.384    0.581   -0.132    4.276
X1==    4.331    4.035    2.014    4.714   -1.831    0.776   -0.149   -1.016   -1.054   -0.796    0.881    2.402    5.887    2.230   -0.928    0.166    2.084    2.322    1.876    0.776    6.234    0.180    1.694    2.000    2.624    1.506    2.094    0.773   -0.338    0.511    0.255    2.209
X2==    6.644    5.474    2.021    3.233   -0.696    1.104    4.040    1.325    2.254   -0.706    0.264    2.472    4.162    0.523   -0.696    1.104   -1.616   10.225    1.153   -0.047    1.222   -0.931   -0.286    4.902    0.007    1.823    1.811    0.810    1.136    1.136   -0.516    1.936
CD1=       19       14        8       15        1        4        3        2        1        1        4       10       12        7        3        3        7        5        5        4        9        2        4        5        6        5        4        2        1        2        3        4
CD2=       12       13        5        6        2        5        9        4        7        1        2        5        7        2        2        5        0       26        6        3        5        1        2        9        2        4        6        3        3        3        1        4
AACGCCTTCGCCAAGGCTAGCGCGTAATTTAGAAGACCAGATAATAGCTGGACCAGAAATTAAGAGAGCTACGTTAGCTCCTACTCCGAAAAGAGCGTAGAAACGTTTAGCTTCGCTAATTTTAGTAATTTCATTGGCAAAGCCCCAGAACATCAAAGAGAGCATAACGCTTCCCCAAAGTTCAGAAAGCACGTAGAACACAGCAAATGTCCAGTTGCGTAGCATCGCAACGAATCCCATAAATCCGGAAGGAAGAATGGATTGTAGAGTATCAGCGAAAGCTGTTGGGTGAAGAATATGACGGCAAGGGTAGATCACCAGAGGGAACAGTGCGAAGAATACAACGAATGGTGAGAGCACTGCGAAGAAAAGAGCCTGTTTGTTCAAAATATTGCTTAGCTTGGCGTAGATAAGCATGAACACAACAGCAGAAGGGACGACTAGCCACAACTTAATGAAAGGAATGGCCTCTGCTCCAGATCCCGGTGCTGTAACGATAAGAGTATCTTTTGTATCTCTCAAAATCGTGTAATTGAATGAAATACAGAAGAACATTAGGAACATTGGCAGAACTTTCTTCAGCTCATGCATGTGTATCGGCCAAAGGAAAGAGCGCAATTTTCCAAAAGGTTTTTCCGCGGTTTGAGTCATATTTCACCCTCTGAAAAGCTTATGTTTATTGTTAAGTTTTCTTTGTTGATCAAATCAACGAAGATTTAAAGTATTTCTTTAAAAAGTCGTGAAAAAATTTTGATTTCACGACTCCCTATTCCGGCTGAATCTTCGATTACGTGAGGAGGAGATGCCCTCCACTCAAGGAGCCCAGGAGGGCGGAATAAAAAATGGCAGAAATCCAACCTTTAGGAAAAGAGTATACCACCAAAGGTCTCGGAAGGCAATAGAAAAGGGCTGTATGCTGAACAAGCAGAAGGGCCCACTGAGAATGAGCCTCTGAGAAAAAAAGCTTTTATTAAAAAATTAAAAAAAGACTTTACAAAACTTATTCTGTAGGTTGAGAAA
KOK=        14
KK=  153421  LL=  153840  Z=    4.80  JJ=  152701  DL=   420
A===      111      112      113      114      121      123      124      131      132      133      134      141      143      144      211      213      214      223      224      231      233      234      243      244      313      314      323      333      334      343      413      433
B===      222      122      422      322      212      412      312      242      142      442      342      232      432      332      221      421      321      411      311      241      441      341      431      331      424      324      414      444      344      434      423      443
RRR=   16.339    7.030    0.458    1.206   -0.163    1.129    0.279    3.856   -0.065   -0.491   -0.007   27.979    3.069    0.238    0.205    1.220   -2.545    1.312   -0.623    8.927   12.655    6.488    6.488   -0.491    0.531   -0.076    0.818    3.936    0.466    0.097   -0.007   -0.797
X1==    2.871    2.236   -0.848   -0.991   -1.191    1.810   -0.263    2.152   -0.104   -0.677    0.209    6.009    3.209    2.075   -0.334   -1.062    2.397    1.300   -0.540    3.724    4.115    2.937    2.937    0.726    0.323    2.209   -0.885    3.460   -0.631    0.369    0.209   -0.631
X2==    5.691    3.144   -0.540   -1.217    0.137    0.624   -1.062    1.792    0.624    0.726   -0.034    4.656    0.956    0.115   -0.614   -1.149   -1.062    1.009    1.152    2.397    3.075    2.209    2.209   -0.677    1.643   -0.034   -0.925    1.138   -0.738    0.262   -0.034    1.262
CD1=        4        4        0        0        0        3        1        3        1        0        1        7        4        3        1        0        4        3        1        5        5        4        4        2        1        3        0        4        0        1        1        0
CD2=       11        6        1        0        2        2        0        4        2        2        1        7        2        1        1        0        0        2        2        4        4        3        3        0        3        1        0        2        0        1        1        2
GAATCCTCCCAGTATGCTATTTCCAATACAACATGTTTTGACTTTCCCAGAACGTAGCCCTGCAATAGGTCCAGGATTCGATTTTCTTTCAAATCGCACTCTAGAGTTTTTCCCGATAGATGAAGATAGATTCCCTAGTGTTCATCTAGCGAAGCGAGTGCTTCTTGAAAAGGGGTCTATGGGGTGTTTTTTCAATGGCGCCAATGAGGCTTTGGTTCATCGATTTTTAGCAGGCGAGATTTCTTGGCATCAAATAGTTCCTAAATTACAAGCTCTTGTGGATCAGCATCGCGTGCAATCCTGTTTATCCCTGGAAGAAATTCTATCGGTAGATGCTGAGGCCAGAGCTCGTGCTCAAGAGTGTTAACTATTTCTATGTTCGTGGGATGTCAGTTTTTTCGATAGTGGTGCGGAAAAAAA
KOK=        15
KK=  164671  LL=  165690  Z=    5.00  JJ=  164641  DL=  1020
A===      111      112      113      114      121      123      124      131      132      133      134      141      143      144      211      213      214      223      224      231      233      234      243      244      313      314      323      333      334      343      413      433
B===      222      122      422      322      212      412      312      242      142      442      342      232      432      332      221      421      321      411      311      241      441      341      431      331      424      324      414      444      344      434      423      443
RRR=   12.038    6.786   -0.930   26.334   -0.141   18.050   -0.881    0.271    0.002   -1.386   -0.047    2.916   12.185   -1.570    0.559    6.659    0.391   21.331   11.651   -0.001   12.411   -1.164    1.386    5.943   -1.108    7.685    5.764   -0.122    0.841    0.085    1.901    0.333
X1==    2.981    4.276    0.889    4.471   -0.132    3.442    2.810    0.340   -1.181   -0.679   -0.224    2.467    3.722    1.307   -0.572    2.286    0.174    5.025    5.936    0.552    3.989   -0.768    0.618    2.185    0.763    3.064    3.230   -0.110    1.432   -0.298    1.091    0.567
X2==    4.038    1.587   -1.045    5.890    1.074    5.245   -0.313    0.795   -0.001    2.039    0.211    1.182    3.274   -1.202   -0.976    2.913    2.242    4.245    1.963   -0.001    3.111    1.516    2.243    2.720   -1.452    2.508    1.785    1.114    0.587   -0.285    1.742    0.587
CD1=       13       15        5       13        5        9        9        4        1        1        2        9        8        5        4        7        4       11       14        4        7        1        3        6        3        7        6        1        3        1        4        2
CD2=       11        7        1       11        6       12        2        4        3        5        2        4        6        0        2        8        6       11        6        3        7        4        5        5        0        5        5        3        2        1        4        2
GCTGTAGCTGTATACAATGATGATCAAGAAGAAGCTGCAGGTGGAAATCGAGATAGTGATGAAGGGAAAGACCAAGAGCAGGATAAAACGAGAGAAACAGAGGATGCAGGAGGCGATTCATGAGAATAATCCCTTTTGATCCTTATGGATCCATGGCTTTTCAAGCGATAGCGAAAGATCCTAAAGAGCGAAAGAATGGGAGTATATCAGAGAAAATTTCAGAAGAGATTGCTCGTAATGAAGCTTTACGCATGGCTTTATTGGCTATTGCCGATCAAGAAGATAAAGAAAAAAAACAAAAGCATCGGTTCAAAATCTTAACTAAAAAACAAACCAGGATATTGCTTGGTCAGCTACGTCATTTCCGATTGGATTTCCAAAAACTGCAAGCAGGAGTTGTCATCGAGTGGTCTTGGGATGATAAATCCGAGCGCTCTAAGTCATTAGGATCTCGGATTACCAGAAAATCTAAGAAAACGATCTGTATTAGCGCTGCTGCAGCACAAGCTATTGCTCATGCCGCAGAGGCTTGGGTGATTGCCCGCAATGAAGGAATCTTGGAGATGACGTTGTCACTATTCCAACATAAAGACAACGAATAATCTTGCAATCCAATCAAGCAGCTTGTTTTTTTTCGCTAGGAGGGAACGGAATGATTAAAGGATCTTTTTCTTTTTCCTCTTGATCTGGGGAGTAATACAAAGCACACTCTCTTACTAATCCTTCCCATATCGCCTGTATTTTGCTTTGCTGTTTTTCTGTCAGATTTTCAATGACAATCATGTCTTCTGTATTAATAAGGAAGCCATTCTCAGACCAATTGACAGATCCTGTAATTAGCGTCTTTTTATCGAAAATGCCAAATTTATGATGTAGTTGGTACGGGGTTACCTTTTCATAAATAGAGAGACTAGGATGTTCCAATTGCTTAATTTGCTGTACGGTAAAGGATTTGTATCCTTTGTCGACGAGGATCACTACATCAACACCACAGTTTTGTGCGGCATTCAATTCAGCAAT
KOK=        16
KK=  175321  LL=  175620  Z=    5.11  JJ=  174781  DL=   300
A===      111      112      113      114      121      123      124      131      132      133      134      141      143      144      211      213      214      223      224      231      233      234      243      244      313      314      323      333      334      343      413      433
B===      222      122      422      322      212      412      312      242      142      442      342      232      432      332      221      421      321      411      311      241      441      341      431      331      424      324      414      444      344      434      423      443
RRR=   15.744   -0.951   -1.021   34.389   -0.405   -0.179   -0.947    0.237    0.001   -0.550    0.194    1.792    3.450   -0.194    3.913    0.813   -0.067    4.322    0.780    0.009    0.211    0.292   -0.218    0.202    0.292   -0.160    0.211    1.174    1.097    1.097    0.292    1.160
X1==    3.005    1.573   -0.648    6.304    0.669    0.181   -0.880    0.352    0.181   -0.421    0.547    2.304    2.547   -0.486    4.283   -0.819   -0.880    1.951   -1.068    1.181    0.467   -0.572    0.428    0.385   -0.421   -0.453    0.467    0.726    1.706    1.706   -0.453    0.706
X2==    5.240   -0.604    1.576    5.455   -0.604   -0.992    1.076    0.673    0.008    1.307    0.354    0.778    1.354    0.399    0.914   -0.992    0.076    2.216   -0.730    0.008    0.452   -0.510   -0.510    0.525   -0.693    0.354    0.452    1.617    0.643    0.643   -0.646    1.643
CD1=        4        3        0        7        2        1        0        1        1        0        1        3        3        0        6        0        0        3        0        2        1        0        1        1        0        0        1        1        2        2        0        1
CD2=       10        1        3        7        1        0        2        2        1        2        1        2        2        1        3        0        1        3        0        1        1        0        0        1        0        1        1        2        1        1        0        2
CCCCTTTTTTCTAGCATCCCGAAGACGCTTGGGGGTCGCCTTTTCTGTTTTTTCGCCCATAGATGGCCAGTTGCTTAAGCGCTATAAGGAATACTTCGCAAGTTACCGTATATAAATGTTTTTCTCAAGAAAGAAGGTGGCAGATGCTCATCCCATTTATAAACAAAGAGTAAGGGGTTCTTTAGAGAACGGAATATTTTTTTTAAAGAGCGTTTTTCATGAAGCACTAATCTTGCTTTTTCTTTAGAATTTCTTTTTCCTTAATAATAAAAAGGCTGTGTTAGCCTTAAGAAAAAGCTG
KOK=        17
KK=  192211  LL=  192570  Z=    5.14  JJ=  191821  DL=   360
A===      111      112      113      114      121      123      124      131      132      133      134      141      143      144      211      213      214      223      224      231      233      234      243      244      313      314      323      333      334      343      413      433
B===      222      122      422      322      212      412      312      242      142      442      342      232      432      332      221      421      321      411      311      241      441      341      431      331      424      324      414      444      344      434      423      443
RRR=   10.512   -3.185    0.276   37.605    0.433    6.993   -0.008    0.255   -0.488   -0.408    0.395   -0.003    0.533   -0.031    1.499   -0.625   -0.058    4.784    0.803   -0.488    8.398   -1.545    0.685   -1.660    0.510    0.485   13.341   -0.314   -0.385    0.213    0.533    0.213
X1==    4.051   -1.193    0.195    7.482   -0.334    2.172   -0.152   -0.805   -0.828   -0.480    0.327   -0.123   -0.673    0.055    1.384    2.172   -1.089    3.148    0.744   -0.828    4.506   -0.693    0.307    3.028   -0.480    2.327    3.506   -0.286    0.599    0.599   -0.673    0.599
X2==    2.595    2.669    1.413    5.026   -1.295    3.220    0.054   -0.317    0.589    0.851    1.208    0.026   -0.792   -0.564    1.083   -0.288    0.054    1.520    1.080    0.589    1.864    2.230    2.230   -0.548   -1.063    0.208    3.805    1.097   -0.644    0.356   -0.792    0.356
CD1=        6        0        1        9        1        3        1        0        0        0        1        1        0        1        3        3        0        4        2        0        5        0        1        4        0        3        4        0        1        1        0        1
CD2=        5        5        3        6        0        5        1        1        2        2        2        1        0        0        3        1        1        3        2        2        3        3        3        0        0        1        5        2        0        1        0        1
GCAGATGAGGCAGAGAAGTCCGGAGAAAAGAAGAGAGCCTTATCTGGCGATCCGCTGTACCAATAAATTCTTGCATAATCCATTATCGATAAGTGTGTTGGTACGATTTTACGAGAATTTCTATGATAAGAACAGCTTTTTTCCAAGATAAAAAGTGTTTTCCTCTGGAAGCTTTACGTTCATGGTTTCTTGAAAGTAAAAGATCGTTCCCTTGGAGAGATTCTCCGACTCCTTATCGGGTTTGGGTTTCAGAGGTTATGCTTCAACAAACTCGAGCAGAAGTGGTGGTTCCGTATTTTTTGAAGTGGATGGAAAGATTCCCGACTTTACAAGATCTTGCGCAAGCAAGAGAAAGCGATG
KOK=        18
KK=  198331  LL=  199380  Z=    6.52  JJ=  198301  DL=  1050
A===      111      112      113      114      121      123      124      131      132      133      134      141      143      144      211      213      214      223      224      231      233      234      243      244      313      314      323      333      334      343      413      433
B===      222      122      422      322      212      412      312      242      142      442      342      232      432      332      221      421      321      411      311      241      441      341      431      331      424      324      414      444      344      434      423      443
RRR=   16.978    0.833   -2.620   -0.107    0.555    3.482    0.789    2.216    3.482    0.831   -0.566   18.211   64.202    4.091    0.001   -0.173   -0.455   27.881    1.062   38.599   16.530   12.216    2.158   -0.104   -1.625    0.401    1.335    0.256   -0.001   -2.377   -0.043   -1.213
X1==    4.766    3.030   -1.483    3.397    2.018    1.814   -0.701    1.254    1.814   -1.115   -1.333    4.547    6.255    2.228   -0.006   -0.187   -0.701    4.944    1.410    7.151    7.675    3.812    0.852    0.227   -1.115    0.944    0.620   -0.701    0.001   -0.999    0.185    2.001
X2==    3.563    0.275    1.767   -0.031    0.275    1.919   -1.125    1.767    1.919   -0.745    0.425    4.005   10.263    1.836   -0.163    0.926    0.649    5.639    0.753    5.398    2.154    3.205    2.532   -0.456    1.458    0.425    2.154   -0.365   -0.606    2.379   -0.231   -0.606
CD1=       13       10        0        9        8        5        2        4        5        0        0       11       10        6        4        2        2       10        6       13       10        7        3        3        0        3        2        0        1        0        2        3
CD2=       14        6        8        3        6        8        1        8        8        2        3       10       18        4        5        6        4       15        4       15        7        7        6        1        6        3        7        2        1        5        2        1
GAAGTGCTGATATCATTCTGAAATAGTGCTGCTTCTAAACAAGAATCATAATCGCGAGCTTTTGCATTGAATAGATGGGCTTGAATTTTGCCATTCAGTAGATTCGCGAGAGATAAACGATACCCGTGATGGCGTTGACATTGTTTCTGATAAGTGTTTTTGCGTAGCTCCCGATCTGTAGATTGCATGTATAGAGAAGCTAGAGCGTGAGAAAGGGGATGAGATTTACCTTCGGAGTCGACAGCTTCCTCAAAAGGAATTTCAGAATCTGTTAAGCTAGAAAAAGTTTTATAGGCTACTTCCAATGCAGGGAAAGAAGACGCTAGGATTTTTTCTTCTCGAGAAGTTCCTGTGTGTGGAGCTAAACGGAATAGTTTTTTCAAATAGAAATGGTATTCCTGAAGTTCGGGAGAGGCTAATAGCATATTAGCCACTTGCTGAGGGAGGGCGATAAGGGCCGGTTGAATCCAAGAAATTTCCTCTACAAATGATGTGAGCAAGAAGGTAATAGATTTCAGATCAGCTGCGGCTTCTTGATTCGCAATATCCTCATCATGAGTAAGATGAGCGTATACATAAAGTTTATCCAAAGCTCTTTCAATAGAAAAGACTGTGGTTAGCAGCTCGCGAAGAGAAGAAGGTTGTTTTATATCAAAATTGTTTTCGCTAAGGTGAGGCCAAAATGGAGCTCCTTCAGCACCTACTTTTTTTAATTCGTCTTGCCAGACTTCACGACTCGCATACAAACTTTTCGTATCCCAGCAGTCAGAAAGAGGAACATCTTTTCTAGAGCGTAAAGCTGTTTGTGAAGTAGTAGCAGTGGTCATGAATCTCTCCTTAGAGGAAGCTGTTTATGCTTGTGTCAGCTAAATCATCAGCTCCTTGGTTAGGATAGCCAGTAAGGAGAAGAGAGTTAGCTGTTTCTTGATCAAAGAGAGCAGTTTCGATCAAGATCGATTTCTAATCAAGTTTTTTGCTTGTAGTTTTCTGTGATCAAATGATCTTAGCTCTTTTATTGACTGTAAGAGAATTAAGCTGTATGGATATGAG
KOK=        19
KK=  224041  LL=  224580  Z=    8.28  JJ=  223561  DL=   540
A===      111      112      113      114      121      123      124      131      132      133      134      141      143      144      211      213      214      223      224      231      233      234      243      244      313      314      323      333      334      343      413      433
B===      222      122      422      322      212      412      312      242      142      442      342      232      432      332      221      421      321      411      311      241      441      341      431      331      424      324      414      444      344      434      423      443
RRR=    1.541    4.312    0.115    0.017   -1.222    1.352   -0.018   12.629   -0.029   -0.421    0.146   90.391    0.807   13.873   -0.211    1.605    2.292    2.680    1.304    1.952    8.826   -0.129    1.774    2.630    0.586   -0.031    0.091    2.578    0.214    0.511    0.146   -0.335
X1==    0.872    1.977    0.322   -0.109   -0.790    2.318   -0.267    3.516    0.098    0.519   -0.971   11.331    1.029    3.322    0.594   -1.381    1.498    3.302    1.208    0.838    2.669   -0.128    1.761    1.208    3.082    0.029    0.295    1.633    0.153   -0.847   -0.971   -0.847
X2==    1.768    2.181    0.358   -0.157    1.547    0.583    0.067    3.592   -0.290   -0.810   -0.150    7.977    0.784    4.175   -0.355   -1.163    1.530    0.812    1.080    2.329    3.307    1.007    1.007    2.177    0.190   -1.084    0.307    1.579    1.396   -0.604   -0.150    0.396
CD1=        3        5        2        1        1        5        1        6        2        2        0       13        2        4        3        0        3        7        3        3        5        1        3        2        5        1        2        3        1        0        0        0
CD2=        6        6        2        2        5        2        2        6        1        0        1       14        2        7        2        0        4        2        3        4        4        2        2        4        1        0        1        2        2        0        1        1
CCCAATTTCCTTATTCACAAGCCTATTTCCTAACCAGGATCCTTCACCGATCTATCCTCTTCTGAATGAACTAGGGATCCCTTCCATTGCTCTATTCCAAGAAATAGATGTTCTTTCTTTTGAATCTCTTTGCCTAGGAACACAACAACATCTGGGATTGAATGCTCTTTGCACAAAAGCAATGTTAATGGAATCCGAAGAAGATTTCCCTCCCGACCTTATCTCCAAAACTCCGTGTAACCAATGTCAGGGTCTTGGCGTATACACCTACAAGCATTGCACCCGTATTCACAGCATTTCCCTATCAGAAATTTACCAATCCAATGTTGCTTTTCTTAAAAAGCTCTTACTTTCTGTAGAAGAGGAACCCTCTCTTGTTCAAGATATCCTTAGTAGATTGGACCTTCTAGATCGAGTTGGGTTAGGCTATGTTATCCTCGGACAAGAACAACAGTCTTTGAGTGACGGAGAGCATTATAGGCTTCTATTGGCAAAAGCTTTTTCATCAGGTCTCACTGATGTTATCTATCTTTTAGAAGA
KOK=        20
KK=  229561  LL=  230580  Z=    5.15  JJ=  229501  DL=  1020
A===      111      112      113      114      121      123      124      131      132      133      134      141      143      144      211      213      214      223      224      231      233      234      243      244      313      314      323      333      334      343      413      433
B===      222      122      422      322      212      412      312      242      142      442      342      232      432      332      221      421      321      411      311      241      441      341      431      331      424      324      414      444      344      434      423      443
RRR=   31.800   -1.347    0.752    8.672    6.498    5.186   -1.230   -0.203    0.533    0.170    9.218   12.104    2.330    0.165    0.802    3.912    5.408   25.061    0.094   -0.746    1.454    0.369    0.184    4.515    0.729    0.547   32.175   -0.003    0.513    1.885   -1.253   -0.422
X1==    4.843    1.532    2.431    4.645    1.939    1.658   -0.451   -0.184    1.140   -0.168    2.359    3.112    1.055    0.216   -0.912    2.177    1.983    5.146    0.057   -0.415    3.099   -0.521    0.257    0.727   -0.724    0.403    5.083   -0.009    0.457    0.457    1.055   -0.376
X2==    6.566   -0.879    0.309    1.867    3.351    3.127    2.727    1.102    0.468   -1.008    3.908    3.890    2.209    0.766   -0.879    1.797    2.727    4.871    1.646    1.797    0.469   -0.710    0.715    6.206   -1.008    1.360    6.330    0.367    1.123    4.123   -1.188    1.123
CD1=       23       10       11       13       11        7        2        5        6        3        6       10        4        2        4        8        6       11        2        3        7        1        2        2        2        3       10        2        2        2        4        1
CD2=       13        2        2        5       10        7        8        3        3        0        6        8        4        3        2        5        8       12        8        5        2        1        3       13        0        3        9        1        2        5        0        2
CGCACGTGTATCCCAGAAGAATTCCGTATCGTAAAAACTGCTGAGAGTTCCCCATCTTCCATAAGAGGAGCTTCTACAGGCCTATGAAGAACTGAATCATTCCCCCCACTCATAGTATTCTTCCCTGTACGTGTAAAAACAAAATGATGATAAGCTAAATCCAATCAAAAGAATACGATAATAAACCCTTAGAGCTTCTTTTCAAAGCTAAAGAGAAGAAAAGCGTACTTTTTTTTCTAAAACTAGCCTTCTAAGGTTTTTGAGATAAAAGATACTGTTCCAGCCAGAGTAAAAACGTATGATAATGACTATCAGAAAGCATTTCTGAAATGGCAATTTTCCCATGAGGAAATAAGCTTTGATTATCTAAACGCACGTTATACGAAGGAAAATACTGACGAATCTTAGCATCGATGATAAAACAACGACTGTCCGCTATATCGTACTGAGCATAAAATGGAAATATACCCAAAGAACTACAATTATCTTCCAAAGAAATTTTCCCTCTACTTAATAAGTCTTCTCTAAGAAGATATTGCGCTTGAGCCAAATAACGATAAGGAAAAATACCAATCTCCCCTTCTCGAGAAAATCCATTATGGATAGAAAAAAAATGACGATACGTCTCATCTCCTAACTTAGGAAAAACAACTCCTACAGTTTCAAAAGGAGGCGCGCCTAAATATACTATTCCTTTATAACTATACACCATTTGCACATCATAAGGAGCGGATAAACTATTTCGCGTTATCCGAACGTCCAAATGGCTCAAAGAGGAAAAAAATGACAAATACCAGGGAAATCAGTATTCTCAACACCCAATGCAGAAAACCAAAAATCTCGAAATAGCTCGATACGATCTGCTTGAGACAGACCTACCAACTCAAACCATCCTCTGGGCAACCGTGGAACTTTAGCAAACACTTCTTCCCAAGAAAGCGTTCTGCGCATCTGCTCGAGAGAAAGCACTTCTACCGGTTGTTTAGAACAAGCTGATGTTACGCTATCTTTATACCACTG
KOK=        21
KK=  233581  LL=  234600  Z=    5.06  JJ=  233461  DL=  1020
A===      111      112      113      114      121      123      124      131      132      133      134      141      143      144      211      213      214      223      224      231      233      234      243      244      313      314      323      333      334      343      413      433
B===      222      122      422      322      212      412      312      242      142      442      342      232      432      332      221      421      321      411      311      241      441      341      431      331      424      324      414      444      344      434      423      443
RRR=   25.064    2.590   -3.889    1.488    0.909   15.343    0.838    8.134    0.082    0.478   -0.076   13.248    4.322    3.516    2.273   -0.215   -1.245   33.227    0.310    4.751    4.331   -0.073   -0.732   12.241    0.106    1.807    7.699   13.773   -0.138    1.167   -1.824   -0.694
X1==    3.894    2.087    2.947    0.859   -1.695    3.286    1.395    2.480    0.145   -0.420    0.132    3.040    2.549    2.097    3.505   -0.378   -1.049    5.307   -0.791    1.192    2.306   -0.139   -0.139    4.267   -0.420    0.736    2.886    4.532    0.497    0.497   -1.076    2.505
X2==    6.436    1.241   -1.320    1.733   -0.536    4.669    0.601    3.280    0.567   -1.139   -0.578    4.358    1.696    1.677    0.648    0.567    1.186    6.261   -0.392    3.986    1.878    0.526    5.257    2.869   -0.253    2.453    2.668    3.039   -0.277    2.349    1.696   -0.277
CD1=       15        9       11        5        1       10        5       10        4        3        3        9        7        5       12        3        1       12        1        6        7        2        2        7        3        4        8       11        3        3        1        6
CD2=       12        5        0        5        2        9        4        6        3        0        1        9        4        5        4        3        5       13        3        8        4        3       10        8        1        5        5        4        1        4        4        1
GAATAACTATTACCTAAAGCTACCAGATCTGCGCCACATTGGTCAGCAAAAGGAACGGAAATGGCCCACTGATTATTTTGTATGGCTATCACTAGAGGGAGTTGATGCAGAGATGCAAAATTCAGCATCTCGTGGAACTCTCCTTGAGAAGTAGATCCATCACCGCCCGATACATATACAACTTCACTCTTCCCAGAATTCTTAACACCCCAGGCACGCCCCGCAGCCTGCAAAAACTGTGTACCAACAACACTAGACTGACAGCATATACGAAGCTTTTTATGGGAATAATGGTAAGGCATCATTCTACCAGCAGAATGATTCTGTGTAGTCCGAGCCAAAAAAGAAGCGAAGATTTCAGAAAGATCGCATCCCAATCCTAAAGGGAATCCTTGATCCCGGTAATAAGGAAATGCCCAGTCCTTTCCCGGAATCAAGCTTTTTGCAGCCACAACACCTGCAAGCTCATGACCAGCGCAAGATAATTGAAAAGAGCCACCGGAACCACTCTGGCGAGATAACAACAACATCTTCCGCTCTGAGAATCTCAAAGTCCATGCCAACCTGAATACATTCTCAACAGCAGAGTCTAATTGGTATACGGAGTGTCTCACAGCAGCTCCCTCTCAGCTAAAAAGATCCTTCTTTCTATACAGAAAAGTCAGAAAAAAAACCTTTGATTTTGTCTAAGAAACTCCGTTTCTTAGGGAAATTTTCAGCCTTCTCCGTAGCAGCAAACTGTCTCAATAAATCTTTTTGTTCATTAGATAGGTGCTGGGGAGTCTCCACAGATACTCTTACTAAAAGATCTCCTCTGGATTTCCCATGCACATTAGGGAATCCCTGCCCTCTAACTTTAAGAACTGTTCCGCTCTGAATCCCTTCTGGGATACTCAAACGGCAAGTACCTTCTTTTAAGAGTGTGGGGATTTCCTTCTTGATCCCTAAAGCCGCATCAACAAATCCAATAGGAAGCTCTAAAACTAAATCATCCCCATGGCGCTCGAAAACAGGATGAGG
KOK=        22
KK=  235471  LL=  236220  Z=    5.64  JJ=  235201  DL=   750
A===      111      112      113      114      121      123      124      131      132      133      134      141      143      144      211      213      214      223      224      231      233      234      243      244      313      314      323      333      334      343      413      433
B===      222      122      422      322      212      412      312      242      142      442      342      232      432      332      221      421      321      411      311      241      441      341      431      331      424      324      414      444      344      434      423      443
RRR=   34.760    0.409   -0.350    2.214    0.855    0.255    0.687    4.153   -0.034    0.265    0.892   30.774    3.299   -0.479    6.334    1.326   -0.233   15.620    0.612    0.525    1.669   -0.109    0.090    1.597   -1.262    0.553   27.975    1.493   -2.248   -1.413   -1.083    2.634
X1==    5.867   -0.726   -0.262    1.266    0.710   -0.394   -0.803    1.909   -0.394    2.808    1.029    4.842    1.806   -0.328    1.188    0.851    1.249    2.865    1.066    0.229    0.379   -0.238   -0.238    0.936    1.393   -0.526    5.251    3.525   -0.977    2.023    1.029    2.023
X2==    5.924   -0.563    1.332    1.749    1.205   -0.648   -0.856    2.175    0.087    0.094    0.867    6.356    1.826    1.460    5.330    1.557   -0.186    5.451    0.574    2.292    4.409    0.459   -0.377    1.705   -0.906   -1.052    5.327    0.423    2.302   -0.698   -1.052    1.302
CD1=       20        3        3        5        6        2        1        7        2        6        3       11        4        1        7        4        4        6        3        3        2        1        1        2        4        1        8        5        0        3        3        3
CD2=       11        2        3        4        5        1        1        4        2        1        2       10        3        3       12        4        2       11        4        5        6        2        1        4        0        0        7        1        3        0        0        2
TTGCTCGTTTTTTTACAGAAGGTTTGTCGTAGAATCTATGAGACTTAGAAGTTTTCAAAATTCCTTCTTTATCGATTTTTTTCTTTAAAATTCTTAGAGCTCGATCTATAGGCTCTCCAACTCTGACTTTAACACTGGGCATGAATAACCTTAATACGTAATTGGTTTTATTTAATAACGCGCGCCTAGCTCGAACGCACAAGAGACCGGGGATTGTAACACCACTTTTATTTAGGCTTCAAGAGATACTTAGGTTGTATAACCTTCTTTGAATTATAAAAATTACCAAACAAGTAAACAAAACTCTTGAAAAGTTGTTGTCCCAAAAGGAAAACACTCTAAAAAAAGGAAGAGATGCTCCGGTAATCTAAACACAACGGAAGATTTTGAGACAGAAAAAACTGCGAAACAACGTACTTACGGATTCGATCGATACAAGGAACCACCTTCCTTACCGAAATACGCGAAGAAAATAGTTCTACGAAATACGTTGGATCCGGAGAGATCACATGACAACATCCCTTATCTAAACAATACTCTAGAGCTTCAGAATAAGACAATAAAATTCCCGGAGTAGAAGTAGTATCTGTAAGCAGAAAACCATCAAGAGAAAGCTCTGAGTTTAAAGCTACAACCCCACCCTTTTTCCCTAGAGGCAAAAGCAAAGCCTCCTCTTCTTGACCCAAAGAAAGATATCCTTCTAAAGAGCTATAGCCAACTAAAGGGACATTTTTAGCCAGAGAGAGCCCT
KOK=        23
KK=  252271  LL=  253440  Z=    4.88  JJ=  252241  DL=  1170
A===      111      112      113      114      121      123      124      131      132      133      134      141      143      144      211      213      214      223      224      231      233      234      243      244      313      314      323      333      334      343      413      433
B===      222      122      422      322      212      412      312      242      142      442      342      232      432      332      221      421      321      411      311      241      441      341      431      331      424      324      414      444      344      434      423      443
RRR=   20.200   -0.342    1.623   -5.330   -0.187    4.724    0.014    7.909    1.927   -0.218    2.109  106.504    9.581   -2.120    1.059    0.082   -1.568   14.906    0.694   14.639   14.788    2.030   -0.411    1.648    1.431    2.315   -0.196    0.408    1.598   -0.083   -0.025    7.187
X1==    5.634    1.890    0.872    3.873    1.032    2.094    0.680    3.122   -1.216    0.924    1.510    7.272    1.510   -0.487    0.604   -0.271   -0.511    3.911    0.888    3.039    3.789    1.094   -0.221    1.278    0.924   -1.618   -0.385    1.434    1.994    0.612    1.510    2.685
X2==    3.585   -0.181    1.860   -1.376   -0.181    2.256    0.020    2.533   -1.584   -0.236    1.397   14.645    6.346    4.353    1.755   -0.304    3.069    3.811    0.782    4.816    3.903    1.855    1.855    1.289    1.548   -1.431    0.509    0.284    0.802   -0.136   -0.017    2.677
CD1=       20       10        7       10        8        9        4       12        2        6        5       16        5        1        7        4        2       12        4       11       11        4        2        3        6        0        3        6        5        3        5        6
CD2=       11        4        5        1        4        6        4        6        0        1        4       31       11       11        8        2       10        9        6       10        6        5        5        6        3        0        2        1        2        1        2        4
AAACGGCCATTCTTATACAGATTGTTCGCAATAAACTCTCCACATCTCTCTGCCACCACAAAACATTCTGGTTCTCCTAGAAGAATCCCTGTTTTTATCAGAGAAAAGATTCCCCAACCATTTTGGAAAGTGAAAGACTGATCATCTTTGGAAGCTTGAGTTTTCCCTTCCCTATAGACACGTAATTTTTCTCGTGAAGCTTCTAATTTCTTCTGAAATTCTTCCAAAGAACAATGATAACGCTCTTCAATCTCTTTTCTATTCATGTAAGGAGAAACGTGTAAGATATTCCGTCCGTTACAAATTCCCTCCCTAGACACATCATAGTACTCGCAAAACATCTCTGCTTGCTCTCCTAACAGAGAGCGAATCTCTTCCCCGGACCACGTGTACTGGCTATCAATATCGGTTCCTGCCCACTGTTGACCGTATTCAGAAAGATAAAAAGATCCTGATTTAGGATCCGTTAGCTCTTTAATTAAATAATTAAGAACCCGTTTCGCTACAATGACGAACTCCGGATTTCTCATATATACGCCGGCTTCAGTATAAACAAGCATCATAAGAGCATTGTCAAAAGCTCGCTTTTCAAAGCACGGAATCAACCAACGATCATCTATAGTGTAACGGAAAAAACCTCCCGCTAAATGATCAAAGATGCCCCCATTTGCCACAGATTGTAGAGATCTATTCACGAAAAAAATAGCCCGACTATCTTGATACTCTGCTCCTACCCGCAAAAGAAATAAACTAAGCAACCCAGGCAATGTCTTAGGAAATGACTTCACACCTCCAAATTGCGCATCCACATCGCGATAAACAGCTTCTGTCACCCTCTTTAAGCATTCTTCTTCTAAACACTCTTTTTTACAAGAACACCCTTCTAGAAAAGCGGCTACTTCAAGAACTCTTTCTGCCTGTTGAACAAATACCTCTCTATCCTCTCGATCTTCCCACATGATATGTAGCTTTTCCAACATCTGGACAAAGGACGAGGCTCCCATTTTCCCTGCAAAGCTAGCATATCCCAAGCTAAAGAAAGGCAAGAGATTGGGGGTAAGGAAAACATTCAGAGGCCATGTTGGAGAATCTTGTACCTCTCCGGATACGGAAAGCATCTGAGATAATTCGAAATATAGATTTGCCAGATGAGGCAATTCTTCCTTATCT
KOK=        24
KK=  261031  LL=  261900  Z=    7.00  JJ=  260881  DL=   870
A===      111      112      113      114      121      123      124      131      132      133      134      141      143      144      211      213      214      223      224      231      233      234      243      244      313      314      323      333      334      343      413      433
B===      222      122      422      322      212      412      312      242      142      442      342      232      432      332      221      421      321      411      311      241      441      341      431      331      424      324      414      444      344      434      423      443
RRR=    5.747    1.335    5.543   25.308    1.964    4.560    0.007    0.307   -0.083    1.731    0.716   -0.017   -0.539   -1.090    2.098    0.341   74.051    3.300    7.549   -0.235    4.468    0.012   -1.173    2.387   -0.390   32.244   74.882    0.870    0.007    0.033    0.718    0.007
X1==    2.785   -1.445    1.545    5.184    1.692    2.499    0.016    0.422    0.098   -1.579   -0.544   -0.177   -0.544   -1.096    0.646    0.698    7.897    0.977    1.741    1.298    1.974    0.420   -0.404    0.947    0.356    7.930    7.489    3.080   -0.253   -1.139   -1.315   -0.253
X2==    2.063   -0.924    3.587    4.882    1.161    1.825    0.416    0.727   -0.849   -1.096   -1.315    0.094    0.991    0.995    3.245    0.488    9.377    3.377    4.335   -0.181    2.264    0.029    2.905    2.522   -1.096    4.066    9.999    0.282   -0.029   -0.029   -0.547   -0.029
CD1=       10        1        6       10        7        7        2        4        3        0        1        2        1        0        5        4       13        4        4        5        5        2        1        2        3       12       13        6        1        0        0        1
CD2=        7        2        7       11        6        5        4        3        1        0        0        3        3        4       10        3       20        8       12        2        4        2        6        7        0        7       13        1        1        1        1        1
TAATACTAATTCCTAAAAGGGCTCCTCCTATAGCTAAAATACCTCCAGATATAGGAGCTAATCCAGGAATTAGAGTTAAAGAGAGAACTCCCAAACCAGCTAGAAGGATTATGGTAGCAACTAAAATAGATTGGAATCTTTCTTCCTTAGTTGCTCCATTCACATACTCACGAATAGCTTGCTCTGTTTGAAAAATCACCGGTTTCCCAACTAACTTCCAAGTTTCCTCTTGCTCCTTCTTGGAAAGCAAGCCTACACGGCTTTCACCCCATCGTCTATTATCCATTTCCCTTATCATGCGCGCTTTTAAACGAGCTTCTCTTCTACGAGCTAAACTAATCTGTAATCTAGCTTTTAGTTGATGAGCGACATGAACCATTCCAGAAACAACCATTGGAACAGCTGACGATGATACAGCTCCTCCTATAGAAAATAGGAGCAACACTTGTACAGCAGGCAATCCCCCAAATCCAGCCAATAAAGTACAAGTAACCCCTGCTAGCAATAATAATCCTGATAAAATCAGGATCCGCTGTTGTTTCTTCGTTAAAGACAATGCTGCATCTATTTCTCCTTGAGACAAACGTTCAATAGAAGGAAGATTAGACTCTCTAGGATCGACTACCACCTCTATATTGTTATCTACCCGATAACTGAAGTCTGCTTGAGAAATGTTTTTTAGTTTAGTATCAACAAGTAAATCTTGATCTTGTTGAGCTCTAGCAAAAGCTCTCCATTGCCCTAGAGTTGTGTGCAGCATATTCGAGATCACTAAAGAAATCCCTAAACTGATTAAAGGAGGAGCCAACACTATAAGAGCTGTTGCGGCCCCTCCAGTTACAGCAAGAGTTCCAACAACAGCTAAAGCAA
KOK=        25
KK=  266431  LL=  267000  Z=    6.50  JJ=  266041  DL=   570
A===      111      112      113      114      121      123      124      131      132      133      134      141      143      144      211      213      214      223      224      231      233      234      243      244      313      314      323      333      334      343      413      433
B===      222      122      422      322      212      412      312      242      142      442      342      232      432      332      221      421      321      411      311      241      441      341      431      331      424      324      414      444      344      434      423      443
RRR=   11.427   -1.428   -0.382   -1.014    1.806    8.215    5.322    0.019   -3.699    0.303    0.057   51.299   16.923   -1.074    0.230    0.835   -0.755    5.771    6.046   -0.810   14.568    0.116    3.596    0.558   -0.379   -0.053    3.770   -0.013    0.413    0.397   -0.053    0.413
X1==    4.054    1.326   -0.757   -0.444    1.326    2.246    3.854   -0.056    2.975    1.336   -0.056    7.664    2.880   -0.786   -0.492   -0.671   -0.362    1.688    2.350   -0.671    2.364   -0.976    2.024    0.274    0.490   -0.056    3.243    0.030   -0.722    0.278   -0.056   -0.722
X2==    2.819   -1.077    0.505    2.285    1.363    3.658    1.381   -0.345   -1.243    0.227   -1.025    6.693    5.877    1.366   -0.467   -1.243    2.087    3.419    2.572    1.207    6.162   -0.119    1.777    2.038   -0.773    0.947    1.162   -0.426   -0.572    1.428    0.947   -0.572
CD1=       10        5        1        1        5        5        6        2        6        3        1       11        4        0        2        1        1        4        4        1        4        0        3        1        2        1        5        1        0        1        1        0
CD2=        7        1        2        5        5        6        4        1        0        1        0       11        7        3        2        0        5        6        6        3        7        1        3        4        0        2        2        0        0        2        2        0
TCTCTATCCTTGGGAGTTGCTCGCTCTCCAGCTATACTACATTCTTTGATACAAGACCTTTTAAGATATCAGCTCCCTGTTTCTCTAAAAGATCTTTATATGAGAGCGCAAATACCTCCACATAATTGCGATCAAATCCTCTCTGCTCTCACCTACGATAAGAAAAAACAAAATACTCCCTTACCACCATTTGTCATGATAGAAGAGATCGGACTAGCAGCTTCTTTTGATGGACGATTTTGCCAAACTATATCTAAACACATTCTTACAAAAGTCCTGGAGGAAGAATTCTATGCTATGCACAACAATTAGTGGACCTTCTTTCCTGGAAGCTAAGAAGCAGATACTACGCTCTTTAAAAGAATGTCATTGCTTTGAAATGCGGGTAGATCTTCTTTCTGTATCTTGTTTAGAACTCAAGAAACTCATGGAACTAGCTCCTATTTCCATTCTTGCATGGAAAAAACCTGAATCATGCTCACAAGCAGACTGGATAGATAAAATGCAATCGCTAGCTGAGCTAAATCCAAACTATCTAGACTTGGAAAAAGATTTTCCAGAAGAGGATAT
KOK=        26
KK=  267571  LL=  268470  Z=    4.79  JJ=  267541  DL=   900
A===      111      112      113      114      121      123      124      131      132      133      134      141      143      144      211      213      214      223      224      231      233      234      243      244      313      314      323      333      334      343      413      433
B===      222      122      422      322      212      412      312      242      142      442      342      232      432      332      221      421      321      411      311      241      441      341      431      331      424      324      414      444      344      434      423      443
RRR=    6.978    1.765    1.001   -0.392   -1.454    9.491    1.344    4.371    1.407    0.943    0.419   -1.320   47.946    2.625   -1.528   -2.343   -0.155    5.467    2.121    2.288   25.910    7.137   16.164    5.475   -0.953    1.275    3.326   -0.017   -0.252   -0.449   -0.874   -0.735
X1==    1.813    0.587    0.618   -0.590   -0.581    3.175    0.435    2.699    1.355   -0.684   -0.507   -0.590   10.462    3.071    2.922    2.568   -0.224    2.320    1.689    1.355    4.695    3.999    3.314    3.849    1.479    1.060    1.541    0.149   -0.426    0.389    1.060   -1.240
X2==    3.848    3.008    1.619    0.665    2.504    2.989    3.088    1.619    1.038   -1.379   -0.825    2.238    4.583    0.855   -0.523   -0.912    0.693    2.356    1.255    1.689    5.519    1.784    4.877    1.422   -0.644    1.203    2.159   -0.112    0.592   -1.155   -0.825    0.592
CD1=        5        4        3        1        2        8        3        6        5        1        1        1       15        5        8        7        2        8        6        5       10        8        7        7        4        3        5        2        1        2        3        0
CD2=       14       10        6        5        9        7        8        6        4        0        1        8        9        4        3        1        4        5        4        5        8        4        8        4        1        4        4        1        2        0        1        2
TCTTGATAAACAAGCTCCATCTGTGAAAGCTTCCGGATCCTGTAATACGCTAGTCATTCGCCAAGGAGAAATTGAAGGACACGATACCGATGGCGAAGGGTTGTTTTCTGTATTGATGCAGCACCAAATTCCTTTAAATAACCAACGAGTTGCTATTATAGGAGCAGGTGGAGCAGCTCAATCCATAGCAACTCGATTGAGCAGAGCAAACTGTGAACTTCTTATTTTTAACCGCACTAAAGCGCATGCTGAGGATCTAGCTTCTCGTTGCCAGGCAAAAGCATTCTCGCTGGAGGAACTCCCTCTACACAGAGTCTCCCTTATCATCAATTGCCTTCCTCCTTCTTGTACCATTCCTAAAGCAGTTGCTCCCTGTGTTGTCGATATTAATACAATTCCTAAACATAGTACGTTCACTCAGTATGCTCGATCTCAGGGAAGCTCCATTATTTATGGTCATGAGATGTTCACGCAGCAAGCTCTCTTACAATTTCGTTTATGGTTCCCTACGCTCTCTTTCAAGCATTTGGAAAAAACCTTTATTCGTAGAGCTGCTGTCTTAGCTTCTCTTTTTTCCATCGCACCATAAACATTTTTTTTCTATGCTGCTTCTTCGTCTTTGGAGGCTCTATGCGTCTTTGTTTTATTCTTTTTCTATTGCTATCTCCTTTAATCTCCGAAGCTTCGCAGCACATTATTACTGTGAAAACTATTCATGAGATTGCTTCGGACATCTTGTATGATGATGCAAATTACTGGCTGATCTTTGATATCGATGACGTTTTGTTTGAGGGAGCTGAAGCTCTCAGCCATTCAGCTTGGTTTGAACGCTCCATACAAGGAATGCGGGCATTAGGAACATCCGAGCAAGAAGCTTGGGACACTCTATATCCTGATTGG
KOK=        27
KK=  272371  LL=  273030  Z=    4.72  JJ=  272161  DL=   660
A===      111      112      113      114      121      123      124      131      132      133      134      141      143      144      211      213      214      223      224      231      233      234      243      244      313      314      323      333      334      343      413      433
B===      222      122      422      322      212      412      312      242      142      442      342      232      432      332      221      421      321      411      311      241      441      341      431      331      424      324      414      444      344      434      423      443
RRR=   25.730    0.018   -1.248   15.198    0.426    8.242   -0.061    0.461   -0.216    0.047   -0.837    1.803    0.827    0.560   -1.771   -0.044    8.607    2.782    1.893   13.048   15.372    2.327   -1.320    3.582    0.463    7.730    7.073    0.250   -0.055   -0.006   -0.238    3.661
X1==    5.312   -0.429    0.864    5.432    0.188    4.538    0.904   -0.623   -0.844   -0.436    0.703    0.444    1.611   -0.977   -1.045   -0.171    3.160    1.971    1.903    3.866    3.757    2.872    1.230    1.655   -0.436    2.519    2.288    0.634   -0.025   -0.025    0.703    2.952
X2==    4.843   -0.042   -1.445    2.798    2.273    1.816   -0.067   -0.740    0.257   -0.109   -1.190    4.061    0.513   -0.573    1.694    0.257    2.724    1.411    0.995    3.376    4.091    0.810   -1.073    2.165   -1.061    3.068    3.091    0.394    2.240    0.240   -0.338    1.240
CD1=       10        2        3        8        3        9        3        1        1        1        2        2        3        0        1        2        6        6        5        8        7        5        3        3        1        4        5        2        1        1        2        4
CD2=       13        3        0        7        7        4        2        1        2        1        0        9        2        1        6        2        6        3        3        6        5        2        0        4        0        5        4        1        3        1        1        2
TATGGCTGATCTATGCTGGAGGATTGCAACATCTATTTATGGTCGCTATCCTACTTGCTTTAGGGATTCCATTTTACGTAGATTCAGGAATCAGACATAAACAAGAAAAAACTTTCTTGAATCGTAAAGAAATCCTGAAAATGACGATCGTGGCTCTTGCGGCTCTACTCGCTATATTTTTATTCTCTGCTAATAAAATCCATTTGTAGAGAGAGCTTTAAGTGCCCGTCGTTTAATTTTCTTATCTTTTCAAAAGGAACTGGTTCTTTTTCAAAGAGAATCAGTTCTTTCTATTCTTTAAAATCCTCTTCTCTTATCCTCAATAGTAAAGCCGAATCAAACTTCTAAAAAATCTTTTTTTCAGCTCTTAAGGTATTTTTATGCACATAGCGGTTTTGGGAGCGGGATACGCAGGATTATCTGTGACTTGGCATCTTCTCCTTTATACACAAGGACGAATTAGCGTTGATCTCTTTGACCCAACCCCTATTGGATCTGGAGCCTCAGGCCTATCTTCTGGCCTTCTTCATGGCTTTACAGGGAAAAAAGCTATCAAGCCTCCGCTAGCAAATCTAGGGATCACCACAACCCATTCTCTCATTACCAAAGCGAGCCTTTCTATAGGGGAGCCCATCGTGACATCCAATGGGATCCTCCGTC
KOK=        28
KK=  282091  LL=  283260  Z=    4.79  JJ=  282061  DL=  1170
A===      111      112      113      114      121      123      124      131      132      133      134      141      143      144      211      213      214      223      224      231      233      234      243      244      313      314      323      333      334      343      413      433
B===      222      122      422      322      212      412      312      242      142      442      342      232      432      332      221      421      321      411      311      241      441      341      431      331      424      324      414      444      344      434      423      443
RRR=    4.663   -0.900    2.304  106.356    2.900   -4.010    0.700    0.456   -1.872    1.024    1.393    5.048   -0.258    6.552   -0.456    0.140   15.313    3.463    1.669    1.312   -0.076   -0.150    4.231    0.942    2.649   52.559   44.921   -0.109   -1.119   -0.021   -0.956   -0.945
X1==    2.072    2.407    2.787    8.283    2.870   -0.967    2.070   -1.120    1.084   -0.800   -0.898    1.218   -0.245    3.454   -0.831    0.059    2.688    0.799    0.389    1.084   -0.084   -0.102    1.270    0.442    2.448    7.593    7.307    0.110    2.955    0.056    1.062    0.780
X2==    2.251   -0.374    0.827   12.840    1.010    4.148    0.338   -0.408   -1.727   -1.280   -1.552    4.145    1.055    1.897    0.549    2.385    5.696    4.336    4.288    1.210    0.902    1.470    3.331    2.132    1.082    6.922    6.148   -0.994   -0.379   -0.379   -0.900   -1.211
CD1=       10       10       10       17       11        2        6        2        6        2        1        5        2        6        3        4        7        5        3        6        3        2        4        2        8       14       16        3        6        2        4        3
CD2=        9        4        4       29        7       10        5        2        0        0        0       12        4        7        6        7       16       11       14        5        3        5        8        8        3       13       10        0        1        1        1        0
ATAAGGCGAATACAGCTCCTGCAGCTGCCGATTGTAAAGAGGCCGCTTCCTGCAGACAACGCTCTCTTAAAAAACATGTAGCGATTCTATTTTCTGAATAAGCAATTGCTTCCAAGATAGTCAACTTGTCTTGCCAGCGACTATGTGGATATAAACTGATCACTGCATGCAACCCAGCTTCTCCTCCTTCGCGTTGCAAAAAAGAAAGAGCTTTCTCTAAGGCAAACGCAAAACTCTCTTCTTGTAATGGTTCAACAAAATCCTCGCTATCCCCTTCTTCCCAAAAGACTTCAGAACAGAAACTCCATCCCACCTGCTGCCCTGCTAAATACTGAGCGACAACCATTTTTGCTTTGCTGTACTGAGCTGCAACTAATAAACGAATGATCTTCTTCGCCAAATCCCTTTTCATGATTTCTACCTGCAGAGGAGATGAAGCTACAAAAATCTTCTGATCTTCACATAAAAACTGTTCAATAGCTCGACAGGGCTCTATTCTATGAATAAAAGAAGCAACAACATCTCCAGCTTCTTCTACCTTCTCTCGACTTACCAAAAGCGCGAAAGCAAGATTCACTCGAGAACGCATTCCTTGTACTTTTGATAAAAAACGTCCAGCTAAATGAACTCCATGAATCCCTAATGAGCAGACCGCTTCTGAGGCAGCTTCACAAAGGATGCTGGAAGTAGCTGATAAACCTTCTGTAAGCTTATCTTCTCCGAAAGGATCTCCTTCTAAATAGAGAATGGCTGCAGCTTGCATCTGAACACGAGCAGAAAGTGAATTACAAGCTAACTTTTGAACCGATTCCATTATAGAAGATGACCGGAATACTCTACCTCCTCTCAGAATGATCTGTAAAGTAGCTACCTGCACTTCTGGATGATCTGCAGCCAATAATGTACGAATCTGTTCTTCCGTACACTTTTCAGGATATTCCTTTAACATCTCACAGGTCATTAAAGCTTGATCTATGCCAGTTAATACACCACTATGAGGCCGAGTAAGAACACATAAAGATCTCCAAGCTTCTCTTCTTTCCGTTCCATCTAATTGTGTATTTTGGACTACAACTCGTAAATGAGGCACAAGATCTTGTATCTCCAACACGGCTGCAGCACGATAAGCAGTGATGCGTACTTGAATAGAAGAATCATTTTTCGCTAAAT
KOK=        29
KK=    7922  LL=    8701  Z=    7.89  JJ=    7622  DL=   780
A===      111      112      113      114      121      123      124      131      132      133      134      141      143      144      211      213      214      223      224      231      233      234      243      244      313      314      323      333      334      343      413      433
B===      222      122      422      322      212      412      312      242      142      442      342      232      432      332      221      421      321      411      311      241      441      341      431      331      424      324      414      444      344      434      423      443
RRR=   52.250    0.936    0.668    2.039    0.079   -0.525    0.009    2.333   -0.019    1.028    1.645   19.674    8.196   28.716    0.079   -0.019   -0.690   15.873   -0.173    0.083    6.551    0.036    1.609    0.769    0.190   -0.257    7.310    0.099   -0.368    9.129   -0.545    1.887
X1==    5.981    0.711   -0.707    0.913    0.711    1.506    0.979    1.437    0.054    0.553    1.717    5.336    4.765    5.898    0.711    0.054    0.979    3.050   -0.258    0.054    5.856    0.239    1.788    0.566   -1.172    0.193    2.352    0.071   -1.097    2.582   -0.569    1.662
X2==    8.736    1.316   -0.945    2.235    0.111   -0.349    0.010    1.624   -0.349    1.860    0.958    3.687    1.720    4.869    0.111   -0.349   -0.705    5.204    0.668    1.547    1.119    0.149    0.900    1.357   -0.162   -1.329    3.108    1.392    0.335    3.536    0.958    1.136
CD1=       13        4        1        4        4        4        4        4        2        2        4       11        8       11        4        2        4        6        2        2        8        2        4        3        0        2        4        1        0        4        1        3
CD2=       17        5        1        5        3        2        2        5        2        5        3        7        4        7        3        2        1       11        3        5        4        2        3        3        2        0        7        4        2        6        3        3
TTCTTTTTTGAAACAGAAGCTTCGGTCATCAGCAGGCTAACGAGAGAATCCTCTCCTTCTGGATCTATTTCCAGAGCGTATAGCGCCTGTAAAACGAGCTCGCGTAATTTTTGCTTTGGGAAAGGTCGGCTCGCGCGAACAGGGGCACAAGCTTTGTCAGAAGCCATTACTGACATGATCACACCTAAAAAAGAGTACAACGCTATGCGCCCTGTAATACGAAGGCTCAGCCTTTCCTCCTTTCTTAGGGCGCCAAAATGGAAGGAAGGCCCCGAGTATATATGAGTCATTATTTTTATGAAAGAGCGGACCTGCTTACCAGGGGCGATCGAGAGTTTTTTTGAAATAAAAAAATGTTTTGTATGAAGGTTCAAAAGGTCTACACATTTCTTCTTATGGAAGAAGGAGTGAAGTTTTAGGCGCAATACTTGATAATAATCCTCATCTATAGGTACCATGTAGCAGTCTAGAGCGGAGGCGTCTAGATTACGTCGCGAATGCGAAAGATTGTTTAGGCCAGAAGGAGAAATCCCTCTTCTTGGAGAAGGGTGGCTTGTGGTTTTTTTTAGGCTCTCCGTCAGCGATTACTAATTTTAGCAGGGTAGATGTGGCTTTAAACCTAAGAATAAATAGGCAGATACGAGCTCCTAGGGTACGTGTAATAGGTTCCGCAGGAGAGCAGCTAGGCATATTGAGTATAAAAGAGGCCCTAGATTTAGCCAAGGAAGCTAATTTAGACCTTGTTGAGGTTGCTTCAAACTCAGAGCCTCCCGTGTGCAA
KOK=        30
KK=   12302  LL=   12631  Z=    4.62  JJ=   12122  DL=   330
A===      111      112      113      114      121      123      124      131      132      133      134      141      143      144      211      213      214      223      224      231      233      234      243      244      313      314      323      333      334      343      413      433
B===      222      122      422      322      212      412      312      242      142      442      342      232      432      332      221      421      321      411      311      241      441      341      431      331      424      324      414      444      344      434      423      443
RRR=    7.289    0.365    0.779    1.008    0.134    1.058   -0.090    0.260   -0.296    0.003    1.998    0.518    0.314   -0.888   -0.662   -0.515    0.924   46.541   15.183   -0.433   -0.653    0.166   -0.135   -1.560   -0.617   -1.139    0.696   -0.050   -0.111    0.403    0.314   -0.381
X1==    6.161    0.636    0.380    1.137   -1.153    0.356    2.103   -0.620   -0.644   -0.310    1.568    0.137   -0.432   -0.601   -1.153    1.356   -0.897    6.330    5.068    0.356   -0.322    0.551   -0.449   -0.624   -0.310    1.568    0.678   -0.155   -0.216    0.784   -0.432    0.784
X2==    1.183    0.574    2.050    0.886   -0.116    2.975   -0.043   -0.419    0.459   -0.011    1.274    3.791   -0.726    1.478    0.574   -0.380   -1.029    7.352    2.996   -1.218    2.027    0.301    0.301    2.498    1.989   -0.726    1.027    0.323    0.514    0.514   -0.726   -0.486
CD1=        8        2        1        2        0        1        3        0        0        0        2        1        0        0        0        2        0        7        6        1        0        1        0        0        0        2        1        0        0        1        0        1
CD2=        4        3        4        2        2        5        1        1        2        1        2        5        0        2        3        1        0       10        4        0        3        1        1        3        3        0        2        1        1        1        0        0
CAGAATCGGTTGTCGCGAAAAGATCGTGCGAGAAGTCGCATTATTGAAGAATCTTTGCAAGATTACTCTTCTGTGTATATGAGTGCATTCCCAGAACCAGAAGATTTTTTGTATGGGTTGGAGCAAGTGCATGGAGAATTAGAAACGTTTACGGATTTCTTTTCTCTCGTACAGCAAGAATTTTTCAAACCTAAAGCCCAAGGATACTGTGTTCTTCCAGAAGAAATGAAAGAGCGTATGGGAGTGTTCTTAGAAGGTATTGTTCCTTCTTTGAAGAACGTTTTCTTCTCAAAGAAAAAAATCTTATTCAAAAATGATAAAGTTTTGCTT
KOK=        31
KK=   13592  LL=   13981  Z=    5.89  JJ=   12782  DL=   390
A===      111      112      113      114      121      123      124      131      132      133      134      141      143      144      211      213      214      223      224      231      233      234      243      244      313      314      323      333      334      343      413      433
B===      222      122      422      322      212      412      312      242      142      442      342      232      432      332      221      421      321      411      311      241      441      341      431      331      424      324      414      444      344      434      423      443
RRR=    2.882    3.290   -1.651   -0.023   -0.445   -1.513   -0.003   -0.076    4.205    0.476   -0.270   46.111   10.669    2.332   -0.216    0.062    0.001   16.182    0.652    0.367    0.887    0.532   17.360   -1.543    0.101    0.532    0.364   -0.200    0.228    0.220   -0.131   -0.437
X1==    1.859    1.115   -0.831   -1.160    0.315    3.190    0.641    0.169    1.190   -0.419    0.337    7.660    3.337    0.935    0.315    0.190   -0.252    3.211    0.678    0.190    0.592   -0.646    3.354    2.968   -0.419   -0.663    0.592   -0.211    0.666   -0.334   -0.663    0.666
X2==    1.550    2.950    1.987    0.020   -1.413   -0.474   -0.005   -0.448    3.533   -1.137   -0.803    6.020    3.197    2.493   -0.686    0.327   -0.005    5.040    0.961    1.930    1.499   -0.823    5.177   -0.520   -0.242   -0.803    0.616    0.947    0.343   -0.657    0.197   -0.657
CD1=        4        3        0        0        2        4        2        1        2        0        1       10        4        2        2        1        1        4        2        1        1        0        4        4        0        0        1        0        1        0        0        1
CD2=        4        6        4        1        0        1        1        1        6        0        0        7        4        3        1        2        1        8        2        4        3        0        6        0        1        0        2        2        1        0        1        0
ACAGTTTGGTCTTTCAGATAAAGTGCAGGGATTTTTTCTTGGGCTTTTTCTAAAGTGCCTTTGTCCATATGCTCTTTAGTTACTGAAATCTTTTCACAAATCGGATGGAGCCATTGGAAATTCGCATACAGAAGAAGAGTAATTAGGGAACTAGATATAACTAGTGGACAAATCAAAGTTTTCAGGGAAAGCCCTGAAGCCTGCAGTAATAGAATTTCTCTTTTGCTCTGCATGGAAAATAGTGTAATTGTCGAAGCAATTGCAACGAGTTGAGGGAGAATGAATTCTGCTTTTAGAGAGATTTGAGAGAGATAGTAAAGCAGAGAAAGCTGCAGAGGAGCTCCGGCAATCGCTGTTTTCCCTTCTCGGAAAGCATGTAGTGAATGATGA
KOK=        32
KK=   18782  LL=   19471  Z=    6.11  JJ=   18662  DL=   690
A===      111      112      113      114      121      123      124      131      132      133      134      141      143      144      211      213      214      223      224      231      233      234      243      244      313      314      323      333      334      343      413      433
B===      222      122      422      322      212      412      312      242      142      442      342      232      432      332      221      421      321      411      311      241      441      341      431      331      424      324      414      444      344      434      423      443
RRR=   21.153   -0.286    0.084   19.995   -0.538   10.329    0.182   -0.394   -0.176    0.126    0.335   19.416   18.534    3.433   -0.316   -0.163    0.782   16.904   14.386    0.974    0.038   -0.615    0.084   -0.048   -1.159    0.834   -4.366    1.866    0.050    0.739    1.355    6.590
X1==    3.768    2.155    0.072    3.815   -1.248    2.326    3.221    2.266    0.846   -0.099    0.587    5.151    3.206    1.915    0.454    0.106    0.518    3.884    3.978   -0.634   -0.075   -1.145   -0.262    0.355   -1.056    1.460   -1.043    2.360    1.230   -0.770    0.587    3.230
X2==    5.613   -0.133    1.170    5.241    0.431    4.441    0.056   -0.174   -0.208   -1.280    0.571    3.770    5.780    1.793   -0.696   -1.536    1.511    4.352    3.616   -1.536   -0.512    0.537   -0.321   -0.134    1.098    0.571    4.187    0.791    0.040   -0.960    2.308    2.040
CD1=       10        7        2        8        1        5        7        5        3        1        2       10        5        4        4        2        3        7        8        1        1        0        1        2        0        3        0        3        2        0        2        4
CD2=       13        3        4        9        4        9        2        2        2        0        2        7        8        3        2        0        4        9        7        0        1        2        1        1        3        2        7        2        1        0        4        3
AATTACTCTGAAGAGACGGCCAAAGCTATTGATAATGAACTTAAAACTCTATTGGATGCTGCATATCAAAGAGCTTTGGACATCATCAACAGTCATAAAGAAGAGTTAGAGCTTATGACACAGATGTTGATAGAATTCGAGACTTTGGATTCTAAAGATGTTAAAGAAATCATGGGCCATTCTTGGGATGCTGATAAGAAACGGGCTCGTATGAAGGAAGAAGGCATGCTGTATAAGAAGATTTCTGAAGATCTTCCACCGCCGCCTCCTCAAGAAAATGTGCAAGATGGGACGAGTTTGAAGTTTAATACTAGCACATAACTTCCCTTCTGGAGGTTTAGGAGAGAGCCCTTTTATTAGGGCTCTCTTTTTTTGTGTGTGAGGAAAGCTAGCGTCTAACTAAATGTCTCTAAGTAAGGATGTTTTTAGGGGAAATAGCGATTTTCAGTGTTGAGAAGCTTAGTTACAAGACAATAAACAAGGCTAAGAAAAACCTTTCTTAGCCTTGTTTCTCAACGAATCGCCTATAGAAGACTAATCTTCCAGCGTTGCCCTATGGCTCAGCTTCAACTGGCCTTTTTCGTTAATGCTAAGGAGTTTAACAGCAAGCTTGTCTCCTTCTTTGACAAAGCCAGAGATATTGTCTACTTTTTGTTTAGACAATTCAGAAATATGACAGAGCCCTTCTTT
KOK=        33
KK=   24902  LL=   25381  Z=    6.26  JJ=   24422  DL=   480
A===      111      112      113      114      121      123      124      131      132      133      134      141      143      144      211      213      214      223      224      231      233      234      243      244      313      314      323      333      334      343      413      433
B===      222      122      422      322      212      412      312      242      142      442      342      232      432      332      221      421      321      411      311      241      441      341      431      331      424      324      414      444      344      434      423      443
RRR=   35.283   13.025    2.130    1.832   -0.106   -0.605    0.110   -0.074   -0.004    0.134   -0.384    8.984   24.825    0.304    1.926    1.359    0.110    0.179   -0.091    0.704    4.588    0.022   -0.073    0.700   -0.719    1.022    9.754    1.349    0.248    0.427   -0.384    2.093
X1==    7.120    3.218    2.228    1.647    0.173   -0.932   -0.383    0.228    0.068    0.594    0.365    2.565    4.365    1.007    1.696   -0.932   -0.383    0.831    0.947   -0.932    1.510    0.233   -0.767    1.661   -0.406    0.365    2.510    0.786   -0.334    1.666    0.365    1.666
X2==    4.955    4.047    0.956    1.112   -0.611    0.648   -0.287   -0.324   -0.053    0.226   -1.051    3.502    5.687    0.302    1.136   -1.457   -0.287    0.216   -0.096   -0.755    3.039    0.096    0.096    0.422    1.771    2.799    3.886    1.715   -0.744    0.256   -1.051    1.256
CD1=       10        6        3        3        2        0        1        1        1        1        1        4        5        2        4        0        1        2        3        0        2        1        0        3        0        1        3        1        0        2        1        2
CD2=       13       10        4        3        2        3        1        2        2        2        0        6        7        1        5        0        1        2        1        1        5        1        1        1        4        4        6        3        0        1        0        2
GCTTCTAAAAGAAGAGAGTAAATGCTGAACAAGAGTTCTGCTATTGGAGGCGTTCCCAAAGGCTCTAAAGGAGGTAGCGAGGAGACGTATTGTGTGTCTCCTACCTGTGAGGTTGGTGCTGACATATTCTAAAAAATTTTTTTGGTTTTTTTATTTTTTATTTTACCAGCAATTTCTCTCTTTAATAAAAATAATAATTTGTTTTAAAAATAAGCCGCTTATTTAAGCCTCTTTCTTTTAAGTGCTAACAGCCTTGAGAGAGGGGTGTAGGCTTTTCTTCTGTTCAAATCGGATATTTGGACAGCCCGCGATTCTTCCCTAAAAAGGATTTTGGAAGGAATTAGCGGAGGAGGGTTACATATTATTAATCAAGTGTTTAAGGTTTTTCGCAGAAGGCTGCGAGAAATATTTAAATGAAACCTGTTTTCCAATGAGGGGGCTGTGTGGCAGAAACTCAAGACTGCGAGCGATTGGATTTTT
KOK=        34
KK=   27932  LL=   28951  Z=    5.24  JJ=   27782  DL=  1020
A===      111      112      113      114      121      123      124      131      132      133      134      141      143      144      211      213      214      223      224      231      233      234      243      244      313      314      323      333      334      343      413      433
B===      222      122      422      322      212      412      312      242      142      442      342      232      432      332      221      421      321      411      311      241      441      341      431      331      424      324      414      444      344      434      423      443
RRR=   58.788    0.090   -0.998    8.199    2.987   -0.000    0.814    0.020   -2.436   -0.100   -0.926    0.255   -0.823    1.426   -2.317   -0.462   19.246   16.437    6.068    3.521    2.528    7.704    7.704    0.277    0.004   20.019    1.867   10.005    1.481    2.711   -0.314    2.065
X1==    5.534   -0.162   -0.483    2.825    2.464    0.179    0.647   -0.483   -1.045    1.430    0.749   -0.209    1.961    1.632    2.027    0.791    4.816    2.318    2.775    2.015    2.263    2.997    2.997    0.851    0.006    3.779    0.545    2.996   -1.185    1.366    0.749    5.616
X2==   10.622   -0.554    2.065    2.902    1.212   -0.001    1.257   -0.041    2.330   -0.070   -1.237   -1.224   -0.420    0.873   -1.143   -0.584    3.997    7.090    2.187    1.747    1.117    2.570    2.570    0.326    0.625    5.298    3.426    3.340   -1.249    1.985   -0.420    0.368
CD1=       23        5        3       12       11        3        5        3        1        4        4        5        6        7       10        4       13        5        7        6        4        6        6        4        2        9        2        4        0        3        4        8
CD2=       17        2        5        5        5        3        4        2        7        2        0        0        1        2        1        2        8       19        7        6        5        6        6        2        3        8        9        7        0        4        1        2
AGGGAAAGCCAGAGGGAAGAAAACGGGTTCGTCTTTATCTTTCTCTAAAGTTTCTGATTGAGAAGGAAGTGCCTTCATCATATCAATGGCTATGGAGCCAAGCAGTAGGCCTCCTGTAAATTGAAAAGCAGGTAAAGTGATCCCTAGTAAGCGGAAAAAGCCTCGACCAAAAGTAACGAATAGTAGCAGTAAGAGCAGTGCAAAAATAGATTCTCGTAAAATGATGCGTCGCTGTTTTTTGAAAGAAAAATTTTTTAATAATGCAATAAAAACGGGAAGAGAGCCCAAAGCATTAAAAAGAGCATAAAAAAGTAAAGTAAGACGAAATAGTGAATGTAGCATAAATACACGTGCTTTCTTATAGGAAAGTTTGTTGTAGGCCAGATACCAGAAGTTGAGCGCCTACAATCACGACAGCTAGACCTAGGATGGTTTGTGTTGCGATGATCGTTTGCGAGCCAGCCTTATTCGCTGTTTGAAGAACAATTGTGGTTATTGTCATCATCAGCCAGGATAGACACAGCAACGTGCAAACAATGGAAAAAGGAAGTTGCTGCATAGCTAAGGGGGCGCAGGCACATAGCCATGAAGGCCCGATCATGAGAGGAAGGGCTATGGGAGCTACTTTAGGTGACTGGGATAACGAAGGAATTTTACTCCAAAGGGATGCTTGAGTATTCCGAAGAATAGCCCGCATTCCTGTGAACATAACCCCACACCCTCCGACAACAGTAGCTGCGCATGCTGGTGTTTGCAAAGAGTAAAGGAGCCCTGATAATAGAGGATAAAGAACAAAAGACCCGAGAAGAGCAAAAAGACTTTCCCTCAAGAGAAGCAGCGCTTTGCTTCTTTTAGATAAATTACCTAGGATTGTATTAAGAACCTCGACATTAGTCGTAGAGTCTGCTGCTAAAAATAAAATACAGCTTTGAGACAGCAAAAAAAATGACCAGTCCATGAGACGTTTGTAAAGAGGTTGGTGGTTATATATTGAAAGAAGGGATCTTTCAGTCCTTTGTA
KOK=        35
KK=   39512  LL=   40021  Z=    8.49  JJ=   39182  DL=   510
A===      111      112      113      114      121      123      124      131      132      133      134      141      143      144      211      213      214      223      224      231      233      234      243      244      313      314      323      333      334      343      413      433
B===      222      122      422      322      212      412      312      242      142      442      342      232      432      332      221      421      321      411      311      241      441      341      431      331      424      324      414      444      344      434      423      443
RRR=   -0.007    1.475    0.218    2.487   -0.970    0.038   -2.726   -1.150   -0.689    0.041   -2.290   95.161    4.562    0.774    1.092   -0.019   -1.572   39.472    0.618   30.020   -2.136    1.680   10.661   -2.472    0.824   -0.085    0.732    0.230   -0.960    0.669    0.975   -0.455
X1==   -0.016    1.493    0.244    2.867    0.610    0.026    2.267   -0.756   -0.974   -0.562   -0.792    9.704    2.208    0.844   -1.155    0.026   -1.183    5.179   -0.584    7.026    4.276    0.977    2.972    3.003   -0.562    0.208    0.276   -0.418   -0.589    0.411   -0.792    0.411
X2==    0.469    0.988    0.891    0.867   -1.590    1.421   -1.202    1.521    0.708   -0.072    2.891    9.807    2.066    0.918   -0.946   -0.718    1.329    7.622   -1.058    4.272   -0.500    1.719    3.587   -0.823   -1.466   -0.407    2.656   -0.549    1.629    1.629   -1.231   -1.109
CD1=        1        3        1        4        2        1        4        0        0        0        0       11        3        2        0        1        0        7        1        8        5        2        4        5        0        1        1        0        0        1        0        1
CD2=        4        4        4        3        0        4        0        5        3        2        5       15        4        2        1        1        3       11        0        8        1        3        5        0        0        1        5        1        3        3        0        0
ATTTTCTTCGCTTCCTGCATGAAGTGTGTTCGGGTAGATCGGCGTTCAAGAAGATCCTGTTCACGGCTATTGAGCATCAGTTTCATGATTTCCGCGCAGATACGCAGAATATCTAGATGATTCAGGCGTATGTGAAGCAATTGACTGAGCTGGGCTTCAGAAAGAGCAAACTCACGAATTTCCTCTGGTAAATACTCAGGATCAAAGTGGTGCTCGCGTCGTTTTTTACTATGAGAAAGAAAGCTTGCAGAGATGGCAAGATCTTCTTTTTCTTCTTGTTGTTGATCCGATTGATGATGGTCACGATCTCCTTCTTGAGATAGGTCTTCTCGTTCGTGTAAGAGTCCTTCTCTCGCGAGAGTTTCTTTTTGGGCTGTTGTTTCAAATAGAGCCATTGGGCTAAGAAGTGCTGCACGAGGTGAAGAGAGATTCTTTTGCAATGAGGAAGAATGGGAAGAAGATTGCTCTCTTGAAGCAGCGGAATCTTTCTTCGAGGAAGAAGAGCTTTCT
KOK=        36
KK=   46352  LL=   47371  Z=    5.48  JJ=   46262  DL=  1020
A===      111      112      113      114      121      123      124      131      132      133      134      141      143      144      211      213      214      223      224      231      233      234      243      244      313      314      323      333      334      343      413      433
B===      222      122      422      322      212      412      312      242      142      442      342      232      432      332      221      421      321      411      311      241      441      341      431      331      424      324      414      444      344      434      423      443
RRR=   26.793    2.758    4.930    5.349    0.908   12.206   -0.106   -0.479   -0.818   -0.228    2.418   34.022   -1.012    2.613   -0.348   -0.050   -1.038   24.354    2.252    0.824    2.464   -0.794    0.188    7.893    1.588    7.555   16.289    3.696   -0.005   -0.092    0.465   -1.184
X1==    7.473    0.859    2.844    2.308    0.859    5.897    0.783    0.709   -1.509    3.239    1.124    6.190   -0.471    0.775   -0.234   -1.509   -1.054    4.774    3.451   -0.836    1.274    0.921    0.167    2.634    1.484    2.720    2.935    1.143   -0.039   -0.039   -0.471    1.930
X2==    3.586    3.209    1.733    2.317    1.056    2.070   -0.135   -0.676    0.542   -0.070    2.150    5.497    2.150    3.370    1.487    0.033    0.985    5.102    0.653   -0.985    1.934   -0.862    1.128    2.997    1.070    2.778    5.550    3.232    0.130    2.361   -0.987   -0.614
CD1=       16        5        6        6        5       11        4        3        0        5        3       12        1        3        3        0        1       10        9        1        3        3        2        6        3        5        5        2        1        1        1        3
CD2=       15       13        8        8        8        8        3        3        5        3        6       14        6        7        9        4        5       13        4        2        6        1        4        6        5        7       12        7        2        5        1        1
TCTCCAAACGGGTGTTATACGCGTTCTATAGCGGATTTGCCATCCGCTTCTTTTTATTCTGGAGAATATGTTTCTTTTGGAGTGCATAAACACGCCGATCTAGAAAAAATTAGAAGAAGAAAAGATCTTAAAGAGATCCTTCCTTTCCTATTCCGTCATGGAGCGTTGTTACAAAATCAGCCTAACCTATCCATGGAGAAGACCGAGGTTGCGCTTCTATTGGATACATTAGATGTAGCTATTGCAGAACCTAATAAAGAAAGAGTGTTTTCTTTATTAGAGAGATTCGTTTATGCAGGGTTATCTAAAACATTGCTCCCACGTTTGTATGATGAAGAGTATCAAGGCATAGTATCGGAAGATCCCAGACCAGGGAATGAGGCTGTTCCTTTTTCATTACTGAGAGCTGCAGCTCTCAGTATGCGGAGGATTTTTATTCAAGAGAGTGATGGGGTTGTTACCTTACTGCCTGCGCTTCCTCCAGAATTCCCTTGCGGTCGGTGGATTAGCCTGTATCTTGAGAATATTGGGGAGATTTCTTTCGAATGGTCTAAGAAAACCATTCGAAGAGTGATTTTAAAAGCTCACGTTTCTAGGGAGCTTGCGATCATTAGTCCAGGTGTGCATTCGTCTCGTTTCCGTATCGAAGAACAAGGTAGAATTATCTCTTGTAAAATAAAAAATCTTTTAGAAAAAGTGGAGATAAAAGCCGGAACCACGTATCTATGGGACCGTTTTTGTAAATAAATGCAGAAAACATTGTGGATCCTTTTTTCTTAAATACTCAACACGTGGAACTTCTCGTTTCTGGTAAACAGAGCAGTCCACAAGATCTTTTGGGAATTGTTTCTGAAAGTTTGAATCAAGATCGGATAGTTCTTTTCCGCCCTGGGGCAGAGACCGTTTTTGTTGAGTTGCGGGGTAAGATTCAACAGGCAGAGTCGCACCATTCAGGGATTTTTTCTCTTCCTGTAATGAAAGGAATTTCTCCCCAAGATTATCGAGTCTATCATCAAAATG
KOK=        37
KK=   54902  LL=   55711  Z=    5.94  JJ=   54902  DL=   810
A===      111      112      113      114      121      123      124      131      132      133      134      141      143      144      211      213      214      223      224      231      233      234      243      244      313      314      323      333      334      343      413      433
B===      222      122      422      322      212      412      312      242      142      442      342      232      432      332      221      421      321      411      311      241      441      341      431      331      424      324      414      444      344      434      423      443
RRR=    1.648    0.053   17.865   46.399    5.137    0.250    9.066   -0.048    0.250   -0.280    0.636   -1.998   -0.162    0.340    0.166   -0.009   10.811    0.880   12.504    1.497   -1.042   -0.297    0.662    0.370    0.905   18.167   47.268    3.806   -0.442   -1.339   -0.416   -0.042
X1==    0.817   -0.208    3.693    8.963    1.445    0.106    3.135   -0.669    0.106    0.923   -1.271    3.027    0.323    0.384   -0.208   -0.633    3.738    1.657    4.471    0.845    2.961   -1.249    0.371    0.443    0.923    4.307    7.931    1.420   -0.876    1.124    0.323    0.124
X2==    2.018   -0.253    4.837    5.177    3.554    2.357    2.892    0.072    2.357   -0.303   -0.500   -0.660   -0.500    0.885   -0.797    0.013    2.892    0.531    2.797    1.771   -0.352    0.238    1.785    0.835    0.980    4.218    5.960    2.680    0.504   -1.192   -1.287   -0.344
CD1=        5        3        7       18        6        2        8        1        2        2        0        8        2        3        3        1        9        4       10        3        4        0        2        3        2        7        9        2        0        2        2        1
CD2=        7        3       11        9       10        7        6        3        7        2        1        1        1        2        2        3        6        4        6        6        2        2        4        2        4        7       12        6        2        0        0        1
GAGCTCCTCCTGCATTGATGTAGTGTGAGACAGTGGAAGTAGCCACTTCTGCTTGATAGTTAGCAAATAGTTTCAGATGAGAAAATTTGAGGGAGTGAGAACCTCTCCCATAAAAGGAATGTTTAGCTAATGGGGTATTTGTGGTGACCCAAGAACCGTTATTTTGGATTAATAGTGTGTTGAGTAGAGGACGTTTCCAGTAGAGGGTGGGTTGGTAAGCTAGTTCCATTTCCCAAGAGAGTGTTGGCCATGTATCAGAAGAATAAGCTCCTTTGATTCCTATTGGAGAGACAACGGCAGTATGGGCTTGCTCTAATGTAAATAATCTAGCTAGATCACCGCTTTCTCGGATAGAAGCTGGTTCTGTTCGAGAGAATAAAGCCTGAGCAAATGGGGTGAGCATTATTGATCGTAAAGGCATACTATCGCGTAGTTCACAGCGAAGAGAAGCTCCTAAGGTTGTAGAGTGAAATTTCCCTTTAGAAGATTTTTTAGTTCCATAGAAACTCCGCATGTTATGTGTTCCATAATTGCAAGCTGCTGCTCCGATAAGAGCAATGCGATCAAACATAGGATGTTCGAAACATAAAGCAGAAAGATAGTAACGAGAAGAAAGGCGGTTATTTGTTTCTTTTTCTTTCATCTTATCAGATGACTGGGAGAAGGAAAGAAGAAACTTATGACCATGAGCTCCTGATGCTTGAGAAGAGACGGTATACCCCTTTGATGCAGAAGAGTAGCCATGATAACTCAAACGTTTTTGTTGTTTTGTAAATAATGTTGTTGCAGCTCCTTGCAAAGCAAACCAAG
KOK=        38
KK=   66242  LL=   67111  Z=    6.22  JJ=   66182  DL=   870
A===      111      112      113      114      121      123      124      131      132      133      134      141      143      144      211      213      214      223      224      231      233      234      243      244      313      314      323      333      334      343      413      433
B===      222      122      422      322      212      412      312      242      142      442      342      232      432      332      221      421      321      411      311      241      441      341      431      331      424      324      414      444      344      434      423      443
RRR=   14.954    3.251    0.069    5.177   -5.875    2.453   -0.344   -0.389   -0.517    1.857    1.471   76.749    0.790   16.694   -2.640   -0.333    0.323   38.465    0.375   21.595    3.659   -0.158    5.388    4.102   -1.564   -0.864    4.784   -0.278   -1.489   -2.671   -0.690   -1.998
X1==    4.030   -1.706    0.173    2.517    4.292    1.838    0.230    2.443    1.838   -1.019    1.070    7.336    0.284    3.999   -1.106   -1.294   -0.393    6.044    0.352    7.320    1.040    1.197    2.825    2.957   -1.019   -1.289    1.040    0.402    2.048   -0.952   -0.502   -0.952
X2==    3.711   -1.905    0.398    2.057   -1.369    1.335   -1.497   -0.159   -0.281   -1.823    1.374   10.462    2.781    4.174    2.386    0.257   -0.821    6.364    1.065    2.950    3.520   -0.132    1.907    1.387    1.535    0.671    4.601   -0.691   -0.727    2.805    1.374    2.099
CD1=       10        0        2        7       10        4        3        5        4        0        3       15        2        9        1        0        2        9        3       11        2        3        5        7        0        0        2        1        3        0        1        0
CD2=       10        0        4        5        1        6        0        3        3        0        4       17        6        6        8        4        1       16        4        9       10        2        5        3        6        3       12        2        1        6        4        5
GTGTTCCAAAGAGTGTTCGCAACGAGTGTAGATTGACGTTCTGGATGAGGCACATAGTTTTTAGGCGTCCAATTAGCAATCAGAGAATGCCCTTCATCAGAATCTTTCCAAGAAAAAGTCCAATCTCCTTGATATCCAAAGTGAGAAGAGAGGTTCCCATCAGGAAGATGTAAATGAGATTGCTCTTTAGAGAGAGTAAGGAGAGGAATATTGTTTTGCTCTTTACTGAGAAGCTCTACATTTTCATAAAAATTCTCATCTCCAGAATTAGAGAGGAAGATCTTTTGGATAGAAAGGTTAGGGGCGTGGATAGTTACGCTTTTTTCAGTATCTAAGGAATGAAGGGGAATACTTAGCGTAGCTAACTTCAAATCAGAGGAAGTTTTTAAAGAAGTTCCCGCTTCCATAATGAGGAGAGCTTGAGGATCCTGAGAGAGAGAAGGCGCGGAAAGGACAGCGCGATCTTTTAAAACTAAGCGTCCGGATTTCAGTTCGATAGGCTGCTGTAGTTGGGAAGTGAGGTTATCAGGAGTTTTTTCTTCTTCAGAAAGACGTTCGCTCGAGAAAATCACTGAGCGGTTTGCACTTGTCTGAATAACTAAAGGAGATGCGGTGGCTGGGGTGGGAGAAGTCACGCTGGCTTGCAAAGAGGAGGGAAGAGGCGATTCTTTGCTGCTACTTTCTTGTACAATAGGATCAAAGAAAAGAATATCTCCGTTGCGAGCTTCTAAGGAAGAAAGAATCGCATCTTTCTCTAAGTAGATGGCGTTTCTTACTAGACCTTGGTCGGAGGTGCGTTGGGAGTTATTCTGGAACAGAACAGATCCTTCACCTGCAAGGATAGAGAGACTCCCTCCGGACTGGATGGCG
KOK=        39
KK=   73772  LL=   74731  Z=    8.13  JJ=   73682  DL=   960
A===      111      112      113      114      121      123      124      131      132      133      134      141      143      144      211      213      214      223      224      231      233      234      243      244      313      314      323      333      334      343      413      433
B===      222      122      422      322      212      412      312      242      142      442      342      232      432      332      221      421      321      411      311      241      441      341      431      331      424      324      414      444      344      434      423      443
RRR=    3.345   -0.010    0.233    8.615    0.635    0.907   -0.312    0.459    0.019    0.512    0.726   36.388    2.620   -0.486    0.096   -0.363    3.693   51.125    1.085    5.598   10.006   12.567   14.367   -2.471    0.923    6.860   21.863   -0.043   -0.094    0.201    0.857    0.367
X1==    1.588    0.696    0.154    3.526    1.296    0.683   -1.093    0.905   -0.023    0.633    2.427    6.724    1.673   -0.300    0.097   -1.436    1.314    6.447    2.159    4.216    2.953    4.953    5.663    1.938   -1.139    1.673    2.953    1.079    0.645   -0.245    0.919   -0.245
X2==    2.106   -0.014    1.520    2.443    0.490    1.328    0.285    0.508   -0.823    0.809    0.299    5.412    1.566    1.619    0.994    0.253    2.809    7.931    0.503    1.328    3.388    2.537    2.537   -1.275   -0.811    4.100    7.403   -0.040   -0.145   -0.821    0.933   -1.498
CD1=        5        4        2        8        5        3        1        3        2        2        5       13        4        2        3        0        5       12        7        8        5        9       10        6        0        4        5        2        2        1        3        1
CD2=        9        4        7        7        5        6        3        5        2        5        3       12        5        4        6        4        7       17        3        6        9        6        6        0        2        9       16        3        2        1        4        0
CTCAAAATACCGCGTCTGTAGCGGATTACAAGAACGGGAAAGCTAAAGCTTTGGGCTTTTTGGTTGGACAGATCATGAAGCGAACAGAAGGGAAAGCTCCTCCTAAGCGAGTAAACGAATTGCTATTAGCAGCTATGCGAGATATGTAATTTGCAGCATCCTCAAAAAAGGCATAAAAGAGAAGAACCCTCTTCATAAAAATGGAGAGGGTTCTCTTTTTAAAAGGCTTTATCGCTTTTCCAATATTATTTACGAGAGGGTTTCTTCTTTTGAGATGAATCGGAAGAGGATTCCTCATCCGAAGATTCGCTGCTGTCTTGTCTTTGCTCTTGGTCTTTATTACGATGATGCTGAGCATTTCTCTCGCTGCGAGAGAGCTTTACGACGCGGCGTGTCGTTTTCGGAGAAGAAGAGGGTTTGGATGGAGGGGTTATTCCTGAGACATCTCCTGCAGCTACGGTTTCAAGAGCATCCATATATTCAGAAGAAGAGCTGCTGTCAGAAGAATTCGAGTTGGACAGTTCTTTATCGCTATTTGGTGGAGTGTGGAAGCTAGAAGAAGAGGAGGATTCGGTATCTGAGCTTTGAGGACTGACAGAAGTTAGAATCTGCTCACTATCTGTAGAATGTGTGGTTGTAGAGGAGAAGAGTGCATCCGGTTGCATGGTTTGCAATGTTTTGTCGACCAACGGAATAGGTGTATAGTTTTTTCTTCTGATTGCCCGTTTTCGCCAAGTCTTCCCTCTTTTCATCAAACGAGGGGAATAGCGAACCTCTTCTAGAGCGGAGGATTTGCTTTCTTTAGGAAGATGGCTCTCCCAGGCAGCTAACTCAACTTGTTCGAGCTTCTTCTGCTGTTTCCATTGCTCGCGATTGCTGAGATATTGATAGGTCACTCTATGCAGAGACATCAGAGCAAAGCCGAGAGTCATAGAGCCCATTAGGAATAGAGGATTCGCT
KOK=        40
KK=   74792  LL=   75811  Z=    4.51  JJ=   74702  DL=  1020
A===      111      112      113      114      121      123      124      131      132      133      134      141      143      144      211      213      214      223      224      231      233      234      243      244      313      314      323      333      334      343      413      433
B===      222      122      422      322      212      412      312      242      142      442      342      232      432      332      221      421      321      411      311      241      441      341      431      331      424      324      414      444      344      434      423      443
RRR=   31.416    0.008    0.647    0.535    3.665    4.640   -0.571    0.166    6.565    6.998    0.055    9.016   21.670    5.436    3.692    0.423   -0.838    3.737    0.060    0.640   33.242   -0.702   15.187    2.211    0.056    5.375    0.897   -1.427    0.746    0.475   -0.440    3.313
X1==    4.504    0.139    1.491    1.163    2.942    1.082   -0.414    0.382    4.364    2.611    0.201    4.236    6.361    2.766    2.008    1.082    1.142    3.367    0.799   -0.887    4.464    0.803    2.992    1.689    0.269    2.049    0.763   -0.828   -1.161    0.575   -0.415    1.443
X2==    6.975    0.060    0.434    0.460    1.246    4.287    1.380    0.434    1.504    2.680    0.275    2.128    3.407    1.966    1.839    0.391   -0.733    1.110    0.075   -0.722    7.447   -0.874    5.076    1.309    0.208    2.624    1.176    1.723   -0.643    0.826    1.058    2.295
CD1=       18        5        6        8       11        4        3        4        9        5        3       15       13       10        9        4        6        6        4        1        6        3        6        6        2        6        2        0        0        2        2        3
CD2=       12        3        3        2        5       11        4        3        6        7        2        4        6        3        6        4        1        7        3        2       18        1       10        3        3        5        6        6        1        3        3        5
GTTAGGATAAAAGGAAGAGAGACTGCAGCAACGGTATCAGCAATCTCTTTACTTTTCTGGGATTCGGCAAGATCTGAGACTAGCAGAGTGACTCCTAGGGCTCCAATAGCTAAGGCTGGAGCGATTGCAAATAAAGCGAGCCCAGACCCTTGTGTCCAGAGAATGATACTCACAATACAGAGAATACTAATAGCTATAAGAGCAATATCGTAAACATAGCGTAGTTTGGGGTGACGATCGGGTGCCGTCAGAAACCTGGATAAAAGCCCTTTTACCTGTTGGGGAGATTGGGGAGGGACTGGTGTTACTGGAGTCATAAAATTATCCCAAAAACAAAAAACGCTGAGTACTAGAATCTAGTATAAAATAACCAAAGAGATTGGAGGGAGATAATTTTTATTTGGTCGTAAAGATTTTAACTTACATAGATTCTAGCACTTCTTATTAAGCGGAAAAGCGTTGGGAAGGGGAGGCTGACTGGGTCGGCAAAGAGAGGCAGTTCAGATCGGGAGCAGAGGAGGAACGGGGGAGCTTGGCAGCCGCTATTTCGATTTTAAGGGAAGAACTTGGTTTATGTTCTAAAGCTGGGAAAAGGTGGGTGTAGATTTGGAAGCATGTCTCTACAGTAGCGAAAGCGATACTGACAGAGATCATAGGGAAAATAAATCCTGGAGCCCAAGTGATACAACTTACAATGCCTACAATGGTAAGCGCTAAGGAGAAAAGGGACAGAAAGGTTGCTAGAACATATCCGGAGCAACCCTGAAAGCTTTTATGGAATAGGCAGGAGATCAGACCTCTGATAGGAAATACAAATAAGCCTGCAGCACAAAGCACAGGGAAAGTAATCAGTTTGAGTATACCAAGAAGAAATCCTGCTAAAGAGGCTATGGATAATGCTGCTTTAGGGTATTTTTGAGCTAGAGGGCTCATGTAGGCAGCGGCAACTCTTTCAGGAAAAACTAAATTTAAAAAGTGATCCTGTCCTTTTATAGGTGCAACAGTGGAGGGCATTTTTCC
KOK=        41
KK=   77942  LL=   78961  Z=   10.73  JJ=   77882  DL=  1020
A===      111      112      113      114      121      123      124      131      132      133      134      141      143      144      211      213      214      223      224      231      233      234      243      244      313      314      323      333      334      343      413      433
B===      222      122      422      322      212      412      312      242      142      442      342      232      432      332      221      421      321      411      311      241      441      341      431      331      424      324      414      444      344      434      423      443
RRR=   31.244    1.754    0.620   15.931    0.102    0.109   -0.658    4.367    0.236    1.916   -2.134   26.571   30.759   22.184   -0.703   -0.097    0.699   45.590   -0.578    0.432   12.872    1.115   13.857    0.444    0.297    0.903    1.285   -0.401    0.874    0.448    0.062    0.023
X1==    5.573    0.531    2.064    6.848    0.070    1.026   -0.791    1.446    0.378   -1.156   -1.385    4.772    5.921    6.916   -1.313   -0.918    0.841    6.664    1.062    0.378    4.386    1.745    4.044    0.346   -0.284   -1.385    0.727   -0.661    2.055    1.055    0.076    0.055
X2==    5.606    3.301    0.301    2.326    1.457    0.106    0.831    3.020    0.625   -1.657    1.541    5.568    5.195    3.208    0.536    0.106    0.831    6.842   -0.545    1.144    2.935    0.639    3.427    1.283   -1.044   -0.652    1.766    0.607    0.425    0.425    0.810    0.425
CD1=       18        6        6       17        5        4        2        5        3        0        0       13       10       14        2        1        5       12        5        3        6        4        7        3        1        0        2        0        3        2        2        1
CD2=       16       12        4        6        8        4        4        9        5        0        4       11        9        5        6        4        4       18        2        6        8        3        7        3        1        1        6        3        2        2        3        2
TAGAAAATAAAGAAGGAGACAGTTGCGAAACGAAAGAGGAGGGCATGATCACCTAAGAAAAAAGATTCTAATTTTAAGAAAAGGAAGAGCTGTTACCGTAGATTCTTCTTCATATTCTATCATCCTGAAATCTTTATGATCGAAAAAATTTTCTGCGAAGAATAAAACCTTAAGTGTAACGCTTGAGAAAAAGTCTAGGAAACTTTGATACTAAAAAAGAGGAAATCTAAGAGGCCTATTTATTTCAGTAACGACAGCCTCCTTTCCTTTTTATGGGTAGAGAGCAAACCAGGGGAATTACATGAGCGAACATGTCCACAAAGAGTTATTACATCTAGGGGAAGTTTTTCGTTCGCAAAGAGAAGAAAGAGCGCTTTCTCTAAAAGATGTAGAAGCTGCCACATCTATTCGTTTGTCTGCATTAGAGGCTATAGAAGCAGGACATCTCGGGAAATTAATTTCTCCTGTTTATGCCCAAGGTTTTATGAAAAAATACGCAGCTTTTTTGGATATGGATGGGGATAGATTGCTGAAAGAGCATCCTTATGTATTGAAAATTTTTCAGGAATTTTCTGATCAGAATATGGACATGCTGCTTGATTTAGAATCCATGGGAGGAAGAAATTCTCCTGAGAAAGCGATCCGTAGTTGGTTAAATCTAGGCTGGGCTGGAGTCTTCGTCGTAGGTGCAGCTTGTATTTGGTGGCTAGGGAATCTATTCAACCTTTTCTAGAACGGGTATCCACTCTTCGTAGTAACTTATGAAAACTTTGTATTAACGATTGTTTTTGTAGGAGAGAATCTTTTAGTTCGTTACGCGTAAAGATTTTCCTCGATCCGGTTCTTTTGTAATGCAGGCGAGTCTTTCTAGACAATCCGAATAAGTCCACAATGGCCGGGAAAAAGTTTGGAGCAGCTAACAGCTCTTCTTCTGAAGAGAAAAATTGCAAAGAGTAGGGAGCAAAGCTATTTGCAAGAACTGTATCGGCAGCTCCTATAATTGCTAAGGAAAGAGAGGCG
KOK=        42
KK=   85922  LL=   86851  Z=    6.28  JJ=   85922  DL=   930
A===      111      112      113      114      121      123      124      131      132      133      134      141      143      144      211      213      214      223      224      231      233      234      243      244      313      314      323      333      334      343      413      433
B===      222      122      422      322      212      412      312      242      142      442      342      232      432      332      221      421      321      411      311      241      441      341      431      331      424      324      414      444      344      434      423      443
RRR=   43.441   -0.764   -0.086   21.616   -0.266    0.453    0.432    1.787   -0.173   -0.067   -1.165    0.884    0.504    3.288   -0.118    2.713    9.168   -0.098    5.086    6.454    3.875   -1.208   -3.226    5.259    1.117    5.699   45.185    1.857   -0.001    2.678    2.687   -0.002
X1==    6.999   -0.563    0.483    4.987    0.435    1.120    0.993    0.483    1.120   -0.244   -1.343    2.158    0.163    5.425   -0.064    1.783    3.803   -0.226    2.076    2.446    4.158   -1.353    2.386    2.196   -1.133    2.422    6.808    1.287    0.002    2.002    1.669    0.002
X2==    6.207    1.358   -0.179    4.334   -0.611    0.404    0.435    3.702   -0.154    0.273    0.867    0.410    3.096    0.606    1.850    1.521    2.411    0.433    2.450    2.638    0.932    0.893   -1.352    2.395   -0.986    2.353    6.637    1.443   -0.351    1.338    1.610   -1.195
CD1=       18        3        3       12        5        4        5        3        4        1        0        7        2       11        4        5       10        2        7        6        6        0        5        6        0        5        9        2        1        3        4        1
CD2=       17        7        3        9        3        4        3       10        3        3        3        3        6        2        8        6        6        4        6        8        4        3        0        4        1        5       13        4        1        3        4        0
CTCGTCTGCCAAGACTTTTGGTTACGAAAACAACAGGCTCTCGTTGAGAAATGATTTGGAGTAGCTCTAGCGTGAGGTGTTTTTTCTGTTTCTCGTGGTTTGAAAGATTGACTAGAGGAGAGACTTCAATACATAACTCGCTGCCGTTTTTTAATAAAATTTGACCAGAGGAGGGTCTTTCCGACTGCTCTAGTAATAGACGAATATTGCCCAATGCTCTGGAAGCATTTTTCCCTGATTCATCTCGAAACTTTGCGCAGGATTCCAATTCTTCGATTACTGTAAAAGGGATAATGATGCGAGTGTTAGAAAAAGAGGAAAGGGCCTTAGGATCGTAAATCAAAACGCTGGTATCAATAACAGAGGTTTTTTTCATTACAAATTCCTAAATGACTCAAGTGTAAGGGGGAGATAGTACTTTGATTGTGTATCATATCCAGAAAAATTAAAACATGTCTTTGTTAGAGAGAAGTCGGGAGAGAGGGTTTTTAGCAATCAACCTCCGCGTGTGCTAATCTGTTTGTCAAAAATGTACCCCTTAACTACAATGCCGAGGAAAGCGAGTCCTTCTGTTGGAGGTTGTTATGAAAGTCAAAATTAATGATCAGTTCATTTGTATTTCCCCATACATTTCTGCTCGATGGAATCAGATAGCTTTCATAGAGTCTTGTGATGGAGGGACGGAAGGGGGTATTACTTTGAAACTCCATTTAATTGATGGAGAGACAGTCTCTATACCCAATCTAGGACAAGCGATTGTTGATGAGGTGTTCCAAGAGCACTTGCTATATTTAGAGTCCACAGCTCCTCAGAAAAACAAGGAAGAGGAAAAAATTAGCTCTTTGTTAGGAGCTGTTCAACAAATGGCTAAAGGATGCGAAGTACAGGTTTTTTCTCAAAAGGGCTTGGTTTCTATGTTACTAGGAGGAG
KOK=        43
KK=   96392  LL=   97411  Z=    7.44  JJ=   96242  DL=  1020
A===      111      112      113      114      121      123      124      131      132      133      134      141      143      144      211      213      214      223      224      231      233      234      243      244      313      314      323      333      334      343      413      433
B===      222      122      422      322      212      412      312      242      142      442      342      232      432      332      221      421      321      411      311      241      441      341      431      331      424      324      414      444      344      434      423      443
RRR=   17.505   -0.222    2.579   13.511   -0.279    6.069   -0.120    3.322    1.304    1.280    0.905   74.485   11.787   11.589   -1.117    0.964   -0.647   18.415   -0.363    2.325   18.239    0.337    7.416    0.510    0.176    0.645    0.151    2.520    0.070   -0.028   -0.596   -0.028
X1==    4.511    0.268    0.652    6.916   -0.273    2.102   -1.163    1.352    0.687    1.654   -0.579    8.653    3.965    2.752    1.349    0.687    0.591    4.295   -0.549    0.687    5.401    0.207    3.267   -0.979    0.737    1.693    0.766    2.307   -1.014   -0.021   -0.579   -0.021
X2==    3.881   -0.828    3.958    1.953    1.023    2.887    0.103    2.458    1.897    0.774   -1.563    8.608    2.973    4.211   -0.828    1.402   -1.095    4.287    0.661    3.382    3.377    1.629    2.270   -0.520    0.238    0.381    0.197    1.092   -0.069    1.319    1.029    1.319
CD1=       12        4        3       15        3        5        1        4        3        3        1       18        7        7        6        3        4        8        2        3        7        2        6        1        2        4        2        3        0        1        1        1
CD2=       13        3       12        6        7       10        3        9        8        5        0       17        7        7        3        7        1       13        4       11       10        5        6        1        4        3        4        5        2        4        4        4
CAAGTTCTGTTTGTAGATTCTTCCACTGGGTATAAGTTTGTTTGTGGGTCTACCTATCAGACAGATAAAACAGAGGTTTTTGAAGGACAAGAATACCCTGTATGCTACGTCAGCGTTTCCTCGTCTTCGCATCCATTCTTCACAGGAAGCAAGAAGCTTGTGGATGCTGAGGGTCGAGTTGATAAGTTCTTGAAACGATACAGTGGCATTAAGCAGTCTGCTCCTAAGCCTGAAACCGTTGTGGAAGATGTTCTTCCCAAGGGTAAGAAGAAATCTCCTGCTAAGAAGAAAAAATAGTTTGAGCAGAACTTTCTGTTATCTAGAGAAAAGCGGGGTGAACACCCCGCTTTTTTTGTTTTAATAAGTCTCTCTTTTTGAATCTGACTTTTCAGAGTAAAGTCTAGTGTTCCCCAAAAATTGATTGCCAATGTACACTCTGGTCTTTGTTAGAGAGATACTAGAGTAAAGGCAGAAGAAGTCGTTCATGGAAATAAAAGTTTTAGAGTGTTTAAAGCGCCTTGAAGAAGTTGAAAAGCAGATATCCGATCCGAATATCTTTAGTAATCCTAAAGAATATAGTTCGCTGAGCAAGGAGCATGCGCGTCTTTCTGAGATTAAAAATGCTCATGAGTCATTGGTTGCGACAAAGAAAATTCTTCAGGACGATAAACTCGCTTTATCAACAGAGAAGGATCCAGAAATAGTAGCTATGCTAGAAGAAGGAGTTCTTGTAGGGGAAGAGGCTGTAGAACATCTATCGAAGCAGTTAGAAAACCTGCTTATTCCACCTGATCCAGATGATGATCTCAGTGTGATTATGGAGTTGCGAGCAGGAACGGGAGGAGATGAAGCGGCTCTTTTTGTAGGGGACTGTGTGCGCATGTATCACCTTTATGCAGCAAGTAAGGGGTGGCAATGCGAAGTTCTCTCTGCATCGGAGTCAGATCTCGGAGGCTATAAAGAATATGTTATGGGGATTTCTGGGGCTTCTGTGAAACGTTTCTTGCAGTATGAAGCAGG
KOK=        44
KK=  107582  LL=  108091  Z=    6.03  JJ=  107462  DL=   510
A===      111      112      113      114      121      123      124      131      132      133      134      141      143      144      211      213      214      223      224      231      233      234      243      244      313      314      323      333      334      343      413      433
B===      222      122      422      322      212      412      312      242      142      442      342      232      432      332      221      421      321      411      311      241      441      341      431      331      424      324      414      444      344      434      423      443
RRR=   16.243    0.526   10.172   12.800   -0.046    2.961    0.358   -0.146    0.685   -0.709   -0.135   49.417    6.571    8.901    0.036    0.176   -0.102   -0.296    0.460    0.099    0.884    0.003   -0.001    1.213    0.225    0.155    0.724   -0.459    0.225   -0.633    0.155    0.776
X1==    4.944    0.129    3.566    2.968    0.129    3.175    0.275    0.345   -1.170   -0.759   -0.931    8.070    1.069    2.695    0.129   -0.301    0.275   -0.143   -0.351    0.568    0.350    2.203   -0.797    1.023    0.241    1.069   -0.650    0.634    0.551   -0.449    1.069    0.551
X2==    3.285    4.081    2.853    4.312   -0.357    0.932    1.305   -0.423   -0.586    0.935    0.145    6.123    6.145    3.303    0.277   -0.586   -0.373    2.062   -1.312    0.173    2.526    0.001    0.001    1.186    0.935    0.145   -1.114   -0.725    0.409    1.409    0.145    1.409
CD1=       12        3        6        6        3        5        2        2        0        0        0       13        2        4        3        1        2        1        1        2        1        3        0        2        1        2        0        1        1        0        2        1
CD2=        7        9        5        6        2        3        3        1        1        2        1        8        7        4        3        1        1        5        0        2        4        1        1        2        2        1        0        0        1        2        1        2
AAATACCGGAAAGTTTCTCTTCACAACCCATATCTTTTTAACTCTCTTGGAAGTATTCGATTTTTAGAAAGGCTTAAGTCGGTGTCGGACAGCATTATAGATTCTAATAAGGCTCCGATCGGTATTTTTTATATTTAACCCACAAAAGAAGTCCATGGAAAAATGAAACTTTCTCAGAATGTTTTTAGAGGATTTAAAGCGATTTGGTAGGCAAAAAGCAACCTTTAAAATACAAACAGAATCGCTTTAAAGAGGATTTTGAAAATCGGTATTAAAATTTAGTTTGCGTCGGATTCCGTGGTTATAAGAGTTTCTGAAGGAGTTTCTTGTTCACTGGCTTTTTTCTGAGCTAGAAGGAGACAGAGACTAGCTCCTAACATCAGAAAGAACCCTAAACCTTCTTGGAAAGATGGCATTTCTCGTTTACATAGGTAAGAAAGAATCCATCCAAAGATGGGCTCAAAGATAAGAAGAGCCCCTAAAAGAGCTGTAGACAGATGAAGAGAAGCT
KOK=        45
KK=  120452  LL=  121231  Z=    5.63  JJ=  120302  DL=   780
A===      111      112      113      114      121      123      124      131      132      133      134      141      143      144      211      213      214      223      224      231      233      234      243      244      313      314      323      333      334      343      413      433
B===      222      122      422      322      212      412      312      242      142      442      342      232      432      332      221      421      321      411      311      241      441      341      431      331      424      324      414      444      344      434      423      443
RRR=   35.217    4.483    1.815   22.517    0.230    2.043    0.756    1.205    0.120    0.145    0.765    1.046    8.671    0.070   -0.124   -0.526    5.617    0.273    6.681   -0.108   -0.093    2.320   -0.624   -0.329   -0.433   40.464    9.652    4.515   -0.024   -0.024    0.825    0.164
X1==    7.421    1.535    2.077    4.135    0.974    1.483   -0.906   -0.740    0.760   -0.203    0.411    0.310    2.055    0.121    0.413   -0.684    3.016    0.112    3.845   -0.684   -0.151    1.329   -0.357    0.957   -0.203    6.986    3.578    2.270    0.105    0.105    2.877    0.105
X2==    4.745    2.920    0.874    5.445    0.236    1.378   -0.834   -1.629    0.158   -0.714    1.860    3.371    4.219    0.579   -0.301    0.768    1.862    2.446    1.737    0.158    0.617    1.746    1.746   -0.344    2.132    5.793    2.698    1.989   -0.232   -0.232    0.287    1.558
CD1=       17        6        5        9        5        4        1        1        3        1        2        3        4        2        4        1        7        2        8        1        1        3        1        3        1       10        5        3        1        1        5        1
CD2=       12        9        4       10        4        5        1        0        3        1        4        7        7        2        3        4        5        7        5        3        3        4        4        1        5        9        6        4        1        1        2        3
GCTAAGAAGACGGCAGCTAAAAAAGCTCCAGTAAGAAAAGTTGCAGCTAAGAAGACTGTAGCATCTGTTATTCATTCCGGCGAAGTCTGGTTGCCCGAGCCTCGTTATGGGGACACTCTGGGGATAAAACTGTGATACTTGCTTCCTATCCAGCGCGCCCTTCGATTGCTCTTTTTGGACGCAAAACAGTAGCTAAAAAAACTGTAGCAGCTCTTAAGCCTGTAGCAAAAAGAGTAGCTTCAACAAAAAAATCTTCCGTAGCAGTAAAAGCTGGAGTTTGTATGAAAAAACATAAACATACTGCAGCTTGTGGACGTGTAGCTGCTTCTGGTGTAAAGGTTTGCGCTTCTGCAGCTAAAAGAAAAACGAATCCTAACCGTTCTCGTACAGCTCACAGCTGGCGTCAACAATTAATGAAATTAGTCGCTAGATAGTCGTATCGCTTTCGATGATTTTCTAAGTAGCCGGGAATAAGAATTCTCTTTTCCCGGTTTTTTGTATTTATTGGCTGAGTCGAAATGCCTTAAGAAGATAAAATCTGGGAACAAAAAGAATAATCCCAGAATTATTGGGTTTTGGCGATGGATTATGGGAAACAGCCAGAATAGTATTCACATAACGTCTACTAAAGATTTTGTTCAGTATATTGAACGTGAACGATTTAGAGTGATTGTGATTGGCTCTTCATCTCTTGAGGACAAAGATATCTTTTCGGAACTTTATATTTCTGGAAGGAAGAGCTTTTTTGACGGACAGCGTTTGTTGCAACAAGAGCTCTTA
KOK=        46
KK=  129242  LL=  130351  Z=    5.41  JJ=  129242  DL=  1110
A===      111      112      113      114      121      123      124      131      132      133      134      141      143      144      211      213      214      223      224      231      233      234      243      244      313      314      323      333      334      343      413      433
B===      222      122      422      322      212      412      312      242      142      442      342      232      432      332      221      421      321      411      311      241      441      341      431      331      424      324      414      444      344      434      423      443
RRR=   13.913   11.203    0.376   65.135   -0.558    1.801    0.101    0.194   -0.090   -0.204    0.095    4.979   13.775   11.125    0.434    0.349    3.912    5.467    5.374    2.935    0.162    0.044    6.909    3.730   -0.085    3.175   13.701   -0.120    0.082    0.312    2.578    0.868
X1==    2.956    2.801    0.485    8.051   -0.654    2.072    0.081   -0.652    0.402    0.829   -0.131    4.371    3.265    3.411    1.074    0.402    2.142    3.593    4.038    2.072    0.036    1.142    3.138    2.045    0.095    4.624    4.355   -0.107   -0.267   -0.267    1.228    0.612
X2==    4.706    3.999    0.775    8.090    0.853    0.869    1.235   -0.297   -0.225   -0.246   -0.726    1.139    4.218    3.261    0.404    0.869    1.826    1.522    1.331    1.416    4.479    0.039    2.201    1.824   -0.899    0.687    3.146    1.125   -0.307   -1.169    2.099    1.417
CD1=       12       12        4       19        4        7        4        2        4        3        2       12        7        8        8        4        8       10       12        7        2        4        7        6        2        9        8        1        1        1        4        2
CD2=       16       14        5       17        7        5        5        3        3        2        1        5        8        6        6        5        6        6        5        6        9        2        5        4        1        3        7        3        1        0        5        3
GACGTTCTTTCTCTTCAAGGATTTTGCTTTCTAGTAGACGGATTTCTTCCTGGTGTCTCTCGATTTCTTTTTTAGGAACAAGGCCAAGTTGCATCCACTGGGTAAGATCATGAAGCTCTGATTCTAATTTTTTTAAACGCTCACTTTTCATTCGTAAATAGTCCTGTTCTATGATTGAAACCGGAAACCCCCTGAGAGCCAATTTACTTGCTTCCTACCAAGGGTAACTGCATCTTTTGCTCAGACAGAGCAAAAAGTGAGCAGGCATAAACAAATAGATCAGGAGAGATTTTGGCTAATAAAATACTCATTCCAAAGTATTTGTTCAACTGATAAGCCAAGCTCTGCTAGCTTTTGTAAGAAGTCAGGAGGCTAGGGTATTCGATACTTAAAAAAAAAGCAAAGTTTGCTTTTTTTGAAAAATAAAAATTTTGCTATGGGAATTTTCTAAAAGTATCACCTTCAATCGATAGATTCGTCTTATGGATTCAGACTTTGCTAGGCATGTGCATTCATCAGATATTGACTGGATAGAATCTTTGTTCGAGCGATTTGAGAAGCATGAGCCGATGGATTCTTCATGGAAATATTTCTTTGAAGGTTATCAGGTTGGGAAGACGGAGGGGAGCCCAACAGAATCTTCTCATGATCAAGTCTTTACGTCTTTGCAAGAGAAAAAAGCACACAGTCTTTTGATGATATACCGTTATTACGGCTATTTACAGGGGCAAGTGTCTCCAATATCCTCATCAGAAGAATCTTCTCTAGTTACAGAAAAGGTTCGTAATTTCGATCCTCAAGAAGAGATTCCTTCTTTAGGATTATTACCGCAATCTTATGTTCGTATAGCAGACTTTATTCAGGTATTAAAAGAGAAGTATTGTCGGAGCATCGCTGTTGAGACATTGAATTGCTCTCCTGAGATCCAAGAATATATCTGGAAACTCATGGAAGGAGAGAAGCCCTCTTTAACCAAAGAAGTTCTTCTGGAGCGATATCGAGACGTAAAAAGAGCAGTAGCTTTTGAAGAATTTTTACAGGTTAAATTCACAGGACGAAAGCGCTTTTCTCTAGAAGGTGGAGAGAGCTTGGTTCCCATGTTGGAGCATC
KOK=        47
KK=  139772  LL=  140701  Z=    4.82  JJ=  139562  DL=   930
A===      111      112      113      114      121      123      124      131      132      133      134      141      143      144      211      213      214      223      224      231      233      234      243      244      313      314      323      333      334      343      413      433
B===      222      122      422      322      212      412      312      242      142      442      342      232      432      332      221      421      321      411      311      241      441      341      431      331      424      324      414      444      344      434      423      443
RRR=   34.432    0.394   -0.567    0.157   -0.625    1.131   -0.291    6.026   -0.021    1.242   -0.159   60.780   24.904    0.568   -0.301   -0.499    0.025    4.065    3.759   12.272    7.486    3.774    4.700    0.697    1.169   -1.034    2.405   -0.027   -0.041    0.368    3.656    0.041
X1==    5.935    0.308   -0.609   -0.236   -0.239    0.607   -1.678    3.128   -0.085    1.782    1.285   10.929    6.282    2.272   -0.785    0.607    0.146    3.533    2.124    1.990    3.236    0.998    5.622    0.531   -1.063    1.285    2.359   -0.693    0.100    0.100    2.950    0.100
X2==    5.801    1.278    0.931   -0.667    2.621    1.865    0.174    1.927    0.252    0.697   -0.124    5.561    3.965    0.250    0.383   -0.823    0.174    1.151    1.770    6.166    2.313    3.781    0.836    1.313   -1.099   -0.805    1.019    0.038   -0.408    3.695    1.239    0.412
CD1=       13        4        1        2        3        3        0        6        2        3        3       19        9        5        2        3        3        8        7        5        5        3        9        3        0        3        4        0        1        1        5        1
CD2=       20        8        6        2       11        7        3        8        4        4        2       13        8        2        6        2        3        5        5       15        6        7        3        3        1        1        4        2        1        6        4        2
GTTTAAAAATTTTATTTGATTTAGCCTTATTTTTTAGTTTGTAAAAGAAATTTTTTTTGTGAAGACTCACGATCTCGCAGATACTTGGCAGCTATATTGGTCGACAAAAGAAATCCATCATAGGGATGTTTTGATCGAATCCTACCTTCCTTTAGTAAAGAATGTAGCGCATCGGCTTGCTTCAGGAATGCCTTCTCATGTAAAGATGGAAGATCTTTATGCTCTGGGGGTTGAAGGGTTGATTCGTGCTGTCGAACGTTTTGATCCAGAAAAAAGCAAGCGATTCGAGAGCTATGCTCTTTTTATCATAAAAGCTGCGATTATTGATGGATTGCGCAAACAGGATTGGGTACCACGCAGTGTTTATCAAAGAGCCAATCGATTAGCTGATGCGATGGATTCTTTGAGACAGACTTTAGGTAAAGAACCTACTGATGGAGAACTTTGTGAGTATCTAAATATTTCACAACAAGAGTTATCCCATTGGTTTTCCTCCTCTAGACCTGCTCTAGTTCTTTCTTTACATGATGATTTCTCCTGCCAAGATGACGATGAGGGGCTTGCTTTAGAAGAGCGCATAGCAGATGAGCGAGCGGAAACCGGATACGATGTCATCAGAAAAAAAGAAGCTATTTCTATTTTGACAGAAGCTTTGCTGGCTCTTGATGAAAAAGAGCGGCAGGTTATGGCTCTTTATTACTATGATGACTTGGTATTAAAAGAAATTGGGAAGATTTTAGGAGTGAGCGAGTCCCGAGTTTCTCAGATACACTCCAAAGCTTTATTGAAGTTACGAGGTACATTGTCCAGTCTGCTTTAGTAACTGTCTCCAGAAGATCCTCTTTGTATTTTTCCTATCAATATTCTATTGGAGAAGCGCGTCGTTTTTTTGACGAGGTGTCTGCTATCGCTTGCCTTGCTATAAAAAGA
KOK=        48
KK=  162302  LL=  163321  Z=    4.56  JJ=  162122  DL=  1020
A===      111      112      113      114      121      123      124      131      132      133      134      141      143      144      211      213      214      223      224      231      233      234      243      244      313      314      323      333      334      343      413      433
B===      222      122      422      322      212      412      312      242      142      442      342      232      432      332      221      421      321      411      311      241      441      341      431      331      424      324      414      444      344      434      423      443
RRR=   43.383    9.671    7.298    2.113    1.075   -0.297    2.034   -0.027    0.622    0.981    0.199    7.691    0.118    3.688   -0.366   -0.040    1.738    7.708    3.676    3.515    0.356   -0.027    2.475    5.248   -0.069   23.801    8.027    0.613    6.701    1.562    0.009    0.003
X1==    5.760    2.239    3.732    3.120    0.883   -1.065    3.184    0.118    0.759    2.008    0.130    3.120    1.618    3.286   -0.473    0.151    0.955    2.639    1.561    2.583   -0.410   -0.594    1.659    1.969    0.383    4.596    4.511    0.167    2.005    1.005    0.130    0.005
X2==    7.532    4.318    1.955    0.677    1.217    0.279    0.639   -0.229    0.820    0.488    1.532    2.465    0.073    1.122    0.774   -0.262    1.819    2.921    2.355    1.361   -0.869    0.046    1.492    2.666   -0.180    5.179    1.779    3.679    3.343    1.555    0.073    0.661
CD1=       18       10        9        9        7        1        9        3        4        4        2        9        4        7        4        3        5        7        6        7        1        1        4        5        2        8        7        1        3        2        2        1
CD2=       22       15        7        4        8        4        4        3        5        3        4        7        2        3        7        3        6        9        7        6        1        2        4        5        2        9        5        6        5        3        2        2
AAAAGATAGAATGATTTACAGCAATATAGAGGGATAACGGAAAGGATTGTTAATAATTTAATGTTCCTATCAATTGTTTTATGGTTTATGAAAAACAATTTTTAATTTAAAATTAGAATAGATTTTGAAATAAATTATTCTGGTTTCTGCTCATGAAAAAAAGAAGCAGTCGCAAGCTAGCTCAAGTGATTGGGCGTAAGACGGGAAACTATTTCCCAGCTTCTATTGAATGTGAAACCAAGAAAGAGCACAAACATCATTACAGCACAGCCTCAAAAGAAAAAGAGTCTCTACGAAAAAGAGCGAAAGAGTTCGATGTGCTAGTACATTCGTTATTAGATAAACACGTTCCTCAAAATTCTGACCAAGTTTTGATTTTTACGTACCAGAATGGCTTTGTGGAGACAGACTTTCATAATTTTGGGCGATATTCTGTGAAACTGTAGTGGGGGAGAAAGATCAAATAAAAAACTAATAAGTGGGATTAACCCAAAATGGAAAGACGGGGAGCCTGGGTGTATATATTGGTCTCAAAGACCGCCCAGTAATAAAGATCTCCAAAATCTTTATCACTGAGCGGTTAGGCATGAGTGCCTGCTTGGGGCTACAGAGATGCACTTTATTGCATCTACCCGCTTTTCTTTTCCGTCTAACCTATTTTTTGGTTTTTTTCGCAAGGCCCAGAGCCTTGCGTTTTTTTTTGTCCAAATGTTTTTATTCCGATCTTTTGTTTTAATTTCATAATTCACTGTTTCAGTTTAAAATTATTATTACCTATTCATTGGTTTTTTGTTTTTTAGGAAAAAATCATGTCAATTTCTGGAAGTGGTAATGTATCTCCTGCAACTCCTGATTTTGACCCATCCATCTTGATGGGAAGACAGGCGGCATCAGCTCATGCAGCCAAAGAGGCCTCCGGAGCATCCAAGGCTACGGAAACGTCTGCTGCAGAACAACAAGCGTTAATTAGTTCTGGAACGGAACTAGACTATGTCACGGATTTGCAGCAAAGCGAGGGTA
KOK=        49
KK=  163742  LL=  164191  Z=    7.41  JJ=  163622  DL=   450
A===      111      112      113      114      121      123      124      131      132      133      134      141      143      144      211      213      214      223      224      231      233      234      243      244      313      314      323      333      334      343      413      433
B===      222      122      422      322      212      412      312      242      142      442      342      232      432      332      221      421      321      411      311      241      441      341      431      331      424      324      414      444      344      434      423      443
RRR=    7.798   -0.281   -0.303   39.402    0.524    0.376   -2.099    1.328    0.295    0.028    0.143    6.637    0.995    0.188    0.806    0.072    4.411    0.362    3.471   -0.738    0.267    0.003    0.923   56.754   -1.025   27.456    7.741   -0.113    0.086   -0.197   -1.239    0.500
X1==    2.518   -0.741   -0.387    5.624    1.382    0.592    1.986   -1.221   -1.160    1.052    0.852    3.308    0.852   -0.264    0.674   -0.284    1.175    0.738    1.361   -1.160    0.143   -0.003   -1.003    9.133    1.052    6.587    4.143   -0.613    0.282    0.282   -1.060   -0.718
X2==    3.096    0.379    0.783    7.007    0.379    0.636   -1.057   -1.088   -0.254    0.026    0.168    2.007    1.168   -0.711    1.196   -0.254    3.753    0.490    2.550    0.636    1.868   -0.920   -0.920    6.214   -0.974    4.168    1.868    0.185    0.303   -0.697    1.168   -0.697
CD1=        6        1        1        9        4        2        4        0        0        2        2        6        2        1        3        1        3        2        3        0        1        1        0       11        2        8        5        0        1        1        0        0
CD2=        5        2        2        8        2        2        0        0        1        1        1        3        2        0        3        1        5        2        4        2        3        0        0        7        0        5        3        1        1        0        2        0
CTTCTTTGAATGAGCAGACAATTAATGCTTGGACAGAAGTTAGGTTGGGAGGAGAAATGGTTTCCACTCTCTTAGACCCCAATATTGAGACGTCTTCTCTTCTACGTCGAGCTCCTACCGTAAGTAACGAAGGGATGGTCGATGTTTCGGATATGGGAAACCAGACTACAAGTTTATCCATGGAAGGATTAGTAAATACTGTTGTTGATGATCCAGCTTCTGCAGAAGAAGAAAAAAAGACTGAAGAGCTCTCTTTGGAAGAGATGGCAGCCATGGCAAAAATGATGGCAGCGCTATTAAGCTCTGGTCAAGGGATGGCAGTTTTTATAGCTTCTTCCACTCCTAGTTCAGGCTCAACACAATTTCCTGAACCTAAGTTCTCAGGAACTATCCCACATCATTTTTCCAAAAAGGAAGATAACGAAACCATTTGGGGATTGGATTCTCAGA
KOK=        50
KK=  171542  LL=  172591  Z=    5.96  JJ=  171422  DL=  1050
A===      111      112      113      114      121      123      124      131      132      133      134      141      143      144      211      213      214      223      224      231      233      234      243      244      313      314      323      333      334      343      413      433
B===      222      122      422      322      212      412      312      242      142      442      342      232      432      332      221      421      321      411      311      241      441      341      431      331      424      324      414      444      344      434      423      443
RRR=   -2.018   -3.210   -0.029   13.564   -0.175   20.628    2.170   -0.104   -0.229    1.182   -0.155   11.020    0.435   23.227   -0.284   -2.344   -1.223   16.416   30.023    2.056   -0.482   -0.467   -3.555   -0.777   -0.636   44.652   48.900   -0.010    1.494   -1.612    0.036    0.365
X1==   -0.519    4.711   -0.257    2.276    0.876    3.093    0.644   -0.908   -0.501   -0.710   -0.738    4.846    2.073    6.865    1.424    1.895   -1.130    3.660    4.653    1.296    2.380   -0.923    4.249    0.962    1.426    6.993    6.310   -0.518    0.992   -0.545   -0.035   -0.545
X2==    3.892   -0.681    0.115    5.959   -0.200    6.670    3.371    0.115    0.457   -1.665    0.210    2.274    0.210    3.383   -0.200   -1.237    1.083    4.485    6.452    1.587   -0.203    0.506   -0.837   -0.808   -0.446    6.385    7.750    0.019    1.506    2.956   -1.026   -0.669
CD1=        2       12        2        6        5        8        4        1        2        1        1       10        5       12        6        6        1       10       12        5        6        1        9        4        4       12       12        1        3        1        2        1
CD2=       14        3        4       15        4       15        9        4        4        0        3        8        3        8        4        1        5       10       13        6        2        3        1        1        2       13       14        2        4        6        1        1
AGGAGCGAAGCGATGAAGGAGATGTATTTGCTCTGGAAGCAAAGGTTTCTGAAGCTAACAGAACATTGCGTCCTCCAACAATCGCCTGAGGATTCTGGCTCATCAGTTGATGCTTTGCCTGAATGAGAGTGGACTTAAGTTTCCCATCAGAGGGAGCTGTTTGAATTAGATAATCAAGAGCTAGATCCTTTATTGTGGGATCAGAAAATTTACTTGTGAGCGCATCGAGAATTTCGTCAGGAGAAGAATCATCATCGAACGAATTTTTCAATCCTCGAAAATCTTCTCCGGAGACTTCGGAAAGATCTTCTGTGAAACGATCTTCAAGAGGAGTATCGCCTTTTTCCTCTGTGCTCTCGGATTTCTTTTCTGCTTTATCCGCTGTTGGTTTGCGACGAGCTTCTAATGATTCAAACTTCTCTCCTTTTTTTTTGATTCGGGTTGCAGCTGCAGGATTTATGAGATCCTCACATCCTTTGAGCATACTTGCCTCAGAAGCTTCCTGAGAGCCGATAACCTCTTGTGCATCTTGAGTAGCTGCAGCAGCTTGTGCTCGCGCAACGTCTACTGTTTGGGTGCTGCCTAGCCCTCCAGCTCCTCCTGATGCAGTCATCTCTTCTCACCTCACGGTTAGAAAATTTGAATTCTTCCCAAAGGCTGGATTCTAATTTCAGGTAAAACTTCTTGGTAAGAAATCACAGCGATATCAGGGAATTCTGTCTCTATCAATTTCCGTACATAGCGTCTGACATCAATTGCTGTCAACAGCACAGGAGGCTGTCCTCCAGGAGGTGTAGGAGTAATAGTCATCCGCATAGATTTTAAGATGAGGTTTACAGAATCTGGATCTAAAGCCAAATAAGATCCTGCAGAAGTTTGTTTGATTGCTCCGCGGATCATCTCTTCAATTTCAGGATCGAGCAGATATACAGAAATAGCGGATTGCCCTTGAGAGAACTTGAAGCTGATATAGAGTTTCAAGGAAGAGCGCACATATTCAGTAAGTAATACTGTATCTTTTTCCGTCTGTGCCCATTCGCTCAAAGATTC
KOK=        51
KK=  190232  LL=  191281  Z=    4.79  JJ=  190082  DL=  1050
A===      111      112      113      114      121      123      124      131      132      133      134      141      143      144      211      213      214      223      224      231      233      234      243      244      313      314      323      333      334      343      413      433
B===      222      122      422      322      212      412      312      242      142      442      342      232      432      332      221      421      321      411      311      241      441      341      431      331      424      324      414      444      344      434      423      443
RRR=   -0.593    1.646    0.268   88.069    0.558    1.058    1.150   -0.016   -0.946    0.154    0.019    6.081    4.605   -0.531   -1.249    0.580   38.674    2.690    2.678   -1.435    0.023    1.233    7.215    0.107   10.351   13.997    8.181   -1.456    0.228   -0.907   -0.110   -0.270
X1==   -0.235    1.754    0.691   11.389    1.270    3.167    0.804    0.093   -1.072    0.898   -0.187    2.873    1.146   -0.527    2.238    0.139    6.734    1.412    1.956   -0.467    0.187   -0.825    5.926    0.112    1.647    7.143    3.222    1.747    1.300   -0.371   -0.187    0.464
X2==    2.520    0.938    0.387    7.733    0.440    0.334    1.431   -0.168    0.882    0.172   -0.101    2.117    4.020    1.007   -0.558    4.173    5.743    1.905    1.369    3.076    0.126   -1.494    1.217    0.960    6.284    1.959    2.539   -0.833    0.176    2.444    0.586   -0.580
CD1=        4        8        4       25        7        8        5        3        1        3        2        9        4        2        9        3       16        5        7        2        2        1       11        3        4       13        6        3        3        1        2        2
CD2=        9        6        4       15        5        4        5        3        5        3        2        6        8        3        3       11       12        7        5        9        3        0        4        3       13        5        7        1        2        5        3        1
CTTGCTGCACAAGTGCGTGTGGATATCCTTCTTGCGGATGTGCTGACGGAGAAGGTGGCTGCGGAAGTTTTGGAGCCTTAGTATGTAGTTGTGCCGAATTATGGTGCTGTCAAGAGTCTCCTACAGAAGAAGCAAATTTGGAAGAATATGCTCGTAAGCTTGAAGCTTTAGAAGTAGCTGTAGGTTCTACCACATTCATGTTGGGACTACATAATTTAGGGATTTCTTTCTCTGATCTAGTAAAAGGAAATGTCCCCAATCTGCCTACCCCAGAACAACTAGAGACGGCTTGTAAAGAAGCAGTTTCTAGCCTTGGGAAGTTGATGATGCGTATGACTCAAGAGAAATGGTTGTCACGCCTTTGCTCTTGTGCAGGAATTTTAGATAACCCCTTCTGGAAAGGAGCTATTTGCAGTGGATTAGCAGGCGGTACATATATGCTGCCTCTTCAAGATCTAACATCTCGTGTTAAAGTTGTTACATCTTCAGGCAACAAGCAAGAAGCTGAGAATTTAGATCTTGAATTACTATTGCCTGCTTTGTCTAGCTTGCATGTAACAGGAACAGAAGAGGATTGTGATGACGAAGGTCAAGGGCTAAATACAGACCAGTTGACCATGCTTCTTTGTAAGTTCTGCTCAGTTCTCTCCGCAGCTATAGGAAATGAGCACATACCTATTTGGTTAACACCTAAACAGATGACCGAGATTCTATGCGTCTGTATGGTAATGAGTGGTATTTCAATAGTTGGCGGACCTTCTAATCAGAGTACGGAATACCAAGAATTTCAGCGTGTAGTCATGCAAGAAAGTTTAACGCATTTGCGATCATCCTTGAGAGCTTCTAAGAGAACAAATAACAGAACTCGAGCAGAAGTGCGTAAACTAGTTGTGAAATATACGTCACAAAGTGCTTTCCTAACCCTATTAGAGGGTCTAAGAGATCCAAATAGCAAAGAAAGTAAAGATCTTATGAGAGAATGCTTCGCTTCTTGGGCACAGAAAGCAGGTGTGCAAAGCTCTTCTATCTAGAAGTACTTTTATTCCCTAG
KOK=        52
KK=  203222  LL=  204241  Z=    5.59  JJ=  203162  DL=  1020
A===      111      112      113      114      121      123      124      131      132      133      134      141      143      144      211      213      214      223      224      231      233      234      243      244      313      314      323      333      334      343      413      433
B===      222      122      422      322      212      412      312      242      142      442      342      232      432      332      221      421      321      411      311      241      441      341      431      331      424      324      414      444      344      434      423      443
RRR=   19.157    4.859   10.281    6.429    0.654   -0.290    1.317    1.350    0.604   -0.023   -1.426   65.956   23.780   -0.189   -0.282    0.604    0.058   10.234    0.528   -0.024    6.752    1.058   10.737    1.067    0.013   -0.398   -0.243   -0.977    0.061    0.077    3.719    4.687
X1==    4.012    1.724    4.446    3.661   -1.852    0.397    0.864    1.611    0.890    0.655    1.100    6.642    7.030    0.457   -0.064    0.890   -0.382    3.179    2.351    0.890    2.496   -0.779    1.287    0.586   -0.389   -0.218    1.950    1.698    0.800    0.071    1.100    2.258
X2==    4.775    2.819    2.312    1.756   -0.353   -0.732    1.524    0.838    0.679   -0.035   -1.297    9.931    3.382   -0.414    4.405    0.679   -0.153    3.220    0.224   -0.027    2.705   -1.357    8.342    1.819   -0.035    1.823   -0.125   -0.575    0.076    1.076    3.382    2.076
CD1=       15        9       14        9        1        5        4        8        6        5        4       14       13        2        5        6        2       10        6        6        8        1        4        2        3        2        7        6        3        2        4        5
CD2=       12        9        5        6        3        1        6        3        3        1        0       20        6        2       12        3        3        7        4        2        4        0       13        6        1        4        1        0        1        2        6        3
AAAAAACCATTGCAACAGAAATATTCTGTTTGCGATGCCAAACACTAAAAGTTAAGTCCAGACAAATCTGTTAAGACGTACCGGGAACCCCTCTGTGCCCAGCTACTGTGCAGCTAAACGAAAAGAGAAGCTTGCAAGCAACCCCCAAAGCATTCTCTTTCCCATAACAATTACAGCCCTTTAGCAACAGCCTTAGCACCGGCTTCTTGTAACTTCTTAACAGTGTCTTCTGCATCACTTTTAGAAGTTTTTTCTTTAACCGTCTTAGGTAATCCTTCAGTCATTTCTTTAGCTTCTTTCAAAGCTAATCCAGTAACTTCTCTAACAACTTTCAAAACCCCGATTTTCTTATCAGAAGGAACGTCTTCCAGAATTACAGCAAACTCTGTAGGCTCTGCAGAAGCAGGAGCATCACCAGCGGCAGCAGCACCAGCAACAGCTACTACAGGAGCGGCAGCAGTAACGTCCCACTTTTCTTCCAATAATTTTTTAAGCTGAGACAATTCAAGCACCGTCAAGCCGCTCAACTGTTCTACTAAAGTTTCCAAACTTTCTGTTGTCACTTTGTCACCCTTATTTTTTAGAATGTTAACACTACTCTTGAGTTTTTTCTGCTTTCTGGTCGACACAAGAAATAACACCAGAAAGAACTGAATTCATAATTCCTACAACTTGAGACATAGGAGCAGCAATGAGTCCAACAACTTGCTGTCTAAGCTCTTTCATAGAAGGCAATTTAGCAACGGCCTCAACTTCTCGCCCAGACAAAGAAGCATTATCTATTCTTCCAGCTAGAAAAACTAGAGAATCATTATGCTGTTTATTGAAATCTAACACTTGCTTCGCAGCAGATACTGGATCGCCATAGGCGAATACAACCCCAAGATGACCTTCGCTGTCTTCTGGATCCATTTCTACGCCAGAAGTCTCTAAAGCTTTAAAAAATATCTTTTTCTTTAAAACTTCAAACTCAGCAGAGACCCCGGAAAGATTATTTCTAAAACTTCTAGAATGCGCAGC
KOK=        53
KK=  209492  LL=  210031  Z=    4.72  JJ=  209462  DL=   540
A===      111      112      113      114      121      123      124      131      132      133      134      141      143      144      211      213      214      223      224      231      233      234      243      244      313      314      323      333      334      343      413      433
B===      222      122      422      322      212      412      312      242      142      442      342      232      432      332      221      421      321      411      311      241      441      341      431      331      424      324      414      444      344      434      423      443
RRR=   12.792   -0.004   11.848    3.694    0.765    0.463    0.306    4.582    0.015   -0.161   -0.201   40.314   -3.385    5.596   -0.004   -2.121   -0.683    1.153   11.964   -0.084    0.109   10.451    0.163    3.250   -1.169    0.955    1.529    0.440   -0.028   -0.028   -0.049    0.521
X1==    2.647   -0.005    3.069    1.602   -1.174    0.582    0.240    2.410   -0.106    0.248   -1.156    6.059    4.099    2.925   -0.005    1.959   -0.536    0.736    4.408   -0.106    0.371    2.549    1.635    4.049    1.802   -1.156    1.183    0.730    0.055    0.055   -0.280    1.055
X2==    4.832    0.825    3.860    2.306   -0.652    0.794    1.276    1.902   -0.144   -0.649    0.174    6.653   -0.826    1.913    0.825   -1.083    1.276    1.567    2.714    0.794    0.293    4.099    0.099    0.803   -0.649   -0.826    1.293    0.603   -0.506   -0.506    0.174    0.494
CD1=        8        3        7        4        1        3        2        6        2        2        0       10        6        4        3        5        1        3        7        2        2        4        3        5        4        0        3        2        1        1        1        2
CD2=        8        3        5        4        1        2        3        3        1        0        1        9        0        3        3        0        3        3        5        2        1        5        1        2        0        0        2        1        0        0        1        1
TGCCCGAAGAAATGGAACATGAGATCTTGGGCAAGAAACCACAAGTAGTCATTGCTATGCTCGACAATAAAATTGCTCAGCTCAACCAATCGATTGTACAACTCTATGACCGTCCAACACGAGTTATTGAACAATGATATTAACTACCCCTTCTGAACATAAAGCTTGTCTAGAAAAACAAGAGAAAGCTGTGGCTCTTCTCTTCCCAGAAAACTTTGTTAAAGATACTTTTTACAAACAACTCTTACAGATTGGTCGCACAGCCAAGCCTTTTCCAAAAGAGTTCTTGACAAAAGAAAATTTAGTTTTAGGTTGCCAAAGCGATCTTTACCTCCATGGCGAGTTCAAAAATAACGCAGCGTTTTTTTTCACCTATACCGAAGCTCTAATCTCTTCAGGCGTTGCTGTACTGTTCTCGGATATCTATTCAGGAGAAACTCCCGAAACCATTCTTACTTGCAAGCCTTTATTTTTTGAGAAGTTAAGTCGACACCTATCCATGGGGAGATCTCGTGGAGGAGAATCTCTATTCCTGAACAT
KOK=        54
KK=  228932  LL=  229231  Z=    6.00  JJ=  228662  DL=   300
A===      111      112      113      114      121      123      124      131      132      133      134      141      143      144      211      213      214      223      224      231      233      234      243      244      313      314      323      333      334      343      413      433
B===      222      122      422      322      212      412      312      242      142      442      342      232      432      332      221      421      321      411      311      241      441      341      431      331      424      324      414      444      344      434      423      443
RRR=   11.278   -0.325    0.285    0.601   -0.006    3.747   -0.145    4.392   -0.040   -0.689   -0.119   51.984    1.220    0.333    0.470    0.732   -0.145    8.249   -0.078    0.064    1.306   -1.554    3.366    0.341   -0.321   -0.119   -0.034    1.773    0.159   -0.201   -0.579   -0.561
X1==    4.281   -0.987    0.310   -0.479    0.013    3.052    1.342    2.310    0.052    1.338   -0.460    5.521    0.540   -0.319   -0.987   -0.948    1.342    2.400    0.096    0.052    2.090   -0.632    1.368   -0.439   -0.662   -0.460    0.090    2.364   -0.442    0.558   -0.460    1.558
X2==    2.634    0.329    0.921   -1.254   -0.476    1.227   -0.108    1.901   -0.773   -0.515    0.258    9.416    2.258   -1.044   -0.476   -0.773   -0.108    3.438   -0.810    1.227    0.625    2.460    2.460   -0.778    0.485    0.258   -0.375    0.750   -0.360   -0.360    1.258   -0.360
CD1=        5        0        1        0        1        4        2        3        1        2        0        6        1        0        0        0        2        4        1        1        3        0        2        0        0        0        1        3        0        1        0        2
CD2=        6        2        2        0        1        2        1        3        0        0        1       13        3        0        1        0        1        4        0        2        1        3        3        0        1        1        0        1        0        0        2        0
GTCGTCTTCTGTACAGCACATAGAGATTTCTCTATCTCTCCCATGACAGAAGAAAAAACAAACTCCGCATTCTTTCGATCTTTTCTAATTGTTTTAACCACCTCTTCCGTGAGAAGAGGGTCTTTTATAATTTCTAGATGTGCCTGCAAAATGGAAGCTATCTCTTGATATCCCTGCTTTCCCTTTGCTTCTTTTTCTAAAGCAGCTAGATCTGAACGAGATCTCTTCAAAGCCTTGTAGTAGCGACTGATCTCATGTTCCACTTCTTCTTGAGGAAGAGTTAGCTCTCGTATCCGCAAA
KOK=        55
KK=  236732  LL=  237301  Z=    4.74  JJ=  236402  DL=   570
A===      111      112      113      114      121      123      124      131      132      133      134      141      143      144      211      213      214      223      224      231      233      234      243      244      313      314      323      333      334      343      413      433
B===      222      122      422      322      212      412      312      242      142      442      342      232      432      332      221      421      321      411      311      241      441      341      431      331      424      324      414      444      344      434      423      443
RRR=   11.490    0.097   -1.083    0.173   -5.574   -0.531   -4.426   -1.083    8.606   -0.408   -0.855  108.552    4.346   -0.100    0.192   -0.169   -0.545    1.160   -0.561    8.328   -0.442    1.381   -0.899    0.455    0.463    1.103    0.146    2.441   -0.050    2.619   -1.114    4.556
X1==    3.638    0.602   -1.060   -0.792   -1.750    2.060   -1.286   -1.060    2.060   -1.389   -0.406   12.303    2.066    0.764    1.191    0.655    1.083    0.349   -0.212    3.465    0.474    0.821    0.821    1.109   -0.656   -1.231    2.154    4.985   -0.037    1.937    1.242    1.937
X2==    3.158    0.161    1.022   -0.218    3.186   -0.258    3.442    1.022    4.178    0.294    2.103    8.823    2.103   -0.130    0.161   -0.258   -0.504    3.327    2.645    2.403   -0.932    1.682   -1.095    0.410   -0.706   -0.897    0.068    0.490    1.352    1.352   -0.897    2.352
CD1=       11        4        1        1        0        5        0        1        5        0        1       20        4        2        5        3        3        2        1        7        2        2        2        2        1        0        4        7        1        3        3        3
CD2=        5        2        2        1        6        1        6        2        6        1        3       11        3        1        2        1        1        6        6        4        0        3        0        2        0        0        1        1        2        2        0        3
TAGTTGCCCAAGGACAATTGTGAACTCGACGAATAATACAGACTCTCAAAATCTAGATCCAAATGCTTCAGAGGTCGAAAAACTTCTCGACGAATCCGCAGAGGCAGAAGAGAAAGTAGATGATCATACGCCCCCTTCAGAACTTTTTATTCTCCCTCTGAATAAGCGTCCTTTTTTCCCTGGCATGGCAGCCCCTCTCCTTATAGAGGCAGGCCCCCATTATGAAGTACTTACACTATTAGCAAAATCATCCCAGAAACACATCGGTCTTGTCTTAACAAAAAAAGAAGATGCCAACACTCTAAAAGTTGGTTTTAATCAGCTTCATCGAGTGGGCGTATCCGCGCGCATTTTACGCATAATGCCTATTGAAGGCGGTAGCGCTCAAGTGTTATTGAGTATAGAAGACCGTATTCGCATCGTTAAGCCAATTCAAGATAAGTATCTAAAAGCCAAAGTCTCCTATCACAAAGAGAACAAAGAGCTGACTGAAGAGCTAAAAGCTTACTCAATTAGCATCGTATCGATTATCAAAGATCTTCTAAAACTAAACCCTCTGTTCAAAGAAGA
KOK=        56
KK=  245162  LL=  246031  Z=    5.38  JJ=  244862  DL=   870
A===      111      112      113      114      121      123      124      131      132      133      134      141      143      144      211      213      214      223      224      231      233      234      243      244      313      314      323      333      334      343      413      433
B===      222      122      422      322      212      412      312      242      142      442      342      232      432      332      221      421      321      411      311      241      441      341      431      331      424      324      414      444      344      434      423      443
RRR=   26.964    0.081   -0.164   62.990    1.460    7.508   -1.026   -0.093   -0.131    0.030    0.000   -0.574   -0.366   -0.433    1.179    0.205   24.582    1.619   -0.216   -1.409   -0.021    0.097    6.632    3.974   -1.163   36.474    6.306    0.533   -4.034    0.433    0.240   -0.279
X1==    5.160   -0.746    0.125   10.336    0.676    4.518    1.012   -0.397   -0.837    0.631    0.000   -0.357   -0.711   -0.314    1.150    1.305    6.179    1.992    0.461   -0.302    3.767    0.077    2.268    1.506    1.220    4.980    3.162    1.145   -1.254    0.356   -0.711    0.356
X2==    5.225   -0.109   -1.312    6.094    2.159    1.662   -1.014    0.234    0.157    0.047    1.366    1.610    0.514    1.379    1.025    0.157    3.978    0.813   -0.468    4.672   -0.006    1.266    2.924    2.639   -0.953    7.325    1.994    0.465    3.217    1.217   -0.337   -0.783
CD1=       16        3        4       19        6       12        4        3        2        4        2        2        1        1        7        6       12        7        3        3        9        2        5        3        5        9        8        4        0        2        1        2
CD2=       12        3        0       12        7        4        1        2        2        1        3        5        2        4        5        2        9        3        2        8        1        3        5        6        0       10        3        1        4        2        1        0
AAGAAGAAATTAGACTGAATACTGCTTTAGCACTTGTTCATCAAGGGTGTACAGATCCTCAAGTCCTCCACTATCTAACAGAAATCTTAGAAAGTAAAGTTCTCCATCGCATATTTTTACCTACTCACTCGACAGGAAAAGCTATACAGTTCTGGAAAGAATGCACCACTTTTCCTCTCATGAGCCAAGAAGACAAAATGAGAACGTTGGCTATGTATCGGGTAGCGGAAGATACCATCCTCTCAGCGTTACTAAAATTACCCAATGACGCCTATCTTCCTTACCTAGAGCGCATCCTCGCCTCACAAAAAACTATACTAGCAGCTAAAGCTATTGCTTTTTTATCGGTAACAGCTCATCCTCAGGCACTTTCTTTAGTCTCGAAAGCTGCATTAACTCCTGGAGACCCTATCATTCGCGCTTACGCTAATCTAGCTTTATATACAATGACCAAAGATCCTGAGAAAAAAGCTGTGCTATACCGATATGCTGAACAATTAATAGCGGATACCATTTTATTCACAGATGCTGAAAATCCGCTTCCCTCTCCAAGCTCTTCTTATTTACGCTACCAAGTATCCCCTGAGACCCGCACACAACTTATGCTAGCTATTTTGGAAACCTTAGTTTCTTCCAAAACGGATGAAGATATCCGCGTTTTTCTTTCCCTAATGAAAAAAACCCATTACAAAAATATCCCGATCTTATCAGGATTGTTAATGAGAATAGTGGAGTGATCTGGAGTGAAACGATTTTTCCCACTTTTTATTGGAGTGCTGCTCGCGCACACTTTGCCGTTAGAAGGTCTTTCTCATCAACAAGCTGTCCAAAAAAAAATTTCTTATCTGAGCCATTTTAAAGGCATTACAG
KOK=        57
KK=  253472  LL=  254281  Z=    6.11  JJ=  253082  DL=   810
A===      111      112      113      114      121      123      124      131      132      133      134      141      143      144      211      213      214      223      224      231      233      234      243      244      313      314      323      333      334      343      413      433
B===      222      122      422      322      212      412      312      242      142      442      342      232      432      332      221      421      321      411      311      241      441      341      431      331      424      324      414      444      344      434      423      443
RRR=   45.634    0.471    0.233    5.925    1.508   -0.230    1.613   -0.515    2.541   28.396    0.168    0.077    0.168   -2.159    3.581    0.734    0.357    9.771    0.114   -0.527   15.702    3.676    0.162    3.468    1.515    5.924   10.634   -0.394    3.504    1.161   -0.476   -0.002
X1==    7.822    0.456   -0.984    1.139    1.459   -0.439    1.662    2.171    0.787    4.864   -0.425   -0.193   -0.425   -1.172    3.466    1.399    0.368    4.830    0.263   -0.439    4.644    2.680   -0.486    2.973   -1.311    2.837    3.145   -0.121    2.987    0.989    1.206   -0.010
X2==    5.834    1.033   -0.237    5.202    1.033    0.525    0.970   -0.237    3.230    5.839   -0.395   -0.397   -0.395    1.841    1.033    0.525    0.970    2.023    0.435    1.201    3.381    1.371   -0.334    1.167   -1.156    2.088    3.381    3.260    1.173    1.173   -0.395    0.173
CD1=       19        5        1        4        7        2        5        6        4        8        1        2        1        0       11        5        3       11        3        2        8        5        1        5        0        5        6        1        4        2        3        1
CD2=       16        6        2       11        6        3        4        2        7        8        1        2        1        4        6        3        4        5        3        4        5        3        1        3        0        4        5        4        2        2        1        1
TCGCTGCAACTTCAGGGTTTTCATAATTTTCCTTAAGCATGACTTGGCACCACTTGGAGTGAGTGCACCCTATAGACAAAAAAATCGGTTTATCCTCTGCAGAAGCCTTTTGGAATGCTTCTGCCGACCAAGGGTACCAGTCCACAGGAGTATGAGCATAAAGAAGAAGGTATGGGGATTTTTCGGTAATAAGTTTATTCGTGAAAGGCTGGTCCGTCGTCATGATAAAAAATAAAAAAAACAAAAGGTATACTTTTAATTTTAAAATCAAAAACTATACTTTCCTAAATATTTTACTCGACAAAACCTAATAAAAAATGGTTATAAACAACCCAAAATCCCTTTTCCCTTCATTTTCTAATAACTAAATAGGGAATTCTTGATCTTAAACTATAATAAGCGTTACCATACGTCCTTTTATTGCCGAGTCTCTTTACGGAAGAGTGGCAGAGTGGTCGAATGCGTCTGATTCGAAATCAGAAGTCCCTCAACGGGGACCGGGGGTTCAAATCCCTTCTCTTCCGAATTTTCCTAACTATCTTATCTGTAACCTTTTACCTTTATTAGGCGTGGTAAATACGCTTTTTTGGTAAAATGGAGGGGTTTGGAGGAAGAGACTTCTTCTAATCCCTCTCTTCCTAAAGAATTTACAAATTTTTTAGTTTGATAGTAGAAACATATGCCTGTAGTACAGAAACCTTCAGTTTTGGAGTACGCTCCTGTTTCTCCTTCTACGACTTCTGATTCAAAAATACCAAACCACCGATCTGGAGCCTCTTGTATCAAGATCTCCATGATTTTGGTATGTTC
KOK=        58
KK=  254582  LL=  255481  Z=    4.88  JJ=  254402  DL=   900
A===      111      112      113      114      121      123      124      131      132      133      134      141      143      144      211      213      214      223      224      231      233      234      243      244      313      314      323      333      334      343      413      433
B===      222      122      422      322      212      412      312      242      142      442      342      232      432      332      221      421      321      411      311      241      441      341      431      331      424      324      414      444      344      434      423      443
RRR=    2.656    0.255   -0.440   27.748   -0.084    5.806   -0.036    1.390   -0.084   -0.843    0.644   12.267   -1.089    2.085    1.953    0.092   42.948    6.979   14.356    0.727   -0.306   20.064    0.137   -1.625    0.801   11.190    3.577    0.914   -0.002   -1.289   -0.288    2.118
X1==    2.108   -0.598    0.359    5.982   -0.105    2.496   -0.217    3.301   -0.779    0.829   -1.547    1.836   -0.891    1.108    1.375    0.859    5.722    1.367    3.038    0.859   -0.475    4.462    1.539    1.515    0.829    3.043    5.565    0.706    0.059   -0.667   -0.236    2.237
X2==    1.260   -0.427   -1.227    4.639    0.804    2.326    0.166    0.421    0.107   -1.017   -0.416    6.682    1.221    1.882    1.420    0.107    7.506    5.104    4.726    0.847    0.643    4.497    0.089   -1.073    0.966    3.678    0.643    1.294   -0.038    1.932    1.221    0.947
CD1=       10        3        5       13        4        8        2       11        2        5        0        6        1        3        7        5       11        5        6        5        2        8        4        3        5        7       12        4        2        1        2        5
CD2=        4        2        0        9        4        5        3        2        2        0        1       12        3        5        5        2       15       10       12        3        2        8        2        1        2        6        2        2        1        3        3        2
CTTCCGCTTCTGCTAAAAATGCAATATACAACACTAAACAGGGAAGACCTTGGCCTGTCATAGTAAGCCAAATCGCTCTTTTAATTATGAGAATTTCCTCTATTATCGTGCTTGGATTAGGAATAGCGTTTCTGGCATCGAATCCTATGTTAGGATGGAGCCTGCTTATTGCAGCGATTACCCTAGCGATCTCTTCTCTATTATGTGCTATTGCAATCTCCGTCTACCAGACTCTAACTATCCGAAAACTACAAAGCGAAGTCTCCTCACTAGAACGCCAGTCTGGCGTCATCTTTATAGAAGAAGGTGTCGAAGACACCCTTCTGTCCTTTGAGAGTCCATTCGCAGGATTAGAAGATGACCTCGTATCTCCTATCTCTCCACCACTCTCTCCTGAGGATCGCTCTTATATAGATCATCTGGTGATGCAAGCCAAAGCTAGAAGCCTCGAAGAGCACTGCTAATGCAGCTTGCTCTTCTACCCTTAGAGGGCCTTGGACAGAAGGGCTCTCTTCGGAAAATCTTATTTTCCGATAAATAATCTTCGTACAGATCGTCCTTGAACTACAAGAGCGATCTTCACAATTTTACCAATAAGAAAAGGTAAAACTCCTATTTTAAAAGCTCCGACTAGATCAAGAGAGTTTGAAACTCCAATACTCTTCAGAAAACAGGCAAGCCATAAAGCTCCTAAACAGAGGCTAACCCCTCCGCCAACGAACAAAATCATCGCGACAACCCACAATTTTGCTTCGGATCTTCCAAACTTACCATACAACCAAGAAATGAGCGCTACTGCAGGCACAAAAGAAAATAGATATCCAGCAGTAGGTCCACAAAACACTGCTATCCCACACATAGGACTACAAAAGACAGGGAAGAACAACCCCTCTAACAAAT
KOK=        59
KK=  277952  LL=  278461  Z=    4.96  JJ=  277262  DL=   510
A===      111      112      113      114      121      123      124      131      132      133      134      141      143      144      211      213      214      223      224      231      233      234      243      244      313      314      323      333      334      343      413      433
B===      222      122      422      322      212      412      312      242      142      442      342      232      432      332      221      421      321      411      311      241      441      341      431      331      424      324      414      444      344      434      423      443
RRR=    9.387    1.398    0.653   -0.087    0.209   -0.017    0.007    2.259   -0.119    0.260   -0.889   37.400   15.194   -0.523    0.090   -2.258   -0.001   17.065   -0.208    2.944   32.009    3.196   16.344    0.473   -0.228   -0.098    0.135    0.083    0.386    0.386   -1.790   -0.108
X1==    4.217    0.595   -0.585   -0.042   -0.790    0.109    0.875    3.214    0.109   -0.434   -0.903    4.885    5.097   -0.532   -0.098   -0.634   -0.089    3.676   -0.135    3.824    5.896    1.055    4.055    0.443    0.381    0.097    0.315   -0.286   -0.782   -0.782   -0.903    0.218
X2==    2.226    2.350   -1.115    2.046   -0.265   -0.160    0.008    0.703   -1.090   -0.598    0.984    7.656    2.981    0.983   -0.919    3.560    0.008    4.643    1.540    0.770    5.429    3.031    4.031    1.067   -0.598   -1.013    0.429   -0.291   -0.494   -0.494    1.983   -0.494
CD1=        8        3        1        1        1        2        2        6        2        1        0        6        6        0        2        1        1        7        1        7        9        2        5        1        2        1        2        1        0        0        0        1
CD2=        6        6        0        5        2        1        2        2        0        0        2       13        4        3        1        5        2        6        4        2        6        4        5        3        0        0        1        0        0        0        3        0
CGTTTTTCTAAGTTCCTTTGCTGGGAGGGAGATATCTCTTCATCAATTAGCAAAGTCCCAATAGTAGGAAATTCTTCTAAAATTCTTTCGATTTCCTCTAATTTCCCTTCATTTAAATAAAATGAAGAAGAAGGAGCTCTTAAAAGCCATGTACAAGTCTCAAGCACACTAAGATCACAGGAATTCGCAAGAGAAATGAGCTCCTCAACATACTCAGGAACACGATCCTGCTCTGCACGATTTGTATAACAACAAACAGCTAAAGCCTGCGCAGGATCTTGTTCCTCTCTAGGAAGCAAAAACCTCCAACCTATTGCACTTTGCCACTCTTTCTTCCCATCTCGATTATCTTTCTTCATTTCTTTTCTTCCTTATGTCCATAAAAGCTCCATGCCATCGTATGCACACTCTCGTGTAACATCCTTTTCCAAAACTTTGTGAAGATAGTGACTCACATGCGTAATCACTAGACGAGAAGCTCCCACCTTTTCCATTAGAAGATCCGCTTGT
KOK=        60
KK=  292082  LL=  292921  Z=    5.38  JJ=  292082  DL=   840
A===      111      112      113      114      121      123      124      131      132      133      134      141      143      144      211      213      214      223      224      231      233      234      243      244      313      314      323      333      334      343      413      433
B===      222      122      422      322      212      412      312      242      142      442      342      232      432      332      221      421      321      411      311      241      441      341      431      331      424      324      414      444      344      434      423      443
RRR=    0.577   -0.124    3.384   -0.295   -0.124    3.417   -0.745    1.377    0.856    1.312   -0.111   49.398    6.166    8.033    3.515   -0.044   -1.832   41.477    0.418    5.082   10.597    6.585    8.508   -0.065   -0.005    0.269    6.109   -1.299    1.143   -1.133    0.624    0.351
X1==    2.527    1.592    1.839   -0.286    1.592    2.337    0.667    1.303    0.586    1.375    0.090    4.876    3.028    1.519    1.592   -1.750   -1.443    5.396    0.213    1.753    2.455    2.741    3.542   -0.077    0.156   -0.645    1.791    2.005   -1.208   -0.371    1.559   -0.371
X2==    0.228   -0.078    1.841    1.033   -0.078    1.462   -1.116    1.057    1.462    0.954   -1.236   10.130    2.037    5.288    2.207    0.025    1.270    7.686    1.961    2.899    4.316    2.402    2.402    0.854   -0.034   -0.418    3.411   -0.648   -0.947    3.053    0.400   -0.947
CD1=       10        7        7        2        7        7        3        6        4        5        2       10        6        3        7        0        0       11        2        6        6        5        6        1        3        1        5        5        0        1        4        1
CD2=        3        3        4        4        3        4        1        3        4        2        0       18        4       10        7        2        5       14        7        6        6        5        5        4        1        1        5        0        0        4        2        0
TCTTCTCGATGAGAATTAGAACGATTCGTTCCTTTCAGAGCGCTCTTATTTCTTACCCCAGGAGACTCTAGCTGCTCTTCACTAGAAGAAATCGCTTGCAGTAGAGCTTCCATGTCTTCATCCAGTTTCTGCACGTTCGCGTCGTTCTTCTCCATTACATCCGCGATGATCTCAGCGACTTCAACCTCGCCAACTGCTCCTCCCACACTTGGAGAAGATGCCATTGCATCCGACTGAATAATCGGAAGTGCAAGCTGCTGAATATCTTCTGCAGAGGTACTCTTCCCTACAGCAGAGAAAGAAATAGTCTGACCAGAGGGTGTGACCCCTTCGGGATTCATCCCCTCGTCTTCCCTAGAATTGGGAAGCCTCTCAGGAGAAGAACCCGATGTTCCTTGTATAGAAGACATAGAGATTTAAAAACAAAATTTGCAAAAACGCTTAAATTAATTTTAAGAAACAAACAAAAGAAACATCAAGTTATTAAGAAATAAAGAATCTGAACTAGTTAAAATCCAATAATAACAAAAAAATCACAGAGATTGATCTAGAAACACTCCTATGCTAAGATGCTCTTCTACACGAAACAATATAAAGCACTTCCTTCCCTATGAGAACGTCCCTCCTGTTTTACAGAACTTCCAAAAATGTAAATAAAGAAGCCTCTGTTCTTTCCTACGAGCTTCTTCAGAAAGCAGGGTATCTTTTCAAAACATCTAAAGGGATTTACTCATACACACCTCTCTTCCAACGAGTTATCCTAAAAATGACCGAAATCATTCGTGAAGAACTCAATGCTATTGGAGGACAAGAGGTCTGTCTCCCTCTCCTGCAACCAGC
md=   0  K3=       3  K4=  294330  IDL= 2345045
KOK=        61
KK=    6783  LL=    7232  Z=    4.56  JJ=    6483  DL=   450
A===      111      112      113      114      121      123      124      131      132      133      134      141      143      144      211      213      214      223      224      231      233      234      243      244      313      314      323      333      334      343      413      433
B===      222      122      422      322      212      412      312      242      142      442      342      232      432      332      221      421      321      411      311      241      441      341      431      331      424      324      414      444      344      434      423      443
RRR=   10.349   -0.053   -3.073   24.966   -1.092    2.161    0.067   -0.740    0.059   -0.460   -0.841   -0.108    1.021    7.980    0.971   -0.015   17.452    3.599   -3.447   -0.052    7.194   -1.226   -1.226    0.937   -0.069   27.938    7.194   -0.057    2.939    0.540    0.046   -0.367
X1==    4.135   -0.473   -1.065    5.721   -1.276    1.924   -0.256    1.801   -0.046   -0.735   -0.903    0.543    1.097    3.720    1.133   -0.046    4.193    2.016   -1.110   -0.046    2.310    1.151    1.151   -1.030    0.265    4.097    2.310    0.516    1.405   -0.595   -0.903    0.405
X2==    2.503    0.113    2.887    4.364    0.856    1.123   -0.263   -0.411   -1.275    0.627    0.931   -0.199    0.931    2.145    0.856    0.324    4.162    1.785    3.106    1.123    3.114   -1.065   -1.065   -0.910   -0.260    6.820    3.114   -0.110    2.093   -0.907   -0.050   -0.907
CD1=        7        1        0        8        0        3        1        3        1        0        0        2        2        5        3        1        6        3        0        1        3        2        2        0        1        5        3        1        2        0        0        1
CD2=        5        2        5        6        3        3        1        1        0        2        2        1        2        3        3        2        6        4        5        3        5        0        0        0        1        8        5        1        3        0        1        0
CTCCTGCAGACAAGCCTTCAGGATTCCGGAAGATACAGCCTGCGGAAGGGTATTCGTAGGGTTGTTTTAGAATGCGTTCTTCTATTAAAGCTTTAGCTCGTTTAGCAGCCTGAGGATCCTTAGTTAGCTGAAATGTCGCTGAGGCAATAAAAGCTGGTTTTTTTTGAAAAGGGGAAGTCCGATAGGAAAAAAGAAGCTTTTCCCTAGGTATCGAAAGTAAAATTCCTGAATGGTCAATAATTTCTACGTTGATGAGAGAAGAGGCTGTGTTAGCTAGAGTAGTGCCAGCATTCATAAACACAGCTCCACCAACGGTTCCTGGGATTCCTACGGCAAATTCTAATCCCGAAAATCCTTGAGAAGAAAGCCTCTTCCCTAACAGAGCAAAGGAAGATCCTGAAAGGACCTTGATTTGTGTATCCGAGAGGAACTCTTGTCCTTGGATATTAT
KOK=        62
KK=   17253  LL=   17822  Z=    4.86  JJ=   16623  DL=   570
A===      111      112      113      114      121      123      124      131      132      133      134      141      143      144      211      213      214      223      224      231      233      234      243      244      313      314      323      333      334      343      413      433
B===      222      122      422      322      212      412      312      242      142      442      342      232      432      332      221      421      321      411      311      241      441      341      431      331      424      324      414      444      344      434      423      443
RRR=   -0.107    2.872    4.400   43.543    0.069   -2.688   -0.816   -0.543   -0.489    0.024    0.026    8.638    0.026   -3.003   -2.646   -0.175   27.064    1.056    1.516    3.192    2.235   -2.626   -0.719    0.036   -0.432   22.582   15.689    0.047   -0.087    2.497    0.588   -0.087
X1==   -0.127    1.737    2.991    8.577   -0.239    1.976   -0.655   -0.369    0.359    0.052   -0.143    2.477   -0.143    3.058   -0.897   -1.257    5.951    1.026    0.674    3.593    0.970    2.483    0.680    0.396   -0.948    3.604    4.943   -0.624   -0.759    2.241    0.793   -0.759
X2==    0.845    1.653    1.471    5.076   -0.290   -1.360    1.246    1.471   -1.360    0.456   -0.179    3.487   -0.179   -0.982    2.949    0.139    4.548    1.029    2.247    0.889    2.305   -1.058   -1.058    0.092    0.456    6.266    3.174   -0.076    0.114    1.114    0.741    0.114
CD1=        2        5        5       13        2        4        1        1        2        1        1        5        1        5        1        0       10        3        3        6        2        4        2        2        0        5        6        0        0        3        2        0
CD2=        4        5        4        8        2        0        3        4        0        2        1        6        1        0        7        2        7        3        4        3        4        0        0        1        2        8        5        1        1        2        2        1
TCAGAGGCGAATTAGTCCAAGCTGTTTGGTATTTCAATAACCAAGAACTCTCTTCTCGAGCTTTGGAGAAACAAGATCCTGAAGTGTTTAGTCGTTGGTTTGAAGGCGCTAAACAGGAATGGGCAGCATTCTCTTCAAATAAATCTTTATCATTTAGAGCTCCAGATCAACCGCGTAATTTAGTTTTAGAGAAGACTTTCAGAAGTGAAGAGCCAACGCCTCATTACTCTGGTTATTTATTCACTTTTATGCCAATTATTTTGGTTCTGCTGTTTATCTACTTTATCTTTTCTCGTCAGGTCAAAGGGATGAACGGTTCTGCTATGTCGTTCGGAAAATCTCCTGCGCGCTTGTTAGCAAAAGGACAAAACAAAGTAACTTTTGCGGATGTAGCAGGGATAGAGGAAGCCAAAGAAGAACTCGTTGAGATCGTAGATTTCTTGAAGAATCCTACTAAATTTACTAGTTTAGGAGGGCGTATCCCTAAAGGAATTCTTCTCATAGGAGCTCCAGGGACAGGGAAAACATTGATAGCTAAGGCTGTCGCTGGTGAGGCTGATCGACCTTTCT
KOK=        63
KK=   41613  LL=   42512  Z=    8.61  JJ=   41463  DL=   900
A===      111      112      113      114      121      123      124      131      132      133      134      141      143      144      211      213      214      223      224      231      233      234      243      244      313      314      323      333      334      343      413      433
B===      222      122      422      322      212      412      312      242      142      442      342      232      432      332      221      421      321      411      311      241      441      341      431      331      424      324      414      444      344      434      423      443
RRR=   29.713   -1.155    0.040    7.394   -0.127    0.494    0.506    0.164    1.113    1.814    0.352   62.846   33.509    5.478   -0.282   -0.074   -0.005    1.117   -0.046    8.078    5.461    0.352   -2.184    0.033   -1.120    1.497   15.352   -0.389   -0.246    5.354    2.764    0.016
X1==    4.984    1.281    0.045    2.065   -0.853    1.508   -0.710    0.045    0.782   -1.021   -0.577   10.981    5.490    2.925    0.748    0.056    4.883    0.795    3.793    2.233    1.953   -0.568   -0.568    0.018   -1.021    1.698    6.902   -0.553   -0.941    2.059    1.698    0.059
X2==    5.962   -0.902    0.893    3.581    0.149    0.328   -0.713    3.645    1.424   -1.776   -0.610    5.723    6.104    1.873   -0.377   -1.317   -0.001    1.404   -0.012    3.617    2.797   -0.619    3.841    1.858    1.097    0.882    2.224    0.702    0.262    2.600    1.628    0.262
CD1=       13        6        2        7        2        4        2        2        3        0        1       23        9        8        5        2       12        3       10        5        3        1        1        3        0        4        8        0        0        3        4        1
CD2=       15        2        5        7        4        4        1       10        6        0        1       10       10        3        3        1        2        6        2       10        8        1        7        3        5        3        7        4        2        5        4        2
AGACAGATTGTCCTTTTTGAGAGAGCTAAATGACTCCTTGTGGTGTTCAGGAGTGTGAAGAAGGTTCTCTGAAGGTTTAATAGGCTCCGAAGAAGAGGGTTTTGTGCTGTCTCTAGCACTAAGCTCTGATGAAGAGTGTAGTTTCTCTGATAGTTTACGCGTGGAGTTTCGAGTCTGGCTGTTTGAAAAAAGGTTCCAAGGAGAAGATGTTGTAGTGCGTACAGTAGAGGAGAGTTGGGAAGAGGGAGAGCTTCCAAAGAATAAGATGCGCTCTTTAGGTGTAGTCGGCTGTAGTCTAGAGAAAGAAAGCGGGGCGGATTCTTTTTGAGAAGCAAGATGCGCAAAGATCTTTTGTATGCAAGAAGGAGCGCTCTCCTTAGATATGGAGCAAGAATAAGGGAATTTTTCTGTCTGGACGGCCAGAGAAGCATCTGGTAGATCGAGAGTTTGAGAGAGAGCGACGTCTGTCGCTTGAGCAAACCAGGATGACATAATAAAAGAGTCCTTTGTGATCTATTTTAGGCGTACGATTTGATCGCCAAAATTTCTTCTTTTAAAGAGCTATAGGCAGAGCTTGTTTTTACTTTTTGCCAAGCAAGATCAAGAGCTTTTTCAGCTTCTTCAGGATTATTGAGCAGGGTGTAGCAGATGTAGGCATAGTAATGAGGATAAGGGTCTTTTTCTCTCAGCAAAGCAGCTACACCATAAGCATGAAGAGCTTGTTGATATTTTTGGCGCATATGGAGCGAAGCTCCTAATGAAAACCAAAATTTAGACACAAATGGGTTAAAGAAAATCAACCAGTAAAAAGCGGTAGAACTTTCCTCATAGTCTCCTTGTAAATAGGCGTTGTATCCTTCCTTGTAGACTTGTTCAAGATCTTCTGAGGACAATTTGAAA
KOK=        64
KK=   43353  LL=   44402  Z=    6.12  JJ=   43323  DL=  1050
A===      111      112      113      114      121      123      124      131      132      133      134      141      143      144      211      213      214      223      224      231      233      234      243      244      313      314      323      333      334      343      413      433
B===      222      122      422      322      212      412      312      242      142      442      342      232      432      332      221      421      321      411      311      241      441      341      431      331      424      324      414      444      344      434      423      443
RRR=   32.430    0.483   -1.633   34.848   -1.879   -0.467   -0.543   -3.167    1.072    1.152   -1.255   10.761   -3.701   32.836    1.611    1.006    0.200    4.919    8.873   -2.545    1.542   -0.067    0.135    0.126    1.096   29.799   51.749    1.928   -0.067    0.276   -0.035   -0.320
X1==    5.235    0.403   -0.698    6.618   -0.714    2.278    0.521    2.885   -0.651   -1.071   -1.374    2.681    3.788    6.335    0.962    0.814    1.095    1.641    3.546    1.546    0.877    0.164    0.164    0.047    2.695    4.526    4.726    1.345   -0.071    0.898    0.101   -1.040
X2==    6.195    1.199    2.339    5.265    2.630   -0.205   -1.042   -1.098   -1.646   -1.076    0.913    4.014   -0.977    5.183    1.676    1.237    0.182    2.998    2.502   -1.646    1.759   -0.410    0.823    2.655    0.407    6.584   10.950    1.434    0.942    0.308   -0.347    0.308
CD1=       13        4        1       15        2        5        4        6        1        0        0        8        7       14        5        3        5        4        9        4        2        2        2        3        4        8        6        2        1        2        2        0
CD2=       17        7        9       11       10        4        1        2        1        2        4        9        1        8        8        7        3       11        7        1        8        2        4        5        5       13       27        7        4        3        2        3
CTTGATCAGAATGTCTTTCTTGTTGACCGTCTCTTTTTTCTCTTCCTGTTGAGCAGGTTTTAACTGTTTGAGAAGAAAATTCCCATTCCTGGGAAGAAAGTTGAGCCGTTCCTGTTGAATGGCCTGTCTGGTAAGTACGAGAGCTATGATGAGAAACACTTTGAGAAGATGTTGGATTTGCTCTACGGTGAGGCACGATAGACAAAGGAACGGCTCTTATTGTGCAGCGCGCTGCTGGAGAGAAGGGAGTATTCAGTCCCTGTATAGCACGAGCTGGTTGTTGGGGAGATAGGGACTCCTGAGAAGAAGGTAAGGAGCGAGTCTGTGAGGATCCCTGCGCCTGTAAAGAAAATATGGAAACTTTCCCAGAAGGTGCTGGAGGTGTTTGAGCAGAGGTTTCCTTCTGTTGGAGGGATCGACTATCAGAAGAAGGGGTCTCTTCTAGAGCTTGGAACATTTCTGCAATCTGAATTTCCAGCTCGACAGTCTCGGGAGGAAGGAAAATGAAGGTTCGAGGGCTAACAAGAGCGGGGAGTTCTTCTTGAGCCATATTAATATTCACAACACCTACCAGAAAGATCTGAGTCTCATTACCACCGTCTTCAATAGATTGAGACAGAACAACGTCTCCTACGCTTGTTTTTAGAACCCCTTTTTCTGCAGAAGAAAATTGAGAGGAGCTCCCTGGTTCTCCCTTAAGAGAAGCGTTTGTCGGTACGGAGGAAAGGGGTGTGGGAGTATCCATAGTTACAGAAGTTAATGTATCCAGGCCTTTTAGAAAGGAGGGAACTTATCTAAAAAGTATTTTTCATGCAAGTTGGATTATAGAGCTCGGCAGCATTGTTACTGTCTAAGGTTCAATATATTAATAGGAGGTTAGGGAGTACATCATTGGCATTTGTGGAGGGACAGGTAGTATGGTCAGGAAGAAAAAGCGGAAATATTGATACAATGGAGAGGGAATATTGTATTTTTTTTCTGATCAAAAGAGAAAGGTGTGCGAAAGAACCTAACATCTTTTGCACATATAGAAGAAAAGAGCGCAGAAGA
KOK=        65
KK=   44883  LL=   45902  Z=    5.11  JJ=   44883  DL=  1020
A===      111      112      113      114      121      123      124      131      132      133      134      141      143      144      211      213      214      223      224      231      233      234      243      244      313      314      323      333      334      343      413      433
B===      222      122      422      322      212      412      312      242      142      442      342      232      432      332      221      421      321      411      311      241      441      341      431      331      424      324      414      444      344      434      423      443
RRR=   37.167   -0.051    0.068   -0.128    0.068   53.439    1.204    0.174   -0.893    0.235    1.889   17.808    7.135   -1.248   -3.073   -1.447   -3.306   33.651    1.669    1.329    3.111    0.101    0.101   -1.033    2.392    0.157    3.830    5.115   -0.089    8.116    0.839   -4.084
X1==    4.343    2.942   -0.431    0.606    0.139    7.536    2.672    0.182   -0.431    1.166    1.221    4.738    4.612    1.077    2.008    2.020    2.155    6.923    3.705   -1.044    1.166    1.221    1.221   -1.780    1.166    1.899    1.166    4.107   -0.236    1.549    0.543   -1.128
X2==    8.557   -0.017   -0.158   -0.211    0.487    7.092    0.451    0.957    2.072    0.202    1.547    3.759    1.547   -1.159   -1.531   -0.716   -1.534    4.861    0.451   -1.274    2.669    0.082    0.082    0.580    2.053    0.082    3.286    1.245    0.376    5.241    1.547    3.619
CD1=       14       11        2        5        5       15        9        3        2        3        4       13        9        5        9        6        8       14       11        1        3        4        4        0        3        5        3        5        1        3        3        0
CD2=       21        4        3        2        5       16        3        5        7        3        4        8        4        0        1        2        0       12        3        1        7        2        2        2        6        2        8        4        2        8        4        6
TTTTCAAGAGAAGCGCGAGTGCCCCTGTAAGAAACCTGTTCCAGAGAAAAAGAAGAAAAAACCTCGTCGCAGATCTTAGATATCTCTAGGATGGTAGGTGTGGAATTTTTCGATTAGGCTCTCTGAGGCTACGTGTGTATAGATTTCCGTGGAAGAAATGCGAGAATGCCCAAGCATTTCTTGAATAATACGAAGATCCGCGTGGTTATCGAGTAGGTGCGTTGCAAACGCATGCCGCAGAGAATGCGGCGAAATGCGTTTGGTAGTGACTAATTTTGCATAAAAAGTAATGCGTTTCCATACACAGGAACGATCGAGTTTTTTCCCTCTGATAGACAAAAATACATGTTCTTCAGAGGGATTTTTTTTTTGTAGTTCATCTCTGAAAGAGCTTAAGTAAGCGTCAATAGCTTGTTTGGCTTTGATGCTGATGGGCACGAGTCGAGTCTTTCTTCCTTTACCAGTAACGCGAATAAAATCATCACTGATGTCCCCGATACAAAGATCACATAGTTCGGATACACGAATTCCTGTTGCATAGAATGTATACAGAATAGCGGCGTCTCTGCTTGCTATATGAGTGTCTAAATTAGGGATATTCAAAGGTTGATCTAATAAAGAATTCACTTCTTCTGTGGAAAGGATAGAAGGGAGTCTCTTCCAGATTTTCGGATGTTCTATAAAGGGCTGTTGATCGAGCATTTTCGCATCTTTTAGGAAATGGAAAAAGACTTTTAGGGCGATCAGTCTGCGAGCTAAAGTCGTTTCAGATTCTTTAGCTTTATGGCATTTTTCTACAAATAGGAAGACACTCTCTTGGTTGATTCTATCGGTAGCCTCAATAGAGGCGCGTTGTAAAAATAAGAGAACATCTTGGCAATAAGCTTGTACGGAAAGAGGGGAGATCCCGCGATCCACGGAGAGAAAGATCGTAAATTGTTCTATCAGTCGTTTGTGAAAGAGGGCAGAGGGAGTCATTTTGTTTATTAGGAATATTTGCAAGATAAAAGCACGAGCAAT
KOK=        66
KK=   52563  LL=   53612  Z=    4.64  JJ=   52563  DL=  1050
A===      111      112      113      114      121      123      124      131      132      133      134      141      143      144      211      213      214      223      224      231      233      234      243      244      313      314      323      333      334      343      413      433
B===      222      122      422      322      212      412      312      242      142      442      342      232      432      332      221      421      321      411      311      241      441      341      431      331      424      324      414      444      344      434      423      443
RRR=   10.800   -0.695    0.535    9.729    4.487    8.316   12.973   -0.211   -1.254    0.285   -0.414   -0.503    6.302   -3.732    0.079    0.053    9.712    0.029    3.459    9.544   -0.875    1.235    3.976   -0.610   12.067   78.585   12.691    2.568    0.060    0.431    0.231    0.154
X1==    2.639    1.729    1.108    3.237    1.204    2.093    2.261   -0.214   -1.636   -0.508   -1.396    2.013    2.229    2.520    0.153    0.228    5.717    0.010    2.448    5.200    2.304   -1.487    1.240    0.918    3.405    8.029    3.776    4.480    0.544   -0.315    0.779    1.403
X2==    4.093   -0.402    0.483    3.005    3.728    3.974    5.737    0.986    0.766   -0.560    0.296   -0.250    2.828   -1.481    0.516    0.232    1.699    2.758    1.413    1.836   -0.380   -0.831    3.207   -0.664    3.544    9.788    3.361    0.573    0.109   -1.368    0.296    0.109
CD1=        8        7        4        8        6        6        7        2        0        1        0        6        5        6        4        3       13        3        8       11        5        0        4        4        6       13        7        6        2        1        3        3
CD2=       15        4        5        9       13       11       13        6        5        2        3        3        7        0        6        4        6        8        5        7        2        1        7        1        9       18        8        3        2        0        3        2
ATTTAGTCAGCAAGAAACCTTCTTGCAATGAGAAGAGCATTTCTCCTTGGCATGAGTAATTTTTAGAAGATACGTTGTTTTTTGCGTAACGCTCATTGAGTTTGGTGTAGGTCTGACTGAATTTCAATGAGAAGGTGTGTGTCTGCCCTGCTATCATCCCCGCAGAGTATCCGGAAGAGCGCATATGGAATCCAGGATGATTTTCTCGAGGATCTTGGTAAACCATCATGCCTAGTCCTCCTCCTGTAATTCCCCAGAAAGGATGACCACTAGGTGTCAGCTCTGCACTATTTTTTAAGCTTTCTGTTGCAAGCAGCATATTCCCCCATAAGGTGTTAGCTATGAGGGGACTTCTGTGTTTTGGGCTAGGAACATACCCGGCAGGAAGCCATGTTAGTAGTAAGGTTCTATGAAATCTATTGGCTTTTTGTGGATCAGTGATTGTTGCTGAAGATGCTGGTTCTGGATCTTGAGTTTTTGCCCAGCCCCAAGTCCAAAGTCCTTGCCATCCATAATGAGGGACATTTAGTCCCGAAAAATCTATATTTTCTGATTGTAGCTGGTTATCGCTAGCTTCAGAAATAGATAGCATAGGCTGTGATGACAGAGCATGGGTCAGATCTGTGGATTCATAAGGAGAGTTCCCGTAGTCATCAATGAGTGAGAGTTTTACATCACTTAATGAAAAGGTAGCTGCAGTATCTGCTGTATAGTTATTGCTGTTATTTGTAGGCTCTACCCACAATAAAGGAATCTCAGCACCACTTTTCAGAATGGAAGAAAGATTCAATCCAATATGCTTCAGTGTTATAGAGGCATTGCTAGCAGAATCTCCTGTACCATTTTTATAGCAACTCAGAACTGCTCCATTCCCAAGAGAAACAACACCCCCAGTTTGTGTGAATCGATTCACTGTAAGCTGAGCATGATCTTCGATACATAGAAAACCATTACTGAGAGTAAGGGGTGCAGGTGTTTTTGTTTGTAAATTGCGTTGATGAAAATCTGCAGAATTAACAGTAGCTCCTGAAAATACTACAGAGCCTGTTT
KOK=        67
KK=   69093  LL=   69842  Z=    4.96  JJ=   68703  DL=   750
A===      111      112      113      114      121      123      124      131      132      133      134      141      143      144      211      213      214      223      224      231      233      234      243      244      313      314      323      333      334      343      413      433
B===      222      122      422      322      212      412      312      242      142      442      342      232      432      332      221      421      321      411      311      241      441      341      431      331      424      324      414      444      344      434      423      443
RRR=   -0.968    0.279   -1.087   43.029    0.279    9.693   10.869    0.550   -0.085   -1.693   -0.344    7.257    4.154   -0.064    0.092    0.045   22.629    9.425    0.328    0.077   -0.200    0.211   -1.700    1.377    4.992    7.826   37.548    0.804    0.495    0.854   -0.926   -0.221
X1==    0.683    0.216   -0.766    6.344    0.216    2.920    6.067   -0.766    0.757    1.176    0.729    2.035    2.161    0.293   -1.025    0.035    3.513    3.884    2.438   -0.686   -0.365    0.120    3.091    2.396    3.602    2.876    4.671   -1.071    0.452    0.452    0.729    0.452
X2==   -1.418    1.293    1.419    6.783    1.293    3.319    1.792   -0.717   -0.112   -1.441   -0.472    3.565    1.923   -0.219   -0.090    1.260    6.442    2.427    0.134   -0.112    0.547    1.758   -0.550    0.575    1.386    2.721    8.039   -0.751    1.096    1.888   -1.270   -0.488
CD1=        4        3        1       13        3        6       12        1        3        3        3        6        5        3        1        2        8        7        6        1        1        2        6        6        6        6        7        0        2        2        3        2
CD2=        0        4        4       10        4        7        4        1        2        0        1        6        4        1        2        4       10        6        2        2        3        4        1        2        4        5       14        1        3        4        0        1
ATCTCTCAGACGTTGTATTATCCAGAGAGATTCAAACAGGACTTCGAGCACGAGCTACTTTGGAAGAATCCATGCCGATGTTAGAGAATTTAGAAGAGCGTTTTAGACGTTTGCAAGAAACTTGTGATGCGGCTCGTACTGAGATAGAAGAATCGGGATGGACTCGAGAGTCCGCATCAAGAATGGAAGGCGATGAGGCGCAAGGACCTTCTAGAGCACAACAAGCTTTTCAGAGCTTTGTAAATGAATGTAACAGCATCGAGTTCTCATTTGGGAGCTTTGGAGAGCATGTGCGAGTTCTCTGCGCTAGAGTATCACGAGGATTAGCTGCCGCAGGAGAGGCGATTCGCCGTTGCTTCTCTTGTTGTAAAGGATCGACGCATCGCTACGCTCCTCGCGATGACCTATCTCCTGAAGGTGCATCGTTAGCAGAGACTTTGGCTAGATTCGCAGATGATATGGGAATAGAGCGAGGTGCTGATGGAACCTACGATATTCCTTTGGTAGATGATTGGAGAAGAGGGGTTCCTAGTATTGAAGGAGAAGGATCTGACTCGATCTATGAAATCATGATGCCTATCTATGAAGTTATGAATATGGATCTAGAAACACGAAGATCTTTTGCGGTACAGCAAGGGCACTATCAGGACCCAAGAGCTTCAGATTATGACCTCCCACGTGCTAGCGACTATGATTTGCCTAGAAGCCCATATCCTACTCCACCTTTGCCTCCTAGATATCAGCTACAGA
KOK=        68
KK=  109473  LL=  110492  Z=    6.67  JJ=  109323  DL=  1020
A===      111      112      113      114      121      123      124      131      132      133      134      141      143      144      211      213      214      223      224      231      233      234      243      244      313      314      323      333      334      343      413      433
B===      222      122      422      322      212      412      312      242      142      442      342      232      432      332      221      421      321      411      311      241      441      341      431      331      424      324      414      444      344      434      423      443
RRR=    7.569    8.578    0.108    2.028    1.051    3.937   -1.842    0.021   -2.012    5.683   -0.139    5.538    7.922    2.510   -0.584   -2.489    7.592   46.833    8.912    2.939   10.666    0.012   10.455   -0.889    0.473    1.290   38.555   -0.121   -0.176    3.192   -0.900   -0.456
X1==    1.855    6.510    0.186    1.319    1.211    3.119   -1.068    0.186   -0.866    2.251    0.279    2.709    1.847    1.458    1.211    1.790    4.403    7.541    2.864   -1.530    3.145   -0.108    5.378   -0.994    0.537    1.847    5.393   -0.073   -0.254    1.517   -1.290    0.631
X2==    4.081    1.318    0.580    1.537    0.868    1.262    1.724    0.116    2.324    2.525   -0.499    2.044    4.289    1.722   -0.482   -1.390    1.724    6.210    3.111   -1.921    3.391   -0.109    1.944    0.895    0.881    0.698    7.149    1.668    0.691    2.105    0.698   -0.723
CD1=        5       14        2        4        5        7        1        2        1        4        2        6        4        4        5        5       10       16        9        0        6        2       10        1        2        4        9        1        1        3        0        2
CD2=       17        8        6        7        7        6        6        5        8        8        2        8       10        5        4        1        6       13        7        0        8        2        5        3        5        4       14        5        3        5        4        1
GAGGGAGGCTGTTACCTAGGTATTTGCGCAGGAGCTTATTTTGGTTGCGCGCGGTTTGAATTTCTAGAGCCTACAGGATCTTTATTTGTTGCTAAGCGAGATTTAGGTTTTTTCCCGGGAGCTGCTAATGGTCCTGCTTATGAAAGCGCCTTTTCTTATACAAGTTCCTCTGGAGTTTTAGCCACCCCACTAGTTTTCGCTGATTTTCCTGGAGAGAGTTTCTCTCTTTTTAATGGGGGATGCTGTTTCGAAAATGCGGAACATTTCCCCGAAATATGCATCGAGGCGCGCTATAATAATCTTCTTGGAAAACCTGCAGCTATTGTCTCCAGACGCCTCGATAAGGGGCTAGTCGTGCTTTCTGGTCCTCATATAGAGTACCTCCCAGAGTTTTGCTCCTTGCAAGAAGATAATGTTATTCAGGCGAGAGAGCAAATTGCAGCACATTCTTCGAGTCTAGAGGAGTACAAGCAGTTCTTAATCCATCGTCTATTGAGTAATGTCGTCGAGCACGTTTTGTATTAAAATGCTCTCACCTCTTTGAGGATGTGCTTCCTCAGCATCAAATAAGAACGGTTGCACTTGTCCTAGTAGACCCAATTTATCTTCCTCTTCTAATCCAGAAATAATAATGGTGGTTAGTGCTGTCTCGCTAACAGGTCGTACAGGAGATAGGATACGCATATTCGATACATTACCGGGAAGCGTGTAGTGTTGCTTTTTCATGAATAGAGTAAAGAAATCTTCATAATCCAACGGGAATATGGGAGCGAGTTTCTTAGTTCTCCAATCCGCAACTTTTGTATAACGCAACTGTTCTAAAGCGCAGAATAGTGCTAGCAACTCTAGAGTGCGTGCTTTTGGTGTGTGCAGAGGAGTTTTGAGGGGTTCTAGCAATAAAATCTCATTAGATAGGTTGTGTTCTATGATCTGTGCATAGTGACTAAAGAGTTTTTTAAAGAGCTCTTCTTGTTGCAGCTGCTTGCTTTCCTGAATAGAAATGAAGAAGGTTTCATTTCC
KOK=        69
KK=  110913  LL=  111932  Z=    6.12  JJ=  110763  DL=  1020
A===      111      112      113      114      121      123      124      131      132      133      134      141      143      144      211      213      214      223      224      231      233      234      243      244      313      314      323      333      334      343      413      433
B===      222      122      422      322      212      412      312      242      142      442      342      232      432      332      221      421      321      411      311      241      441      341      431      331      424      324      414      444      344      434      423      443
RRR=   61.812    2.071    3.987    0.527   -0.262   -1.334    0.737    0.057    2.078    2.307   -0.433   14.393   14.094    0.309   -0.031   -0.025   -0.257   13.616    1.141    2.118   17.258    0.969    2.920    7.405   -0.001    4.170    9.142    0.200   -0.165   -0.759    0.410    1.884
X1==    6.419    1.614    3.809    0.740   -0.144   -1.150    0.779    0.144    1.192    0.649    0.333    5.056    5.449    0.605   -0.144    0.021   -0.829    5.008    0.706    0.607    4.187    0.735    1.451    4.348    0.649    1.612    2.622    0.792   -0.324    2.241    1.612    1.386
X2==    9.629    1.283    1.047    0.712    1.817    1.160    0.946    0.395    1.743    3.555   -1.300    2.847    2.587    0.512    0.216   -1.169    0.310    2.719    1.616    3.489    4.122    1.318    2.013    1.703   -0.001    2.587    3.486    0.253    0.510   -0.339    0.254    1.360
CD1=       23        9       11        6        5        1        5        4        5        3        3       15       11        4        5        3        2       10        4        4        7        3        4        9        3        5        5        2        1        4        5        3
CD2=       19        6        4        3        7        5        4        3        6        7        0        6        5        2        4        1        3        9        6        9        9        4        5        4        2        5        8        2        2        1        2        3
CATCAGATGTTGAATTCCGTAAGGGATGAGCTTCTGACACCCAAAAAAACTAACCACGGAAACAAGCAGAGCAAAGCAAAGTCCGGAGGCTATGAAAGCCGGCGGGCCAGCAAAAAGGAATCCACACGATGCGATGAATCCTATAATTAAGGAAAATAACACAGAAAAAATCACAAAAGCTTTGGTTGTTATCTTTTCAGCAACCAAAGAGAGAACTTGTTTAAAAGAAGTCTGTAGGGTGCGACATTCTATTGGGAACATAGATGGTTAGTCCTCTCTAAGAGTGCAATGCAACGCACTTTTCATAGGGACTTTTCGTATTTCTGAGGCCTCAATGATGCCAAAATTGAGGAGTTTAGAAAAGTCGCCTCGGACAGTATACTCCCTTGGAGCTTTTTTAGCATTTGGGCTTTCCTGTATTACGAGAGGGGTCGATAGAATTTTTTTAATTTTAGCTGAATTAGAACGCTGTTTCGCGGTGCAGTTGGTCTACCACCAAGAGTTGCAAACCAATTGGGGGTGAACGGGAAAAATGAATAAAAAAGGACGAGAGAGAGACAGGGACTATCTTGAACTCCATTTAGCAGAAAAAAAGGTATTTTCAAAACAAAAAAAGACTCCATCACCTTAACGATGATAAGAAGAAACTACGGATAATGTTTGGGATCTATAAGAGAGAAAAAAGACTCCGGAGGATGGGTTCGAACCAACGACCAATGGATTAACAGTCCACTGCTCTACCGCTGAGCTACTCCGGAACAGTTCATGCTACATTCTGCATGAGAAGGTAATAAAAAGTCAAGCAATTGCGAACAAGATTTTTATTTTCGATGATTTCTTTTCGTTTTTTGAGAGTTCTGGAAGCAGATTTTTTCATAACCCTTAGGCACCAAACCTAGTTTATGAATAAGTGCTAGCTCAATAACTTTCGGATCATCCCAAGAAGCTAGATGGGTGCTCAACTCTTGCTGTTTCTCGAGAGCTTCTTTTAAATGGGATTTTAAATGAAACATGCGCTGC
KOK=        70
KK=  116493  LL=  117272  Z=    4.50  JJ=  116463  DL=   780
A===      111      112      113      114      121      123      124      131      132      133      134      141      143      144      211      213      214      223      224      231      233      234      243      244      313      314      323      333      334      343      413      433
B===      222      122      422      322      212      412      312      242      142      442      342      232      432      332      221      421      321      411      311      241      441      341      431      331      424      324      414      444      344      434      423      443
RRR=   19.010   -0.016    3.737    8.980    3.094    0.015   -1.012    1.401    2.537    1.029    0.702    1.707    0.473   -0.726    0.015   -0.976   14.608    3.110    0.327    0.347    0.314   -2.585   -0.512    3.443    2.230   27.913   43.690    1.874   -0.448   -0.741    0.676    0.388
X1==    3.930   -0.600    1.146    3.874    1.727    0.067   -0.845    1.146    2.986    0.471   -0.542    2.029    1.775   -1.431    0.564   -0.663    4.530    1.918    0.084    1.526    0.732   -1.199   -0.356    3.354    2.988    5.635    6.233    1.094   -1.040    1.872   -1.314    0.901
X2==    4.837    0.027    3.261    2.318    1.791    0.228    1.198    1.223    0.850    2.184   -1.296    0.841    0.267    0.508    0.027    1.472    3.225    1.622    3.918    0.228    0.429    2.155    1.440    1.027    0.746    4.954    7.009    1.712    0.431   -0.396   -0.514    0.431
CD1=       11        2        4        9        6        2        1        4        6        2        1        6        4        0        4        1        9        4        2        4        2        0        1        6        5        9        8        2        0        3        0        2
CD2=       10        3        7        5        6        3        4        4        4        5        0        3        2        2        3        5        7        6        9        3        3        5        4        3        3        8       13        4        2        1        1        2
GTTTAGGGGATCCAAATAGTTGAGGGGAGTAGATATTCTTAGAATAAGGGTCTGCGATGTAAGAATCTGTAGCAAACTTTTGAGAGCTCAAGTCTGTACCACGTAGTTTATAAGCATACGACCATTCACTAGAAATGCCTGCAATTTCGATATGCCAGATGGCTCCAGTCCTGTGGTCGATAGAAGATAGAGGAATTTCATGAATTTCAGAAAGAGGGTCTAATAGTACAAGAGTAACCTGCTGGGCTTGTGAAGAAAATAGAGAAAAACGGTAGCGATCAGCGGAGAGTTTTTTGGCTCCTAGAGGTAAAGGGATAGTGGAACGAACAGACAAAGATTCCATAAAAACTAGAACAAGTAAGTTTAATAAAAATCTAACCAAAGAAATGAAGAGAAGAGGGGGGCTTAAACACAAAAGGAAGAGAGACCCTCTTCCTTTTGTTGTATGATAGCAAAACTTTTATGCACGGATCCCTGCTGGAGGAGGTTGAATTCCTCCGCCACCCCCTTGAGGCATTTGTGGCATGGTATCAACAGTGGGTTCTCGTCCAGCGCTGATATCAGAACAAACAGTTCGCCATTTCACAACGGTTTCAATAAAAAGCTGTGCAAAAGCTTTGAGTAGGTTGGTCTCTGCATACTTCATGTCTAACACGCAGTGCATTAAGATCAACTGTTCCTTAGTAGCGACTCCTACCCCTCCACCAGCCATTTGGCCTCCGAGCATAGAGCCTTCTAACAACTTCTCATATAGAGCTAACTTTCTTTGCGGATTGTCTG
KOK=        71
KK=  131883  LL=  132452  Z=    5.41  JJ=  131403  DL=   570
A===      111      112      113      114      121      123      124      131      132      133      134      141      143      144      211      213      214      223      224      231      233      234      243      244      313      314      323      333      334      343      413      433
B===      222      122      422      322      212      412      312      242      142      442      342      232      432      332      221      421      321      411      311      241      441      341      431      331      424      324      414      444      344      434      423      443
RRR=    2.816   -0.057    6.101    0.759   -0.116    0.722    0.063    0.037   -0.851    0.070    0.125   57.634   -0.103   -1.950    0.345    1.572    0.881    3.616    1.423   -0.003   19.182    3.239   10.179    0.055   -0.219    1.069    5.273    0.446   -0.336    0.428   -0.103    0.046
X1==    1.061   -0.051    2.743    0.568   -0.051    0.506    0.240   -0.112   -1.195    0.242    0.088    9.256    0.088    1.827    0.652    2.208    3.346    3.220    0.608    2.208    8.048    1.743    2.684    0.532   -0.758   -0.912    1.048    0.487    0.382    0.382    0.088    0.382
X2==    2.654    1.108    2.224    1.335    2.264    1.426    0.263   -0.329    0.712    0.289    1.420    6.227   -1.173   -1.067    0.530    0.712    0.263    1.123    2.342   -0.002    2.383    1.858    3.793    0.103    0.289   -1.173    5.031    0.917   -0.881    1.119   -1.173    0.119
CD1=        3        2        4        2        2        2        2        1        0        1        1       12        1        3        3        4        6        6        3        4        9        3        4        2        0        0        2        1        1        1        1        1
CD2=        9        5        6        4        7        4        2        2        3        2        3       11        0        0        4        3        2        3        4        2        4        3        5        1        2        0        7        2        0        2        0        1
TCTTCCTTCTACTCCCGTACAGTATTTTCGTATTCTGCGGGAGCATACGAAGAGAGATCTCTCTCTTCCTCTTATCATTTTTTCTCCTAAGATGTTATTGCGGCATCCGCAGTGCGTGAGTTCTATCTCAGAGTTTGGAATGAAGGGAGGCTTCAAGCCTTTCTTGGAAGACGAGAATCCTAACTATCATGCAAAAGTTCTTGTTCTTTGTAGTGGCAAGATTTATTACGACTATCGTGCTTCTCTTCCTAAAGATCTTGAATGTCGTTTTGCTTGTATACGAGTAGAGAGTTTGTATCCGTTATACTTAGAAGATCTATTGGTTCTGATAAGCAAATATACGGAAGTTCACCATTATGTATGGTTGCAAGAAGAACCTCAAAATATGGGCGCTTTTAGTTATTTTGCATTAGCAACTGACGAGATTTTCCCTAGCAAATTGCAGTGCGTTTGCCGTCCTAGGAGTAGTTCAACGGCAACAGGATCTACGAGTTTAAGTCAAAAAGAATTATCGACGTTAATGGAAACCTTGTTTTCTATAGGTAGAGAGTAGAGCATGAGTATAGAGGT
KOK=        72
KK=  152883  LL=  153332  Z=    5.49  JJ=  152703  DL=   450
A===      111      112      113      114      121      123      124      131      132      133      134      141      143      144      211      213      214      223      224      231      233      234      243      244      313      314      323      333      334      343      413      433
B===      222      122      422      322      212      412      312      242      142      442      342      232      432      332      221      421      321      411      311      241      441      341      431      331      424      324      414      444      344      434      423      443
RRR=    1.781   -0.320   -0.672   43.062    0.403    1.356   -0.299    0.333   -0.331   -0.007    0.025    3.432   -1.187    0.586    2.027   -0.828   31.454   -0.286    3.478    0.082    1.124   -0.052   -0.894   19.058    0.225   31.264   -2.046    0.352    0.352    0.352   -0.009   -1.911
X1==    1.769    0.533    0.578    4.826    2.575   -1.136    0.285   -1.166   -0.241    0.234    0.012    1.749   -0.988    1.538    1.214    2.443    6.598    0.730    1.978   -0.241    1.273    0.062    1.062    4.383    0.234    6.012   -0.727   -0.438   -0.566   -0.566    0.012   -0.566
X2==    1.007   -0.600   -1.162    8.923    0.156   -1.194   -1.048   -0.285    1.371   -0.032    2.201    1.962    1.201    0.381    1.670   -0.339    4.767   -0.392    1.758   -0.339    0.882   -0.842   -0.842    4.348    0.960    5.201    2.816   -0.804   -0.622   -0.622   -0.799    3.378
CD1=        5        3        2        8        6        0        2        0        1        1        1        4        0        3        4        4       10        2        4        1        2        1        2        6        1        7        0        0        0        0        1        0
CD2=        3        1        0       10        2        0        0        1        3        1        3        3        2        1        4        1        6        1        3        1        2        0        0        5        2        6        4        0        0        0        0        4
AAGAGGGGTTAGTTTCTGTTGCTACAGAACCTTCTGTAACAATGACCATTGTAGCTTCGTCTGGTATAGATGCTTTACCAGCAGTCATTGCAGCTATCCGACAGAAAAAGACAATAGCTTTGGCTAATAAAGAGTCGTTAGTGGCAGCTGGAGAGTTGGTTACCACTTTGGCTAGAGAGAATGGTGTGCAGATTCTTCCCATCGATAGTGAACATAACGCACTTTTCCAGTGCTTAGAAGGAAGAGACTCTTCTACCATTAAAAAATTATTGTTAACAGCTTCTGGAGGGCCGTTAAGGAATAAATCAAAAGAAGAATTACAAAAGGTCTCTTTACAAGAGGTCTTGCTACACCCTGTTTGGAATATGGGGCCCAAAATTACAGTAGATTCTTCTACCTTAGTAAATAAAGGCTTAGAAATTATAGAAGCTTTCTGGCTATTTGGGCTGG
KOK=        73
KK=  166713  LL=  167702  Z=    5.99  JJ=  166503  DL=   990
A===      111      112      113      114      121      123      124      131      132      133      134      141      143      144      211      213      214      223      224      231      233      234      243      244      313      314      323      333      334      343      413      433
B===      222      122      422      322      212      412      312      242      142      442      342      232      432      332      221      421      321      411      311      241      441      341      431      331      424      324      414      444      344      434      423      443
RRR=   32.735   -0.199    0.416   -2.370   -1.876    1.858    0.829    2.349    2.142   -0.729    3.587   93.596    5.520   13.036   -1.144   -1.583    0.137    6.552   -0.242    3.336   19.823   -0.226   10.235    1.377    1.163   -0.010   -0.430    4.963    0.599   -0.080    0.013    0.146
X1==    8.790    0.433    0.527    2.526    1.929    0.869    0.671    1.678    2.117   -1.404    1.276    7.464    1.964    1.730   -1.063   -1.004    0.075    3.927    1.014    2.117    3.410    0.885    2.379    0.713   -1.404    0.588   -0.507    1.604    2.284   -0.306   -0.787    0.558
X2==    3.724   -0.461    0.788   -0.938   -0.973    2.139    1.236    1.400    1.012    0.520    2.811   12.540    2.811    7.537    1.076    1.576    1.827    1.669   -0.239    1.576    5.814   -0.255    4.303    1.932   -0.829   -0.017    0.848    3.095    0.262    0.262   -0.017    0.262
CD1=       24        5        4        8        8        4        4        6        6        0        4       17        5        5        2        1        3        8        4        6        6        3        5        3        0        3        1        3        4        1        1        2
CD2=       10        3        4        1        2        7        5        5        5        3        6       22        6       12        6        6        6        7        3        6       12        2        9        5        1        2        4        6        2        2        2        2
GAAGATCGTGTAAATGTTCTCCATATAAATTCTTTCGTACTAGAGAGAGCACTGGATAGATCTTCCACTAAAATAACAAGAGGCCAATCTGCTAAATGGGGTTCCTTGAGTAGAGCGGGGATATCTAGCTGCTGTAGAGAAGTTTCTAAAACTAAACAACCTCTACAGAAAACTCCTATTTGAGATATTCCAGGAAGAGAAGGGCCTCGATACCGTCTGGGTAAAGAGCGGATGGGAGCTCCCACGCCTAAAAAAATACCTTTGGATCCTTTATTGAATCCGCTACCTGTATAATCCAGGGTATCATTCGCAGTCTCCGAAAGGATAAGAAGATCGCGGTCAAAATTCATGCGTTCTAAAACGCATTCTAACAAGCTAGGAAAGTTTTCTAAATCTACGGATTGATCTGTAATCCATAGAAACTTTGTTAAGGAGAGTTGTCCCTCTCCAAGTATTCGCAAAGCAGAGCGTAGAGCTTCCTTCCAGTAACGTTCTTTAACTATAGCTGCAGCCAGAGCGTGGAACCCGGCTTCTCCATAGCTTTTTAGGTCCTGAACTCCAGGCATGATCAGAGGGAAGAGAGGAGAAAGTAGTTCTTGAAGCTTATTTCCCAAGAAAAAATCTTCTTGGAAAGGTTTTCCTACAACAGTCGCAGGATAGATAGCATCTTTCTTATGATATAAGCAGTTGCATTTAAAGATCGGGAAATCATGTGTTAAACTATAGTATCCGAAATGATCTCCGAAAGGACCTTCTGGACGACGTTCGCCTGCAACGGCCTCGCCTGTAAGAATGAATTCAGAATCACATAGCAGAGGGTGCCCTGACTGCGGATGCTTCTCTACAAAGCTAAGCTTTTTATTTTGTAAAAAAGAACAAAATAAAAGCTCTGGAACATTCTCTGGAAGAGGGGCAATAGCAGATAGGATCAAAAAAGGATTCCCAGATAGGAACACTGTGACAGGAAGATTTTGTTTTTTTTGCTCAGCT
KOK=        74
KK=  168483  LL=  169412  Z=    5.06  JJ=  168363  DL=   930
A===      111      112      113      114      121      123      124      131      132      133      134      141      143      144      211      213      214      223      224      231      233      234      243      244      313      314      323      333      334      343      413      433
B===      222      122      422      322      212      412      312      242      142      442      342      232      432      332      221      421      321      411      311      241      441      341      431      331      424      324      414      444      344      434      423      443
RRR=   19.349   -0.256    4.604    1.713    3.210    1.386   -0.228   -0.405   -0.099   -0.367    0.015   18.320    3.779    6.514   -0.256   -1.381   -1.127   31.106   -0.640   26.463   13.952    8.902   -0.450    0.080    1.402    0.746    4.114    2.744   -0.343    0.016    0.207    0.445
X1==    4.670   -0.577    1.622    0.968    3.401    0.427   -0.635    0.339   -0.230    1.364    0.113    4.881    2.334    1.649   -0.577   -0.887    3.949    5.908    1.788    4.372    4.945    3.980   -0.574   -0.214    1.364    0.854    1.458    1.211    0.940   -0.043    1.594    0.940
X2==    4.143    0.444    2.839    1.770    0.944    3.242    0.359   -1.194    0.432   -0.269    0.130    3.753    1.619    3.950    0.444    1.556   -0.285    5.265   -0.358    6.053    2.821    2.237    0.784   -0.376    1.028    0.874    2.821    2.265   -0.365   -0.365    0.130    0.474
CD1=       14        3        5        5       11        3        2        3        2        3        2       12        5        5        3        1       10       11        6        9        7        7        1        2        3        3        3        2        2        1        4        2
CD2=       12        5        8        5        6        9        3        1        4        2        2        8        4        6        5        6        2       13        2       14        7        5        3        1        4        3        7        5        1        1        2        2
AAATTTTGAGTTTGAGGAAGCGATTTTCCTCAGTAGACCATAGTCTCTTAGTCATCATATTAGGGAAGAATCGACGTTTTGTTCTTCCTGTAACTTTCAAACCGATCCCTTTTTTCTTTTTAGAAATCCCTCGGATAGCATAGCTATAACCGCGACGAGGCTTTCTTCCTGTAAGCGCACATTTTTTCGACATGACTTTCCTATATTCACTGGCCGCTATCTCTCGACAGGGCAACTGTAACAAAAAGAAACTATGTTAGACCTTTTTTAATATATCGGGAAGAAGTTTTCGTGAAAAAGTGGCAGAAAATGTGTTTCAAAATAAAAGTACTCAAGGAAACCTAAAATAGAGCCTCAAGTAAAGAATTTAGCTTAGAATGAGAGGATAAATCTTCAATAGAAGGCTTAACTCGATACACCCAATTATTTTTTGAAATAGTTCCTGGCAGATTGATTCTTTCGTAGCGAGGAGTTTTTGATATCAAATCCGGGAACAGAGCCAGATAGTCATTAATAAGATTGATGCGAAAAATAGAAGAGGTTTTGTGAGAGAGTTTCAGGATTTCGGTATGATTGTGAAGAGATAGGGTGGAAGAATAGGGGAGTCCTAAAAACTGAGCAAATAGTTTGGATTCCTGAGGAGATTCTTTCCACCATGAGGCTAATGTAGAGGAATCATGAGTAGAGAGGCTTGTGACGGATAGAGGGTCGTATTGATCGAAAGGGGTATAGGCTCCATTCCCCTCCCAGTTTCGTTCCCAACGAGGAATTCTAGTGCCGCATACGGCAAAAGACTCGAGCATACGTTTCACATCGGAAGGGATCGTTCCCAGATCTTCTCCTATAGGTAGCATAGATGAACTGGTCAAGAGGTGAGATAAGATATCTTGCCCTTGAGCTAGATAGTTTTTCGGATCATGAGGTTCAAAG
KOK=        75
KK=  176163  LL=  177212  Z=    6.16  JJ=  176163  DL=  1050
A===      111      112      113      114      121      123      124      131      132      133      134      141      143      144      211      213      214      223      224      231      233      234      243      244      313      314      323      333      334      343      413      433
B===      222      122      422      322      212      412      312      242      142      442      342      232      432      332      221      421      321      411      311      241      441      341      431      331      424      324      414      444      344      434      423      443
RRR=    6.826    0.179   -0.006   67.868    8.170    0.674    1.011    1.041   -0.100   -0.267    0.063    2.038    0.666    4.493   -2.356   -0.581   17.913   25.873   15.612    0.985    4.473   -0.974   -0.165   -0.558    0.027   28.494    6.512   13.081   -0.370    0.369    1.018   -0.329
X1==    1.988    0.212    0.009    7.735    3.536    1.862    1.407   -0.575    0.077    0.819   -0.835    0.772    0.508    2.666    2.112    3.052    4.137    5.604    3.733    0.672    1.636   -0.793    1.262    0.897    0.086    5.212    1.636    2.591   -0.350    1.338    0.508   -1.194
X2==    3.434    0.842   -0.685    8.774    2.310    0.362    0.719   -1.810   -1.295   -0.326   -0.075    2.639    1.310    1.686   -1.116   -0.190    4.330    4.617    4.182    1.466    2.734    1.228   -0.131   -0.622    0.309    5.467    3.981    5.049    1.058    0.275    2.003    0.275
CD1=        9        5        3       18       12        6        6        2        3        3        1        5        3        7        9        8       11       12       10        4        4        1        4        4        2       10        4        4        1        3        3        0
CD2=       11        6        2       17        9        4        4        0        1        2        2        7        4        4        2        3       10       12       10        6        7        4        2        1        3       10        9        9        3        2        5        2
CAGGAAATCCTGTTCGAACCCTCTCGCTTTCTTTAGAGGAAAAAGTTTTATTGAAACCCTATCCTTTCCTCACAGGAAAGCCTATGCTCTATATTGCGAATATTGATGAAGACTCTTTAACGGATCTGGATAACCCCTATGTCCAGAAAGTACGGGAGATCGCTAAAAGAGAAGAGGCGAATGTAGTTCCTATCTGTGTAAAATTAGAGGAAGAAATTCTATCGCTCCCTCTAGAGGAACGACAAGATTTTTTACATAGCTTAGGTCTACAAGAGTCTGGATTGAATCGTTTAGTAGCTTCAGCATACCACACTCTTGGGTTAATTTCTTATTTCACTACAGGACCACAAGAGACTCGAGCTTGGACAATTTCTAAAGGGGCTACAGCGGCAGAGGCTGCAGGGGAAATTCATTCGGATATTCAAAGAGGATTTATTCGCGCTGAAGTTGTAACTATGGAGGATATTGTTGCTTACGATGGAAGAGCTGGAGCGCGAGAAGCCGGGAAACTACGTGCTGAAGGTAGGGACTATATTGTTCAGGATGGGGATATTATGCTCTTTTTGCATAATTAAAGGAGCATTCATCTATTTTTATTGAGACGGGCTTGGCGGATATCTTCTTGAATGGCAAGGACAAGCTCGTCTTTAGAAGAAAAGAGCTTTTCTTCCCTGAGAAATTGCTCAGGAATCACAGTAATACTCTTATCGTAGAGATCTTCTGAAAAATCAAGGATATGTGCCTCTAGGCATAGTTGGTGTCTTTGCATTGTGGGCGCCATACCTAAATTCATAACACCTGCATAGCTGAACCCTTCAATAACGATAGTACAAGTATATACCCCTAAAGGAAGTAGAGAATGGGTAAGGGGAAGATTGATTGTTGCATATCCAAAAGATGCCCCGATTCCTCGTCCATGAGCAACCTTTCCTGTATAAGAAAAAGGTCTCCCAAGAAACTTTTCTGCAGAGCACAAATCTTTCTTTCTAAGAAATTGTCGAATTTTTCTGCTAGATACAATAGTACCTTCAATCTGTAGGGGAGGGACTT
KOK=        76
KK=  184473  LL=  185522  Z=    4.69  JJ=  184443  DL=  1050
A===      111      112      113      114      121      123      124      131      132      133      134      141      143      144      211      213      214      223      224      231      233      234      243      244      313      314      323      333      334      343      413      433
B===      222      122      422      322      212      412      312      242      142      442      342      232      432      332      221      421      321      411      311      241      441      341      431      331      424      324      414      444      344      434      423      443
RRR=   41.888    0.008    1.303   24.430    3.289    0.147    0.243    0.507   -0.252   -0.971    0.535    1.700   -0.036    5.014    2.461   -0.252    5.320   -0.990    1.573    6.294    5.180   -0.848   -0.182    5.106    6.321   38.780   32.481    2.170   -2.224    1.455    0.535   -0.264
X1==    5.914   -0.013    0.600    6.733    2.004    0.891    1.970    1.979   -0.364    0.545   -0.600    1.920    0.150    3.024    1.500   -0.364    1.422    1.641    3.430    2.773    3.397    1.240   -0.123    2.453    2.264    6.144    4.960    1.125    1.725    0.791   -0.600   -0.144
X2==    7.083   -0.567    2.173    3.628    1.641    0.165    0.123    0.256    0.691   -1.780   -0.892    0.885   -0.237    1.658    1.641    0.691    3.740   -0.603    0.459    2.270    1.525   -0.684    1.476    2.081    2.792    6.312    6.549    1.929   -1.290    1.840   -0.892    1.840
CD1=       14        4        3       14        8        4        7        5        2        2        1        6        2        7        7        2        6        6       11        7        6        4        2        7        4       10        8        2        3        2        1        1
CD2=       24        4        9       10        9        4        3        5        5        0        1        5        2        4        9        5        9        2        3        8        5        1        4        4        8       12       13        5        0        4        1        4
GATTCTTTTTTGCTCCCCAAGTATAATCAGCTTGTTTTGGCATTTAATGATGTTCTCCTAAAAACTACAAAGTCAAAAAGAGTAGTGTAAATATTCACCTTAAAAAAGGCAAGATTTCCCTTGCACTACAAGTAATAAGATGCATCTCTTTATTAAAAAAAGTTTCACTAGTTTCTGTGTAATTTTAGTTTTAGATTTTGTGTGTCGAAACATTATAAATATTCCATCTAAACATCCCCATGGAAAGGACTGTCAATCCTTGAGATTTTCAAGGATATCGGAGGGGGATGAATGTCGTTTGCGGAAAAAGTCGGGTTGGTTATAGTTCCTTTTTTTGTAAAAGCCGGGAACCTTTTTCCTGCGTATTTAAAGCTCTTTTATCTAAGTTCATATTGGGGGTTCCCATGACACATGCAAAGTTAGTCATTATAGGCTCCGGGCCTGCAGGTTACACAGCTGCTATCTATGCTTCTAGAGCACTTTTGACTCCAGTGCTTTTCGAGGGTTTCTTTTCTGGCATTGCTGGAGGGCAGCTAATGACTACAACAGAAGTGGAAAATTTCCCAGGTTTCCCAGAGGGAGTGTTGGGGCACCAGTTGATGGATCTTATGAAAACTCAAGCGCAACGTTTCGGTACGCAAGTACTTTCTAAGGACATCACCGCTGTTGATTTTAGTGTCAGACCCTTTGTTCTTAAATCTGGAAAGGAGACGTTTACCTGTGATGCTTGTATTATAGCTACTGGAGCATCAGCAAAGCGTTTATCTATCCCTGGGGCAGGAGATAATGAGTTTTGGCAAAAGGGCGTAACAGCTTGCGCTGTTTGTGACGGAGCTTCTCCCATTTTTCGTGACAAAGATTTGTTTGTTGTAGGAGGAGGAGACTCCGCTTTAGAAGAAGCCATGTTTTTGACTCGCTATGGTAAACGTGTATTTGTGGTTCATAGGAGAGATACATTGCGAGCTTCTAAGGTTATGGTGAATAAAGCTCAGGCGAATGAAAAAATCTTTTTCCTTTGGAATAGTGAGATTGTCAAGATTTCTGGAGATA
KOK=        77
KK=  194163  LL=  194522  Z=    4.52  JJ=  193863  DL=   360
A===      111      112      113      114      121      123      124      131      132      133      134      141      143      144      211      213      214      223      224      231      233      234      243      244      313      314      323      333      334      343      413      433
B===      222      122      422      322      212      412      312      242      142      442      342      232      432      332      221      421      321      411      311      241      441      341      431      331      424      324      414      444      344      434      423      443
RRR=   11.791    0.080    5.377   10.508   -1.094    2.707   -0.177    0.004    0.172   -0.345   -0.254   -0.389   -0.827    1.560    0.080    0.048    0.028    0.291    0.820    0.757    1.007    3.037   -0.146    0.468    0.491   -0.168   39.125    0.226    0.283    0.212   -0.168   -0.591
X1==    2.842    0.207    1.846    4.829    2.522    1.068   -0.171   -0.088    0.068    0.413   -0.746   -0.331    1.254    1.053    0.207    0.068    0.758   -0.797    0.988    1.068    0.498    1.363   -0.637    1.191   -0.587    0.254    6.498    0.684    0.598   -0.402    0.254   -0.402
X2==    4.149    0.385    2.914    2.176   -0.434    2.535    1.036   -0.045    2.535   -0.837    0.341    1.176   -0.659    1.481    0.385    0.709    0.036   -0.365    0.829    0.709    2.021    2.229    0.229    0.393   -0.837   -0.659    6.021    0.331    0.473   -0.527   -0.659    1.473
CD1=        6        2        3        7        5        2        1        1        1        1        0        1        2        2        2        1        2        0        2        2        1        2        0        2        0        1        7        1        1        0        1        0
CD2=        6        2        4        3        1        4        2        1        4        0        1        2        0        2        2        2        1        1        2        2        3        3        1        1        0        0        7        1        1        0        0        2
AGTTGGTCCAAAAGCCTTGGCTCAATATTTAAAAGGAGCGGGTTTAGAATCAGTTGTGTTTTTGGATACGGACAACCCTTTTTAATTAAGAAAGGCTCTATCGGAATAGCAACTCTTTCATAAAACCCTCAAGTTCATTGGTAGGATTCGAAGGAAATACTCCTCGTTTTTTTAGATAAGAGTAATCGGATAGAGAAGAATTGAAGTATGCTCGAGCCTGTTTAGAAAGAGGACGAGCGATATCTCCCGAAACATTTGCGTGATAAAAACTCTCTTCCACGATGAGATACAGTAAGGCTCTCGCAGTTTCTCCTAAAGTTGGTAGAGGAGAACAAGATAAAGACCCTCTAAATTCGAGAG
KOK=        78
KK=  195123  LL=  195692  Z=    4.58  JJ=  194643  DL=   570
A===      111      112      113      114      121      123      124      131      132      133      134      141      143      144      211      213      214      223      224      231      233      234      243      244      313      314      323      333      334      343      413      433
B===      222      122      422      322      212      412      312      242      142      442      342      232      432      332      221      421      321      411      311      241      441      341      431      331      424      324      414      444      344      434      423      443
RRR=    7.798   -0.100    4.383   21.449    1.211    0.081    5.517   -0.433    0.709    1.300   -1.140    2.097    0.487    0.013    0.146   -0.280    9.492    3.685   21.059    2.783   -2.784    0.379   -0.278    0.504   -4.273   89.029   16.806   -0.097    0.060   -2.233    1.300    0.127
X1==    2.995    0.326    1.510    2.694   -1.275    0.477    1.557    0.624   -1.208   -1.088   -1.021    1.751   -1.021    0.094   -0.475    0.477    3.350    1.935    3.925    3.005   -1.145    0.814   -0.130   -1.003    3.577   11.886    3.292   -0.049    0.075    2.075   -1.021   -0.925
X2==    2.604   -0.307    2.904    7.963   -0.949    0.169    3.544   -0.695   -0.587   -1.195    1.117    1.198   -0.477    0.140   -0.307   -0.587    2.833    1.905    5.365    0.926    2.431    0.465    2.140   -0.503   -1.195    7.490    5.105    1.989    0.802   -1.076   -1.273   -0.137
CD1=        5        2        3        4        0        2        3        2        0        0        0        3        0        1        1        2        5        4        6        5        0        2        1        0        5       13        5        1        1        3        0        0
CD2=        7        2        6       14        1        2        7        1        1        0        3        4        1        2        2        1        6        4        9        3        4        2        4        1        0       11        7        3        2        0        0        1
CTCGTTCCTTTTGGGAAACGAGGCTCGAAGAATCTATTTGTTCCCATTAGAGGAATTAATAGTCCATTCCTGCGCCAGGCATTGCTGGAGCTGCAGCAGGTTTTTCTTCTGGAATCTCTGCAATGAGAGCTTCTGTTGTCAAAAGTAATCCAGCTACGGAAGCCGCGCTTTCTAAAGCAGAACGGGTTACTTTAGCAGGATCTAAAATACCAGCTTCAAGCATATCTGTGTATGCATCACGCAATGCATCATATCCTTCGTTCGCAGAACGGGACATAACTTGTTGGAAGATGATAGCACCTTCTTTTCCTGCGTTTGCAGCAATTTGTTTCAAAGGAGCGGAAAGAGCTTTCAAAACAATGCGAGCTCCAATTTGCTCATCTTCATTAGTCAACATTGGCAAGAAGGCCTCAAGAGTAGGGATACAACGGATTAATGCTGTTCCTCCACCAGGAAGAATTCCTTCTTCAACAGCAGCGATTGTAGCATGTTGAGCATCGTCTACACGATCTTTTTTCTCTTTCATCTCAATCTCTGTTGCAGCTCCAACGCGAATGACTGCTACTCCAC
KOK=        79
KK=  197163  LL=  197942  Z=    4.74  JJ=  196743  DL=   780
A===      111      112      113      114      121      123      124      131      132      133      134      141      143      144      211      213      214      223      224      231      233      234      243      244      313      314      323      333      334      343      413      433
B===      222      122      422      322      212      412      312      242      142      442      342      232      432      332      221      421      321      411      311      241      441      341      431      331      424      324      414      444      344      434      423      443
RRR=   23.807    0.049    1.255    0.536   -0.830    2.676    4.317   -0.177    1.267    0.503   -0.042    0.555   28.678   -0.070    0.623   -2.978   -2.820   34.921   16.671   -1.740    2.325    0.112    0.993   -0.088    0.579    4.738    4.034    0.945    0.947   -2.097   -0.830    7.635
X1==    4.376    1.972    0.982    0.561    1.470    1.036    1.788   -0.301    1.036    0.451    0.156    2.881    6.921    1.221   -0.539   -1.564    4.725   10.961    3.639   -0.914    2.173    0.193    1.715   -0.100   -1.214    3.163    2.173   -0.862    0.918   -1.033   -1.347    1.894
X2==    5.440    0.025    1.277    0.955   -0.565    2.585    2.415    0.588    1.223    1.117   -0.266    0.193    4.144   -0.058   -1.154    1.904   -0.597    3.186    4.581    1.904    1.070    0.579    0.579    0.881   -0.477    1.498    1.857   -1.097    1.031    2.031    0.616    4.031
CD1=       13        8        4        4        7        4        6        2        4        2        2        8       11        4        3        0       11       19        9        1        4        2        4        2        0        6        4        0        2        0        0        3
CD2=       12        3        4        3        2        6        5        3        4        3        1        2        6        1        1        5        1        7        8        5        3        2        2        2        1        3        4        0        2        3        2        5
TAAGCTCCTCGTATTTTTATATTCTATGAGGCCTCGTGGTCCGGCTTTGTTCCGCTACCAACGTAGGGATTTGAACGATAGAACGTTCAGAGGAAGAACGATAGCAAAGTCCTTGCTTTTTTGCAACTGGTTTAGCAGTTGGCATGATCAACTGCTATTTTTAAAAATTTATAGCAAGCTAGCTAGTTCTTCCAGCTTCCGTTCGATGTAGGAAAAGGCTTTAAGCATAGGAGCTGATGAGGTCATATCCAATCCAGATTTTTTCAAAATTTCGATAGGGAAATCGGATCCGCCGCTACGCAAAAATGTGAGATATGCTTCTTGAGCACCTTCTTCTCTAGAAAGAATTCTTTCAGAAAAACACAACGATGCAATGATTCCTGTGGCGTATTGATAAACATAGAAGTTGTAGTAGAAATGAGGAATGCGAGCCCACTCGATACAGCTATGTTCATCAAAAGTTATGCAATCGCCATAAAATAGGCGCTGCAGTTTCTCGTAACTTTGAGAAAAGAATTCTTCAGTTAATGGGAGACCTTGTTCGGCTGCAGAATGCATTTCCAGCTCAAAAGCAGCAAATAGTGTTTGTCGGAATAAAGTTGCAAAAACAGTGTCTAGAGAGCGAGAAAGAATAGCAATCTTCTCTTCTTTAGACGGAGCTTGTTTTAGCAGAAATTCCATCAATAGGGTTTCATTGAGGGTTGAGGCGATTTCAGCTAGAAAAATCGGATACTGAGCTTCATGATAACTTTGATGTTTATGACTCAAGAATGAGTGCAT
KOK=        80
KK=  201333  LL=  201872  Z=    4.79  JJ=  200703  DL=   540
A===      111      112      113      114      121      123      124      131      132      133      134      141      143      144      211      213      214      223      224      231      233      234      243      244      313      314      323      333      334      343      413      433
B===      222      122      422      322      212      412      312      242      142      442      342      232      432      332      221      421      321      411      311      241      441      341      431      331      424      324      414      444      344      434      423      443
RRR=   -0.016    0.430   -0.103   10.155   -0.774    2.361   -0.432    0.128    0.430    2.860   -0.677    5.772    0.016   -0.074   -0.131    0.548    1.220    5.641   22.666   12.406    0.089   -2.257   -0.002   -1.378   -0.010   32.617   20.298   -0.029   -0.112    0.015    4.408   -0.974
X1==   -0.012    0.829    0.276    3.259   -0.648    1.194   -0.197    0.276    1.194    1.435   -1.041    1.494   -0.066    0.154    0.829   -0.436    1.630    2.171    3.662    4.455   -1.129   -0.994    0.006   -0.788    1.435    7.727    4.270   -0.098    0.127    0.127    2.856   -0.873
X2==    1.346    0.518   -0.374    3.116    1.195    1.976    2.190    0.463    0.360    1.993    0.651    3.863   -0.242   -0.481   -0.158   -1.257    0.748    2.598    6.189    2.785   -0.079    2.270   -0.315    1.749   -0.007    4.221    4.754    0.299   -0.885    0.115    1.543    1.115
CD1=        2        3        2        5        1        3        1        2        3        3        0        3        1        1        3        1        3        4        5        7        0        0        1        0        3        9        6        1        1        1        4        0
CD2=        4        3        1        6        4        4        5        2        2        3        2        7        1        1        2        0        3        5       11        5        1        4        1        4        1        6        6        1        0        1        3        2
CCGCAGAAGCCTGAGCAATGACACACTCTTCTTCAACATCTGCTGTCATATACTCAATTTCATCTGTCACGATGCCATCGCGCACGACACGATAAGGAGTCTCTATGAATCCAAATTCATTGATCTTAGCAAAGGAAGACAGTGAAGTAATCAACCCAATGTTTGGTCCTTCAGGAGTCTCAATTGGACAAATTCTACCATAGTGGCTTGCGTGAACGTCTCGAACTTCAAACCCAGCTCTTTCTCTATTCAATCCCCCAGGTCCTAATGCTGACAGACGACGCTTGTGCGTCAATTCTGCGACAGGGTTTGTCTGATCCATAAACTGAGATAATTGAGAACGGCTGAAGAAATCTTTCAGGACACTGACTAACCCTTTAGCAGAAATAATCTTTCCTGGAGTTAGGGTATCAGAAGAGAAATCAAAGAGATTCATTCTTTCTCGAACGATCTTTTCCATTCTAGCCAATCCAGAACGACAGTGATTCTGAATTAGTTCTCCAACAGAGCGAACTCGTCGGTTTGCCAAATGGTCAATAT
KOK=        81
KK=  206073  LL=  206432  Z=    5.92  JJ=  205743  DL=   360
A===      111      112      113      114      121      123      124      131      132      133      134      141      143      144      211      213      214      223      224      231      233      234      243      244      313      314      323      333      334      343      413      433
B===      222      122      422      322      212      412      312      242      142      442      342      232      432      332      221      421      321      411      311      241      441      341      431      331      424      324      414      444      344      434      423      443
RRR=   31.746    2.443   -0.590   36.728    0.481    1.451   -1.624   -0.129    0.906   -0.806   -0.329    0.781    1.332    0.265    0.481    0.561    1.053    6.175    2.383    0.417   -0.011    1.344   -0.613   -0.460    0.740    0.265    0.002   -0.037    0.062   -0.104   -0.628    0.522
X1==    6.134    1.578   -0.461    4.058   -0.342    1.123   -0.958   -0.461   -1.279    3.010   -0.594    1.058    2.406   -0.356   -0.342    1.924   -0.958    2.681    3.026    0.323   -0.007    2.396    1.396   -0.362    1.010   -0.594   -0.007    0.376   -0.374    0.626    1.406    0.626
X2==    5.175    1.548    1.280    9.052   -1.407    1.292    1.694    0.280   -0.708   -0.268    0.554    0.739    0.554   -0.744   -1.407    0.292   -1.099    2.303    0.788    1.292    1.737    0.561   -0.439    1.268    0.732   -0.446   -0.263   -0.100   -0.166   -0.166   -0.446    0.834
CD1=       12        5        1        5        2        3        0        1        0        4        0        2        3        0        2        4        0        5        4        2        1        3        2        0        2        0        1        1        0        1        2        1
CD2=        9        4        2       11        0        2        3        1        0        0        1        2        1        0        0        1        0        3        2        2        2        1        0        2        1        0        0        0        0        0        0        1
TGAGGCTTCTTTAAAATCTTCTAAAGACTTTTTCACTTTCTTTTCTTGAGCCGTAAAAACTTGGACTACATACCACTTAAACATGAATCAACCAAAGAAAAAGCTTGTTACTTTACCGAACAATGAAAGGGACTTTCGAAGAGCTAAATCCACACAATAGATGGAAAATCCAAAGCCAAAAATATTCATCAAAATAATCTTGACGTATCTTTTAAGATTTCGCTTATTTACCCACTCAATCTTCTTAATTTCTTCGATAAAGTTACCCGCAAAAGCTGCTTGTTTTTTTGCAAAAGATACTTTCTTAAGAAATTTTCTTCGGTGATCTTGCCCCATAAGCGAATTCTTCTTTCAGTTACC
KOK=        82
KK=  215523  LL=  216302  Z=    5.37  JJ=  215103  DL=   780
A===      111      112      113      114      121      123      124      131      132      133      134      141      143      144      211      213      214      223      224      231      233      234      243      244      313      314      323      333      334      343      413      433
B===      222      122      422      322      212      412      312      242      142      442      342      232      432      332      221      421      321      411      311      241      441      341      431      331      424      324      414      444      344      434      423      443
RRR=   23.806    0.257   -0.229    7.390   -0.355    0.581    0.713   23.536   -0.941   -0.215   -0.311   30.069    9.928    0.125   -0.826    1.536    0.237    6.255   -0.105    3.101   -0.101    5.363   34.736   -0.378    3.052   -0.980    3.019    0.359   -1.086   -0.379    0.060   -3.783
X1==    3.990   -0.588    0.694    3.350   -0.092    0.578   -0.786    5.971    1.743   -1.642    1.550    4.596    2.283    0.570    1.892   -1.170    0.591    2.281    0.191    1.743   -0.111    1.184    7.666   -0.092    2.699   -1.382    3.315   -0.659    1.420   -0.307    0.084   -1.170
X2==    5.966   -0.436   -0.330    2.206    3.867    1.006   -0.907    3.941   -0.540    0.131   -0.201    6.542    4.349    0.219   -0.436   -1.313    0.402    2.742   -0.546    1.779    0.911    4.531    4.531    4.109    1.131    0.709    0.911   -0.545   -0.765    1.235    0.709    3.235
CD1=       14        3        5        8        4        4        1       15        6        0        4       10        5        2        8        1        3        6        2        6        2        3       11        1        7        0        7        1        3        1        2        0
CD2=       11        2        1        5        9        3        1        6        1        1        1       11        6        2        2        0        3        6        2        4        2        7        7        8        2        2        2        0        0        2        2        4
TATTTCTGCTGTTGGTCACGAGACCGATTTCACTCTCTGCGACTTTGCATCCGATGTTCGTGCTCCGACCCCCTCTGCAGCAGCAGAAATTGTATGTAAGAGTAGTGATCAATACCGCCAAGAACTGCAAAATCTACGGCGCTACGTCTCGTCTCATGCAAGACAATTTATTGCAGCTAAAAAAAACCTTCTCACTCATTGGCAAAGACATCTTGCTTCAGTAGATTTCTACCACACAGCACAACAAACTTTAGATTACACCCGATCGGCCTTAGAAAGAGGGATAGAAACCAAACTTGAATACTATAAACAACGATTTGCGCAATATAGACGCTGGTTGAAAAGCGATGTTTTGATTCGTATAGAAAAACATTTGGCGGATCTGAACCAATCTCTTATGCTTTCTATAAAAAATAAAATTTATACAAAAAAAACCTCTCTAAACCAGCTATACACTTCTTGTCTCAAAAATGAACTACTGAATTTACAGCACCGCACGCAGCACTCGCGGAATATTTTAAGCCAGCTATCTAGGAGGCTGCATATCGCGATTGCAAGCTCACAACAAACTCACCAAGAGTGTTTGGTTCGTCTTCAGAACGAACTTTCTTTCACAATACAACACCTGCTAACTAAGGCGAAAGAACGGTGCCAGGCTATACAAGAACAAGCTTCCTCACTAAATCCAAAAAATGTTTTAAAAAGAGGTTTTGCCCAGCTCTTTGACTTTAATAAACACTTTGTTATCATCTCTGCGGAGTCTCTTAAACAAAGCGATCT
KOK=        83
KK=  223623  LL=  224012  Z=    6.49  JJ=  223203  DL=   390
A===      111      112      113      114      121      123      124      131      132      133      134      141      143      144      211      213      214      223      224      231      233      234      243      244      313      314      323      333      334      343      413      433
B===      222      122      422      322      212      412      312      242      142      442      342      232      432      332      221      421      321      411      311      241      441      341      431      331      424      324      414      444      344      434      423      443
RRR=    5.208    0.409   -0.065   54.939    1.374   -0.042   -1.894    1.171   -0.441    1.953    0.507    7.770   -1.580    1.447   -0.044   -0.042   25.147    1.138    0.043    0.046    0.956   -0.089   -1.282    0.062   -0.007    0.692   -1.077    0.194    0.194   -0.148   -0.884    0.943
X1==    2.913   -0.614    0.723    7.147    0.889   -0.399    7.850   -1.110   -0.399    4.013   -0.695    2.147   -0.695    1.510   -0.614   -0.399    4.890    0.897   -1.139    0.432    1.647    0.150    2.150    0.401    0.013    0.305    2.566   -0.804   -0.567    0.433   -0.695    1.433
X2==    1.788   -0.665   -0.089    7.687    1.544    0.106   -0.241   -1.055    1.106    0.487   -0.728    3.620    2.272    0.958    0.071    0.106    5.142    1.269   -0.038    0.106    0.580   -0.596   -0.596    0.154   -0.513    2.272   -0.420   -0.241   -0.342   -0.342    1.272    0.658
CD1=        5        1        2        8        3        1        9        0        1        5        0        3        0        2        1        1        6        3        0        2        3        1        3        1        1        1        4        0        0        1        0        2
CD2=        5        1        1       11        4        1        1        0        2        1        0        6        3        2        2        1        7        2        1        1        1        0        0        1        0        3        0        0        0        0        2        1
CTAAAGAGGAAGAGTTTTTCTCTTATACGCAAGAGATGCTTCAGGAAGGGTTTTTAAAACTTTATGCTAATGAACAGTTCTATGATTTAGATGGGCCTTTCCCTACTTCTTTAGAGAACCCAGCTCTAGTCATCCACCATGTCAAAATTTTAGAAAAAAATCTGCCTTCTCTTTTGGCTTCTCTTACTTTAGCCTTTAGTAAAGCTTCTTCTGTCTGTCTGCATATCGAATATGCTGGAACAAGCTTATCTAAAACATACCGCCAAGGATTACAAGATGCTTCTGGGAACCTATTCCCTAATATAGAAACACCCTCTATCTTGAACCATGAGAGCTACTTATGCCCTCTCTGTCATGGAAAAGGCTTCTTATCCACTTGTTCTATTCTTC
KOK=        84
KK=  240783  LL=  241742  Z=    6.43  JJ=  240543  DL=   960
A===      111      112      113      114      121      123      124      131      132      133      134      141      143      144      211      213      214      223      224      231      233      234      243      244      313      314      323      333      334      343      413      433
B===      222      122      422      322      212      412      312      242      142      442      342      232      432      332      221      421      321      411      311      241      441      341      431      331      424      324      414      444      344      434      423      443
RRR=   38.192    5.984   -0.473   -1.060   -1.588    0.441   -0.402    2.039    0.441    0.099    2.326   50.422    4.189   18.381   -0.929   -2.911    1.646    8.613   -0.219   -0.124    9.057   14.001    6.868    2.090   -0.642    0.154    5.811    0.315   -1.700    0.058    0.407   -0.018
X1==    5.287    2.070   -0.563    2.046   -1.234    0.691   -0.906    2.426    0.691   -1.279    1.279    6.973    4.030    3.930   -1.234    3.849    1.047    1.506   -0.093    0.164    3.556    3.701    2.974    0.685   -0.723    0.591    3.556    0.845    1.758    1.758   -0.785   -0.546
X2==    7.224    2.891    0.840   -0.518    1.288    0.639    0.444    0.840    0.639   -0.078    1.819    7.231    1.040    4.677    0.753   -0.756    1.572    5.718    2.349   -0.756    2.547    3.783    2.310    3.051    0.888    0.260    1.634    0.373   -0.967    0.033   -0.519    0.033
CD1=       17        9        3        6        2        5        1        9        5        1        4       14        8        6        2       11        4        6        2        4        9        7        6        2        2        3        9        4        4        4        1        1
CD2=       16        9        3        2        6        3        4        3        3        1        4       15        3       10        5        1        6       11        8        1        4        7        5        8        2        2        3        1        0        1        1        1
CAAGCAAAGCGCGCAGAAGTGCAACAACTAATTCTCACACATTTTTCTGCACGCTACAATACGACAGAAGAATTTGTCCAAGAGGCTGGAGAAATTTTTCCTAATGTATTTGCTGCAGAGGAATTCTGTAGCTACGAGTTCCCTAAAAACCCTAGTTAGCGCATATACTGTTGGAAACAACCCGAAAGCTTCTTAGCTCATAAGTACAGCAGGTTTGGGAATGATTACATCCTTTTATGCATTTTTAGATTACCTAAAAAACATGAAAGCCTCCTCCCTTCATACATTAAGAAATTACTGTATGGATCTCAGCTCTCTAAAATGTTTTTTAGAAAAAAAAAGCGATCTATCTCCAACTCCCCCTCTCTCTCTCCACGACAATACCTACGACTATCCTCCTCTCTCTTTCTCTCTGTTTACCAAAGACAACATCCGTCTTTATCTTCTAGAACAAATCCAAACGCATCATTCAAAGCGCACCGTACGCCGTCGACTATCTGCTATTAAAAGTTTTGCTAGATTTTGCGTAAAAAACCAGTTAATACCAGAGAATCCAGCGGAAATGATTCGAGGGCCTCGCCTTCCCCAAGAACTTCCTTCCCCACTCACCTACGAACAAGTCCTTGCCCTAATGGCTGCTCCAGAATTAGATAAAGTTACAGGATTCCGAGATCGCTGTTTACTCGAACTCTTCTATAGTTCAGGTCTAAGAATCAGCGAGATTACCGCTCTGAATCGTGCTGATATCGATTTCCAATCACACCTTTTACATATCCGAGGGAAAGGGAAAAAAGAACGAATCGTTCCTATGACAAAGGTAGCCGTCCAGTGGTTACAAGACTATTTAAACCACCCAGATAGAGCCTCTGTAGAACAGGATCATCAAGCTTGTTTTTTAAATCGATTTGGAAAACGTCTATCTACTCGCTCTATAGACAGAAAATTCCAACAATATCTCCT
KOK=        85
KK=  251283  LL=  252092  Z=    7.68  JJ=  251283  DL=   810
A===      111      112      113      114      121      123      124      131      132      133      134      141      143      144      211      213      214      223      224      231      233      234      243      244      313      314      323      333      334      343      413      433
B===      222      122      422      322      212      412      312      242      142      442      342      232      432      332      221      421      321      411      311      241      441      341      431      331      424      324      414      444      344      434      423      443
RRR=   34.423    1.344   -0.155    5.280    0.661    0.781   -2.324   -0.012   -0.179    6.603   -0.019    6.789    4.905    2.619    0.319    0.220   -0.042   -1.188   59.139   -0.179   23.169   -0.083    1.499    0.287    0.331    0.067   11.829    4.887   -0.402    0.770   -2.608    0.199
X1==    4.012    1.776    0.481    1.672    0.873    3.167    2.840   -0.022   -0.725    2.088   -0.010    2.820    5.661    1.993    0.421   -0.169    0.302   -0.429    6.265   -0.725    4.696    0.278    2.628    1.560   -0.395   -0.719    4.010    3.282    0.601   -1.151   -1.428    0.601
X2==    8.581    0.757   -0.321    3.159    0.757    0.247   -0.819    0.537    0.247    3.162    1.826    2.407    0.866    1.314    0.757   -1.307   -0.138    2.772    9.439    0.247    4.934   -0.298    0.570    0.184   -0.838   -0.093    2.950    1.489   -0.669   -0.669    1.826    0.331
CD1=       16        9        5        6        7        9        7        4        2        6        2        8       10        4        6        3        3        2       11        2        9        2        5        3        2        1        8        6        2        0        0        2
CD2=       15        4        1        6        4        2        1        2        2        4        3        5        2        3        4        0        2        6       18        2        6        1        2        2        0        1        4        2        0        0        3        1
TTGTAGTTTTTAGGTAGAAAAACCTTGAGAATTTTGGGTTGCTCCTCCTCCCCTCTTTCTTTGGATCTTACCGCCTCCCTAGAGATGTGGCAAACACCCAAACAAAGCAGCTTATATTCTAAAAAAGAACCTACCCTCGTCCTAGGTAAAAGCTATAGGGGAGGAGGGACCCAACCGTCAGAACACTTTTAACAAAAAAGCGTTATATCCTCAAGCCAAAGGAAACAAAAATGTATTTTTTTGGAATTTTTTCACTTAAATATCGAAAAGAGGGGTAACTAAGAGCAAAACACGCGTTTAGCTGAGTTGAGACATAAACTCATAGAAATGCTCTAAAGAAGTAAAAACTCTACCACAATCCTTATCCAAGAGATAAATTTTTGTTGGAAGCCCCTCTTTTGAAGGAATCAATCGTTTCTCTCCCTCTGGAAGATATGCACTTAGAATCTCACGATCTTTGGCAGCCAACCAAACCAAGGAAGTATGGGGAAGAAAAATCCCTTTAAAACAATCTAATACCTGTGCTCTATCCCCTTCATTCCCTAAAGAAATAAAAATCTTCCGATGTTGTTTGGAAAAATACTCTTGAGCTGCAAGCAAACTTCCCAGAGAGGAAAATTTATGTTTTACCCACTTTCCTTGAACGCATTGTAAAATGTCTTCTGCGAACGTTAGATAATGTCGTCTACCTGAAATGATATGCAATTTCAACAAGCCTTGGCAAAGCAAAGCATTGCTCGATATAGCGTCCCCATCTACAAAACAAGCTTTCTTTATCAACAAAGAAGAATCCCTTCCATCCGTGGAATA
KOK=        86
KK=  270003  LL=  270932  Z=    5.60  JJ=  269763  DL=   930
A===      111      112      113      114      121      123      124      131      132      133      134      141      143      144      211      213      214      223      224      231      233      234      243      244      313      314      323      333      334      343      413      433
B===      222      122      422      322      212      412      312      242      142      442      342      232      432      332      221      421      321      411      311      241      441      341      431      331      424      324      414      444      344      434      423      443
RRR=    8.599    1.050    2.001   -0.034    0.213   22.981    0.062   43.442   -0.279   -0.272   -0.927    2.001    1.391    8.220    4.506    2.848   -0.212   16.716    6.767    0.770   11.367    0.057    9.639    3.421    0.111    0.549    1.841    1.300    5.393   -0.460   -0.982   -2.595
X1==    4.530    1.359    1.298   -0.350    0.276    4.974    0.952    7.294    0.738   -0.174   -1.436    1.544    0.681    1.609    2.443    1.343   -0.322    5.052    2.277   -0.473    2.560   -0.710    2.851    3.150   -0.174   -0.731    1.207    2.399    2.666    1.088   -0.731   -0.491
X2==    1.898    0.772    1.541    0.098    0.772    4.620    0.065    5.956   -0.378    1.567    0.646    1.296    2.043    5.107    1.845    2.121    0.658    3.309    2.972   -1.627    4.441   -0.080    3.381    1.086   -0.640   -0.752    1.526    0.542    2.022   -0.423    1.344    5.284
CD1=       12        6        5        2        4       11        4       15        4        2        0        5        3        4        8        5        2       11        6        2        6        1        6        6        2        1        4        5        5        3        1        1
CD2=        7        5        5        3        5       10        3       12        2        4        3        5        5       10        7        6        4        8        8        0        8        2        7        4        1        1        4        2        4        1        4        8
GGCTCCCCGCTGTTGCTTAGGATCTGGCCAGTACTCCGTGCTTCTTTATGTGACTAGACAAGTTCCAGAACAGATGGAACAAACAATGGGATGGTCAGTCAATGCGAGTCAATACATATCTTCTAAACTGTATGTGTTTGGAAGATACAGCGGTGTTACAGGACATGTGTTCCCGATTAACCGCACGTATTCATTCGGTATGGCCTCTGCAAATTTATTTAACCGTAACCCACAAGATTTATTTGGAATTGCTTGCGCATTCAATAATGTACACCTCTCTGCTTCTCCAAATACTAAAAGAAAATACGAAACTGTAATCGAAGGGTTTGCAACTATCGGTTGCGGCCCCTATCTTTCTTTCGCTCCAGACTTCCAACTCTACCTCTACCCAGCTCTTCGTCCAAACAAACAATCTGCCCGTGTTTATAGCGTGCGAGCTAATTTAGCTATCTAATCTGTAGATTAGCACAAAAACGCTTGCATCCTTGTGGTTAACCATTTACCAACGAAAAAGGAGGCCCTATGCCTTACGGAACTCGTTATCCTACATTGGCTTTTCACACAGGAGGTGTTGGCGAGTCCGATGATGGCATGCCGCCTCAACCTTTCGAAACATTCTGTTATGATTCAGCCTTATTACAAGCAAAAATCGAAAACTTCAATATCGTCCCCTACACCTCTGTTTTGCCTAAAGAATTATTCGGAAATATCCTTCCTGTGGATCAATGTACAAAATTCTTCAAACATGGTGCTGTATTAGAAGTCATCATGGCAGGAAGAGGTGCTACAGTCACAGATGGCACACAAGCAATAGCTACAGGAGTAGGCATTTGTTGGGGGAAAGATAAAAATGGAGAGCTCATCAGGGGCTGGGCAGCAGAATACGTAGAGTTTTTCCCAACTTGGATCGATGATGAAATCGCAGAATCT
KOK=        87
KK=  293821  LL=  294900  Z=    5.06  JJ=  293791  DL=  1080
A===      111      112      113      114      121      123      124      131      132      133      134      141      143      144      211      213      214      223      224      231      233      234      243      244      313      314      323      333      334      343      413      433
B===      222      122      422      322      212      412      312      242      142      442      342      232      432      332      221      421      321      411      311      241      441      341      431      331      424      324      414      444      344      434      423      443
RRR=   26.561   -0.180   -2.303    9.956    6.237    0.151   -1.020   -0.430    1.479    1.497    0.006   16.898   26.922    0.083   -0.426    0.295    0.725    3.807   -1.621    1.042   20.911    1.295   -0.445    5.801    0.005    3.809   44.737    0.059    0.824   -1.496    0.068    0.824
X1==    6.533    0.875    1.481    2.022    3.126    0.735    2.367    0.477    1.796    0.655    0.085    3.032    3.660    0.108   -0.476    0.205    3.969    3.240    2.719    1.266    3.391    2.174   -0.347    2.209    0.063    1.277    6.522   -0.048    0.674   -0.733    0.085    0.674
X2==    4.066   -0.206   -1.555    4.924    1.995    0.205   -0.431   -0.902    0.823    2.287    0.068    5.573    7.356    0.774    0.895    1.441    0.183    1.175   -0.596    0.823    6.166    0.596    1.285    2.627    0.087    2.983    6.860   -1.226    1.222    2.041    0.797    1.222
CD1=       21        7        7        8       12        5        8        5        7        4        3       10        9        3        4        4       11        9        8        6        8        6        2        6        3        5       13        2        3        1        3        3
CD2=       10        3        0       10        7        3        2        1        4        5        2       11       12        3        5        5        3        5        2        4       11        3        4        6        2        6       12        0        3        4        3        3
ATATCCCTCTTCCAGCTTTCGGAGACTTTCTTTTAGCAGAAGCTGGAGACCTTTGTCCTCAAAATGGAGGAGCTCCCTATGAAATTTTCCAAGGCGTCGAAGTCGCTCATATCTTCAATCTGGGAACCCGCTATACGGAGAGCTTCTCCGTAGGGTTCCAGGATAAAAATGGAGATAAGCAGCTTTGCTGGATGGGGACATATGGTATTGGAGTAGGGAGAACTCTTGCTGCATGCATAGAACAGCTCGCTGATAACAAAGGACTGGTTTGGCCTTTAGCTGTAGCTCCTTTCTCCATCACCATTCTCTATAACGGTGGTGATACGGAAGGAGAAGCCACCGCCTTACAACTTTATCAAAGCCTGAATACTGAAGGCTTTGAGCCTCTACTAGATGATCGCAATGAACGCCTTGGGTTTAAGTTAAAAGACAGCGATTTACTAGGTATCCCGTACAAATTGATCATTGGGAAGTCTTTCCAAAGTACAGGCTTATTAGAAATCGAATCACGCTCAGGAGAAAAATGTAATGTTTCTCCTGAAAACCTATTGGATTGGTGCTCTAAAAATCTTCCTTGTCATACAAGAAAGATCCCTCCACTCCGAGAACAAAACTAGCACTCTTTAGTTGCGAGCGCTAAAATTCTTGACCAGTGGAGACGGTTTTCTTATAATGACACCGACTTATGGAAAATAGAATAGAAATGTCCCAACTGCGAGCATCGAAAAAAGATTCAAAGATTTCGTATGTTCTGCTTATGGCTACTAAGCTCTACCTAGAGAGTGGCCAACCAGTAGGCTCGAAACTTCTTAAGGAAACTTATTGTTCCGATCTGAGTTCGGCAACGATACGAAATTACTTTGCTCAGCTTGAAACGGATGGATTCTTACGAAAAAATCATATCTCCGGAGGGAGGATCCCCACAGATCTAGCTTTTCGTTATTATGCGGATCATAACGCGCCTTTTCTTGAGCAAGAAGAAATCTTAGCAATCCAACAAAAACTGACAGAGCTTCCGGAATACAGCAAAAATATCGTAAAGGATCTGCAAAAAGCCTCAGAGGTGCTCTCCGATATTCT
KOK=        88
KK=  300151  LL=  300840  Z=    6.02  JJ=  300151  DL=   690
A===      111      112      113      114      121      123      124      131      132      133      134      141      143      144      211      213      214      223      224      231      233      234      243      244      313      314      323      333      334      343      413      433
B===      222      122      422      322      212      412      312      242      142      442      342      232      432      332      221      421      321      411      311      241      441      341      431      331      424      324      414      444      344      434      423      443
RRR=   33.551   -0.429    5.693   35.975    1.366    0.524   -0.019    0.482   -0.234    0.037    0.846    9.025    1.442    3.177   -2.870    0.524    5.585    0.137    3.688    0.542    3.215    0.698    1.800    0.803    0.037   31.855    7.058   -0.528    1.088    0.824   -0.354   -0.014
X1==    7.739   -0.291    2.093    7.636   -0.830   -0.904   -0.784   -1.019   -0.250   -0.585    0.326    3.698    1.921    2.164   -1.369   -0.904    1.285    4.022    2.952    3.021    1.906    0.472    2.988    0.628   -0.585    3.516    2.701    0.742    0.901   -1.039   -0.472   -0.069
X2==    4.335    1.472    2.720    4.712   -1.646   -0.580    0.025   -0.474    0.939   -0.063    2.597    2.441    0.751    1.468    2.096   -0.580    4.345    0.034    1.249    0.179    1.687    1.480    0.602    1.278   -0.063    9.060    2.613   -0.712    1.207   -0.793    0.751    0.207
CD1=       19        3        6       14        2        1        1        1        2        1        2        8        4        4        1        1        4        8        6        7        4        2        5        2        1        6        5        2        2        0        1        1
CD2=        9        5        5        8        0        1        2        1        3        1        4        5        2        3        6        1        8        2        4        2        3        3        2        3        1       11        4        0        2        0        2        1
AACAAATTGTTCGAGCCTGCTCATCCCAAGAACGCATTGCAGCGAAAGCTGAGGGAGCTTTTGTAAATATTAAGAAGGCTCGCTTCTTGAAAAAATTCATAGAAGAGCAGCCTGCAACTCTTTATAAAGCTTTCATTATTACAGCATCCCCGGAAGGGATCTCTTTTGTCCTCCCAGAATTTTGTCATGAAGGTTTCATTCCTGCGGCTAAACTACCTCAAGCGTACGTCCTTCAAACAAAAATAGGATTAGAAGAACTTCCTGAGCATTTGCGTCCTGGAGCTGTTATTTCTGTGCAACTGGCTTCTGTCACCTTGCTCACACAGTCTATCGAGTGGACGTTGGTTGAAGCCACAACTAAAGCTAAAGCAAAGCGTACTTCTAAAAAGAAAAAAACAGAATCTGTCACGACTAAAGAAAAGAAAAAGAGTTCTGCTAAAAAGAAAAAAGGAGCTACCAAAACGAAGAAGGGCAGTGGGAAAAATTAGATCCTTCAAATTATTCCTTACATGAATTTTTTGTCTGACCGACTTTCTCCCATTGAAAAAGATTTTCTTAAACAAAACGTGCTTTACTTCTTGCAGAAAAATCGGTAAACTTGCCGTTTCGTCTAGGCAGACTCGTCCGCGTCTTTTTTCAAAACTCTCTTTTTAGGAAGTTTTTGAAGGCGTTCCTCAGATTTTCCCGAGT
KOK=        89
KK=  307531  LL=  308550  Z=    4.97  JJ=  307411  DL=  1020
A===      111      112      113      114      121      123      124      131      132      133      134      141      143      144      211      213      214      223      224      231      233      234      243      244      313      314      323      333      334      343      413      433
B===      222      122      422      322      212      412      312      242      142      442      342      232      432      332      221      421      321      411      311      241      441      341      431      331      424      324      414      444      344      434      423      443
RRR=   33.210    3.790    0.275    8.779   -0.696   -1.926    1.483    9.637    0.298   -0.379   -0.505    6.682   19.481   -2.436    0.183   -0.817   -0.017   31.983    0.297    0.462    8.553   11.175   11.545   -0.682   -0.951    0.058    4.900    5.893    0.719    1.323   -1.569   -2.836
X1==    7.146    1.861    2.024    2.463    0.948    1.250    1.417    2.493   -0.338   -0.248    0.909    1.378    4.058   -0.652    0.491   -0.338    0.189    5.494    0.630    0.191    2.035    2.860    3.573   -0.390    0.838    0.279    2.650    2.803   -0.650    0.813   -1.610   -0.650
X2==    4.647    2.036    0.136    3.564   -0.735   -1.540    1.046    3.866   -0.881    1.530   -0.556    4.850    4.801    3.737    0.374    2.414   -0.090    5.822    0.472    2.414    4.203    3.907    3.231    1.748   -1.135    0.209    1.849    2.102   -1.106    1.628    0.975    4.363
CD1=       24        9        9        8        7        6        5       10        3        3        4        6        9        1        6        3        3       12        3        4        6        6        7        1        5        3        7        7        1        3        0        1
CD2=       10        7        2        8        2        0        5        7        1        3        1       10        8        8        4        6        3       13        5        6        7        8        7        6        0        2        4        3        0        3        3        6
TTTCTTTTCAAAAACAGCAATAAAATTCTCGGGATTCTCTTTAAACGACAGTTTTTCCAAAATACCCTTAGAACAATACAACTTTTCAATACCAAGCGAAGTAAGCTCGCGATCAAGAGCTATCTCCTTATCGGCAATTAGTTCTCCGCAAAATACATGCGAACAACGGTATCCAGAAATTAGGGCTCGATGAATCTCTCGAAACCCTTCTAATAAAAAATATGTGCTATTACGTGCCCGCTGGCGCTTTAAAGCAAGAGCACTCTTAACACGGGCATTATTTTTCCCTATAAACTCCATTGCGCAAACACCCCTGAAGGCAACCGTTGATTCCCCTCACCACAAAAATTTTCTCCTAAACGCCACCCTTGGAGAGGAAGCATAGGAAGCGCTCTTCTAGCTAAACAATGCAAAAACTCGGGAGTATGTCCCGGTGTATGTGAAGTAATCAGCATATGCGAGAAAGAACTAGAGAGGAGCTGTGAACACAACTCTAATAAAGGGAAAAAATCGCGATCTATTTTGAATGTCTCTCCATCAGGACCTCGCCCATAGGTAGGTGGATCCAAAAGAATGACATCATAAGTCTTTCCTCGACGAATTTCCTTCTTCAAGAAGGAAAACACATCTTCTATGATCCAAAAAATCCTTTTATCTTGAAAAGCGTTCCCTTCCACGTTTTTTTGAGCCCACTTAACAGCTGCTTTAGAAGCATCCACATGATAAACTGTTGCTCCTTGTTGAGCACAGAAAATAGAAGAAGCTCCAGTATAAGCAAAGAGATTCAAAACTCTACATGAAGGCTTGGCTACAGAAGGTTGTAAATCTTTCCAGAACCCAGCATGCTCGGGGAAAATACCCACATGACCAAAAGGAGTCAGCTTCAATAAACACGAAACAGAATCGATGGTTATCCACCATTCTTTAAGATTTCTGTTGCGATACCGCCATTGCCCTTGTTCTCCCATACGAACAAACTCAGCAGAATACTGCCCCCATAAGGAGGGAGAGCTCTTTGGC
KOK=        90
KK=  314491  LL=  315240  Z=    5.43  JJ=  314071  DL=   750
A===      111      112      113      114      121      123      124      131      132      133      134      141      143      144      211      213      214      223      224      231      233      234      243      244      313      314      323      333      334      343      413      433
B===      222      122      422      322      212      412      312      242      142      442      342      232      432      332      221      421      321      411      311      241      441      341      431      331      424      324      414      444      344      434      423      443
RRR=   39.972    2.311   -0.173    1.615    0.521    0.009   -0.453   -0.073    3.147   -0.496    2.581   13.636    3.596   10.525    0.243   -0.253    6.400   10.054    3.446    6.097    7.952   -0.244    1.553    0.444   -0.289   -1.479    0.116   10.497    0.984    5.944    1.502   -0.008
X1==    5.755    0.930    1.163    0.742    0.374   -0.299    1.971    0.493    2.274    1.805    2.118    2.897    2.951    4.228   -0.181    0.345    2.660    2.666    1.766    2.918    3.112   -0.468    1.130    1.390    0.250   -1.214   -0.615    2.485    0.890    2.823   -1.214   -0.077
X2==    6.946    2.485   -0.149    2.178    1.393   -0.029   -0.230   -0.149    1.383   -0.275    1.218    4.707    1.218    2.490   -1.338   -0.735    2.406    3.771    1.951    2.089    2.555    0.521    1.375    0.319   -1.152    1.218   -0.189    4.223    1.106    2.106   -1.237    0.106
CD1=       13        5        4        3        4        2        5        3        6        4        4        6        5        6        3        3        6        7        5        7        6        1        3        3        2        0        1        4        2        4        0        1
CD2=       17        8        2        6        6        2        2        2        4        1        3       10        3        5        1        1        6        7        5        5        4        2        3        2        0        3        1        5        2        3        0        1
CTATCTCGAATACAAAAACCAATCCGCCCTGCCCGCTCCTTTTTGGAAAGCAAGCCTACTAGGAGGATCTATCTGCCTTCTCTATTTCCTAAGAACGGGGGATCTCGTAAACGTGTTATGTTATGGATGCGGGTTATTCCCTTCTTTAGCAAATCTACGTATCGCTTCACGAGAAGCCTTCCGCAAACCTTTTAGCAATAGCTGCTTTATTTCTGCGGGCGAACATAGTGGAGATACTTTGGGAGGGAATTTATTAAAAGAAATGCACGCAAAATACCCTGATATTCATTGCTTTGGCGTGGGGGGACCGCAAATGCGTGCACAGAATTTTCATGCACTTTTCACTATGGAGAAATTTCAGGTTAGCGGATTCTGGGAAGTACTTTTAGCACTACCTAAATTATGGTACCGCTATCAGCTTCTCTATAGAAATATTCTGAAAACAAATCCGCGCACAGTGATTTGCATTGATTTCCCTGATTTTCATTTCTTATTAATAAAAAAATTACGCTCTCGAGGATATAAAGGAAAGATTGTTCACTATGTATGCCCTAGCATATGGGCTTGGAGACCTTCACGGAAAACAGTTTTGGAAAAATATTTAGACCTGCTTTTACTAATACTTCCTTTTGAACAAAACTTATTCAAAGATTCAGCTCTGCGTACAGTCTATTTAGGGCATCCTCTTTCTGAAACAATTAAAAGCTTTTCTCCCAATCTAAATTGGAAAGATCAGCTCCATCTTCCTAC
KOK=        91
KK=  321031  LL=  321600  Z=    6.29  JJ=  320971  DL=   570
A===      111      112      113      114      121      123      124      131      132      133      134      141      143      144      211      213      214      223      224      231      233      234      243      244      313      314      323      333      334      343      413      433
B===      222      122      422      322      212      412      312      242      142      442      342      232      432      332      221      421      321      411      311      241      441      341      431      331      424      324      414      444      344      434      423      443
RRR=   -0.384    0.096    0.205   29.098    0.378   -0.171    6.570   -0.054   -0.314   -0.845    1.299   15.054   -2.231    2.214    0.119    1.199   39.526    0.719    4.428   -0.815   -2.051    0.873   -0.563   -0.249    5.158   98.012   13.740   -0.393   -1.560   -1.184    0.122    0.982
X1==    1.224    0.451   -0.193    5.919    1.780    0.143    3.686    0.476    0.893    0.919   -1.229    2.262   -1.229    0.688   -0.213    0.893    6.148   -1.205    1.665   -0.607   -1.196    1.693   -1.091   -0.980    1.675   10.342    3.044    0.520    1.720   -1.083   -1.229   -1.083
X2==   -0.313    0.213   -1.065    4.916    0.213   -1.199    1.782   -0.114   -0.352   -0.920   -1.057    6.654    1.816    3.217   -0.556    1.342    6.429   -0.596    2.660    1.342    1.714    0.516    0.516    0.254    3.080    9.477    4.514   -0.756   -0.907    1.093   -0.099   -0.907
CD1=        5        3        2       10        5        2        6        3        3        3        0        5        0        2        2        3        9        0        3        1        0        3        0        0        4       14        5        2        3        0        0        0
CD2=        1        2        0        7        2        0        4        1        1        0        0        9        3        5        1        3       10        1        6        3        3        2        2        2        4       11        6        0        0        2        1        0
TACTAGCAGCCTCTTCACAAGCCTCTCCTGCAACCTCTAATAAGGAAACTCAAGATCCTAATGCTGATACAGACTTATTGATCGATTATGTAGTTGATACGACTATCAGCAAAAACACTGCTAAGAAAGGCGGTGGAATCTATGCTAAAAAAGCCAAGATGTCCCGCATAGACCAACTGAATATCTCTGAGAACTCCGCTACAGAGATAGGTGGAGGTATCTGCTGTAAAGAATCTTTAGAACTAGATGCTCTAGTCTCCTTATCTGTAACAGAGAACCTTGTTGGGAAAGAAGGTGGAGGCTTACATGCTAAAACTGTAAATATTTCTAATCTGAAATCAGGCTTCTCTTTCTCGAACAACAAAGCAAACTCCTCATCCACAGGAGTCGCAACAACAGCTTCAGCACCTGCTGCAGCTGCTGCTTCCCTACAAGCAGCCGCAGCAGCCGCACCATCATCTCCAGCAACACCAACTTATTCAGGTGTAGTAGGAGGAGCTATCTATGGAGAAAAGGTTACATTCTCTCAATGTAGCGGGACTTGTCAGTTCTCTGGGAACCAAGCTATCG
KOK=        92
KK=  342631  LL=  343530  Z=    4.54  JJ=  342331  DL=   900
A===      111      112      113      114      121      123      124      131      132      133      134      141      143      144      211      213      214      223      224      231      233      234      243      244      313      314      323      333      334      343      413      433
B===      222      122      422      322      212      412      312      242      142      442      342      232      432      332      221      421      321      411      311      241      441      341      431      331      424      324      414      444      344      434      423      443
RRR=   14.084    3.099    2.395    2.171   -2.092   -0.053    0.949    1.076   -0.053   -1.506    8.325   43.390   20.934    4.285    0.683   -0.225   -0.571   25.233    0.107   -0.056    8.335    0.582   -0.838   11.520    1.289    1.018   -0.375    0.155    1.074    2.085    0.952    0.569
X1==    5.363    1.959    4.009    1.206   -1.322   -0.082   -0.853    0.544   -0.082   -1.090    2.793    4.589    7.023    2.911    0.318   -0.082   -0.186    3.242   -0.226    1.058    3.626    5.497    1.324    2.838   -1.090   -0.732    1.252    1.513    1.561    3.031   -1.437    0.827
X2==    2.626    1.582    0.597    1.800    1.582    0.646   -1.112    1.977    0.646    1.381    2.981    9.456    2.981    1.472    2.148    2.744    3.066    7.784   -0.475   -0.053    2.299    0.106   -0.633    4.060   -1.182   -1.391   -0.300    0.103    0.688    0.688   -0.662    0.688
CD1=       13        7       10        4        1        3        1        4        3        1        6        9       12        5        4        3        2        9        2        5        9       10        4        5        1        1        5        5        4        6        0        3
CD2=        8        6        3        6        6        3        1        5        3        3        6       19        6        5        7        6        8       13        2        2        4        2        1        9        0        0        1        1        2        2        1        2
TTCTCTCTTAGGAGAAACTAACCATCTATTAGATTTATGTGCAGGAACAGGCCGGGTAGCCCTATCTTATGTCCAGAACTATCCTCGAGCCTCAGCAACTCTTGTTGATTTCTCAACAAAAATGCTAGAAAACGTCCAAAAACGCCACCCCTCAGCTCCATTCTCCTATATTACGAGTGACGTAACACACTTGCCGCTTCCGGATAATACGTTTCGTTTAGCTTCTATGGCCTATGGATTACGGAACTTATCCTATCCATTAGAGGCTCTTAGGGAAGTGTATCGAGTATTACAACCTGGAGGACACTTGGGTATTCTAGAACTAACACGCCCAGCAACATATAACCCAGTTTACCTGCTACACAAGCTCTATCTAAATCTTGTTGTTCCTAGCGTCGGCCGTTTTTATTCTGGGAACAGCTATGCTTATTCGTATCTGAAAGAAAGTATCCGGGATCTCCCACGCGATGCCGCTCTCGAAGCAATCTTTCATGCAGCGCATTTACGCCCTATCCGGAAACGCAAACTACTTTTTGGCACAGCAACCATTTGGATTTTAGAGAAGTAAAACTACCAAACCTTAAAAGCAAGGCTTATGAACGGCTCTTCTTACGCCCACGTTTCGTAGTTTTCTTCGGTTTGATTTCCTCTTCTTCGTCGTCGTACTCCTCGTCGAAGAAATCCCCAGTCTCTCCATCGCTATCGTAACCAAGCTTAGCGGATAATTCTCGCAAAGAATCAAAACGCTCAGAAAATTTAGCTAAATTCAACTGGTCTTCCAGACGCCCTCCTCCTCGCAAGTGTGCGAGGAATTCTTCTTCTGTATCAAATTTTTCAGAAAAAGTAAGCGAAGAAGGAGATGTTATCTCTGGTAAAAATAGAAAACGTCGTGCCGCCGAA
KOK=        93
KK=  360931  LL=  361950  Z=    6.15  JJ=  360751  DL=  1020
A===      111      112      113      114      121      123      124      131      132      133      134      141      143      144      211      213      214      223      224      231      233      234      243      244      313      314      323      333      334      343      413      433
B===      222      122      422      322      212      412      312      242      142      442      342      232      432      332      221      421      321      411      311      241      441      341      431      331      424      324      414      444      344      434      423      443
RRR=   11.884    8.121    0.674    0.065    0.168   11.089    1.225    0.051   -0.651    0.290    5.623   39.612   21.205    0.081    0.363   -0.552   -1.492   50.828   -0.672    1.357    0.194    0.801   -0.016    0.570   -1.003    2.980    2.911    3.825   -0.480   -0.286    0.021    1.857
X1==    4.375    4.466    0.659    0.039    0.200    4.283    1.511    0.136    0.390    0.802    1.306    5.340    2.690    0.267    0.200   -0.722   -0.368    5.969   -0.188   -1.278    1.061    1.573    0.100    0.446    0.802    4.074    1.714    0.764    2.016    1.202    1.306    1.202
X2==    2.717    1.819    1.022    1.674    0.840    2.589    0.811    0.375   -1.670    0.362    4.307    7.417    7.883    0.304    1.819    0.764    4.051    8.516    3.572   -1.061    0.183    0.509   -0.163    1.277   -1.251    0.731    1.698    5.006   -0.238   -0.238    0.016    1.545
CD1=       15       14        5        3        5       11        5        4        4        4        4       12        6        2        5        2        2       13        2        1        4        4        2        2        4        8        5        3        4        3        4        3
CD2=        9        8        4        6        6        7        5        3        0        2        8       16       13        3        8        4       11       18       11        1        2        3        2        5        0        3        4        6        1        1        2        3
ACTGTTAAACACGTACAGAAAGCAAGAACGCTACAGCCCAAAACAGAAATCCCTAGCAAAACGATCAATGAAGGCACTATTCGTTGCACCCAATTCATTGACTGTACACGATCCAAGGAACTGAACTCTTTTTCTTGACTTAGACGTTTTGTTGAAGATGCCCAAACAGCTGTAGGCAAACTAAAACTCACTTCTGGTAATTTCATGTCTTATTTCCTTGCTCATCACCGCAAAAAAAGCCGCTATTTCTGTCTAACTAACCAATCTATCATGCCGAATAATCCGGACTTACTTGAAAGCTTCGAAAGCAAAAATAGAGATCTAAGGTAATCTAAGGTATTTGCTCTTAATGAATAACAAGAGCGTTCGTCCATTTTACCAAACTAAGCTGCTAAACCGCAACCATCAAAACAAAACTTCAAATATAGAAATTTTTATTTTGCTGATGCTTAAAATAGATTTTTAGAAGAACTGGTTTCTCTATTCAGAGGAGACTTGATAATAATCATTATCTATGGGTACCATCCCTGCTCTGAGTTCTAAGAACCCTCTACCAGAGTCGCCACCTCTTCCTACTAGCGATATGGGGATGGTTTCTTAGAAATGAGGGGGATATGGATCCCTATAATTCTCAGAGAACAGCCAAATCTCCAGCCACTATAGAATATCAGACTGCGTATGTCTCTAGCTTTAGAACAGGCGACCCTAATTCAAGAAAATCTTCCGCAAGGGAATTCCCTCCCTAGACATATCGCCATCATCATGGATGGGAATCGTCGTTGGCAAAGAAAACATGAACAATTTTGTCAGAAACGTGCTATATCTGGCCACCGTCAGGGAGCTGATAGCATTCCACAAATTGTTGACACGGCTTTACACCTAGGGGTAGAGGCTCTTACGCTATTTGCTTTCTCTACAGAAAATTTCTCTAGATCGAAATCGGAAGTCGCAGAATTATTTTCTTTATTCAACTCGCAGTTGCGCAGCAAGCTCTCTTTCCTACATGATCGGGAGATCCGA
KOK=        94
KK=  362701  LL=  363630  Z=    4.68  JJ=  362671  DL=   930
A===      111      112      113      114      121      123      124      131      132      133      134      141      143      144      211      213      214      223      224      231      233      234      243      244      313      314      323      333      334      343      413      433
B===      222      122      422      322      212      412      312      242      142      442      342      232      432      332      221      421      321      411      311      241      441      341      431      331      424      324      414      444      344      434      423      443
RRR=   22.367    1.111    1.300    1.895   -0.536    0.704    3.168    1.037    0.065    0.012    0.116   16.657   12.527    1.006   -1.495   -0.475   20.890    5.367   11.352   -1.638   11.065   12.721   16.499    0.201    0.979    0.440    0.902    0.019    0.189   -0.072   -0.618    1.665
X1==    4.094   -1.152    3.473    1.643    1.192    0.653    1.550    2.771    0.060   -0.716   -0.578    6.135    2.451    1.171   -0.566   -1.125    4.077    2.960    5.019    1.838    3.697    4.799    4.799    1.916    1.415    0.179    1.899    0.028   -0.554    0.212   -1.335    3.275
X2==    5.463   -0.965    0.374    1.153   -0.450    1.079    2.044    0.374    1.079   -0.016   -0.201    2.715    5.112    0.859    2.639    0.422    5.125    1.813    2.262   -0.891    2.993    2.651    3.438    0.105    0.692    2.455    0.475    0.696   -0.340   -0.340    0.463    0.508
CD1=        8        1        7        4        5        4        5        6        3        1        1       10        5        3        2        1        9       10       13        6        9       10       10        5        4        2        6        2        1        2        0        6
CD2=       18        2        4        6        3        4        6        4        4        2        2        9       10        4        9        3       11        4        5        1        5        5        6        2        3        6        2        2        1        1        3        2
TCTTTTGGACGATTCGCTTAGTATTTAAAAGTCGCCATTATAAACTTGGTCCCATAGGCTCAACTGGGCTCGCGTTGTTTTGTATGCTTTATGTATCAGTCCCTATCCGCTTGTTCCTCCACATTTTGTATGGGTTTGTGCATACCGATACTCCATTTGTAGGAATTTGGTGGGCGATTTTTCTTATCGCTACAACAAAAAGCTCTGATATTTTTGGTTACTTCTTTGGAAAAGCTTTTGGGAAAAAACGCATTGCACCAATCATTAGCCCGAACAAAACAGTAGTAGGCTTCATTGCTGGTTGCTGTGGATCTATCTTGGTTAGCCTTCTTTTCTACTCCCATCTTCCTAAAGCCTTTGCTGATCAGATTGCGGTGCCTTGGATCCTCGTTGCTTTAGGTACTGTGTTGGGCGTTAGTGGATTCTTTGGAGACATTATCGAATCTACGTTCAAACGGGATGCACAGATTAAGAACAGCAGTGATCTGGAGTCTATCGGAGGAATGCTAGATGTGCTAGACTCCTTGCTTCTTTCGACTCCTATCGTTTACGCTATCCTCCTTATCACTCAAAATGGGACATTTTTAGGATGATCATCACTATAGATGGGCCGTCAGGAACAGGAAAAAGTACGCTAGCAAAAGCTTTGGCTCAAACGCTGCAGTTTCTTTACTGCAACACAGGTGCCATGTATCGAACGCTTGCCTACGCTCGCCTCCAGCCTGATTGGCAAGAAGTCCCATTAGAAGATTTTCTTGCTTCACCTCCTTTTTCTTTCTCCTTTTCTAAAGATTCTCCTTTACAAGCTTTCTATGGAGATCGCCTTCTCATTTCCGAGTTAAGCTCTCAAGAAGTAGCGAATTTTGCATCGCTCTTCTCTAAGGAGCCTCTAGTTCGAGCCTACATGCAAACCTTACAAAAGCAATACGC
KOK=        95
KK=  389521  LL=  390330  Z=    5.03  JJ=  389431  DL=   810
A===      111      112      113      114      121      123      124      131      132      133      134      141      143      144      211      213      214      223      224      231      233      234      243      244      313      314      323      333      334      343      413      433
B===      222      122      422      322      212      412      312      242      142      442      342      232      432      332      221      421      321      411      311      241      441      341      431      331      424      324      414      444      344      434      423      443
RRR=   17.670    0.218   11.701    1.061    0.475    0.698    0.082    0.542    0.698   -0.431   -1.404   41.155    8.530    0.046   -0.320   -0.173   -0.723    3.810    3.615    3.166   29.744    4.624   35.414    0.009    0.046    0.286   -0.004    0.106    0.013    0.144   -0.137    0.177
X1==    6.208    0.449    3.409    0.868    0.449    4.691   -0.084    0.266   -1.160    0.392   -0.543    5.327    2.537   -0.195   -0.115   -1.160   -0.776    1.933    2.925    3.521    3.773    2.168    6.468   -0.343   -0.259   -0.543    0.137   -0.156    0.329    3.522   -0.543    4.320
X2==    2.846    0.485    3.432    1.223    1.056    0.149   -0.973    2.036   -0.602   -1.097    2.584    7.725    3.362   -0.235    2.768    0.149    0.932    1.971    1.236    0.899    7.883    2.132    5.475   -0.026   -0.177   -0.526   -0.030   -0.682    0.041    0.041    0.251    0.041
CD1=       13        4        8        3        4       11        2        3        1        3        1        9        5        1        3        1        1        7        7        9        9        5       11        1        2        1        3        2        2        6        1        7
CD2=        9        4        7        5        5        2        1        5        1        0        5       16        6        2        8        2        4        4        4        3        9        4        8        2        1        1        1        0        1        1        2        1
ACGATCGCAATACGAATCCCAAAGATCAGAGAAGCGAGTAAATCCTTTCTATTAATGCGTGTAAGCTGCCACCAATGCACATACTTGTTCATCTCTCGAGATCCGCCGGCATCATCTTCCCAGTGAAAGCTGCTTAATAATGGATTCAAAACCATTTGTACCTGTTCAGACTCGGTTTCTATCCAATTGCGCTTATCCATGATAAACGTAATCGAATTATTTAAAGCTTCTCGCTCTTCTAAAAGACTACGTACAAAGGCCAACTGCTCTCTAAAAGGAGCCTCTTTTTCCTCAAGAGCCTCAAACGCTGCACGCAACTCTTCTTGGGGATGTTGCTCGTATATCGCCATATTCAGAGCATATTCTGAACGTGCTCTAGCCATCAAATAAGGACGGTAATCTTCCAGCAAAGTTCCCCATCCTTCAAAACCTTCTGGATAGGAAGCTTTTAACTTGTTGATCTTATTTTTGAAAAAACGCAGGCTTGCTGTTTCGTTCTTCATTTCTAGAAAACGCAGAGTCGGCATCGGAGATTGCTTACACAACTCGTATGCCTCCCTTTGTTTTTCAAGATGATCGTGCTGCATCTTGCGATATTTGGCTTTTACAAGCATTCCCAGCTGCTCATATTTACTCATATAAGCACGCTCACTTTCCCAAGTGCGTGTTCTTTTAGCAATTGTTGGAAGAAACTCTGTCTTTGGAGTTGTTTTCAATTCCTGTTGCAGATGCTTAGCCCGTTTCTGCTTTAACAGCTCATCCCGACAAGGATCTTGAACTCTCCCACTCAAAGCAAAAGAGAATACCGCA
KOK=        96
KK=  396151  LL=  397170  Z=    5.27  JJ=  396151  DL=  1020
A===      111      112      113      114      121      123      124      131      132      133      134      141      143      144      211      213      214      223      224      231      233      234      243      244      313      314      323      333      334      343      413      433
B===      222      122      422      322      212      412      312      242      142      442      342      232      432      332      221      421      321      411      311      241      441      341      431      331      424      324      414      444      344      434      423      443
RRR=   28.047    0.692    2.091   19.108    4.768    5.110   -0.489   21.601    1.244   -0.247    0.543   11.531    5.779    9.483    0.197    0.482    2.867    7.591    1.383    0.131    3.977    2.891   -0.334    0.865   -0.074   -0.824    8.916    2.743    0.622   -0.609    7.680    3.395
X1==    4.315   -1.210    1.349    4.629    1.638    1.684   -0.478    4.588    1.164    0.654   -0.788    4.629    2.644    3.507    0.214    1.164    1.331    3.994    1.161    0.122    2.791    1.780   -0.206   -0.548    0.061    0.585    2.219    2.343   -0.586    5.443    2.644    0.921
X2==    6.500   -0.572    1.550    4.128    2.911    3.034    1.022    4.708    1.069   -0.378   -0.690    2.491    2.186    2.704    0.921    0.414    2.153    1.901    1.192    1.069    1.425    1.624    1.624   -1.579   -1.211   -1.409    4.018    1.171   -1.061   -0.112    2.905    3.685
CD1=       13        2        6       10        8        7        2       12        6        4        1       10        6        6        5        6        5       12        5        4        8        5        2        1        3        3        7        6        1        9        6        3
CD2=       18        3        5       11       10        7        5       10        4        1        1        8        5        7        6        3        7        5        5        4        3        4        4        0        0        0        6        2        0        1        6        5
GCTTGTTCAAGCATAGGCATAGCCGTCTCTGGAGGGAAAATTCCTCGCGAATAAGCAGCTTCAACTGACCGCGAAAGCAACGCCAAGCTATTCTGACGCTCAACACGATAGGTTTTCACATTAACAACTATCTTCCCTGAAAGAAAAATAGATAAAACAACAAGGCAAAAGAGAACAACCGAGTAAGAAGAAATCTTTTTTCGCAAAATCTCGAACATGGTCTTACGCACCCTATAAAAGCAAACAGTCCTTCACCAGTTCCAATGCATTAGAAAACCCTGAGACACCAGTGCAAAACCGTCTCTATAGGTTGGTTATCTTCTCGATAAATATCTTGACTTGGTTCTTTTACACAAGAAGAACTTTAGATACAGATAGTGTACAATGGTTGTTATTTTGGATGTAGGCCTTTTTAAGAAGGATCTTCTCTGTTTACAAAGACGATTCCTAAAGCTTGCTTTCTCGTTATAAACAAGAAACCACCCTAGATCCTTTGTACATCGAACGAAAAGAAACTCTATACAAACTTTTTATTCCCCTTTCTTTATATTTAAGAGTTTTTTTTACTAATGAATAGTCTTCTCCGACTACAGAGAGAAATGAGTCTCCTATTCCATAAAAAAAAATACCAAGGTAAAATATCTCCTATTTTACTCCCATCTACAGAGGATCCTTTTATTTCAGGATGGATTTTATGTCTGTTGTCCCACAGAGTCCTTGTTCATCTCCTACAAACTTCTATAGGAGGCTTAGCGTCTCTTGGCGAGCCTCTCTATCCCCTCGCGCTCGATACGAAGTAGGGAGCCTTTTAGCTATTGTTGGACTCATTCTGACCTTAATAGGGGCTGCGAGCATTCACGCAGTGCTTTTACAATCTGTGGCTACCCCCGCTATACTTTCCCTTTGTTCAGCTTTCTCTATTCGCCCTTTGGCGACAGCTATTTTTTCTGTGATTGTGGGACTCGCTCTCCTCATAGGAGGGATCTTTCTTCTCCCTGTACAGCAGGAAACGCCGCACTC
KOK=        97
KK=  411481  LL=  412290  Z=    5.65  JJ=  411091  DL=   810
A===      111      112      113      114      121      123      124      131      132      133      134      141      143      144      211      213      214      223      224      231      233      234      243      244      313      314      323      333      334      343      413      433
B===      222      122      422      322      212      412      312      242      142      442      342      232      432      332      221      421      321      411      311      241      441      341      431      331      424      324      414      444      344      434      423      443
RRR=   34.708    6.788   -1.001   11.833   -1.489    1.618    7.135    0.121    1.100   -0.768    1.116    6.271    0.230   -1.737    0.024   -0.845   -1.625   20.228    2.775    0.709    9.892   -0.357   -0.357   -0.080   -1.068    1.155    8.143   25.674    1.160    4.366    0.070    2.226
X1==    6.634    1.972    2.066    3.412   -1.321    0.706    2.404    0.392    0.706    0.774    0.962    1.324    0.199   -1.057   -0.772    1.308   -1.350    2.320    1.992   -1.098    3.728   -0.405   -0.405   -0.949   -1.060    3.251    3.069    5.850   -1.208    2.140    0.199    2.140
X2==    5.232    3.442   -0.484    3.468    1.127    2.291    2.968    0.308    1.557   -0.992    1.161    4.737    1.161    1.644   -0.031   -0.646    1.203    8.717    1.393   -0.646    2.653    0.882    0.882    0.085    1.008    0.355    2.653    4.389   -0.960    2.040    0.355    1.040
CD1=       17        7        7        7        1        4        5        4        4        4        3        4        2        0        2        5        0        6        4        1        8        1        1        0        1        6        7       11        0        4        2        4
CD2=       11        9        1        8        5        5        8        2        4        0        3       10        3        5        3        1        5       15        6        1        4        3        3        3        2        2        4        5        0        3        2        2
TTTAGCTATGTTTCCCGCCATTTCCCCCAGCTTATCAACAAAAAACATTCAAACAAACAAAAATTTCAGAAAACACAATGTAAAGAAACGGAAAGAGAGGGATTCGAACCCTCGGTACCCTTTAAGGGGTACGCGTCCTTAGCAGGGACGTACTTTCGACCACTCAGTCATCTTTCCAACGAAACAACCGGCCCAAAAAGCTCCGAAGGGATAAATTTACACGAGAGTTTTTTTTTTGAAAAGCATAAGAGTCAGAATCCTTGCTTCCTAAAAAAGAAGTTGACTGTCTAAAAACCCCGTCTCTAACCAAGAAAACGATATTTTTCTTCCCCTCCCCTTTCCTCTTGAGGATATATTCCCCTATACCCTAACCTGGCCGAGAGAGCTTCCTTTACCAACCATAAAAATAATCCTCTAACTATGGCGACCCAGACAAAAAAACCCCAACCCACTCAACTCCTCTCTCTTCCTAATTCTAAGGAATCTGAAATGATTGTGCTGGGGTGTATGTTGACCAGTGTCAATCATTTGAACCTTGCTGCCAACCTTCTTCAGGAAGATGATTTCTACTTCTTAGAGCATCGTATTATTTTTCGTGTGTTGCAGGACGCTTTCAAGTCTGACCGCCCCATGGATCCCCATCTTACGGGAGAAGAACTCAAACGCCGAGATCAACTCAATATCATTGGAGGCCCCTCTTATCTAATCACTCTCTCTGAATTTGCAGGGACATCTGCCTATATTGAAGAATACGCAGAAATTATCCGCTCCAAATCTATTCTAAGAAAAATGATTCAAGCGGCCAAAGAT
KOK=        98
KK=  412471  LL=  413130  Z=    6.05  JJ=  412051  DL=   660
A===      111      112      113      114      121      123      124      131      132      133      134      141      143      144      211      213      214      223      224      231      233      234      243      244      313      314      323      333      334      343      413      433
B===      222      122      422      322      212      412      312      242      142      442      342      232      432      332      221      421      321      411      311      241      441      341      431      331      424      324      414      444      344      434      423      443
RRR=    2.918    5.916   -1.288   -2.526    1.795   25.486    5.668    0.466    0.947    0.410   -0.454   42.515   44.275   -2.118   -3.428    2.508   -2.368   10.578    5.770   -1.450    1.570    0.956    0.956    1.343   -0.265    0.202    4.395    2.364   -0.003   -2.225   -1.444    0.012
X1==    2.718    1.554    1.658   -1.328   -0.984    4.801    4.940   -0.601    1.736   -1.113   -1.092    7.109    6.327   -1.071   -1.619    0.970   -1.304    1.814    1.896    0.970    0.760    0.815    0.815   -1.052   -0.202   -0.165    3.540    1.169    0.199    2.199    3.545   -0.801
X2==    1.074    3.806   -0.777    1.902   -1.824    5.308    1.147   -0.777    0.545   -0.369    0.415    5.981    6.998    1.977    2.117    2.587    1.815    5.832    3.043   -1.496    2.065    1.173    1.173   -1.276    1.307   -1.230    1.242    2.023   -0.015   -1.011   -0.407   -0.015
CD1=        7        5        4        0        1        8        8        1        4        0        0       11        8        0        0        3        0        4        4        3        2        2        2        0        1        1        5        2        1        3        5        0
CD2=        5       10        1        5        0       10        4        1        3        1        2       11       10        4        7        6        5       11        7        0        4        3        3        0        3        0        3        3        1        0        1        1
CAAGAAGCTTTCCAAGCAAGTGCTCATGACTCAAGCTCTTCTATGCTCTCAGGCTTCCCCACTCATTTCTTAGATCTAGATAGAATGATTAGTGGGTTCAGCCCCTCTAACTTGATCATTCTTGCTGCTCGTCCTGCTATGGGGAAAACTGCTTTAGCTCTTAACATTGTAGAGAATTTTTGTTTTGATAGCCGGCTTCCTGTAGGAATTTTTTCATTAGAGATGACTGTAGACCAGTTAATCCATCGCATCATCTGCTCGCGTTCCGAAGTAGAAGCTAAAAAAATTAGCGTGGGAGATATTTCTGGTAGAGATTTTCAACGCGTGGTCTCTGTGGTAAGAGAGATGGAAGAACATACTCTACTCATAGATGACTACCCGGGATTGAAAATCACAGATCTTCGAGCACGCGCAAGAAGAATGAAAGAAAGCTACGATATCCAATTTCTAGTTATTGACTACCTACAATTAATCTCTAGCTCTGGGAACCTAAGAAATTCTGATTCGCGAAACCAAGAAATTTCTGAAATCTCCAGAATGCTTAAAAATTTGGCTCGAGAACTCAATATTCCTATTCTCTGCCTCTCTCAATTATCTAGAAAAGTAGAAGACAGAGCTAATCACAGACCTTTGATGAGCGATTTAAGAGAAAGTGGAAGC
KOK=        99
KK=  418321  LL=  419370  Z=    4.83  JJ=  418291  DL=  1050
A===      111      112      113      114      121      123      124      131      132      133      134      141      143      144      211      213      214      223      224      231      233      234      243      244      313      314      323      333      334      343      413      433
B===      222      122      422      322      212      412      312      242      142      442      342      232      432      332      221      421      321      411      311      241      441      341      431      331      424      324      414      444      344      434      423      443
RRR=   21.640    0.008    3.483   72.406   -1.287    0.397   -2.253    0.486    4.965   -1.375   -1.655   11.644    3.203    4.681   -1.028   -0.244    6.431    2.494   12.321    1.092   -0.076   -0.002   -0.133   -0.749   -0.452   28.990    5.427   -0.019    4.123   -0.436    7.045    1.495
X1==    5.284   -0.384    1.910    7.271   -1.306    1.846   -0.437    0.420    1.846    1.122    2.417    3.304    1.099    1.672    1.000    0.238    2.622    2.288    3.090    1.310   -0.384    0.003    0.714   -0.426    1.122    5.713    0.862   -0.838    0.985    1.752    2.417   -1.316
X2==    4.095   -0.021    1.824    9.959    0.985    0.215    5.162    1.156    2.690   -1.226   -0.685    3.525    2.915    2.800   -1.028   -1.022    2.452    1.090    3.988    0.834    0.198   -0.853   -0.187    1.758   -0.403    5.075    6.293    0.023    4.187   -0.249    2.915   -1.136
CD1=       18        4        8       16        2        7        2        5        7        5        6        9        4        4        7        4        7        7        7        6        2        2        3        1        5       11        4        1        3        4        6        0
CD2=       11        4        5       20        6        3       13        4        7        0        1        9        6        7        2        1        8        5       12        4        2        1        2        6        1        9       10        1        6        1        6        0
TTGTTCTTTACTCGCAGATTGGATTTGCATCTGCTTCTTGTTTCTAAGCAAATCTTCGCTCATTTTTGAACAAACACCAAACAACATCTGACAAGTATTCTCCCATTCCACAATATCAGAGTCTTTCCAAAGACAAAACAGCTGAAGCATGGAACGAGAATATTCTTCGTATTGATCAGGAGAAGTAAATGCACGAACTTTGCGAAACCGTAACAAAGACAACAGACGTAGCTTAACTAAAGACCAAAGCCACATCAAAGAGATACCCCGAGTTAAATAGCTCTCCTCATCTATAAATCAAAAAGGTATTATTGTCTCAAGAACCAGAGAAAAAAGATGTGCTCAGAACAAGACTCGAACTTGCACGGGCCAAAGCCCAAGGGATTTTAAGTCCCTAGTGTCTACCATTCCACCATCTGAGCAAAAACGACGAGGACCCTAAAGAGTCCTCGCCACAGCTTTACAAGAAGTTCTAGCACGCACGACTGGAAAAGCTACAACGAATTGTATGTTAAAGTTCTAAAAAAAAGCAATGAACTTCTTACTCTTCTGAAGAAATACTGTCATGAACAGGAGTTTCTTCTAATGAAAGACTTGGCTGCTCTTGAGATTCTTCGGCAGTTTGATCTTTTTCTTTAGTAAAAACAACCGTGTCCTCATCGGCTAAAATAGACTCAATAACATTGCAACTTTCGCTGACTAAAGCGTTTAGAGACTCATTTAAATCCACTGAAGTCACAGGCTGAGACTCTTCCTCGGGTTCTTCTGGACCATCAGAAATCAATCGAGTAGGAGGAGGAATCAAAGAAAACCGTCGCTCACTGAAATCGCCTTCCTCAGAAGAGGACTCTTGCAAACATTCCTCTGCTACGGTGTCGATCATCTCTTGAGAAGATCCAACAGCATCGGCAATCTCTTTACTATTTCGACGACGTCCTTGTTTTTTCTTATCCTTCCATTTCTCATTCTTAAACTCTTTTCGTCTCTCTTTCTTAGACATCGGAGCTACAGGTGTAGAAGCGGGAGCTGCAACAGTAGAGTCTGCAACTA
KOK=       100
KK=  442291  LL=  443310  Z=    6.42  JJ=  442231  DL=  1020
A===      111      112      113      114      121      123      124      131      132      133      134      141      143      144      211      213      214      223      224      231      233      234      243      244      313      314      323      333      334      343      413      433
B===      222      122      422      322      212      412      312      242      142      442      342      232      432      332      221      421      321      411      311      241      441      341      431      331      424      324      414      444      344      434      423      443
RRR=   24.478    0.182    2.656   36.473    0.073    5.600    3.850    0.067    1.426    0.014   -0.222   11.609    9.238    3.305   -1.003    0.002   12.271    8.708    3.099    0.711    8.351    0.650    4.198   -1.546    0.070    1.722   21.121    2.129   -0.133   -0.563    0.013    5.016
X1==    6.389    0.765    2.571    5.623   -0.306    2.411    1.577    0.143    1.229   -0.174    0.757    3.012    2.199    2.573   -0.841   -0.543    3.482    2.828    2.066    1.229    2.357   -0.743    1.362   -0.586   -0.844    0.757    4.966    1.593   -0.473    1.120    0.036    2.712
X2==    3.831    0.238    1.033    6.487   -0.239    2.323    2.442    0.467    1.160   -0.083   -0.294    3.854    4.201    1.285    1.192   -0.003    3.524    3.079    1.500    0.578    3.543   -0.875    3.083    2.639   -0.083    2.275    4.253    1.337    0.281   -0.503    0.348    1.850
CD1=       15        5        7       11        3        7        5        3        5        2        3        7        5        5        2        2        8        8        6        5        6        1        4        1        1        3       10        4        1        3        2        5
CD2=       13        5        5       16        4        7        8        4        5        2        2       11        9        5        7        3       10        8        6        4        7        1        7        7        2        6        8        3        2        1        3        4
GCCTTGTCCTTTAGGTTTGTAAAGAGAACTTAGAAGATGTTTTTATAGCCACCAAAAGAACATTCTGTTGAGCTTAACCTTTTATTAAAACAGCTTTCTCTCTATACTGGCCTCTCATGCAGCTATGGCGGAACCGGTAGACGCGCTAGATTCAGGTTCTAGTGAGCTTTTGCTCATGGAAGTTCAAGTCTTCTTAGCTGCAAACTTCTTTTCAACAAACGCCCGGGACAAGGGCATCTGTCTTGACTTTTTCGTAGAGGTTATGGCTAACTGGCCTTTCAGAACACGGCTAGCCCCGTTTGCTTGCGTTTCTTAGGGAAGCCCTGAAACCTCCTAGCAAGGATTTACATAGATTTTAAATTAGGAACAAGTTTTATGGTCCAAGTTGTATCTCAAGAAAACTTCGCTGATAGCATTGCTTCAGGACTAGTCCTTATCGATTTTTTTGCTGAATGGTGTGGCCCTTGTAAAATGCTGACCCCAGTACTCGAAGCTTTGGCAGCAGAACTTCCTCACGTCACTATCCTAAAAGTGGATATTGATTCTTCCCCTAGACCTGCAGAGCAATACAGTGTTTCCTCTATCCCAACGCTGATCCTCTTTAAAGATGGAAATGAAGTGGAGCGCAGCGTTGGACTCAAAGACAAAGATTCTTTGATCAAGCTCATTTCCAAGCATCAGTAGATGCTCTCTTCTCTAGAAAAGGCCGAGAAATTCTCGGCCTTAACATGATTCAAAATAATGTTTTGTAGTTTTGCCGAGCGACTTCATACATAACTATCCCTACTGAAGTAGCTAAATTCAGGGATCGAGTCCCTTCAATCATAGGAATGTATAAACACTGAGACGAATAAGCATCCAAGACGGTCTGCGGCAATCCTTTTGATTCTGCTCCAAAGATATAGGTTCCATCTAAAGGCAACTCTCTCTCCCCATAATAAGAGGAACCCTTTGTAGTTAGACAAAAAATGCGCTCTTTAGGCACCCCTAAAAGAGCTTCTTCTAAAGAATCCACCACGG
KOK=       101
KK=  457651  LL=  458550  Z=    7.10  JJ=  457651  DL=   900
A===      111      112      113      114      121      123      124      131      132      133      134      141      143      144      211      213      214      223      224      231      233      234      243      244      313      314      323      333      334      343      413      433
B===      222      122      422      322      212      412      312      242      142      442      342      232      432      332      221      421      321      411      311      241      441      341      431      331      424      324      414      444      344      434      423      443
RRR=   25.307    0.072    3.314   19.016   -3.144    1.446    0.160    1.565   -0.462   -0.178    1.938   19.053    1.046   -0.241    0.243   -0.164    3.815   43.372    5.561   -0.843   16.321    0.272    0.060   -0.015   -0.035    1.620   20.792    1.828   -0.360    1.146   -0.329   -0.470
X1==    6.282    0.360    1.490    2.885    2.572    2.140    0.123   -1.632   -0.683    1.591    1.318    3.707    0.478    0.182    0.360   -0.118    1.610    6.670    1.845   -1.248    3.991   -0.575    0.184   -0.005    0.316    2.158    3.414    3.644   -0.319    0.539    0.478    0.539
X2==    4.028    0.201    2.224    6.592   -1.222    0.676    1.300   -0.959    0.676   -0.112    1.470    5.139    2.190   -1.324    0.675    1.380    2.370    6.503    3.014    0.676    4.090   -0.472    0.324    3.150   -0.112    0.751    6.090    0.502    1.128    2.128   -0.688   -0.872
CD1=       13        4        5        5        8        7        2        0        2        5        3        6        2        1        4        3        4       17        5        1       10        1        2        1        3        4        9        8        1        2        2        2
CD2=       15        5        6       18        2        3        6        1        3        1        4       15        5        1        6        4        8       10        8        3        5        1        2        8        1        3        7        1        2        3        1        0
TGACAGCTCCGGTAGCACAAGGCATTTATTACGACTTTTATCCTTCCGAAGGAGATCCCCTCTTAACCCTTTCCCTAGAACCCAATAAGATCTCTTTCCCCATTCGGAAAGGAGATCTTCTAGGCCATTGGATTTTATCCACCCCTACTGGAGAGAATCAACATTCTATCCCATTCCTAGCAGAGAGCGATATCCTCCCTACTTTAAAGCAACGAATTCTTTTAATGAGTCTTCGTATGCTTACCACTTATAGAACTTACGTTCTTATCCTACTCTTTGTTTGGATCTATCGTAGGAAAAAGCAACCTCGTGCGACAAAAACTTTTTCTAACCCTTTTTTCTCTTAACTCTCTATCTAAGAAATCTTTAGCGGACTTTTTTTCCGCTTTTTTCTAAGATTTCCTGGTTGTTAGAGAAAGTCTTTTTTCCTGTCCCGTTCTTTCTCAAGAGCTTTTGTTCAGATTGCGTAAAAGGACTCCTATGTTCATAAAATCTTTTGTTCACTTGTGCCTGCTCTTTAGTCTTACCCCAACCGGGCTCTTCTCTGCTGCGCCCATCTCCGCACACCCATCTGTTACGAAAAAGCTCTCATTGCGGCAACTATTCAAACGTTTCCTTCCAGAAACCTCTCATAATAAAAAAGAGCGCTACTACCATTTCTTAAAACATGTAAGTCATGCTCTCAAACGTCCCGAAATATGGAATGATTTACAAAATCTTCTCCTTATTCTCATGCAATTCGAGCAGTTTGCCAATCAAGAAGTAGGTTCTCGCCGTTATGAAGAAATCCTTTCGCAAATAATAGAAAAAAGAATTCATTTCCTATTATCCGAGCAACAGGTTTCTGAACTTACCGATATACTCGCTCCCAAACCAGGAGACCTATGATTCCTTTTCGCT
KOK=       102
KK=  461311  LL=  461850  Z=    6.10  JJ=  460771  DL=   540
A===      111      112      113      114      121      123      124      131      132      133      134      141      143      144      211      213      214      223      224      231      233      234      243      244      313      314      323      333      334      343      413      433
B===      222      122      422      322      212      412      312      242      142      442      342      232      432      332      221      421      321      411      311      241      441      341      431      331      424      324      414      444      344      434      423      443
RRR=   14.569   -0.192    2.621   84.650   -0.276    0.283    4.282    3.514   -0.246   -0.073   -0.198   -0.192    0.001    1.578    1.110    2.381    1.718   -3.043   -2.001   -0.288    6.513    0.062    0.581   -0.517    1.121    5.061    3.898    0.710    1.449   -0.087    0.001   -0.795
X1==    3.000    0.729    3.374   11.095   -0.706    0.207    3.515    1.574    0.207   -0.088    0.994   -0.144   -0.006    1.072   -0.706    1.741    4.313    3.014    1.900   -0.560    2.043    0.519    0.519   -0.253   -1.051    1.994    1.223    2.048    1.122    0.122   -0.006    1.122
X2==    4.857   -0.263    0.777    7.630    0.391    1.368    1.218    2.232   -1.192    0.832   -0.199    1.333   -0.199    1.473   -1.573    1.368    0.398   -1.010   -1.053    0.515    3.188    0.119    1.119    2.045   -1.067    2.539    3.188    0.346    1.292   -0.708   -0.199   -0.708
CD1=        5        3        5       13        1        2        6        3        2        1        2        1        1        2        1        4        7        7        5        1        4        2        2        1        0        3        3        3        2        1        1        2
CD2=       12        2        3       13        3        3        3        5        0        2        1        4        1        3        0        3        2        0        0        2        4        1        2        3        0        4        4        1        2        0        1        0
CTTCTCCCCCCTCTTCGGATCCTTACGATGATTTATTACAATTAAACAAAGAAGGATTCCTTGCTGGCCCAGAAGAAGAAAAACAAGCTTTTTTTCTTCGAGTAGAAAGGACATTAGCCGAAGCTCCTGTACATCCCCCCCCTTTCCCCATAGAATTACAGAAACTCTTCGATGTGAACCCTTCTTTTTTAGAGGTAGTGTACTCTAATGAAAGTTTAGATGCCTGGGAAGCGGGATGTACATGGATCACCGATAACAGAGTGTCGATTCAACTACGCAAGCGTTTTCAAAAAGCCTCTTTTTGGTTTGGTTTTTTTTCCAAAGAAGAAGTGCTGTCTCACGAAGCTGTTCATGCTGTGCGTATGAAATTTTATGAACCCATCTTTGAAGAGGTCTTGGCATACAGCACTTCTAAACACTTTTGGAGACGCTTTTTTGGTCCTTTGTTCCGATCAGCAGGAGAAACGCATTTCTTTCTGTTTTTCGTTTTATTTGGAGCGTTTTTATTCCCTTGGTTTCCTTGGATAGGCCTTTCTTGTA
KOK=       103
KK=  468091  LL=  468870  Z=    8.26  JJ=  467851  DL=   780
A===      111      112      113      114      121      123      124      131      132      133      134      141      143      144      211      213      214      223      224      231      233      234      243      244      313      314      323      333      334      343      413      433
B===      222      122      422      322      212      412      312      242      142      442      342      232      432      332      221      421      321      411      311      241      441      341      431      331      424      324      414      444      344      434      423      443
RRR=   11.651   -2.514    7.869   -1.413   -3.495    2.682    0.829   -1.300    0.312    0.766    0.121  117.386   26.368   -1.146   -0.243    2.937   -2.325   10.552   -0.108    8.467    4.684   -1.503   -1.712    1.941   -2.209   -0.177    2.598   -1.176   -0.467    0.125    0.121   -2.599
X1==    3.049   -1.376    2.381   -1.286   -1.913    0.538    0.235    2.381   -0.617   -0.978   -0.345   13.677    4.742    3.223    0.772    1.115   -1.311    3.862   -1.337    4.581    2.085    1.280   -1.216    1.192    2.820    0.503    2.085    3.275    0.719   -0.193   -0.345   -1.106
X2==    3.822    1.826    3.305    1.099    1.826    4.987    3.534   -0.546   -0.506   -0.783   -0.352    8.583    5.561   -0.356   -0.315    2.633    1.774    2.732    0.081    1.848    2.246   -1.174    1.408    1.628   -0.783   -0.352    1.246   -0.359   -0.649   -0.649   -0.352    2.351
CD1=        9        1        7        0        0        4        2        7        2        1        1       19        7        4        5        5        0       10        0       11        6        3        0        2        7        2        6        7        2        1        1        0
CD2=       11        7        6        5        7        8        9        1        1        0        1       18        8        2        3        5        6        5        3        4        3        0        3        5        0        1        2        0        0        0        1        3
CTTCCCAAAAGAAGCTCAGCTTATTTTAGATACAAATTACCGATCCACCCCAGAGCTTATGCAAGCTCTCAACCATTTGTTTTCTCTTCCCACACCGTTTCTAGAGACTCCACAAAACATTCTGTATCACCCTTTACATTCTAAAGGGAGCACGGAGATCTCCTACTCAGAGTTCAGTCCTATTCATTTCTTCTCCTCAAAAGACATTCAAGAAGAAACGTTATGGATTTCTAAAACCGCTTCTTATCTTCGATCAGCGTATTCCATTCCATTTGGAAATATGGCTGTTCTAGTACAAGATTATCCACAGGCTCTGAAGCTAATCACTCACAGCACCATCCCCATGGCCTACTGCAAAGAAAAACGTATTTTTGATCGCACAGAATCCCCCTACCTTCTGATTCTACTATTGGAAGCCCTTCTGTACCCAGAGAATCAACAAAAGATTCAAGCCATTTTGATGAGCCGGCTATTTCAGCTTTCCTCTACGGAGATTCACCAGCATCTTAAAACGTTTTCTTCTTTGTTTTTCACTCTGAATCGACATCTCTACCACTATTCTCTATTAGCTACCTTCTATAAGCTGATAGGAGAAAACGTTTTATCTCAAACCATAGGAGAAACATTATTGCAAACCCCTCTTGGAGATATCATTTTCCAAGAATTAGAAGCGCTATGCTTGTATCTTGATAAAACTACAGAGAATCCCCATCAAAAACTCTTACATCTCATCAATATTCTGATTACAGGGAAGTATGATGAAGAGCTTTCTTTCTCGTC
KOK=       104
KK=  480481  LL=  480930  Z=    4.51  JJ=  480391  DL=   450
A===      111      112      113      114      121      123      124      131      132      133      134      141      143      144      211      213      214      223      224      231      233      234      243      244      313      314      323      333      334      343      413      433
B===      222      122      422      322      212      412      312      242      142      442      342      232      432      332      221      421      321      411      311      241      441      341      431      331      424      324      414      444      344      434      423      443
RRR=   14.426   -0.006    0.080   49.069   -0.006   -0.512    0.002    2.672    0.385    0.004    0.321   -0.142    7.126    1.007    0.431    0.870    4.796    3.369   -0.058    0.328    0.057   -1.401    0.630   -1.129    1.365    5.300    0.057    1.569    0.221    0.221   -0.255    0.280
X1==    3.014    0.306   -0.205    7.112    0.306    1.520    0.133    0.705   -1.144   -0.626    1.114    4.042    3.114    0.673    0.306    0.632    2.380    2.292    0.062    0.632    1.342    2.069   -0.931    2.357    1.374    4.114    1.342    0.680   -0.452   -0.452   -0.886    0.548
X2==    4.786   -0.019   -0.388    6.900   -0.019   -0.337    0.015    3.791   -0.337   -0.007    0.288   -0.035    2.288    1.497    1.409    1.376    2.015    1.470   -0.937    0.520    0.042   -0.677   -0.677   -0.479    0.993    1.288    0.042    2.308   -0.489   -0.489    0.288    0.511
CD1=        7        3        1       11        3        3        2        2        0        0        2        7        4        2        3        2        5        4        2        2        2        3        0        4        2        5        2        1        0        0        0        1
CD2=        9        2        1        8        2        1        1        6        1        1        1        1        3        2        4        3        3        3        0        2        1        0        0        0        2        2        1        3        0        0        1        1
AGCGATTGTAGCAAGGAATGTAGACGTACACATAGCTTCTTTAAGGAAAAAGTTAGGAGCTTATGGAAGTAGAATTGTCACCTTACGAGGTGTTGGGTATCTATTTTCAGATGATGGAGATAAAAAATTCTCTCAACAAGATACAAAGCTTTCTTAAAACCCCAGGGGGTGTTTAAATACCTAGCTATGCTTGTATCAGGAGCTTAGTTATGGTTTTATCAGCCTCCTTATTTTCACCAGAAGAGTTTCTTTATCCAGAGATCGTAAGCCAAGCTGAATTTGTTTGGTCTATTTTGACTTTGTTAGAAGAGAAACTAGCTTCTCATACTTTTTCAGGAATCCATGGGCATCTTGAAGAAGGGGTGTATCTAAAAAATAAAGAGACTATCGAAATCCAAGAAGGAGCTTACGTAGAATCTGGGGCTTATATTTGTGGTCCTTGTATTATCG
KOK=       105
KK=  490171  LL=  491070  Z=    7.24  JJ=  489931  DL=   900
A===      111      112      113      114      121      123      124      131      132      133      134      141      143      144      211      213      214      223      224      231      233      234      243      244      313      314      323      333      334      343      413      433
B===      222      122      422      322      212      412      312      242      142      442      342      232      432      332      221      421      321      411      311      241      441      341      431      331      424      324      414      444      344      434      423      443
RRR=   20.373    4.005    8.194    1.598   -0.455    1.214    0.635    0.244    0.884   -0.120    0.845   44.716   36.065    0.325    0.133    0.017    0.168   16.154    9.868   -0.353    3.506   -0.294    8.442   -0.058   -0.306    0.258    2.498    1.120   -1.287    4.336    0.330    0.124
X1==    5.154    2.285    1.814    0.732   -0.359    0.596   -0.382    0.478    0.596   -0.284    1.090    6.177    8.204   -0.702    0.170   -0.094   -0.382    3.565    1.652    1.976    1.588    0.395    2.029    0.109   -0.284    5.043    1.588    1.230    1.059    2.059   -0.490    0.059
X2==    3.953    1.753    4.518    2.184    1.269    2.038   -1.662    0.510    1.484    0.421    0.775    7.239    4.396   -0.463    0.784   -0.179   -0.439    4.531    5.973   -0.179    2.208   -0.744    4.160   -0.532    1.077    0.051    1.573    0.910   -1.215    2.106   -0.673    2.106
CD1=       14        8        5        4        3        3        2        3        3        1        3       13       12        1        4        2        2        7        5        5        3        2        4        2        1        8        3        2        2        3        1        1
CD2=       12        8       11        6        7        7        0        4        6        3        3       14        8        1        6        3        2       12       13        3        6        1        8        1        4        2        5        3        0        4        1        4
AAAACACTGAACTCTTTATATTCCGAAAGCAGAAGCGGCGTGCAGTCAGCTATTAGTCAAACTGCAAATCCCGCGCTTTCCAGAAGCGTTTCTCGTTCTGGCATAGAAAGTCAAGGACGCAGTGCAGATGCTAGCCAAAGAGCAGCAGAAACTATTGTCAGAGATAGCCAAACGTTAGGTGATGTATATAGCCGCTTACAGGTTCTGGATTCTTTGATGTCTACGATTGTGAGCAATCCGCAAGCAAATCAAGAAGAGATTATGCAGAAGCTCACGGCATCTATTAGCAAAGCTCCACAATTTGGGTATCCTGCTGTTCAGAATTCTGCGGATAGCTTGCAGAAGTTTGCTGCGCAATTGGAAAGAGAGTTTGTTGATGGGGAACGTAGTCTCGCAGAATCTCAAGAGAATGCGTTTAGAAAACAGCCCGCTTTCATTCAACAGGTGTTGGTAAACATTGCTTCTCTATTCTCTGGTTATCTTTCTTAACGTGTGATTGAAGTTTGTGAATGAGGGGGAGCCAAAAAAGAATTTCTTTTTTGGCTCTTTTTTCTTTTCAAAGGAATCTCGTGTCTACAGAAGTCTTTTCAATAATAAGTTCTTAGTTCCAAAAGAAGAAAATATGCTTTTTTATTCTTCTGGGAGAAAGTTGTAAAAAAAATATTATTGGGATAGGTTCGCGACAAGTACAACTGTAGAGTTGAGAGAGTTGGCAATGAACCGTATTCATCGTACACAAGGATCTTTAACGGATTATAATAGCACTCTTGAGGCTATTGCAAAGAAGATTGCCAAACCAGATTCTGCAACAATAGTATCTCAGGTTGCTCAATATGAGCAGTTCAAAATGGAACAAGAAGCTTTAAAAGCACTTCTTGTTTCCTTCGATCAAAAAGCAGA
KOK=       106
KK=  495811  LL=  496530  Z=    5.38  JJ=  495511  DL=   720
A===      111      112      113      114      121      123      124      131      132      133      134      141      143      144      211      213      214      223      224      231      233      234      243      244      313      314      323      333      334      343      413      433
B===      222      122      422      322      212      412      312      242      142      442      342      232      432      332      221      421      321      411      311      241      441      341      431      331      424      324      414      444      344      434      423      443
RRR=   12.854   -0.345    0.206   10.327    2.979   -0.302   -0.546    0.337    2.062   -0.157    0.028    1.149    0.555    0.014   12.082    0.743   24.435   -1.091    2.227    0.743    1.139    0.174    1.266    8.776   -0.544   73.415    9.191   -0.437    1.810    0.111   -0.925   -0.682
X1==    2.772   -0.964    0.143    3.752    1.624    0.831    0.383    1.642    2.305    0.123   -0.123    1.766    0.823    0.454    3.176    0.831    4.287   -0.679    2.882    0.831   -0.908   -0.157    0.772    2.865    1.123    9.332    2.092   -0.425    1.452    0.452    0.823   -0.548
X2==    4.638    0.358    1.443    2.753    1.835   -0.364   -1.426    0.205    0.895   -1.277   -0.225    0.651    0.674    0.030    3.804    0.895    5.700    1.606    0.773    0.895   -1.255   -1.104    1.639    3.063   -0.484    7.867    4.393    1.029    1.246    0.246   -1.124    1.246
CD1=        9        2        2        8        7        3        3        4        5        1        1        5        2        2       10        3        9        1        7        3        0        1        2        5        2       11        3        0        2        1        2        0
CD2=       14        5        5        6        8        2        0        3        4        0        1        3        2        1       12        4       10        5        3        4        0        0        3        4        1       10        7        2        2        1        0        2
GAATAGCGCTACGCTCTATTTCTGTTTTTTGAAACTGCATTACTTGATTCATGCAGAAAGTTTTATTCTTATGCGTAGGAAGAAATAATTCTTCTATTTTTGTGTAATCTTTTGAAACAGAGTTAATTTTATTAAATATGTTCATAGAACACATCTCAACTAATGTCTTTTATAAAAAGATTACCATAAAAATTTTTATAAAAACAAACATAGAAAAAAACTTTTTTAAATAAGAAAATAAAAACATAAAAGTTTTTAGTTTTGTTTTTATGTCTTCTTACTATTTAAATTTTAGGCCAACTACTGTATCTGGAGAGGGTTTATTTAAGATTAAACTCGCCAATCCTGGCTCGGATTTTAAAAACCAAGCACGGCCAGCCATTGATATGGAGGAGTTAAACTCAGGACTTTATGTACTAAGACGTTTAGCTGTAGCTTTGGAAGCTGGATATTTGGGAGTTGGTTCTGTGGTCAATCCCTCTAACAGAGTATTTCCTGGAGGAGACTGGGGGGTAAGAAGAGCCGCAGGAGGCAGCACTCCGGCAGCAGGTACTATTTCTGGTAGTACTATTGCAGATATTAAGCAGAGTACCGCTAAAGTATTAGTGACTACCATTACAGATAGTTTGAATGCTCTGATAGAAGACGTGCCAGAGTTACCTATGACTCAAGTAGCTGGTGTATCAGCAGCACTTGTTTTAATGGAGTCGTATCAGCAGA
KOK=       107
KK=  499681  LL=  500010  Z=    7.51  JJ=  499291  DL=   330
A===      111      112      113      114      121      123      124      131      132      133      134      141      143      144      211      213      214      223      224      231      233      234      243      244      313      314      323      333      334      343      413      433
B===      222      122      422      322      212      412      312      242      142      442      342      232      432      332      221      421      321      411      311      241      441      341      431      331      424      324      414      444      344      434      423      443
RRR=   50.206    0.188   -0.722    0.965    0.364   10.084    0.954    0.923   -0.096   -0.745   -0.763    0.106    8.758    0.108   -0.770    0.084   -0.004    2.075    6.093   -1.138    0.695    4.386    4.513    0.442    1.766   -0.161    0.442    0.300    0.201   -0.771    1.770   -0.213
X1==    5.702    0.314    0.837    0.859   -1.286    4.821   -1.034   -1.070   -1.042    1.256    1.267    0.859    6.267    0.278   -1.286    0.912   -0.050    1.986    3.001   -1.042    0.292    1.303    3.303   -0.687    1.256    0.267   -0.708    0.506   -0.486   -0.486    1.267    0.514
X2==    8.805    0.599   -0.863    1.124   -0.283    2.092   -0.922   -0.863    0.092   -0.593   -0.602    0.124    1.398    0.388    0.599    0.092    0.078    1.045    2.030    1.092    2.376    3.366    1.366   -0.643    1.407   -0.602   -0.624    0.592   -0.414    1.586    1.398   -0.414
CD1=        9        2        2        2        0        6        0        0        0        2        2        2        7        1        0        2        1        3        4        0        1        2        4        0        2        1        0        1        0        0        2        1
CD2=       11        2        0        2        1        3        0        0        1        0        0        1        2        1        2        1        1        2        3        2        3        4        2        0        2        0        0        1        0        2        2        0
ATCGATGCAAATAAAATCTTTATCGACAAGAAACGATCCAAAAAGCCTCAGAAAGTGAGCGTGTTCGTCAGCTTTTTGGACCTAAGATGATTAATTAGGAAAGAATAGAAAAAATTAAGCTGCGGGGCAAGCGCGTTCAGAAGCGCGGGATTTAACTCGATCAGCTTTACCTTTCTTAAAGATGCCTCGTTTTACAGCTTTATCTGCGATGCTGTAAACGGAACGCAACCCTGCCGAAATGGAGTCCACATCACCCGATTGCACTGCCGATTCAAATTTTTTCAATATAGTTCTTACTTTTGATTTGAAGCTTTGATTACGCAATTGCTT
KOK=       108
KK=  501751  LL=  502050  Z=    5.31  JJ=  501571  DL=   300
A===      111      112      113      114      121      123      124      131      132      133      134      141      143      144      211      213      214      223      224      231      233      234      243      244      313      314      323      333      334      343      413      433
B===      222      122      422      322      212      412      312      242      142      442      342      232      432      332      221      421      321      411      311      241      441      341      431      331      424      324      414      444      344      434      423      443
RRR=   40.258    0.486   -0.015   10.547    2.537    0.008    0.824   -0.015    0.232   -0.640    0.301    2.316    0.203    5.097    0.547    0.008    2.169    0.189   -0.042   -1.032   -0.812   -0.311    3.601   -0.133   -0.339    1.072   -0.256    1.866   -0.229   -0.229    0.203   -0.214
X1==    5.153   -0.385    0.227    5.125    2.136    0.112   -1.005    0.227    0.112   -0.471   -0.533    1.125    0.467    3.397   -1.225    0.112    0.995    0.979   -0.146    1.112    1.459   -0.612    2.388    0.307    0.529    2.467    0.459    0.713    0.675    0.675    0.467   -0.325
X2==    7.813   -1.264   -0.065    2.058    1.188    0.072   -0.820   -0.065    2.072    1.360   -0.565    2.058    0.435    1.501   -0.447    0.072    2.180    0.193    0.287   -0.928   -0.557    0.508    1.508   -0.434   -0.640    0.435   -0.557    2.616   -0.339   -0.339    0.435    0.661
CD1=        7        1        1        6        4        1        0        1        1        0        0        2        1        4        0        1        2        2        1        2        2        0        3        1        1        3        1        1        1        1        1        0
CD2=       12        0        1        3        3        1        0        1        3        2        0        3        1        2        1        1        3        1        1        0        0        1        2        0        0        1        0        3        0        0        1        1
GGGTCCTTTTGCTCAACATATACTAGGGGTTTTGTACCCTGCAAAAGCCAGTTTTTTTACAAATCTTTCCTATATTTAGGGATAAGTAGAAAAGACGGGAGGGGTTTTTCTAGGCCTAAATCTGATCAACAGGCTTTTTTTTATCTAAAAATCCCTAGATTTCTTGTTTTTCTTAAGATAAACTGTCACTTTCTAGGCCGATTTTTCCTTAGTTTTAATTTGTCAGCATGCGCATGGATACGCTAGATAGTCAAGCTGCCGAGGCAGCTCAAGAAGAAGAAATCCAAAGAAAGTTAGAAG
KOK=       109
KK=  508891  LL=  509640  Z=    4.97  JJ=  508651  DL=   750
A===      111      112      113      114      121      123      124      131      132      133      134      141      143      144      211      213      214      223      224      231      233      234      243      244      313      314      323      333      334      343      413      433
B===      222      122      422      322      212      412      312      242      142      442      342      232      432      332      221      421      321      411      311      241      441      341      431      331      424      324      414      444      344      434      423      443
RRR=    7.485    0.575    3.401    1.768   -2.112    0.013    0.265    0.275    1.172    0.082    0.441   56.944    5.991   20.639   -0.511    1.324    1.694    3.492    2.447   20.870    2.769    1.600    5.096    2.642   -0.087   -0.146   -2.100   -0.077    1.057    2.010   -0.146   -0.072
X1==    2.440    2.058    0.890    3.157    2.615   -0.048    4.008   -0.607   -0.749   -0.125   -0.358    6.500    1.327    4.670   -0.171   -1.450    2.129    1.732    2.365    6.961    1.507    1.083    3.450    1.377   -1.069   -0.358   -1.143    0.291    1.109    2.109   -0.358    2.109
X2==    3.068    0.279    3.823    0.560   -0.808   -0.261    0.066   -0.454   -1.565   -0.652   -1.233    8.761    4.514    4.419    2.997   -0.913    0.796    2.016    1.035    2.998    1.837    1.477    1.477    1.919    0.081    0.409    1.837   -0.265    0.953    0.953    0.409   -0.034
CD1=        7        7        3        7        8        2        9        1        1        1        1       12        3        8        3        0        6        5        7       12        3        3        6        4        0        1        0        1        2        3        1        3
CD2=       10        4        9        3        2        2        2        2        0        1        0       15        7        6        9        1        3        5        3        7        4        3        3        3        2        2        4        1        2        2        2        1
TTTTCATGCATACCTTTCGAGTTGGCATGAGGAAGAAGGTTTTCTTCAAGACCTACCAGAAAGACTACAGGAAACTCTAACCCTTTACTGTTATGGATCGTCATGAGCTTGAGGCGATCATGGGAACTTGCTGTTTCATCTGCGGAACTTTTTAGAGCTAGATCTTCTAGGAAACCAGGCAAGTTTTCACTGCTTTTACCCCATATTTGCGTTTCTGCTAATAATTGCTCTAAGTTGTTTTTTCTATCTTCATAGGTTTCAGGATCTTCTTTGAGGATGGAGAGGTAATCCGTGATGCGGATCGTTTCATTGATGAATTCATGAAGATCGCAGTTTCCGTATAGCTGCTCCATTTGATGGAAATGAGTCAAATAAGAGAAAAGCCCTTGCTGTTGTTTTTTAGTTAAACGGATAGATTTTTTCTCTAATACGTCCCAACAAGCCTGCAATATAGGTAGGTCTGTTGTTTTGGCATAGTTCATAAGAGCGGCTAATGTGGTAGCTCCAATACCGCATTTTTTCAGGCTAATGGTTCGCTCAAAGGCTGCCATGTCGTAGTTATTAGAAAATAAGCGAAGGAAAGCAAGAATATCTTGGATTTCTCTACGCTTGTAGAAGGAAATGCCACCTATAATTTCATAGGGATAACCTCGCTTAAGAAGAGCCGCTTCGAACGATTGAGACTGAAAGTTCGTTCGATATAAAATGCAAATGTCAGAGAGAGGGATATCTTTATAGGAATGAAGATTA
KOK=       110
KK=  511111  LL=  511980  Z=    5.86  JJ=  511051  DL=   870
A===      111      112      113      114      121      123      124      131      132      133      134      141      143      144      211      213      214      223      224      231      233      234      243      244      313      314      323      333      334      343      413      433
B===      222      122      422      322      212      412      312      242      142      442      342      232      432      332      221      421      321      411      311      241      441      341      431      331      424      324      414      444      344      434      423      443
RRR=   25.172    2.953    0.884    2.555   -0.854    4.438   -0.314    0.502   -0.359    0.420    3.585    6.010    3.360    1.466    5.415    0.342    0.825    7.660    2.280   -0.249    8.461   -0.165   44.147   -0.101   -1.286   -0.007   13.569    1.762    1.427   10.258    3.585   -1.672
X1==    4.461    1.767    0.918    0.643    0.709    1.521    2.970    1.549   -0.363   -0.596    2.071    1.826    3.477    3.718    4.940   -0.363   -0.558    4.614    1.762    0.265    3.869   -0.752    6.931   -0.245   -0.596   -0.037    3.123    1.550   -1.208    2.134    2.071   -1.208
X2==    5.643    1.671    0.963    3.975   -1.205    2.918   -0.106    0.324    0.988   -0.704    1.731    3.292    0.967    0.394    1.096   -0.941   -1.480    1.660    1.294   -0.941    2.187    0.220    6.369    0.412    2.157    0.202    4.345    1.137   -1.181    4.806    1.731    1.385
CD1=       12        7        4        4        5        5        8        5        2        1        5        6        7        8       13        2        2       10        6        3        7        1       12        2        1        2        6        3        0        4        5        0
CD2=       13        6        4        8        1        7        2        3        4        1        4        7        3        2        5        1        0        5        4        1        5        2       10        2        5        2        8        3        0        7        4        3
CGCAGGGGAAGCCTTCTCTCATGCAGGACGAGGATGGGAACGTTTTACCGATGCTATTGTAACTAAATTGATTCAAAATAGAACGCACGTAATCTTTGTTTTATGGGGGAATGCTGCGCGGCAAAAATGTAATCTGCTTTTCCAGACTAAGCATCAACATGCGGTTCTTGCTTGCCCGCATCCGTCTCCATTGGCTGCACATAGAGGGTTCTTTGGGTGTTGCCACTTTTCAAAAATTAATTATCTGCTTAAAAAACAAGGAAAGACGATGATTAATTGGAAGATAGAATGATCGACGGGATTCAGACGTGTTCTTTCAGCCCTACGCATCGCTTAACTGCGAAATCCGCAGTGAGTATAGAGATGCCTTTAGCAACACAAAATCTTCAAGAGGGAGCTTTGGTCAATGCAAAGCTCGAAGCGGATTTCGCGAGAGCGGAGCAGATTCTTACAGAGATGCAAGAAATCCGTTCTAGTTTAGAGAGGTCTTTAGAGACTCTCTTTCCCCGCGAGTAAGTGATTTGCGAGAACCGTTTCCACATAGGGCTGTAATTTGACTAATGCTTTTGCTCTGTGAGAAACTTGGTTTTTAATTGCCTCTGGTAATTCGGCATAAGTTTGCTTGTAGTCATGTTTTACAAACAAAGGATCATATCCAAACCCTGAGGAACCGCGTTCCTCAAACGCAATCGTTCCTTCGCAAGAGGCGTGAGCTTTGAAGATCTTTCCAAAAGGAGAAATTAAAGCGACGCAGCATTCAAAATAAGCCGATCGGTCGATAGTATTTTCTAAAAGACGCATGTTCTCAAGAAGTTTTTTGCGATGATCTTTATCGTTTGCCTGTTCTCCAGCAAAAGAAGCGGATAATTT
KOK=       111
KK=  548851  LL=  549720  Z=    5.51  JJ=  548551  DL=   870
A===      111      112      113      114      121      123      124      131      132      133      134      141      143      144      211      213      214      223      224      231      233      234      243      244      313      314      323      333      334      343      413      433
B===      222      122      422      322      212      412      312      242      142      442      342      232      432      332      221      421      321      411      311      241      441      341      431      331      424      324      414      444      344      434      423      443
RRR=    2.387    5.557    0.079   -0.365    0.519   15.702    2.389   -0.182   -0.336   -0.964    0.275   46.071    3.215   32.981   -0.209    1.435   -1.366   12.867   -1.623    0.460    3.589    1.180   -0.742   11.636    0.760   -1.485    0.761    4.687    0.127    0.973    1.863    0.017
X1==    2.405    1.986    0.338   -0.223    0.338    4.909    0.509    0.338   -0.138   -1.259    1.182    5.705    3.199    9.243   -0.761    1.545   -1.508    3.370   -0.790    2.666    2.226    1.270    1.270    5.369   -0.698   -0.836    1.081    3.943   -0.790    1.270    1.854   -0.103
X2==    0.992    2.798    0.232    1.636    1.536    3.199    4.691   -0.540    2.442    0.766    0.232    8.076    1.005    3.568    0.275    0.929    0.906    3.818    2.055    0.173    1.612    0.929   -0.584    2.167   -1.089    1.777    0.704    1.189   -0.161    0.766    1.005   -0.161
CD1=        8        7        4        2        4       12        3        4        3        1        4       11        7       13        2        6        0        9        1        8        7        4        4        8        2        1        5       10        1        4        5        2
CD2=        4        7        2        5        5        6       10        1        5        2        2       15        3        8        3        3        4        7        6        2        3        3        1        6        0        4        2        2        1        2        3        1
TCTCCCATAAAAATAGGTTTACATCCTGAAGATCTTTCAAACCTATCTAAATGGTTGATCCTTCACAATGTTCCCTTACTCAAAAATATCGAATTCATTGCAGATCCTTTATGCAAGAAAGCTAGCTATAAAATAGAACTCCCTTCAGGAATTCTGAGACAAGACATCGGGGAAGAGCTGTCCCATCTACTGAGTGTACTCACTCCATAAAGCGGCATCAGCTACAAACATTACGTACGAGAGATCCTAAAAAACCAAGGAATCCCCCAACCACGTACATGGTATGACTCATTTACAAGAAGAAACTCTGTTGATCCATCAATGGCGCCCGTATCGAGAATGTGGGATTTTATCACGCATATCAGGATCTCTTCTGGAAGCTCAAGGGCTCTCCGCATGCTTAGGAGAACTCTGTCAAATTTCTCTATCTCGGTCAGACCCTATTCTAGCTGAAGTAATTGGCATTCACAATCGCACGACATTATTACTCGCTCTGACTCCCATATACTATCTTGCCATAGGAGCCGAAGTAGTTCCCTTACGCAGGCCTGCCTCTCTTCCTCTATCCAACCATCTTTTAGGAAGAGTCCTTGATGGATTCGGGAACCCTTTAGATGGAGGACCTCAGCTCCCTAAAACGAACCTTTCCCCTCTATTTTCTTCTCCCCCTTCTCCTATGTCGCGTACTCCGATCCAAGAGGTATTCCCTACAGGTATCCGCGCAATCGACGCCCTCCTTACCATAGGAGAAGGACAACGCGTAGGCATCTTTTCAGAGCCTGGAGGAGGGAAATCTTCTCTTCTGTCTACGATAGCAAAGGGTTCCCAACAGACAATCAATGTCATTGCCCTAATAGGAGAACGTGGTCG
KOK=       112
KK=  562081  LL=  562500  Z=    7.13  JJ=  562051  DL=   420
A===      111      112      113      114      121      123      124      131      132      133      134      141      143      144      211      213      214      223      224      231      233      234      243      244      313      314      323      333      334      343      413      433
B===      222      122      422      322      212      412      312      242      142      442      342      232      432      332      221      421      321      411      311      241      441      341      431      331      424      324      414      444      344      434      423      443
RRR=    0.218    2.520   -0.155   -0.709   -0.291    0.452    2.556    4.189   -0.490   -0.466    0.757   76.702    0.757   -1.628   -2.342    0.377    0.049   15.062    0.452    5.821    1.747   -0.983    2.407    3.531   -0.407   -0.113   -0.466   -0.004    0.601    0.601   -3.593    0.129
X1==    0.993    0.993    3.852    1.935    0.220    0.477    1.935    2.164    0.477    0.738   -0.870    7.861   -0.870   -0.631   -1.326   -0.366   -0.040    3.852    0.948    3.008    0.738   -0.870    2.130    1.369   -1.105    0.130    0.738   -0.003    1.273    1.273   -0.870    0.273
X2==    0.220    2.539   -0.040   -0.366   -1.326    0.948    1.321    1.935   -1.028   -0.631   -0.870    9.757   -0.870    2.580    1.766   -1.028   -1.210    3.910    0.477    1.935    2.369    1.130    1.130    2.580    0.369   -0.870   -0.631    1.617    0.472    0.472    4.130    0.472
CD1=        3        3        6        3        2        2        3        4        2        2        0        9        0        0        0        1        1        6        2        5        2        0        3        2        0        1        2        1        2        2        0        1
CD2=        2        5        1        1        0        2        3        3        0        0        0       13        0        4        4        0        0        5        2        3        3        2        2        4        1        0        0        2        1        1        5        1
GTCTTAAACTCTGGGTTAAATTTTCGGAATTCTTCTTTCCAGTTGTACACAAGAGAAGTGGGGCAAATGATTAGAGAACATCCGCCGCCTTTTTCCAAGCGACTCTGTGTCACAGCAATAATGGTCTGCAACGTCTTCCCTAATCCCATGTCATCTGCAAGAATTCCATTAAGATGCATCTTACGCAGACGCTCTAACCAATGCACCCCTTCTTTCTGATAGCCTCTTAACGTTGCCTGAATTTGAGAAGGAACCTCTTGGAACTCAAAGTCTACTTCTCCACGAATCTGTTTCTGTATTTCAGCGAGATCTTCTGTCATAGAAAAGTTCACAGGAAGATCTTTGAAAGATTCCGGCGAAATTCCAGATAGACTCCATAAAGGACATTTCTCAACAAAATCATCTAGAACTTGGAACCCA
KOK=       113
KK=  565591  LL=  566190  Z=    5.35  JJ=  565591  DL=   600
A===      111      112      113      114      121      123      124      131      132      133      134      141      143      144      211      213      214      223      224      231      233      234      243      244      313      314      323      333      334      343      413      433
B===      222      122      422      322      212      412      312      242      142      442      342      232      432      332      221      421      321      411      311      241      441      341      431      331      424      324      414      444      344      434      423      443
RRR=    7.327    1.389    4.324   47.716    0.194    0.233   -0.470   -1.132    0.337    0.829   -0.430    9.384   16.572   -1.714    0.406    0.819   13.902   -3.403    5.564    3.752   -0.115   -0.088    0.057   -0.493   -0.015    4.912   18.462    0.394   -0.737   -0.171   -0.430    0.394
X1==    1.719    0.560    3.204    8.729   -0.982    0.735    1.690   -0.839   -0.700    0.818    0.530    2.611    3.955    2.578   -0.468    0.735    4.295    2.492    2.693    0.735    1.003   -1.108    0.716   -0.397   -1.070    2.243    5.003   -0.572    1.303    0.303    0.530   -0.697
X2==    4.263    2.482    1.349    5.466   -0.197    0.316   -0.278    1.349   -0.481    1.014   -0.810    3.595    4.190   -0.665   -0.867    1.114    3.237   -1.366    2.066    5.103   -0.115    0.080    0.080    1.244    0.014    2.190    3.690   -0.689   -0.566   -0.566   -0.810   -0.566
CD1=        8        5        7       17        2        3        5        1        1        2        2        7        6        5        3        3        9        5        6        3        2        0        2        1        0        4        6        0        2        1        2        0
CD2=        8        6        3        7        2        2        1        3        1        2        0        5        5        0        1        3        5        0        4        8        1        1        1        2        1        3        5        0        0        0        0        0
TGAAGAAAAAGCTTCGCATACAATTAGAAAATCAAGCTAAAGAAGCTCAGCACCAAAAACGTTTCTCTGATGCAGAGGATGCTTTAGCTCAGCTTATAGATTTTGATTTACCAGAGAGCTTATTGCAAGAGCGAGAAGAACTTCTCTCTAGAGAAAAACTGTTAAACGCTCGTTTAGTCAAATATTGCTCCGATTCCGAGCTAGAGGAACAGAAACAAGCTTTACTAGAAGAAGCGAAAGCAGATGCAAGGAAGGCTGTGAAGCTTCTGTTCTTAACTCAAAAAGTATTCTCAGAAAAAGGCTTGTCTATTTCTAGAGAAGAACTCCAATATATGATGAATGTTTGCTCCAGAGAACGTTTTGGAGGCTACCCTCCAAAAGATATTTCTAATGAGATGATCCAAGAGTTAGTTCTTGTTGCTCGTGATCGATTGACTTATCGTAAAGCAATTGAAGCAATTTCATCTGAGAAAAAAGATTTAGAGGTTGTTCCTTCTTAATTTTGATCGCAGGAAAACGCTTGACCCAAGAGACACTTAAACATAGAATTCATCATTTTGATGCGTAGGTGTATTTTGAATTAGATGGGGTCTTTCTTTT
KOK=       114
KK=  577111  LL=  577410  Z=    4.53  JJ=  576811  DL=   300
A===      111      112      113      114      121      123      124      131      132      133      134      141      143      144      211      213      214      223      224      231      233      234      243      244      313      314      323      333      334      343      413      433
B===      222      122      422      322      212      412      312      242      142      442      342      232      432      332      221      421      321      411      311      241      441      341      431      331      424      324      414      444      344      434      423      443
RRR=   21.744   -0.396    0.655   12.103    0.374    2.063    1.130    0.155    0.172   -0.196    0.204    0.635   19.599   -0.265   -0.555    0.172    0.289    4.496    0.592   -0.548   -0.176   -0.196    0.294    0.204    0.004   -0.630    0.012   -0.086    0.057   -0.092    0.204    1.379
X1==    4.926    0.946    1.489    3.370    0.181    1.410    1.343   -0.277   -0.320    0.979   -0.489    0.370    3.511   -0.235   -1.350   -0.320    0.343    3.028    0.315   -1.185    0.917    0.490    0.490   -0.245   -0.020    1.511   -0.062    1.208   -0.380    0.620   -0.489    1.620
X2==    4.414   -0.418    0.440    3.591    2.069    1.463    0.841   -0.560   -0.537   -0.200   -0.417    1.717    5.583    1.130    0.411   -0.537    0.841    1.485    1.879    0.463   -0.192   -0.400    0.600   -0.835   -0.200   -0.417   -0.192   -0.071   -0.149   -0.149   -0.417    0.851
CD1=        8        3        3        4        2        3        2        1        1        2        0        1        4        0        0        1        1        5        1        0        2        1        1        0        1        2        1        2        0        1        0        2
CD2=        7        1        1        5        4        2        2        0        0        0        0        3        6        2        2        0        2        2        3        1        0        0        1        0        0        0        0        0        0        0        0        1
TATAACATTTCCCGCGCTGCCATGCTTATCTCCTGCTCTGCAAGCGGCTGATTTGCTCTTCCTATAAAAGCCTTTTACACACAAAGCATAAAGAACTATAAAGAAGTTTTTCTTTCTCAAAAACACAAACCCTTTCAGGATACCGAACTCCTAAAAAAAGCTTCTTTATTTAAAAATTTTTATATGAACAATCAGCCTTTCTTCGATTAGCCCTTCTTGCTTAGAAAGATCATCCAAAAGTATAATCATTTCCTTTTCAGCACTTTATTTAGCCTAAAGGCTGCTACCCATGCTTCGAAA
KOK=       115
KK=  585961  LL=  587070  Z=    4.76  JJ=  585871  DL=  1110
A===      111      112      113      114      121      123      124      131      132      133      134      141      143      144      211      213      214      223      224      231      233      234      243      244      313      314      323      333      334      343      413      433
B===      222      122      422      322      212      412      312      242      142      442      342      232      432      332      221      421      321      411      311      241      441      341      431      331      424      324      414      444      344      434      423      443
RRR=   26.513    3.554   -0.107   35.787    1.954    2.641    1.422    1.227   -0.011   -0.241    0.647    1.422    2.383   -0.903   -2.477   -1.017    5.774    6.620    9.332    0.101    3.428    5.720    6.289    3.426    2.408   31.991   26.925   -0.166    0.121    1.198    0.095   -0.088
X1==    4.924    2.661    0.181    8.083    2.212    2.285    1.131    0.710    1.758   -1.636   -0.809    1.138    1.911   -0.609   -1.386   -0.879    1.709    2.276    4.009    0.175    2.077    1.225    1.903    1.621    1.464    5.310    5.791    2.256   -0.463    1.934   -0.809    0.336
X2==    5.384    1.335   -0.592    4.427    0.884    1.156    1.258    1.729   -0.006    0.148   -0.800    1.250    1.247    1.483    1.787    1.156    3.379    2.909    2.328    0.575    1.651    4.671    3.304    2.113    1.644    6.025    4.649   -0.074   -0.262    0.620   -0.118   -0.262
CD1=       16       11        4       17       10        8        5        5        7        0        1        5        5        1        2        2        6        8       10        4        6        4        5        4        5       10       12        5        1        4        1        2
CD2=       17        8        2       12        7        5        6        6        3        2        1        6        4        5        9        5       10        8        8        4        4        9        7        6        4       11        8        1        1        2        2        1
TTCCACCGAAAGAAGATTCCAAAAGGCGATCCATCTCTCGTATAGTTTTCGCAACAGCTTCGAAAGATTGCACAGTCTTTTGCAGAAACTCGAAGAACAACTCCTCAAATTCTGGATAAAACTGCAGCTCTTTCACTGTCAACAAAATTGCGATATCCTCAGCACAATCTGCTAAGGAATCTTGTATCGAAATGATCTCCAACAGCGCTGCGCGCGATACAGGAAGAAATACTCCCGAAGCCAAGTGTCTTCTTACATCGTTTTTCATACCATCAGCTTGCCGTTCTTTTGAAGAAACGAGCTGAGCCAACACCCCAACCCTTTCATAATCGCCTTCTTTAAGAGCGCTGAAAAGTGGGAAAAGAACATTGATAGTCGAAGAAACTAATTCTAAATGTGCTTGTAATGGAGCAAAAGGAGATTGACCGAATAAACTTGCTAGGACTTGCATATAAGCCTTTTTTAATTGTCTTTGAGAAAAATGCTCCCAAAATATACCTCCTTCATATATATATTTGCAATCTAGAATGTACTAAGAACCAAAATTTTTTGTTTTTTTCTAAGATTTTTCACGCTCGAGGTCCCCTCCAAATAGTAGGAGATACATAGCTATGTGTGCTCAGCCGCTTCTGCAAGTTAAAAATCTTTCTGTATCTCTAAATAGAAATCGTGTATCATTTCTAGCTGTGGACTCTTTGTCCTTTGATGTTTTCCCTGGCCAAACTCTGGCTATTATTGGGGAGTCAGGGTCAGGGAAATCCATTACAGCACAATCTCTTATGCAGCTTCTCCCGGAAGAGAACTTTTCTCTTTCAGGAGAAGCTCTTTTTAATAAAGAGAATCTCCTCGATCGTAAGAATACAAATGCGAAAGTCCTGTTTGGATCAAAAATCTCTATGATTTTTCAGAATCCTCTTGCTTCCTTTGATCCTGTTTTTACTATTGAACAACAATTCCATGAAGTCATTCGCACACACTTAGGAATCTCGAATAAAATGGCCCATGAGCAAATGTTAGCTGTATTGCGAGAAACAGGATTCCAAGATCCTGAGCGTTGCATTAAATTGTATCCTCACGAGTTATCTGGAGGAATGCTTCAGCGCATGGCTA
KOK=       116
KK=  301232  LL=  301621  Z=    5.23  JJ=  300692  DL=   390
A===      111      112      113      114      121      123      124      131      132      133      134      141      143      144      211      213      214      223      224      231      233      234      243      244      313      314      323      333      334      343      413      433
B===      222      122      422      322      212      412      312      242      142      442      342      232      432      332      221      421      321      411      311      241      441      341      431      331      424      324      414      444      344      434      423      443
RRR=    0.264    0.990    0.056    0.225   -5.956    0.206    1.140    6.422    0.013   -0.275    0.007   64.450    4.121   -0.527   -0.194    0.206    0.047    3.289    1.482    3.072    1.454   10.310    3.889   -0.823   -0.071    2.412    0.314   -0.820   -0.214   -0.284   -0.013    0.298
X1==    0.290    0.675    0.402    1.063   -1.452   -0.198   -1.163    2.046   -0.198   -0.897    0.020    8.937    3.020    0.905    0.675   -0.198    2.340    1.021    0.908    1.631    1.278    3.211    1.211    1.139    0.103    1.020    2.278    1.467    0.418   -0.582    0.020   -0.582
X2==    0.910    1.468    0.139    0.212    4.102   -1.044   -0.980    3.139   -0.068    0.306    0.365    7.212    1.365   -0.582   -0.288   -1.044    0.020    3.220    1.633    1.883    1.138    3.211    3.211   -0.723   -0.694    2.365    0.138   -0.559   -0.512    0.488   -0.635   -0.512
CD1=        3        3        2        3        0        1        0        4        1        0        1       13        4        2        3        1        4        2        2        3        2        4        2        2        1        2        3        2        1        0        1        0
CD2=        2        3        1        1        6        0        0        4        1        1        1        8        2        0        1        0        1        5        3        3        2        4        4        0        0        3        1        0        0        1        0        0
TCTTATGGATAAGCAAGCTGGTAGCGAAGATCTTCTTATCTCTCTGAAAGAAAGTCTCTCTTCCACGGAAAATAGTAGCAGTGCTATCGAAGAAGAAATTCGAGAGAATATTCGAAAAATTAATGAAGAAGGTCGTTCTTTACTAAGTCAGAGAACACAGCTGAAAGAAACGACAGATCCAGAATTATTTAGCGTCTACGAGCGCTTGCTCAACAACAAGAAAGACCGAGTTGTTGTCCCTATCGAAAATCGTGTTTGCAGTGGCTGTCATATAGCTCTTACCCCGCAACATGAGAATTTGGTACGTAAACAAGATCATCTTGTATTTTGTGAACACTGCTCAAGAATTCTTTACTGGCAAGAGTTGCAAGCTCCATCAGCAGAAGGTGC
KOK=       117
KK=  306452  LL=  307231  Z=    5.07  JJ=  306032  DL=   780
A===      111      112      113      114      121      123      124      131      132      133      134      141      143      144      211      213      214      223      224      231      233      234      243      244      313      314      323      333      334      343      413      433
B===      222      122      422      322      212      412      312      242      142      442      342      232      432      332      221      421      321      411      311      241      441      341      431      331      424      324      414      444      344      434      423      443
RRR=   18.646   -0.475    1.095    6.651    0.468    0.031   -0.905    5.050   -0.961    6.589   -0.929    0.825   36.545    9.995   -0.775   -0.184   -2.030   35.975    5.868    8.258   -0.924   -0.890   -1.335    3.335   -0.046    0.214    1.200    1.038    0.009   -0.012    4.714    3.908
X1==    4.662    0.299    1.788    2.156    1.390    0.271    2.376    3.383    1.532    3.250    0.788    0.267    4.427    2.282   -0.792   -1.619   -1.358    6.868    1.522    2.162   -0.665   -1.169   -0.305    1.042   -1.663   -0.667    2.250   -1.431   -0.359    0.483    1.516    1.325
X2==    3.999   -1.588    0.613    3.085    0.337    0.114   -0.381    1.493   -0.627    2.027   -1.178    3.085    8.254    4.380    0.978    0.114    1.495    5.238    3.855    3.820    1.390    0.761    4.372    3.199    0.027   -0.321    0.533   -0.725   -0.025   -0.025    3.109    2.950
CD1=       15        4        7        6        6        3        5       10        5        8        3        3        8        4        2        0        0       11        3        6        1        0        1        2        0        1        5        0        1        2        4        3
CD2=        7        0        2        6        3        2        2        3        1        3        0        6       11        8        4        2        5       11       11        7        3        3        8        8        1        1        2        0        1        1        5        4
GACGGCAAATGCTTGGCTAAGAGCAAAGGTTCATCTCCAACACAAGAAGCGGTGTGAAGCGCTGGATTCACAATAGTAAATGCTTTTTTCTTACTATATTTCCCTTTGTATCCTCTCGAAAGCACCGCACAAGAAAGCCCTCTTTCACGCAGTGCTTGGGCTAGCCATAACACCAAAGGAGTCTTTCCTGTCCCGCCAACAACGATATTCCCTACACTTACCACTGTTGCTTGTACTTGATGAGGAGATTTCGCAATCTTATGTCGCAGCCAAACAGAGCCAGAAAACACTCTAGCTATGACTGCCCAAAGCCAGCCTAAACGATCAGACAAGGCTCCAGAAGTCGCAGATATGATAAGATGACGGAAAAGGTCTCGAATACCAGAAAAGAAACTGAATCTCATGGGCGCCCTACTCAAGTTCTTCCTAAACGAACAACCTGCAAAAACTATGACAACCCTAAAGGGCTGAGACAGACTCTTCGTCCTCTTTACCCAAGTAGCCTTCCAAACGAGGGCATCCTGAAGGATCGCATATAAAACATTAAAAATCAAGTTTCAAAACTTGAATCATAAAAGATTTCTTATACTTCTTTGTCGAACGACCTCATAAGCAACAGCTGCAACAGAAGAAGAAAGGTTTAATGAATCTGCTTTCCCTAACATAGGTAAAGCTATGTTACAAAAACTTCCATTCAACCAATCAGGCGACAGCCCATCTTTTTCTGAGCCAAACACCACAACCGTCGGTTGGCAAAAATCTTGATCAAAATAAAAAGTT
KOK=       118
KK=  335642  LL=  336271  Z=    5.05  JJ=  335612  DL=   630
A===      111      112      113      114      121      123      124      131      132      133      134      141      143      144      211      213      214      223      224      231      233      234      243      244      313      314      323      333      334      343      413      433
B===      222      122      422      322      212      412      312      242      142      442      342      232      432      332      221      421      321      411      311      241      441      341      431      331      424      324      414      444      344      434      423      443
RRR=   16.215    0.170   19.443   17.414   -0.080    2.314    0.024   -0.810   -0.093    1.210   -0.251   10.248   11.206    2.750   -2.295    0.124    0.438   13.419   13.869    0.072   -0.122    0.237   -0.735   -0.115    0.510    1.135    5.567    2.878   -0.254    1.549   -0.066   -1.073
X1==    3.867    0.111    4.127    6.201    0.111    1.718    0.851    1.020    1.718   -1.029   -0.105    2.426    4.669    1.693   -1.098    0.192   -0.632    3.138    3.701   -1.334   -0.083   -1.079   -1.079    0.712    0.936    1.805    3.777    1.349    0.311    1.311   -0.105    1.311
X2==    4.193    1.530    4.711    2.808   -0.714    1.347    0.028   -0.794   -0.054   -1.176    2.400    4.224    2.400    1.624    2.091    0.647   -0.692    4.276    3.747   -0.054    1.474   -0.220    0.682   -0.162    0.545    0.629    1.474    2.133   -0.818    1.182    0.629   -0.818
CD1=        9        3        7       10        3        4        3        3        4        0        1        5        6        3        1        2        1        6        7        0        1        0        0        2        2        3        5        2        1        2        1        2
CD2=       11        6        9        6        2        4        2        1        2        0        4        8        4        3        7        3        1        8        7        2        3        1        2        1        2        2        3        3        0        2        2        0
ATCTTCTTTTTAAAAAGAAGGGAATTTAGTGGGAACCAGACTCATAGCTCTATTGAAAAAAAAACGGCGCTCTACTATTCTGTTCCTTTTATAAGCAACAGCAGAGTTGCTATTTTCTTTTTAAATCCCTTCCCATTCAGGAAGGCAGAAGGATCTTGTTGGGTTATTTTATGACACGAATGAGTAAACAAGCTCGCCGTAGAGCTCAAAGTCCAAAAAAACGCAAGCCCGTTTATGCTGTTCAGCATCCACAAGATGCTCCAAGAATTGCTTTTAAGGCCCACACTAACACAGCAAAAGGTGTTGGCGTTTTTGTTCCTCAAATTGGTTAATTATTAGAGAAATAACATGTCTAGACATCGTAGTTACGGGAAGTCCGTCAAGGGAGAGACTAAGAGAAACGTTCTTAAGCGTTTTGAGCGCATCGAAGTGTTACGTAAATTAGGACGCTGGGACGATGCTACTGCTAAAAAAGCCACAGGGCTTCTTAAGACTCCTGTAATCAAGTAAGTTATATTTTTTTTGCTTATTTTGGATCGATCTTCTCCTCAAATTTTTATTTCTAACGAACAACAAGATGTTAGCATAGATTTACAATCTGCTCAGCGTCTTGTTGTTCTGTTTTTGGAA
KOK=       119
KK=  347162  LL=  347491  Z=    6.11  JJ=  346352  DL=   330
A===      111      112      113      114      121      123      124      131      132      133      134      141      143      144      211      213      214      223      224      231      233      234      243      244      313      314      323      333      334      343      413      433
B===      222      122      422      322      212      412      312      242      142      442      342      232      432      332      221      421      321      411      311      241      441      341      431      331      424      324      414      444      344      434      423      443
RRR=   10.223    0.131    4.085   33.176   -1.656   -0.302    1.964    0.227   -1.122   -0.316    0.299   14.411   -0.852   15.088   -0.375    0.192    0.161   -0.040    0.167   -0.068    0.299    0.205    6.019   -0.639   -0.009    0.299   -0.359   -0.317    0.094   -0.311    0.204   -0.311
X1==    5.113    0.123    3.118    5.182   -0.627   -1.150    1.235   -0.329    1.521    1.028   -0.576    3.182   -0.576    3.659   -1.378   -0.260    0.235   -0.191    0.285   -0.260   -0.909    0.462    2.462    0.681    0.028   -0.576    1.091    2.316   -0.405   -0.405    0.424   -0.405
X2==    1.999    1.061    1.310    6.402    2.640    0.262    1.590   -0.690   -0.738   -0.307   -0.519    4.529    1.481    4.123    0.272   -0.738    0.684    0.211    0.586    0.262   -0.329    0.445    2.445   -0.937   -0.307   -0.519   -0.329   -0.137   -0.231    0.769    0.481    0.769
CD1=        9        2        5        6        1        0        2        1        3        2        0        4        0        4        0        1        1        1        1        1        0        1        3        1        1        0        2        3        0        0        1        0
CD2=        4        3        2        8        5        1        3        0        0        0        0        6        2        5        2        0        2        1        2        1        0        1        3        0        0        0        0        0        0        1        1        1
CTCCACTGATTAAACCTTGCAAGACCTTGCAGAGGCACTCTTTATCCTCTACCCACTCTCTCTTATCCTTTATGGGAATCTAATCTTTTGATGAGAAAGTCTAAACTTTCTAGGAGAAAGAGGATTTATTTTAACTATAACTATAAGAAAAAGAAACGATGCTTCCAAGACCATTACCAAGCGCCCCATGTTCCCTAGTCGCTTACCATAAGGTGCTTTAATACCATTGCAGCTTCAGTTGATCATATTCTTACAGCAAAAGTCAAGAAGCTTCCTACTAGGAAAAAAGCTTCTCTTCTATTTAAAAAAAACTCTAACATGAAACCTTTT
KOK=       120
KK=  377882  LL=  378901  Z=    5.86  JJ=  377732  DL=  1020
A===      111      112      113      114      121      123      124      131      132      133      134      141      143      144      211      213      214      223      224      231      233      234      243      244      313      314      323      333      334      343      413      433
B===      222      122      422      322      212      412      312      242      142      442      342      232      432      332      221      421      321      411      311      241      441      341      431      331      424      324      414      444      344      434      423      443
RRR=   26.175   -0.576    1.068   -0.957   -0.576    5.283   -3.600    2.809    3.660   -0.666   -0.492   43.002    8.673    7.278   -0.527   -0.265   -0.127   44.336    0.713    2.144    4.548    9.894    0.013    2.778   -0.026    0.053   -1.115   -0.933    5.646   -0.019    0.023   -0.737
X1==    6.242   -0.365    2.689   -0.390   -0.365    1.298   -0.939    1.652    2.368   -1.103    0.748    8.318    2.904    2.290   -0.829    0.764    0.346    6.432    0.459    0.764    2.059    2.347   -0.621    1.548    0.094    0.748    3.294    1.298    2.939    0.447    0.029   -0.384
X2==    4.193    1.575    0.397    2.458    1.575    4.069    3.836    1.700    1.546    0.604   -0.658    5.170    2.987    3.178    0.635   -0.347   -0.368    6.893    1.554    2.807    2.208    4.215   -0.021    1.795   -0.273    0.071   -0.338   -0.719    1.921   -0.043    0.800    1.921
CD1=       19        4        9        2        4        6        1        7        8        1        3       16        6        4        3        5        3       15        3        5        6        5        1        3        3        3        8        4        5        2        2        1
CD2=       13        8        3        8        8        9       11        5        5        2        1       13        6        8        6        2        3       14        7        7        4        8        2        6        1        2        1        0        3        1        3        3
ACAGGCAACTCTTTTATGAAAGAATCCGCTCTTCTCCCTTTATTAAAGAAAAAGAAAGGCTTTTTCTTATCAATCCTTGATCTAACTCAAGTCGAAGCTTCGCTCTCTCCCGAAGATCTCATTAAAGTATTACGGCAGAAAAAAACTCTTTTATCTTGTATAGAGAAAGTCGACCATCAAATTAAAAAATTTCGGGATAGTTTCTCTTTAGCACTTCCTCAAGAAGTGCAAGAAGAACTGGAAGAAATCCGATCTGTTATTCAGCACATTCTAGAAACAGACAAAAAAAACTATTGTATAAGAAAAAGAGAACTGGGAACTTATGCCAAAAATCGACACTTGTGATTCTTGCGTTTCCAATACCGAACTTTTGGCCATTCGTACGCGAGTAACACAATCGTATAACGAAGCTCAAACCATCCTATCTTCGATTCCCGATGGCATTTTTCTACTTTCTGAATCTGGAGAGATTCTGATTTGCAATCCCCAAGCCCGCGCTATTTTAGGCATCCCTGAGGATATCCAGCTGGTCACACGGATGTTCCATGATTTTTTCCCCGATACTTTTTTTGGATTCTCAGTACAAGAAGCTTTAGAAAAAGAAGTCCCTCCTAAAACGATTCGACTAACCCTATCTCAAGAACTCTCCCAAAAAGAGGTAGAAGTTTTTGTTAGGAAAAATATCTCTCACGGCTTCCTCTTCCTTCTCATCCGCGACCGGTCGGACTATAGGCAATTAGAACAAGCGATTGAAAAATACCGCAGCATTTCCGAGTTAGGGAAAATAGCTGCAACTCTAGCACATGAAATCCGTAATCCTCTAACTAGTATTTCAGGATTCGCAACCTTACTGAAAGAAGAGCTCTCTTCAGAACGCCACCAACGCATGCTCAATGTCATCATAGAAGGTACTCGCTCATTAAATTCTCTTGTTTCTTCTATGCTTGAATATACAAAAATTCAACCTCTGAACCTTCGTTCTATAGACCTACAGGATTTCTTTTCTTCTCTCATTCCAGA
KOK=       121
KK=  380942  LL=  381961  Z=    6.40  JJ=  380792  DL=  1020
A===      111      112      113      114      121      123      124      131      132      133      134      141      143      144      211      213      214      223      224      231      233      234      243      244      313      314      323      333      334      343      413      433
B===      222      122      422      322      212      412      312      242      142      442      342      232      432      332      221      421      321      411      311      241      441      341      431      331      424      324      414      444      344      434      423      443
RRR=   26.098    1.489    0.797    0.092   -0.060    7.024    3.940    0.088   -0.025    0.689   -1.792    3.888    5.392    2.520   -0.008   -0.025   -0.076   62.313   -3.812   -1.798   23.674    1.304    2.724    0.050    0.097    0.000   21.927    7.925   -0.104    0.173   -1.247    0.034
X1==    7.439    0.362    0.742    0.034   -0.129    2.231    2.104    0.210    0.137   -0.660    2.525    0.753    2.525    2.072   -0.620    0.137   -0.018    7.779   -0.763    1.184    4.867    1.678    0.924    0.038   -1.228    0.220    3.751    3.165   -1.232    2.047    1.756    0.408
X2==    3.509    4.108    1.074    2.735    0.469    3.149    1.872    0.419   -0.185   -1.043   -0.710    5.160    2.136    1.216    0.014   -0.185    4.340    8.011    4.993   -1.519    4.864    0.777    2.949    1.307   -0.079    0.002    5.846    2.504    0.084    0.084   -0.710    0.084
CD1=       19        5        5        2        4        8        5        4        4        2        5        3        5        3        3        4        2       19        1        6       12        4        3        1        1        2       10        8        0        4        4        2
CD2=       13       14        4       10        6        7        8        3        2        0        1       15        5        6        5        2       13       14       14        0        6        3        6        6        1        2        7        3        1        1        1        1
TTCAGAAGGTGCTTCTATTTCTTTTCCCCATCCTCAGCCCCTACTATTAATAGAATGTAAAGCGAAAACAGTGACCTCTCTCTCTTTCAGTCAATTGATTAGCTATAACTATTTTATCGGGGCCCCCTGTCTATCTCTAATTAGCGCAAACTCTCAGCTCACAGGTTTTTTATCCCCAAAGACAAAAACATTCGCTTTTTACCAAGGGATTCCTTCATATTCTCAACTGATGAACTTCTATATCCATACATTTTCATGCAAATCACCCTTCCCGGAGTTGTTCTAACAAACTCTCCCGCTGAGAAACAACATGTTATCGTAAAAATTTTCTCGCCAGCAGGGCTTCTTTCTGCCTTCGCAAAAAATGGAGCATCCCTATCCTGCGATTTTCGAGAGTCTCTGTTCCCCATTTCTTTTAGCCTTTTCACGATTCAACAATCTCCTCCCAAAATGCGAAAAGTCATACAGGGGGAGCTCCAAAATCCTTTCACAACGATTAAAAGTTCGTATCCACTTTTGCAAAGCGCAGGGAAAATGATTCAAGCGATTCTCAAAACGCAATGGCATGAAAAGCCCTCTCCCCATCTCTTTTCTCTTTTTCTTAACTTCCTTCAACGAATTCCAGAAACGCAATACCCTAATTTTTTTTCCTCGATGTTCCTACTAAAACTCTTACAACATGAGGGAAGCCTAGATCTATCGCGCTCCTGCACCTTATGTAAAACTTCCTTAGAATCTTCAACTATTTACCGTTATGAAGGAGCTCTATTTTGTGAAAAACATGCTCATGAAGAAACGATCTCCTTCAGCCAAGAAGAAGACCATATTTTAAGAGTGATCGTACAAGCAAAAAAATTCCAAGAGCTCGTTTGTCTAGCAGAATTCCCTATCGACATCGATACAAAAATAGATGCTCTATTCTCCTCCTTCCTTTCAGAAATATCCGAGCCTTCTTCTCTATATATTACAAAGGGAAAACGCTTCTCTAACGGAGAAAAATAACTCCTCCATTACGAGTCT
KOK=       122
KK=  384572  LL=  385591  Z=    4.98  JJ=  384392  DL=  1020
A===      111      112      113      114      121      123      124      131      132      133      134      141      143      144      211      213      214      223      224      231      233      234      243      244      313      314      323      333      334      343      413      433
B===      222      122      422      322      212      412      312      242      142      442      342      232      432      332      221      421      321      411      311      241      441      341      431      331      424      324      414      444      344      434      423      443
RRR=   20.581    9.525    1.901    1.989    0.089   13.635    3.672    0.307    2.394   -0.349   -1.795    0.924    9.756   10.198    4.674   -0.179   -0.091   18.814    0.901    0.332   17.160    0.451    7.754    0.298   -0.391   -0.004   10.835    6.583   -0.448   -0.448   -0.034    8.943
X1==    5.398    3.828    0.991    1.605   -0.113    4.283    1.558    0.430    3.171   -0.332   -0.679    0.327    2.931    2.061    1.365    0.390    0.292    4.205    0.258   -0.723    3.410    0.730    2.875    0.388    0.303    0.043    2.153    2.174    0.397    0.397    0.043    3.663
X2==    3.812    2.488    1.917    1.240   -0.789    3.184    2.358    0.715    0.755    1.052    2.642    2.826    3.328    4.948    3.425   -0.459   -0.311    4.474    3.496   -0.459    5.033    0.618    2.697    0.767   -1.292   -0.103    5.033    3.027   -1.129   -1.129   -0.789    2.441
CD1=       15       12        5        5        4       11        5        4        9        2        1        3        6        4        7        4        3       11        3        2        8        3        6        2        3        2        6        5        2        2        2        6
CD2=       13       10        6        6        3        8        8        4        4        3        6        9        7       11       12        2        3       10       10        2        8        3        6        4        0        2        8        4        0        0        1        4
TAACCAAGTACGTTCAGGACTTTTGAGTTTAATAAAAGTTAAAGGATGCGTCAGCATAGGAGCGATATCTACAAAATATTTTTGGATGCTCACCCCTAGAGCCCAAGATTTTAATGGATGGCCGAAAACCATTCTCTCTTCCTGCAACAAGGCTAATAAATCGGCAAACGAAGCATTTTCTAGTCTTTCCAAAATGTCTTCAGGAATCTTCCCTATTCGTGAACTTTTAGCGATGAGATTCCCTGGAAAAACCCGTAATTTATAAATATCTTTTCTAAATACGGTCGAATAAATCAAAAGCAGTAATAGGATATTCACAATAGAACTAAGAACGAGAGCTTGCTTGAGCCATTTAATCGTTTTTTTACTTTGCATAGCTCCTGATCCTCTTCCTTCTATCCCCATAAAAACTCCTACATCCCTCTCCCTCAAAATACTTGCTACTATACACGCCACTTCGTAAAATCTACCAAAAAAAAGCTGCATTTACTCATGCTCGTTCCTTTATCCCTATTACAAAAATTCTTCTCTTCTCCTCTCTCTATTGAGGAAATTTTACAAGCCTGTGATCGTATTGGAATCGAAGCAGAATGCTCAAATGTTTTTCCGGATTCCCTTAATACTGTTGTAACAGGGAAAATTTTAAGTGCCTCTCCTCATCCTGATGCAGAAAGACTTACTGTTGCCATCGTTTTTGACGGGAAGGGTGAGCGCCAAATCATCTGTGGAGCTCCCAACTGCCGAGCAGGCATCATTGTTCCTATAGCCTTACCAGGAGCTAAGTTACGTAATGCTTCGGGAGAAATCACTACAATCAAAAAAGCTAAAATTCGTGGGCTCGAATCACAAGGAATGTGTTGTGGAGCAGACGAATTAGGGTTCCCTCATTTACAAAAAGCAGAGCGTGGTATTTTTGAGTTCCCTGCAGATACTCCTCTTGGAGAAAGTGCCTGCATGCTACTTGCTGGAGCTTCCCTAGAATGCTCGTTAACCCCTAATTTAGGCCATTGCACATCCTTA
KOK=       123
KK=  402002  LL=  402571  Z=    4.63  JJ=  401492  DL=   570
A===      111      112      113      114      121      123      124      131      132      133      134      141      143      144      211      213      214      223      224      231      233      234      243      244      313      314      323      333      334      343      413      433
B===      222      122      422      322      212      412      312      242      142      442      342      232      432      332      221      421      321      411      311      241      441      341      431      331      424      324      414      444      344      434      423      443
RRR=   -0.250    0.137   -0.601    1.903   -0.248    5.057    0.624    2.919    0.800    0.267   -1.147   70.165    0.006   -0.503    0.397   -0.638    0.271    6.004   -0.364   23.841    0.453    9.923    4.749    9.402   -0.379    1.125   -0.331    0.318    1.691   -0.416    1.298    0.427
X1==    3.590    0.111   -0.854    1.064    1.923    3.296   -0.465    1.157    1.244    0.941   -1.136    7.349    0.646   -0.923    0.715    0.560   -0.465    4.123   -0.422    3.980    1.791    2.525    1.616    3.114   -1.338   -1.136   -1.311    0.548    4.012   -0.988    0.646    1.012
X2==   -0.070    1.241    0.703    1.789   -0.129    1.534   -1.343    2.522    0.643    0.283    1.010    9.548    0.010    0.545    0.556   -1.139   -0.583    1.456    0.864    5.990    0.253    3.930    2.939    3.019    0.283   -0.990    0.253    0.581    0.421    0.421    2.010    0.421
CD1=        9        3        1        3        6        7        1        4        4        3        0       11        2        0        4        3        1        8        1        8        4        4        3        4        0        0        0        2        5        0        2        2
CD2=        2        4        2        4        2        3        0        4        2        1        2       14        1        2        3        0        1        3        3        8        1        5        4        5        1        0        1        1        1        1        3        1
GATTCTATAGTCCCGATATCTGTCCAATAACCGTCGTACAGATATGCAACAGTTTTCCCGCGATGCATTTGTCTATGAATCAGCTCTTTCCCAAAATCATCTCCAGTCTCTTCTAGAAGCAATTGGAAGAGACAATCTTTACGGAAAAGATAAATCCCCATAGATCCTAGAAAATTCCCGTGCTGAGGATCGAGACCAAATTTTTTCATTGCCGTGTTACTTAGACGAAAATGTTTCAAAATCTCTTCACTTTGAGGTTTCTCATAGAAATCAATCAGTTTCGACTCATCGTCTACTTTCAACACTCCGAATCGTGAAACATCTTTATCTGATACAGGCTGAGAAGCGATCACCATATCCGCCTGTGCATCGATAGCATAATCTACTATCGAGCGAAAATCCATATTGTATAGTTGGTCACCTGACAAGATTAAAAAATACTCCACACGAGAATCTTGTAGATAAAGAAGATTTTGGCGAATTGCATCAGCTGTTCCCTGATACCAAACCTGACTTCCATCTCGTCTTTCAGGGACCAAGAGATGAATCTGATCCTGCATGACTCCATGG
KOK=       124
KK=  409022  LL=  409891  Z=    5.35  JJ=  408992  DL=   870
A===      111      112      113      114      121      123      124      131      132      133      134      141      143      144      211      213      214      223      224      231      233      234      243      244      313      314      323      333      334      343      413      433
B===      222      122      422      322      212      412      312      242      142      442      342      232      432      332      221      421      321      411      311      241      441      341      431      331      424      324      414      444      344      434      423      443
RRR=    5.422   -0.360    0.413   66.752    0.715    0.023   -6.753    0.222   -2.706    0.007   -0.039   23.190    0.232    2.382    0.777    0.063   15.125   -1.950    6.477    6.978    1.430   12.584    0.058    2.901    1.346   17.440   16.842    0.828    0.045    0.389   -0.039    0.230
X1==    1.955    0.371   -0.812    8.223   -0.737   -1.105   -1.485    0.810    1.886    0.003   -0.191    6.989    1.142    0.955    2.588    0.091    2.614   -0.871    2.446    2.485    4.889    2.319   -0.634    2.177   -1.164    3.142    4.889    0.908    0.033    0.753   -0.191   -0.687
X2==    2.773   -0.969   -0.509    8.117   -0.969   -0.020    4.547    0.275   -1.435    2.336    0.203    3.318    0.203    2.493    0.300    0.687    5.786    2.238    2.648    2.808    0.293    5.427   -0.092    1.332   -1.156    5.551    3.445    0.912    1.369    0.517    0.203   -0.334
CD1=        8        4        2       16        2        1        0        5        6        3        2       14        4        3        8        3        6        1        5        7       10        5        1        4        1        7       10        4        2        3        2        1
CD2=        6        1        1       14        1        2       10        2        0        4        2        7        2        6        3        3       12        6        8        6        2       10        2        5        0        9        6        2        3        2        2        1
ACTCCAGGTCTTTTTCTTCTCAAGACTATAAAGTTGTTGCAGGTTCTTCTCGAGACTCAGCATCTACTAAAGAAGAAGCCTCTCGCTCTTCCTGTAAAACATCTTCTTCAGAAGCATTGACTCTAAAAAGAGCCTCGGTCTTGGCTGTGTACTCTCTACCTAACCAAGCGATCACAAAGATCCAACTCCCTAAAGCCAGCAACAACACAATCGTAATCGCATTTAAGCTAGCTGCAACGGACGAGAAGATGATCAGCAGTCCTTGGTAAACTAAAGAGCCCCCTGACTTCCCTACTCTGGAGATCACCCCATCAATAGCCGCCTTACCGTAATTCTTCTCATCATCTTCCAAAGGAATAAACGCCATCTCCTTGGTTTGATCGAAATAGGTGAACTTAATTGCTCTCGAGAAGACGTTCTGAACACCTCCTAACCAAGCAGTGAGAACTAGCGGAGAGATCCCTAAGATCCCGCCAAAAATCATAGCATCCCCTTTTACAGCATAGATAGCGCCAAAGAACAAGGCTCCTGTAATCAACATGGTTAAAGGGGGTACCAAGGCGCCAATAGTCCATCCCCAACGGCGAATAGTTTGTCCAGCAGCGAAAATCCCTGTCAAAGCTGAGACGATTCCTGTGAGCGTCGTAATCCTACTCATATAAGAATTAAATTCTACTCGAGAAGCATAAATCCGACAGACTTGGTCTTTCCAAACGACTTCAAAAAGGTGAATGACTAAATTGTAAGAGAGTACGACGACGGCGATGCCTAATAGATAGCGGGAGCGGAGGAGAAGAGCGAAGAGACTTTTTGCTTTTGCCTTCGACCGCCTTTTCTCTTTCTTAAGCTGAGCGACCGACATTTCTGCTG
KOK=       125
KK=  433172  LL=  434191  Z=    4.64  JJ=  432992  DL=  1020
A===      111      112      113      114      121      123      124      131      132      133      134      141      143      144      211      213      214      223      224      231      233      234      243      244      313      314      323      333      334      343      413      433
B===      222      122      422      322      212      412      312      242      142      442      342      232      432      332      221      421      321      411      311      241      441      341      431      331      424      324      414      444      344      434      423      443
RRR=   33.195   13.402    4.270    3.411    0.605    1.939   -1.155    5.587    0.526   -0.492    1.330    9.006   16.462    0.245    0.560    0.177    1.755   24.626    8.046    1.503   19.335    0.218   10.664    1.207    1.429    0.012    7.819   -0.213   -1.955   13.210   -0.694    6.771
X1==    4.832    4.770    1.738    1.304   -0.618    0.727   -0.552    1.738    0.197   -0.388    0.560    3.442    6.925   -0.293    0.362   -1.923   -1.727    4.663    2.956   -1.923    7.977   -1.592    4.134   -0.725    3.264   -0.019    1.669    1.023   -1.618    6.525    1.138    1.514
X2==    6.870    2.810    2.457    2.616   -0.980    2.667    2.094    3.216    2.667    1.267    2.377    2.616    2.377   -0.836    1.546   -0.092   -1.016    5.281    2.722   -0.782    2.424   -0.137    2.580   -1.664    0.438   -0.610    4.684   -0.208    1.209    2.024   -0.610    4.472
CD1=       16       14        8        6        3        5        2        8        4        3        4       10       15        2        5        0        0       11        7        0       17        0        9        1       10        3        6        5        0       13        5        5
CD2=       12        7        5        6        1        6        6        6        6        3        5        6        5        1        5        2        1       11        8        1        5        2        6        0        2        1        8        1        3        4        1        7
CCTGCGACATCCACACAAGAGATTTTTCTTGACGCTAAGAAATCCCACACCAAAAATCGCAAAAACAAAGCCTGAAAAATCGTTCTAGGTTTTACTAGTGGAGCTTCCTTGGAAGAAAACTTATAACGCTTATCCAAGAAAATTAAAGGGACAGATTATCAAAGGAAGACGATTTTTACAATAAGAAAAGCTAAGCACTTTGTAGATAAAAAAGGCTGTTTCTAAAAAGAAACAGCCTTTTTCTTAAGAAATTTAAAAAATCCCTTATGCTCTGGCGCAGAAAGTGCACAATCCAATAATTGCAGAAGTGAACGTACATCCAGCAGCCACAATCGCACGAATACCCATTGTAATAGGCAGCGGCACCAATTTGAAAACGTCGGCAACGCATTCCAAAAACTTCTCGAGCATAGTGAGGAGTGCATACTTGATGCGCGTGAACGTCTTGGCTTTCTCTCCAGCGACTCTCTTCTCGCAAGCATTTTCCTCTCCCGACACTTCGAGTAACGACTCTTCTCTCGCAATACGAGCGCAGCGGGCTTCGCAATCTGCTCTTTCCGCACTGATAGCGAGTCCAGCACCCACCACAGACGCTGCATGGTTAGCCGCCATAATATAGCTAACAGAAGATCCCATATTTGCTTTAGTTTGGGAAGAAAGAAACGGGTTCACCAGCATTTTGTTGACAAACAGAATCGGACGGATAACTCCGAATGTCGCGAGGTAGGTAATTCCTCCGATGAAGCCACAGACAGCCGCAGCCGCTCTGCGCTTATGAGACACACAAAGATCTGCTGTGAGCCCCTCATCCCCTTCTTGCGTTTTCTGACTAGCAGCTTTCATGTGAGAGAAGAAGCTTTGCGCACTTTGAACTGTTCCTGGCAACGCTCCGTTAAAGGCATTCCCTAAAGCGACAACAGTTCTCGTATCCCCTAATCCTTTGGACACTTGGGAAGCTGTAATGTGTGCGGAAGAGCCCGCGCCTCCAGCTTGTTCCAAAATATTTGCGGTCAATTCGGC
KOK=       126
KK=  443852  LL=  444811  Z=    5.25  JJ=  443852  DL=   960
A===      111      112      113      114      121      123      124      131      132      133      134      141      143      144      211      213      214      223      224      231      233      234      243      244      313      314      323      333      334      343      413      433
B===      222      122      422      322      212      412      312      242      142      442      342      232      432      332      221      421      321      411      311      241      441      341      431      331      424      324      414      444      344      434      423      443
RRR=   40.577    1.179    2.589    0.667    0.242    1.991   -0.562   -0.417    0.112   -0.049   -0.087   14.077   13.153    5.486    0.434   -0.336    1.701   15.682    2.362    0.410   17.203    7.446   21.903   -1.183    0.402    0.297    1.222    1.876   -1.191    0.306    0.844    0.057
X1==    7.486    0.726    2.654    0.539    1.205    3.961   -0.276   -0.144    0.222    0.248   -0.578    2.572    5.480    1.659    2.162    0.222   -0.923    5.635    2.054    0.222    3.061    1.488    4.377   -1.151    0.248    0.180    0.677    1.339    1.346   -0.346    0.937    0.500
X2==    5.420    1.624    0.975    1.239    0.201    0.503    2.038    2.897    0.503   -0.199    0.150    5.472    2.400    3.306    0.201   -1.512   -1.843    2.783    1.150    1.846    5.620    5.004    5.004    1.028    1.620    1.650    1.805    1.401   -0.885   -0.885    0.900    0.115
CD1=       19        6        8        3        7       11        2        3        4        3        1        6        9        3        9        4        1       15        6        4        8        4        8        0        3        2        4        4        3        1        3        2
CD2=       17        8        4        6        5        3        7        7        3        1        2       14        5        8        5        0        0        6        5        5        7        8        8        4        3        4        3        2        0        0        3        1
CTTCTCTTTATTTTCTTTTAAGAATTTTTCTGCAGAAGCTAAATTTTCCGAGCATTTTGCTTCGAAACTAGCTTTTTGTACTTCTGCCATTTGTTTTTCATATTCTGTGTCTGTTAAAGGAGCACTCTGTCCATCTATTTCAGATTGCATCCCTTTAATCACTTCAACAAGATCTAACGAAAAATCTTCCGTTCGGCTCAACTGACGAGACAATAAATGCCCAAAAGTTCTTGATAACTTTTGATTATCTGTCAATGCAGAGTCTTCTACCATGCTTTTCTCCGTAGCCGATGTTTGCGAACCGCCTCCGTTATCACATCCTACGATAGGCAGAGCGACTGCAAACATAAGCATCCAACTTAATATATTCTTCATTCGTTTCTTCCTCAGTTGCACCTGATTTTCTCAGATGTGCTTTTTTGAAAACCGTTTCCTAGGTACCCTTATCACATGCTGTAAAAAAAAAGCCCGTTTTCCCAACCTTTAGAGCAAAAACGATATTATAGTTTCAACCCCAGTTCTTTTAATTGAATCGGCAAAATTTCTGAAGGTGCCGACATCATCAAATCTCCTGCTTTCTGTGTTTTAGGGAACGCAATCACTTCTCGAATAGTTTCCGCTCCTGTTAGAACCATCATAATACGATCTAATCCCAGAGCAATCCCTAAATGTGGAGGAGTCCCAAAACTCAACGCATCAATAAAAAACCCGAACTTCTCTTTTACACTTTCTTGCGACAGCTTTAATAAAGCAAATATTTTATTTTGCAAATCTGGATTATGTATACGCTGAGAACCAGAAGCAATTTCATAACCATTTAACACCAAATCATAGCTCGATGAACGAACAGCAAAAGGATCTGAGTCTAAAAGCGAGATATCCTCGTCTAATGGAGCTGTGAAAGGATGATGCTCTGGACATAACTCGCCTTCCTCTTTAGCAAAAAGCGGGAAGTCCGTG
KOK=       127
KK=  448472  LL=  449281  Z=    5.55  JJ=  448112  DL=   810
A===      111      112      113      114      121      123      124      131      132      133      134      141      143      144      211      213      214      223      224      231      233      234      243      244      313      314      323      333      334      343      413      433
B===      222      122      422      322      212      412      312      242      142      442      342      232      432      332      221      421      321      411      311      241      441      341      431      331      424      324      414      444      344      434      423      443
RRR=   18.499    2.348    0.274    0.003   -0.018    9.145    4.224   -1.080    0.035   -0.315   -0.028    1.003    7.627    0.712   -2.125    1.523   -4.559   32.642    2.572   -0.176   43.261    0.656    5.941   18.961    0.236    0.332    5.027    0.533    1.242    0.020   -0.388    5.925
X1==    5.183    1.483    0.309    0.025   -0.390    3.056    2.495    5.070    0.840   -1.074    0.515    0.744    2.219   -1.314   -1.014    0.840   -1.523    6.083    3.973    0.102    4.967   -0.486    1.099    6.489    0.806    0.515    4.092   -0.811   -0.990    0.010    0.515    3.010
X2==    3.569    1.583    0.886    0.136    0.046    2.992    1.693   -0.213    0.042    0.293   -0.055    1.348    3.437   -0.541    2.095    1.812    2.994    5.367    0.647   -1.728    8.710   -1.348    5.406    2.922    0.293    0.644    1.229   -0.657   -1.254    1.968   -0.753    1.968
CD1=       10        5        2        2        2        6        6        8        3        0        2        3        4        0        1        3        0       11        9        2        7        1        3       11        2        2        6        0        0        1        2        4
CD2=       12        7        5        3        4        8        5        3        3        3        2        5        7        1        8        6        7       11        3        0       15        0        9        5        3        3        4        1        0        4        1        4
AGAAAAGAAGAGGATGCGCATCCACATGAAGAAACAACTGCAGATATCTTAGAGGAAGAGGCAGAAAGAGAGCTCTCTACAAAAGAAATCTTGTTTACTTACGTACTATCTAATAAATGGCTATGGTTTCTGTCTTTTGCCTCCTTCTTTATTTATGTGGTTCGCATGGCAGTAAATGATTGGAGCGCTCTCTATCTAATCGAAACAAAAGATTATTCCACAGTAAAAGCAAATCTCTGCGTATCTTTGTTTGAAATTGGCGGATTATTTGGTATGCTATTAGCGGGCTGGCTATCCGACACGATTTCCAAAGGAAAACGTGGACCAATGAACGTAGTCTTCTCGCTAGGATTATTAGTTTCCATCTTGGGATTATGGGGTACTCGTGATTACTTCGTTTGGTGGATAGATGGAACATTCCTATTTATCATTGGTTTTTTCCTTTTTGGACCACAAATGATGATTGGATTGGCAGCTGCAGAATTGTCTCATAAAAAAGCAGCTGGAACGGCCAGCGGCTTTACAGGATGGTTCGCCTACTTCGGAGCAGCTTTCGCCGGATATCCTTTAGGGAAGGTGGCTCAGGATTGGGGCTGGCACGGATTCTTTGTTGCGCTCTTAGCTTGTGCTTTGATTGCGCTGATCCTTTTCTTGCCAACATGGAATGCATCCGAACAGAGTTTGAGAAAACATAGTCACTAAGTGAAGAGCTGTTTTGACCTGGATTCCATTACATTGCCACTCTCAGTATTCCATCTTGGATGCAACATGCTCAATCAAGAAGTTTGTTGCCAAAGCAGTGGAATATCA
KOK=       128
KK=  449402  LL=  449701  Z=    5.58  JJ=  448592  DL=   300
A===      111      112      113      114      121      123      124      131      132      133      134      141      143      144      211      213      214      223      224      231      233      234      243      244      313      314      323      333      334      343      413      433
B===      222      122      422      322      212      412      312      242      142      442      342      232      432      332      221      421      321      411      311      241      441      341      431      331      424      324      414      444      344      434      423      443
RRR=   12.580    0.379   -0.115    0.126    0.379   -2.433    0.054    0.009   -0.001   -0.300   -0.220   61.524    0.624    3.442    0.249   -1.192    0.007    0.061    2.135    4.369   -0.351    1.145   -1.718   -0.901   -0.193    0.576    1.188    0.136    0.394    0.136    0.333   -0.196
X1==    2.288   -1.230   -0.929    0.117   -1.230    2.997    0.047    0.071   -0.003   -0.634    0.398   12.117    1.398    2.428    0.442   -1.003    0.047   -0.081    0.967    1.997   -0.684    2.350    3.350   -0.617    0.366    0.398    2.316   -0.432    0.590   -0.410   -0.602    0.590
X2==    5.499   -0.308    0.124    1.077   -0.308   -0.812    1.145    0.124    0.188    0.474   -0.554    5.077    0.446    1.417    0.565    1.188    0.145   -0.752    2.208    2.188    0.513    0.487   -0.513    1.460   -0.526    1.446    0.513   -0.316    0.668   -0.332   -0.554   -0.332
CD1=        4        0        0        1        0        4        1        1        1        0        1       13        2        3        2        0        1        1        2        3        0        3        4        0        1        1        3        0        1        0        0        1
CD2=        8        1        1        2        1        0        2        1        1        1        0        6        1        2        2        2        1        0        3        3        1        1        0        2        0        2        1        0        1        0        0        0
TTCTCGTTTCGATAAAAAAAAAGAACGAAAAAGCCGAGTTGCCAACCATCTCATCCTTCTTTGTAAAGATGAAGAAGGGTATCGCAACCTTTGTTTGCTCTCCTCTCTTGCTTACACAGAAGGTTTTTACTATGTGCCTCGCATAGATAGAGATCTTTTGAGCCAACACTCCAAAGGACTTATCTGCTTATCAGCCTGTTTATCCGGATCGGTTGCTCAAGCTGCATTGGAATCTGAAGAAGATTTAGAAAAAGATCTTTTATGGTATCAAGATCTGTTTCAAGAAGACTTTTTCAGTGA
KOK=       129
KK=  453962  LL=  454831  Z=    4.74  JJ=  453632  DL=   870
A===      111      112      113      114      121      123      124      131      132      133      134      141      143      144      211      213      214      223      224      231      233      234      243      244      313      314      323      333      334      343      413      433
B===      222      122      422      322      212      412      312      242      142      442      342      232      432      332      221      421      321      411      311      241      441      341      431      331      424      324      414      444      344      434      423      443
RRR=   44.256    1.853   13.216    0.591    0.402   -1.789   -0.153    1.502   -0.500    0.182    0.221   55.342   19.414    1.679   -0.034    0.017   -2.193    0.371   -0.441    5.227    5.666   -3.056    2.025   -0.267    0.182   -0.514    0.310    1.461    1.937   15.539    0.099    0.577
X1==    5.511    1.228    2.891    0.506    0.266   -1.286   -0.941    2.891   -0.731   -0.171   -0.525    7.897    9.568    2.476    3.152   -0.731   -1.583    3.371    1.405    1.488    2.899   -1.364    3.826   -0.316   -0.171   -1.302   -0.304    1.021    1.570    6.956    0.251    2.468
X2==    8.031    1.509    4.572    1.168    1.509    1.391    0.163    0.520    0.684   -1.066   -0.422    7.008    2.029    0.678   -0.011   -0.023    1.386    0.110   -0.314    3.512    1.955    2.240    0.529    0.844   -1.066    0.395   -1.017    1.430    1.234    2.234    0.395    0.234
CD1=       15        7        8        3        5        1        1        8        2        2        1       14       14        4       11        2        0       10        5        6        7        0        7        1        2        0        2        3        3        9        2        4
CD2=       21        7        9        5        7        4        3        3        3        0        1       15        4        3        4        2        5        2        2        7        3        4        2        3        0        2        0        2        2        3        2        1
AGAACTAAAAATAGCCGCAATAAAAACAACTTTCTTCATAACCCAACCTTTTTATTTATTTTAATAAATAAAAACAGCGATGCCAAATAAATTTTTTTGTTTTTGCTAAACAAAAGCTATAAGAGATTTGACAAATTCTCTTTTTCTTTTTTATGATGACGCTTTGTTATTATTGTCCCTGCGTCTAGCTATGAAAGTCATTTTAAGAGCGCTTTGCTTGTTTCTTGTGTTGCCCTGCGGATGTTATGCACGAGTGCCCTCTTTTGAACCTTTCCGAGGCGCTATCGCCCCAAACCGGTACACTCCTAAACATTCCCCAGAACTCTATTTCGAGATGGGAGATAAATACTTTCAGGCTAAAAAATTTAAGCAAGCTCTTCTTTGTTTTGGAATGATAACACATCATTTCCCAGAACATGCTCTTCATCCTAAAGCACAGTTTCTTGTAGGGCTCTGCTATCTTGAAATGGGCCATCCTGACTTAGCGGATAAAGCGCTAACTCAATATCAAGAGCTCGCCGATACAGAATATTCTGAACAATTATTCGCCATTAAGTATTCTATCGCACAAAGTTTTGCTAACGGAAAGCGTAAAAATATCGTTCCTTTGGAAGGGTTTCCTAAGTTGTTGAAAGCAGATACAGATGCTCTGCGTATTTTTGAAGAAATTGTGACAGCATCTTCCGACGCAGACCTCAAAGCTTCTGCTCTCTACGCAAAAGGTGCTCTTTTGTTCGACCGAAAAGAATATTCGGAAGCGATCAAAACTCTAAAAAAAGTTTCTCTTCAGTTTCCTTCACACTCTCTTTCTCCAGAGTCTTTCACCCTTATTGCAAAAATCCATTGCTTACAAGCTTTGCAAGAGCCCTA
KOK=       130
KK=  456362  LL=  457381  Z=    5.80  JJ=  456332  DL=  1020
A===      111      112      113      114      121      123      124      131      132      133      134      141      143      144      211      213      214      223      224      231      233      234      243      244      313      314      323      333      334      343      413      433
B===      222      122      422      322      212      412      312      242      142      442      342      232      432      332      221      421      321      411      311      241      441      341      431      331      424      324      414      444      344      434      423      443
RRR=   41.095    0.568    0.679    9.263   -2.214   -0.561   -1.200    0.761    6.517    0.548   -0.518   41.266    2.062    0.371    0.001    1.251    0.312    3.787    1.171   27.621   18.941   -0.377    5.289    2.560    5.783   -0.184    0.753    0.199    0.340    1.407    1.620    3.492
X1==    6.357   -1.102    0.318    4.490   -1.102   -0.258   -0.449    0.865    2.993   -1.084   -0.816    6.333    3.251    1.727   -0.119    1.368   -0.449    1.325    0.735    6.786    5.469    0.510    3.871    0.934    3.134   -0.138    0.689   -0.195    0.146    2.390    1.217    2.390
X2==    6.465   -0.516    2.132    2.063    2.009    2.177    2.672    0.880    2.177   -0.505    0.634    6.516    0.634    0.215   -0.011    0.915   -0.695    2.859    1.594    4.071    3.463   -0.740    1.366    2.741    1.845    1.331    1.092   -1.025    2.334    0.589    1.331    1.461
CD1=       17        2        4       10        2        3        2        5        9        1        1       13        7        4        4        6        2        6        4       16       12        3        8        3        8        2        4        2        2        5        4        5
CD2=       17        3        6        7        8        6        8        4        6        1        3       15        3        3        4        4        2        7        6        9        6        1        4        7        4        4        3        0        4        2        4        3
AACCACACAGCAAAATTTGTGTTAAATAAAGTGAGTTTATCTGAAGATTCTGATACGATGAAGTCATTAACAGCACTGTCAGCAAGTTCCTCAGCCTTAAAATCTAAAGCCGAACGAGCTAAGACATCAGATATATCCAGAAAGCCTTCTGGAAAAGCTGTGTTGTGATTGGTAATTGAGTGACGGAAAAAATCCTCTAAAAAATCTAAACTCACTGCCGTTTCTCCTTTCTCAAGGGTAATTTGTTATTGAAGGCACCGTCAAGAGCTTTTTTGATATTCATAAGTCGAAATTCTTAGAAAGCAGACCATCAGCAGGTTCCATGCGTACTTTTTTCTTGTTGTGTCGGTTCTTTATCTGCTTGGCTCCCTTTTTTCTCTCGTTTCCTTTGTACGCAGATCCCCATACTGTTCTTACAAAAGGAATCGCAGCCGCAGTCGTTCATGCAGATTCCGGAGCGATTCTGAAAGAAAAAAATCTGGATCACAAGATTTTCCCTGCAAGCATGACCAAGATTGCAACCGCTTTACTCATTTTAAGGCAGTATCCTGATGTGTTAACTCGTTTCATCACTACTCGCAGAGAGCCACTGACTTCTATCACTCCTCAGGCTAAACAACAATCCGGATACCGAAGCCCTCCCCATTGGCTAGAAACTGATGGTATGACTATTCAACTAAAAGTGAAGGAAGAGGTGTCTGGATGGGACCTTTTTCACGCTCTACTTATTAGCTCTGCAAATGATGCTGCCAATGTTTTAGCAGATGCCTGCTGCCAAAGCGTCTCTGCTTTCATGCGCCAACTTAATGAGTTTTTGAGGGAACTCGGTTGCCAAAATACTCATTTTAATTCTCCTCATGGACTCCATCATCCTGATCACTACACGACAGCTAGAGATCTATCACTCATCATGAAAGAAGCTTTAAAAGAGCCTCTTTTCCGCCAAGTCATTCACACAGCGTCCTATACTATGGAGGCCACCAACTTAAGTCCAGAAAGAGTTCTGTCTTCCACGAACAA
KOK=       131
KK=  458972  LL=  459871  Z=    4.51  JJ=  458852  DL=   900
A===      111      112      113      114      121      123      124      131      132      133      134      141      143      144      211      213      214      223      224      231      233      234      243      244      313      314      323      333      334      343      413      433
B===      222      122      422      322      212      412      312      242      142      442      342      232      432      332      221      421      321      411      311      241      441      341      431      331      424      324      414      444      344      434      423      443
RRR=   36.792    0.550    0.322   14.540   -0.367    4.362    3.263   -0.666   -0.099   -0.715    4.364   27.576    3.146   -0.657   -0.518    0.113   -0.221   10.065    0.061   13.548   19.673    0.381    3.270    1.421   -1.125   -0.039   -3.835   -0.152   -0.791    1.165   -0.005   -1.510
X1==    5.852    1.278   -1.728    2.371   -0.853    1.634    1.559    3.575   -0.077   -0.349    2.754    4.987    1.354    3.364    0.745   -0.077   -0.973    2.015    0.177    3.345    5.050    1.892    1.892    2.417    0.913   -0.046    3.218   -0.150    3.900    1.651   -0.046   -0.599
X2==    6.287    0.430   -0.186    6.132    0.430    2.670    2.094   -0.186    1.289    2.049    1.584    5.530    2.324   -0.195   -0.695   -1.472    0.227    4.996    0.344    4.050    3.896    0.201    1.729    0.588   -1.232    0.845   -1.192    1.010   -0.203    0.705    0.106    2.522
CD1=       14        6        0        6        2        6        5        9        3        2        6       10        4        6        5        3        1        7        3        9       11        5        5        5        4        2        8        2        7        4        2        1
CD2=       15        4        2       13        4        6        6        2        4        4        4       12        5        2        2        0        3        9        3        8        6        2        4        3        0        3        0        2        1        2        2        4
AAAGGTTCTGCCTTTCCCTTGTCAAAGAGGCGCGGCTCCTTCTTCATTGCGTTTTGAAAAACGCTATCCTCTGCAACACACACGAGCGTTCCGCAGAGGGCTCTTTGAAATTCAAGATGAATCCTCTCAAATCATCACAAATGCCATTCTAATTAAAGATTCCGATACTGTTTTAGATTTCTGTGCTGGGGCTGGAGGGAAAAGCTTGATCTTTGCACAACGCGCTCGCCACGTGACCTTACATGATAGCCGTCCGCAAGCCTTAGAGGAGGCTCGTCACCGCCTCTCGCGATCAGGAATTAAAAATTTTACTATTCCATCTCAACCTCTGAAAAAACACAGTTTCTCTCTAGTCGTGGTTGACGCTCCTTGCACTGGAAGTGGCGTCTTCCGCCGACATCCAGAAAAAAAGCTTCTCTTCTCCAAACAACTCCTCCATAACAATTCGATTGCTCAAGAAAAGATTTTAAAAGAAGCCTTAGCTTATGTCGCTCCACGCGGACGCTTGGTATACATCACCTGTTCGCTTATGAAAGAAGAGAATGAAAAACATACCTCTTGGATGGCCTCCCAAGGATGGAAATGCGTGAAAGAAGTGAAAATTCCACTAGTTTCCCGACAAGGGGATGCTTTTTTCTCGTCGCATTTTATCCGATCTCGCTCGCTCTAGAATCTTGATCTTAAACCGTCAGTGCAGGTACTATAGGACGAGGGCTAACGGACGTTTCTTCTAATTCATCCTTTATTCTTTCCAAAGAACTTCTGTGACTTGGGAAGGATGATATGCCCTCGTATAAGTAAAAATTATCATTTTTTATCATGCATAAGAAAACACAATCACATTCTCATAAAGGACTTTCCATTTGGTCTATTGGAGGATCGATCTTTGCTATGTTCTTT
KOK=       132
KK=  460142  LL=  461161  Z=    5.13  JJ=  460112  DL=  1020
A===      111      112      113      114      121      123      124      131      132      133      134      141      143      144      211      213      214      223      224      231      233      234      243      244      313      314      323      333      334      343      413      433
B===      222      122      422      322      212      412      312      242      142      442      342      232      432      332      221      421      321      411      311      241      441      341      431      331      424      324      414      444      344      434      423      443
RRR=   36.499   -0.000    5.473   22.126    2.093   -0.066    0.167   -0.102   -0.066    0.092   -0.057    4.803    3.281   10.470   -0.802    0.084   -3.503   15.050    4.258   10.083   15.019   -0.256    6.516   -2.251   -0.138   -0.255   12.290    6.839    1.301   -0.050    3.244   -2.553
X1==    7.068   -0.012    2.683    5.452    2.004    0.235    0.161   -0.126    0.235    0.087    0.549    1.614    2.587    3.341   -0.516   -0.300   -1.058    4.623    1.728    2.376    3.324    0.375    2.963    2.314   -0.509   -0.131    3.324    3.470    2.209    0.043    1.228    2.209
X2==    5.164    0.025    2.040    4.058    1.044   -0.279    1.041    0.809   -0.279    1.053   -0.104    2.977    1.268    3.134    1.554   -0.279    3.312    3.255    2.464    4.244    4.518   -0.684    2.199   -0.972    0.271    1.955    3.697    1.971    0.589   -1.156    2.641   -1.156
CD1=       17        4        8       11        8        4        3        3        4        3        3        5        6        6        3        3        1       13        6        8        9        3        7        5        2        2        9        8        5        2        4        5
CD2=       15        4        6       11        6        2        5        4        2        3        2        9        4        8        7        2        9        7        7        9        7        1        5        1        2        5        6        3        2        0        6        0
TTGGGAGACAAACATCCTACATTACTTCCTTCCCTACCTTGGTTTAGTGTCTTCTTTTGCGTACTTGTTTACCTCTTCGTTTGCAAGCTCAGCAAGCTGATTCAATGGCTGGGGTCCGTTTTTTTCCCTGTCATGTTAGGAACTTTAGCCTGGCTGATTATCAAAGGACTCCTACTGCCTGCTCATGCACTTCCCTCAGAAAGCGTAGCCTTTTCGAAGTGCCTAAAACCCCTAGCATTGCCGACTCCGGACCCGCCCGGTGAAATAATCGGGGTGTGCTGGAATGCCCACAACCTCTCTCACATGTTCGTCCTCAGATCGTTGGTTTCAAAAAAAAAAAACCTTTTTCTTATACGATTATATTAGTCCCTCTTCATTTAACTTTTATGATTTTTATTCCCTTCCAAAGGACGCTTTTTCTCTAATTTTGTTTAATGAAACAGCAGCAAACATTGAGAAGAATTTTGTTTCTTTCCCTATGAGCCGTTTTCTTTGAGGACTTCCTGAACGAAGCAGAAGTATCCTATAATTCGTAAGCAAAAAGAGTTCTCAATACTTCAAGACATACTATCCGAAGCAGATCCCAGGTGCTATTCGCATTGATGAGCTAGGCCGCTCTTCTCTTCCGAGGAGCGGAAGAAGCGCTCTTGTGGAATAGCAACATAAGAAAACTCAGCTTCTTCCCAAAACTTTAATTACACGATCCTATATCGTAAAGCCTTAACGAGAAGCCTTGTCAGGGACTTTAAACGGGGTGTTAACCTATCCGCCGATAAAAATTGACAGAAGAACTGCGAGAAAACCTCTTCAAGCTTTCCAAGAAAGCTCTCAAAAGAGCTTATAGGTGAAAGACTTTGTGTCATACAAAACCTGCCTGCTAAAGCAAGAACTTGCAGGACAATGAGTTTTCCCGGGACCCAATGATATTGGGTCTCAGGAAAATGTCAAGGACATTTGCTTTCTCTACCCTACAAATGATCTAAGCTCTTCGTGTTGTTCAGGATCCTACCCTCATTCACC
KOK=       133
KK=  469172  LL=  470191  Z=    5.87  JJ=  469172  DL=  1020
A===      111      112      113      114      121      123      124      131      132      133      134      141      143      144      211      213      214      223      224      231      233      234      243      244      313      314      323      333      334      343      413      433
B===      222      122      422      322      212      412      312      242      142      442      342      232      432      332      221      421      321      411      311      241      441      341      431      331      424      324      414      444      344      434      423      443
RRR=   24.155    3.838   -3.842    3.955    0.672   11.819   -1.536   -0.276   -2.045    0.711    4.881   12.620    4.421   15.056   -0.394    0.264   -2.619   34.404   23.074   -2.351   24.303   -0.378    0.201    2.604   -2.486    0.000    5.818    0.898    0.357    0.120    0.001   -0.613
X1==    3.347    1.624    2.380    2.199   -1.696    5.807   -0.919    0.772    1.971    1.458    2.287    2.833    1.554    4.049   -0.273    0.327   -1.567    4.341    3.770    1.423    3.466   -0.599    0.151    4.194    2.077    0.087    1.565    0.739   -0.339   -1.188    1.554   -0.339
X2==    7.218    2.363   -1.614    1.798   -0.396    2.035    1.672   -0.358   -1.037    0.488    2.134    4.455    2.846    3.718    1.443    0.806    1.672    7.925    6.121   -1.652    7.012    0.632    1.327    0.621   -1.197    0.001    3.717    1.214   -1.055   -0.101    0.001    1.807
CD1=       12        8        8        6        1       14        1        5        7        5        5        7        4        6        4        4        0       11        8        6        8        1        2        6        6        2        5        3        1        0        4        1
CD2=       20       10        0        7        4        6        7        2        1        2        5       12        6        9        8        4        7       16       16        0       10        3        4        4        0        2        6        2        0        1        2        3
CTATTTTCATCCAGCTTCCAACCTCCTGAAAGCTCTCTAACTCCGGATAGAGAACGTCTTCCTCAACAAACATACTTTTCTCTTCCACATCTCCCTTCTCGAACTATTCACTCTTTCTCTTCTACGGTAGAGAATCTTCACTTTTCGGAACCTATTCAAGAACTGTCACCCTCTCTTTTATTTCCTGGAGGCTCTCTAACAGGAACGTTGATTCATAAACTTTTAGAATCATTAGCAGGGAATTTTGCTGCTTATTTTGAAGAAATTTTCAATAAAGCTCAGACATTATTGAAAAACACTCCTTTAGAAGGATACGAGTCTATTATTGCAGAAAAAATCTTTACGGTCTTTTCAACGACTCTTCCTTTTTCTTCCGGATCCTTTGCTCTCAGGAATGTACATCCTCATAACATACGTGCAGAGGAAACTTTCTTACTACAAGAAGAAGGAGAGCTGTGGCAAGGAATCGTCGACTTGTTTTTTGAACATAAGGGTCGATTTTTTATCATCGACTGGAAAACTTCTTTCTTAGGAGATGAAACCTCTTGCTATTCCCCAGATCAACTCCATCTCTATATTCAACGTCAAGGGTTAGATAGACAGGAGAGATTGTACAGAAAAGCAGCGAAAAGGTTCCTACACCAATTTAATTCATCATTGCAAGTAGAAATGGCCTTCGTATTTATCCGAGGCTTGGATGACAAGGGCAATGGATTTTTGCAACCAGGACGTTAACTAAACCCCTTCTAACTACTCCCAAATCAAACCAAAAATATCAGGACGATCATTAGGATTAAAATCCATTGGTGGTAACACCAAAAAATCCACCGTAGAACAATCTGGAGCTAAGGATTGTGCTTTTATCTTCAAAGAACAAGATCCTTCACTTTTAGGAAGAACTTCATTGACTGTAGCAACGAGAAGTCCTGGAGGGAAAACACCATCCAATCCTGTGGTCACAAGAACATCTCCAACTTCGATAGTTTTCCCATCTACAAAACCAAAATCGCTACCGCTAAG
KOK=       134
KK=  474062  LL=  475081  Z=    8.43  JJ=  473912  DL=  1020
A===      111      112      113      114      121      123      124      131      132      133      134      141      143      144      211      213      214      223      224      231      233      234      243      244      313      314      323      333      334      343      413      433
B===      222      122      422      322      212      412      312      242      142      442      342      232      432      332      221      421      321      411      311      241      441      341      431      331      424      324      414      444      344      434      423      443
RRR=   29.508    1.851    0.055    1.879    0.496    2.199    0.092    2.209    0.314    0.509   -0.060   59.776   14.520    0.797    1.179    0.649    1.126   11.595    7.413    5.969   41.116    7.975    0.894    3.558   -0.421    0.279    3.511    6.317    0.466   -0.044   -0.431   -0.536
X1==    6.933    1.368    0.069    0.643    0.175    2.181   -1.143    1.449    0.107   -0.485   -0.121    7.412    2.605   -1.306    1.368   -0.412   -1.730    2.944    2.450    1.663    7.336    2.537    0.998    1.464   -0.485   -0.803    2.583    1.874    2.449   -0.232    1.242    0.662
X2==    4.256    1.354    0.796    2.920    2.829    1.008   -0.081    1.524    2.944   -1.050    0.498    8.064    5.573   -0.610    0.862   -1.574   -0.651    3.939    3.026    3.590    5.605    3.144    0.897    2.431    0.868   -0.347    1.359    3.372    0.190    0.190   -0.347   -0.810
CD1=       28       10        5        5        7        8        1        8        4        2        2       18        6        0       10        3        0        8        6        7       13        5        3        3        2        1        6        4        4        1        4        2
CD2=       11        7        3        7       10        4        3        4        7        0        2       15        8        1        6        0        2       10       10        8        8        6        3        6        2        1        3        4        1        1        1        0
CGTCCGAGACAATGAGAAAAGGTGATCCCGTCTCGCAAACCAACTATTCGTAAAGCTTCCTTGTAATTGGCTGAGTCTTCGTATTTTTTTACCTGTTGAAGAGCTATTTCTAGCAGATTCTTACTGTTTGTTGTTTGGACATCAAAAACCAGAGAGAGTACTTTATCTTTCTCTTCTCCTTCAGGAAGTTGTTCCCATAAAGGAATTACACTTTCAGCAATCTTCCCAAATGCTGGGGCTATAGTTGAGCCCTTGATTTTTTCCAGTAAGACAACTAGCTCGTCCCCCTTAACGACATCATTAAAACAGTACTCTTCCCACAAACTAAAAAAATCCGAAGGATGATTTTCCATTAAGGACTGCAGCTTTTCTAGATAATCCACGATGGCTCCCCTTTTTAGTCCGGAAATATACGCCGAATAACAAAAAAGAGCAATATTACATCACAAAAAACAAGAAAAATTTTATTATTAAATAAAAGATCGAGATTTTTGTTATGAAAAATAATTCTGCTCAAAAAATTATAGATTCTATAAAACAAATTCTCTCTATTTATAAAATAGACTTCGACCCCTCCTTTGGAGCAACTCTTACTGACGACAACGATCTGGACTACCAAATGCTGATCGAAAAAACACAGGAAAAAATCCAAGAATTAGACAAAAGATCGCAGGAAATTCTCCAACAGACGGGAATGACTCGCGAACAAATGGAAGTCTTTGCTAATAATCCAGATAACTTTTCTCCTGAAGAGTGGCGAGCTCTAGAAAACATTCGTTCCTCTTGCAATGAATACAAAAAAGAAACTGAAGAGCTTATCAAAGAAGTAACCAATGATATTGGTCACTCATCCCACAAATCTCCAACGCCAAAAAAGACAAAATCCTCCTCTCAGAAAAAAAGTAAGAAAAAAAATTGGATTCCCTTATAAAAACTTCTATAATCCCGAGATATGAAAATAGTTGTTTCTCGCGGATTAGATCTGTCTTTAAAGGGAGCTCCGAAGGAATCGGGTTTTTG
KOK=       135
KK=  476222  LL=  476761  Z=    6.52  JJ=  475592  DL=   540
A===      111      112      113      114      121      123      124      131      132      133      134      141      143      144      211      213      214      223      224      231      233      234      243      244      313      314      323      333      334      343      413      433
B===      222      122      422      322      212      412      312      242      142      442      342      232      432      332      221      421      321      411      311      241      441      341      431      331      424      324      414      444      344      434      423      443
RRR=    7.833   -0.104    7.071   -0.363    0.459    1.733   -0.858    0.818    0.191    4.659   -0.143   75.574   25.518    1.356    0.459    0.422   -0.008   -0.444   -0.265    2.759    2.627   -0.072    1.648    0.088    4.659   -0.802   -2.709    0.097   -0.088    0.324    0.015   -0.088
X1==    2.836   -0.103    3.302   -0.177    1.279    3.119   -1.135    1.760   -0.619    2.120    0.984    9.044    3.981    1.295    1.279   -1.366   -0.241   -0.686   -0.305    0.876    1.169    0.891    0.891    0.250    2.120   -1.013    3.597   -0.219    0.137    0.137   -0.014    0.137
X2==    2.762    1.007    2.141    2.047    0.359    0.556    0.756    0.465   -0.309    2.198   -0.145    8.357    6.410    1.047    0.359   -0.309    0.033    0.647    0.869    3.150    2.247   -0.081    1.851    0.354    2.198    0.792   -0.753   -0.445   -0.641    2.359   -1.081   -0.641
CD1=        6        2        6        1        4        6        0        4        1        4        2       11        5        2        4        0        1        1        1        3        3        2        2        1        4        0        6        1        1        1        1        1
CD2=        7        4        4        5        3        2        3        2        1        3        1       14        8        3        3        1        2        2        3        5        3        1        3        2        3        2        0        0        0        3        0        0
TGTAGCTCTTATTATTAAAGCTTTGGAAACACAAAACTTTGAAGAAGCGTGTCGCCTAGGGCTCTTAGAAGTTGCTCCAGAAGATTTTGCTCTCCCCACATTCATAGATCCTTCTAAGACCGAGATGTTCTCTATCGTCAAAGAATCTCTTTTACGCTACGCAAAAGAGAATGTGGTAACCTCCTCGTAAACATCTCGGTGCTGCACAAAGTTCTTCAAAGAACACTTCTCTCAAAGGGAAGAGCATCTTTAGCTAGCCATTCTAAAACCCATGGTGTTGCGTAACTAATTATAGCTGTTGCACCAGCTCTCTTAATCGCTAATAAAGATTCTTTTATTACACTTTCTTTGTTTAACCACCCATGAAGGCAAGCAGCCATAATCATAGAAAATTCCCCGCTGACTTGATAGGCTACCACCGGAAGATGGGTGTTTTCTCTCGCTTTAACGATTACATCTAGATAAAAACCTGCGGGTTTTATCATCACCATATCAGCGCCTTCTTCTTCATCTAACTGACACTCTAGCAACGCTTCTTGA
KOK=       136
KK=  483482  LL=  484501  Z=    7.58  JJ=  483332  DL=  1020
A===      111      112      113      114      121      123      124      131      132      133      134      141      143      144      211      213      214      223      224      231      233      234      243      244      313      314      323      333      334      343      413      433
B===      222      122      422      322      212      412      312      242      142      442      342      232      432      332      221      421      321      411      311      241      441      341      431      331      424      324      414      444      344      434      423      443
RRR=   58.760   -0.068   21.080    0.365    0.610    8.503    2.675   -0.022   -0.075   -1.218    2.061   24.383    3.718    1.619   -0.420    0.191    1.265    6.190   29.077   -1.667    5.684    0.920    0.076   -0.782   -1.074    2.061    9.414    1.722   -1.052   -0.293   -0.048    2.412
X1==    7.357    0.197    4.952    1.938   -0.751    4.624    2.141    0.124    0.249   -1.265    1.473    6.296    0.753    0.385   -0.277    0.249    1.013    2.316    6.437    0.874    1.260    1.627    0.135   -0.835    1.129    1.473    2.087    1.100    0.850   -0.103    0.034    0.850
X2==    7.987   -0.347    4.257    0.188   -0.812    1.839    1.249   -0.176   -0.302    0.963    1.399    3.872    4.935    4.202    1.514    0.769    1.249    2.672    4.518   -1.907    4.511    0.565    0.565    0.936   -0.951    1.399    4.511    1.565   -1.237    2.838   -1.430    2.838
CD1=       21        5       11        7        3       10        7        3        3        0        4       15        3        3        4        3        5        6       14        4        3        4        2        1        3        4        4        2        2        1        2        2
CD2=       21        4       11        3        3        7        5        3        3        4        4        9        9        7        8        5        5        9       11        0       10        3        3        3        1        4       10        4        0        5        0        5
CCTTTTTTGAGATTTTTTAAATAAGAAGAGTTTTTTAGCACTGAGAATCTAGGAAATCCGTTGTAGAAAATTGGAAATAGAACTAGAATGCTCTTTTGTATTTTGTCAAGCGCGGGGAACTCGCGTTCAACAACGTCTCCCGATGAAAGTTAGCGAGGCGATGTTTTTTAAGGAATAAAATAAGGACTGAACATGGCGAGATATTGTGGCCCTAAAAACAGAATAGCGAGACGTTTTGGAGCTAACATCTTTGGGAGAGGTCGAAACCCTTTGCTGAGAAAGCCCAATCCTCCGGGTCAGCACGGCATGCAAAGAAAAAAGAAATCTGACTACGGCTTACAGTTAGAAGAAAAGCAAAAATTAAAAGCTTGCTACGGAATGATCTTAGAGAAGCAATTGGTTAAAGCTTACAAAGAGGTTATAAATAAGCAAAGAAACGTTGCGCAAATGTTCCTAGAGAAATTTGAGTGCCGTTTGGACAACATCATCTATAGACTAGGATTCGCAAAAACGATCTTTGCTGCTCAACAATTGGTTTCTCATGGGCACGTATTGGTGAACGGGAAAAAGGTAGATAGACGCTCGTTCTTCGTTCGTCCTGGAATGCAGATCTCTTTGAAAGAAAAATCAAAAAGATTAGCTATCGTTACAGAATCTTTAGAGAACAAAGATCAAAGCTCTCTTCCTGCCTATCTATCTTTGGATAAAGCAGCTTTTAAAGGAGAGTTGGTTGTTGCTCCAGAACTGGATCAAATCGCTTCTCAACTTCCTTTACCAGTAAACGTTTCTGTTATTTGTGAGTTTCTATCCCACAGAACATAATCGTTTGGTTCAAGGATTCATATGTTCTTTGAAGCCTCGCAAAAGCGAGGCTTTTTTTTTCATAAAGAGAGAGGAGAAAAACTCCTTCTGTTGACTTTAGCAAACTTTTTGTAGGTAACGGATTTCTTTAGTCCACAGATCTGGTCCTCCAGGAGTCTCTAGGTATTTAGGTAGCATGCGGGTACGCTCATCTTGCAT
KOK=       137
KK=  493112  LL=  494131  Z=    6.00  JJ=  492992  DL=  1020
A===      111      112      113      114      121      123      124      131      132      133      134      141      143      144      211      213      214      223      224      231      233      234      243      244      313      314      323      333      334      343      413      433
B===      222      122      422      322      212      412      312      242      142      442      342      232      432      332      221      421      321      411      311      241      441      341      431      331      424      324      414      444      344      434      423      443
RRR=    0.981    3.909    2.946    0.739    1.005    7.142   10.193   -2.251    1.155   -0.042   -0.447    1.436   40.353   -2.123    7.275    2.165   -0.241   14.370   25.823    0.926   19.576    0.525    1.339   -0.752    0.858   31.348    1.748   -0.034    1.618   -0.138    1.565    2.096
X1==    0.412    2.557    0.997    1.259   -0.997    2.936    2.429   -0.932    1.767    0.119   -0.795    2.447   10.148    1.551    3.573    0.598    0.810    3.921    9.197   -1.739    7.244   -0.390    1.474   -0.625    3.083    6.728    0.515   -0.326   -1.280    0.296    1.257    1.084
X2==    2.380    1.529    2.954    0.587   -1.008    2.433    4.197    2.415    0.654   -0.352    0.563    0.587    3.976   -1.369    2.036    3.619   -0.298    3.665    2.808   -0.532    2.702   -1.346    0.909    1.203    0.278    4.659    3.396    0.104   -1.264   -0.465    1.245    1.933
CD1=        4        9        4        5        2        8        8        1        6        2        1        7       17        5       11        4        5       11       23        0       13        2        5        2        6       12        3        1        0        2        4        3
CD2=       10        7        9        4        2        7        9        8        4        2        3        4        8        0        8        9        2        8        6        2        6        0        3        3        3        9        7        2        0        1        4        4
GGAGAAAACGGAAAGAACTGGAGATTAGTTTTACAGACTTTAGAGGATACTGTGGTATCCGGAGAAGTCAGTAGCCCAACTAATATTGGAATGTTCCAAATGCAAGCTCTGGTACACTTGAATCAGCAGGCTTATGCTGATATGGGACAGAATTTTCAGTTAGAGTTGCAAATGCATCTCACTTCTATGCAACAGGAGTGGATGGTGGTAGCAACATCTCTTCAGCTATTAAATCAAATTTATTTGGGATTAGCACGTAATCTCTTAAGATAGCTTCAGTAATAATCGTGAGGGAAAGCAGCTTAAAAACAAAGCTTTTTAAGCTGCTTTATTTGTCTAACTAGCTAGTTTTCTTGTTAAACCAAGATAGATTTGGTTAAGAATTTGTAAAGATGTGGCTACTACCGTCCATTCTTGCTGCATGGCCGTCATATGCATTTGCATTTCCAGTTGGTAGTTCTGCCCCATATCCGCATAGGCTTGTTGGTCAGATTGCACACTTGCTTGTACGGGGAACAGTCCTCCGCTGATGATATTAGAAGGAAGTCCTGAGACAAGAGCATCTTCTAGAATTTCTAAACGTGCTTGCCACTGATCTTGTCCTCCGAACACGTGGAAAGTTCCTTTAGGGTCTGTTCCTGTATCGTTGCCTCCCTGGTTGCCATCATGAACTCCCACGCTGAGAGGATTCAGGTACACCTGTAATAGGACTAAAGAACCGCTAATGGCGTTGAGGTTGTCTGCGTATCCTTTTAAAGCATCTGTGATGCGTAATCTCTGTTCGTTAGTGATAACCTTATCGTTTTGGACTCGTTCCATCTGTTCTTGGACTACCTTTAGAGCTTGAGTAGCGTATTGCAGGTAGAGTTTAGCTTGTTGTTTTTCTAAAGCGAGTTTTGCTTCAGCTGTCTCTTTAGAGCCAGGGAAGGTATCCTGAGCCATAGCTGTCATAGGTTGTTGTCCAGCAAAGCTCGCAAAATTGAAGTAGGTAGCTCCATTCACGAATTGAGCAATAGCTTC
KOK=       138
KK=  506942  LL=  507361  Z=    5.11  JJ=  506912  DL=   420
A===      111      112      113      114      121      123      124      131      132      133      134      141      143      144      211      213      214      223      224      231      233      234      243      244      313      314      323      333      334      343      413      433
B===      222      122      422      322      212      412      312      242      142      442      342      232      432      332      221      421      321      411      311      241      441      341      431      331      424      324      414      444      344      434      423      443
RRR=    2.956    0.410   -0.756   78.758    0.790    1.613    5.397   -2.168   -0.234   -0.534   -0.103    1.235   -0.142    0.106    0.790   -1.576    6.103   -0.460    0.027    1.613    0.730    0.248   -1.545    0.268    0.289   31.613   -2.116   -0.050   -0.194   -1.588   -1.895    0.156
X1==    1.889    0.161    1.963    9.101   -0.596    2.719    5.290   -1.020    0.824   -0.649    0.124    1.384   -0.876   -0.171   -0.596   -1.071    2.021    2.487    0.246    2.719   -0.715    1.034    2.034    0.613    0.351    6.124   -0.715   -0.410   -0.554    2.446   -0.876    0.446
X2==    1.565    2.552   -0.385    8.654   -1.324    0.593    1.020    2.126   -0.285    0.823   -0.838    0.892    0.162   -0.620   -1.324    1.471    3.020   -0.185    0.111    0.593   -1.021    0.240   -0.760    0.438    0.823    5.162    2.958    0.123    0.351   -0.649    2.162    0.351
CD1=        4        2        3       12        1        4        8        0        2        0        1        3        0        1        1        0        4        4        2        4        0        2        3        2        1        7        0        0        0        3        0        1
CD2=        4        5        1       10        0        2        2        4        1        2        0        2        1        0        0        3        4        1        1        2        0        1        0        1        2        6        4        1        1        0        3        1
[truncated: 1,104,562 more chars]
