# Supplementary material for: Regions Enriched with Reverse Complement Triplets in Bacterial Genomes
Source: Int J Mol Sci. 2026 Feb 28;27(5):2301. doi: 10.3390/ijms27052301 (PMC12985086; doi:10.3390/ijms27052301)
Supplement: Supplementary file 1 [file ijms-27-02301-s001.zip › for_send/class_all.txt]

start,0
Acidobacterium
     NUM_CLASS=     1  KOL=  344.
          1/T, 2/C, 2/G, 3/A
          42.0 31.5 32.8 44.7
     NUM_CLASS=     2  KOL=  322.
          1/C, 1/G, 2/A, 2/T, 3/C, 3/G
           8.3 39.1 57.4 59.3 38.7  9.0
     NUM_CLASS=     3  KOL=   65.
          1/C, 1/G, 2/A, 2/T, 3/C, 3/G
          21.0 11.4 36.3 42.9  7.8 25.0
     NUM_CLASS=     4  KOL=   30.
          1/A, 1/T, 2/C, 2/G, 3/A, 3/T
           7.2 27.0 33.0 24.8 30.3  5.8
     NUM_CLASS=     5  KOL=   30.
          1/C, 1/G, 2/A, 2/T, 3/C, 3/G
           4.9 21.3 27.5 30.9 21.1  4.4
     NUM_CLASS=     6  KOL=   23.
          1/C, 1/G, 2/A, 2/T, 3/T, 3/C, 3/G
          13.0  9.0 28.7 20.0  6.2  4.4 13.4
start,1
Actinomycetota
     NUM_CLASS=     1  KOL=  160.
          1/T, 1/C, 2/C, 2/G, 3/A, 3/G
          39.5 15.9 27.7 23.8 40.7 17.4
     NUM_CLASS=     2  KOL=   75.
          1/C, 1/G, 2/A, 2/T, 3/C, 3/G
           9.5 22.2 40.8 41.8 21.2  7.6
start,2
Aquificota
     NUM_CLASS=     1  KOL=  175.
          1/A, 1/G, 2/A, 2/T, 3/T, 3/C
          14.3 20.1 19.1 17.8 11.7 27.3
     NUM_CLASS=     2  KOL=   95.
          1/T, 1/C, 2/A, 3/A, 3/G
          18.9 43.3  4.4 22.6 38.4
     NUM_CLASS=     3  KOL=   59.
          1/A, 1/T, 1/G, 2/C, 2/G, 3/T, 3/C
          20.2  3.4  8.3 20.2 16.0  8.6 14.5
     NUM_CLASS=     4  KOL=   39.
          1/A, 1/C, 2/A, 2/T, 3/T, 3/G
          17.7 10.4  6.1 14.3 11.2 19.8
     NUM_CLASS=     5  KOL=   37.
          1/T, 1/G, 2/C, 2/G, 3/A, 3/T, 3/C
          12.3 14.9 17.6 15.0 12.6  6.6  8.6
     NUM_CLASS=     6  KOL=   31.
          1/G, 2/A, 2/T, 3/C
          47.8 26.5 24.3 51.1
start,3
Armatimonadota
     NUM_CLASS=     1  KOL=  132.
          1/G, 2/A, 2/T, 3/C
          45.5 51.3 50.2 43.3
     NUM_CLASS=     2  KOL=   36.
          1/G, 2/A, 2/T, 3/T, 3/C
          28.8 16.0 17.8  3.5 25.3
     NUM_CLASS=     3  KOL=   21.
          1/A, 1/T, 2/C, 2/G, 3/A, 3/T
          16.1 30.6 33.4 32.3 19.3  6.1
start,4
Atribacterota
     NUM_CLASS=     1  KOL=   94.
          1/A, 1/G, 2/C, 2/G, 3/T, 3/C
           8.8  3.5  3.3 13.2  9.6 11.5
     NUM_CLASS=     2  KOL=   49.
          1/T, 2/C, 2/G, 3/A, 3/T, 3/C
          16.1 17.4 33.4 16.5  4.8  5.7
     NUM_CLASS=     3  KOL=   41.
          1/C, 2/A, 2/T, 3/A, 3/G
          66.1 23.4 29.6  8.1 61.4
     NUM_CLASS=     4  KOL=   26.
          1/T, 1/C, 2/A, 2/T, 3/A, 3/G
          11.3 40.5 13.1 14.9 15.3 39.9
start,5
Bacillota
     NUM_CLASS=     1  KOL=  125.
          1/T, 1/C, 2/A, 2/T, 3/A, 3/G
           3.5 96.6 42.8 42.8  7.6 88.0
     NUM_CLASS=     2  KOL=   67.
          1/G, 2/A, 2/T, 3/C
          29.8  8.4 10.0 36.1
start,6
Bacteroidota
     NUM_CLASS=     1  KOL=  264.
          1/G, 2/A, 2/T, 3/C
          46.9 34.9 40.7 43.0
     NUM_CLASS=     2  KOL=   61.
          1/C, 2/A, 2/T
           5.9  5.2  3.2
     NUM_CLASS=     3  KOL=   42.
          1/T, 1/C, 2/C, 2/G, 3/A, 3/G
          32.1 25.1 16.6 11.6 22.7 31.6
     NUM_CLASS=     4  KOL=   38.
          1/G, 2/A, 2/T, 3/T, 3/C
          55.5 15.2 20.7  3.6 43.9
     NUM_CLASS=     5  KOL=   25.
          1/A, 1/C, 1/G, 2/A, 2/T, 3/C
           4.8  3.5 16.4 32.7 22.3 41.2
     NUM_CLASS=     6  KOL=   21.
          1/T, 1/G, 2/C, 2/G, 3/A, 3/C
          11.4 19.1 11.9  7.6 11.9 13.4
start,7
Balneolota
     NUM_CLASS=     1  KOL=  497.
          1/A, 1/G, 2/A, 2/T, 3/T, 3/C
           7.3 46.6 33.4 33.9  8.6 45.6
     NUM_CLASS=     2  KOL=   84.
          1/T, 1/C, 2/C, 2/G, 3/A, 3/G
          38.4 13.9 18.8 16.0 33.5 23.9
     NUM_CLASS=     3  KOL=   56.
          1/A, 1/C, 1/G, 2/A, 2/T, 3/T, 3/C, 3/G
          13.8 11.4 26.5 27.4 40.9  7.4 25.3 12.9
     NUM_CLASS=     4  KOL=   29.
          1/A, 1/G, 2/T, 3/T, 3/C
          17.1 43.9  4.6 20.6 33.9
     NUM_CLASS=     5  KOL=   22.
          1/T, 1/G, 3/C
           8.6 28.7 33.3
start,8
Bdellovibrionota
     NUM_CLASS=     1  KOL=  483.
          1/G, 2/A, 2/T, 3/C
          10.9 10.6 11.9 12.8
     NUM_CLASS=     2  KOL=  239.
          1/T, 1/C, 2/G, 3/A, 3/G
          12.0 37.1  4.2 12.2 35.4
     NUM_CLASS=     3  KOL=  191.
          1/G, 2/A, 2/T, 3/T, 3/C
          54.3 32.2 28.9 12.2 37.2
     NUM_CLASS=     4  KOL=  129.
          1/T, 2/C, 2/G, 3/A
          30.7 31.7 28.6 31.4
     NUM_CLASS=     5  KOL=   42.
          1/A, 1/G, 2/A, 2/T, 3/T, 3/C
           5.9 26.2 13.0  8.5  8.6 24.2
     NUM_CLASS=     6  KOL=   36.
          1/C, 2/A, 2/T, 3/G
          52.3 29.1 26.0 48.7
     NUM_CLASS=     7  KOL=   29.
          1/A, 1/G, 2/A, 2/T, 3/C
          26.7 31.1 22.9 32.0 64.7
     NUM_CLASS=     8  KOL=   26.
          1/T, 1/C, 2/C, 2/G, 3/A, 3/G
          45.2 29.9 20.0 22.0 46.7 24.8
start,9
Caldisericota
     NUM_CLASS=     1  KOL=   80.
          1/T, 2/C, 2/G, 3/A
          44.5 38.1 48.4 38.9
     NUM_CLASS=     2  KOL=   58.
          1/C, 2/A, 2/T, 3/C, 3/G
          34.3 25.2 32.9  3.2 41.6
     NUM_CLASS=     3  KOL=   37.
          1/A, 2/G, 3/T, 3/C
          12.4  3.5  8.7  9.7
     NUM_CLASS=     4  KOL=   26.
          1/A, 1/G, 2/A, 2/T, 3/T, 3/C
          11.8 67.6 20.8 10.8 44.6 29.7
start,10
Calditrichota
     NUM_CLASS=     1  KOL=  475.
          1/A, 1/G, 2/A, 2/T, 3/T, 3/C
           4.3 28.2 28.5 23.4  7.4 26.7
     NUM_CLASS=     2  KOL=  394.
          1/T, 1/C, 2/C, 2/G, 3/A, 3/G
          23.3 23.4  5.7  6.2 22.6 23.1
     NUM_CLASS=     3  KOL=  206.
          1/A, 1/G, 2/A, 2/T, 3/T, 3/C
          19.7 33.4 11.7 13.7 21.0 33.6
     NUM_CLASS=     4  KOL=  105.
          1/T, 2/C, 2/G, 3/A
          32.0 30.7 29.1 30.9
     NUM_CLASS=     5  KOL=   75.
          1/A, 1/G, 2/A, 2/T, 3/T, 3/C
          31.0 20.7 24.1 33.6  8.9 49.8
     NUM_CLASS=     6  KOL=   35.
          1/C, 2/A, 2/T, 3/G
          12.4 11.0 11.7  9.3
     NUM_CLASS=     7  KOL=   22.
          1/G, 2/A, 2/T, 3/T, 3/C
          38.2 21.9 17.7 12.1 17.1
start,11
Campylobacterota
     NUM_CLASS=     1  KOL=  704.
          1/G, 2/A, 3/T, 3/C
           6.5  3.7  4.0  6.0
     NUM_CLASS=     2  KOL=  134.
          1/T, 1/C, 2/C, 2/G, 3/A, 3/G
          24.3 29.3 12.6 15.6 27.0 22.6
     NUM_CLASS=     3  KOL=   63.
          1/A, 1/G, 2/A, 2/T, 3/T, 3/C
           9.9 50.9 25.7 19.0 19.6 42.3
     NUM_CLASS=     4  KOL=   32.
          1/A, 1/G, 2/A, 2/T, 3/C
           7.4 25.4 20.1 32.1 42.2
     NUM_CLASS=     5  KOL=   31.
          1/T, 1/C, 2/T, 2/C, 3/A, 3/G
          19.4 23.7  6.1 11.4 20.2 41.2
start,12
Chlamydiota
     NUM_CLASS=     1  KOL=  111.
          1/A, 1/T, 1/G, 2/C, 2/G, 3/A, 3/T, 3/C
           3.3 15.8  5.2 25.0 25.6 17.6  4.8  3.7
     NUM_CLASS=     2  KOL=  105.
          1/C, 2/A, 2/T, 3/G
          57.7 29.0 28.6 59.0
start,13
Chlorobiota
     NUM_CLASS=     1  KOL=  600.
          1/T, 1/C, 2/A, 2/T, 3/A, 3/G
           6.7 28.3  9.9  9.2  8.6 26.9
     NUM_CLASS=     2  KOL=  160.
          1/A, 1/T, 1/G, 2/C, 2/G, 3/A, 3/T, 3/C
          10.8 11.5 10.9 22.8 20.2 11.2  5.5 12.4
     NUM_CLASS=     3  KOL=   98.
          1/A, 1/G, 2/A, 2/T, 3/T, 3/C
          23.0 32.0 19.6 19.9 17.0 46.0
     NUM_CLASS=     4  KOL=   46.
          1/A, 1/G, 2/A, 2/T, 3/T, 3/C
          10.8 44.4 15.3 22.7 21.9 16.3
     NUM_CLASS=     5  KOL=   36.
          1/T, 1/C, 2/T, 3/A, 3/G
           7.5 37.2 43.4  6.8 69.5
     NUM_CLASS=     6  KOL=   22.
          1/A, 1/G, 2/T, 2/C, 3/T, 3/C
          56.3 58.1  8.1  8.8 55.3 44.8
start,14
Chloroflexota
     NUM_CLASS=     1  KOL=  427.
          1/G, 2/A, 2/T, 3/C
          56.2 49.6 50.9 54.8
     NUM_CLASS=     2  KOL=   71.
          1/T, 1/C, 2/C, 2/G, 3/A, 3/G
          43.0 15.2 28.7 30.5 45.3 12.2
     NUM_CLASS=     3  KOL=   28.
          1/A, 1/G, 2/A, 2/T, 3/T, 3/C
           7.1 31.9 18.4 30.3  5.8 27.2
start,15
Chrysiogenota
     NUM_CLASS=     1  KOL=  819.
          1/C, 1/G, 2/A, 2/T, 3/C, 3/G
          10.5 39.8 57.0 55.9 38.2 10.4
     NUM_CLASS=     2  KOL=  189.
          1/T, 2/C, 2/G, 3/A
          51.2 35.8 33.7 51.9
     NUM_CLASS=     3  KOL=   29.
          1/T, 2/G, 3/A, 3/C
          10.0  9.8  6.9  8.3
start,16
Coprothermobacterota
     NUM_CLASS=     1  KOL=  133.
          1/T, 1/C, 3/A, 3/G
          27.5 40.2 22.6 45.2
     NUM_CLASS=     2  KOL=   21.
          1/A, 1/G, 2/C, 3/T, 3/C
           6.5 26.5 14.6  8.8  7.2
start,17
Deferribacterota
     NUM_CLASS=     1  KOL=  128.
          1/A, 1/G, 2/A, 2/T, 3/T, 3/C
          14.8 33.3  8.9  7.0 18.2 29.7
     NUM_CLASS=     2  KOL=   74.
          1/T, 1/C, 2/A, 2/T, 3/A, 3/G
          18.9 70.3 20.2 18.4 20.4 65.3
     NUM_CLASS=     3  KOL=   48.
          1/A, 1/T, 1/G, 2/C, 2/G, 3/A
           5.4 11.8  5.6 25.8 18.4 14.4
     NUM_CLASS=     4  KOL=   27.
          1/A, 1/G, 2/A, 2/T, 3/T, 3/C
          23.5 13.4 13.7 24.2  8.2 37.2
start,18
Deinococcota
     NUM_CLASS=     1  KOL=  279.
          1/G, 2/A, 2/T, 3/C, 3/G
          46.2 75.4 76.0 48.2  6.1
     NUM_CLASS=     2  KOL=  257.
          1/A, 1/T, 1/C, 2/C, 2/G, 3/A, 3/T
          12.5 14.3  3.3 20.2 20.1 16.4 14.8
     NUM_CLASS=     3  KOL=   29.
          1/A, 2/C, 3/T
          20.7  5.7 28.0
start,19
Dictyoglomota
     NUM_CLASS=     1  KOL=  355.
          1/A, 1/G, 2/C, 2/G, 3/T
          12.8  3.2 15.9 19.8 16.5
     NUM_CLASS=     2  KOL=   91.
          1/A, 1/G, 2/G, 3/T, 3/C
          12.8 12.9  5.7 10.3 23.0
     NUM_CLASS=     3  KOL=   73.
          1/C, 2/A, 2/T, 3/G
          53.5 28.6 29.1 59.2
     NUM_CLASS=     4  KOL=   37.
          1/A, 2/G, 3/T, 3/C
          25.2  3.9 15.1 13.4
     NUM_CLASS=     5  KOL=   26.
          1/A, 1/T, 2/C, 2/G, 3/A, 3/T
          17.2  7.3 39.8 19.1  7.6 11.6
     NUM_CLASS=     6  KOL=   23.
          1/T, 1/C, 2/A, 2/T, 3/A, 3/G
          25.0 70.0 37.5 36.8 15.5 79.4
start,20
Elusimicrobiota
     NUM_CLASS=     1  KOL=  917.
          1/T, 1/C, 2/A, 2/T, 3/A, 3/G
           8.3 28.7  3.1  4.0  9.0 28.2
     NUM_CLASS=     2  KOL=  116.
          1/A, 1/G, 2/A, 2/T, 3/T, 3/C
          15.4 50.4  8.3  8.8 15.4 50.7
     NUM_CLASS=     3  KOL=   32.
          1/T, 1/C, 2/A, 3/A, 3/G
          24.5 61.9 10.1 29.0 46.7
start,21
Fibrobacterota
     NUM_CLASS=     1  KOL=  408.
          1/G, 2/A, 2/T, 3/C
          47.2 33.5 37.0 53.0
     NUM_CLASS=     2  KOL=  189.
          1/T, 1/C, 2/C, 2/G, 3/A, 3/G
           9.8  8.4  9.7  5.6  8.9 10.1
     NUM_CLASS=     3  KOL=   54.
          1/T, 2/C, 2/G, 3/A
          30.0 18.0 25.8 28.1
     NUM_CLASS=     4  KOL=   32.
          1/T, 1/C, 2/C, 2/G, 3/A, 3/G
          26.6 20.9  9.9 13.3 19.8 25.1
start,22
Fusobacteriota
     NUM_CLASS=     1  KOL=  138.
          1/C, 2/A, 2/T, 3/G
          84.8 37.9 40.9 86.7
     NUM_CLASS=     2  KOL=  125.
          1/A, 1/G, 2/C, 2/G, 3/T, 3/C
          18.5 14.7 28.6 23.8 19.2 11.2
     NUM_CLASS=     3  KOL=   33.
          1/A, 1/G, 2/C, 2/G, 3/T
          18.5  9.8 20.1 10.8 18.6
     NUM_CLASS=     4  KOL=   22.
          1/A, 1/G, 2/A, 2/C, 3/T, 3/C
          12.3 24.0  3.1  7.9 26.8  9.9
start,23
Gemmatimonadota
     NUM_CLASS=     1  KOL=  966.
          1/T, 1/C, 2/C, 2/G, 3/A, 3/G
          50.6 13.5 32.7 33.5 54.5  9.5
     NUM_CLASS=     2  KOL=  674.
          1/C, 1/G, 2/A, 2/T, 3/C, 3/G
           4.5 40.2 56.6 57.9 40.1  3.0
     NUM_CLASS=     3  KOL=  116.
          1/A, 1/T, 2/C, 2/G, 3/A, 3/T
           9.0 12.1 11.1 12.6  6.2  3.7
     NUM_CLASS=     4  KOL=   48.
          1/C, 1/G, 2/A, 2/T, 3/C, 3/G
          36.1 19.6 59.9 51.2 19.1  8.9
     NUM_CLASS=     5  KOL=   47.
          1/A, 1/T, 2/C, 2/G, 3/A, 3/G
          10.3 34.9 27.7 22.2 22.6  6.8
     NUM_CLASS=     6  KOL=   37.
          1/A, 1/T, 1/C, 2/C, 2/G, 3/A, 3/G
          20.9 30.3  4.1 16.4 15.9  5.0 27.2
     NUM_CLASS=     7  KOL=   23.
          1/C, 2/A, 2/T, 3/G
          12.3 12.7  8.1  9.7
     NUM_CLASS=     8  KOL=   21.
          1/T, 1/C, 2/C, 2/G, 3/A, 3/T
          15.3 13.6 13.0 28.0 19.9 21.0
start,24
Ignavibacteriota
     NUM_CLASS=     1  KOL=  606.
          1/T, 1/C, 2/A, 2/T, 3/A, 3/G
           6.4 64.3 30.4 29.6  7.3 62.0
     NUM_CLASS=     2  KOL=  201.
          1/A, 1/G, 3/T, 3/C
          13.2 18.4  5.6 28.2
     NUM_CLASS=     3  KOL=  133.
          1/T, 2/C, 2/G, 3/A
          28.1 36.4 37.8 29.9
start,25
Kiritimatiellota
     NUM_CLASS=     1  KOL=   60.
          1/A, 1/G, 2/A, 2/T, 3/T, 3/C
           4.4 67.8 24.2 25.0  7.1 67.4
     NUM_CLASS=     2  KOL=   28.
          1/T, 2/C, 2/G, 3/A, 3/C
          42.6 36.6 49.3 37.4  7.8
start,26
Lentisphaerota
     NUM_CLASS=     1  KOL= 1491.
          1/C, 1/G, 2/A, 2/T, 3/C, 3/G
           4.4 34.1 46.6 46.0 34.2  5.4
     NUM_CLASS=     2  KOL=  445.
          1/T, 1/C, 2/C, 2/G, 3/A, 3/G
          41.6  5.0 36.0 35.4 41.8  5.1
     NUM_CLASS=     3  KOL=   96.
          1/A, 1/G, 2/A, 2/T, 3/C, 3/G
           3.6 25.3 32.8 45.7 32.5 10.9
     NUM_CLASS=     4  KOL=   60.
          1/A, 1/T, 2/C, 2/G, 3/C
           8.8  7.7  7.9  7.3  5.6
     NUM_CLASS=     5  KOL=   58.
          1/T, 2/C, 2/G, 3/A
          75.8 59.8 58.0 77.3
     NUM_CLASS=     6  KOL=   34.
          1/A, 1/C, 2/T, 2/G, 3/G
           7.6  6.6  3.1  5.5  4.2
     NUM_CLASS=     7  KOL=   23.
          1/C, 1/G, 2/A, 2/T, 3/C, 3/G
          28.5 13.5 59.9 47.5 23.1 25.4
     NUM_CLASS=     8  KOL=   21.
          1/T, 1/G, 2/C, 2/G, 3/A, 3/T, 3/C
           5.0 23.0 12.5 12.8 22.6  9.0  7.0
start,27
Mycoplasmatota
     NUM_CLASS=     1  KOL=  204.
          1/T, 1/C, 2/A, 2/T, 3/G
           5.3 71.4 34.6 33.1 73.4
     NUM_CLASS=     2  KOL=   68.
          1/A, 1/T, 2/C, 2/G, 3/A, 3/T
           7.6  9.4 36.5 28.7 12.8  9.7
     NUM_CLASS=     3  KOL=   24.
          1/A, 1/G, 2/T, 3/T, 3/C
          14.4 11.5  4.4 12.8  6.6
start,28
Myxococcota
     NUM_CLASS=     1  KOL= 1185.
          1/C, 1/G, 2/A, 2/T, 3/C, 3/G
           5.1 35.6 49.3 49.3 35.7  5.8
     NUM_CLASS=     2  KOL=  405.
          1/T, 1/C, 2/C, 2/G, 3/A, 3/G
          47.8  4.8 39.4 38.5 47.1  5.9
     NUM_CLASS=     3  KOL=   57.
          1/C, 2/G, 3/A, 3/T
          13.5 10.8  9.8  5.1
     NUM_CLASS=     4  KOL=   35.
          1/C, 1/G, 2/A, 2/T, 3/C
          20.2 45.0 65.7 70.1 45.5
     NUM_CLASS=     5  KOL=   33.
          1/T, 2/C, 2/G, 3/A
          17.8 16.2  9.5 14.2
     NUM_CLASS=     6  KOL=   26.
          1/T, 2/G, 3/A, 3/T
           3.3  7.4  8.1  7.7
start,29
Nitrososphaerota
     NUM_CLASS=     1  KOL=  487.
          1/C, 2/A, 2/T, 3/G
          73.7 35.3 29.6 70.5
     NUM_CLASS=     2  KOL=   82.
          1/T, 2/C, 2/G, 3/A, 3/T
          22.3 44.2 30.1 25.0  5.0
     NUM_CLASS=     3  KOL=   61.
          1/A, 1/G, 2/C, 3/T, 3/C
           4.7 32.2  3.2  4.8 28.9
     NUM_CLASS=     4  KOL=   45.
          1/A, 1/T, 1/G, 2/C, 2/G, 3/T, 3/C
          10.3  3.5 17.1 18.2 21.0 15.2 17.1
start,30
Nitrospinota
     NUM_CLASS=     1  KOL=  504.
          1/G, 2/A, 2/T, 3/C
          38.7 45.6 46.6 41.3
     NUM_CLASS=     2  KOL=  277.
          1/T, 1/C, 2/C, 2/G, 3/A
          34.4  4.5 28.7 32.1 35.7
     NUM_CLASS=     3  KOL=   67.
          1/C, 1/G, 2/A, 2/T, 3/C
           3.4 19.3 22.1 21.8 17.6
     NUM_CLASS=     4  KOL=   38.
          1/A, 1/T, 2/C, 2/G, 3/A, 3/G
           5.3 66.3 56.3 44.2 53.9  5.2
     NUM_CLASS=     5  KOL=   36.
          1/T, 2/C, 2/G, 3/A, 3/G
          18.3 11.4  3.7 12.9  5.9
     NUM_CLASS=     6  KOL=   27.
          1/C, 1/G, 2/A, 2/T, 3/C, 3/G
          24.4 35.1 60.6 70.4 37.3 18.7
     NUM_CLASS=     7  KOL=   23.
          1/T, 2/C, 2/G, 3/A, 3/G
           9.3  8.3  3.6  7.1  8.8
start,31
Nitrospirota
     NUM_CLASS=     1  KOL=  442.
          1/C, 1/G, 2/A, 2/T, 3/C, 3/G
           5.1 38.8 56.2 57.2 39.7  5.8
     NUM_CLASS=     2  KOL=  337.
          1/T, 1/C, 2/C, 2/G, 3/A, 3/G
          53.2  4.2 42.0 41.9 53.1  3.8
     NUM_CLASS=     3  KOL=   36.
          1/A, 1/T, 2/C, 2/G
          13.5  8.2  9.9  7.1
     NUM_CLASS=     4  KOL=   36.
          1/C, 1/G, 2/A, 2/T, 3/C, 3/G
          27.4 24.6 62.5 69.5 23.3 28.6
     NUM_CLASS=     5  KOL=   23.
          1/G, 2/A, 2/T, 3/C
          29.1 34.2 30.2 34.8
start,32
Planctomycetota
     NUM_CLASS=     1  KOL=  462.
          1/A, 1/T, 1/C, 2/C, 2/G, 3/A, 3/T, 3/G
           6.0 37.3  4.1 30.4 30.8 36.5  3.9  5.0
     NUM_CLASS=     2  KOL=  295.
          1/G, 2/A, 2/T, 3/C
          37.6 54.2 55.6 38.9
     NUM_CLASS=     3  KOL=  122.
          1/A, 1/G, 2/A, 2/T, 3/C
           5.0  8.9  3.1  7.1  9.3
     NUM_CLASS=     4  KOL=   43.
          1/C, 2/A, 2/T, 3/C, 3/G
           6.6 20.7 13.9  9.2  6.2
     NUM_CLASS=     5  KOL=   41.
          1/A, 1/T, 2/C, 2/G, 3/A, 3/T, 3/G
          13.4 55.7 50.8 40.4 47.3  9.2 11.3
     NUM_CLASS=     6  KOL=   32.
          1/A, 1/G, 2/A, 2/T, 3/T, 3/C
          14.5 32.8 10.6  9.0 21.3 29.0
     NUM_CLASS=     7  KOL=   30.
          1/C, 1/G, 2/A, 2/T, 3/C
          10.3 33.5 48.7 52.5 32.1
start,33
Pseudomonadota
     NUM_CLASS=     1  KOL= 1478.
          1/A, 1/C, 1/G, 2/A, 2/T, 3/T, 3/C, 3/G
           3.6 13.7 23.8 39.8 39.9  3.5 23.9 13.6
     NUM_CLASS=     2  KOL=  198.
          1/A, 1/G, 2/A, 2/T, 3/T, 3/C, 3/G
           6.7 45.4 46.6 46.9  7.3 39.5  3.7
     NUM_CLASS=     3  KOL=  175.
          1/T, 1/C, 2/C, 2/G, 3/A, 3/G
          33.5 11.3 18.1 18.7 31.9 12.4
     NUM_CLASS=     4  KOL=   52.
          1/A, 1/G, 2/A, 2/T, 3/T, 3/C
           6.2 44.6 28.1 19.7 15.6 38.8
     NUM_CLASS=     5  KOL=   27.
          1/A, 1/G, 2/A, 2/T, 3/T, 3/C
          15.4 58.5 45.6 47.0 13.5 64.6
     NUM_CLASS=     6  KOL=   23.
          1/A, 3/G
           8.8  8.5
start,34
Rhodothermota
     NUM_CLASS=     1  KOL=  208.
          1/C, 1/G, 2/A, 2/T, 3/C, 3/G
           4.0 44.2 68.7 68.8 45.7  4.3
     NUM_CLASS=     2  KOL=  102.
          1/A, 1/T, 1/C, 2/C, 2/G, 3/A, 3/T, 3/G
           4.8  6.1  5.1 11.4  6.0  6.4  7.7  6.7
     NUM_CLASS=     3  KOL=   21.
          1/A, 2/C, 2/G, 3/T
          25.6 10.3 15.4 31.2
start,35
Spirochaetota
     NUM_CLASS=     1  KOL= 1549.
          1/T, 1/G, 2/C, 2/G, 3/A, 3/C
           7.8  4.9  6.6  3.8  7.2  5.2
     NUM_CLASS=     2  KOL=  387.
          1/C, 2/A, 2/T, 3/A, 3/G
          55.6 20.8 19.9  3.5 50.4
     NUM_CLASS=     3  KOL=  174.
          1/T, 2/C, 2/G, 3/A, 3/T
          19.0 30.9 29.2 19.6  3.6
     NUM_CLASS=     4  KOL=   66.
          1/A, 1/G, 2/G, 3/T, 3/C
          15.6 23.7  5.4 13.2 32.3
     NUM_CLASS=     5  KOL=   53.
          1/C, 2/A, 2/T, 3/A, 3/G
          56.4 27.3  4.9 14.7 14.7
     NUM_CLASS=     6  KOL=   36.
          1/C, 1/G, 2/A, 2/T, 3/G
          13.4  6.5  9.0 12.2 14.1
     NUM_CLASS=     7  KOL=   31.
          1/A, 1/T, 2/C, 2/G, 3/T
          11.5  5.1 29.2 22.1 23.2
     NUM_CLASS=     8  KOL=   27.
          1/C, 2/A, 2/T, 3/G
          40.3 21.7 22.7 35.6
     NUM_CLASS=     9  KOL=   23.
          1/A, 1/T, 2/G, 3/G
           4.1 16.2 11.3 15.9
start,36
Synergistota
     NUM_CLASS=     1  KOL=  179.
          1/G, 2/A, 2/T, 3/C
          42.3 22.9 22.2 39.3
     NUM_CLASS=     2  KOL=   47.
          1/A, 1/T, 2/C, 2/G, 3/A, 3/T
           4.0  7.3  8.4 17.3  7.1  5.9
     NUM_CLASS=     3  KOL=   27.
          1/G, 2/A, 3/T, 3/C
          26.6  8.1  9.0 25.6
     NUM_CLASS=     4  KOL=   21.
          1/A, 1/T, 1/C, 2/C, 2/G, 3/A, 3/G
          11.1 21.3  9.2 20.5 11.4 10.4 31.5
start,37
Termoproteota
     NUM_CLASS=     1  KOL=  204.
          1/G, 2/A, 2/T, 3/C
          29.7 23.4 25.6 27.6
     NUM_CLASS=     2  KOL=   85.
          1/T, 1/C, 2/C, 2/G, 3/A, 3/G
          43.5 10.0 27.5 22.8 41.3 15.6
     NUM_CLASS=     3  KOL=   37.
          1/G, 2/A, 2/T, 3/C
          35.5 35.1 38.4 37.9
start,38
Thermodesulfobacteriota
     NUM_CLASS=     1  KOL=   74.
          1/T, 1/C, 2/A, 2/T, 3/A, 3/G
          16.4 76.4 27.5 24.4 16.6 75.3
     NUM_CLASS=     2  KOL=   48.
          1/A, 1/G, 2/A, 2/T, 3/T, 3/C
           8.2 20.1 15.0 12.1 13.9 11.6
start,39
Thermomicrobia
     NUM_CLASS=     1  KOL=  818.
          1/C, 1/G, 2/A, 2/T, 3/C, 3/G
           7.0 27.4 48.5 48.4 28.9 10.9
     NUM_CLASS=     2  KOL=  546.
          1/T, 1/C, 2/C, 2/G, 3/A
          35.9  6.7 25.3 28.3 42.2
     NUM_CLASS=     3  KOL=   86.
          1/G, 2/A, 2/T, 3/C
          34.0 42.0 44.1 34.9
start,40
Thermotogota
     NUM_CLASS=     1  KOL=   73.
          1/A, 1/G, 2/C, 3/T, 3/C
           5.1 28.8  5.5  8.7 18.5
     NUM_CLASS=     2  KOL=   32.
          2/G
           5.0
     NUM_CLASS=     3  KOL=   28.
          1/A, 1/T, 1/G, 2/C, 2/G, 3/A, 3/T, 3/C
          16.6  5.7  4.5 25.3 28.5  4.5 12.1  9.7
     NUM_CLASS=     4  KOL=   22.
          1/A, 1/G, 2/A, 2/T, 3/C
           3.6 12.4 11.1 11.3 19.3
start,41
Verrucomicrobiota
     NUM_CLASS=     1  KOL=  117.
          1/C, 2/A, 2/T, 3/G
          56.0 25.0 28.7 56.0
     NUM_CLASS=     2  KOL=  104.
          1/A, 1/T, 2/C, 2/G, 3/A, 3/T
           5.5 20.1 32.4 32.2 21.7  7.2
     NUM_CLASS=     3  KOL=   37.
          1/G, 2/A, 2/T, 2/C, 3/T, 3/C
          32.6  6.3  3.5  3.4  7.9  3.8
     NUM_CLASS=     4  KOL=   30.
          1/C, 2/A, 2/T, 3/G
          30.6  7.7 14.8 37.1
start,42
Ecoli
     NUM_CLASS=     1  KOL= 1261.
          1/A, 1/C, 1/G, 2/A, 2/T, 3/T, 3/C, 3/G
           6.9 10.4 29.3 41.7 43.0  5.5 31.3 10.2
     NUM_CLASS=     2  KOL=  116.
          1/A, 1/G, 2/A, 2/T, 3/T, 3/C
           7.1 49.8 34.9 28.9 17.4 36.7
     NUM_CLASS=     3  KOL=   70.
          1/T, 1/C, 2/C, 2/G, 3/A, 3/G
          43.2  3.3 23.9 22.6 36.0  8.2
     NUM_CLASS=     4  KOL=   50.
          1/C, 1/G, 2/A, 2/T, 3/C
          12.4  9.9 21.7 10.1  6.1
     NUM_CLASS=     5  KOL=   31.
          1/C, 1/G, 2/A, 2/T, 3/T, 3/C, 3/G
          16.0 28.7 41.3 29.0 14.2 12.4  9.6
     NUM_CLASS=     6  KOL=   21.
          1/G, 2/A, 2/T, 3/C
          16.1 19.7  7.9 20.4
