# Supplementary material for: Regions Enriched with Reverse Complement Triplets in Bacterial Genomes
Source: Int J Mol Sci. 2026 Feb 28;27(5):2301. doi: 10.3390/ijms27052301 (PMC12985086; doi:10.3390/ijms27052301)
Supplement: Supplementary file 1 [file ijms-27-02301-s001.zip › for_send/class_all1.txt]

start,0
Acidobacterium
XI=     1    -4.9 -39.8  44.7
XI=     2    42.0 -40.4  -1.6
XI=     3    -1.6  31.5 -29.9
XI=     4   -28.3  32.8  -4.5
MAT=     1      25267.    19813.    33001.
MAT=     2      32836.    19912.    25991.
MAT=     3      42512.    48999.    36979.
MAT=     4      36719.    48610.    41362.
------
XI=     1    -8.5  57.4 -48.9
XI=     2   -49.5  59.3  -9.8
XI=     3     8.3 -46.9  38.7
XI=     4    39.1 -48.1   9.0
MAT=     1      25506.    35958.    19110.
MAT=     2      18756.    35898.    25010.
MAT=     3      44201.    33415.    50149.
MAT=     4      48871.    32062.    43064.
------
XI=     1    -5.5  36.3 -30.8
XI=     2   -33.8  42.9  -9.1
XI=     3    21.0 -28.7   7.8
XI=     4    11.4 -36.4  25.0
MAT=     1      26496.    33184.    22451.
MAT=     2      21466.    33624.    25384.
MAT=     3      44589.    35080.    42058.
MAT=     4      44783.    35445.    47440.
------
XI=     1     7.2 -37.4  30.3
XI=     2    27.0 -32.8   5.8
XI=     3    -7.7  33.0 -25.3
XI=     4   -20.7  24.8  -4.1
MAT=     1      27999.    20933.    31665.
MAT=     2      31754.    22189.    28368.
MAT=     3      40875.    48798.    37430.
MAT=     4      36706.    45413.    39870.
------
XI=     1    -3.9  27.5 -23.6
XI=     2   -25.5  30.9  -5.4
XI=     3     4.9 -26.0  21.1
XI=     4    21.3 -25.7   4.4
MAT=     1      29457.    34698.    26173.
MAT=     2      25277.    34615.    28611.
MAT=     3      40819.    34947.    43887.
MAT=     4      41781.    33073.    38662.
------
XI=     1    -0.8  28.7 -27.9
XI=     2   -26.2  20.0   6.2
XI=     3    13.0 -17.3   4.4
XI=     4     9.0 -22.4  13.4
MAT=     1      26984.    31676.    22659.
MAT=     2      22383.    29652.    27490.
MAT=     3      43454.    37634.    41798.
MAT=     4      44513.    38371.    45387.
------
start,1
Actinomycetota
XI=     1    -6.0 -34.8  40.7
XI=     2    39.5 -34.0  -5.5
XI=     3    15.9  27.7 -43.7
XI=     4   -41.2  23.8  17.4
MAT=     1      22855.    18549.    29845.
MAT=     2      29871.    18841.    23111.
MAT=     3      48177.    50538.    36250.
MAT=     4      36431.    49405.    48127.
------
XI=     1   -10.3  40.8 -30.5
XI=     2   -32.8  41.8  -9.0
XI=     3     9.5 -30.6  21.2
XI=     4    22.2 -29.8   7.6
MAT=     1      20874.    28297.    17932.
MAT=     2      18779.    29933.    22341.
MAT=     3      46753.    38734.    49090.
MAT=     4      50928.    40370.    47970.
------
start,2
Aquificota
XI=     1    14.3  19.1 -33.5
XI=     2   -29.6  17.8  11.7
XI=     3    -2.3 -24.9  27.3
XI=     4    20.1 -17.1  -3.0
MAT=     1      41768.    42669.    32772.
MAT=     2      33788.    42733.    41584.
MAT=     3      29862.    26081.    34817.
MAT=     4      31916.    25850.    28159.
------
XI=     1   -27.1   4.4  22.6
XI=     2    18.9  -2.1 -16.8
XI=     3    43.3  -0.2 -43.1
XI=     4   -36.0  -2.4  38.4
MAT=     1      33190.    39055.    42440.
MAT=     2      42173.    38239.    35497.
MAT=     3      38982.    31553.    24223.
MAT=     4      22988.    28487.    35173.
------
XI=     1    20.2 -19.2  -1.0
XI=     2     3.4 -11.9   8.6
XI=     3   -34.8  20.2  14.5
XI=     4     8.3  16.0 -24.3
MAT=     1      44387.    36842.    40324.
MAT=     2      40262.    37361.    41239.
MAT=     3      24504.    33725.    32763.
MAT=     4      28180.    29405.    23008.
------
XI=     1    17.7   6.1 -23.8
XI=     2   -25.4  14.3  11.2
XI=     3    10.4  -4.0  -6.4
XI=     4    -1.5 -18.2  19.8
MAT=     1      43407.    41188.    35515.
MAT=     2      33296.    40672.    40097.
MAT=     3      27803.    25560.    25176.
MAT=     4      32828.    29913.    36546.
------
XI=     1    -2.8  -9.8  12.6
XI=     2    12.3 -18.9   6.6
XI=     3   -26.3  17.6   8.6
XI=     4    14.9  15.0 -29.8
MAT=     1      39568.    38232.    42509.
MAT=     2      40512.    34711.    39446.
MAT=     3      23986.    31109.    29652.
MAT=     4      33268.    33281.    25726.
------
XI=     1     2.5  26.5 -28.9
XI=     2   -23.9  24.3  -0.3
XI=     3   -22.5 -28.6  51.1
XI=     4    47.8 -30.4 -17.4
MAT=     1      39107.    43595.    33228.
MAT=     2      36812.    46124.    41367.
MAT=     3      24854.    23849.    36846.
MAT=     4      36561.    23765.    25892.
------
start,3
Armatimonadota
XI=     1    -6.2  51.3 -45.2
XI=     2   -44.9  50.2  -5.3
XI=     3     0.5 -43.8  43.3
XI=     4    45.5 -47.5   2.1
MAT=     1      29401.    39048.    22852.
MAT=     2      22799.    38733.    29434.
MAT=     3      38581.    30294.    46569.
MAT=     4      46552.    29258.    38479.
------
XI=     1     1.0  16.0 -17.0
XI=     2   -21.3  17.8   3.5
XI=     3   -10.0 -15.4  25.3
XI=     4    28.8 -16.0 -12.8
MAT=     1      31792.    34367.    28714.
MAT=     2      27520.    34167.    31739.
MAT=     3      35547.    34552.    42049.
MAT=     4      42474.    34247.    34831.
------
XI=     1    16.1 -35.4  19.3
XI=     2    30.6 -36.7   6.1
XI=     3   -34.5  33.4   1.1
XI=     4    -7.9  32.3 -24.4
MAT=     1      34108.    25332.    34654.
MAT=     2      35294.    24027.    31191.
MAT=     3      31736.    44355.    38354.
MAT=     4      36195.    43619.    33136.
------
start,4
Atribacterota
XI=     1     8.8  -2.9  -5.9
XI=     2    -0.5  -9.1   9.6
XI=     3   -14.8   3.3  11.5
XI=     4     3.5  13.2 -16.7
MAT=     1      47185.    44823.    44214.
MAT=     2      45840.    44092.    47884.
MAT=     3      20872.    23553.    24762.
MAT=     4      23436.    24865.    20473.
------
XI=     1     1.0 -17.5  16.5
XI=     2    16.1 -20.9   4.8
XI=     3   -23.1  17.4   5.7
XI=     4     0.2  33.4 -33.6
MAT=     1      45775.    42052.    48882.
MAT=     2      47161.    39841.    44923.
MAT=     3      19721.    25709.    23988.
MAT=     4      24677.    29731.    19540.
------
XI=     1   -31.5  23.4   8.1
XI=     2     1.3  29.6 -30.9
XI=     3    66.1 -35.1 -31.0
XI=     4   -26.6 -34.8  61.4
MAT=     1      37737.    48630.    45586.
MAT=     2      45131.    50775.    38683.
MAT=     3      34309.    19006.    19629.
MAT=     4      20157.    18922.    33435.
------
XI=     1   -28.5  13.1  15.3
XI=     2    11.3  14.9 -26.2
XI=     3    40.5 -16.0 -24.5
XI=     4   -19.1 -20.8  39.9
MAT=     1      36959.    45086.    45512.
MAT=     2      48049.    48776.    40473.
MAT=     3      30909.    22303.    21008.
MAT=     4      21416.    21168.    30341.
------
start,5
Bacillota
XI=     1   -50.3  42.8   7.6
XI=     2     3.5  42.8 -46.2
XI=     3    96.6 -56.6 -40.0
XI=     4   -36.9 -51.1  88.0
MAT=     1      33005.    51247.    44346.
MAT=     2      43518.    51210.    33774.
MAT=     3      40457.    16757.    19330.
MAT=     4      20353.    18120.    39884.
------
XI=     1     0.6   8.4  -9.0
XI=     2    -7.4  10.0  -2.6
XI=     3   -20.0 -16.1  36.1
XI=     4    29.8  -8.7 -21.1
MAT=     1      45199.    46778.    43285.
MAT=     2      43874.    47374.    44842.
MAT=     3      20950.    21531.    29373.
MAT=     4      27310.    21650.    19833.
------
start,6
Bacteroidota
XI=     1    -4.4  34.9 -30.4
XI=     2   -35.0  40.7  -5.7
XI=     3    -4.1 -38.9  43.0
XI=     4    46.9 -43.0  -3.9
MAT=     1      37950.    45313.    33071.
MAT=     2      29703.    43434.    35030.
MAT=     3      31178.    25220.    39270.
MAT=     4      38502.    23366.    29961.
------
XI=     1    -1.2   5.2  -4.0
XI=     2    -4.8   3.2   1.6
XI=     3     5.9  -7.2   1.3
XI=     4     0.8  -2.3   1.5
MAT=     1      40544.    41754.    39998.
MAT=     2      36937.    38413.    38124.
MAT=     3      31370.    29177.    30613.
MAT=     4      28482.    27990.    28599.
------
XI=     1   -15.4  -7.3  22.7
XI=     2    32.1 -19.2 -12.9
XI=     3    25.1  16.6 -41.7
XI=     4   -43.2  11.6  31.6
MAT=     1      34781.    36285.    41822.
MAT=     2      42121.    32784.    33925.
MAT=     3      36648.    35183.    25119.
MAT=     4      23784.    33082.    36467.
------
XI=     1     2.3  15.2 -17.5
XI=     2   -24.3  20.7   3.6
XI=     3   -30.9 -13.1  43.9
XI=     4    55.5 -27.3 -28.2
MAT=     1      41842.    44341.    38016.
MAT=     2      31607.    39772.    36660.
MAT=     3      25425.    28423.    38016.
MAT=     4      38459.    24797.    24640.
------
XI=     1     4.8  32.7 -37.6
XI=     2   -22.2  22.3  -0.0
XI=     3     3.5 -44.7  41.2
XI=     4    16.4 -15.0  -1.5
MAT=     1      36703.    41754.    29039.
MAT=     2      35574.    44013.    39782.
MAT=     3      32207.    23967.    38653.
MAT=     4      32849.    27600.    29859.
------
XI=     1    -5.9  -6.0  11.9
XI=     2    11.4 -11.0  -0.3
XI=     3   -25.3  11.9  13.4
XI=     4    19.1   7.6 -26.7
MAT=     1      39991.    39968.    43413.
MAT=     2      39945.    35793.    37778.
MAT=     3      24592.    30683.    30934.
MAT=     4      32805.    30889.    25208.
------
start,7
Balneolota
XI=     1     7.3  33.4 -40.7
XI=     2   -42.5  33.9   8.6
XI=     3    -7.9 -37.7  45.6
XI=     4    46.6 -36.4 -10.3
MAT=     1      39420.    44287.    30507.
MAT=     2      29834.    43986.    39303.
MAT=     3      29501.    24477.    38543.
MAT=     4      38579.    24584.    28980.
------
XI=     1   -14.5 -19.0  33.5
XI=     2    38.4 -12.5 -25.9
XI=     3    13.9  18.8 -32.7
XI=     4   -39.9  16.0  23.9
MAT=     1      35411.    34579.    44346.
MAT=     2      45108.    35652.    33167.
MAT=     3      32558.    33384.    24766.
MAT=     4      24256.    33718.    35054.
------
XI=     1    13.8  27.4 -41.3
XI=     2   -48.3  40.9   7.4
XI=     3    11.4 -36.7  25.3
XI=     4    26.5 -39.3  12.9
MAT=     1      41545.    44095.    31195.
MAT=     2      28909.    45446.    39229.
MAT=     3      31875.    23850.    34191.
MAT=     4      35004.    23942.    32718.
------
XI=     1    17.1   1.5 -18.6
XI=     2   -25.2   4.6  20.6
XI=     3   -34.6   0.8  33.9
XI=     4    43.9  -7.5 -36.4
MAT=     1      41162.    38252.    34524.
MAT=     2      34124.    39697.    42703.
MAT=     3      24537.    30472.    36026.
MAT=     4      37510.    28912.    24081.
------
XI=     1    -1.1   1.0   0.1
XI=     2     8.6  -3.4  -5.2
XI=     3   -36.1   2.8  33.3
XI=     4    28.7  -0.0 -28.7
MAT=     1      38255.    38656.    38491.
MAT=     2      42119.    39834.    39480.
MAT=     3      24475.    31000.    36135.
MAT=     4      32484.    27844.    23227.
------
start,8
Bdellovibrionota
XI=     1    -1.7  10.6  -8.9
XI=     2    -9.5  11.9  -2.4
XI=     3     1.4 -14.2  12.8
XI=     4    10.9 -10.4  -0.4
MAT=     1      37596.    39864.    36249.
MAT=     2      36017.    39977.    37322.
MAT=     3      31494.    28838.    33433.
MAT=     4      32226.    28655.    30329.
------
XI=     1    -9.7  -2.5  12.2
XI=     2    12.0  -3.4  -8.5
XI=     3    37.1   2.3 -39.3
XI=     4   -39.6   4.2  35.4
MAT=     1      35586.    36918.    39622.
MAT=     2      39857.    37009.    36071.
MAT=     3      37471.    31560.    24498.
MAT=     4      24419.    31846.    37142.
------
XI=     1     1.5  32.2 -33.6
XI=     2   -41.1  28.9  12.2
XI=     3   -11.9 -25.3  37.2
XI=     4    54.3 -41.2 -13.1
MAT=     1      38396.    44103.    31867.
MAT=     2      29612.    42471.    39403.
MAT=     3      28457.    26192.    36692.
MAT=     4      40869.    24567.    29371.
------
XI=     1    -3.8 -27.6  31.4
XI=     2    30.7 -26.9  -3.8
XI=     3   -27.1  31.7  -4.6
XI=     4    -2.4  28.6 -26.2
MAT=     1      37738.    33283.    44306.
MAT=     2      43422.    32763.    37050.
MAT=     3      26141.    36041.    29931.
MAT=     4      30033.    35247.    26047.
------
XI=     1     5.9  13.0 -18.8
XI=     2   -17.2   8.5   8.6
XI=     3   -14.2 -10.0  24.2
XI=     4    26.2 -13.3 -13.0
MAT=     1      38148.    39453.    33615.
MAT=     2      34776.    39541.    39564.
MAT=     3      28141.    28838.    34599.
MAT=     4      36268.    29501.    29557.
------
XI=     1    -8.4  29.1 -20.6
XI=     2   -24.6  26.0  -1.4
XI=     3    52.3 -28.7 -23.6
XI=     4   -16.8 -31.8  48.7
MAT=     1      37157.    44180.    34874.
MAT=     2      32451.    41740.    36704.
MAT=     3      40311.    26508.    27380.
MAT=     4      27414.    24905.    38377.
------
XI=     1    26.7  22.9 -49.6
XI=     2   -34.1  32.0   2.2
XI=     3   -21.8 -42.9  64.7
XI=     4    31.1 -16.2 -15.0
MAT=     1      41728.    41024.    27753.
MAT=     2      31560.    43819.    38295.
MAT=     3      28699.    25046.    43643.
MAT=     4      35346.    27445.    27643.
------
XI=     1   -28.7 -18.0  46.7
XI=     2    45.2 -21.8 -23.5
XI=     3    29.9  20.0 -50.0
XI=     4   -46.8  22.0  24.8
MAT=     1      32474.    34453.    46445.
MAT=     2      43274.    31258.    30948.
MAT=     3      37981.    36265.    24105.
MAT=     4      23604.    35359.    35835.
------
start,9
Caldisericota
XI=     1    -3.4 -35.4  38.9
XI=     2    44.5 -38.4  -6.1
XI=     3   -24.4  38.1 -13.7
XI=     4   -23.4  48.4 -25.1
MAT=     1      40442.    34287.    48580.
MAT=     2      48005.    32328.    38429.
MAT=     3      23869.    33943.    25591.
MAT=     4      25017.    36775.    24734.
------
XI=     1    -6.0  25.2 -19.2
XI=     2   -15.0  32.9 -17.9
XI=     3    34.3 -37.4   3.2
XI=     4    -9.4 -32.2  41.6
MAT=     1      41461.    47549.    38878.
MAT=     2      36953.    46032.    36410.
MAT=     3      33230.    21703.    28230.
MAT=     4      25689.    22049.    33816.
------
XI=     1    12.4   0.7 -13.1
XI=     2    -6.8  -1.8   8.7
XI=     3    -7.5  -2.2   9.7
XI=     4     1.1   3.5  -4.6
MAT=     1      42718.    40491.    37852.
MAT=     2      39710.    40675.    42690.
MAT=     3      27055.    27921.    29850.
MAT=     4      27850.    28247.    26942.
------
XI=     1    11.8  20.8 -32.6
XI=     2   -55.4  10.8  44.6
XI=     3   -20.0  -9.7  29.7
XI=     4    67.6 -24.7 -42.9
MAT=     1      39550.    41220.    31376.
MAT=     2      27309.    39550.    45778.
MAT=     3      27840.    29589.    36288.
MAT=     4      42634.    26975.    23891.
------
start,10
Calditrichota
XI=     1     4.3  28.5 -32.8
XI=     2   -30.8  23.4   7.4
XI=     3     1.5 -28.1  26.7
XI=     4    28.2 -30.2   2.0
MAT=     1      39681.    44219.    32719.
MAT=     2      32870.    43015.    40019.
MAT=     3      30004.    25082.    34191.
MAT=     4      34779.    25018.    30404.
------
XI=     1   -17.9  -4.7  22.6
XI=     2    23.3  -6.1 -17.2
XI=     3    23.4   5.7 -29.1
XI=     4   -29.3   6.2  23.1
MAT=     1      34880.    37339.    42422.
MAT=     2      42369.    36902.    34855.
MAT=     3      34563.    31595.    25730.
MAT=     4      25522.    31498.    34325.
------
XI=     1    19.7  11.7 -31.4
XI=     2   -34.8  13.7  21.0
XI=     3   -16.8 -16.8  33.6
XI=     4    33.4 -11.4 -22.1
MAT=     1      41661.    40173.    32164.
MAT=     2      31805.    40841.    42205.
MAT=     3      27583.    27581.    36029.
MAT=     4      36284.    28739.    26935.
------
XI=     1    -3.6 -27.4  30.9
XI=     2    32.0 -24.9  -7.1
XI=     3   -32.8  30.7   2.1
XI=     4     0.4  29.1 -29.5
MAT=     1      39130.    34612.    45670.
MAT=     2      44878.    34193.    37527.
MAT=     3      23922.    34398.    29675.
MAT=     4      29403.    34131.    24461.
------
XI=     1    31.0  24.1 -55.2
XI=     2   -42.6  33.6   8.9
XI=     3    -7.3 -42.6  49.8
XI=     4    20.7 -21.1   0.4
MAT=     1      43329.    42057.    27401.
MAT=     2      30519.    44746.    40132.
MAT=     3      29952.    23964.    39652.
MAT=     4      33534.    26566.    30148.
------
XI=     1     1.5  11.0 -12.5
XI=     2   -14.3  11.7   2.6
XI=     3    12.4 -14.4   2.0
XI=     4     2.1 -11.4   9.3
MAT=     1      39280.    41053.    36640.
MAT=     2      36747.    41653.    39947.
MAT=     3      31933.    27467.    30200.
MAT=     4      29373.    27160.    30547.
------
XI=     1    -2.0  21.9 -19.9
XI=     2   -29.8  17.7  12.1
XI=     3    -3.7 -13.4  17.1
XI=     4    38.2 -30.4  -7.8
MAT=     1      38192.    42655.    34839.
MAT=     2      32718.    41570.    40534.
MAT=     3      28206.    26628.    31609.
MAT=     4      38217.    26480.    30351.
------
start,11
Campylobacterota
XI=     1     2.2   3.7  -5.9
XI=     2    -5.4   1.5   4.0
XI=     3    -2.4  -3.6   6.0
XI=     4     6.5  -2.8  -3.6
MAT=     1      42804.    43102.    41232.
MAT=     2      41047.    42387.    42877.
MAT=     3      26086.    25911.    27416.
MAT=     4      27397.    25934.    25807.
------
XI=     1   -16.9 -10.1  27.0
XI=     2    24.3 -13.3 -11.1
XI=     3    29.3  12.6 -42.0
XI=     4   -38.3  15.6  22.6
MAT=     1      38115.    39427.    46582.
MAT=     2      46181.    38917.    39346.
MAT=     3      31825.    29166.    20463.
MAT=     4      21212.    29824.    30942.
------
XI=     1     9.9  25.7 -35.7
XI=     2   -38.7  19.0  19.6
XI=     3   -17.8 -24.4  42.3
XI=     4    50.9 -30.7 -20.2
MAT=     1      45558.    48680.    36558.
MAT=     2      33075.    44092.    44208.
MAT=     3      22764.    21743.    32070.
MAT=     4      35937.    22817.    24498.
------
XI=     1     7.4  20.1 -27.5
XI=     2   -26.3  32.1  -5.8
XI=     3     0.5 -42.7  42.2
XI=     4    25.4 -23.8  -1.6
MAT=     1      41285.    43706.    34664.
MAT=     2      41149.    53003.    45298.
MAT=     3      26688.    19863.    33258.
MAT=     4      28212.    20761.    24114.
------
XI=     1    -6.9 -13.3  20.2
XI=     2    19.4   6.1 -25.4
XI=     3    23.7  11.4 -35.1
XI=     4   -38.7  -2.5  41.2
MAT=     1      40515.    39272.    45760.
MAT=     2      45670.    43092.    36983.
MAT=     3      30242.    28314.    20978.
MAT=     4      20906.    26656.    33612.
------
start,12
Chlamydiota
XI=     1     3.3 -20.9  17.6
XI=     2    15.8 -20.7   4.8
XI=     3   -28.7  25.0   3.7
XI=     4     5.2  25.6 -30.8
MAT=     1      42514.    37813.    45295.
MAT=     2      44407.    37360.    42285.
MAT=     3      22059.    30542.    27177.
MAT=     4      28354.    31618.    22577.
------
XI=     1   -14.1  29.0 -14.9
XI=     2   -12.1  28.6 -16.5
XI=     3    57.7 -35.3 -22.4
XI=     4   -25.8 -33.2  59.0
MAT=     1      38864.    47197.    38703.
MAT=     2      37680.    45406.    36839.
MAT=     3      36595.    21734.    23801.
MAT=     4      24196.    22996.    37991.
------
start,13
Chlorobiota
XI=     1   -18.5   9.9   8.6
XI=     2     6.7   9.2 -15.9
XI=     3    28.3  -9.4 -19.0
XI=     4   -15.6 -11.3  26.9
MAT=     1      33899.    39140.    38891.
MAT=     2      38354.    38818.    34199.
MAT=     3      36397.    29962.    28316.
MAT=     4      28683.    29414.    35927.
------
XI=     1    10.8 -22.0  11.2
XI=     2    11.5 -16.9   5.5
XI=     3   -35.2  22.8  12.4
XI=     4    10.9  20.2 -31.1
MAT=     1      40557.    34427.    40645.
MAT=     2      39675.    34430.    38572.
MAT=     3      24929.    34740.    32981.
MAT=     4      32172.    33736.    25135.
------
XI=     1    23.0  19.6 -42.6
XI=     2   -36.9  19.9  17.0
XI=     3   -17.1 -28.9  46.0
XI=     4    32.0 -14.6 -17.4
MAT=     1      43305.    42667.    30968.
MAT=     2      30305.    40729.    40188.
MAT=     3      28221.    26217.    38928.
MAT=     4      35502.    27720.    27249.
------
XI=     1    10.8  15.3 -26.2
XI=     2   -44.5  22.7  21.9
XI=     3    -8.3  -8.0  16.3
XI=     4    44.4 -33.0 -11.5
MAT=     1      39280.    40109.    32469.
MAT=     2      29235.    41635.    41493.
MAT=     3      29265.    29316.    33409.
MAT=     4      39553.    26274.    29963.
------
XI=     1    -7.7   0.8   6.8
XI=     2     7.5  43.4 -50.9
XI=     3    37.2 -14.5 -22.7
XI=     4   -36.3 -33.1  69.5
MAT=     1      33970.    35505.    36582.
MAT=     2      39436.    46114.    28584.
MAT=     3      37390.    28625.    27238.
MAT=     4      26538.    27090.    44930.
------
XI=     1    56.3  -0.0 -56.3
XI=     2   -63.4   8.1  55.3
XI=     3   -53.6   8.8  44.8
XI=     4    58.1 -16.9 -41.2
MAT=     1      47320.    36983.    26647.
MAT=     2      23631.    36427.    44860.
MAT=     3      22694.    33382.    39560.
MAT=     4      43689.    30541.    26266.
------
start,14
Chloroflexota
XI=     1    -4.6  49.6 -45.0
XI=     2   -46.6  50.9  -4.3
XI=     3   -11.2 -43.6  54.8
XI=     4    56.2 -45.0 -11.1
MAT=     1      28830.    37799.    22131.
MAT=     2      21954.    38141.    28981.
MAT=     3      36595.    30528.    48965.
MAT=     4      49955.    30865.    37256.
------
XI=     1   -10.5 -34.8  45.3
XI=     2    43.0 -33.3  -9.6
XI=     3    15.2  28.7 -43.9
XI=     4   -42.7  30.5  12.2
MAT=     1      27488.    23480.    36671.
MAT=     2      35968.    23452.    27341.
MAT=     3      41492.    44025.    30444.
MAT=     4      32385.    46376.    42877.
------
XI=     1     7.1  18.4 -25.5
XI=     2   -36.1  30.3   5.8
XI=     3    -5.6 -21.5  27.2
XI=     4    31.9 -24.0  -7.9
MAT=     1      33804.    35758.    28161.
MAT=     2      25074.    36360.    32197.
MAT=     3      34607.    31740.    40524.
MAT=     4      43848.    33475.    36452.
------
start,15
Chrysiogenota
XI=     1    -4.7  57.0 -52.3
XI=     2   -52.9  55.9  -3.1
XI=     3    10.5 -48.7  38.2
XI=     4    39.8 -50.1  10.4
MAT=     1      28607.    38782.    20738.
MAT=     2      20610.    38571.    28831.
MAT=     3      41097.    29951.    46294.
MAT=     4      47019.    30029.    41470.
------
XI=     1   -12.7 -39.3  51.9
XI=     2    51.2 -39.5 -11.7
XI=     3    -0.0  35.8 -35.8
XI=     4   -33.9  33.7   0.2
MAT=     1      27610.    23191.    38330.
MAT=     2      38100.    23064.    27665.
MAT=     3      38793.    45508.    32084.
MAT=     4      32831.    45571.    39254.
------
XI=     1    -2.4  -4.5   6.9
XI=     2    10.0  -3.3  -6.7
XI=     3    -5.4  -2.9   8.3
XI=     4    -1.4   9.8  -8.4
MAT=     1      30744.    30393.    32314.
MAT=     2      31765.    29555.    28976.
MAT=     3      36688.    37161.    39218.
MAT=     4      38136.    40224.    36825.
------
start,16
Coprothermobacterota
XI=     1   -22.9   0.3  22.6
XI=     2    27.5   2.2 -29.7
XI=     3    40.2  -1.6 -38.6
XI=     4   -44.1  -1.1  45.2
MAT=     1      33013.    37274.    41375.
MAT=     2      41663.    37044.    31203.
MAT=     3      37789.    30707.    24449.
MAT=     4      24869.    32308.    40306.
------
XI=     1     6.5  -4.5  -1.9
XI=     2   -10.8   2.0   8.8
XI=     3   -21.8  14.6   7.2
XI=     4    26.5 -11.7 -14.8
MAT=     1      40421.    38351.    38838.
MAT=     2      36062.    38448.    39715.
MAT=     3      26371.    32434.    31192.
MAT=     4      34479.    28100.    27588.
------
start,17
Deferribacterota
XI=     1    14.8   8.9 -23.6
XI=     2   -25.3   7.0  18.2
XI=     3   -19.6 -10.1  29.7
XI=     4    33.3 -10.7 -22.7
MAT=     1      46721.    45551.    39122.
MAT=     2      39488.    45921.    48153.
MAT=     3      21333.    22772.    28797.
MAT=     4      29792.    23089.    21262.
------
XI=     1   -40.6  20.2  20.4
XI=     2    18.9  18.4 -37.3
XI=     3    70.3 -26.2 -44.1
XI=     4   -43.5 -21.8  65.3
MAT=     1      33877.    45657.    45702.
MAT=     2      46841.    46737.    35805.
MAT=     3      37066.    21981.    19180.
MAT=     4      19549.    22958.    36646.
------
XI=     1     5.4 -19.8  14.4
XI=     2    11.8 -13.4   1.6
XI=     3   -28.5  25.8   2.7
XI=     4     5.6  18.4 -24.0
MAT=     1      44949.    39947.    46721.
MAT=     2      48364.    43279.    46294.
MAT=     3      19783.    27958.    24469.
MAT=     4      24237.    26149.    19848.
------
XI=     1    23.5  13.7 -37.2
XI=     2   -32.3  24.2   8.2
XI=     3    -0.3 -36.9  37.2
XI=     4    13.4 -12.9  -0.5
MAT=     1      48479.    46532.    36464.
MAT=     2      39429.    50847.    47619.
MAT=     3      25625.    19942.    31448.
MAT=     4      23801.    20012.    21801.
------
start,18
Deinococcota
XI=     1   -28.4  75.4 -47.0
XI=     2   -43.5  76.0 -32.4
XI=     3     2.9 -51.1  48.2
XI=     4    46.2 -52.4   6.1
MAT=     1      16958.    31593.    14326.
MAT=     2      14569.    31309.    16120.
MAT=     3      48506.    37400.    57829.
MAT=     4      57300.    37032.    49058.
------
XI=     1    12.5 -28.9  16.4
XI=     2    14.3 -29.1  14.8
XI=     3     3.3  20.2 -23.5
XI=     4   -22.0  20.1   1.9
MAT=     1      22896.    17026.    23439.
MAT=     2      23459.    17264.    23522.
MAT=     3      48170.    51628.    42684.
MAT=     4      42808.    51416.    47689.
------
XI=     1    20.7  -2.0 -18.7
XI=     2   -24.0  -3.9  28.0
XI=     3     1.1   5.7  -6.8
XI=     4     1.5  -1.4  -0.1
MAT=     1      25444.    22132.    19713.
MAT=     2      19464.    22425.    27130.
MAT=     3      46301.    47239.    44703.
MAT=     4      46125.    45538.    45788.
------
start,19
Dictyoglomota
XI=     1    12.8 -12.3  -0.5
XI=     2    -3.3 -13.2  16.5
XI=     3   -16.9  15.9   1.0
XI=     4     3.2  19.8 -23.0
MAT=     1      49952.    44812.    47242.
MAT=     2      44751.    42749.    48722.
MAT=     3      19397.    24115.    21977.
MAT=     4      23234.    25658.    19392.
------
XI=     1    12.8   0.1 -13.0
XI=     2    -4.2  -6.1  10.3
XI=     3   -25.4   2.4  23.0
XI=     4    12.9   5.7 -18.7
MAT=     1      48245.    45685.    43038.
MAT=     2      45105.    44730.    48050.
MAT=     3      18340.    22357.    25326.
MAT=     4      25643.    24561.    20919.
------
XI=     1   -21.2  28.6  -7.4
XI=     2    -3.8  29.1 -25.4
XI=     3    53.5 -37.1 -16.4
XI=     4   -19.1 -40.1  59.2
MAT=     1      41141.    51151.    43916.
MAT=     2      43745.    50296.    39437.
MAT=     3      30992.    17620.    20679.
MAT=     4      21455.    18265.    33301.
------
XI=     1    25.2  -1.4 -23.8
XI=     2   -15.2   0.1  15.1
XI=     3   -11.5  -1.9  13.4
XI=     4    -1.3   3.9  -2.6
MAT=     1      49703.    44390.    39933.
MAT=     2      42912.    45997.    49022.
MAT=     3      23714.    25203.    27560.
MAT=     4      21005.    21743.    20817.
------
XI=     1    17.2 -24.8   7.6
XI=     2     7.3 -18.9  11.6
XI=     3   -33.7  39.8  -6.1
XI=     4     1.1  19.1 -20.3
MAT=     1      49304.    40834.    47370.
MAT=     2      46498.    41270.    47370.
MAT=     3      19101.    30185.    23266.
MAT=     4      22430.    25044.    19328.
------
XI=     1   -53.0  37.5  15.5
XI=     2    25.0  36.8 -61.8
XI=     3    70.0 -47.1 -23.0
XI=     4   -29.0 -50.4  79.4
MAT=     1      33383.    51281.    46935.
MAT=     2      49681.    52036.    32356.
MAT=     3      32024.    15152.    18623.
MAT=     4      22245.    18864.    39419.
------
start,20
Elusimicrobiota
XI=     1   -12.1   3.1   9.0
XI=     2     8.3   4.0 -12.3
XI=     3    28.7  -4.4 -24.3
XI=     4   -23.9  -4.3  28.2
MAT=     1      39279.    42230.    43365.
MAT=     2      42656.    41834.    38691.
MAT=     3      31817.    26543.    23362.
MAT=     4      23582.    26726.    31915.
------
XI=     1    15.4   8.3 -23.7
XI=     2   -24.1   8.8  15.4
XI=     3   -40.2 -10.5  50.7
XI=     4    50.4 -10.0 -40.4
MAT=     1      44198.    42833.    36659.
MAT=     2      36303.    42626.    43888.
MAT=     3      21027.    25773.    35585.
MAT=     4      35804.    26102.    21201.
------
XI=     1   -39.1  10.1  29.0
XI=     2    24.5   1.8 -26.3
XI=     3    61.9 -13.4 -48.4
XI=     4   -46.5  -0.2  46.7
MAT=     1      31771.    41033.    44600.
MAT=     2      45303.    40966.    35573.
MAT=     3      39542.    27115.    21337.
MAT=     4      20717.    28220.    35824.
------
start,21
Fibrobacterota
XI=     1     1.1  33.5 -34.6
XI=     2   -33.3  37.0  -3.7
XI=     3   -14.2 -38.8  53.0
XI=     4    47.2 -32.8 -14.4
MAT=     1      35541.    41371.    29117.
MAT=     2      28586.    41088.    33850.
MAT=     3      31783.    27433.    43711.
MAT=     4      41423.    27442.    30656.
------
XI=     1    -3.0  -5.9   8.9
XI=     2     9.8  -8.3  -1.5
XI=     3     8.4   9.7 -18.1
XI=     4   -15.7   5.6  10.1
MAT=     1      36583.    36036.    38759.
MAT=     2      38647.    35324.    36583.
MAT=     3      33138.    33362.    28607.
MAT=     4      28965.    32612.    33385.
------
XI=     1    -6.3 -21.8  28.1
XI=     2    30.0 -20.8  -9.2
XI=     3    -4.2  18.0 -13.7
XI=     4   -20.1  25.8  -5.7
MAT=     1      34409.    31612.    40607.
MAT=     2      40310.    31227.    33303.
MAT=     3      33471.    37400.    31788.
MAT=     4      29142.    37095.    31636.
------
XI=     1    -8.3 -11.4  19.8
XI=     2    26.6 -11.6 -15.1
XI=     3    20.9   9.9 -30.7
XI=     4   -38.4  13.3  25.1
MAT=     1      34236.    33678.    39320.
MAT=     2      38165.    31461.    30851.
MAT=     3      37232.    35299.    28167.
MAT=     4      27700.    36895.    38995.
------
start,22
Fusobacteriota
XI=     1   -38.2  37.9   0.3
XI=     2    -0.3  40.9 -40.6
XI=     3    84.8 -55.2 -29.6
XI=     4   -29.2 -57.5  86.7
MAT=     1      39453.    55037.    47331.
MAT=     2      46899.    55308.    38694.
MAT=     3      33473.    13527.    17176.
MAT=     4      17508.    13462.    34132.
------
XI=     1    18.5 -17.5  -0.9
XI=     2    -2.6 -16.7  19.2
XI=     3   -39.8  28.6  11.2
XI=     4    14.7  23.8 -38.5
MAT=     1      53454.    45936.    49398.
MAT=     2      48366.    45439.    52892.
MAT=     3      13573.    22764.    20435.
MAT=     4      21941.    23195.    14609.
------
XI=     1    18.5  -9.9  -8.6
XI=     2    -8.6 -10.0  18.6
XI=     3   -22.0  20.1   1.8
XI=     4     9.8  10.8 -20.6
MAT=     1      50286.    44510.    44770.
MAT=     2      52181.    51870.    58062.
MAT=     3      18004.    23962.    21366.
MAT=     4      16862.    16991.    13136.
------
XI=     1    12.3   3.1 -15.4
XI=     2   -18.4  -8.3  26.8
XI=     3   -17.7   7.9   9.9
XI=     4    24.0   0.7 -24.7
MAT=     1      53407.    51471.    47578.
MAT=     2      44839.    46932.    54209.
MAT=     3      13949.    17137.    17392.
MAT=     4      25139.    21793.    18155.
------
start,23
Gemmatimonadota
XI=     1   -11.7 -42.8  54.5
XI=     2    50.6 -44.3  -6.4
XI=     3    13.5  32.7 -46.2
XI=     4   -43.1  33.5   9.5
MAT=     1      22762.    18039.    32828.
MAT=     2      31748.    17450.    23157.
MAT=     3      47224.    51037.    35311.
MAT=     4      35599.    50808.    46037.
------
XI=     1    -9.7  56.6 -46.9
XI=     2   -48.6  57.9  -9.3
XI=     3     4.5 -44.6  40.1
XI=     4    40.2 -43.2   3.0
MAT=     1      23160.    33259.    17493.
MAT=     2      17180.    33356.    23138.
MAT=     3      44974.    35244.    52052.
MAT=     4      52019.    35474.    44650.
------
XI=     1     9.0 -15.2   6.2
XI=     2    12.1 -15.8   3.7
XI=     3    -2.7  11.1  -8.4
XI=     4   -13.4  12.6   0.8
MAT=     1      25562.    21902.    25146.
MAT=     2      26566.    22304.    25276.
MAT=     3      43421.    46155.    42282.
MAT=     4      41784.    46973.    44630.
------
XI=     1   -20.8  59.9 -39.1
XI=     2   -53.9  51.2   2.7
XI=     3    36.1 -55.2  19.1
XI=     4    19.6 -28.6   8.9
MAT=     1      22046.    34477.    19242.
MAT=     2      14998.    30459.    23323.
MAT=     3      53068.    34665.    49650.
MAT=     4      47222.    37732.    45118.
------
XI=     1    10.3 -32.8  22.6
XI=     2    34.9 -31.1  -3.8
XI=     3    -6.2  27.7 -21.5
XI=     4   -29.0  22.2   6.8
MAT=     1      26477.    19888.    28357.
MAT=     2      31039.    20808.    25033.
MAT=     3      41398.    48037.    38410.
MAT=     4      38420.    48601.    45534.
------
XI=     1    20.9 -25.9   5.0
XI=     2    30.3 -16.3 -14.0
XI=     3     4.1  16.4 -20.4
XI=     4   -43.1  15.9  27.2
MAT=     1      27107.    20073.    24725.
MAT=     2      29712.    22566.    22926.
MAT=     3      44550.    46981.    39711.
MAT=     4      35965.    47713.    49971.
------
XI=     1    -3.7  12.7  -9.0
XI=     2   -10.1   8.1   2.0
XI=     3    12.3  -7.8  -4.5
XI=     4    -1.9  -7.8   9.7
MAT=     1      23195.    25652.    22414.
MAT=     2      22609.    25360.    24443.
MAT=     3      46994.    42975.    43638.
MAT=     4      44536.    43346.    46838.
------
XI=     1    -1.7 -18.2  19.9
XI=     2    15.3 -36.3  21.0
XI=     3    13.6  13.0 -26.6
XI=     4   -23.5  28.0  -4.5
MAT=     1      23966.    21469.    27221.
MAT=     2      26263.    18504.    27110.
MAT=     3      46172.    46060.    38235.
MAT=     4      40932.    51299.    44767.
------
start,24
Ignavibacteriota
XI=     1   -37.7  30.4   7.3
XI=     2     6.4  29.6 -36.0
XI=     3    64.3 -40.7 -23.6
XI=     4   -22.5 -39.5  62.0
MAT=     1      37399.    51041.    46411.
MAT=     2      46148.    50787.    37684.
MAT=     3      33478.    17730.    20299.
MAT=     4      20308.    17775.    32939.
------
XI=     1    13.2  -1.7 -11.5
XI=     2    -7.9   2.2   5.6
XI=     3   -25.3  -2.9  28.2
XI=     4    18.4   2.1 -20.5
MAT=     1      48050.    45071.    43097.
MAT=     2      45338.    47396.    48086.
MAT=     3      19082.    22371.    26932.
MAT=     4      24864.    22496.    19218.
------
XI=     1    -2.5 -27.4  29.9
XI=     2    28.1 -26.1  -2.0
XI=     3   -32.4  36.4  -3.9
XI=     4    -3.2  37.8 -34.6
MAT=     1      45559.    40521.    52124.
MAT=     2      51867.    40904.    45768.
MAT=     3      17637.    27640.    21783.
MAT=     4      22270.    28268.    17659.
------
start,25
Kiritimatiellota
XI=     1     4.4  24.2 -28.5
XI=     2   -32.1  25.0   7.1
XI=     3   -41.4 -26.0  67.4
XI=     4    67.8 -24.2 -43.5
MAT=     1      35618.    39154.    29746.
MAT=     2      29654.    39919.    36700.
MAT=     3      25004.    27658.    43737.
MAT=     4      47056.    30603.    27151.
------
XI=     1    -2.6 -34.8  37.4
XI=     2    42.6 -43.6   1.0
XI=     3   -44.4  36.6   7.8
XI=     4    -0.8  49.3 -48.5
MAT=     1      37282.    31329.    44704.
MAT=     2      45966.    29953.    38242.
MAT=     3      21664.    34964.    30236.
MAT=     4      32421.    41087.    24151.
------
start,26
Lentisphaerota
XI=     1   -15.8  46.6 -30.9
XI=     2   -29.8  46.0 -16.2
XI=     3     4.4 -38.6  34.2
XI=     4    34.1 -39.4   5.4
MAT=     1      25627.    35736.    23177.
MAT=     2      22952.    35148.    25144.
MAT=     3      42008.    33714.    47735.
MAT=     4      46746.    32736.    41278.
------
XI=     1    -0.4 -41.4  41.8
XI=     2    41.6 -41.8   0.3
XI=     3     5.0  36.0 -41.1
XI=     4   -40.5  35.4   5.1
MAT=     1      28811.    22101.    35734.
MAT=     2      35131.    21581.    28419.
MAT=     3      41564.    47493.    32739.
MAT=     4      31827.    46158.    40441.
------
XI=     1     3.6  32.8 -36.4
XI=     2   -34.7  45.7 -11.0
XI=     3     3.0 -35.4  32.5
XI=     4    25.3 -36.2  10.9
MAT=     1      31736.    36676.    24943.
MAT=     2      24835.    38388.    28826.
MAT=     3      38319.    31213.    43782.
MAT=     4      42442.    31057.    39782.
------
XI=     1     8.8  -7.9  -0.9
XI=     2     7.7  -8.9   1.2
XI=     3   -13.5   7.9   5.6
XI=     4    -1.4   7.3  -6.0
MAT=     1      32949.    30107.    31295.
MAT=     2      31325.    28542.    30234.
MAT=     3      36221.    40245.    39809.
MAT=     4      36838.    38440.    35995.
------
XI=     1    -4.5 -72.8  77.3
XI=     2    75.8 -72.7  -3.0
XI=     3    -9.6  59.8 -50.3
XI=     4   -47.7  58.0 -10.3
MAT=     1      26167.    15346.    39145.
MAT=     2      38020.    14775.    25688.
MAT=     3      40380.    53901.    32462.
MAT=     4      32766.    53311.    40039.
------
XI=     1     7.6  -2.3  -5.3
XI=     2    -4.0   3.1   0.9
XI=     3     6.6  -6.1  -0.6
XI=     4    -9.7   5.5   4.2
MAT=     1      28572.    26993.    26507.
MAT=     2      25536.    26653.    26313.
MAT=     3      43616.    41139.    42208.
MAT=     4      39609.    42548.    42305.
------
XI=     1   -13.2  59.9 -46.6
XI=     2   -37.6  47.5  -9.9
XI=     3    28.5 -51.7  23.1
XI=     4    13.5 -38.9  25.4
MAT=     1      27606.    39759.    22052.
MAT=     2      20240.    33555.    24585.
MAT=     3      47683.    32091.    46638.
MAT=     4      41804.    31928.    44058.
------
XI=     1    -9.2 -13.4  22.6
XI=     2     5.0 -14.0   9.0
XI=     3   -19.5  12.5   7.0
XI=     4    23.0  12.8 -35.8
MAT=     1      29981.    29269.    35413.
MAT=     2      31926.    28700.    32614.
MAT=     3      32851.    38686.    37690.
MAT=     4      42576.    40678.    31618.
------
start,27
Mycoplasmatota
XI=     1   -37.5  34.6   2.9
XI=     2     5.3  33.1 -38.5
XI=     3    71.4 -51.1 -20.3
XI=     4   -22.7 -50.6  73.4
MAT=     1      41278.    56259.    49673.
MAT=     2      49420.    55163.    40380.
MAT=     3      29745.    12874.    17127.
MAT=     4      16890.    13036.    30154.
------
XI=     1     7.6 -20.4  12.8
XI=     2     9.4 -19.1   9.7
XI=     3   -24.8  36.5 -11.7
XI=     4    -3.2  28.7 -25.5
MAT=     1      53390.    47417.    54480.
MAT=     2      53071.    47038.    53132.
MAT=     3      14279.    22199.    15969.
MAT=     4      16594.    20680.    13752.
------
XI=     1    14.4  -1.9 -12.5
XI=     2   -17.2   4.4  12.8
XI=     3    -6.7   0.1   6.6
XI=     4    11.5  -4.1  -7.3
MAT=     1      51424.    48058.    45849.
MAT=     2      46936.    51478.    53241.
MAT=     3      18382.    19309.    20181.
MAT=     4      20591.    18489.    18062.
------
start,28
Myxococcota
XI=     1   -16.9  49.3 -32.5
XI=     2   -31.9  49.3 -17.3
XI=     3     5.1 -40.8  35.7
XI=     4    35.6 -41.4   5.8
MAT=     1      24902.    35525.    22393.
MAT=     2      22438.    35457.    24776.
MAT=     3      42100.    33269.    47997.
MAT=     4      47894.    33082.    42167.
------
XI=     1    -1.2 -45.9  47.1
XI=     2    47.8 -45.6  -2.3
XI=     3     4.8  39.4 -44.2
XI=     4   -44.4  38.5   5.9
MAT=     1      28401.    21107.    36283.
MAT=     2      35883.    20760.    27764.
MAT=     3      41273.    47880.    31927.
MAT=     4      31776.    47585.    41360.
------
XI=     1    -5.8  -4.1   9.8
XI=     2     2.8  -7.9   5.1
XI=     3    13.5  -0.6 -13.0
XI=     4   -10.8  10.8   0.0
MAT=     1      27697.    27973.    30242.
MAT=     2      29111.    27363.    29498.
MAT=     3      42100.    39437.    37093.
MAT=     4      38425.    42561.    40501.
------
XI=     1   -17.8  65.7 -48.0
XI=     2   -60.0  70.1 -10.2
XI=     3    20.2 -65.6  45.5
XI=     4    45.0 -47.0   2.0
MAT=     1      24125.    37381.    19338.
MAT=     2      18193.    39168.    26226.
MAT=     3      46355.    29621.    51292.
MAT=     4      48660.    31163.    40477.
------
XI=     1    -2.5 -11.6  14.2
XI=     2    17.8 -20.6   2.8
XI=     3    -3.3  16.2 -12.8
XI=     4    -8.9   9.5  -0.6
MAT=     1      25262.    23846.    27848.
MAT=     2      28828.    22825.    26487.
MAT=     3      42207.    46032.    40343.
MAT=     4      41037.    44630.    42656.
------
XI=     1    -9.1   1.1   8.1
XI=     2     3.3 -11.1   7.7
XI=     3     2.5   1.7  -4.2
XI=     4     2.8   7.4 -10.2
MAT=     1      29389.    31121.    32298.
MAT=     2      31536.    29095.    32281.
MAT=     3      38412.    38273.    37165.
MAT=     4      37996.    38845.    35589.
------
start,29
Nitrososphaerota
XI=     1   -36.9  35.3   1.7
XI=     2     2.4  29.6 -32.0
XI=     3    73.7 -44.1 -29.6
XI=     4   -28.3 -42.2  70.5
MAT=     1      36948.    51295.    44615.
MAT=     2      45679.    51141.    38775.
MAT=     3      35192.    17453.    19635.
MAT=     4      19514.    17444.    34308.
------
XI=     1     0.9 -25.8  25.0
XI=     2    22.3 -27.3   5.0
XI=     3   -33.6  44.2 -10.5
XI=     4     1.2  30.1 -31.3
MAT=     1      46510.    41098.    51403.
MAT=     2      50979.    40906.    47465.
MAT=     3      17388.    28681.    20738.
MAT=     4      22456.    26648.    17727.
------
XI=     1     4.7  -0.1  -4.5
XI=     2    -4.7  -0.1   4.8
XI=     3   -32.1   3.2  28.9
XI=     4    32.2  -2.9 -29.3
MAT=     1      47986.    47010.    46114.
MAT=     2      45205.    46128.    47111.
MAT=     3      17551.    22659.    26377.
MAT=     4      26591.    21536.    17732.
------
XI=     1    10.3  -9.9  -0.4
XI=     2     3.5 -18.6  15.2
XI=     3   -35.3  18.2  17.1
XI=     4    17.1  21.0 -38.1
MAT=     1      46125.    42117.    43997.
MAT=     2      47942.    43427.    50338.
MAT=     3      18213.    26175.    26015.
MAT=     4      25053.    25614.    16984.
------
start,30
Nitrospinota
XI=     1   -12.8  45.6 -32.8
XI=     2   -31.0  46.6 -15.6
XI=     3     1.1 -42.4  41.3
XI=     4    38.7 -41.4   2.7
MAT=     1      29043.    38955.    25652.
MAT=     2      25065.    38051.    27646.
MAT=     3      38384.    30295.    45858.
MAT=     4      44842.    30032.    38178.
------
XI=     1    -3.3 -32.4  35.7
XI=     2    34.4 -32.3  -2.2
XI=     3     4.5  28.7 -33.2
XI=     4   -33.8  32.1   1.7
MAT=     1      31280.    26282.    37965.
MAT=     2      38039.    26561.    31736.
MAT=     3      37296.    41702.    30406.
MAT=     4      30718.    42788.    37226.
------
XI=     1    -4.7  22.1 -17.4
XI=     2   -18.5  21.8  -3.3
XI=     3     3.4 -21.0  17.6
XI=     4    19.3 -21.8   2.5
MAT=     1      32450.    37124.    30216.
MAT=     2      30326.    37392.    32993.
MAT=     3      36320.    31928.    38890.
MAT=     4      38238.    30890.    35234.
------
XI=     1     5.3 -59.2  53.9
XI=     2    66.3 -58.2  -8.1
XI=     3   -12.0  56.3 -44.2
XI=     4   -49.3  44.2   5.2
MAT=     1      29243.    18757.    37137.
MAT=     2      39473.    19159.    27333.
MAT=     3      37855.    50858.    31724.
MAT=     4      30763.    48559.    41139.
------
XI=     1    -3.0 -10.0  12.9
XI=     2    18.3  -7.0 -11.3
XI=     3    -3.9  11.4  -7.5
XI=     4    -9.6   3.7   5.9
MAT=     1      29790.    28617.    32457.
MAT=     2      32446.    28262.    27553.
MAT=     3      38135.    41006.    37457.
MAT=     4      36963.    39447.    39866.
------
XI=     1   -12.3  60.6 -48.2
XI=     2   -55.0  70.4 -15.4
XI=     3    24.4 -61.7  37.3
XI=     4    35.1 -53.8  18.7
MAT=     1      27521.    39590.    21568.
MAT=     2      20591.    41417.    27177.
MAT=     3      44113.    27829.    46538.
MAT=     4      45108.    28498.    42050.
------
XI=     1     2.1  -9.2   7.1
XI=     2     9.3  -3.1  -6.2
XI=     3     1.4   8.3  -9.7
XI=     4   -12.3   3.6   8.8
MAT=     1      33758.    31762.    34626.
MAT=     2      33758.    31632.    31090.
MAT=     3      36188.    37425.    34171.
MAT=     4      33628.    36514.    37447.
------
start,31
Nitrospirota
XI=     1   -16.6  56.2 -39.6
XI=     2   -39.0  57.2 -18.2
XI=     3     5.1 -44.8  39.7
XI=     4    38.8 -44.6   5.8
MAT=     1      22930.    34185.    19380.
MAT=     2      19641.    34575.    22874.
MAT=     3      44075.    34272.    50863.
MAT=     4      50687.    34301.    44216.
------
XI=     1    -0.8 -52.3  53.1
XI=     2    53.2 -54.3   1.1
XI=     3     4.2  42.0 -46.3
XI=     4   -45.7  41.9   3.8
MAT=     1      25298.    17333.    33616.
MAT=     2      33854.    17199.    25779.
MAT=     3      44217.    51663.    34268.
MAT=     4      33964.    51138.    43670.
------
XI=     1    13.5 -14.5   1.0
XI=     2     8.2  -7.4  -0.8
XI=     3   -11.8   9.9   1.9
XI=     4    -5.0   7.1  -2.0
MAT=     1      27216.    22908.    25290.
MAT=     2      26076.    23694.    24697.
MAT=     3      41610.    45907.    44323.
MAT=     4      42431.    44824.    43024.
------
XI=     1   -26.8  62.5 -35.7
XI=     2   -39.2  69.5 -30.3
XI=     3    27.4 -50.7  23.3
XI=     4    24.6 -53.2  28.6
MAT=     1      21032.    34751.    19672.
MAT=     2      19757.    36665.    21131.
MAT=     3      49307.    33844.    48499.
MAT=     4      47238.    32073.    48031.
------
XI=     1    -6.2  34.2 -27.9
XI=     2   -20.2  30.2 -10.0
XI=     3    -7.6 -27.3  34.8
XI=     4    29.1 -24.6  -4.5
MAT=     1      25306.    31642.    21900.
MAT=     2      23237.    31166.    24848.
MAT=     3      41475.    37611.    49788.
MAT=     4      47316.    36915.    40797.
------
start,32
Planctomycetota
XI=     1     6.0 -42.6  36.5
XI=     2    37.3 -41.2   3.9
XI=     3     4.1  30.4 -34.5
XI=     4   -35.8  30.8   5.0
MAT=     1      23916.    16750.    28407.
MAT=     2      28305.    16777.    23395.
MAT=     3      46760.    52059.    38961.
MAT=     4      38352.    51748.    46570.
------
XI=     1   -23.5  54.2 -30.7
XI=     2   -30.0  55.6 -25.6
XI=     3     1.8 -40.7  38.9
XI=     4    37.6 -40.0   2.4
MAT=     1      19622.    31102.    18571.
MAT=     2      18790.    31462.    19433.
MAT=     3      46028.    37474.    53501.
MAT=     4      52894.    37296.    45829.
------
XI=     1     5.0   3.1  -8.1
XI=     2    -5.5   7.1  -1.5
XI=     3    -8.4  -0.8   9.3
XI=     4     8.9  -6.7  -2.2
MAT=     1      23801.    23510.    21861.
MAT=     2      22523.    24394.    23115.
MAT=     3      44141.    45680.    47717.
MAT=     4      46868.    43750.    44640.
------
XI=     1    -8.6  20.7 -12.0
XI=     2    -2.0  13.9 -12.0
XI=     3     6.6 -15.8   9.2
XI=     4     0.1  -6.4   6.2
MAT=     1      14749.    18362.    14329.
MAT=     2      21236.    23505.    19810.
MAT=     3      45778.    41313.    46281.
MAT=     4      55570.    54153.    56914.
------
XI=     1    13.4 -60.6  47.3
XI=     2    55.7 -64.9   9.2
XI=     3     1.3  50.8 -52.1
XI=     4   -51.6  40.4  11.3
MAT=     1      24722.    13871.    29694.
MAT=     2      30923.    13240.    24114.
MAT=     3      46482.    56495.    35654.
MAT=     4      35206.    53728.    47871.
------
XI=     1    14.5  10.6 -25.1
XI=     2   -30.4   9.0  21.3
XI=     3   -21.6  -7.4  29.0
XI=     4    32.8  -6.4 -26.4
MAT=     1      24256.    23695.    18527.
MAT=     2      16771.    22342.    24084.
MAT=     3      43518.    46440.    53926.
MAT=     4      52788.    44856.    40797.
------
XI=     1   -12.2  48.7 -36.5
XI=     2   -44.0  52.5  -8.5
XI=     3    10.3 -42.4  32.1
XI=     4    33.5 -36.0   2.5
MAT=     1      22503.    31729.    18820.
MAT=     2      18750.    33676.    24239.
MAT=     3      45813.    35377.    50128.
MAT=     4      50268.    36552.    44147.
------
start,33
Pseudomonadota
XI=     1     3.6  39.8 -43.4
XI=     2   -43.4  39.9   3.5
XI=     3    13.7 -37.5  23.9
XI=     4    23.8 -37.4  13.6
MAT=     1      32580.    38784.    24511.
MAT=     2      24601.    38928.    32655.
MAT=     3      39215.    29850.    41077.
MAT=     4      40937.    29771.    39090.
------
XI=     1     6.7  46.6 -53.2
XI=     2   -54.2  46.9   7.3
XI=     3    -1.8 -37.8  39.5
XI=     4    45.4 -49.0   3.7
MAT=     1      32987.    39831.    22724.
MAT=     2      22042.    39237.    32503.
MAT=     3      36096.    29542.    43626.
MAT=     4      46209.    28724.    38481.
------
XI=     1   -12.6 -19.3  31.9
XI=     2    33.5 -19.6 -13.9
XI=     3    11.3  18.1 -29.5
XI=     4   -31.1  18.7  12.4
MAT=     1      30227.    29069.    37909.
MAT=     2      37855.    28725.    29714.
MAT=     3      38644.    39887.    31198.
MAT=     4      30607.    39652.    38512.
------
XI=     1     6.2  28.1 -34.3
XI=     2   -35.3  19.7  15.6
XI=     3   -16.4 -22.4  38.8
XI=     4    44.6 -24.1 -20.5
MAT=     1      34985.    38850.    27852.
MAT=     2      26475.    36013.    35288.
MAT=     3      32837.    31745.    42807.
MAT=     4      43036.    30726.    31387.
------
XI=     1    15.4  45.6 -61.0
XI=     2   -60.5  47.0  13.5
XI=     3   -15.7 -48.9  64.6
XI=     4    58.5 -37.8 -20.6
MAT=     1      34160.    39307.    21119.
MAT=     2      21789.    40323.    34553.
MAT=     3      34091.    27998.    48817.
MAT=     4      47293.    29706.    32845.
------
XI=     1     8.8   1.2 -10.0
XI=     2     2.5  -1.2  -1.2
XI=     3    -1.3  -1.1   2.4
XI=     4    -9.5   1.0   8.5
MAT=     1      35624.    34290.    32300.
MAT=     2      31644.    31009.    31009.
MAT=     3      35470.    35514.    36148.
MAT=     4      34596.    36520.    37876.
------
start,34
Rhodothermota
XI=     1   -23.4  68.7 -45.3
XI=     2   -43.8  68.8 -25.0
XI=     3     4.0 -49.8  45.7
XI=     4    44.2 -48.5   4.3
MAT=     1      18618.    31918.    15463.
MAT=     2      16074.    32494.    18817.
MAT=     3      47451.    36509.    55932.
MAT=     4      55190.    36413.    47122.
------
XI=     1     4.8 -11.2   6.4
XI=     2     6.1 -13.7   7.7
XI=     3     5.1  11.4 -16.5
XI=     4   -12.7   6.0   6.7
MAT=     1      21994.    19711.    22219.
MAT=     2      22378.    19552.    22611.
MAT=     3      48140.    49437.    43719.
MAT=     4      44822.    48633.    48785.
------
XI=     1    25.6 -18.2  -7.4
XI=     2   -11.4 -19.8  31.2
XI=     3    -6.8  10.3  -3.5
XI=     4    -2.9  15.4 -12.5
MAT=     1      24340.    18195.    19713.
MAT=     2      18652.    17482.    24559.
MAT=     3      46631.    50160.    47326.
MAT=     4      47710.    51495.    45735.
------
start,35
Spirochaetota
XI=     1    -2.6  -4.5   7.2
XI=     2     7.8  -3.3  -4.5
XI=     3   -11.8   6.6   5.2
XI=     4     4.9   3.8  -8.7
MAT=     1      44297.    43920.    46254.
MAT=     2      46542.    44315.    44076.
MAT=     3      22010.    24775.    24558.
MAT=     4      24484.    24323.    22446.
------
XI=     1   -24.2  20.8   3.5
XI=     2     1.6  19.9 -21.5
XI=     3    55.6 -28.4 -27.2
XI=     4   -26.5 -23.9  50.4
MAT=     1      38706.    47574.    44161.
MAT=     2      43918.    47535.    39369.
MAT=     3      33637.    20744.    20922.
MAT=     4      21072.    21480.    32881.
------
XI=     1     2.3 -21.9  19.6
XI=     2    19.0 -22.6   3.6
XI=     3   -20.3  30.9 -10.6
XI=     4    -8.4  29.2 -20.8
MAT=     1      45745.    40887.    49227.
MAT=     2      48972.    40626.    45882.
MAT=     3      20466.    28086.    21916.
MAT=     4      22151.    27735.    20308.
------
XI=     1    15.6   0.4 -16.0
XI=     2    -8.9  -4.3  13.2
XI=     3   -31.9  -0.4  32.3
XI=     4    23.7   5.4 -29.1
MAT=     1      46394.    43389.    40168.
MAT=     2      41622.    42528.    45963.
MAT=     3      20784.    25682.    30750.
MAT=     4      28534.    25735.    20452.
------
XI=     1   -42.0  27.3  14.7
XI=     2    -3.3   4.9  -1.6
XI=     3    56.4 -26.2 -30.3
XI=     4    -0.6 -14.1  14.7
MAT=     1      33947.    47426.    44965.
MAT=     2      42889.    44523.    43231.
MAT=     3      35603.    22554.    21903.
MAT=     4      24894.    22830.    27235.
------
XI=     1    -9.9   9.0   0.8
XI=     2    -4.3  12.2  -7.9
XI=     3    13.4  -9.0  -4.4
XI=     4     6.5 -20.6  14.1
MAT=     1      44462.    48305.    46642.
MAT=     2      45507.    48847.    44759.
MAT=     3      23688.    20477.    21135.
MAT=     4      23675.    19704.    24797.
------
XI=     1    11.5 -11.9   0.4
XI=     2     5.1 -28.3  23.2
XI=     3   -18.4  29.2 -10.8
XI=     4    -3.0  22.1 -19.0
MAT=     1      44884.    40306.    42712.
MAT=     2      44585.    37985.    48141.
MAT=     3      21505.    28702.    22655.
MAT=     4      26359.    30341.    23826.
------
XI=     1   -12.2  21.7  -9.5
XI=     2   -10.6  22.7 -12.1
XI=     3    40.3 -32.6  -7.8
XI=     4   -10.6 -24.9  35.6
MAT=     1      43567.    50423.    44103.
MAT=     2      39637.    46068.    39347.
MAT=     3      30794.    19696.    23469.
MAT=     4      23336.    21147.    30414.
------
XI=     1     4.1  -4.9   0.8
XI=     2    16.2  -4.1 -12.1
XI=     3     0.4   0.8  -1.1
XI=     4   -27.2  11.3  15.9
MAT=     1      46677.    44844.    45997.
MAT=     2      46780.    42765.    41200.
MAT=     3      23925.    23987.    23699.
MAT=     4      19951.    25737.    26437.
------
start,36
Synergistota
XI=     1    -0.9  22.9 -22.0
XI=     2   -24.7  22.2   2.5
XI=     3   -17.1 -22.2  39.3
XI=     4    42.3 -24.3 -17.9
MAT=     1      35686.    39988.    31872.
MAT=     2      30834.    39265.    35726.
MAT=     3      28682.    27804.    38323.
MAT=     4      42131.    30277.    31412.
------
XI=     1     4.0 -11.1   7.1
XI=     2     7.3 -13.2   5.9
XI=     3     0.7   8.4  -9.1
XI=     4   -12.6  17.3  -4.7
MAT=     1      37729.    34954.    38284.
MAT=     2      37527.    33804.    37285.
MAT=     3      31725.    33037.    30040.
MAT=     4      30353.    35539.    31725.
------
XI=     1     2.1   8.1 -10.1
XI=     2    -9.2   0.2   9.0
XI=     3   -19.3  -6.3  25.6
XI=     4    26.6  -2.5 -24.1
MAT=     1      37579.    38685.    35332.
MAT=     2      34137.    35832.    37437.
MAT=     3      28662.    30891.    36367.
MAT=     4      36955.    31926.    28198.
------
XI=     1    11.1 -21.5  10.4
XI=     2    21.3  -8.4 -12.9
XI=     3     9.2  20.5 -29.7
XI=     4   -42.9  11.4  31.5
MAT=     1      39631.    33597.    39510.
MAT=     2      39317.    33983.    33163.
MAT=     3      33066.    34997.    26429.
MAT=     4      25319.    34756.    38231.
------
start,37
Termoproteota
XI=     1   -12.0  23.4 -11.4
XI=     2   -11.4  25.6 -14.2
XI=     3    -6.8 -20.8  27.6
XI=     4    29.7 -27.1  -2.6
MAT=     1      31474.    37676.    31572.
MAT=     2      31386.    37867.    30888.
MAT=     3      34120.    31616.    40302.
MAT=     4      40354.    30174.    34571.
------
XI=     1   -14.2 -27.1  41.3
XI=     2    43.5 -25.1 -18.4
XI=     3    10.0  27.5 -37.6
XI=     4   -38.4  22.8  15.6
MAT=     1      30592.    28343.    40262.
MAT=     2      40458.    28527.    29703.
MAT=     3      37854.    41028.    29219.
MAT=     4      28429.    39435.    38148.
------
XI=     1    -5.3  35.1 -29.8
XI=     2   -29.8  38.4  -8.6
XI=     3    -1.4 -36.5  37.9
XI=     4    35.5 -34.6  -0.8
MAT=     1      32378.    39457.    28088.
MAT=     2      27694.    39563.    31393.
MAT=     3      35576.    29225.    42686.
MAT=     4      41685.    29089.    35167.
------
start,38
Thermodesulfobacteriota
XI=     1   -44.1  27.5  16.6
XI=     2    16.4  24.4 -40.8
XI=     3    76.4 -31.3 -45.1
XI=     4   -43.9 -31.4  75.3
MAT=     1      32442.    46191.    44082.
MAT=     2      44959.    46507.    33879.
MAT=     3      39881.    22594.    20375.
MAT=     4      20051.    22041.    38997.
------
XI=     1     8.2  15.0 -23.2
XI=     2   -26.0  12.1  13.9
XI=     3     2.1 -13.7  11.6
XI=     4    20.1 -20.3   0.2
MAT=     1      44422.    45740.    38262.
MAT=     2      37684.    45143.    45503.
MAT=     3      25628.    23202.    27088.
MAT=     4      29599.    23249.    26481.
------
start,39
Thermomicrobia
XI=     1   -17.7  48.5 -30.8
XI=     2   -27.2  48.4 -21.2
XI=     3     7.0 -35.9  28.9
XI=     4    27.4 -38.2  10.9
MAT=     1      21708.    31737.    19727.
MAT=     2      20534.    32059.    21445.
MAT=     3      45499.    36969.    49838.
MAT=     4      49592.    36568.    46323.
------
XI=     1    -7.6 -34.6  42.2
XI=     2    35.9 -34.9  -0.9
XI=     3     6.7  25.3 -32.0
XI=     4   -28.3  28.3   0.0
MAT=     1      23860.    19728.    31503.
MAT=     2      29953.    19206.    24369.
MAT=     3      45142.    48815.    37472.
MAT=     4      38378.    49584.    43990.
------
XI=     1    -2.3  42.0 -39.7
XI=     2   -39.7  44.1  -4.4
XI=     3    -1.1 -33.8  34.9
XI=     4    34.0 -32.3  -1.7
MAT=     1      23667.    30315.    18035.
MAT=     2      19188.    32106.    24636.
MAT=     3      44645.    38115.    51837.
MAT=     4      49834.    36798.    42825.
------
start,40
Thermotogota
XI=     1     5.1  -2.8  -2.2
XI=     2    -8.8   0.1   8.7
XI=     3   -24.0   5.5  18.5
XI=     4    28.8  -1.6 -27.1
MAT=     1      48283.    46662.    46785.
MAT=     2      42985.    44765.    46492.
MAT=     3      19060.    23363.    25254.
MAT=     4      27004.    22544.    18803.
------
XI=     1     2.2   1.0  -3.2
XI=     2     0.9  -2.8   1.9
XI=     3     2.6  -2.8   0.2
XI=     4    -6.6   5.0   1.6
MAT=     1      47023.    46796.    45934.
MAT=     2      44134.    43408.    44331.
MAT=     3      23338.    22551.    22990.
MAT=     4      22838.    24578.    24079.
------
XI=     1    16.6 -21.1   4.5
XI=     2     5.7 -17.8  12.1
XI=     3   -35.0  25.3   9.7
XI=     4     4.5  28.5 -33.0
MAT=     1      49358.    41726.    46907.
MAT=     2      47187.    42450.    48486.
MAT=     3      17927.    26825.    24523.
MAT=     4      22861.    26332.    17417.
------
XI=     1     3.6  11.1 -14.7
XI=     2   -10.3  11.3  -1.0
XI=     3    -3.5 -15.8  19.3
XI=     4    12.4 -14.5   2.0
MAT=     1      46461.    47958.    42757.
MAT=     2      43052.    47367.    44904.
MAT=     3      22836.    21004.    26225.
MAT=     4      24984.    21004.    23447.
------
start,41
Verrucomicrobiota
XI=     1   -12.0  25.0 -13.0
XI=     2   -14.4  28.7 -14.4
XI=     3    56.0 -32.0 -24.0
XI=     4   -24.7 -31.3  56.0
MAT=     1      38275.    45358.    38077.
MAT=     2      37503.    45720.    37508.
MAT=     3      37146.    22914.    24203.
MAT=     4      24410.    23342.    37546.
------
XI=     1     5.5 -27.2  21.7
XI=     2    20.1 -27.3   7.2
XI=     3   -31.2  32.4  -1.2
XI=     4     1.1  32.2 -33.3
MAT=     1      42079.    35805.    45185.
MAT=     2      44248.    35199.    41779.
MAT=     3      23240.    33578.    28125.
MAT=     4      27767.    32752.    22245.
------
XI=     1    -9.1   6.3   2.9
XI=     2   -11.3   3.5   7.9
XI=     3    -7.2   3.4   3.8
XI=     4    32.6 -15.5 -17.1
MAT=     1      39771.    42750.    42090.
MAT=     2      38060.    40877.    41712.
MAT=     3      28154.    29893.    29960.
MAT=     4      31348.    23814.    23572.
------
XI=     1    -1.9   7.7  -5.8
XI=     2    -1.6  14.8 -13.1
XI=     3    30.6 -15.1 -15.5
XI=     4   -26.3 -10.8  37.1
MAT=     1      39807.    41623.    39049.
MAT=     2      38855.    41940.    36687.
MAT=     3      33655.    26197.    26127.
MAT=     4      25016.    27572.    35470.
------
start,42
Ecoli
XI=     1     6.9  41.7 -48.6
XI=     2   -48.5  43.0   5.5
XI=     3    10.4 -41.8  31.3
XI=     4    29.3 -39.5  10.2
MAT=     1      34124.    40185.    24455.
MAT=     2      24211.    40060.    33553.
MAT=     3      37909.    28446.    41693.
MAT=     4      41089.    28642.    37632.
------
XI=     1     7.1  34.9 -42.0
XI=     2   -46.3  28.9  17.4
XI=     3   -12.2 -24.5  36.7
XI=     4    49.8 -37.8 -12.0
MAT=     1      34845.    39744.    26225.
MAT=     2      25201.    38374.    36357.
MAT=     3      32087.    29920.    40763.
MAT=     4      45200.    29295.    33989.
------
XI=     1   -14.7 -21.3  36.0
XI=     2    43.2 -26.8 -16.4
XI=     3     3.3  23.9 -27.2
XI=     4   -30.9  22.6   8.2
MAT=     1      30450.    29299.    39284.
MAT=     2      40744.    28521.    30328.
MAT=     3      35999.    39715.    30521.
MAT=     4      30141.    39798.    37201.
------
XI=     1   -10.0  21.7 -11.7
XI=     2   -12.7  10.1   2.6
XI=     3    12.4 -18.5   6.1
XI=     4     9.9 -12.7   2.8
MAT=     1      31934.    37523.    31641.
MAT=     2      31271.    35279.    33963.
MAT=     3      37854.    32275.    36713.
MAT=     4      36274.    32256.    35016.
------
XI=     1    -3.6  41.3 -37.6
XI=     2   -43.2  29.0  14.2
XI=     3    16.0 -28.4  12.4
XI=     4    28.7 -38.3   9.6
MAT=     1      31457.    39177.    25611.
MAT=     2      25351.    37915.    35335.
MAT=     3      37915.    29972.    37284.
MAT=     4      42610.    30269.    39103.
------
XI=     1     2.1  19.7 -21.8
XI=     2    -9.2   7.9   1.3
XI=     3    -9.0 -11.4  20.4
XI=     4    16.1 -16.6   0.5
MAT=     1      35343.    38493.    31061.
MAT=     2      33080.    36119.    34943.
MAT=     3      32104.    31682.    37273.
MAT=     4      36807.    31039.    34056.
------
