# Supplementary material for: Regions Enriched with Reverse Complement Triplets in Bacterial Genomes
Source: Int J Mol Sci. 2026 Feb 28;27(5):2301. doi: 10.3390/ijms27052301 (PMC12985086; doi:10.3390/ijms27052301)
Supplement: Supplementary file 1 [file ijms-27-02301-s001.zip › for_send/group100.txt]

Center=          1
START  IM=     153  KOL(IM)=      77
NAM=Pseudomonadota                  NAM1=    33
          1/A, 1/G, 2/A, 2/T, 3/T, 3/C, 3/G                 
           6.7 45.4 46.6 46.9  7.3 39.5  3.7                
-----------------
K=       1  J=     2  NAM=Acidobacterium                  NAM1=     0
          1/C, 1/G, 2/A, 2/T, 3/C, 3/G                      
           8.3 39.1 57.4 59.3 38.7  9.0                     
K=       2  J=     3  NAM=Acidobacterium                  NAM1=     0
          1/C, 1/G, 2/A, 2/T, 3/C, 3/G                      
          21.0 11.4 36.3 42.9  7.8 25.0                     
K=       3  J=     5  NAM=Acidobacterium                  NAM1=     0
          1/C, 1/G, 2/A, 2/T, 3/C, 3/G                      
           4.9 21.3 27.5 30.9 21.1  4.4                     
K=       4  J=     6  NAM=Acidobacterium                  NAM1=     0
          1/C, 1/G, 2/A, 2/T, 3/T, 3/C, 3/G                 
          13.0  9.0 28.7 20.0  6.2  4.4 13.4                
K=       5  J=     8  NAM=Actinomycetota                  NAM1=     1
          1/C, 1/G, 2/A, 2/T, 3/C, 3/G                      
           9.5 22.2 40.8 41.8 21.2  7.6                     
K=       6  J=     9  NAM=Aquificota                      NAM1=     2
          1/A, 1/G, 2/A, 2/T, 3/T, 3/C                      
          14.3 20.1 19.1 17.8 11.7 27.3                     
K=       7  J=    14  NAM=Aquificota                      NAM1=     2
          1/G, 2/A, 2/T, 3/C                                
          47.8 26.5 24.3 51.1                               
K=       8  J=    15  NAM=Armatimonadota                  NAM1=     3
          1/G, 2/A, 2/T, 3/C                                
          45.5 51.3 50.2 43.3                               
K=       9  J=    16  NAM=Armatimonadota                  NAM1=     3
          1/G, 2/A, 2/T, 3/T, 3/C                           
          28.8 16.0 17.8  3.5 25.3                          
K=      10  J=    23  NAM=Bacillota                       NAM1=     5
          1/G, 2/A, 2/T, 3/C                                
          29.8  8.4 10.0 36.1                               
K=      11  J=    24  NAM=Bacteroidota                    NAM1=     6
          1/G, 2/A, 2/T, 3/C                                
          46.9 34.9 40.7 43.0                               
K=      12  J=    27  NAM=Bacteroidota                    NAM1=     6
          1/G, 2/A, 2/T, 3/T, 3/C                           
          55.5 15.2 20.7  3.6 43.9                          
K=      13  J=    28  NAM=Bacteroidota                    NAM1=     6
          1/A, 1/C, 1/G, 2/A, 2/T, 3/C                      
           4.8  3.5 16.4 32.7 22.3 41.2                     
K=      14  J=    30  NAM=Balneolota                      NAM1=     7
          1/A, 1/G, 2/A, 2/T, 3/T, 3/C                      
           7.3 46.6 33.4 33.9  8.6 45.6                     
K=      15  J=    32  NAM=Balneolota                      NAM1=     7
          1/A, 1/C, 1/G, 2/A, 2/T, 3/T, 3/C, 3/G            
          13.8 11.4 26.5 27.4 40.9  7.4 25.3 12.9           
K=      16  J=    35  NAM=Bdellovibrionota                NAM1=     8
          1/G, 2/A, 2/T, 3/C                                
          10.9 10.6 11.9 12.8                               
K=      17  J=    37  NAM=Bdellovibrionota                NAM1=     8
          1/G, 2/A, 2/T, 3/T, 3/C                           
          54.3 32.2 28.9 12.2 37.2                          
K=      18  J=    39  NAM=Bdellovibrionota                NAM1=     8
          1/A, 1/G, 2/A, 2/T, 3/T, 3/C                      
           5.9 26.2 13.0  8.5  8.6 24.2                     
K=      19  J=    41  NAM=Bdellovibrionota                NAM1=     8
          1/A, 1/G, 2/A, 2/T, 3/C                           
          26.7 31.1 22.9 32.0 64.7                          
K=      20  J=    47  NAM=Calditrichota                   NAM1=    10
          1/A, 1/G, 2/A, 2/T, 3/T, 3/C                      
           4.3 28.2 28.5 23.4  7.4 26.7                     
K=      21  J=    49  NAM=Calditrichota                   NAM1=    10
          1/A, 1/G, 2/A, 2/T, 3/T, 3/C                      
          19.7 33.4 11.7 13.7 21.0 33.6                     
K=      22  J=    51  NAM=Calditrichota                   NAM1=    10
          1/A, 1/G, 2/A, 2/T, 3/T, 3/C                      
          31.0 20.7 24.1 33.6  8.9 49.8                     
K=      23  J=    52  NAM=Calditrichota                   NAM1=    10
          1/C, 2/A, 2/T, 3/G                                
          12.4 11.0 11.7  9.3                               
K=      24  J=    53  NAM=Calditrichota                   NAM1=    10
          1/G, 2/A, 2/T, 3/T, 3/C                           
          38.2 21.9 17.7 12.1 17.1                          
K=      25  J=    54  NAM=Campylobacterota                NAM1=    11
          1/G, 2/A, 3/T, 3/C                                
           6.5  3.7  4.0  6.0                               
K=      26  J=    56  NAM=Campylobacterota                NAM1=    11
          1/A, 1/G, 2/A, 2/T, 3/T, 3/C                      
           9.9 50.9 25.7 19.0 19.6 42.3                     
K=      27  J=    57  NAM=Campylobacterota                NAM1=    11
          1/A, 1/G, 2/A, 2/T, 3/C                           
           7.4 25.4 20.1 32.1 42.2                          
K=      28  J=    63  NAM=Chlorobiota                     NAM1=    13
          1/A, 1/G, 2/A, 2/T, 3/T, 3/C                      
          23.0 32.0 19.6 19.9 17.0 46.0                     
K=      29  J=    64  NAM=Chlorobiota                     NAM1=    13
          1/A, 1/G, 2/A, 2/T, 3/T, 3/C                      
          10.8 44.4 15.3 22.7 21.9 16.3                     
K=      30  J=    67  NAM=Chloroflexota                   NAM1=    14
          1/G, 2/A, 2/T, 3/C                                
          56.2 49.6 50.9 54.8                               
K=      31  J=    69  NAM=Chloroflexota                   NAM1=    14
          1/A, 1/G, 2/A, 2/T, 3/T, 3/C                      
           7.1 31.9 18.4 30.3  5.8 27.2                     
K=      32  J=    70  NAM=Chrysiogenota                   NAM1=    15
          1/C, 1/G, 2/A, 2/T, 3/C, 3/G                      
          10.5 39.8 57.0 55.9 38.2 10.4                     
K=      33  J=    75  NAM=Deferribacterota                NAM1=    17
          1/A, 1/G, 2/A, 2/T, 3/T, 3/C                      
          14.8 33.3  8.9  7.0 18.2 29.7                     
K=      34  J=    78  NAM=Deferribacterota                NAM1=    17
          1/A, 1/G, 2/A, 2/T, 3/T, 3/C                      
          23.5 13.4 13.7 24.2  8.2 37.2                     
K=      35  J=    79  NAM=Deinococcota                    NAM1=    18
          1/G, 2/A, 2/T, 3/C, 3/G                           
          46.2 75.4 76.0 48.2  6.1                          
K=      36  J=    91  NAM=Fibrobacterota                  NAM1=    21
          1/G, 2/A, 2/T, 3/C                                
          47.2 33.5 37.0 53.0                               
K=      37  J=   100  NAM=Gemmatimonadota                 NAM1=    23
          1/C, 1/G, 2/A, 2/T, 3/C, 3/G                      
           4.5 40.2 56.6 57.9 40.1  3.0                     
K=      38  J=   102  NAM=Gemmatimonadota                 NAM1=    23
          1/C, 1/G, 2/A, 2/T, 3/C, 3/G                      
          36.1 19.6 59.9 51.2 19.1  8.9                     
K=      39  J=   104  NAM=Gemmatimonadota                 NAM1=    23
          1/A, 1/T, 1/C, 2/C, 2/G, 3/A, 3/G                 
          20.9 30.3  4.1 16.4 15.9  5.0 27.2                
K=      40  J=   110  NAM=Kiritimatiellota                NAM1=    25
          1/A, 1/G, 2/A, 2/T, 3/T, 3/C                      
           4.4 67.8 24.2 25.0  7.1 67.4                     
K=      41  J=   112  NAM=Lentisphaerota                  NAM1=    26
          1/C, 1/G, 2/A, 2/T, 3/C, 3/G                      
           4.4 34.1 46.6 46.0 34.2  5.4                     
K=      42  J=   114  NAM=Lentisphaerota                  NAM1=    26
          1/A, 1/G, 2/A, 2/T, 3/C, 3/G                      
           3.6 25.3 32.8 45.7 32.5 10.9                     
K=      43  J=   118  NAM=Lentisphaerota                  NAM1=    26
          1/C, 1/G, 2/A, 2/T, 3/C, 3/G                      
          28.5 13.5 59.9 47.5 23.1 25.4                     
K=      44  J=   123  NAM=Myxococcota                     NAM1=    28
          1/C, 1/G, 2/A, 2/T, 3/C, 3/G                      
           5.1 35.6 49.3 49.3 35.7  5.8                     
K=      45  J=   125  NAM=Myxococcota                     NAM1=    28
          1/C, 2/G, 3/A, 3/T                                
          13.5 10.8  9.8  5.1                               
K=      46  J=   126  NAM=Myxococcota                     NAM1=    28
          1/C, 1/G, 2/A, 2/T, 3/C                           
          20.2 45.0 65.7 70.1 45.5                          
K=      47  J=   128  NAM=Myxococcota                     NAM1=    28
          1/T, 2/G, 3/A, 3/T                                
           3.3  7.4  8.1  7.7                               
K=      48  J=   133  NAM=Nitrospinota                    NAM1=    30
          1/G, 2/A, 2/T, 3/C                                
          38.7 45.6 46.6 41.3                               
K=      49  J=   135  NAM=Nitrospinota                    NAM1=    30
          1/C, 1/G, 2/A, 2/T, 3/C                           
           3.4 19.3 22.1 21.8 17.6                          
K=      50  J=   138  NAM=Nitrospinota                    NAM1=    30
          1/C, 1/G, 2/A, 2/T, 3/C, 3/G                      
          24.4 35.1 60.6 70.4 37.3 18.7                     
K=      51  J=   139  NAM=Nitrospinota                    NAM1=    30
          1/T, 2/C, 2/G, 3/A, 3/G                           
           9.3  8.3  3.6  7.1  8.8                          
K=      52  J=   140  NAM=Nitrospirota                    NAM1=    31
          1/C, 1/G, 2/A, 2/T, 3/C, 3/G                      
           5.1 38.8 56.2 57.2 39.7  5.8                     
K=      53  J=   142  NAM=Nitrospirota                    NAM1=    31
          1/A, 1/T, 2/C, 2/G                                
          13.5  8.2  9.9  7.1                               
K=      54  J=   143  NAM=Nitrospirota                    NAM1=    31
          1/C, 1/G, 2/A, 2/T, 3/C, 3/G                      
          27.4 24.6 62.5 69.5 23.3 28.6                     
K=      55  J=   144  NAM=Nitrospirota                    NAM1=    31
          1/G, 2/A, 2/T, 3/C                                
          29.1 34.2 30.2 34.8                               
K=      56  J=   146  NAM=Planctomycetota                 NAM1=    32
          1/G, 2/A, 2/T, 3/C                                
          37.6 54.2 55.6 38.9                               
K=      57  J=   147  NAM=Planctomycetota                 NAM1=    32
          1/A, 1/G, 2/A, 2/T, 3/C                           
           5.0  8.9  3.1  7.1  9.3                          
K=      58  J=   148  NAM=Planctomycetota                 NAM1=    32
          1/C, 2/A, 2/T, 3/C, 3/G                           
           6.6 20.7 13.9  9.2  6.2                          
K=      59  J=   151  NAM=Planctomycetota                 NAM1=    32
          1/C, 1/G, 2/A, 2/T, 3/C                           
          10.3 33.5 48.7 52.5 32.1                          
K=      60  J=   152  NAM=Pseudomonadota                  NAM1=    33
          1/A, 1/C, 1/G, 2/A, 2/T, 3/T, 3/C, 3/G            
           3.6 13.7 23.8 39.8 39.9  3.5 23.9 13.6           
K=      61  J=   155  NAM=Pseudomonadota                  NAM1=    33
          1/A, 1/G, 2/A, 2/T, 3/T, 3/C                      
           6.2 44.6 28.1 19.7 15.6 38.8                     
K=      62  J=   156  NAM=Pseudomonadota                  NAM1=    33
          1/A, 1/G, 2/A, 2/T, 3/T, 3/C                      
          15.4 58.5 45.6 47.0 13.5 64.6                     
K=      63  J=   158  NAM=Rhodothermota                   NAM1=    34
          1/C, 1/G, 2/A, 2/T, 3/C, 3/G                      
           4.0 44.2 68.7 68.8 45.7  4.3                     
K=      64  J=   169  NAM=Spirochaetota                   NAM1=    35
          1/A, 1/T, 2/G, 3/G                                
           4.1 16.2 11.3 15.9                               
K=      65  J=   170  NAM=Synergistota                    NAM1=    36
          1/G, 2/A, 2/T, 3/C                                
          42.3 22.9 22.2 39.3                               
K=      66  J=   173  NAM=Synergistota                    NAM1=    36
          1/A, 1/T, 1/C, 2/C, 2/G, 3/A, 3/G                 
          11.1 21.3  9.2 20.5 11.4 10.4 31.5                
K=      67  J=   174  NAM=Termoproteota                   NAM1=    37
          1/G, 2/A, 2/T, 3/C                                
          29.7 23.4 25.6 27.6                               
K=      68  J=   176  NAM=Termoproteota                   NAM1=    37
          1/G, 2/A, 2/T, 3/C                                
          35.5 35.1 38.4 37.9                               
K=      69  J=   178  NAM=Thermodesulfobacteriota         NAM1=    38
          1/A, 1/G, 2/A, 2/T, 3/T, 3/C                      
           8.2 20.1 15.0 12.1 13.9 11.6                     
K=      70  J=   179  NAM=Thermomicrobia                  NAM1=    39
          1/C, 1/G, 2/A, 2/T, 3/C, 3/G                      
           7.0 27.4 48.5 48.4 28.9 10.9                     
K=      71  J=   181  NAM=Thermomicrobia                  NAM1=    39
          1/G, 2/A, 2/T, 3/C                                
          34.0 42.0 44.1 34.9                               
K=      72  J=   185  NAM=Thermotogota                    NAM1=    40
          1/A, 1/G, 2/A, 2/T, 3/C                           
           3.6 12.4 11.1 11.3 19.3                          
K=      73  J=   190  NAM=Ecoli                           NAM1=    42
          1/A, 1/C, 1/G, 2/A, 2/T, 3/T, 3/C, 3/G            
           6.9 10.4 29.3 41.7 43.0  5.5 31.3 10.2           
K=      74  J=   191  NAM=Ecoli                           NAM1=    42
          1/A, 1/G, 2/A, 2/T, 3/T, 3/C                      
           7.1 49.8 34.9 28.9 17.4 36.7                     
K=      75  J=   193  NAM=Ecoli                           NAM1=    42
          1/C, 1/G, 2/A, 2/T, 3/C                           
          12.4  9.9 21.7 10.1  6.1                          
K=      76  J=   194  NAM=Ecoli                           NAM1=    42
          1/C, 1/G, 2/A, 2/T, 3/T, 3/C, 3/G                 
          16.0 28.7 41.3 29.0 14.2 12.4  9.6                
K=      77  J=   195  NAM=Ecoli                           NAM1=    42
          1/G, 2/A, 2/T, 3/C                                
          16.1 19.7  7.9 20.4                               
Center=          2
START  IM=      43  KOL(IM)=      36
NAM=Caldisericota                   NAM1=     9
          1/T, 2/C, 2/G, 3/A                                
          44.5 38.1 48.4 38.9                               
-----------------
K=       1  J=     1  NAM=Acidobacterium                  NAM1=     0
          1/T, 2/C, 2/G, 3/A                                
          42.0 31.5 32.8 44.7                               
K=       2  J=     4  NAM=Acidobacterium                  NAM1=     0
          1/A, 1/T, 2/C, 2/G, 3/A, 3/T                      
           7.2 27.0 33.0 24.8 30.3  5.8                     
K=       3  J=    17  NAM=Armatimonadota                  NAM1=     3
          1/A, 1/T, 2/C, 2/G, 3/A, 3/T                      
          16.1 30.6 33.4 32.3 19.3  6.1                     
K=       4  J=    19  NAM=Atribacterota                   NAM1=     4
          1/T, 2/C, 2/G, 3/A, 3/T, 3/C                      
          16.1 17.4 33.4 16.5  4.8  5.7                     
K=       5  J=    38  NAM=Bdellovibrionota                NAM1=     8
          1/T, 2/C, 2/G, 3/A                                
          30.7 31.7 28.6 31.4                               
K=       6  J=    50  NAM=Calditrichota                   NAM1=    10
          1/T, 2/C, 2/G, 3/A                                
          32.0 30.7 29.1 30.9                               
K=       7  J=    59  NAM=Chlamydiota                     NAM1=    12
          1/A, 1/T, 1/G, 2/C, 2/G, 3/A, 3/T, 3/C            
           3.3 15.8  5.2 25.0 25.6 17.6  4.8  3.7           
K=       8  J=    62  NAM=Chlorobiota                     NAM1=    13
          1/A, 1/T, 1/G, 2/C, 2/G, 3/A, 3/T, 3/C            
          10.8 11.5 10.9 22.8 20.2 11.2  5.5 12.4           
K=       9  J=    68  NAM=Chloroflexota                   NAM1=    14
          1/T, 1/C, 2/C, 2/G, 3/A, 3/G                      
          43.0 15.2 28.7 30.5 45.3 12.2                     
K=      10  J=    71  NAM=Chrysiogenota                   NAM1=    15
          1/T, 2/C, 2/G, 3/A                                
          51.2 35.8 33.7 51.9                               
K=      11  J=    77  NAM=Deferribacterota                NAM1=    17
          1/A, 1/T, 1/G, 2/C, 2/G, 3/A                      
           5.4 11.8  5.6 25.8 18.4 14.4                     
K=      12  J=    80  NAM=Deinococcota                    NAM1=    18
          1/A, 1/T, 1/C, 2/C, 2/G, 3/A, 3/T                 
          12.5 14.3  3.3 20.2 20.1 16.4 14.8                
K=      13  J=    86  NAM=Dictyoglomota                   NAM1=    19
          1/A, 1/T, 2/C, 2/G, 3/A, 3/T                      
          17.2  7.3 39.8 19.1  7.6 11.6                     
K=      14  J=    93  NAM=Fibrobacterota                  NAM1=    21
          1/T, 2/C, 2/G, 3/A                                
          30.0 18.0 25.8 28.1                               
K=      15  J=    99  NAM=Gemmatimonadota                 NAM1=    23
          1/T, 1/C, 2/C, 2/G, 3/A, 3/G                      
          50.6 13.5 32.7 33.5 54.5  9.5                     
K=      16  J=   101  NAM=Gemmatimonadota                 NAM1=    23
          1/A, 1/T, 2/C, 2/G, 3/A, 3/T                      
           9.0 12.1 11.1 12.6  6.2  3.7                     
K=      17  J=   103  NAM=Gemmatimonadota                 NAM1=    23
          1/A, 1/T, 2/C, 2/G, 3/A, 3/G                      
          10.3 34.9 27.7 22.2 22.6  6.8                     
K=      18  J=   106  NAM=Gemmatimonadota                 NAM1=    23
          1/T, 1/C, 2/C, 2/G, 3/A, 3/T                      
          15.3 13.6 13.0 28.0 19.9 21.0                     
K=      19  J=   109  NAM=Ignavibacteriota                NAM1=    24
          1/T, 2/C, 2/G, 3/A                                
          28.1 36.4 37.8 29.9                               
K=      20  J=   111  NAM=Kiritimatiellota                NAM1=    25
          1/T, 2/C, 2/G, 3/A, 3/C                           
          42.6 36.6 49.3 37.4  7.8                          
K=      21  J=   113  NAM=Lentisphaerota                  NAM1=    26
          1/T, 1/C, 2/C, 2/G, 3/A, 3/G                      
          41.6  5.0 36.0 35.4 41.8  5.1                     
K=      22  J=   115  NAM=Lentisphaerota                  NAM1=    26
          1/A, 1/T, 2/C, 2/G, 3/C                           
           8.8  7.7  7.9  7.3  5.6                          
K=      23  J=   116  NAM=Lentisphaerota                  NAM1=    26
          1/T, 2/C, 2/G, 3/A                                
          75.8 59.8 58.0 77.3                               
K=      24  J=   121  NAM=Mycoplasmatota                  NAM1=    27
          1/A, 1/T, 2/C, 2/G, 3/A, 3/T                      
           7.6  9.4 36.5 28.7 12.8  9.7                     
K=      25  J=   124  NAM=Myxococcota                     NAM1=    28
          1/T, 1/C, 2/C, 2/G, 3/A, 3/G                      
          47.8  4.8 39.4 38.5 47.1  5.9                     
K=      26  J=   130  NAM=Nitrososphaerota                NAM1=    29
          1/T, 2/C, 2/G, 3/A, 3/T                           
          22.3 44.2 30.1 25.0  5.0                          
K=      27  J=   134  NAM=Nitrospinota                    NAM1=    30
          1/T, 1/C, 2/C, 2/G, 3/A                           
          34.4  4.5 28.7 32.1 35.7                          
K=      28  J=   141  NAM=Nitrospirota                    NAM1=    31
          1/T, 1/C, 2/C, 2/G, 3/A, 3/G                      
          53.2  4.2 42.0 41.9 53.1  3.8                     
K=      29  J=   145  NAM=Planctomycetota                 NAM1=    32
          1/A, 1/T, 1/C, 2/C, 2/G, 3/A, 3/T, 3/G            
           6.0 37.3  4.1 30.4 30.8 36.5  3.9  5.0           
K=      30  J=   149  NAM=Planctomycetota                 NAM1=    32
          1/A, 1/T, 2/C, 2/G, 3/A, 3/T, 3/G                 
          13.4 55.7 50.8 40.4 47.3  9.2 11.3                
K=      31  J=   163  NAM=Spirochaetota                   NAM1=    35
          1/T, 2/C, 2/G, 3/A, 3/T                           
          19.0 30.9 29.2 19.6  3.6                          
K=      32  J=   167  NAM=Spirochaetota                   NAM1=    35
          1/A, 1/T, 2/C, 2/G, 3/T                           
          11.5  5.1 29.2 22.1 23.2                          
K=      33  J=   171  NAM=Synergistota                    NAM1=    36
          1/A, 1/T, 2/C, 2/G, 3/A, 3/T                      
           4.0  7.3  8.4 17.3  7.1  5.9                     
K=      34  J=   180  NAM=Thermomicrobia                  NAM1=    39
          1/T, 1/C, 2/C, 2/G, 3/A                           
          35.9  6.7 25.3 28.3 42.2                          
K=      35  J=   187  NAM=Verrucomicrobiota               NAM1=    41
          1/A, 1/T, 2/C, 2/G, 3/A, 3/T                      
           5.5 20.1 32.4 32.2 21.7  7.2                     
K=      36  J=   192  NAM=Ecoli                           NAM1=    42
          1/T, 1/C, 2/C, 2/G, 3/A, 3/G                      
          43.2  3.3 23.9 22.6 36.0  8.2                     
Center=          3
START  IM=      74  KOL(IM)=      29
NAM=Coprothermobacterota            NAM1=    16
          1/A, 1/G, 2/C, 3/T, 3/C                           
           6.5 26.5 14.6  8.8  7.2                          
-----------------
K=       1  J=    10  NAM=Aquificota                      NAM1=     2
          1/T, 1/C, 2/A, 3/A, 3/G                           
          18.9 43.3  4.4 22.6 38.4                          
K=       2  J=    20  NAM=Atribacterota                   NAM1=     4
          1/C, 2/A, 2/T, 3/A, 3/G                           
          66.1 23.4 29.6  8.1 61.4                          
K=       3  J=    21  NAM=Atribacterota                   NAM1=     4
          1/T, 1/C, 2/A, 2/T, 3/A, 3/G                      
          11.3 40.5 13.1 14.9 15.3 39.9                     
K=       4  J=    22  NAM=Bacillota                       NAM1=     5
          1/T, 1/C, 2/A, 2/T, 3/A, 3/G                      
           3.5 96.6 42.8 42.8  7.6 88.0                     
K=       5  J=    33  NAM=Balneolota                      NAM1=     7
          1/A, 1/G, 2/T, 3/T, 3/C                           
          17.1 43.9  4.6 20.6 33.9                          
K=       6  J=    36  NAM=Bdellovibrionota                NAM1=     8
          1/T, 1/C, 2/G, 3/A, 3/G                           
          12.0 37.1  4.2 12.2 35.4                          
K=       7  J=    46  NAM=Caldisericota                   NAM1=     9
          1/A, 1/G, 2/A, 2/T, 3/T, 3/C                      
          11.8 67.6 20.8 10.8 44.6 29.7                     
K=       8  J=    58  NAM=Campylobacterota                NAM1=    11
          1/T, 1/C, 2/T, 2/C, 3/A, 3/G                      
          19.4 23.7  6.1 11.4 20.2 41.2                     
K=       9  J=    60  NAM=Chlamydiota                     NAM1=    12
          1/C, 2/A, 2/T, 3/G                                
          57.7 29.0 28.6 59.0                               
K=      10  J=    61  NAM=Chlorobiota                     NAM1=    13
          1/T, 1/C, 2/A, 2/T, 3/A, 3/G                      
           6.7 28.3  9.9  9.2  8.6 26.9                     
K=      11  J=    65  NAM=Chlorobiota                     NAM1=    13
          1/T, 1/C, 2/T, 3/A, 3/G                           
           7.5 37.2 43.4  6.8 69.5                          
K=      12  J=    66  NAM=Chlorobiota                     NAM1=    13
          1/A, 1/G, 2/T, 2/C, 3/T, 3/C                      
          56.3 58.1  8.1  8.8 55.3 44.8                     
K=      13  J=    76  NAM=Deferribacterota                NAM1=    17
          1/T, 1/C, 2/A, 2/T, 3/A, 3/G                      
          18.9 70.3 20.2 18.4 20.4 65.3                     
K=      14  J=    87  NAM=Dictyoglomota                   NAM1=    19
          1/T, 1/C, 2/A, 2/T, 3/A, 3/G                      
          25.0 70.0 37.5 36.8 15.5 79.4                     
K=      15  J=    88  NAM=Elusimicrobiota                 NAM1=    20
          1/T, 1/C, 2/A, 2/T, 3/A, 3/G                      
           8.3 28.7  3.1  4.0  9.0 28.2                     
K=      16  J=    90  NAM=Elusimicrobiota                 NAM1=    20
          1/T, 1/C, 2/A, 3/A, 3/G                           
          24.5 61.9 10.1 29.0 46.7                          
K=      17  J=    95  NAM=Fusobacteriota                  NAM1=    22
          1/C, 2/A, 2/T, 3/G                                
          84.8 37.9 40.9 86.7                               
K=      18  J=    98  NAM=Fusobacteriota                  NAM1=    22
          1/A, 1/G, 2/A, 2/C, 3/T, 3/C                      
          12.3 24.0  3.1  7.9 26.8  9.9                     
K=      19  J=   107  NAM=Ignavibacteriota                NAM1=    24
          1/T, 1/C, 2/A, 2/T, 3/A, 3/G                      
           6.4 64.3 30.4 29.6  7.3 62.0                     
K=      20  J=   129  NAM=Nitrososphaerota                NAM1=    29
          1/C, 2/A, 2/T, 3/G                                
          73.7 35.3 29.6 70.5                               
K=      21  J=   131  NAM=Nitrososphaerota                NAM1=    29
          1/A, 1/G, 2/C, 3/T, 3/C                           
           4.7 32.2  3.2  4.8 28.9                          
K=      22  J=   162  NAM=Spirochaetota                   NAM1=    35
          1/C, 2/A, 2/T, 3/A, 3/G                           
          55.6 20.8 19.9  3.5 50.4                          
K=      23  J=   164  NAM=Spirochaetota                   NAM1=    35
          1/A, 1/G, 2/G, 3/T, 3/C                           
          15.6 23.7  5.4 13.2 32.3                          
K=      24  J=   172  NAM=Synergistota                    NAM1=    36
          1/G, 2/A, 3/T, 3/C                                
          26.6  8.1  9.0 25.6                               
K=      25  J=   177  NAM=Thermodesulfobacteriota         NAM1=    38
          1/T, 1/C, 2/A, 2/T, 3/A, 3/G                      
          16.4 76.4 27.5 24.4 16.6 75.3                     
K=      26  J=   182  NAM=Thermotogota                    NAM1=    40
          1/A, 1/G, 2/C, 3/T, 3/C                           
           5.1 28.8  5.5  8.7 18.5                          
K=      27  J=   186  NAM=Verrucomicrobiota               NAM1=    41
          1/C, 2/A, 2/T, 3/G                                
          56.0 25.0 28.7 56.0                               
K=      28  J=   188  NAM=Verrucomicrobiota               NAM1=    41
          1/G, 2/A, 2/T, 2/C, 3/T, 3/C                      
          32.6  6.3  3.5  3.4  7.9  3.8                     
K=      29  J=   189  NAM=Verrucomicrobiota               NAM1=    41
          1/C, 2/A, 2/T, 3/G                                
          30.6  7.7 14.8 37.1                               
Center=          4
START  IM=     154  KOL(IM)=      15
NAM=Pseudomonadota                  NAM1=    33
          1/T, 1/C, 2/C, 2/G, 3/A, 3/G                      
          33.5 11.3 18.1 18.7 31.9 12.4                     
-----------------
K=       1  J=     7  NAM=Actinomycetota                  NAM1=     1
          1/T, 1/C, 2/C, 2/G, 3/A, 3/G                      
          39.5 15.9 27.7 23.8 40.7 17.4                     
K=       2  J=    26  NAM=Bacteroidota                    NAM1=     6
          1/T, 1/C, 2/C, 2/G, 3/A, 3/G                      
          32.1 25.1 16.6 11.6 22.7 31.6                     
K=       3  J=    31  NAM=Balneolota                      NAM1=     7
          1/T, 1/C, 2/C, 2/G, 3/A, 3/G                      
          38.4 13.9 18.8 16.0 33.5 23.9                     
K=       4  J=    42  NAM=Bdellovibrionota                NAM1=     8
          1/T, 1/C, 2/C, 2/G, 3/A, 3/G                      
          45.2 29.9 20.0 22.0 46.7 24.8                     
K=       5  J=    43  NAM=Caldisericota                   NAM1=     9
          1/T, 2/C, 2/G, 3/A                                
          44.5 38.1 48.4 38.9                               
K=       6  J=    48  NAM=Calditrichota                   NAM1=    10
          1/T, 1/C, 2/C, 2/G, 3/A, 3/G                      
          23.3 23.4  5.7  6.2 22.6 23.1                     
K=       7  J=    55  NAM=Campylobacterota                NAM1=    11
          1/T, 1/C, 2/C, 2/G, 3/A, 3/G                      
          24.3 29.3 12.6 15.6 27.0 22.6                     
K=       8  J=    73  NAM=Coprothermobacterota            NAM1=    16
          1/T, 1/C, 3/A, 3/G                                
          27.5 40.2 22.6 45.2                               
K=       9  J=    92  NAM=Fibrobacterota                  NAM1=    21
          1/T, 1/C, 2/C, 2/G, 3/A, 3/G                      
           9.8  8.4  9.7  5.6  8.9 10.1                     
K=      10  J=    94  NAM=Fibrobacterota                  NAM1=    21
          1/T, 1/C, 2/C, 2/G, 3/A, 3/G                      
          26.6 20.9  9.9 13.3 19.8 25.1                     
K=      11  J=   127  NAM=Myxococcota                     NAM1=    28
          1/T, 2/C, 2/G, 3/A                                
          17.8 16.2  9.5 14.2                               
K=      12  J=   136  NAM=Nitrospinota                    NAM1=    30
          1/A, 1/T, 2/C, 2/G, 3/A, 3/G                      
           5.3 66.3 56.3 44.2 53.9  5.2                     
K=      13  J=   137  NAM=Nitrospinota                    NAM1=    30
          1/T, 2/C, 2/G, 3/A, 3/G                           
          18.3 11.4  3.7 12.9  5.9                          
K=      14  J=   159  NAM=Rhodothermota                   NAM1=    34
          1/A, 1/T, 1/C, 2/C, 2/G, 3/A, 3/T, 3/G            
           4.8  6.1  5.1 11.4  6.0  6.4  7.7  6.7           
K=      15  J=   175  NAM=Termoproteota                   NAM1=    37
          1/T, 1/C, 2/C, 2/G, 3/A, 3/G                      
          43.5 10.0 27.5 22.8 41.3 15.6                     
Center=          5
START  IM=     166  KOL(IM)=      11
NAM=Spirochaetota                   NAM1=    35
          1/C, 1/G, 2/A, 2/T, 3/G                           
          13.4  6.5  9.0 12.2 14.1                          
-----------------
K=       1  J=    13  NAM=Aquificota                      NAM1=     2
          1/T, 1/G, 2/C, 2/G, 3/A, 3/T, 3/C                 
          12.3 14.9 17.6 15.0 12.6  6.6  8.6                
K=       2  J=    40  NAM=Bdellovibrionota                NAM1=     8
          1/C, 2/A, 2/T, 3/G                                
          52.3 29.1 26.0 48.7                               
K=       3  J=    44  NAM=Caldisericota                   NAM1=     9
          1/C, 2/A, 2/T, 3/C, 3/G                           
          34.3 25.2 32.9  3.2 41.6                          
K=       4  J=    82  NAM=Dictyoglomota                   NAM1=    19
          1/A, 1/G, 2/C, 2/G, 3/T                           
          12.8  3.2 15.9 19.8 16.5                          
K=       5  J=    84  NAM=Dictyoglomota                   NAM1=    19
          1/C, 2/A, 2/T, 3/G                                
          53.5 28.6 29.1 59.2                               
K=       6  J=    96  NAM=Fusobacteriota                  NAM1=    22
          1/A, 1/G, 2/C, 2/G, 3/T, 3/C                      
          18.5 14.7 28.6 23.8 19.2 11.2                     
K=       7  J=   119  NAM=Lentisphaerota                  NAM1=    26
          1/T, 1/G, 2/C, 2/G, 3/A, 3/T, 3/C                 
           5.0 23.0 12.5 12.8 22.6  9.0  7.0                
K=       8  J=   120  NAM=Mycoplasmatota                  NAM1=    27
          1/T, 1/C, 2/A, 2/T, 3/G                           
           5.3 71.4 34.6 33.1 73.4                          
K=       9  J=   157  NAM=Pseudomonadota                  NAM1=    33
          1/A, 3/G                                          
           8.8  8.5                                         
K=      10  J=   165  NAM=Spirochaetota                   NAM1=    35
          1/C, 2/A, 2/T, 3/A, 3/G                           
          56.4 27.3  4.9 14.7 14.7                          
K=      11  J=   168  NAM=Spirochaetota                   NAM1=    35
          1/C, 2/A, 2/T, 3/G                                
          40.3 21.7 22.7 35.6                               
Center=          6
START  IM=     108  KOL(IM)=      10
NAM=Ignavibacteriota                NAM1=    24
          1/A, 1/G, 3/T, 3/C                                
          13.2 18.4  5.6 28.2                               
-----------------
K=       1  J=    11  NAM=Aquificota                      NAM1=     2
          1/A, 1/T, 1/G, 2/C, 2/G, 3/T, 3/C                 
          20.2  3.4  8.3 20.2 16.0  8.6 14.5                
K=       2  J=    18  NAM=Atribacterota                   NAM1=     4
          1/A, 1/G, 2/C, 2/G, 3/T, 3/C                      
           8.8  3.5  3.3 13.2  9.6 11.5                     
K=       3  J=    34  NAM=Balneolota                      NAM1=     7
          1/T, 1/G, 3/C                                     
           8.6 28.7 33.3                                    
K=       4  J=    45  NAM=Caldisericota                   NAM1=     9
          1/A, 2/G, 3/T, 3/C                                
          12.4  3.5  8.7  9.7                               
K=       5  J=    74  NAM=Coprothermobacterota            NAM1=    16
          1/A, 1/G, 2/C, 3/T, 3/C                           
           6.5 26.5 14.6  8.8  7.2                          
K=       6  J=    83  NAM=Dictyoglomota                   NAM1=    19
          1/A, 1/G, 2/G, 3/T, 3/C                           
          12.8 12.9  5.7 10.3 23.0                          
K=       7  J=    85  NAM=Dictyoglomota                   NAM1=    19
          1/A, 2/G, 3/T, 3/C                                
          25.2  3.9 15.1 13.4                               
K=       8  J=    89  NAM=Elusimicrobiota                 NAM1=    20
          1/A, 1/G, 2/A, 2/T, 3/T, 3/C                      
          15.4 50.4  8.3  8.8 15.4 50.7                     
K=       9  J=   122  NAM=Mycoplasmatota                  NAM1=    27
          1/A, 1/G, 2/T, 3/T, 3/C                           
          14.4 11.5  4.4 12.8  6.6                          
K=      10  J=   150  NAM=Planctomycetota                 NAM1=    32
          1/A, 1/G, 2/A, 2/T, 3/T, 3/C                      
          14.5 32.8 10.6  9.0 21.3 29.0                     
