# Supplementary material for: Regions Enriched with Reverse Complement Triplets in Bacterial Genomes
Source: Int J Mol Sci. 2026 Feb 28;27(5):2301. doi: 10.3390/ijms27052301 (PMC12985086; doi:10.3390/ijms27052301)
Supplement: Supplementary file 1 [file ijms-27-02301-s001.zip › for_send/group_r100.txt]

I=   1  J=   2  SRED=   3421.98  DISP=        7341576.50  S1=   8874.59
I=   1  J=   3  SRED=   2634.23  DISP=        4405257.50  S1=   7987.16
I=   1  J=   4  SRED=   2298.84  DISP=        3313092.75  S1=   6803.97
I=   1  J=   5  SRED=   1919.66  DISP=        3366084.00  S1=   6062.80
I=   1  J=   6  SRED=   1613.72  DISP=        1786575.62  S1=   4999.61
I=   1  J=   7  SRED=   2766.50  DISP=        5640428.00  S1=   8284.97
I=   1  J=   8  SRED=   2621.68  DISP=        3641761.50  S1=   7505.58
I=   1  J=   9  SRED=   1715.64  DISP=        3018080.00  S1=   5635.89
I=   1  J=  10  SRED=   2671.99  DISP=        3633759.00  S1=   8566.01
I=   1  J=  11  SRED=   1781.76  DISP=        1537660.12  S1=   4368.00
I=   1  J=  12  SRED=   1407.13  DISP=        1203788.00  S1=   4319.25
I=   1  J=  13  SRED=   1738.22  DISP=        1408982.25  S1=   4361.16
I=   1  J=  14  SRED=   2823.25  DISP=        6569979.50  S1=   8738.11
I=   1  J=  15  SRED=   3529.78  DISP=        7311000.50  S1=  10694.20
I=   1  J=  16  SRED=   1782.60  DISP=        1604521.25  S1=   5012.61
I=   1  J=  17  SRED=   2574.44  DISP=        3091589.75  S1=   6771.74
I=   1  J=  18  SRED=   1054.13  DISP=         452764.81  S1=   2673.83
I=   1  J=  19  SRED=   1846.36  DISP=        1931964.12  S1=   5184.26
I=   1  J=  20  SRED=   3036.49  DISP=        8401938.00  S1=  10731.19
I=   1  J=  21  SRED=   2410.33  DISP=        3984039.50  S1=   7071.87
I=   1  J=  22  SRED=   5282.69  DISP=       15415019.00  S1=  13271.20
I=   1  J=  23  SRED=   1708.28  DISP=        1490606.25  S1=   4317.05
I=   1  J=  24  SRED=   2790.65  DISP=        6066418.00  S1=   8955.63
I=   1  J=  25  SRED=    384.76  DISP=          92479.49  S1=   1094.80
I=   1  J=  26  SRED=   2461.10  DISP=        3681283.25  S1=   7196.22
I=   1  J=  27  SRED=   2849.35  DISP=        4245660.50  S1=   8070.88
I=   1  J=  28  SRED=   2462.64  DISP=        3878182.75  S1=   6795.59
I=   1  J=  29  SRED=   1671.18  DISP=        1126428.88  S1=   3843.07
I=   1  J=  30  SRED=   2989.46  DISP=        5179112.00  S1=  10496.03
I=   1  J=  31  SRED=   2719.17  DISP=        4353116.00  S1=   7847.06
I=   1  J=  32  SRED=   2817.16  DISP=        5166646.50  S1=   7741.26
I=   1  J=  33  SRED=   2526.57  DISP=        3364752.75  S1=   6182.68
I=   1  J=  34  SRED=   1969.70  DISP=        2101893.50  S1=   5399.01
I=   1  J=  35  SRED=    877.39  DISP=         540539.12  S1=   2333.23
I=   1  J=  36  SRED=   2383.86  DISP=        2430620.50  S1=   5750.06
I=   1  J=  37  SRED=   3057.16  DISP=        7644553.00  S1=   9870.98
I=   1  J=  38  SRED=   2498.93  DISP=        3551342.50  S1=   6949.35
I=   1  J=  39  SRED=   1389.23  DISP=        1985649.50  S1=   4897.35
I=   1  J=  40  SRED=   2491.83  DISP=        6280279.50  S1=   9361.99
I=   1  J=  41  SRED=   3477.56  DISP=       10100764.00  S1=  10274.31
I=   1  J=  42  SRED=   3237.20  DISP=        6555208.50  S1=   9420.02
I=   1  J=  43  SRED=   3205.53  DISP=        5467776.00  S1=   8737.66
I=   1  J=  44  SRED=   2514.18  DISP=        3446823.75  S1=   6594.61
I=   1  J=  45  SRED=    736.13  DISP=         347689.47  S1=   2105.89
I=   1  J=  46  SRED=   3795.16  DISP=        8414251.00  S1=  10875.05
I=   1  J=  47  SRED=   2198.12  DISP=        2544542.00  S1=   7193.47
I=   1  J=  48  SRED=   1704.21  DISP=        2720831.75  S1=   6154.32
I=   1  J=  49  SRED=   2154.69  DISP=        3323233.00  S1=   5991.79
I=   1  J=  50  SRED=   2284.11  DISP=        3021717.75  S1=   6438.83
I=   1  J=  51  SRED=   3079.44  DISP=        6223374.00  S1=   8695.78
I=   1  J=  52  SRED=   1003.44  DISP=         533016.19  S1=   2555.98
I=   1  J=  53  SRED=   1936.52  DISP=        2798240.75  S1=   6231.38
I=   1  J=  54  SRED=    393.10  DISP=         106733.86  S1=   1201.78
I=   1  J=  55  SRED=   2281.84  DISP=        3024448.25  S1=   5957.32
I=   1  J=  56  SRED=   2652.77  DISP=        5492240.00  S1=   8083.58
I=   1  J=  57  SRED=   2507.42  DISP=        3619548.75  S1=   7683.94
I=   1  J=  58  SRED=   2037.46  DISP=        4388856.00  S1=   6758.91
I=   1  J=  59  SRED=   1671.34  DISP=        1721940.25  S1=   4869.82
I=   1  J=  60  SRED=   3229.29  DISP=        7463262.50  S1=   9253.33
I=   1  J=  61  SRED=   1543.19  DISP=        1607886.38  S1=   4674.20
I=   1  J=  62  SRED=   1866.35  DISP=        2568918.25  S1=   5458.78
I=   1  J=  63  SRED=   3058.20  DISP=        3666639.25  S1=   8118.19
I=   1  J=  64  SRED=   2374.14  DISP=        4004265.75  S1=   7516.85
I=   1  J=  65  SRED=   3243.21  DISP=        4890030.00  S1=   8591.28
I=   1  J=  66  SRED=   4460.01  DISP=       10896674.00  S1=  13444.54
I=   1  J=  67  SRED=   3649.29  DISP=        9727835.00  S1=  10871.68
I=   1  J=  68  SRED=   2729.42  DISP=        6046990.00  S1=   8697.85
I=   1  J=  69  SRED=   1962.74  DISP=        3014498.25  S1=   5497.14
I=   1  J=  70  SRED=   4348.42  DISP=        7873624.50  S1=  10596.97
I=   1  J=  71  SRED=   3440.93  DISP=        7350130.00  S1=  10070.52
I=   1  J=  72  SRED=    651.04  DISP=         241492.16  S1=   1577.45
I=   1  J=  73  SRED=   2753.00  DISP=        5318984.00  S1=   8014.44
I=   1  J=  74  SRED=   1126.07  DISP=         923448.19  S1=   3668.15
I=   1  J=  75  SRED=   2057.54  DISP=        1746174.75  S1=   4958.70
I=   1  J=  76  SRED=   4165.43  DISP=        8714958.00  S1=  11262.61
I=   1  J=  77  SRED=   1640.20  DISP=        1852577.75  S1=   4553.00
I=   1  J=  78  SRED=   2301.89  DISP=        2793514.25  S1=   5870.77
I=   1  J=  79  SRED=   4885.71  DISP=       12246259.00  S1=  12603.49
I=   1  J=  80  SRED=   1946.33  DISP=        2170885.75  S1=   5390.11
I=   1  J=  81  SRED=   1474.11  DISP=        1195567.62  S1=   3723.85
I=   1  J=  82  SRED=   1297.01  DISP=        1118868.62  S1=   4154.44
I=   1  J=  83  SRED=   1251.17  DISP=        1069489.00  S1=   3520.75
I=   1  J=  84  SRED=   3443.42  DISP=        6698810.00  S1=   9782.88
I=   1  J=  85  SRED=   1378.87  DISP=         754647.94  S1=   3145.74
I=   1  J=  86  SRED=   2016.43  DISP=        2346342.00  S1=   6338.44
I=   1  J=  87  SRED=   4712.13  DISP=       15608288.00  S1=  14825.22
I=   1  J=  88  SRED=   1688.85  DISP=        1223128.38  S1=   4041.09
I=   1  J=  89  SRED=   2838.57  DISP=        5098418.00  S1=   8110.38
I=   1  J=  90  SRED=   3359.26  DISP=        8918552.00  S1=   9588.83
I=   1  J=  91  SRED=   3179.17  DISP=        6822583.50  S1=   9664.94
I=   1  J=  92  SRED=    994.39  DISP=         667968.50  S1=   2922.46
I=   1  J=  93  SRED=   1710.75  DISP=        2475227.75  S1=   4960.64
I=   1  J=  94  SRED=   2152.78  DISP=        3236665.00  S1=   6776.33
I=   1  J=  95  SRED=   5692.84  DISP=       10676329.00  S1=  13445.67
I=   1  J=  96  SRED=   2126.38  DISP=        3169040.50  S1=   5930.21
I=   1  J=  97  SRED=   1329.47  DISP=        1673509.38  S1=   4305.99
I=   1  J=  98  SRED=   1628.27  DISP=        1306762.62  S1=   4887.86
I=   1  J=  99  SRED=   3540.52  DISP=        7648018.00  S1=   9213.11
I=   1  J= 100  SRED=   3975.32  DISP=        8715761.00  S1=  10478.55
I=   1  J= 101  SRED=    895.43  DISP=         750257.94  S1=   2904.37
I=   1  J= 102  SRED=   3542.35  DISP=        6711578.00  S1=  10268.42
I=   1  J= 103  SRED=   2084.24  DISP=        2923327.25  S1=   6417.54
I=   1  J= 104  SRED=   2009.49  DISP=        2546744.50  S1=   5078.62
I=   1  J= 105  SRED=    770.63  DISP=         403021.38  S1=   2243.84
I=   1  J= 106  SRED=   1974.10  DISP=        1733423.25  S1=   5428.38
I=   1  J= 107  SRED=   3502.47  DISP=        9458989.00  S1=  10752.25
I=   1  J= 108  SRED=   1182.03  DISP=        1153025.62  S1=   3295.13
I=   1  J= 109  SRED=   2786.89  DISP=        4675220.00  S1=   7172.45
I=   1  J= 110  SRED=   3923.30  DISP=        8210832.00  S1=  10268.48
I=   1  J= 111  SRED=   3080.07  DISP=        8177458.50  S1=   9672.72
I=   1  J= 112  SRED=   3240.52  DISP=        5115024.00  S1=   8165.14
I=   1  J= 113  SRED=   3382.73  DISP=        6775319.50  S1=   9689.36
I=   1  J= 114  SRED=   2923.53  DISP=        4785756.00  S1=   8328.01
I=   1  J= 115  SRED=    750.55  DISP=         343281.56  S1=   2146.64
I=   1  J= 116  SRED=   5335.33  DISP=       15790798.00  S1=  14562.29
I=   1  J= 117  SRED=    515.55  DISP=         182003.11  S1=   1328.07
I=   1  J= 118  SRED=   3190.38  DISP=        7915668.00  S1=   9215.56
I=   1  J= 119  SRED=   1432.09  DISP=        1643654.25  S1=   4896.94
I=   1  J= 120  SRED=   4426.39  DISP=       11948073.00  S1=  12545.74
I=   1  J= 121  SRED=   1934.12  DISP=        2064659.38  S1=   4867.23
I=   1  J= 122  SRED=   1003.54  DISP=         619894.12  S1=   2620.88
I=   1  J= 123  SRED=   3175.22  DISP=        7001573.50  S1=   8969.93
I=   1  J= 124  SRED=   3321.40  DISP=        8319210.00  S1=   9785.04
I=   1  J= 125  SRED=    839.70  DISP=         397058.50  S1=   2498.39
I=   1  J= 126  SRED=   4924.08  DISP=       14581124.00  S1=  14920.28
I=   1  J= 127  SRED=   1142.29  DISP=        1035027.88  S1=   3125.46
I=   1  J= 128  SRED=    724.26  DISP=         218413.12  S1=   1945.59
I=   1  J= 129  SRED=   4012.70  DISP=        8798795.00  S1=  11806.67
I=   1  J= 130  SRED=   2215.32  DISP=        3702229.00  S1=   7011.49
I=   1  J= 131  SRED=   1788.60  DISP=        2339692.75  S1=   4579.94
I=   1  J= 132  SRED=   1806.77  DISP=        2149368.00  S1=   5331.65
I=   1  J= 133  SRED=   2911.11  DISP=        7855217.00  S1=   8596.77
I=   1  J= 134  SRED=   2810.16  DISP=        4309082.50  S1=   7799.37
I=   1  J= 135  SRED=   1651.50  DISP=        1771143.12  S1=   4639.38
I=   1  J= 136  SRED=   4862.55  DISP=       13857202.00  S1=  11554.89
I=   1  J= 137  SRED=    951.93  DISP=         623741.00  S1=   2756.42
I=   1  J= 138  SRED=   4405.08  DISP=       10750176.00  S1=  12743.25
I=   1  J= 139  SRED=    586.15  DISP=         310124.22  S1=   1613.25
I=   1  J= 140  SRED=   3647.81  DISP=        8863564.00  S1=  10465.97
I=   1  J= 141  SRED=   3485.69  DISP=        9599595.00  S1=  10846.79
I=   1  J= 142  SRED=    857.48  DISP=         424693.81  S1=   2345.01
I=   1  J= 143  SRED=   4158.20  DISP=        9659285.00  S1=  10607.88
I=   1  J= 144  SRED=   2442.12  DISP=        3807182.75  S1=   7758.85
I=   1  J= 145  SRED=   2816.41  DISP=        4043746.00  S1=   8235.33
I=   1  J= 146  SRED=   3364.40  DISP=        8157120.50  S1=   9878.04
I=   1  J= 147  SRED=    663.89  DISP=         284516.59  S1=   1990.92
I=   1  J= 148  SRED=   1127.06  DISP=         761644.12  S1=   3169.07
I=   1  J= 149  SRED=   4263.87  DISP=       12754278.00  S1=  11713.20
I=   1  J= 150  SRED=   2483.61  DISP=        2782401.00  S1=   6612.30
I=   1  J= 151  SRED=   3000.53  DISP=        7729245.00  S1=   9617.27
I=   1  J= 152  SRED=   3055.01  DISP=        5849128.00  S1=   8560.50
I=   1  J= 153  SRED=   3828.58  DISP=        8597783.00  S1=  10010.91
I=   1  J= 154  SRED=   2078.62  DISP=        2629013.75  S1=   5632.71
I=   1  J= 155  SRED=   2805.28  DISP=        3616391.75  S1=   8874.35
I=   1  J= 156  SRED=   4062.83  DISP=       12687750.00  S1=  12167.16
I=   1  J= 157  SRED=    556.67  DISP=         191516.62  S1=   1456.04
I=   1  J= 158  SRED=   4094.37  DISP=       12067567.00  S1=  13660.49
I=   1  J= 159  SRED=    948.04  DISP=         705290.19  S1=   2690.33
I=   1  J= 160  SRED=   1458.01  DISP=        1726796.62  S1=   4126.15
I=   1  J= 161  SRED=    689.33  DISP=         209909.19  S1=   1905.78
I=   1  J= 162  SRED=   2886.35  DISP=        6094281.50  S1=   9027.95
I=   1  J= 163  SRED=   1960.50  DISP=        2393413.25  S1=   6527.92
I=   1  J= 164  SRED=   1498.20  DISP=        2525242.25  S1=   5102.88
I=   1  J= 165  SRED=   2331.63  DISP=        3474005.00  S1=   7824.34
I=   1  J= 166  SRED=   1167.97  DISP=         871326.31  S1=   3312.23
I=   1  J= 167  SRED=   1826.92  DISP=        2083007.62  S1=   5139.33
I=   1  J= 168  SRED=   2178.98  DISP=        2927308.00  S1=   5794.74
I=   1  J= 169  SRED=   1143.07  DISP=         774263.69  S1=   2664.40
I=   1  J= 170  SRED=   2530.29  DISP=        3964146.75  S1=   7617.54
I=   1  J= 171  SRED=    926.04  DISP=         590848.44  S1=   3150.41
I=   1  J= 172  SRED=   1236.25  DISP=        1476920.12  S1=   3457.28
I=   1  J= 173  SRED=   2025.08  DISP=        2920199.50  S1=   5620.79
I=   1  J= 174  SRED=   1689.02  DISP=        2078141.38  S1=   4816.89
I=   1  J= 175  SRED=   2517.82  DISP=        5616051.50  S1=   8756.05
I=   1  J= 176  SRED=   3033.74  DISP=        5082008.50  S1=   8049.31
I=   1  J= 177  SRED=   4959.23  DISP=       12310123.00  S1=  13053.93
I=   1  J= 178  SRED=   1604.87  DISP=        1499932.62  S1=   4522.68
I=   1  J= 179  SRED=   2967.21  DISP=        4642169.00  S1=   9761.91
I=   1  J= 180  SRED=   2844.91  DISP=        4899763.50  S1=   7285.07
I=   1  J= 181  SRED=   3096.35  DISP=        4643520.50  S1=   7688.59
I=   1  J= 182  SRED=   1578.98  DISP=        1265227.62  S1=   3603.75
I=   1  J= 183  SRED=    294.44  DISP=          65707.80  S1=    917.24
I=   1  J= 184  SRED=   1745.63  DISP=        3299307.00  S1=   5745.91
I=   1  J= 185  SRED=   1058.69  DISP=        1007525.81  S1=   3388.83
I=   1  J= 186  SRED=   3001.40  DISP=        7182967.50  S1=   9362.59
I=   1  J= 187  SRED=   1960.97  DISP=        3302956.00  S1=   6373.49
I=   1  J= 188  SRED=   1212.50  DISP=        1248534.25  S1=   3412.10
I=   1  J= 189  SRED=   1819.82  DISP=        1931148.88  S1=   4800.78
I=   1  J= 190  SRED=   2715.54  DISP=        6415931.00  S1=   8969.74
I=   1  J= 191  SRED=   3156.15  DISP=        7873603.00  S1=  10359.00
I=   1  J= 192  SRED=   2122.59  DISP=        3304476.75  S1=   6468.70
I=   1  J= 193  SRED=   1218.92  DISP=         943099.56  S1=   3614.60
I=   1  J= 194  SRED=   2879.58  DISP=        4789070.00  S1=   8719.45
I=   1  J= 195  SRED=   1125.10  DISP=         864412.94  S1=   3564.42
I=   2  J=   1  SRED=   3968.77  DISP=        9255712.00  S1=  11566.36
I=   2  J=   3  SRED=   3240.00  DISP=        7654183.00  S1=   9314.39
I=   2  J=   4  SRED=   3090.56  DISP=        7068370.50  S1=   8891.36
I=   2  J=   5  SRED=   2696.68  DISP=        4939109.00  S1=   7668.88
I=   2  J=   6  SRED=   2731.10  DISP=        3748949.75  S1=   7259.04
I=   2  J=   7  SRED=   4093.42  DISP=       10475588.00  S1=  10969.57
I=   2  J=   8  SRED=   3275.19  DISP=        8054371.50  S1=   8960.65
I=   2  J=   9  SRED=   2479.17  DISP=        3582620.75  S1=   7145.02
I=   2  J=  10  SRED=   3572.16  DISP=        6015369.50  S1=   9707.54
I=   2  J=  11  SRED=   2131.75  DISP=        2997090.00  S1=   6395.56
I=   2  J=  12  SRED=   2167.70  DISP=        2658846.00  S1=   5741.11
I=   2  J=  13  SRED=   2038.20  DISP=        3185437.75  S1=   6352.65
I=   2  J=  14  SRED=   4075.41  DISP=        7381970.50  S1=  10991.34
I=   2  J=  15  SRED=   3987.77  DISP=       10173412.00  S1=  10996.22
I=   2  J=  16  SRED=   2186.29  DISP=        2738524.00  S1=   5755.10
I=   2  J=  17  SRED=   2908.98  DISP=        7636799.50  S1=   9472.19
I=   2  J=  18  SRED=   1334.61  DISP=        1253286.75  S1=   3473.68
I=   2  J=  19  SRED=   2625.21  DISP=        3791114.75  S1=   7838.22
I=   2  J=  20  SRED=   4538.99  DISP=       12066229.00  S1=  12952.84
I=   2  J=  21  SRED=   3017.70  DISP=        7411711.50  S1=  10775.35
I=   2  J=  22  SRED=   6327.00  DISP=       30511922.00  S1=  21109.64
I=   2  J=  23  SRED=   2406.26  DISP=        3156381.75  S1=   6087.09
I=   2  J=  24  SRED=   4168.17  DISP=       11716336.00  S1=  12300.47
I=   2  J=  25  SRED=    419.19  DISP=         166475.92  S1=   1197.93
I=   2  J=  26  SRED=   3999.75  DISP=        6687338.50  S1=  10062.20
I=   2  J=  27  SRED=   4040.37  DISP=        8762407.00  S1=  10264.81
I=   2  J=  28  SRED=   3451.49  DISP=        8253670.00  S1=   9953.29
I=   2  J=  29  SRED=   1989.15  DISP=        2111630.00  S1=   5479.27
I=   2  J=  30  SRED=   4028.50  DISP=       14459786.00  S1=  13445.20
I=   2  J=  31  SRED=   3023.14  DISP=        6396433.50  S1=   9503.14
I=   2  J=  32  SRED=   4250.67  DISP=        9640209.00  S1=  12283.82
I=   2  J=  33  SRED=   3227.57  DISP=        6549886.50  S1=   9828.10
I=   2  J=  34  SRED=   2449.09  DISP=        3253314.00  S1=   7353.42
I=   2  J=  35  SRED=   1177.16  DISP=        1034041.00  S1=   3305.18
I=   2  J=  36  SRED=   3091.39  DISP=        5572972.50  S1=   8934.22
I=   2  J=  37  SRED=   3750.42  DISP=       12701096.00  S1=  12632.97
I=   2  J=  38  SRED=   2767.63  DISP=        7202189.00  S1=   8896.30
I=   2  J=  39  SRED=   2188.07  DISP=        3286035.75  S1=   6170.24
I=   2  J=  40  SRED=   3704.12  DISP=        9487556.00  S1=  10595.71
I=   2  J=  41  SRED=   5053.00  DISP=        8249393.00  S1=  12229.84
I=   2  J=  42  SRED=   4297.77  DISP=       14608583.00  S1=  13464.43
I=   2  J=  43  SRED=   4197.10  DISP=       10600840.00  S1=  11238.90
I=   2  J=  44  SRED=   3595.93  DISP=        8938533.00  S1=  10822.92
I=   2  J=  45  SRED=   1016.79  DISP=         482077.56  S1=   2593.28
I=   2  J=  46  SRED=   3822.82  DISP=       12526782.00  S1=  10939.00
I=   2  J=  47  SRED=   2979.53  DISP=        6378950.50  S1=   8798.72
I=   2  J=  48  SRED=   2926.92  DISP=        3891290.75  S1=   7312.97
I=   2  J=  49  SRED=   3054.14  DISP=        6065046.00  S1=   9598.23
I=   2  J=  50  SRED=   3248.79  DISP=        5752887.00  S1=   9376.25
I=   2  J=  51  SRED=   3813.39  DISP=       14200423.00  S1=  12652.20
I=   2  J=  52  SRED=   1287.01  DISP=        1127640.50  S1=   3828.93
I=   2  J=  53  SRED=   2794.94  DISP=        4427985.50  S1=   6909.98
I=   2  J=  54  SRED=    539.19  DISP=         188281.92  S1=   1420.29
I=   2  J=  55  SRED=   3181.57  DISP=        5977973.00  S1=   8632.74
I=   2  J=  56  SRED=   3839.59  DISP=       11370588.00  S1=  12143.68
I=   2  J=  57  SRED=   3449.40  DISP=        7496861.50  S1=   9502.50
I=   2  J=  58  SRED=   2833.87  DISP=        4610036.50  S1=   8915.61
I=   2  J=  59  SRED=   2516.02  DISP=        4363641.00  S1=   7845.16
I=   2  J=  60  SRED=   3824.76  DISP=        9538177.00  S1=  11138.54
I=   2  J=  61  SRED=   2008.60  DISP=        2983786.25  S1=   5515.36
I=   2  J=  62  SRED=   2541.91  DISP=        3669238.00  S1=   6382.11
I=   2  J=  63  SRED=   3715.07  DISP=        7731434.50  S1=  10279.59
I=   2  J=  64  SRED=   3128.63  DISP=        7342519.00  S1=  10149.19
I=   2  J=  65  SRED=   4420.99  DISP=       13687535.00  S1=  11613.45
I=   2  J=  66  SRED=   4991.33  DISP=       18419494.00  S1=  14326.00
I=   2  J=  67  SRED=   5704.85  DISP=       16011719.00  S1=  14567.45
I=   2  J=  68  SRED=   4052.78  DISP=       13210190.00  S1=  12659.71
I=   2  J=  69  SRED=   3072.34  DISP=        5114078.50  S1=   8082.09
I=   2  J=  70  SRED=   5733.01  DISP=       19480550.00  S1=  15962.58
I=   2  J=  71  SRED=   4277.28  DISP=       11726336.00  S1=  12727.52
I=   2  J=  72  SRED=    894.35  DISP=         527623.69  S1=   2703.19
I=   2  J=  73  SRED=   3543.02  DISP=        9415900.00  S1=  13547.95
I=   2  J=  74  SRED=   1598.29  DISP=        1853156.88  S1=   4227.82
I=   2  J=  75  SRED=   2553.58  DISP=        4457755.00  S1=   7953.10
I=   2  J=  76  SRED=   5293.11  DISP=       16515122.00  S1=  14676.20
I=   2  J=  77  SRED=   2104.44  DISP=        3039909.50  S1=   6300.83
I=   2  J=  78  SRED=   2994.34  DISP=        5358409.50  S1=   8770.06
I=   2  J=  79  SRED=   6142.95  DISP=       21388362.00  S1=  16253.56
I=   2  J=  80  SRED=   2800.77  DISP=        5081809.00  S1=   7978.28
I=   2  J=  81  SRED=   1873.99  DISP=        1892952.25  S1=   4849.23
I=   2  J=  82  SRED=   1832.07  DISP=        1995719.88  S1=   5512.22
I=   2  J=  83  SRED=   1578.22  DISP=        2666796.25  S1=   5444.47
I=   2  J=  84  SRED=   3812.75  DISP=       10098463.00  S1=  10740.89
I=   2  J=  85  SRED=   1675.33  DISP=        1784661.12  S1=   3924.06
I=   2  J=  86  SRED=   2511.37  DISP=        5138197.50  S1=   8773.15
I=   2  J=  87  SRED=   5757.17  DISP=       21612510.00  S1=  17598.81
I=   2  J=  88  SRED=   2100.07  DISP=        2610276.00  S1=   5773.46
I=   2  J=  89  SRED=   3021.55  DISP=        7456882.00  S1=  10120.58
I=   2  J=  90  SRED=   4877.11  DISP=       12935171.00  S1=  14817.15
I=   2  J=  91  SRED=   4266.42  DISP=        8880300.00  S1=  11647.52
I=   2  J=  92  SRED=   1365.79  DISP=        1009923.62  S1=   3393.69
I=   2  J=  93  SRED=   2322.57  DISP=        3479394.00  S1=   6844.10
I=   2  J=  94  SRED=   2748.31  DISP=        4864032.50  S1=   7786.47
I=   2  J=  95  SRED=   6822.43  DISP=       25092280.00  S1=  20147.29
I=   2  J=  96  SRED=   2794.23  DISP=        5261420.50  S1=   7364.07
I=   2  J=  97  SRED=   1791.71  DISP=        1861703.25  S1=   4692.36
I=   2  J=  98  SRED=   1939.51  DISP=        2376117.00  S1=   5986.21
I=   2  J=  99  SRED=   5147.22  DISP=       13971897.00  S1=  13785.26
I=   2  J= 100  SRED=   5335.75  DISP=       17153664.00  S1=  15700.03
I=   2  J= 101  SRED=   1370.01  DISP=        1116777.62  S1=   4521.97
I=   2  J= 102  SRED=   4099.24  DISP=       15478169.00  S1=  13415.45
I=   2  J= 103  SRED=   3053.23  DISP=        6241903.00  S1=   9560.79
I=   2  J= 104  SRED=   3114.52  DISP=        5173920.00  S1=   8307.59
I=   2  J= 105  SRED=   1073.61  DISP=         767489.56  S1=   2846.13
I=   2  J= 106  SRED=   2895.44  DISP=        4289570.50  S1=   7556.07
I=   2  J= 107  SRED=   5287.43  DISP=       12656965.00  S1=  12189.06
I=   2  J= 108  SRED=   1663.87  DISP=        2594831.25  S1=   5568.33
I=   2  J= 109  SRED=   3684.44  DISP=        7111524.00  S1=   9267.03
I=   2  J= 110  SRED=   5301.64  DISP=       15655326.00  S1=  14799.78
I=   2  J= 111  SRED=   4022.90  DISP=       13901308.00  S1=  12842.15
I=   2  J= 112  SRED=   4108.86  DISP=       15213128.00  S1=  12434.90
I=   2  J= 113  SRED=   4402.98  DISP=       10926821.00  S1=  10871.94
I=   2  J= 114  SRED=   3584.91  DISP=        8688331.00  S1=  10328.95
I=   2  J= 115  SRED=    913.80  DISP=         559233.06  S1=   2793.52
I=   2  J= 116  SRED=   5464.99  DISP=       27000214.00  S1=  20100.59
I=   2  J= 117  SRED=    743.86  DISP=         358201.41  S1=   2378.49
I=   2  J= 118  SRED=   5374.91  DISP=       15126670.00  S1=  15767.28
I=   2  J= 119  SRED=   2317.03  DISP=        3957348.00  S1=   7015.48
I=   2  J= 120  SRED=   5575.98  DISP=       18689266.00  S1=  17632.98
I=   2  J= 121  SRED=   2547.11  DISP=        5306643.00  S1=   7194.36
I=   2  J= 122  SRED=   1297.83  DISP=        1084552.62  S1=   3641.10
I=   2  J= 123  SRED=   4567.00  DISP=       13137589.00  S1=  14912.77
I=   2  J= 124  SRED=   5091.35  DISP=       16734427.00  S1=  15654.47
I=   2  J= 125  SRED=   1114.07  DISP=         643322.69  S1=   3294.83
I=   2  J= 126  SRED=   5853.90  DISP=       25751376.00  S1=  18775.14
I=   2  J= 127  SRED=   1652.60  DISP=        1476192.50  S1=   4238.38
I=   2  J= 128  SRED=    807.62  DISP=         418505.38  S1=   2151.53
I=   2  J= 129  SRED=   5978.18  DISP=       15089255.00  S1=  17229.92
I=   2  J= 130  SRED=   3421.36  DISP=        7176135.00  S1=   9159.81
I=   2  J= 131  SRED=   2664.39  DISP=        3222523.50  S1=   6619.52
I=   2  J= 132  SRED=   3003.72  DISP=        5431695.00  S1=   7758.86
I=   2  J= 133  SRED=   4704.50  DISP=       13500887.00  S1=  13902.08
I=   2  J= 134  SRED=   4092.13  DISP=        6578594.50  S1=   9156.49
I=   2  J= 135  SRED=   1967.34  DISP=        3124871.75  S1=   5992.47
I=   2  J= 136  SRED=   5377.51  DISP=       17494698.00  S1=  18266.68
I=   2  J= 137  SRED=   1272.82  DISP=        1145849.38  S1=   4079.98
I=   2  J= 138  SRED=   5724.81  DISP=       19850768.00  S1=  15345.58
I=   2  J= 139  SRED=   1022.26  DISP=         615676.25  S1=   2982.49
I=   2  J= 140  SRED=   4384.94  DISP=       14920519.00  S1=  14111.98
I=   2  J= 141  SRED=   5957.14  DISP=       20683730.00  S1=  14630.28
I=   2  J= 142  SRED=   1093.99  DISP=         677271.06  S1=   3118.76
I=   2  J= 143  SRED=   5857.55  DISP=       19011550.00  S1=  14419.64
I=   2  J= 144  SRED=   3377.12  DISP=        6219005.50  S1=   9486.85
I=   2  J= 145  SRED=   3755.67  DISP=       12308295.00  S1=  11587.08
I=   2  J= 146  SRED=   5190.59  DISP=       11967250.00  S1=  14593.76
I=   2  J= 147  SRED=   1001.04  DISP=         382873.12  S1=   2439.76
I=   2  J= 148  SRED=   1488.54  DISP=        1353750.62  S1=   4392.79
I=   2  J= 149  SRED=   5485.60  DISP=       19112784.00  S1=  16090.10
I=   2  J= 150  SRED=   3061.23  DISP=        4918252.00  S1=   7226.56
I=   2  J= 151  SRED=   4750.18  DISP=       11227541.00  S1=  13799.05
I=   2  J= 152  SRED=   3811.73  DISP=        9986473.00  S1=  11612.75
I=   2  J= 153  SRED=   4720.42  DISP=       14437902.00  S1=  14522.44
I=   2  J= 154  SRED=   3079.51  DISP=        4743709.00  S1=   8920.69
I=   2  J= 155  SRED=   3528.92  DISP=        7934389.50  S1=  12447.92
I=   2  J= 156  SRED=   5777.56  DISP=       18253134.00  S1=  16460.33
I=   2  J= 157  SRED=    703.84  DISP=         321689.81  S1=   1955.67
I=   2  J= 158  SRED=   6398.08  DISP=       18450284.00  S1=  18607.63
I=   2  J= 159  SRED=   1239.30  DISP=        1218998.50  S1=   3390.77
I=   2  J= 160  SRED=   2375.44  DISP=        3404736.25  S1=   6063.01
I=   2  J= 161  SRED=    857.96  DISP=         467677.66  S1=   2346.95
I=   2  J= 162  SRED=   4141.58  DISP=        8664581.00  S1=  11784.84
I=   2  J= 163  SRED=   2661.93  DISP=        4270559.50  S1=   7406.26
I=   2  J= 164  SRED=   2458.23  DISP=        3555291.25  S1=   6395.76
I=   2  J= 165  SRED=   3027.83  DISP=        7603670.00  S1=  10033.00
I=   2  J= 166  SRED=   1342.98  DISP=        1114624.00  S1=   4229.97
I=   2  J= 167  SRED=   2456.81  DISP=        3159920.50  S1=   6119.47
I=   2  J= 168  SRED=   2750.78  DISP=        5384099.00  S1=   8707.16
I=   2  J= 169  SRED=   1496.07  DISP=        1126505.75  S1=   3328.08
I=   2  J= 170  SRED=   2757.21  DISP=        7601113.00  S1=   8750.15
I=   2  J= 171  SRED=   1341.82  DISP=         981077.75  S1=   3988.56
I=   2  J= 172  SRED=   1791.29  DISP=        2172999.50  S1=   4803.00
I=   2  J= 173  SRED=   2682.52  DISP=        5874442.50  S1=   8567.86
I=   2  J= 174  SRED=   2555.01  DISP=        5156913.00  S1=   8366.78
I=   2  J= 175  SRED=   3820.56  DISP=        9407699.00  S1=  11529.88
I=   2  J= 176  SRED=   3216.00  DISP=        9776403.00  S1=  11076.12
I=   2  J= 177  SRED=   5803.68  DISP=       15963466.00  S1=  15429.19
I=   2  J= 178  SRED=   1803.44  DISP=        2836810.75  S1=   6133.57
I=   2  J= 179  SRED=   3611.63  DISP=       10198564.00  S1=  11880.42
I=   2  J= 180  SRED=   3623.89  DISP=        6937277.00  S1=  11368.61
I=   2  J= 181  SRED=   3864.58  DISP=       11431875.00  S1=  12889.18
I=   2  J= 182  SRED=   1858.60  DISP=        2365016.50  S1=   5306.11
I=   2  J= 183  SRED=    437.21  DISP=          92414.21  S1=   1073.79
I=   2  J= 184  SRED=   2502.30  DISP=        3982907.75  S1=   6586.78
I=   2  J= 185  SRED=   1327.50  DISP=        1570755.88  S1=   4216.50
I=   2  J= 186  SRED=   3893.94  DISP=       10128033.00  S1=  11921.80
I=   2  J= 187  SRED=   3257.50  DISP=        7482725.00  S1=   9166.73
I=   2  J= 188  SRED=   1821.13  DISP=        1468956.25  S1=   4484.58
I=   2  J= 189  SRED=   2346.00  DISP=        3523181.50  S1=   7535.33
I=   2  J= 190  SRED=   4755.10  DISP=       17807694.00  S1=  13964.59
I=   2  J= 191  SRED=   4158.88  DISP=       11067294.00  S1=  12453.80
I=   2  J= 192  SRED=   3551.09  DISP=        5347102.50  S1=   8373.40
I=   2  J= 193  SRED=   1363.65  DISP=        1820374.75  S1=   4894.26
I=   2  J= 194  SRED=   3824.48  DISP=        7041741.50  S1=  10662.71
I=   2  J= 195  SRED=   1844.00  DISP=        1669853.75  S1=   4823.68
I=   3  J=   1  SRED=   2763.49  DISP=        5010166.00  S1=   8084.65
I=   3  J=   2  SRED=   3345.20  DISP=        7968204.50  S1=  11166.16
I=   3  J=   4  SRED=   2112.68  DISP=        3386729.75  S1=   6652.26
I=   3  J=   5  SRED=   1852.25  DISP=        2386302.50  S1=   5405.30
I=   3  J=   6  SRED=   1527.40  DISP=        1818447.62  S1=   4615.99
I=   3  J=   7  SRED=   2283.99  DISP=        5024476.00  S1=   6821.26
I=   3  J=   8  SRED=   2326.08  DISP=        3874762.75  S1=   6895.88
I=   3  J=   9  SRED=   1723.85  DISP=        1875327.38  S1=   5066.03
I=   3  J=  10  SRED=   2058.47  DISP=        3934503.50  S1=   6362.38
I=   3  J=  11  SRED=   1602.99  DISP=        1622099.50  S1=   3978.21
I=   3  J=  12  SRED=   1007.78  DISP=        1098531.62  S1=   3607.57
I=   3  J=  13  SRED=   1403.40  DISP=        1440533.50  S1=   4217.99
I=   3  J=  14  SRED=   2614.05  DISP=        4653211.50  S1=   7444.33
I=   3  J=  15  SRED=   3036.27  DISP=        5853781.50  S1=   9674.97
I=   3  J=  16  SRED=   1514.10  DISP=        1108672.25  S1=   4205.07
I=   3  J=  17  SRED=   2291.34  DISP=        3001778.00  S1=   6272.12
I=   3  J=  18  SRED=    805.50  DISP=         351286.31  S1=   2315.15
I=   3  J=  19  SRED=   1763.16  DISP=        1884276.25  S1=   5113.84
I=   3  J=  20  SRED=   2854.39  DISP=        7670733.00  S1=   9443.27
I=   3  J=  21  SRED=   2102.37  DISP=        3867664.75  S1=   6278.67
I=   3  J=  22  SRED=   3932.07  DISP=       18430304.00  S1=  14027.37
I=   3  J=  23  SRED=   1318.65  DISP=        1183880.12  S1=   3954.93
I=   3  J=  24  SRED=   2792.03  DISP=        5004449.00  S1=   7844.37
I=   3  J=  25  SRED=    326.83  DISP=          71313.12  S1=    875.05
I=   3  J=  26  SRED=   2385.31  DISP=        2689401.25  S1=   6507.46
I=   3  J=  27  SRED=   1971.66  DISP=        3935094.00  S1=   7328.09
I=   3  J=  28  SRED=   2357.53  DISP=        2831524.00  S1=   6192.21
I=   3  J=  29  SRED=   1151.46  DISP=        1222305.12  S1=   3677.99
I=   3  J=  30  SRED=   2923.51  DISP=        6404474.00  S1=   9287.10
I=   3  J=  31  SRED=   2403.19  DISP=        3172380.75  S1=   6173.62
I=   3  J=  32  SRED=   2469.02  DISP=        4178890.25  S1=   7454.35
I=   3  J=  33  SRED=   2210.11  DISP=        2473868.25  S1=   5650.90
I=   3  J=  34  SRED=   1649.72  DISP=        2154781.25  S1=   4780.16
I=   3  J=  35  SRED=    853.71  DISP=         388403.22  S1=   2477.96
I=   3  J=  36  SRED=   2179.24  DISP=        2238214.50  S1=   5244.62
I=   3  J=  37  SRED=   2610.94  DISP=        4459614.00  S1=   8682.10
I=   3  J=  38  SRED=   2229.70  DISP=        2157345.25  S1=   5358.49
I=   3  J=  39  SRED=   1322.53  DISP=        1621483.62  S1=   4152.54
I=   3  J=  40  SRED=   2599.21  DISP=        4499816.50  S1=   6798.53
I=   3  J=  41  SRED=   2977.41  DISP=        4731331.00  S1=   7773.11
I=   3  J=  42  SRED=   3114.91  DISP=        4799571.50  S1=   7820.42
I=   3  J=  43  SRED=   3032.50  DISP=        5647887.00  S1=   8527.46
I=   3  J=  44  SRED=   2441.98  DISP=        2940830.50  S1=   5857.88
I=   3  J=  45  SRED=    676.63  DISP=         306768.59  S1=   1861.73
I=   3  J=  46  SRED=   3131.73  DISP=        6179310.50  S1=   9374.95
I=   3  J=  47  SRED=   2115.38  DISP=        2570705.25  S1=   6133.75
I=   3  J=  48  SRED=   1786.68  DISP=        1692455.75  S1=   5621.87
I=   3  J=  49  SRED=   2150.19  DISP=        2715280.50  S1=   6879.70
I=   3  J=  50  SRED=   1945.86  DISP=        2961228.00  S1=   6350.30
I=   3  J=  51  SRED=   2783.23  DISP=        5598468.00  S1=   9035.05
I=   3  J=  52  SRED=    883.05  DISP=         396195.44  S1=   2509.98
I=   3  J=  53  SRED=   1689.35  DISP=        2123113.25  S1=   6043.18
I=   3  J=  54  SRED=    401.37  DISP=          74403.16  S1=   1018.36
I=   3  J=  55  SRED=   2315.90  DISP=        2258574.75  S1=   6198.01
I=   3  J=  56  SRED=   2193.44  DISP=        3205426.00  S1=   6413.34
I=   3  J=  57  SRED=   2335.27  DISP=        2982855.75  S1=   6429.22
I=   3  J=  58  SRED=   2038.94  DISP=        3018329.00  S1=   5528.88
I=   3  J=  59  SRED=   1769.56  DISP=        1943058.88  S1=   4957.55
I=   3  J=  60  SRED=   2531.52  DISP=        5159620.00  S1=   7498.57
I=   3  J=  61  SRED=   1211.38  DISP=        1526031.00  S1=   4429.90
I=   3  J=  62  SRED=   1743.14  DISP=        1739756.75  S1=   4752.55
I=   3  J=  63  SRED=   2179.36  DISP=        3713482.75  S1=   6209.27
I=   3  J=  64  SRED=   2343.55  DISP=        3467054.50  S1=   6035.52
I=   3  J=  65  SRED=   2435.46  DISP=        5003261.50  S1=   7732.81
I=   3  J=  66  SRED=   4050.05  DISP=        9481918.00  S1=  11088.05
I=   3  J=  67  SRED=   3673.78  DISP=        7266849.50  S1=   9910.22
I=   3  J=  68  SRED=   2585.77  DISP=        5625785.50  S1=   7269.18
I=   3  J=  69  SRED=   1951.24  DISP=        2949144.25  S1=   6579.21
I=   3  J=  70  SRED=   3565.52  DISP=        9074843.00  S1=  12742.60
I=   3  J=  71  SRED=   3064.14  DISP=        5931842.00  S1=   8454.24
I=   3  J=  72  SRED=    512.04  DISP=         173545.09  S1=   1361.99
I=   3  J=  73  SRED=   2334.57  DISP=        3747387.50  S1=   6811.92
I=   3  J=  74  SRED=   1270.67  DISP=         784288.25  S1=   3395.43
I=   3  J=  75  SRED=   1822.57  DISP=        1810642.62  S1=   5168.79
I=   3  J=  76  SRED=   3092.37  DISP=        7831779.50  S1=   9357.01
I=   3  J=  77  SRED=   1516.03  DISP=        1269936.88  S1=   3947.53
I=   3  J=  78  SRED=   2136.97  DISP=        2349868.00  S1=   5383.29
I=   3  J=  79  SRED=   3948.95  DISP=       12861507.00  S1=  11511.63
I=   3  J=  80  SRED=   1779.81  DISP=        1317637.88  S1=   4821.96
I=   3  J=  81  SRED=   1355.94  DISP=         839308.06  S1=   3313.19
I=   3  J=  82  SRED=   1265.77  DISP=         765669.88  S1=   3803.84
I=   3  J=  83  SRED=   1098.52  DISP=         900424.81  S1=   2903.59
I=   3  J=  84  SRED=   3012.44  DISP=        4927224.00  S1=   8255.59
I=   3  J=  85  SRED=   1084.27  DISP=         722909.25  S1=   2910.84
I=   3  J=  86  SRED=   1814.55  DISP=        2100282.25  S1=   5116.15
I=   3  J=  87  SRED=   3978.47  DISP=       11808762.00  S1=  11007.48
I=   3  J=  88  SRED=   1492.14  DISP=        1409517.75  S1=   4357.61
I=   3  J=  89  SRED=   2832.36  DISP=        3228307.50  S1=   7550.47
I=   3  J=  90  SRED=   3363.71  DISP=        5660826.00  S1=   9712.59
I=   3  J=  91  SRED=   2513.85  DISP=        5602056.50  S1=   7885.49
I=   3  J=  92  SRED=    768.75  DISP=         532046.94  S1=   2507.93
I=   3  J=  93  SRED=   1665.44  DISP=        1134472.12  S1=   4248.57
I=   3  J=  94  SRED=   1668.56  DISP=        2233287.00  S1=   4908.61
I=   3  J=  95  SRED=   4268.91  DISP=       16209873.00  S1=  12287.44
I=   3  J=  96  SRED=   1953.18  DISP=        2424065.25  S1=   5760.32
I=   3  J=  97  SRED=   1285.95  DISP=         913644.12  S1=   3398.47
I=   3  J=  98  SRED=   1307.03  DISP=        1143868.75  S1=   3646.44
I=   3  J=  99  SRED=   3042.60  DISP=        6639317.50  S1=   8574.99
I=   3  J= 100  SRED=   3387.12  DISP=        7946423.50  S1=   9531.02
I=   3  J= 101  SRED=    994.07  DISP=         600842.69  S1=   2933.32
I=   3  J= 102  SRED=   3648.57  DISP=        8239990.50  S1=  10220.72
I=   3  J= 103  SRED=   2113.86  DISP=        2055037.75  S1=   5598.24
I=   3  J= 104  SRED=   1845.74  DISP=        2245544.75  S1=   5910.84
I=   3  J= 105  SRED=    710.15  DISP=         328037.25  S1=   1860.15
I=   3  J= 106  SRED=   1886.92  DISP=        2433315.25  S1=   5299.38
I=   3  J= 107  SRED=   3305.09  DISP=        6877544.00  S1=   8711.21
I=   3  J= 108  SRED=   1309.53  DISP=        1209394.25  S1=   3926.63
I=   3  J= 109  SRED=   2556.75  DISP=        2924886.25  S1=   6795.68
I=   3  J= 110  SRED=   3111.87  DISP=        6019115.50  S1=   9660.55
I=   3  J= 111  SRED=   3116.83  DISP=        6101715.50  S1=  10270.47
I=   3  J= 112  SRED=   2953.52  DISP=        4586498.00  S1=   8785.35
I=   3  J= 113  SRED=   2588.26  DISP=        6093601.50  S1=   8548.47
I=   3  J= 114  SRED=   2485.79  DISP=        3942429.75  S1=   6876.52
I=   3  J= 115  SRED=    611.32  DISP=         267169.62  S1=   1934.67
I=   3  J= 116  SRED=   4826.67  DISP=       16497982.00  S1=  14507.49
I=   3  J= 117  SRED=    438.56  DISP=         147045.88  S1=   1397.65
I=   3  J= 118  SRED=   3286.37  DISP=        5548959.00  S1=   8894.40
I=   3  J= 119  SRED=   1424.69  DISP=        1304126.88  S1=   4036.02
I=   3  J= 120  SRED=   4072.45  DISP=        7503138.50  S1=  10082.76
I=   3  J= 121  SRED=   1796.16  DISP=        1750327.00  S1=   4525.83
I=   3  J= 122  SRED=    887.86  DISP=         412459.00  S1=   2447.42
I=   3  J= 123  SRED=   3179.97  DISP=        4245386.50  S1=   7837.80
I=   3  J= 124  SRED=   2987.40  DISP=        4223440.00  S1=  10139.30
I=   3  J= 125  SRED=    795.74  DISP=         406176.72  S1=   2227.89
I=   3  J= 126  SRED=   4334.66  DISP=       10508617.00  S1=  12197.47
I=   3  J= 127  SRED=    924.26  DISP=         868050.56  S1=   2699.37
I=   3  J= 128  SRED=    594.79  DISP=         211457.70  S1=   1814.79
I=   3  J= 129  SRED=   3868.99  DISP=        8799912.00  S1=  11423.05
I=   3  J= 130  SRED=   2458.54  DISP=        3188333.00  S1=   6491.88
I=   3  J= 131  SRED=   1514.77  DISP=        1626346.50  S1=   3966.77
I=   3  J= 132  SRED=   1873.02  DISP=        2039004.88  S1=   4831.41
I=   3  J= 133  SRED=   3166.94  DISP=        5227955.50  S1=   8909.18
I=   3  J= 134  SRED=   2290.41  DISP=        3369553.50  S1=   6606.79
I=   3  J= 135  SRED=   1420.86  DISP=        1561583.62  S1=   3864.12
I=   3  J= 136  SRED=   4029.05  DISP=       13389081.00  S1=  12570.82
I=   3  J= 137  SRED=    845.47  DISP=         561798.19  S1=   2600.44
I=   3  J= 138  SRED=   4110.50  DISP=        7584812.50  S1=  10690.24
I=   3  J= 139  SRED=    656.00  DISP=         235854.02  S1=   2230.90
I=   3  J= 140  SRED=   3530.10  DISP=        5952123.00  S1=   8735.19
I=   3  J= 141  SRED=   3330.01  DISP=        6435639.50  S1=   9499.55
I=   3  J= 142  SRED=    736.21  DISP=         293051.69  S1=   2076.64
I=   3  J= 143  SRED=   3344.22  DISP=        7233635.50  S1=  10564.51
I=   3  J= 144  SRED=   2333.37  DISP=        3460332.25  S1=   5790.47
I=   3  J= 145  SRED=   2620.94  DISP=        4737111.50  S1=   8164.53
I=   3  J= 146  SRED=   3321.27  DISP=        6607611.50  S1=   8641.08
I=   3  J= 147  SRED=    518.43  DISP=         179669.27  S1=   1498.88
I=   3  J= 148  SRED=    848.30  DISP=         584549.62  S1=   2818.12
I=   3  J= 149  SRED=   3794.14  DISP=        9536309.00  S1=  11140.39
I=   3  J= 150  SRED=   1617.76  DISP=        2735454.00  S1=   5793.34
I=   3  J= 151  SRED=   3161.41  DISP=        5802032.00  S1=   8875.22
I=   3  J= 152  SRED=   2734.48  DISP=        3523589.50  S1=   6549.19
I=   3  J= 153  SRED=   3537.05  DISP=        7363499.50  S1=   9372.80
I=   3  J= 154  SRED=   2088.25  DISP=        2501890.50  S1=   5530.10
I=   3  J= 155  SRED=   2468.67  DISP=        2912368.50  S1=   7623.36
I=   3  J= 156  SRED=   3856.43  DISP=       10012528.00  S1=  10644.64
I=   3  J= 157  SRED=    496.80  DISP=         119439.80  S1=   1155.63
I=   3  J= 158  SRED=   3784.05  DISP=       11258761.00  S1=  11124.09
I=   3  J= 159  SRED=    836.19  DISP=         472536.50  S1=   2792.07
I=   3  J= 160  SRED=   1291.40  DISP=        1198726.00  S1=   3847.31
I=   3  J= 161  SRED=    590.78  DISP=         210975.31  S1=   1745.99
I=   3  J= 162  SRED=   2707.36  DISP=        3442762.25  S1=   6760.73
I=   3  J= 163  SRED=   1548.28  DISP=        1611441.25  S1=   5125.73
I=   3  J= 164  SRED=   1494.79  DISP=        1461698.25  S1=   4001.06
I=   3  J= 165  SRED=   2125.22  DISP=        3317895.75  S1=   5921.47
I=   3  J= 166  SRED=    946.67  DISP=         480431.50  S1=   3033.68
I=   3  J= 167  SRED=   1644.14  DISP=        1611374.88  S1=   4714.74
I=   3  J= 168  SRED=   2092.01  DISP=        2559559.50  S1=   6153.21
I=   3  J= 169  SRED=   1110.53  DISP=         586525.00  S1=   2539.12
I=   3  J= 170  SRED=   2214.27  DISP=        2613734.25  S1=   6121.24
I=   3  J= 171  SRED=    887.29  DISP=         513908.66  S1=   2337.25
I=   3  J= 172  SRED=   1364.60  DISP=        1065899.12  S1=   3966.95
I=   3  J= 173  SRED=   1824.45  DISP=        1813931.75  S1=   4883.02
I=   3  J= 174  SRED=   1760.49  DISP=        2071588.00  S1=   4899.07
I=   3  J= 175  SRED=   2810.16  DISP=        3804489.25  S1=   6820.89
I=   3  J= 176  SRED=   2563.52  DISP=        3467529.75  S1=   7187.97
I=   3  J= 177  SRED=   4368.02  DISP=        9674186.00  S1=  12303.87
I=   3  J= 178  SRED=   1451.12  DISP=        1068105.25  S1=   3861.01
I=   3  J= 179  SRED=   2725.51  DISP=        4356631.00  S1=   8137.71
I=   3  J= 180  SRED=   2374.50  DISP=        3945257.25  S1=   6786.88
I=   3  J= 181  SRED=   2853.07  DISP=        5879096.00  S1=   8094.78
I=   3  J= 182  SRED=   1359.15  DISP=         973359.44  S1=   3826.44
I=   3  J= 183  SRED=    258.71  DISP=          43987.67  S1=    723.32
I=   3  J= 184  SRED=   1720.20  DISP=        2152859.25  S1=   5314.39
I=   3  J= 185  SRED=   1025.26  DISP=         615356.56  S1=   2648.20
I=   3  J= 186  SRED=   2771.31  DISP=        4337118.50  S1=   6663.50
I=   3  J= 187  SRED=   1977.59  DISP=        2996440.00  S1=   5478.79
I=   3  J= 188  SRED=   1300.32  DISP=         750905.56  S1=   3431.48
I=   3  J= 189  SRED=   1696.83  DISP=        1396488.25  S1=   4319.99
I=   3  J= 190  SRED=   3150.47  DISP=        6268638.50  S1=   9443.49
I=   3  J= 191  SRED=   2755.79  DISP=        6048353.00  S1=   8337.57
I=   3  J= 192  SRED=   2267.28  DISP=        2892389.25  S1=   6361.26
I=   3  J= 193  SRED=   1122.08  DISP=         582906.50  S1=   2983.08
I=   3  J= 194  SRED=   2854.25  DISP=        4747992.00  S1=   7826.91
I=   3  J= 195  SRED=   1299.85  DISP=         918804.38  S1=   3555.36
I=   4  J=   1  SRED=   2487.35  DISP=        3212542.00  S1=   7429.94
I=   4  J=   2  SRED=   2741.20  DISP=        8057906.50  S1=   9256.68
I=   4  J=   3  SRED=   2390.42  DISP=        2478659.50  S1=   6753.13
I=   4  J=   5  SRED=   1861.21  DISP=        1784359.62  S1=   4731.82
I=   4  J=   6  SRED=   1500.68  DISP=        1276543.62  S1=   4020.37
I=   4  J=   7  SRED=   2607.72  DISP=        4271418.50  S1=   7135.00
I=   4  J=   8  SRED=   2189.53  DISP=        2713801.75  S1=   5669.57
I=   4  J=   9  SRED=   1380.86  DISP=        1342024.12  S1=   3834.99
I=   4  J=  10  SRED=   2542.64  DISP=        2396555.75  S1=   6277.39
I=   4  J=  11  SRED=   1306.23  DISP=        1345309.62  S1=   3951.05
I=   4  J=  12  SRED=   1343.37  DISP=        1038222.38  S1=   3638.17
I=   4  J=  13  SRED=   1398.77  DISP=        1025437.75  S1=   3516.10
I=   4  J=  14  SRED=   2381.19  DISP=        3863628.00  S1=   6656.04
I=   4  J=  15  SRED=   3265.41  DISP=        6163406.00  S1=   8750.23
I=   4  J=  16  SRED=   1327.45  DISP=        1310921.75  S1=   3684.47
I=   4  J=  17  SRED=   1897.81  DISP=        2931957.75  S1=   6177.89
I=   4  J=  18  SRED=    802.19  DISP=         394005.75  S1=   2363.00
I=   4  J=  19  SRED=   1541.05  DISP=        1825897.50  S1=   4782.34
I=   4  J=  20  SRED=   2804.61  DISP=        4457684.50  S1=   8898.33
I=   4  J=  21  SRED=   1857.18  DISP=        2630092.75  S1=   5583.64
I=   4  J=  22  SRED=   4191.57  DISP=        9588333.00  S1=  13047.44
I=   4  J=  23  SRED=   1297.10  DISP=        1175959.38  S1=   3696.93
I=   4  J=  24  SRED=   2176.53  DISP=        5174160.00  S1=   6787.07
I=   4  J=  25  SRED=    312.67  DISP=          59237.08  S1=    912.20
I=   4  J=  26  SRED=   2062.05  DISP=        2567672.00  S1=   4903.59
I=   4  J=  27  SRED=   2175.13  DISP=        2875619.00  S1=   6280.18
I=   4  J=  28  SRED=   1999.54  DISP=        2605015.50  S1=   5393.93
I=   4  J=  29  SRED=   1039.10  DISP=        1022438.62  S1=   3274.52
I=   4  J=  30  SRED=   2785.98  DISP=        4318093.50  S1=   7572.19
I=   4  J=  31  SRED=   2189.88  DISP=        2192439.75  S1=   6211.12
I=   4  J=  32  SRED=   2481.38  DISP=        2642228.50  S1=   6918.08
I=   4  J=  33  SRED=   1775.70  DISP=        2060522.62  S1=   5008.61
I=   4  J=  34  SRED=   1501.41  DISP=        1436070.75  S1=   4018.79
I=   4  J=  35  SRED=    691.68  DISP=         294242.50  S1=   1915.96
I=   4  J=  36  SRED=   1524.21  DISP=        2080460.50  S1=   4685.14
I=   4  J=  37  SRED=   2544.78  DISP=        4134216.75  S1=   6901.31
I=   4  J=  38  SRED=   1823.09  DISP=        1977978.62  S1=   4887.88
I=   4  J=  39  SRED=   1144.15  DISP=        1150593.25  S1=   3789.30
I=   4  J=  40  SRED=   2353.20  DISP=        3725584.50  S1=   6701.55
I=   4  J=  41  SRED=   2717.94  DISP=        4597898.50  S1=   8455.04
I=   4  J=  42  SRED=   2467.91  DISP=        4882952.50  S1=   8217.33
I=   4  J=  43  SRED=   2543.89  DISP=        4116473.00  S1=   7613.35
I=   4  J=  44  SRED=   1928.78  DISP=        3214590.00  S1=   5741.31
I=   4  J=  45  SRED=    601.77  DISP=         179591.58  S1=   1411.26
I=   4  J=  46  SRED=   2853.03  DISP=        5137011.00  S1=   8459.87
I=   4  J=  47  SRED=   2005.75  DISP=        2545368.00  S1=   5181.93
I=   4  J=  48  SRED=   1543.13  DISP=        1367527.62  S1=   4716.32
I=   4  J=  49  SRED=   1945.31  DISP=        1919701.62  S1=   5036.96
I=   4  J=  50  SRED=   2193.45  DISP=        2192127.50  S1=   5567.35
I=   4  J=  51  SRED=   2716.14  DISP=        4153958.25  S1=   7295.31
I=   4  J=  52  SRED=    959.69  DISP=         418952.53  S1=   2381.66
I=   4  J=  53  SRED=   1585.05  DISP=        1727408.12  S1=   5229.61
I=   4  J=  54  SRED=    369.83  DISP=          74430.87  S1=    958.77
I=   4  J=  55  SRED=   1913.35  DISP=        2162430.25  S1=   5721.99
I=   4  J=  56  SRED=   2616.26  DISP=        3480686.50  S1=   7915.13
I=   4  J=  57  SRED=   1936.77  DISP=        2330072.00  S1=   5364.27
I=   4  J=  58  SRED=   1962.98  DISP=        1817324.62  S1=   4949.27
I=   4  J=  59  SRED=   1452.79  DISP=        1645427.12  S1=   4607.44
I=   4  J=  60  SRED=   2792.10  DISP=        3434459.25  S1=   7182.05
I=   4  J=  61  SRED=   1215.97  DISP=         939609.00  S1=   3589.80
I=   4  J=  62  SRED=   1202.14  DISP=        1808288.75  S1=   3639.77
I=   4  J=  63  SRED=   2125.06  DISP=        3183411.00  S1=   6026.04
I=   4  J=  64  SRED=   2303.16  DISP=        2548834.00  S1=   5637.14
I=   4  J=  65  SRED=   3115.03  DISP=        3807460.50  S1=   7322.07
I=   4  J=  66  SRED=   3127.83  DISP=        7319507.50  S1=   9315.22
I=   4  J=  67  SRED=   3479.80  DISP=        6057616.00  S1=   9051.86
I=   4  J=  68  SRED=   2378.40  DISP=        4220143.00  S1=   7308.99
I=   4  J=  69  SRED=   1954.97  DISP=        2100500.25  S1=   5276.49
I=   4  J=  70  SRED=   3149.13  DISP=        8114401.50  S1=   9352.49
I=   4  J=  71  SRED=   2967.77  DISP=        4176736.00  S1=   7580.61
I=   4  J=  72  SRED=    498.79  DISP=         216417.45  S1=   1515.15
I=   4  J=  73  SRED=   2553.28  DISP=        3191502.50  S1=   7349.31
I=   4  J=  74  SRED=   1042.21  DISP=         772637.00  S1=   3075.49
I=   4  J=  75  SRED=   1416.92  DISP=        1433820.50  S1=   4164.06
I=   4  J=  76  SRED=   3044.48  DISP=        4799311.00  S1=   8296.62
I=   4  J=  77  SRED=   1187.75  DISP=         991990.31  S1=   3621.47
I=   4  J=  78  SRED=   2116.09  DISP=        1600193.12  S1=   4917.80
I=   4  J=  79  SRED=   3418.16  DISP=        8456072.00  S1=  11565.50
I=   4  J=  80  SRED=   1330.92  DISP=        1667912.25  S1=   4180.89
I=   4  J=  81  SRED=   1122.47  DISP=         692435.69  S1=   3117.83
I=   4  J=  82  SRED=    953.72  DISP=         680405.88  S1=   2900.72
I=   4  J=  83  SRED=   1219.24  DISP=         762152.25  S1=   3540.52
I=   4  J=  84  SRED=   2323.31  DISP=        3411561.25  S1=   5769.29
I=   4  J=  85  SRED=    983.05  DISP=         588853.44  S1=   2951.88
I=   4  J=  86  SRED=   1432.75  DISP=        1734953.00  S1=   4446.85
I=   4  J=  87  SRED=   3793.60  DISP=        9389684.00  S1=  11203.94
I=   4  J=  88  SRED=   1332.16  DISP=         946805.44  S1=   3916.72
I=   4  J=  89  SRED=   2255.99  DISP=        2974940.00  S1=   5771.15
I=   4  J=  90  SRED=   2814.15  DISP=        4914008.00  S1=   8534.24
I=   4  J=  91  SRED=   2731.24  DISP=        4434380.50  S1=   7673.39
I=   4  J=  92  SRED=    773.35  DISP=         367050.44  S1=   2239.38
I=   4  J=  93  SRED=   1496.30  DISP=        1543253.12  S1=   3975.39
I=   4  J=  94  SRED=   1625.62  DISP=        1874975.62  S1=   4706.44
I=   4  J=  95  SRED=   4017.06  DISP=       10021053.00  S1=  11218.40
I=   4  J=  96  SRED=   1843.53  DISP=        1538183.62  S1=   4768.06
I=   4  J=  97  SRED=    930.31  DISP=        1235709.12  S1=   3105.94
I=   4  J=  98  SRED=   1229.27  DISP=         840196.06  S1=   4087.70
I=   4  J=  99  SRED=   2931.71  DISP=        5114128.00  S1=   8775.99
I=   4  J= 100  SRED=   3092.32  DISP=        5450256.00  S1=   9419.82
I=   4  J= 101  SRED=    878.56  DISP=         492746.84  S1=   2662.47
I=   4  J= 102  SRED=   2776.85  DISP=        5984642.00  S1=   8933.57
I=   4  J= 103  SRED=   1693.71  DISP=        2250144.00  S1=   5770.41
I=   4  J= 104  SRED=   1814.77  DISP=        1666281.88  S1=   5274.18
I=   4  J= 105  SRED=    654.91  DISP=         233514.95  S1=   1678.91
I=   4  J= 106  SRED=   1649.22  DISP=        1969387.50  S1=   4114.01
I=   4  J= 107  SRED=   2848.08  DISP=        6504774.00  S1=   8539.15
I=   4  J= 108  SRED=   1099.82  DISP=         823399.38  S1=   3393.43
I=   4  J= 109  SRED=   2022.40  DISP=        2788671.75  S1=   5884.53
I=   4  J= 110  SRED=   2818.49  DISP=        5852477.50  S1=   8806.33
I=   4  J= 111  SRED=   2609.09  DISP=        4567208.50  S1=   7685.52
I=   4  J= 112  SRED=   2379.39  DISP=        3668614.25  S1=   6280.76
I=   4  J= 113  SRED=   2252.55  DISP=        5102824.00  S1=   7700.43
I=   4  J= 114  SRED=   2062.91  DISP=        3610464.00  S1=   6372.15
I=   4  J= 115  SRED=    652.75  DISP=         188118.02  S1=   1466.38
I=   4  J= 116  SRED=   3997.16  DISP=       13304348.00  S1=  12404.47
I=   4  J= 117  SRED=    452.07  DISP=          98292.25  S1=   1121.01
I=   4  J= 118  SRED=   2930.36  DISP=        4808286.50  S1=   8217.90
I=   4  J= 119  SRED=   1407.29  DISP=         908424.50  S1=   3529.09
I=   4  J= 120  SRED=   3132.66  DISP=        5080441.00  S1=   8382.38
I=   4  J= 121  SRED=   1603.02  DISP=        1750351.00  S1=   4492.08
I=   4  J= 122  SRED=    718.18  DISP=         412640.56  S1=   2016.77
I=   4  J= 123  SRED=   2524.17  DISP=        5175975.00  S1=   6753.61
I=   4  J= 124  SRED=   3158.35  DISP=        5942091.00  S1=   8242.23
I=   4  J= 125  SRED=    591.91  DISP=         310851.19  S1=   1917.56
I=   4  J= 126  SRED=   3488.06  DISP=        7054482.00  S1=   8703.39
I=   4  J= 127  SRED=    980.54  DISP=         483559.22  S1=   2749.70
I=   4  J= 128  SRED=    479.73  DISP=         161082.19  S1=   1526.50
I=   4  J= 129  SRED=   2891.15  DISP=        5091133.50  S1=   8790.33
I=   4  J= 130  SRED=   2055.15  DISP=        2626042.25  S1=   5772.04
I=   4  J= 131  SRED=   1451.13  DISP=        1147255.75  S1=   3983.48
I=   4  J= 132  SRED=   1486.30  DISP=        1836580.38  S1=   4640.08
I=   4  J= 133  SRED=   2559.97  DISP=        2804642.25  S1=   6687.98
I=   4  J= 134  SRED=   1924.00  DISP=        2538216.50  S1=   5212.19
I=   4  J= 135  SRED=   1481.20  DISP=        1033895.94  S1=   3949.05
I=   4  J= 136  SRED=   4004.41  DISP=        7791361.50  S1=  10833.24
I=   4  J= 137  SRED=    751.07  DISP=         298018.59  S1=   2000.02
I=   4  J= 138  SRED=   3498.39  DISP=        9305992.00  S1=  11198.79
I=   4  J= 139  SRED=    626.48  DISP=         244778.73  S1=   1711.76
I=   4  J= 140  SRED=   3112.77  DISP=        6614334.00  S1=   9100.45
I=   4  J= 141  SRED=   3053.13  DISP=        5928441.50  S1=   8536.00
I=   4  J= 142  SRED=    648.02  DISP=         293110.72  S1=   1958.50
I=   4  J= 143  SRED=   3071.89  DISP=        8375699.50  S1=  10205.29
I=   4  J= 144  SRED=   2217.13  DISP=        2280359.50  S1=   5834.18
I=   4  J= 145  SRED=   2186.01  DISP=        3818714.75  S1=   6672.40
I=   4  J= 146  SRED=   2546.04  DISP=        5342065.50  S1=   8223.92
I=   4  J= 147  SRED=    492.97  DISP=         137981.81  S1=   1306.20
I=   4  J= 148  SRED=    913.04  DISP=         358827.62  S1=   2383.25
I=   4  J= 149  SRED=   3722.71  DISP=        7354168.00  S1=  10649.32
I=   4  J= 150  SRED=   1474.75  DISP=        1675963.12  S1=   4341.99
I=   4  J= 151  SRED=   2496.56  DISP=        4905277.50  S1=   7383.75
I=   4  J= 152  SRED=   2329.36  DISP=        4976778.50  S1=   6816.74
I=   4  J= 153  SRED=   2908.46  DISP=        5926186.50  S1=   8922.76
I=   4  J= 154  SRED=   1652.31  DISP=        2504385.25  S1=   5098.41
I=   4  J= 155  SRED=   2551.42  DISP=        2993036.25  S1=   6817.40
I=   4  J= 156  SRED=   3772.44  DISP=        8788370.00  S1=  10072.89
I=   4  J= 157  SRED=    447.27  DISP=         117909.93  S1=   1189.89
I=   4  J= 158  SRED=   3826.98  DISP=        8817089.00  S1=  10052.24
I=   4  J= 159  SRED=    672.45  DISP=         312548.06  S1=   2072.38
I=   4  J= 160  SRED=   1302.94  DISP=         828911.69  S1=   3514.93
I=   4  J= 161  SRED=    506.49  DISP=         169986.05  S1=   1619.59
I=   4  J= 162  SRED=   2301.46  DISP=        3133780.75  S1=   6028.76
I=   4  J= 163  SRED=   1456.14  DISP=        1472920.75  S1=   4056.18
I=   4  J= 164  SRED=   1501.51  DISP=        1307459.50  S1=   3919.86
I=   4  J= 165  SRED=   2019.43  DISP=        2379536.00  S1=   5714.31
I=   4  J= 166  SRED=    893.02  DISP=         413597.94  S1=   2193.81
I=   4  J= 167  SRED=   1263.96  DISP=        1314548.62  S1=   3881.72
I=   4  J= 168  SRED=   1989.61  DISP=        1916811.62  S1=   5231.57
I=   4  J= 169  SRED=    885.46  DISP=         450565.22  S1=   2158.80
I=   4  J= 170  SRED=   1945.62  DISP=        2409668.00  S1=   5216.97
I=   4  J= 171  SRED=    725.86  DISP=         230583.39  S1=   2407.00
I=   4  J= 172  SRED=   1126.82  DISP=         957424.88  S1=   3556.32
I=   4  J= 173  SRED=   1948.31  DISP=        1825567.38  S1=   4619.23
I=   4  J= 174  SRED=   1607.02  DISP=        1407578.88  S1=   4904.27
I=   4  J= 175  SRED=   2105.13  DISP=        3555904.00  S1=   7229.32
I=   4  J= 176  SRED=   2340.56  DISP=        3138690.00  S1=   5714.43
I=   4  J= 177  SRED=   3510.45  DISP=        7474858.50  S1=  11069.86
I=   4  J= 178  SRED=   1125.05  DISP=        1155567.50  S1=   4060.02
I=   4  J= 179  SRED=   2618.62  DISP=        3909263.25  S1=   7359.38
I=   4  J= 180  SRED=   2129.40  DISP=        2348928.25  S1=   5172.89
I=   4  J= 181  SRED=   2322.62  DISP=        4314245.00  S1=   5882.90
I=   4  J= 182  SRED=   1112.55  DISP=        1165503.75  S1=   3498.83
I=   4  J= 183  SRED=    269.19  DISP=          30980.45  S1=    620.59
I=   4  J= 184  SRED=   1761.56  DISP=        1578312.38  S1=   4411.77
I=   4  J= 185  SRED=    669.21  DISP=         520385.62  S1=   2034.66
I=   4  J= 186  SRED=   2621.92  DISP=        3957987.00  S1=   7490.23
I=   4  J= 187  SRED=   1608.27  DISP=        2123197.75  S1=   5778.73
I=   4  J= 188  SRED=   1125.06  DISP=         614686.00  S1=   2878.49
I=   4  J= 189  SRED=   1343.51  DISP=        1381430.50  S1=   3686.24
I=   4  J= 190  SRED=   2420.47  DISP=        4331174.50  S1=   6654.31
I=   4  J= 191  SRED=   2622.49  DISP=        4358173.50  S1=   7709.89
I=   4  J= 192  SRED=   1959.63  DISP=        2490943.25  S1=   5347.26
I=   4  J= 193  SRED=    946.45  DISP=         488044.50  S1=   2660.59
I=   4  J= 194  SRED=   2294.03  DISP=        2714253.50  S1=   6423.80
I=   4  J= 195  SRED=   1102.42  DISP=         775392.06  S1=   3094.01
I=   5  J=   1  SRED=   1984.74  DISP=        2559560.00  S1=   5958.55
I=   5  J=   2  SRED=   2697.18  DISP=        5144536.50  S1=   8207.84
I=   5  J=   3  SRED=   1580.16  DISP=        2270592.75  S1=   5011.67
I=   5  J=   4  SRED=   1407.99  DISP=        1761312.38  S1=   4668.33
I=   5  J=   6  SRED=   1225.94  DISP=         933738.12  S1=   3699.30
I=   5  J=   7  SRED=   1890.52  DISP=        3007212.00  S1=   5162.20
I=   5  J=   8  SRED=   1726.54  DISP=        2582261.00  S1=   5456.96
I=   5  J=   9  SRED=   1559.17  DISP=        1080870.75  S1=   3989.66
I=   5  J=  10  SRED=   1896.05  DISP=        1747975.12  S1=   5070.70
I=   5  J=  11  SRED=   1189.16  DISP=         941443.56  S1=   3283.70
I=   5  J=  12  SRED=   1028.07  DISP=         656104.06  S1=   2941.97
I=   5  J=  13  SRED=   1107.52  DISP=        1033497.75  S1=   2942.61
I=   5  J=  14  SRED=   2002.43  DISP=        2160444.00  S1=   5867.20
I=   5  J=  15  SRED=   2464.95  DISP=        5040107.00  S1=   7179.63
I=   5  J=  16  SRED=   1107.82  DISP=         871408.56  S1=   3629.22
I=   5  J=  17  SRED=   1487.57  DISP=        2031913.00  S1=   4786.35
I=   5  J=  18  SRED=    625.15  DISP=         246231.33  S1=   1687.76
I=   5  J=  19  SRED=   1237.29  DISP=         929131.06  S1=   3247.49
I=   5  J=  20  SRED=   2230.45  DISP=        4527623.00  S1=   7505.92
I=   5  J=  21  SRED=   1807.89  DISP=        1375617.25  S1=   5469.51
I=   5  J=  22  SRED=   3738.95  DISP=        8193684.50  S1=  10843.78
I=   5  J=  23  SRED=   1058.77  DISP=         878551.12  S1=   3021.15
I=   5  J=  24  SRED=   2317.08  DISP=        2508114.50  S1=   6153.58
I=   5  J=  25  SRED=    239.91  DISP=          34922.42  S1=    719.91
I=   5  J=  26  SRED=   2107.79  DISP=        1558860.75  S1=   5599.42
I=   5  J=  27  SRED=   1820.62  DISP=        2141901.50  S1=   5718.20
I=   5  J=  28  SRED=   1802.06  DISP=        1659078.25  S1=   5454.84
I=   5  J=  29  SRED=   1121.63  DISP=         543618.88  S1=   2825.25
I=   5  J=  30  SRED=   2127.24  DISP=        3551516.00  S1=   5041.85
I=   5  J=  31  SRED=   1750.93  DISP=        1859589.00  S1=   5738.47
I=   5  J=  32  SRED=   2143.30  DISP=        2903594.25  S1=   5599.76
I=   5  J=  33  SRED=   1734.25  DISP=        1371726.00  S1=   4594.11
I=   5  J=  34  SRED=   1171.70  DISP=         693527.81  S1=   3053.18
I=   5  J=  35  SRED=    682.43  DISP=         273327.84  S1=   2051.96
I=   5  J=  36  SRED=   1407.16  DISP=        1254881.25  S1=   4364.62
I=   5  J=  37  SRED=   2103.37  DISP=        2648332.00  S1=   5403.31
I=   5  J=  38  SRED=   1474.29  DISP=        1464835.38  S1=   4294.31
I=   5  J=  39  SRED=    893.28  DISP=         835746.56  S1=   3331.82
I=   5  J=  40  SRED=   1896.36  DISP=        2351078.00  S1=   4966.94
I=   5  J=  41  SRED=   2343.89  DISP=        3467437.50  S1=   7451.30
I=   5  J=  42  SRED=   2179.39  DISP=        2822149.75  S1=   6375.65
I=   5  J=  43  SRED=   2107.13  DISP=        3371505.50  S1=   6416.81
I=   5  J=  44  SRED=   1783.00  DISP=        2253924.00  S1=   5595.31
I=   5  J=  45  SRED=    520.35  DISP=         140641.80  S1=   1421.71
I=   5  J=  46  SRED=   2420.79  DISP=        4510097.00  S1=   7163.68
I=   5  J=  47  SRED=   1447.84  DISP=        1222367.62  S1=   4277.89
I=   5  J=  48  SRED=   1464.19  DISP=        1451604.25  S1=   4340.58
I=   5  J=  49  SRED=   1579.81  DISP=        2023744.50  S1=   4282.42
I=   5  J=  50  SRED=   1649.84  DISP=        2093111.62  S1=   4698.68
I=   5  J=  51  SRED=   2442.13  DISP=        2718421.25  S1=   6500.62
I=   5  J=  52  SRED=    641.65  DISP=         278554.22  S1=   1621.16
I=   5  J=  53  SRED=   1482.07  DISP=        1416221.12  S1=   3945.42
I=   5  J=  54  SRED=    277.08  DISP=          50223.95  S1=    759.83
I=   5  J=  55  SRED=   1724.38  DISP=        1618296.62  S1=   4794.59
I=   5  J=  56  SRED=   1823.45  DISP=        2079258.50  S1=   5794.28
I=   5  J=  57  SRED=   1955.23  DISP=        1846393.88  S1=   5742.39
I=   5  J=  58  SRED=   1707.64  DISP=        1413224.12  S1=   4036.72
I=   5  J=  59  SRED=   1246.24  DISP=         854265.00  S1=   3222.50
I=   5  J=  60  SRED=   2160.13  DISP=        3460317.00  S1=   6120.42
I=   5  J=  61  SRED=   1077.05  DISP=         924456.81  S1=   3124.15
I=   5  J=  62  SRED=   1341.95  DISP=        1260694.75  S1=   3555.09
I=   5  J=  63  SRED=   2056.94  DISP=        2235409.00  S1=   5607.68
I=   5  J=  64  SRED=   1625.66  DISP=        2285604.00  S1=   5405.79
I=   5  J=  65  SRED=   2593.49  DISP=        2789084.50  S1=   6505.91
I=   5  J=  66  SRED=   3122.92  DISP=        4516844.50  S1=   8895.95
I=   5  J=  67  SRED=   2844.86  DISP=        4242840.50  S1=   9029.90
I=   5  J=  68  SRED=   1962.34  DISP=        2892329.00  S1=   6687.62
I=   5  J=  69  SRED=   1668.42  DISP=        1677895.25  S1=   4708.00
I=   5  J=  70  SRED=   2833.96  DISP=        4597343.00  S1=   8506.70
I=   5  J=  71  SRED=   2371.97  DISP=        3276044.50  S1=   6526.56
I=   5  J=  72  SRED=    431.74  DISP=         112375.31  S1=   1436.02
I=   5  J=  73  SRED=   1753.54  DISP=        2872096.75  S1=   5515.75
I=   5  J=  74  SRED=    850.98  DISP=         493363.00  S1=   2368.85
I=   5  J=  75  SRED=   1479.62  DISP=         926876.69  S1=   3942.10
I=   5  J=  76  SRED=   2128.43  DISP=        4593928.50  S1=   7796.77
I=   5  J=  77  SRED=   1145.94  DISP=         916286.44  S1=   3197.82
I=   5  J=  78  SRED=   1670.27  DISP=        1458138.62  S1=   3709.32
I=   5  J=  79  SRED=   3138.82  DISP=        6108003.50  S1=   8033.48
I=   5  J=  80  SRED=   1337.59  DISP=        1016309.88  S1=   4106.20
I=   5  J=  81  SRED=    919.48  DISP=         514643.28  S1=   2578.23
I=   5  J=  82  SRED=   1009.54  DISP=         613113.31  S1=   2712.77
I=   5  J=  83  SRED=    827.14  DISP=         606099.44  S1=   2572.84
I=   5  J=  84  SRED=   2127.55  DISP=        3387627.25  S1=   6485.27
I=   5  J=  85  SRED=    876.24  DISP=         350549.22  S1=   2480.65
I=   5  J=  86  SRED=   1512.23  DISP=        1136143.50  S1=   4745.45
I=   5  J=  87  SRED=   3335.69  DISP=        6091133.00  S1=   9262.98
I=   5  J=  88  SRED=   1334.48  DISP=         843119.00  S1=   3484.74
I=   5  J=  89  SRED=   1882.69  DISP=        2682515.00  S1=   5770.07
I=   5  J=  90  SRED=   2222.36  DISP=        3961202.00  S1=   6464.25
I=   5  J=  91  SRED=   2227.54  DISP=        2878399.25  S1=   5926.13
I=   5  J=  92  SRED=    575.47  DISP=         264641.38  S1=   2112.68
I=   5  J=  93  SRED=   1446.26  DISP=        1249266.88  S1=   3754.10
I=   5  J=  94  SRED=   1539.83  DISP=        1108674.62  S1=   4088.84
I=   5  J=  95  SRED=   3033.18  DISP=        7150998.00  S1=   8547.80
I=   5  J=  96  SRED=   1538.74  DISP=        1650055.62  S1=   4303.10
I=   5  J=  97  SRED=    895.45  DISP=         545796.06  S1=   2730.47
I=   5  J=  98  SRED=   1188.39  DISP=         796664.19  S1=   3358.43
I=   5  J=  99  SRED=   2137.54  DISP=        4372117.50  S1=   6654.98
I=   5  J= 100  SRED=   3058.31  DISP=        3902143.00  S1=   7355.21
I=   5  J= 101  SRED=    697.38  DISP=         289030.03  S1=   2072.06
I=   5  J= 102  SRED=   2705.13  DISP=        4135652.75  S1=   7183.65
I=   5  J= 103  SRED=   1549.75  DISP=        1406802.00  S1=   4392.15
I=   5  J= 104  SRED=   1337.69  DISP=        1442583.38  S1=   3980.48
I=   5  J= 105  SRED=    526.15  DISP=         188042.58  S1=   1382.60
I=   5  J= 106  SRED=   1451.95  DISP=         719841.75  S1=   3376.99
I=   5  J= 107  SRED=   2533.45  DISP=        4074580.75  S1=   7116.33
I=   5  J= 108  SRED=    976.22  DISP=         592286.69  S1=   2952.40
I=   5  J= 109  SRED=   1696.56  DISP=        1817619.12  S1=   5077.98
I=   5  J= 110  SRED=   2164.99  DISP=        4557247.50  S1=   6679.02
I=   5  J= 111  SRED=   2262.92  DISP=        3593594.25  S1=   6487.60
I=   5  J= 112  SRED=   2228.27  DISP=        3142762.75  S1=   6361.87
I=   5  J= 113  SRED=   1860.05  DISP=        3603397.50  S1=   6961.25
I=   5  J= 114  SRED=   2004.00  DISP=        2479930.75  S1=   6144.31
I=   5  J= 115  SRED=    459.41  DISP=         133692.11  S1=   1416.42
I=   5  J= 116  SRED=   3318.83  DISP=        7306871.50  S1=  10549.82
I=   5  J= 117  SRED=    323.20  DISP=          75177.84  S1=    777.39
I=   5  J= 118  SRED=   2679.70  DISP=        4313440.00  S1=   7049.17
I=   5  J= 119  SRED=   1135.52  DISP=         700060.44  S1=   3272.90
I=   5  J= 120  SRED=   3381.77  DISP=        6224778.50  S1=   8069.38
I=   5  J= 121  SRED=   1255.28  DISP=        1073852.38  S1=   3739.94
I=   5  J= 122  SRED=    711.70  DISP=         255026.12  S1=   1783.57
I=   5  J= 123  SRED=   2190.93  DISP=        3346962.00  S1=   7367.46
I=   5  J= 124  SRED=   2567.00  DISP=        3015714.50  S1=   7165.86
I=   5  J= 125  SRED=    626.37  DISP=         189938.47  S1=   1879.62
I=   5  J= 126  SRED=   3109.24  DISP=        5750329.50  S1=   8519.22
I=   5  J= 127  SRED=    829.19  DISP=         358013.62  S1=   2476.97
I=   5  J= 128  SRED=    421.50  DISP=         119974.58  S1=   1138.92
I=   5  J= 129  SRED=   2670.45  DISP=        5212287.50  S1=   9044.33
I=   5  J= 130  SRED=   1711.95  DISP=        1805923.12  S1=   4625.00
I=   5  J= 131  SRED=   1101.86  DISP=        1020159.19  S1=   3107.41
I=   5  J= 132  SRED=   1456.82  DISP=        1319283.25  S1=   3688.88
I=   5  J= 133  SRED=   2081.35  DISP=        3227762.50  S1=   6089.53
I=   5  J= 134  SRED=   1975.60  DISP=        2357868.00  S1=   5980.40
I=   5  J= 135  SRED=   1080.05  DISP=         826407.12  S1=   3363.19
I=   5  J= 136  SRED=   3446.25  DISP=        4509172.00  S1=   8968.72
I=   5  J= 137  SRED=    649.57  DISP=         317241.06  S1=   1978.43
I=   5  J= 138  SRED=   2663.77  DISP=        6093534.50  S1=   9246.91
I=   5  J= 139  SRED=    474.46  DISP=         163397.03  S1=   1317.02
I=   5  J= 140  SRED=   2679.90  DISP=        3654236.50  S1=   8416.99
I=   5  J= 141  SRED=   2788.85  DISP=        5444063.00  S1=   8358.31
I=   5  J= 142  SRED=    616.43  DISP=         229032.78  S1=   1797.20
I=   5  J= 143  SRED=   2726.09  DISP=        7066873.00  S1=   7667.39
I=   5  J= 144  SRED=   1670.86  DISP=        1777810.38  S1=   4380.64
I=   5  J= 145  SRED=   2150.40  DISP=        3106633.00  S1=   6546.18
I=   5  J= 146  SRED=   2193.59  DISP=        3573552.75  S1=   6543.57
I=   5  J= 147  SRED=    433.74  DISP=         111125.41  S1=   1306.19
I=   5  J= 148  SRED=    713.20  DISP=         404665.16  S1=   2037.97
I=   5  J= 149  SRED=   2999.18  DISP=        4728143.00  S1=   8931.33
I=   5  J= 150  SRED=   1563.39  DISP=        1391032.38  S1=   5248.85
I=   5  J= 151  SRED=   2048.73  DISP=        3722726.25  S1=   5939.76
I=   5  J= 152  SRED=   2307.02  DISP=        2168811.50  S1=   5859.90
I=   5  J= 153  SRED=   2825.59  DISP=        5556323.00  S1=   8626.92
I=   5  J= 154  SRED=   1810.77  DISP=        1340447.00  S1=   4956.48
I=   5  J= 155  SRED=   1994.90  DISP=        2259860.00  S1=   4961.74
I=   5  J= 156  SRED=   3193.84  DISP=        6145186.50  S1=   9192.76
I=   5  J= 157  SRED=    396.37  DISP=          45842.27  S1=    937.38
I=   5  J= 158  SRED=   2959.11  DISP=        6544062.00  S1=   9382.47
I=   5  J= 159  SRED=    620.50  DISP=         330335.66  S1=   2122.03
I=   5  J= 160  SRED=   1113.82  DISP=         754460.94  S1=   3578.41
I=   5  J= 161  SRED=    474.33  DISP=         114670.84  S1=   1212.07
I=   5  J= 162  SRED=   1874.15  DISP=        3283273.75  S1=   6065.58
I=   5  J= 163  SRED=   1216.68  DISP=         880080.19  S1=   3633.56
I=   5  J= 164  SRED=   1312.65  DISP=        1032825.56  S1=   3861.92
I=   5  J= 165  SRED=   1703.59  DISP=        1550592.62  S1=   4526.65
I=   5  J= 166  SRED=    802.45  DISP=         252744.88  S1=   1990.62
I=   5  J= 167  SRED=   1128.25  DISP=         809085.06  S1=   3213.66
I=   5  J= 168  SRED=   1613.00  DISP=        1622130.25  S1=   4312.91
I=   5  J= 169  SRED=    768.11  DISP=         360375.91  S1=   2111.74
I=   5  J= 170  SRED=   1724.36  DISP=        2033079.00  S1=   4490.31
I=   5  J= 171  SRED=    709.98  DISP=         270703.34  S1=   2059.97
I=   5  J= 172  SRED=   1017.07  DISP=         730566.69  S1=   3019.98
I=   5  J= 173  SRED=   1579.53  DISP=        1171951.50  S1=   4173.47
I=   5  J= 174  SRED=   1336.72  DISP=        1327039.62  S1=   3750.92
I=   5  J= 175  SRED=   1646.81  DISP=        2999869.00  S1=   4924.86
I=   5  J= 176  SRED=   1766.88  DISP=        2420536.25  S1=   6456.65
I=   5  J= 177  SRED=   3056.00  DISP=        5016338.50  S1=   7924.12
I=   5  J= 178  SRED=   1206.90  DISP=         733231.75  S1=   2969.81
I=   5  J= 179  SRED=   2343.90  DISP=        3974334.50  S1=   6969.24
I=   5  J= 180  SRED=   1527.97  DISP=        2236297.25  S1=   4472.65
I=   5  J= 181  SRED=   2036.06  DISP=        2390425.25  S1=   5760.69
I=   5  J= 182  SRED=    956.49  DISP=         738486.38  S1=   2964.08
I=   5  J= 183  SRED=    228.64  DISP=          32140.79  S1=    611.30
I=   5  J= 184  SRED=   1354.40  DISP=        1144174.25  S1=   3696.31
I=   5  J= 185  SRED=    858.29  DISP=         352280.59  S1=   2409.57
I=   5  J= 186  SRED=   1915.09  DISP=        2619005.75  S1=   5895.01
I=   5  J= 187  SRED=   1773.22  DISP=        1697959.38  S1=   4219.42
I=   5  J= 188  SRED=    917.21  DISP=         428033.25  S1=   2485.66
I=   5  J= 189  SRED=   1100.53  DISP=        1085002.25  S1=   3432.32
I=   5  J= 190  SRED=   2327.01  DISP=        3499086.50  S1=   7026.97
I=   5  J= 191  SRED=   2354.17  DISP=        2999297.25  S1=   6002.06
I=   5  J= 192  SRED=   1948.11  DISP=        1995487.62  S1=   5033.79
I=   5  J= 193  SRED=    847.05  DISP=         432193.62  S1=   2331.07
I=   5  J= 194  SRED=   2156.22  DISP=        2268518.00  S1=   5695.23
I=   5  J= 195  SRED=    902.16  DISP=         712148.75  S1=   2735.81
I=   6  J=   1  SRED=   1878.31  DISP=        1901613.88  S1=   5300.42
I=   6  J=   2  SRED=   2263.31  DISP=        3043775.00  S1=   6955.77
I=   6  J=   3  SRED=   1614.48  DISP=        1708472.75  S1=   4482.75
I=   6  J=   4  SRED=   1392.07  DISP=        1222736.75  S1=   3810.19
I=   6  J=   5  SRED=   1271.86  DISP=         930744.75  S1=   4335.60
I=   6  J=   7  SRED=   1593.66  DISP=        1657304.88  S1=   4696.35
I=   6  J=   8  SRED=   1390.04  DISP=        1444188.12  S1=   3764.01
I=   6  J=   9  SRED=   1065.97  DISP=        1196461.50  S1=   3618.84
I=   6  J=  10  SRED=   1457.93  DISP=        1272841.88  S1=   3506.37
I=   6  J=  11  SRED=   1198.05  DISP=         733189.06  S1=   2976.39
I=   6  J=  12  SRED=    859.95  DISP=         486506.38  S1=   2442.03
I=   6  J=  13  SRED=    946.46  DISP=         555100.19  S1=   2877.94
I=   6  J=  14  SRED=   1825.02  DISP=        1780176.12  S1=   4919.94
I=   6  J=  15  SRED=   2246.59  DISP=        3033444.75  S1=   6008.02
I=   6  J=  16  SRED=   1016.56  DISP=         616755.88  S1=   2885.35
I=   6  J=  17  SRED=   1509.86  DISP=        1574561.75  S1=   4229.89
I=   6  J=  18  SRED=    541.26  DISP=         174954.73  S1=   1550.21
I=   6  J=  19  SRED=   1067.22  DISP=         973309.88  S1=   3496.37
I=   6  J=  20  SRED=   1908.33  DISP=        2436610.00  S1=   6134.18
I=   6  J=  21  SRED=   1446.44  DISP=        1473120.38  S1=   4164.16
I=   6  J=  22  SRED=   3271.78  DISP=        8394250.00  S1=   9448.15
I=   6  J=  23  SRED=   1003.35  DISP=         785174.88  S1=   2963.58
I=   6  J=  24  SRED=   1747.32  DISP=        2144287.75  S1=   5053.92
I=   6  J=  25  SRED=    207.25  DISP=          31875.46  S1=    613.25
I=   6  J=  26  SRED=   1540.48  DISP=        1597939.75  S1=   4509.63
I=   6  J=  27  SRED=   1602.33  DISP=        1905693.12  S1=   4621.11
I=   6  J=  28  SRED=   1415.96  DISP=        1230776.12  S1=   4394.50
I=   6  J=  29  SRED=    852.44  DISP=         478291.50  S1=   2635.43
I=   6  J=  30  SRED=   1751.78  DISP=        2645022.00  S1=   5307.27
I=   6  J=  31  SRED=   1471.95  DISP=        1300118.75  S1=   3789.97
I=   6  J=  32  SRED=   2037.60  DISP=        1693128.88  S1=   4907.72
I=   6  J=  33  SRED=   1201.91  DISP=         985541.81  S1=   3819.97
I=   6  J=  34  SRED=   1151.56  DISP=         757840.75  S1=   2856.32
I=   6  J=  35  SRED=    592.34  DISP=         217904.12  S1=   1568.94
I=   6  J=  36  SRED=   1416.27  DISP=        1337827.12  S1=   3431.21
I=   6  J=  37  SRED=   1545.02  DISP=        1840692.62  S1=   5803.43
I=   6  J=  38  SRED=   1298.52  DISP=        1258280.12  S1=   3998.62
I=   6  J=  39  SRED=    961.13  DISP=         450325.75  S1=   2757.80
I=   6  J=  40  SRED=   1631.67  DISP=        1409423.50  S1=   4627.37
I=   6  J=  41  SRED=   1930.91  DISP=        2136537.25  S1=   5401.10
I=   6  J=  42  SRED=   2003.54  DISP=        2032183.25  S1=   5255.20
I=   6  J=  43  SRED=   2022.70  DISP=        2095772.75  S1=   4581.57
I=   6  J=  44  SRED=   1391.68  DISP=        1612520.75  S1=   4755.70
I=   6  J=  45  SRED=    407.51  DISP=         140243.83  S1=   1142.98
I=   6  J=  46  SRED=   2082.74  DISP=        1927022.25  S1=   5040.12
I=   6  J=  47  SRED=   1562.01  DISP=        1442117.50  S1=   4428.52
I=   6  J=  48  SRED=   1041.46  DISP=         794401.06  S1=   3097.94
I=   6  J=  49  SRED=   1494.26  DISP=        1232925.62  S1=   3522.67
I=   6  J=  50  SRED=   1586.33  DISP=        1177360.50  S1=   3748.70
I=   6  J=  51  SRED=   1875.73  DISP=        3032621.00  S1=   5205.81
I=   6  J=  52  SRED=    602.37  DISP=         255943.75  S1=   1645.63
I=   6  J=  53  SRED=   1319.06  DISP=         978034.00  S1=   3349.96
I=   6  J=  54  SRED=    242.41  DISP=          49625.93  S1=    672.04
I=   6  J=  55  SRED=   1373.11  DISP=        1323258.62  S1=   3752.15
I=   6  J=  56  SRED=   1702.64  DISP=        1921459.12  S1=   5217.54
I=   6  J=  57  SRED=   1493.64  DISP=        1426656.00  S1=   4953.57
I=   6  J=  58  SRED=   1340.51  DISP=        1387431.38  S1=   3716.87
I=   6  J=  59  SRED=   1187.66  DISP=        1110414.25  S1=   3511.29
I=   6  J=  60  SRED=   2063.77  DISP=        2475449.75  S1=   5376.00
I=   6  J=  61  SRED=    964.15  DISP=         520774.50  S1=   3091.52
I=   6  J=  62  SRED=   1110.73  DISP=         997283.06  S1=   3658.05
I=   6  J=  63  SRED=   1869.14  DISP=        1648071.88  S1=   5454.45
I=   6  J=  64  SRED=   1712.30  DISP=        1360520.12  S1=   4422.69
I=   6  J=  65  SRED=   1928.71  DISP=        2327934.50  S1=   5205.35
I=   6  J=  66  SRED=   2861.90  DISP=        4508683.50  S1=   8587.09
I=   6  J=  67  SRED=   2368.39  DISP=        3302804.25  S1=   6393.86
I=   6  J=  68  SRED=   2033.02  DISP=        2295946.25  S1=   5924.02
I=   6  J=  69  SRED=   1316.00  DISP=         797534.25  S1=   3257.77
I=   6  J=  70  SRED=   2629.85  DISP=        3526697.25  S1=   6729.34
I=   6  J=  71  SRED=   1819.03  DISP=        2774532.50  S1=   5559.94
I=   6  J=  72  SRED=    383.20  DISP=          87708.38  S1=    948.60
I=   6  J=  73  SRED=   1807.88  DISP=        1851092.25  S1=   4346.08
I=   6  J=  74  SRED=    802.29  DISP=         350745.00  S1=   2233.03
I=   6  J=  75  SRED=   1059.08  DISP=         850135.12  S1=   3298.27
I=   6  J=  76  SRED=   2414.58  DISP=        4206644.50  S1=   7342.16
I=   6  J=  77  SRED=   1058.30  DISP=         779892.06  S1=   3176.02
I=   6  J=  78  SRED=   1534.11  DISP=        1318672.38  S1=   3993.40
I=   6  J=  79  SRED=   2514.21  DISP=        5672355.50  S1=   7999.47
I=   6  J=  80  SRED=   1001.31  DISP=         927949.31  S1=   3212.06
I=   6  J=  81  SRED=    758.45  DISP=         369846.91  S1=   2063.36
I=   6  J=  82  SRED=    715.57  DISP=         409862.47  S1=   2365.69
I=   6  J=  83  SRED=    713.29  DISP=         391662.94  S1=   2256.50
I=   6  J=  84  SRED=   2113.97  DISP=        2553076.25  S1=   5866.25
I=   6  J=  85  SRED=    733.07  DISP=         422913.34  S1=   2124.22
I=   6  J=  86  SRED=   1117.97  DISP=         860833.44  S1=   3202.87
I=   6  J=  87  SRED=   2575.66  DISP=        5769725.00  S1=   7917.23
I=   6  J=  88  SRED=    953.67  DISP=         611198.69  S1=   2748.35
I=   6  J=  89  SRED=   1696.37  DISP=        1689778.12  S1=   4430.91
I=   6  J=  90  SRED=   2361.83  DISP=        2680393.00  S1=   5508.49
I=   6  J=  91  SRED=   1911.18  DISP=        3190929.25  S1=   5015.43
I=   6  J=  92  SRED=    518.00  DISP=         268725.78  S1=   1679.74
I=   6  J=  93  SRED=   1092.26  DISP=         638323.94  S1=   3254.15
I=   6  J=  94  SRED=   1258.27  DISP=        1089410.62  S1=   3486.40
I=   6  J=  95  SRED=   2418.62  DISP=        4776044.50  S1=   8739.50
I=   6  J=  96  SRED=   1460.65  DISP=        1075708.50  S1=   3819.83
I=   6  J=  97  SRED=    905.01  DISP=         434853.41  S1=   2645.82
I=   6  J=  98  SRED=    932.60  DISP=         449872.88  S1=   2761.22
I=   6  J=  99  SRED=   2031.17  DISP=        2712319.00  S1=   5690.66
I=   6  J= 100  SRED=   2077.44  DISP=        2469779.00  S1=   5797.28
I=   6  J= 101  SRED=    595.65  DISP=         188585.08  S1=   1728.31
I=   6  J= 102  SRED=   2303.93  DISP=        2710497.00  S1=   5759.75
I=   6  J= 103  SRED=   1299.26  DISP=        1453855.25  S1=   4510.42
I=   6  J= 104  SRED=   1377.87  DISP=         992997.50  S1=   3849.82
I=   6  J= 105  SRED=    487.32  DISP=         105097.94  S1=   1207.75
I=   6  J= 106  SRED=   1245.98  DISP=         755100.31  S1=   3559.16
I=   6  J= 107  SRED=   2323.41  DISP=        2978969.75  S1=   6470.39
I=   6  J= 108  SRED=    815.41  DISP=         422501.84  S1=   2348.54
I=   6  J= 109  SRED=   1395.25  DISP=        1219382.00  S1=   4182.08
I=   6  J= 110  SRED=   2095.74  DISP=        3382025.75  S1=   6347.69
I=   6  J= 111  SRED=   1874.30  DISP=        1980453.00  S1=   4863.64
I=   6  J= 112  SRED=   1745.73  DISP=        1620911.25  S1=   3937.83
I=   6  J= 113  SRED=   1843.01  DISP=        2042852.25  S1=   5795.77
I=   6  J= 114  SRED=   1711.35  DISP=        1818698.12  S1=   4496.44
I=   6  J= 115  SRED=    425.05  DISP=         101980.61  S1=   1164.92
I=   6  J= 116  SRED=   3329.41  DISP=        5099294.50  S1=   9466.82
I=   6  J= 117  SRED=    272.48  DISP=          77233.65  S1=   1009.56
I=   6  J= 118  SRED=   1913.19  DISP=        3241059.25  S1=   6230.62
I=   6  J= 119  SRED=   1068.65  DISP=         766543.62  S1=   3099.21
I=   6  J= 120  SRED=   2513.81  DISP=        3516509.00  S1=   6956.19
I=   6  J= 121  SRED=   1267.00  DISP=         971114.94  S1=   3324.13
I=   6  J= 122  SRED=    590.88  DISP=         151784.50  S1=   1403.88
I=   6  J= 123  SRED=   2268.47  DISP=        2638657.00  S1=   5649.40
I=   6  J= 124  SRED=   2168.44  DISP=        2634480.75  S1=   6451.59
I=   6  J= 125  SRED=    521.32  DISP=         133232.75  S1=   1524.28
I=   6  J= 126  SRED=   2666.45  DISP=        4134538.75  S1=   7951.55
I=   6  J= 127  SRED=    760.42  DISP=         198847.09  S1=   1901.18
I=   6  J= 128  SRED=    379.04  DISP=          75287.59  S1=   1003.86
I=   6  J= 129  SRED=   2267.82  DISP=        3776616.75  S1=   7505.28
I=   6  J= 130  SRED=   1478.27  DISP=        1794423.38  S1=   4557.34
I=   6  J= 131  SRED=   1098.20  DISP=         736990.25  S1=   3128.48
I=   6  J= 132  SRED=   1096.78  DISP=         843047.50  S1=   3058.44
I=   6  J= 133  SRED=   1920.54  DISP=        2739534.00  S1=   5609.50
I=   6  J= 134  SRED=   1428.58  DISP=        1653869.88  S1=   4282.70
I=   6  J= 135  SRED=   1035.34  DISP=         441169.53  S1=   2618.45
I=   6  J= 136  SRED=   2148.25  DISP=        4192733.75  S1=   7670.61
I=   6  J= 137  SRED=    571.78  DISP=         184048.19  S1=   1433.70
I=   6  J= 138  SRED=   2734.12  DISP=        4504595.50  S1=   7108.46
I=   6  J= 139  SRED=    517.50  DISP=         128917.79  S1=   1297.18
I=   6  J= 140  SRED=   2498.55  DISP=        3033200.75  S1=   6658.42
I=   6  J= 141  SRED=   2171.54  DISP=        3112069.25  S1=   6679.56
I=   6  J= 142  SRED=    494.60  DISP=         123914.93  S1=   1266.54
I=   6  J= 143  SRED=   2406.81  DISP=        4528575.00  S1=   7507.83
I=   6  J= 144  SRED=   1349.62  DISP=        1078443.50  S1=   3458.43
I=   6  J= 145  SRED=   1561.54  DISP=        2084337.50  S1=   4981.80
I=   6  J= 146  SRED=   2207.42  DISP=        2567074.00  S1=   6087.65
I=   6  J= 147  SRED=    362.48  DISP=          83327.05  S1=   1047.41
I=   6  J= 148  SRED=    567.31  DISP=         187523.30  S1=   1555.35
I=   6  J= 149  SRED=   2580.02  DISP=        4387917.00  S1=   7435.50
I=   6  J= 150  SRED=   1214.01  DISP=        1039828.50  S1=   3962.89
I=   6  J= 151  SRED=   2041.44  DISP=        2260163.50  S1=   6279.24
I=   6  J= 152  SRED=   1846.99  DISP=        2290862.00  S1=   5850.84
I=   6  J= 153  SRED=   2099.10  DISP=        2567181.25  S1=   5796.35
I=   6  J= 154  SRED=   1459.63  DISP=        1149184.00  S1=   3923.05
I=   6  J= 155  SRED=   1677.43  DISP=        1498246.12  S1=   4750.21
I=   6  J= 156  SRED=   2655.84  DISP=        4645169.00  S1=   7703.46
I=   6  J= 157  SRED=    304.45  DISP=          54495.41  S1=    792.23
I=   6  J= 158  SRED=   2734.05  DISP=        4379767.00  S1=   7623.48
I=   6  J= 159  SRED=    646.06  DISP=         243309.42  S1=   1913.28
I=   6  J= 160  SRED=    789.70  DISP=         693182.62  S1=   2236.76
I=   6  J= 161  SRED=    379.60  DISP=         104462.42  S1=   1150.41
I=   6  J= 162  SRED=   1769.58  DISP=        1631020.88  S1=   5236.70
I=   6  J= 163  SRED=    992.69  DISP=        1017209.56  S1=   2999.28
I=   6  J= 164  SRED=   1029.93  DISP=         869008.06  S1=   3143.90
I=   6  J= 165  SRED=   1458.71  DISP=        1203393.12  S1=   3844.98
I=   6  J= 166  SRED=    651.15  DISP=         284742.88  S1=   1891.28
I=   6  J= 167  SRED=    917.15  DISP=         715048.19  S1=   2868.36
I=   6  J= 168  SRED=   1427.60  DISP=         935798.69  S1=   3656.01
I=   6  J= 169  SRED=    668.50  DISP=         296318.59  S1=   1821.17
I=   6  J= 170  SRED=   1536.25  DISP=        1131203.38  S1=   3500.60
I=   6  J= 171  SRED=    521.81  DISP=         202896.81  S1=   1695.92
I=   6  J= 172  SRED=    964.75  DISP=         499807.06  S1=   2781.98
I=   6  J= 173  SRED=   1450.60  DISP=        1024341.06  S1=   4016.45
I=   6  J= 174  SRED=   1003.28  DISP=         706321.56  S1=   3020.52
I=   6  J= 175  SRED=   1643.52  DISP=        2086427.38  S1=   5504.82
I=   6  J= 176  SRED=   1726.06  DISP=        1834444.50  S1=   3719.78
I=   6  J= 177  SRED=   2354.77  DISP=        5106350.00  S1=   7242.46
I=   6  J= 178  SRED=    915.65  DISP=         573814.25  S1=   2746.02
I=   6  J= 179  SRED=   1974.81  DISP=        1760123.62  S1=   5354.00
I=   6  J= 180  SRED=   1574.60  DISP=        1176812.62  S1=   4427.45
I=   6  J= 181  SRED=   1468.47  DISP=        1612173.25  S1=   4410.73
I=   6  J= 182  SRED=    946.78  DISP=         476452.19  S1=   2775.46
I=   6  J= 183  SRED=    181.00  DISP=          20955.57  S1=    521.86
I=   6  J= 184  SRED=   1274.60  DISP=         936526.31  S1=   3961.45
I=   6  J= 185  SRED=    601.89  DISP=         309649.97  S1=   1878.75
I=   6  J= 186  SRED=   1931.26  DISP=        1556640.50  S1=   4373.72
I=   6  J= 187  SRED=   1337.19  DISP=        1246955.12  S1=   3899.41
I=   6  J= 188  SRED=    832.98  DISP=         257228.39  S1=   2447.78
I=   6  J= 189  SRED=    949.49  DISP=         705851.31  S1=   2758.00
I=   6  J= 190  SRED=   1878.53  DISP=        2600775.00  S1=   6431.48
I=   6  J= 191  SRED=   1998.23  DISP=        1941925.88  S1=   4824.55
I=   6  J= 192  SRED=   1516.96  DISP=         989848.19  S1=   4016.57
I=   6  J= 193  SRED=    754.59  DISP=         320286.84  S1=   2247.01
I=   6  J= 194  SRED=   1595.82  DISP=        1457494.75  S1=   4163.80
I=   6  J= 195  SRED=    784.47  DISP=         430973.38  S1=   2387.39
I=   7  J=   1  SRED=   2907.88  DISP=        4499645.50  S1=   8239.51
I=   7  J=   2  SRED=   4289.77  DISP=       11728244.00  S1=  11170.73
I=   7  J=   3  SRED=   2684.33  DISP=        3594372.25  S1=   8039.72
I=   7  J=   4  SRED=   2365.69  DISP=        4160798.75  S1=   6760.45
I=   7  J=   5  SRED=   2067.54  DISP=        2239134.50  S1=   5460.95
I=   7  J=   6  SRED=   1841.07  DISP=        2131781.75  S1=   4693.31
I=   7  J=   8  SRED=   2410.30  DISP=        4178774.75  S1=   7058.42
I=   7  J=   9  SRED=   2204.92  DISP=        2779280.25  S1=   5976.10
I=   7  J=  10  SRED=   3094.73  DISP=        4368686.00  S1=   9120.14
I=   7  J=  11  SRED=   1716.84  DISP=        1522798.50  S1=   5248.32
I=   7  J=  12  SRED=   1717.49  DISP=        1208362.88  S1=   4477.53
I=   7  J=  13  SRED=   1695.33  DISP=        1620887.75  S1=   4555.89
I=   7  J=  14  SRED=   2851.23  DISP=        5032882.50  S1=   7419.03
I=   7  J=  15  SRED=   3815.77  DISP=       11183015.00  S1=  10402.81
I=   7  J=  16  SRED=   1635.07  DISP=        1539704.12  S1=   4593.01
I=   7  J=  17  SRED=   2673.01  DISP=        4622888.00  S1=   7419.83
I=   7  J=  18  SRED=    854.78  DISP=         466264.69  S1=   2562.11
I=   7  J=  19  SRED=   1954.29  DISP=        2977193.00  S1=   5966.71
I=   7  J=  20  SRED=   3833.98  DISP=        7125057.50  S1=   9660.35
I=   7  J=  21  SRED=   2179.39  DISP=        3675005.75  S1=   7008.25
I=   7  J=  22  SRED=   5097.51  DISP=       18774774.00  S1=  15950.93
I=   7  J=  23  SRED=   1843.33  DISP=        1235762.38  S1=   4170.12
I=   7  J=  24  SRED=   2899.86  DISP=        6978489.00  S1=   9973.82
I=   7  J=  25  SRED=    422.62  DISP=         108007.00  S1=   1198.84
I=   7  J=  26  SRED=   2566.31  DISP=        3911858.50  S1=   6801.50
I=   7  J=  27  SRED=   2604.05  DISP=        3845712.50  S1=   8140.58
I=   7  J=  28  SRED=   2675.55  DISP=        3596825.50  S1=   7293.21
I=   7  J=  29  SRED=   1779.51  DISP=         995351.19  S1=   4624.03
I=   7  J=  30  SRED=   3143.87  DISP=        6335398.00  S1=   9625.16
I=   7  J=  31  SRED=   2499.10  DISP=        3863791.75  S1=   7497.49
I=   7  J=  32  SRED=   3157.28  DISP=        5431060.50  S1=  10279.04
I=   7  J=  33  SRED=   2603.17  DISP=        4273731.00  S1=   7612.61
I=   7  J=  34  SRED=   1633.81  DISP=        2326864.50  S1=   4588.12
I=   7  J=  35  SRED=    984.73  DISP=         610556.56  S1=   2729.45
I=   7  J=  36  SRED=   2230.18  DISP=        2630025.00  S1=   5231.88
I=   7  J=  37  SRED=   2842.70  DISP=        7183121.00  S1=   9699.60
I=   7  J=  38  SRED=   2027.36  DISP=        2612511.75  S1=   6275.28
I=   7  J=  39  SRED=   1327.06  DISP=        1394540.00  S1=   4127.17
I=   7  J=  40  SRED=   2674.81  DISP=        5635869.00  S1=   7745.50
I=   7  J=  41  SRED=   3786.10  DISP=        5611612.50  S1=   9768.79
I=   7  J=  42  SRED=   2989.02  DISP=        6605124.00  S1=   9896.54
I=   7  J=  43  SRED=   2981.90  DISP=        5328670.50  S1=   8451.29
I=   7  J=  44  SRED=   2762.90  DISP=        5191829.50  S1=   7381.22
I=   7  J=  45  SRED=    826.42  DISP=         244064.06  S1=   1879.62
I=   7  J=  46  SRED=   3665.97  DISP=        6611052.50  S1=   9138.78
I=   7  J=  47  SRED=   2261.53  DISP=        3554649.00  S1=   6922.79
I=   7  J=  48  SRED=   1683.51  DISP=        2812007.00  S1=   6643.53
I=   7  J=  49  SRED=   2019.93  DISP=        3574255.75  S1=   7203.21
I=   7  J=  50  SRED=   2179.52  DISP=        3798027.00  S1=   6188.95
I=   7  J=  51  SRED=   3607.51  DISP=        7604757.50  S1=   9121.31
I=   7  J=  52  SRED=   1232.59  DISP=         748146.31  S1=   2959.94
I=   7  J=  53  SRED=   2120.76  DISP=        2184159.50  S1=   5015.35
I=   7  J=  54  SRED=    480.66  DISP=         138616.25  S1=   1269.66
I=   7  J=  55  SRED=   2367.94  DISP=        4032833.00  S1=   6332.87
I=   7  J=  56  SRED=   3190.28  DISP=        4888648.00  S1=   9416.11
I=   7  J=  57  SRED=   2466.31  DISP=        3701557.00  S1=   6737.22
I=   7  J=  58  SRED=   2339.55  DISP=        4077917.00  S1=   7016.44
I=   7  J=  59  SRED=   1711.15  DISP=        2587060.00  S1=   5998.10
I=   7  J=  60  SRED=   3016.69  DISP=        7407467.50  S1=   8525.89
I=   7  J=  61  SRED=   1620.16  DISP=        1467704.75  S1=   5272.36
I=   7  J=  62  SRED=   1832.64  DISP=        2687599.50  S1=   5447.94
I=   7  J=  63  SRED=   3061.47  DISP=        4843806.00  S1=   8113.94
I=   7  J=  64  SRED=   2641.06  DISP=        4114298.25  S1=   7042.80
I=   7  J=  65  SRED=   3625.35  DISP=        6871984.00  S1=   9880.44
I=   7  J=  66  SRED=   4251.42  DISP=       14947611.00  S1=  15125.63
I=   7  J=  67  SRED=   4427.37  DISP=       11558223.00  S1=  11605.22
I=   7  J=  68  SRED=   3223.14  DISP=        6669497.50  S1=   9063.82
I=   7  J=  69  SRED=   2188.49  DISP=        3535013.75  S1=   7241.91
I=   7  J=  70  SRED=   4099.39  DISP=       11236348.00  S1=  12707.81
I=   7  J=  71  SRED=   2617.03  DISP=        6049817.00  S1=  10530.04
I=   7  J=  72  SRED=    659.52  DISP=         223891.33  S1=   1573.02
I=   7  J=  73  SRED=   2804.10  DISP=        4461798.00  S1=   7842.92
I=   7  J=  74  SRED=   1367.00  DISP=        1211046.50  S1=   3767.08
I=   7  J=  75  SRED=   1873.73  DISP=        2326032.75  S1=   5467.51
I=   7  J=  76  SRED=   3605.68  DISP=        9956819.00  S1=  11903.04
I=   7  J=  77  SRED=   1607.30  DISP=        1396190.75  S1=   5487.90
I=   7  J=  78  SRED=   2346.19  DISP=        3761136.50  S1=   7030.12
I=   7  J=  79  SRED=   4970.82  DISP=       12632586.00  S1=  12830.44
I=   7  J=  80  SRED=   2127.86  DISP=        2230802.00  S1=   4581.22
I=   7  J=  81  SRED=   1244.04  DISP=        1337434.25  S1=   3602.00
I=   7  J=  82  SRED=   1248.55  DISP=        1182690.38  S1=   3691.99
I=   7  J=  83  SRED=   1429.84  DISP=        1282168.12  S1=   4050.09
I=   7  J=  84  SRED=   3158.56  DISP=        6700156.00  S1=   9070.72
I=   7  J=  85  SRED=   1197.11  DISP=         833656.25  S1=   3506.18
I=   7  J=  86  SRED=   2029.90  DISP=        2029012.62  S1=   6004.16
I=   7  J=  87  SRED=   4802.12  DISP=       15563770.00  S1=  13484.39
I=   7  J=  88  SRED=   1512.74  DISP=        1882346.88  S1=   4453.95
I=   7  J=  89  SRED=   3446.81  DISP=        5108343.00  S1=   8563.68
I=   7  J=  90  SRED=   3246.14  DISP=        6241403.00  S1=   8602.43
I=   7  J=  91  SRED=   3082.24  DISP=        5560449.50  S1=  11062.78
I=   7  J=  92  SRED=    940.38  DISP=         658299.50  S1=   2738.83
I=   7  J=  93  SRED=   2069.60  DISP=        1975439.62  S1=   5362.60
I=   7  J=  94  SRED=   2119.21  DISP=        2816837.25  S1=   5823.76
I=   7  J=  95  SRED=   4629.01  DISP=       15224390.00  S1=  13902.30
I=   7  J=  96  SRED=   2582.32  DISP=        3795514.25  S1=   6730.42
I=   7  J=  97  SRED=   1376.26  DISP=         990239.75  S1=   4023.81
I=   7  J=  98  SRED=   1817.42  DISP=        1068212.88  S1=   4324.04
I=   7  J=  99  SRED=   3392.58  DISP=        7528126.00  S1=   9853.89
I=   7  J= 100  SRED=   4084.41  DISP=       10767121.00  S1=  12413.41
I=   7  J= 101  SRED=    919.68  DISP=         590027.25  S1=   2576.35
I=   7  J= 102  SRED=   3441.13  DISP=        8984057.00  S1=   9863.19
I=   7  J= 103  SRED=   2104.61  DISP=        3283668.25  S1=   7316.59
I=   7  J= 104  SRED=   2135.03  DISP=        3872915.00  S1=   6136.60
I=   7  J= 105  SRED=    730.08  DISP=         362090.16  S1=   2527.92
I=   7  J= 106  SRED=   2268.19  DISP=        3148312.50  S1=   6389.67
I=   7  J= 107  SRED=   4049.57  DISP=        9142229.00  S1=  10496.70
I=   7  J= 108  SRED=   1392.27  DISP=        1385970.00  S1=   3948.19
I=   7  J= 109  SRED=   2568.32  DISP=        3501676.25  S1=   7185.94
I=   7  J= 110  SRED=   3891.15  DISP=        7626557.00  S1=   9313.38
I=   7  J= 111  SRED=   3994.09  DISP=        6443837.00  S1=  10362.67
I=   7  J= 112  SRED=   3123.68  DISP=        8123517.00  S1=   9519.57
I=   7  J= 113  SRED=   3221.48  DISP=        5818691.00  S1=   8786.06
I=   7  J= 114  SRED=   2703.17  DISP=        4361616.00  S1=   7940.31
I=   7  J= 115  SRED=    640.32  DISP=         319291.47  S1=   2279.75
I=   7  J= 116  SRED=   4828.79  DISP=       15933296.00  S1=  14105.74
I=   7  J= 117  SRED=    545.74  DISP=         165489.58  S1=   1375.38
I=   7  J= 118  SRED=   3452.92  DISP=        6794460.50  S1=  10801.20
I=   7  J= 119  SRED=   1845.52  DISP=        1650407.25  S1=   4529.29
I=   7  J= 120  SRED=   4438.26  DISP=       13117382.00  S1=  12546.76
I=   7  J= 121  SRED=   2017.55  DISP=        2346655.25  S1=   5491.26
I=   7  J= 122  SRED=    963.21  DISP=         497849.22  S1=   2689.48
I=   7  J= 123  SRED=   3387.08  DISP=        7801522.50  S1=   9875.14
I=   7  J= 124  SRED=   3715.18  DISP=        7843921.00  S1=  10433.29
I=   7  J= 125  SRED=    813.32  DISP=         350171.97  S1=   2638.36
I=   7  J= 126  SRED=   4238.98  DISP=       13884192.00  S1=  12812.47
I=   7  J= 127  SRED=   1117.70  DISP=         789604.44  S1=   3652.87
I=   7  J= 128  SRED=    640.70  DISP=         268446.88  S1=   1714.24
I=   7  J= 129  SRED=   4220.09  DISP=       13120101.00  S1=  11884.38
I=   7  J= 130  SRED=   2331.94  DISP=        4891741.50  S1=   7486.14
I=   7  J= 131  SRED=   1879.17  DISP=        2104130.00  S1=   4444.20
I=   7  J= 132  SRED=   1992.87  DISP=        2360695.00  S1=   5188.64
I=   7  J= 133  SRED=   3290.14  DISP=        9481761.00  S1=   8980.87
I=   7  J= 134  SRED=   2514.42  DISP=        4712100.50  S1=   7306.67
I=   7  J= 135  SRED=   1589.11  DISP=        1905097.50  S1=   4466.00
I=   7  J= 136  SRED=   3880.41  DISP=       15058499.00  S1=  13565.83
I=   7  J= 137  SRED=    951.25  DISP=         496579.41  S1=   2426.45
I=   7  J= 138  SRED=   4636.99  DISP=       14676810.00  S1=  13051.69
I=   7  J= 139  SRED=    712.39  DISP=         428607.16  S1=   2299.55
I=   7  J= 140  SRED=   3629.51  DISP=        8059458.50  S1=   9216.05
I=   7  J= 141  SRED=   3710.02  DISP=        8232283.00  S1=  10514.91
I=   7  J= 142  SRED=    844.83  DISP=         415246.47  S1=   2751.01
I=   7  J= 143  SRED=   4328.25  DISP=        8587925.00  S1=  12946.86
I=   7  J= 144  SRED=   2480.52  DISP=        2793842.00  S1=   6421.30
I=   7  J= 145  SRED=   2887.54  DISP=        5463960.50  S1=   8330.96
I=   7  J= 146  SRED=   3319.86  DISP=        8577166.00  S1=  11377.63
I=   7  J= 147  SRED=    648.62  DISP=         193826.61  S1=   1665.78
I=   7  J= 148  SRED=   1073.26  DISP=         660555.25  S1=   3314.42
I=   7  J= 149  SRED=   4478.30  DISP=       13152758.00  S1=  14236.25
I=   7  J= 150  SRED=   2077.04  DISP=        2957873.25  S1=   6655.08
I=   7  J= 151  SRED=   3359.72  DISP=        8906663.00  S1=   9808.18
I=   7  J= 152  SRED=   2912.75  DISP=        7053957.00  S1=   8673.82
I=   7  J= 153  SRED=   3573.36  DISP=        8711984.00  S1=  10682.09
I=   7  J= 154  SRED=   2142.19  DISP=        3213165.25  S1=   6168.38
I=   7  J= 155  SRED=   2922.55  DISP=        3360386.25  S1=   7743.63
I=   7  J= 156  SRED=   4748.30  DISP=       12652938.00  S1=  13479.03
I=   7  J= 157  SRED=    611.67  DISP=         145584.39  S1=   1455.57
I=   7  J= 158  SRED=   4713.79  DISP=       14094889.00  S1=  13501.61
I=   7  J= 159  SRED=    888.07  DISP=         699149.25  S1=   2484.32
I=   7  J= 160  SRED=   1536.48  DISP=        2057282.62  S1=   4778.71
I=   7  J= 161  SRED=    573.45  DISP=         189544.12  S1=   1628.08
I=   7  J= 162  SRED=   2991.53  DISP=        5094240.50  S1=   9398.50
I=   7  J= 163  SRED=   2012.62  DISP=        2505362.75  S1=   5435.43
I=   7  J= 164  SRED=   2052.24  DISP=        1782641.75  S1=   4726.04
I=   7  J= 165  SRED=   2842.06  DISP=        3866828.25  S1=   7571.30
I=   7  J= 166  SRED=    954.56  DISP=         556734.50  S1=   2603.78
I=   7  J= 167  SRED=   1701.60  DISP=        1839068.62  S1=   4880.09
I=   7  J= 168  SRED=   2015.76  DISP=        2971294.75  S1=   5999.56
I=   7  J= 169  SRED=   1124.19  DISP=         741169.31  S1=   2872.18
I=   7  J= 170  SRED=   2534.42  DISP=        3276917.25  S1=   6479.19
I=   7  J= 171  SRED=    847.88  DISP=         686359.12  S1=   2783.41
I=   7  J= 172  SRED=   1213.97  DISP=        1907632.75  S1=   4273.96
I=   7  J= 173  SRED=   2553.11  DISP=        2357536.00  S1=   6533.09
I=   7  J= 174  SRED=   1682.86  DISP=        2480774.75  S1=   6413.33
I=   7  J= 175  SRED=   2585.84  DISP=        6941666.50  S1=   8685.29
I=   7  J= 176  SRED=   2632.31  DISP=        5829752.00  S1=   8538.92
I=   7  J= 177  SRED=   4152.13  DISP=       11315115.00  S1=  10898.42
I=   7  J= 178  SRED=   1287.57  DISP=        1361069.38  S1=   4136.76
I=   7  J= 179  SRED=   3065.50  DISP=        6858079.50  S1=   9545.09
I=   7  J= 180  SRED=   2923.91  DISP=        4369415.50  S1=   7573.20
I=   7  J= 181  SRED=   3066.70  DISP=        5725771.50  S1=   9257.93
I=   7  J= 182  SRED=   1406.19  DISP=        1418199.25  S1=   4135.43
I=   7  J= 183  SRED=    314.90  DISP=          59786.65  S1=    825.83
I=   7  J= 184  SRED=   2095.42  DISP=        2560785.25  S1=   6018.56
I=   7  J= 185  SRED=   1161.20  DISP=        1011856.25  S1=   3207.14
I=   7  J= 186  SRED=   2897.66  DISP=        5595401.00  S1=   8570.71
I=   7  J= 187  SRED=   2351.21  DISP=        3378247.50  S1=   6431.87
I=   7  J= 188  SRED=   1394.66  DISP=         877903.50  S1=   2882.69
I=   7  J= 189  SRED=   1939.43  DISP=        2126699.50  S1=   5484.73
I=   7  J= 190  SRED=   3371.89  DISP=        7457092.50  S1=   9389.00
I=   7  J= 191  SRED=   3256.92  DISP=        5280813.50  S1=   8250.95
I=   7  J= 192  SRED=   2679.81  DISP=        3924926.00  S1=   6788.90
I=   7  J= 193  SRED=   1256.56  DISP=         886009.88  S1=   3843.03
I=   7  J= 194  SRED=   2604.92  DISP=        5931160.00  S1=   9210.80
I=   7  J= 195  SRED=   1290.51  DISP=         890849.38  S1=   3933.95
I=   8  J=   1  SRED=   2884.89  DISP=        3282275.25  S1=   8042.87
I=   8  J=   2  SRED=   3513.20  DISP=        9029789.00  S1=   9923.63
I=   8  J=   3  SRED=   2028.18  DISP=        4093513.25  S1=   7177.84
I=   8  J=   4  SRED=   2222.14  DISP=        3101292.25  S1=   6481.50
I=   8  J=   5  SRED=   1631.34  DISP=        2609746.25  S1=   5589.81
I=   8  J=   6  SRED=   1625.48  DISP=        1908627.25  S1=   4746.34
I=   8  J=   7  SRED=   2634.31  DISP=        4242044.50  S1=   6921.92
I=   8  J=   9  SRED=   1614.11  DISP=        2685267.25  S1=   4510.26
I=   8  J=  10  SRED=   2279.45  DISP=        3044306.00  S1=   6630.27
I=   8  J=  11  SRED=   1636.65  DISP=        1215585.00  S1=   4371.93
I=   8  J=  12  SRED=   1181.49  DISP=        1005643.00  S1=   3116.87
I=   8  J=  13  SRED=   1491.61  DISP=        1071417.88  S1=   3720.15
I=   8  J=  14  SRED=   2478.83  DISP=        4420226.50  S1=   7437.88
I=   8  J=  15  SRED=   2881.28  DISP=        6000371.50  S1=   8978.75
I=   8  J=  16  SRED=   1486.39  DISP=        1510962.62  S1=   4539.48
I=   8  J=  17  SRED=   2148.31  DISP=        3359792.25  S1=   7489.14
I=   8  J=  18  SRED=    763.86  DISP=         348727.47  S1=   1873.26
I=   8  J=  19  SRED=   1679.63  DISP=        1647735.75  S1=   4021.54
I=   8  J=  20  SRED=   2759.48  DISP=        6752824.00  S1=   8835.88
I=   8  J=  21  SRED=   2042.04  DISP=        2529156.50  S1=   6261.01
I=   8  J=  22  SRED=   4725.94  DISP=       14969416.00  S1=  14492.58
I=   8  J=  23  SRED=   1343.70  DISP=        1278418.12  S1=   4489.85
I=   8  J=  24  SRED=   2571.19  DISP=        5969088.50  S1=   8350.32
I=   8  J=  25  SRED=    301.56  DISP=          67595.41  S1=    911.09
I=   8  J=  26  SRED=   2073.46  DISP=        3385026.50  S1=   6195.36
I=   8  J=  27  SRED=   2440.36  DISP=        3840502.00  S1=   6349.96
I=   8  J=  28  SRED=   2279.64  DISP=        2048132.50  S1=   5346.86
I=   8  J=  29  SRED=   1126.66  DISP=         871239.62  S1=   3669.74
I=   8  J=  30  SRED=   2931.61  DISP=        5057943.00  S1=   8242.75
I=   8  J=  31  SRED=   2291.25  DISP=        3289479.00  S1=   6333.69
I=   8  J=  32  SRED=   2522.11  DISP=        3764710.25  S1=   7375.39
I=   8  J=  33  SRED=   2179.92  DISP=        4295419.50  S1=   6811.01
I=   8  J=  34  SRED=   1604.44  DISP=        1578406.25  S1=   3962.19
I=   8  J=  35  SRED=    791.36  DISP=         350843.47  S1=   1889.48
I=   8  J=  36  SRED=   1985.08  DISP=        2191109.75  S1=   5440.62
I=   8  J=  37  SRED=   2862.31  DISP=        4246441.50  S1=   7486.97
I=   8  J=  38  SRED=   1878.08  DISP=        2416943.50  S1=   6183.84
I=   8  J=  39  SRED=   1191.18  DISP=        1353574.25  S1=   4268.84
I=   8  J=  40  SRED=   2434.44  DISP=        4776585.50  S1=   6917.96
I=   8  J=  41  SRED=   2954.00  DISP=        3943214.00  S1=   7789.85
I=   8  J=  42  SRED=   2809.50  DISP=        6038826.00  S1=   7733.77
I=   8  J=  43  SRED=   2632.54  DISP=        4278213.00  S1=   8482.93
I=   8  J=  44  SRED=   2196.87  DISP=        4237026.50  S1=   6730.49
I=   8  J=  45  SRED=    592.89  DISP=         214944.44  S1=   1683.82
I=   8  J=  46  SRED=   3095.39  DISP=        5862870.00  S1=   9196.34
I=   8  J=  47  SRED=   1684.69  DISP=        2914889.00  S1=   5317.52
I=   8  J=  48  SRED=   1479.07  DISP=        2009351.12  S1=   4945.65
I=   8  J=  49  SRED=   1851.87  DISP=        2453441.00  S1=   6103.95
I=   8  J=  50  SRED=   2059.17  DISP=        2680300.00  S1=   4962.94
I=   8  J=  51  SRED=   2350.58  DISP=        7465824.50  S1=   6991.81
I=   8  J=  52  SRED=    689.68  DISP=         483301.75  S1=   2422.29
I=   8  J=  53  SRED=   1874.71  DISP=        2325867.00  S1=   5088.53
I=   8  J=  54  SRED=    387.14  DISP=          88102.44  S1=   1145.16
I=   8  J=  55  SRED=   2275.66  DISP=        2342457.25  S1=   6106.68
I=   8  J=  56  SRED=   2616.86  DISP=        3508526.50  S1=   7467.59
I=   8  J=  57  SRED=   2275.57  DISP=        3081370.75  S1=   6460.05
I=   8  J=  58  SRED=   2319.50  DISP=        2998442.75  S1=   5684.71
I=   8  J=  59  SRED=   1688.40  DISP=        1572456.25  S1=   5310.65
I=   8  J=  60  SRED=   2968.58  DISP=        4535323.50  S1=   8252.33
I=   8  J=  61  SRED=   1424.50  DISP=        1525998.75  S1=   4397.94
I=   8  J=  62  SRED=   1692.24  DISP=        1159145.12  S1=   4382.89
I=   8  J=  63  SRED=   2505.07  DISP=        3722567.75  S1=   7390.99
I=   8  J=  64  SRED=   2256.58  DISP=        2872636.75  S1=   6715.33
I=   8  J=  65  SRED=   3135.33  DISP=        5370080.50  S1=   8671.86
I=   8  J=  66  SRED=   3562.35  DISP=        9309535.00  S1=  10607.24
I=   8  J=  67  SRED=   3661.02  DISP=        9779418.00  S1=  11320.29
I=   8  J=  68  SRED=   2834.06  DISP=        4271819.00  S1=   8635.74
I=   8  J=  69  SRED=   2083.80  DISP=        2577370.50  S1=   5922.05
I=   8  J=  70  SRED=   3496.44  DISP=       10119410.00  S1=  11783.73
I=   8  J=  71  SRED=   2755.26  DISP=        5628379.00  S1=   8921.02
I=   8  J=  72  SRED=    537.66  DISP=         229248.02  S1=   1675.10
I=   8  J=  73  SRED=   2732.11  DISP=        3608197.25  S1=   7696.06
I=   8  J=  74  SRED=   1174.11  DISP=         992820.06  S1=   3478.79
I=   8  J=  75  SRED=   1800.31  DISP=        2042655.62  S1=   4916.13
I=   8  J=  76  SRED=   3691.53  DISP=        6284084.50  S1=   9204.01
I=   8  J=  77  SRED=   1458.25  DISP=        1260141.88  S1=   4212.75
I=   8  J=  78  SRED=   2054.76  DISP=        3214752.25  S1=   6453.28
I=   8  J=  79  SRED=   4695.99  DISP=       13078503.00  S1=  11535.14
I=   8  J=  80  SRED=   1413.74  DISP=        1540373.62  S1=   4491.04
I=   8  J=  81  SRED=   1308.18  DISP=         763932.88  S1=   3299.53
I=   8  J=  82  SRED=   1082.95  DISP=        1262157.75  S1=   3239.56
I=   8  J=  83  SRED=   1301.55  DISP=         735385.00  S1=   3431.81
I=   8  J=  84  SRED=   3154.36  DISP=        7405655.50  S1=   9447.62
I=   8  J=  85  SRED=   1100.96  DISP=         754045.06  S1=   3011.56
I=   8  J=  86  SRED=   1535.84  DISP=        2328394.25  S1=   4873.59
I=   8  J=  87  SRED=   4624.50  DISP=       16317112.00  S1=  13405.78
I=   8  J=  88  SRED=   1403.36  DISP=        1126715.38  S1=   3782.71
I=   8  J=  89  SRED=   2414.71  DISP=        4617045.50  S1=   8090.61
I=   8  J=  90  SRED=   2984.01  DISP=        4336242.50  S1=   6959.88
I=   8  J=  91  SRED=   2934.52  DISP=        5359798.00  S1=   7990.10
I=   8  J=  92  SRED=    811.12  DISP=         480586.06  S1=   2070.50
I=   8  J=  93  SRED=   1577.52  DISP=        1734060.50  S1=   4603.57
I=   8  J=  94  SRED=   1730.26  DISP=        2193787.00  S1=   5881.42
I=   8  J=  95  SRED=   3766.89  DISP=        9466295.00  S1=  10985.63
I=   8  J=  96  SRED=   1889.72  DISP=        2683565.50  S1=   5407.05
I=   8  J=  97  SRED=   1439.16  DISP=         945425.62  S1=   3348.90
I=   8  J=  98  SRED=   1399.35  DISP=        1394961.00  S1=   4021.87
I=   8  J=  99  SRED=   3152.03  DISP=        8942674.00  S1=   9229.50
I=   8  J= 100  SRED=   3380.48  DISP=        7948992.00  S1=  10328.97
I=   8  J= 101  SRED=    958.91  DISP=         599486.56  S1=   3017.89
I=   8  J= 102  SRED=   3310.90  DISP=        8140809.00  S1=  10861.00
I=   8  J= 103  SRED=   1886.75  DISP=        2951761.50  S1=   5305.78
I=   8  J= 104  SRED=   1806.25  DISP=        2353164.00  S1=   5748.54
I=   8  J= 105  SRED=    698.03  DISP=         396842.62  S1=   1856.18
I=   8  J= 106  SRED=   1787.81  DISP=        1921817.00  S1=   5417.11
I=   8  J= 107  SRED=   2813.72  DISP=        8166040.50  S1=   9710.23
I=   8  J= 108  SRED=   1234.29  DISP=        1267543.62  S1=   4114.83
I=   8  J= 109  SRED=   2244.02  DISP=        3743502.25  S1=   6530.77
I=   8  J= 110  SRED=   2955.33  DISP=        6047548.00  S1=   8221.13
I=   8  J= 111  SRED=   3469.44  DISP=        4766494.50  S1=   8206.94
I=   8  J= 112  SRED=   2702.91  DISP=        6219089.00  S1=   8510.64
I=   8  J= 113  SRED=   2837.40  DISP=        4867963.50  S1=   7069.21
I=   8  J= 114  SRED=   2487.20  DISP=        3674971.25  S1=   7080.91
I=   8  J= 115  SRED=    592.60  DISP=         267436.72  S1=   1636.61
I=   8  J= 116  SRED=   4660.48  DISP=       13666835.00  S1=  12847.57
I=   8  J= 117  SRED=    449.45  DISP=         114845.66  S1=   1348.28
I=   8  J= 118  SRED=   3345.51  DISP=        5938710.50  S1=   8553.06
I=   8  J= 119  SRED=   1578.14  DISP=         844072.00  S1=   3673.68
I=   8  J= 120  SRED=   3101.53  DISP=        7657686.50  S1=   9408.76
I=   8  J= 121  SRED=   1474.63  DISP=        2236228.75  S1=   5172.47
I=   8  J= 122  SRED=    813.28  DISP=         467720.25  S1=   2267.34
I=   8  J= 123  SRED=   2932.46  DISP=        4685874.50  S1=   8659.73
I=   8  J= 124  SRED=   2970.79  DISP=        5569219.00  S1=   9899.50
I=   8  J= 125  SRED=    654.93  DISP=         385510.19  S1=   2265.71
I=   8  J= 126  SRED=   4038.32  DISP=       11202323.00  S1=  12735.80
I=   8  J= 127  SRED=    965.58  DISP=         638343.12  S1=   2541.49
I=   8  J= 128  SRED=    505.32  DISP=         217028.92  S1=   1685.92
I=   8  J= 129  SRED=   3612.57  DISP=        6491456.00  S1=   8841.79
I=   8  J= 130  SRED=   1921.49  DISP=        2809412.50  S1=   6184.30
I=   8  J= 131  SRED=   1516.51  DISP=        1402732.12  S1=   4235.71
I=   8  J= 132  SRED=   1739.88  DISP=        1535224.38  S1=   4505.41
I=   8  J= 133  SRED=   3297.90  DISP=        4902121.00  S1=   8082.74
I=   8  J= 134  SRED=   2072.66  DISP=        3585747.50  S1=   7168.74
I=   8  J= 135  SRED=   1449.11  DISP=        1574855.25  S1=   4283.76
I=   8  J= 136  SRED=   3765.52  DISP=       10276610.00  S1=  10885.91
I=   8  J= 137  SRED=    793.48  DISP=         597917.19  S1=   2791.67
I=   8  J= 138  SRED=   3964.35  DISP=        9701013.00  S1=  11000.89
I=   8  J= 139  SRED=    665.77  DISP=         314622.09  S1=   2028.33
I=   8  J= 140  SRED=   3030.62  DISP=        6968193.50  S1=   8508.62
I=   8  J= 141  SRED=   2678.44  DISP=        5945256.50  S1=   8149.28
I=   8  J= 142  SRED=    772.81  DISP=         350915.75  S1=   2102.38
I=   8  J= 143  SRED=   3829.02  DISP=        8151453.00  S1=  10561.39
I=   8  J= 144  SRED=   2271.77  DISP=        3028722.00  S1=   6379.38
I=   8  J= 145  SRED=   2573.71  DISP=        3916830.50  S1=   7716.38
I=   8  J= 146  SRED=   2817.10  DISP=        4723666.50  S1=  10115.70
I=   8  J= 147  SRED=    589.92  DISP=         216851.12  S1=   1675.12
I=   8  J= 148  SRED=   1003.29  DISP=         624464.94  S1=   2479.24
I=   8  J= 149  SRED=   3553.99  DISP=        9718134.00  S1=  11246.04
I=   8  J= 150  SRED=   1856.77  DISP=        2081188.00  S1=   4791.99
I=   8  J= 151  SRED=   2879.94  DISP=        5100376.00  S1=   8143.32
I=   8  J= 152  SRED=   2749.18  DISP=        4405544.00  S1=   8600.63
I=   8  J= 153  SRED=   3980.15  DISP=        8712596.00  S1=  10106.28
I=   8  J= 154  SRED=   1701.61  DISP=        2581344.25  S1=   5636.22
I=   8  J= 155  SRED=   2244.17  DISP=        3391647.00  S1=   7169.03
I=   8  J= 156  SRED=   3670.83  DISP=        8058212.00  S1=  12844.87
I=   8  J= 157  SRED=    519.28  DISP=         129897.97  S1=   1407.71
I=   8  J= 158  SRED=   3490.46  DISP=        7369415.00  S1=   9707.21
I=   8  J= 159  SRED=    815.29  DISP=         375576.16  S1=   2176.63
I=   8  J= 160  SRED=   1402.54  DISP=        1155732.00  S1=   3494.43
I=   8  J= 161  SRED=    500.99  DISP=         175051.50  S1=   1545.59
I=   8  J= 162  SRED=   2523.96  DISP=        4886740.50  S1=   6874.77
I=   8  J= 163  SRED=   1654.05  DISP=        1791984.50  S1=   4385.42
I=   8  J= 164  SRED=   1229.60  DISP=        1618578.75  S1=   4148.42
I=   8  J= 165  SRED=   2209.94  DISP=        3066080.75  S1=   5751.88
I=   8  J= 166  SRED=    862.20  DISP=         524783.19  S1=   2706.11
I=   8  J= 167  SRED=   1459.82  DISP=        1647091.38  S1=   4209.78
I=   8  J= 168  SRED=   1748.49  DISP=        2596860.00  S1=   5750.44
I=   8  J= 169  SRED=   1011.65  DISP=         576161.88  S1=   2735.67
I=   8  J= 170  SRED=   1786.80  DISP=        2485023.50  S1=   5869.94
I=   8  J= 171  SRED=    876.33  DISP=         355033.28  S1=   2222.75
I=   8  J= 172  SRED=   1483.08  DISP=        1045467.81  S1=   3916.14
I=   8  J= 173  SRED=   1946.41  DISP=        2199739.75  S1=   5526.07
I=   8  J= 174  SRED=   1666.57  DISP=        1625570.12  S1=   5478.46
I=   8  J= 175  SRED=   2592.70  DISP=        3883244.25  S1=   6796.63
I=   8  J= 176  SRED=   2326.47  DISP=        4175289.50  S1=   6679.16
I=   8  J= 177  SRED=   3204.39  DISP=        8885239.00  S1=   9624.97
I=   8  J= 178  SRED=   1180.43  DISP=        1311238.00  S1=   3831.85
I=   8  J= 179  SRED=   2426.87  DISP=        4462701.00  S1=   6563.47
I=   8  J= 180  SRED=   2568.17  DISP=        3812107.00  S1=   6727.45
I=   8  J= 181  SRED=   2469.30  DISP=        4879332.50  S1=   7148.61
I=   8  J= 182  SRED=   1059.80  DISP=         935283.38  S1=   3846.66
I=   8  J= 183  SRED=    273.83  DISP=          46542.42  S1=    780.02
I=   8  J= 184  SRED=   1770.61  DISP=        1761573.62  S1=   4434.15
I=   8  J= 185  SRED=   1112.34  DISP=         799375.44  S1=   3106.21
I=   8  J= 186  SRED=   2897.74  DISP=        4038032.25  S1=   8228.54
I=   8  J= 187  SRED=   1987.07  DISP=        2865509.75  S1=   5397.43
I=   8  J= 188  SRED=   1194.70  DISP=         870214.94  S1=   2998.86
I=   8  J= 189  SRED=   1769.84  DISP=        1902229.00  S1=   4550.38
I=   8  J= 190  SRED=   3172.97  DISP=        5505817.00  S1=   8854.66
I=   8  J= 191  SRED=   2343.85  DISP=        6397716.00  S1=   7451.86
I=   8  J= 192  SRED=   2131.48  DISP=        2365861.00  S1=   6315.38
I=   8  J= 193  SRED=   1130.23  DISP=         582639.62  S1=   3338.46
I=   8  J= 194  SRED=   2207.01  DISP=        3043512.50  S1=   6173.19
I=   8  J= 195  SRED=   1120.64  DISP=         724980.06  S1=   2942.02
I=   9  J=   1  SRED=   2001.40  DISP=        2319449.75  S1=   5296.88
I=   9  J=   2  SRED=   2421.87  DISP=        4754117.00  S1=   6983.56
I=   9  J=   3  SRED=   1659.91  DISP=        2198148.25  S1=   5233.86
I=   9  J=   4  SRED=   1601.49  DISP=        1599387.12  S1=   4262.27
I=   9  J=   5  SRED=   1458.97  DISP=        1029121.56  S1=   3971.67
I=   9  J=   6  SRED=   1295.02  DISP=         602304.69  S1=   3446.23
I=   9  J=   7  SRED=   2097.55  DISP=        2584263.50  S1=   5907.69
I=   9  J=   8  SRED=   1687.62  DISP=        2345489.00  S1=   4924.33
I=   9  J=  10  SRED=   1799.60  DISP=        1939574.75  S1=   4695.75
I=   9  J=  11  SRED=   1054.57  DISP=         739045.88  S1=   3124.89
I=   9  J=  12  SRED=   1060.96  DISP=         635658.25  S1=   3142.86
I=   9  J=  13  SRED=   1015.44  DISP=         827009.38  S1=   2985.40
I=   9  J=  14  SRED=   1897.77  DISP=        1907412.38  S1=   4639.91
I=   9  J=  15  SRED=   2449.30  DISP=        3543336.75  S1=   7236.99
I=   9  J=  16  SRED=   1077.97  DISP=         622627.81  S1=   2949.92
I=   9  J=  17  SRED=   1674.12  DISP=        2135815.50  S1=   5239.26
I=   9  J=  18  SRED=    671.31  DISP=         285599.12  S1=   2033.29
I=   9  J=  19  SRED=   1263.97  DISP=         980971.94  S1=   3676.13
I=   9  J=  20  SRED=   2523.19  DISP=        3033870.00  S1=   6654.25
I=   9  J=  21  SRED=   1656.69  DISP=        1316822.50  S1=   4354.52
I=   9  J=  22  SRED=   3257.56  DISP=        9917711.00  S1=  10167.58
I=   9  J=  23  SRED=   1200.09  DISP=         554743.75  S1=   2736.43
I=   9  J=  24  SRED=   1999.84  DISP=        2437405.75  S1=   5646.94
I=   9  J=  25  SRED=    258.58  DISP=          32837.69  S1=    833.88
I=   9  J=  26  SRED=   1802.30  DISP=        2356512.75  S1=   4922.49
I=   9  J=  27  SRED=   1873.98  DISP=        1642722.25  S1=   4930.78
I=   9  J=  28  SRED=   1634.11  DISP=        1442290.00  S1=   3907.81
I=   9  J=  29  SRED=   1014.39  DISP=         525393.88  S1=   2470.27
I=   9  J=  30  SRED=   2479.96  DISP=        2880791.00  S1=   6426.97
I=   9  J=  31  SRED=   1781.78  DISP=        2074214.62  S1=   5501.22
I=   9  J=  32  SRED=   1992.84  DISP=        3234872.50  S1=   6259.31
I=   9  J=  33  SRED=   1464.11  DISP=        1995660.50  S1=   4709.70
I=   9  J=  34  SRED=   1326.76  DISP=        1022744.75  S1=   3489.30
I=   9  J=  35  SRED=    597.20  DISP=         264955.25  S1=   1873.21
I=   9  J=  36  SRED=   1425.57  DISP=        1544900.88  S1=   4521.24
I=   9  J=  37  SRED=   2227.53  DISP=        2713983.25  S1=   5396.85
I=   9  J=  38  SRED=   1503.49  DISP=        1415358.75  S1=   4137.39
I=   9  J=  39  SRED=    912.69  DISP=         720000.81  S1=   3312.27
I=   9  J=  40  SRED=   2100.68  DISP=        2428109.75  S1=   5363.66
I=   9  J=  41  SRED=   2255.98  DISP=        3896282.25  S1=   6297.80
I=   9  J=  42  SRED=   2184.61  DISP=        2189707.25  S1=   5827.48
I=   9  J=  43  SRED=   2212.42  DISP=        2840523.25  S1=   5144.50
I=   9  J=  44  SRED=   1655.51  DISP=        1431734.50  S1=   5003.17
I=   9  J=  45  SRED=    439.26  DISP=         157033.36  S1=   1363.07
I=   9  J=  46  SRED=   2292.37  DISP=        3179325.50  S1=   5981.87
I=   9  J=  47  SRED=   1537.68  DISP=        1935484.25  S1=   4355.18
I=   9  J=  48  SRED=   1116.45  DISP=        1177635.50  S1=   3627.65
I=   9  J=  49  SRED=   1690.26  DISP=        1572221.75  S1=   4427.58
I=   9  J=  50  SRED=   1591.30  DISP=        1212643.88  S1=   4121.54
I=   9  J=  51  SRED=   1983.91  DISP=        2414409.75  S1=   5086.90
I=   9  J=  52  SRED=    691.33  DISP=         333101.28  S1=   2022.14
I=   9  J=  53  SRED=   1254.78  DISP=        1081592.50  S1=   3667.40
I=   9  J=  54  SRED=    249.13  DISP=          48643.77  S1=    813.92
I=   9  J=  55  SRED=   1611.56  DISP=        1378050.12  S1=   4691.71
I=   9  J=  56  SRED=   2133.40  DISP=        2462998.00  S1=   6370.11
I=   9  J=  57  SRED=   1510.25  DISP=        1986090.38  S1=   5055.82
I=   9  J=  58  SRED=   1376.27  DISP=        1542731.38  S1=   4258.97
I=   9  J=  59  SRED=   1232.99  DISP=        1104044.75  S1=   4129.33
I=   9  J=  60  SRED=   2312.32  DISP=        3248684.50  S1=   5598.58
I=   9  J=  61  SRED=   1285.37  DISP=         761071.38  S1=   3392.39
I=   9  J=  62  SRED=   1146.02  DISP=        1380676.38  S1=   3688.82
I=   9  J=  63  SRED=   1910.39  DISP=        2207385.75  S1=   5529.05
I=   9  J=  64  SRED=   1839.67  DISP=        1800622.50  S1=   5172.66
I=   9  J=  65  SRED=   2424.56  DISP=        3443432.00  S1=   6320.12
I=   9  J=  66  SRED=   3252.22  DISP=        6035147.00  S1=   9387.61
I=   9  J=  67  SRED=   2442.37  DISP=        5805108.50  S1=   8039.71
I=   9  J=  68  SRED=   2066.11  DISP=        2227654.00  S1=   5542.11
I=   9  J=  69  SRED=   1684.60  DISP=        1548149.50  S1=   4023.04
I=   9  J=  70  SRED=   2603.24  DISP=        4360891.00  S1=   8081.99
I=   9  J=  71  SRED=   2309.27  DISP=        4153861.50  S1=   6831.62
I=   9  J=  72  SRED=    380.79  DISP=         117154.90  S1=   1105.90
I=   9  J=  73  SRED=   1869.31  DISP=        2035540.62  S1=   5909.72
I=   9  J=  74  SRED=    834.97  DISP=         535420.12  S1=   2465.63
I=   9  J=  75  SRED=   1429.92  DISP=        1076724.00  S1=   4009.44
I=   9  J=  76  SRED=   2679.75  DISP=        4948022.50  S1=   6998.40
I=   9  J=  77  SRED=   1104.81  DISP=         807631.94  S1=   2898.64
I=   9  J=  78  SRED=   1580.78  DISP=        1563255.25  S1=   4647.19
I=   9  J=  79  SRED=   2916.79  DISP=        7288840.00  S1=   8541.08
I=   9  J=  80  SRED=   1195.77  DISP=         841264.31  S1=   3086.89
I=   9  J=  81  SRED=   1082.53  DISP=         390737.56  S1=   2236.00
I=   9  J=  82  SRED=    945.96  DISP=         715243.00  S1=   2810.91
I=   9  J=  83  SRED=    863.47  DISP=         530069.75  S1=   2692.93
I=   9  J=  84  SRED=   2464.05  DISP=        2741003.00  S1=   5203.12
I=   9  J=  85  SRED=    907.98  DISP=         370613.97  S1=   2637.19
I=   9  J=  86  SRED=   1360.53  DISP=        1228898.88  S1=   4366.49
I=   9  J=  87  SRED=   2875.17  DISP=        6156483.00  S1=   9192.39
I=   9  J=  88  SRED=   1061.43  DISP=         636646.69  S1=   2749.50
I=   9  J=  89  SRED=   2317.98  DISP=        1978441.00  S1=   5562.25
I=   9  J=  90  SRED=   2326.51  DISP=        3006566.25  S1=   6368.37
I=   9  J=  91  SRED=   2352.46  DISP=        3379221.25  S1=   6678.31
I=   9  J=  92  SRED=    666.29  DISP=         263566.34  S1=   1863.57
I=   9  J=  93  SRED=   1194.27  DISP=        1308289.38  S1=   3834.70
I=   9  J=  94  SRED=   1573.50  DISP=        1385827.88  S1=   3780.12
I=   9  J=  95  SRED=   3261.36  DISP=        7287099.50  S1=   9062.01
I=   9  J=  96  SRED=   1611.39  DISP=         975165.56  S1=   3945.25
I=   9  J=  97  SRED=    905.45  DISP=         695821.44  S1=   2903.77
I=   9  J=  98  SRED=    950.42  DISP=         727830.25  S1=   3084.71
I=   9  J=  99  SRED=   2354.85  DISP=        4107190.25  S1=   6908.67
I=   9  J= 100  SRED=   2474.97  DISP=        4730524.00  S1=   7913.96
I=   9  J= 101  SRED=    641.25  DISP=         271789.94  S1=   1675.42
I=   9  J= 102  SRED=   2566.36  DISP=        3559691.75  S1=   7037.37
I=   9  J= 103  SRED=   1602.51  DISP=        1801416.38  S1=   4522.96
I=   9  J= 104  SRED=   1425.93  DISP=        1652098.25  S1=   4442.02
I=   9  J= 105  SRED=    551.11  DISP=         181479.11  S1=   1438.47
I=   9  J= 106  SRED=   1232.23  DISP=        1389666.38  S1=   4583.24
I=   9  J= 107  SRED=   2768.86  DISP=        3726934.00  S1=   7305.88
I=   9  J= 108  SRED=    902.94  DISP=         560722.00  S1=   3046.51
I=   9  J= 109  SRED=   1860.04  DISP=        2018681.88  S1=   4934.60
I=   9  J= 110  SRED=   2270.92  DISP=        3799211.25  S1=   7342.37
I=   9  J= 111  SRED=   2439.48  DISP=        4687450.00  S1=   6533.34
I=   9  J= 112  SRED=   2257.56  DISP=        3413847.00  S1=   6008.89
I=   9  J= 113  SRED=   2115.34  DISP=        3244561.75  S1=   5938.63
I=   9  J= 114  SRED=   1767.35  DISP=        2708793.00  S1=   5415.13
I=   9  J= 115  SRED=    530.42  DISP=         152211.39  S1=   1451.51
I=   9  J= 116  SRED=   3805.52  DISP=        7277479.00  S1=  10260.39
I=   9  J= 117  SRED=    363.02  DISP=          78798.37  S1=    992.02
I=   9  J= 118  SRED=   2625.27  DISP=        4061241.25  S1=   7998.64
I=   9  J= 119  SRED=   1111.04  DISP=         832238.12  S1=   3264.58
I=   9  J= 120  SRED=   2794.78  DISP=        4436860.50  S1=   7729.67
I=   9  J= 121  SRED=   1577.90  DISP=        1083621.62  S1=   4040.69
I=   9  J= 122  SRED=    709.65  DISP=         247719.67  S1=   1921.91
I=   9  J= 123  SRED=   2207.78  DISP=        2249432.50  S1=   5391.60
I=   9  J= 124  SRED=   2256.72  DISP=        3950362.50  S1=   7260.79
I=   9  J= 125  SRED=    612.27  DISP=         199554.34  S1=   1380.45
I=   9  J= 126  SRED=   3277.64  DISP=        8905025.00  S1=   9917.03
I=   9  J= 127  SRED=    692.39  DISP=         381833.81  S1=   2162.52
I=   9  J= 128  SRED=    458.25  DISP=         170660.19  S1=   1202.89
I=   9  J= 129  SRED=   2949.48  DISP=        4779391.00  S1=   7784.19
I=   9  J= 130  SRED=   1825.46  DISP=        1745348.62  S1=   4727.31
I=   9  J= 131  SRED=   1301.20  DISP=         652391.25  S1=   3286.72
I=   9  J= 132  SRED=   1421.79  DISP=        1509650.12  S1=   3935.24
I=   9  J= 133  SRED=   2282.78  DISP=        3244175.50  S1=   5930.38
I=   9  J= 134  SRED=   1694.26  DISP=        1594470.00  S1=   5016.94
I=   9  J= 135  SRED=    970.73  DISP=         931149.00  S1=   2760.12
I=   9  J= 136  SRED=   3428.49  DISP=        5727721.50  S1=   7892.66
I=   9  J= 137  SRED=    708.10  DISP=         315144.22  S1=   1843.35
I=   9  J= 138  SRED=   3342.71  DISP=        5728440.00  S1=   9108.72
I=   9  J= 139  SRED=    534.50  DISP=         115879.44  S1=   1367.74
I=   9  J= 140  SRED=   2642.77  DISP=        3841406.75  S1=   7161.28
I=   9  J= 141  SRED=   2461.51  DISP=        4805531.50  S1=   8455.82
I=   9  J= 142  SRED=    499.47  DISP=         268505.88  S1=   1517.69
I=   9  J= 143  SRED=   2869.26  DISP=        3509826.50  S1=   7311.50
I=   9  J= 144  SRED=   1552.83  DISP=        1924750.75  S1=   4540.24
I=   9  J= 145  SRED=   2133.88  DISP=        2409788.25  S1=   6071.90
I=   9  J= 146  SRED=   2634.19  DISP=        2755808.25  S1=   7137.79
I=   9  J= 147  SRED=    411.96  DISP=          98437.17  S1=   1231.63
I=   9  J= 148  SRED=    784.64  DISP=         330757.88  S1=   2211.86
I=   9  J= 149  SRED=   2498.10  DISP=        5854765.50  S1=   9145.57
I=   9  J= 150  SRED=   1542.50  DISP=        1578866.75  S1=   4733.06
I=   9  J= 151  SRED=   2650.30  DISP=        3374294.00  S1=   6211.03
I=   9  J= 152  SRED=   1965.89  DISP=        2189388.00  S1=   5419.19
I=   9  J= 153  SRED=   2434.44  DISP=        4403315.00  S1=   7720.03
I=   9  J= 154  SRED=   1442.69  DISP=        1930695.38  S1=   4166.22
I=   9  J= 155  SRED=   1867.82  DISP=        2311910.00  S1=   5640.29
I=   9  J= 156  SRED=   2739.83  DISP=        6557245.00  S1=   9112.86
I=   9  J= 157  SRED=    363.86  DISP=          83143.61  S1=    984.55
I=   9  J= 158  SRED=   3111.06  DISP=        5920512.00  S1=   9005.92
I=   9  J= 159  SRED=    862.43  DISP=         281477.81  S1=   2196.99
I=   9  J= 160  SRED=   1144.29  DISP=         480671.00  S1=   2431.20
I=   9  J= 161  SRED=    486.53  DISP=         116538.76  S1=   1339.69
I=   9  J= 162  SRED=   1898.45  DISP=        2346816.75  S1=   5189.39
I=   9  J= 163  SRED=   1240.73  DISP=         932206.88  S1=   3673.92
I=   9  J= 164  SRED=   1289.41  DISP=        1049191.75  S1=   3745.53
I=   9  J= 165  SRED=   1680.86  DISP=        1427494.25  S1=   4679.29
I=   9  J= 166  SRED=    701.42  DISP=         298332.66  S1=   1940.96
I=   9  J= 167  SRED=   1310.53  DISP=        1084094.88  S1=   3266.22
I=   9  J= 168  SRED=   1477.63  DISP=        1241144.38  S1=   4486.54
I=   9  J= 169  SRED=    762.53  DISP=         391246.72  S1=   2335.68
I=   9  J= 170  SRED=   1666.48  DISP=        1636194.25  S1=   4844.02
I=   9  J= 171  SRED=    604.81  DISP=         248904.47  S1=   1565.68
I=   9  J= 172  SRED=   1036.64  DISP=         676538.25  S1=   2684.45
I=   9  J= 173  SRED=   1621.85  DISP=        1458087.00  S1=   3862.76
I=   9  J= 174  SRED=   1294.71  DISP=        1464425.25  S1=   3654.18
I=   9  J= 175  SRED=   1972.93  DISP=        2031004.75  S1=   5552.57
I=   9  J= 176  SRED=   1895.92  DISP=        2365537.00  S1=   5894.61
I=   9  J= 177  SRED=   2895.06  DISP=        5820467.00  S1=   8383.17
I=   9  J= 178  SRED=   1023.64  DISP=         804627.31  S1=   3237.32
I=   9  J= 179  SRED=   1938.29  DISP=        2832575.25  S1=   5604.61
I=   9  J= 180  SRED=   1794.28  DISP=        2320031.75  S1=   6096.61
I=   9  J= 181  SRED=   1901.86  DISP=        2634107.50  S1=   5477.19
I=   9  J= 182  SRED=   1032.70  DISP=         787281.75  S1=   3022.41
I=   9  J= 183  SRED=    210.33  DISP=          26020.66  S1=    636.93
I=   9  J= 184  SRED=   1355.49  DISP=        1357348.62  S1=   4035.13
I=   9  J= 185  SRED=    796.55  DISP=         302475.12  S1=   2034.03
I=   9  J= 186  SRED=   2046.87  DISP=        2382564.00  S1=   5048.85
I=   9  J= 187  SRED=   1540.90  DISP=        1660758.25  S1=   4886.68
I=   9  J= 188  SRED=    818.10  DISP=         515241.94  S1=   2092.23
I=   9  J= 189  SRED=   1268.86  DISP=         742885.31  S1=   3402.95
I=   9  J= 190  SRED=   2293.15  DISP=        3868051.50  S1=   6877.42
I=   9  J= 191  SRED=   2278.02  DISP=        2863420.75  S1=   6070.90
I=   9  J= 192  SRED=   1503.75  DISP=        1353443.88  S1=   4800.98
I=   9  J= 193  SRED=    827.99  DISP=         348052.00  S1=   2121.96
I=   9  J= 194  SRED=   2389.77  DISP=        2060081.62  S1=   6090.18
I=   9  J= 195  SRED=    836.90  DISP=         502187.47  S1=   2617.04
I=  10  J=   1  SRED=   2531.17  DISP=        5778844.00  S1=   7833.32
I=  10  J=   2  SRED=   3109.16  DISP=        8340072.50  S1=  10102.08
I=  10  J=   3  SRED=   2313.07  DISP=        3488700.00  S1=   7712.04
I=  10  J=   4  SRED=   2265.60  DISP=        2684073.00  S1=   5464.61
I=  10  J=   5  SRED=   1979.21  DISP=        2431792.25  S1=   5120.07
I=  10  J=   6  SRED=   1758.85  DISP=        1342865.00  S1=   4651.69
I=  10  J=   7  SRED=   2898.12  DISP=        4159790.25  S1=   6927.34
I=  10  J=   8  SRED=   2108.23  DISP=        3953775.25  S1=   6643.22
I=  10  J=   9  SRED=   1788.67  DISP=        1896147.75  S1=   4946.42
I=  10  J=  11  SRED=   1863.25  DISP=        1280612.50  S1=   3890.39
I=  10  J=  12  SRED=   1369.35  DISP=         805520.38  S1=   4100.59
I=  10  J=  13  SRED=   1580.95  DISP=        1194872.25  S1=   4006.57
I=  10  J=  14  SRED=   2492.05  DISP=        4182662.75  S1=   6964.63
I=  10  J=  15  SRED=   3381.05  DISP=        5120912.50  S1=   9461.95
I=  10  J=  16  SRED=   1332.25  DISP=        1169749.62  S1=   4105.42
I=  10  J=  17  SRED=   2335.15  DISP=        2789026.50  S1=   6208.19
I=  10  J=  18  SRED=    829.41  DISP=         361583.72  S1=   2239.31
I=  10  J=  19  SRED=   1704.64  DISP=        1760615.25  S1=   5248.11
I=  10  J=  20  SRED=   2862.03  DISP=        5979529.00  S1=   7874.89
I=  10  J=  21  SRED=   2117.80  DISP=        2624388.25  S1=   6146.54
I=  10  J=  22  SRED=   4768.18  DISP=       13022158.00  S1=  12987.43
I=  10  J=  23  SRED=   1627.46  DISP=        1356520.12  S1=   4424.57
I=  10  J=  24  SRED=   2979.63  DISP=        4055981.25  S1=   7348.27
I=  10  J=  25  SRED=    346.03  DISP=          54696.45  S1=    790.75
I=  10  J=  26  SRED=   1925.79  DISP=        4085063.00  S1=   5874.85
I=  10  J=  27  SRED=   2301.79  DISP=        3916143.25  S1=   6934.58
I=  10  J=  28  SRED=   2188.44  DISP=        2601532.00  S1=   5589.31
I=  10  J=  29  SRED=   1296.22  DISP=         685244.69  S1=   3509.60
I=  10  J=  30  SRED=   2567.91  DISP=        6600841.00  S1=   8688.71
I=  10  J=  31  SRED=   2478.31  DISP=        3798598.25  S1=   6763.80
I=  10  J=  32  SRED=   2759.76  DISP=        4248597.50  S1=   7110.84
I=  10  J=  33  SRED=   1840.74  DISP=        2518183.00  S1=   5042.43
I=  10  J=  34  SRED=   1689.10  DISP=        1661989.62  S1=   4431.25
I=  10  J=  35  SRED=    835.51  DISP=         335027.03  S1=   2001.52
I=  10  J=  36  SRED=   1913.40  DISP=        2298438.00  S1=   5623.84
I=  10  J=  37  SRED=   2659.28  DISP=        4803158.50  S1=   7685.91
I=  10  J=  38  SRED=   1739.05  DISP=        2090837.00  S1=   5736.42
I=  10  J=  39  SRED=   1457.30  DISP=        1146799.12  S1=   3423.40
I=  10  J=  40  SRED=   2522.25  DISP=        3812421.75  S1=   7282.11
I=  10  J=  41  SRED=   2984.53  DISP=        4591394.50  S1=   7853.18
I=  10  J=  42  SRED=   2690.40  DISP=        5480110.00  S1=   8766.90
I=  10  J=  43  SRED=   2830.52  DISP=        4672512.50  S1=   8972.57
I=  10  J=  44  SRED=   2418.68  DISP=        3673706.00  S1=   6432.72
I=  10  J=  45  SRED=    598.60  DISP=         242091.73  S1=   1870.70
I=  10  J=  46  SRED=   2935.67  DISP=        5301936.00  S1=   9493.07
I=  10  J=  47  SRED=   1943.82  DISP=        2567297.75  S1=   6139.65
I=  10  J=  48  SRED=   1693.27  DISP=        2446687.75  S1=   5473.48
I=  10  J=  49  SRED=   2278.81  DISP=        2993713.25  S1=   5888.26
I=  10  J=  50  SRED=   2299.00  DISP=        3107085.00  S1=   6194.98
I=  10  J=  51  SRED=   2699.31  DISP=        4775672.50  S1=   8052.15
I=  10  J=  52  SRED=    897.65  DISP=         531352.69  S1=   2215.72
I=  10  J=  53  SRED=   1978.28  DISP=        2242366.50  S1=   5135.01
I=  10  J=  54  SRED=    380.84  DISP=          89727.52  S1=   1116.55
I=  10  J=  55  SRED=   2318.81  DISP=        2832607.00  S1=   6099.52
I=  10  J=  56  SRED=   2642.62  DISP=        5139567.00  S1=   7914.95
I=  10  J=  57  SRED=   2408.49  DISP=        2581428.25  S1=   7023.71
I=  10  J=  58  SRED=   1893.61  DISP=        2850060.25  S1=   6081.54
I=  10  J=  59  SRED=   1633.27  DISP=        1835405.75  S1=   4937.73
I=  10  J=  60  SRED=   2355.81  DISP=        4228913.00  S1=   7230.76
I=  10  J=  61  SRED=   1529.91  DISP=         917782.56  S1=   3773.48
I=  10  J=  62  SRED=   1648.47  DISP=        1574503.75  S1=   4835.89
I=  10  J=  63  SRED=   2160.80  DISP=        3068239.50  S1=   5467.21
I=  10  J=  64  SRED=   2597.93  DISP=        2428889.75  S1=   5979.96
I=  10  J=  65  SRED=   3338.09  DISP=        4190067.50  S1=   7547.61
I=  10  J=  66  SRED=   4190.10  DISP=        9208597.00  S1=  12332.31
I=  10  J=  67  SRED=   3869.17  DISP=        6849469.00  S1=  10208.05
I=  10  J=  68  SRED=   3073.29  DISP=        4721708.50  S1=   7407.16
I=  10  J=  69  SRED=   1925.98  DISP=        2215510.25  S1=   5374.90
I=  10  J=  70  SRED=   3957.03  DISP=        7741600.50  S1=  10998.11
I=  10  J=  71  SRED=   3077.21  DISP=        4891370.50  S1=   8165.62
I=  10  J=  72  SRED=    517.01  DISP=         195865.56  S1=   1554.53
I=  10  J=  73  SRED=   2184.90  DISP=        3030212.25  S1=   6828.07
I=  10  J=  74  SRED=    958.12  DISP=         902657.44  S1=   2848.91
I=  10  J=  75  SRED=   1873.92  DISP=        1723476.25  S1=   5147.75
I=  10  J=  76  SRED=   3113.29  DISP=        6870192.00  S1=   9675.18
I=  10  J=  77  SRED=   1297.58  DISP=        1629999.38  S1=   3876.67
I=  10  J=  78  SRED=   2132.29  DISP=        2120833.50  S1=   5851.65
I=  10  J=  79  SRED=   4158.29  DISP=        9797473.00  S1=  13415.82
I=  10  J=  80  SRED=   1490.60  DISP=        1463746.38  S1=   4524.30
I=  10  J=  81  SRED=   1070.81  DISP=        1041769.88  S1=   3298.59
I=  10  J=  82  SRED=   1282.79  DISP=         701633.19  S1=   3155.71
I=  10  J=  83  SRED=   1256.20  DISP=         809800.25  S1=   3669.98
I=  10  J=  84  SRED=   2930.30  DISP=        4551290.00  S1=   8261.83
I=  10  J=  85  SRED=   1190.60  DISP=         846720.56  S1=   3422.96
I=  10  J=  86  SRED=   2122.17  DISP=        2136438.25  S1=   5314.93
I=  10  J=  87  SRED=   3794.18  DISP=       11005408.00  S1=  10554.33
I=  10  J=  88  SRED=   1602.53  DISP=        1344319.38  S1=   4333.05
I=  10  J=  89  SRED=   2336.25  DISP=        4061684.75  S1=   7015.12
I=  10  J=  90  SRED=   2767.78  DISP=        6681214.00  S1=   7746.51
I=  10  J=  91  SRED=   2651.92  DISP=        4509526.00  S1=   7382.97
I=  10  J=  92  SRED=    828.73  DISP=         499811.59  S1=   2418.40
I=  10  J=  93  SRED=   1833.24  DISP=        1449717.00  S1=   4501.53
I=  10  J=  94  SRED=   1997.05  DISP=        1763623.12  S1=   5246.96
I=  10  J=  95  SRED=   4156.10  DISP=       12443943.00  S1=  12551.49
I=  10  J=  96  SRED=   2019.52  DISP=        1892185.88  S1=   5933.80
I=  10  J=  97  SRED=   1214.78  DISP=         979674.50  S1=   3873.66
I=  10  J=  98  SRED=   1399.54  DISP=        1295180.75  S1=   4045.55
I=  10  J=  99  SRED=   3289.28  DISP=        6405170.00  S1=   8329.54
I=  10  J= 100  SRED=   3746.82  DISP=        7361904.50  S1=   9687.50
I=  10  J= 101  SRED=    892.29  DISP=         539040.12  S1=   2761.81
I=  10  J= 102  SRED=   3682.66  DISP=        5489394.50  S1=   9013.99
I=  10  J= 103  SRED=   1998.64  DISP=        2111592.75  S1=   5430.21
I=  10  J= 104  SRED=   1837.57  DISP=        3008325.25  S1=   4842.24
I=  10  J= 105  SRED=    742.71  DISP=         314361.50  S1=   2141.53
I=  10  J= 106  SRED=   1891.51  DISP=        1904719.50  S1=   5803.58
I=  10  J= 107  SRED=   3137.80  DISP=        6613391.50  S1=  10017.21
I=  10  J= 108  SRED=   1255.78  DISP=        1152685.38  S1=   4099.51
I=  10  J= 109  SRED=   2025.47  DISP=        3206271.25  S1=   5813.12
I=  10  J= 110  SRED=   3002.91  DISP=        7398801.50  S1=   9120.22
I=  10  J= 111  SRED=   3172.42  DISP=        5797380.50  S1=   8635.54
I=  10  J= 112  SRED=   2716.30  DISP=        4281595.00  S1=   8004.28
I=  10  J= 113  SRED=   2851.21  DISP=        3359804.75  S1=   7732.38
I=  10  J= 114  SRED=   2413.73  DISP=        4236453.50  S1=   7601.84
I=  10  J= 115  SRED=    623.73  DISP=         235358.53  S1=   2038.84
I=  10  J= 116  SRED=   4031.22  DISP=       12651653.00  S1=  12306.65
I=  10  J= 117  SRED=    458.19  DISP=         106591.94  S1=   1291.43
I=  10  J= 118  SRED=   2948.27  DISP=        6345716.50  S1=   8930.88
I=  10  J= 119  SRED=   1560.32  DISP=        1793185.62  S1=   4306.83
I=  10  J= 120  SRED=   3584.33  DISP=        8151031.50  S1=   9893.72
I=  10  J= 121  SRED=   1653.05  DISP=        2105017.75  S1=   5055.63
I=  10  J= 122  SRED=    908.70  DISP=         504233.53  S1=   2206.84
I=  10  J= 123  SRED=   2717.78  DISP=        5066752.50  S1=   8815.99
I=  10  J= 124  SRED=   3077.59  DISP=        4564629.00  S1=   8627.20
I=  10  J= 125  SRED=    769.53  DISP=         310452.41  S1=   1994.72
I=  10  J= 126  SRED=   3766.38  DISP=       12456173.00  S1=  11484.75
I=  10  J= 127  SRED=    955.08  DISP=         662057.50  S1=   2694.37
I=  10  J= 128  SRED=    652.46  DISP=         162174.31  S1=   1637.13
I=  10  J= 129  SRED=   3265.35  DISP=        6733783.50  S1=  10167.30
I=  10  J= 130  SRED=   2348.13  DISP=        3214001.50  S1=   7061.41
I=  10  J= 131  SRED=   1566.25  DISP=        1173209.50  S1=   4353.38
I=  10  J= 132  SRED=   1975.46  DISP=        1953489.00  S1=   4636.62
I=  10  J= 133  SRED=   2712.83  DISP=        5503614.00  S1=   8782.96
I=  10  J= 134  SRED=   2209.00  DISP=        2952383.00  S1=   6456.77
I=  10  J= 135  SRED=   1460.26  DISP=        1228771.88  S1=   4198.07
I=  10  J= 136  SRED=   3816.27  DISP=        8858898.00  S1=  11148.25
I=  10  J= 137  SRED=    888.21  DISP=         527130.81  S1=   2236.11
I=  10  J= 138  SRED=   3423.67  DISP=        9386709.00  S1=   8792.35
I=  10  J= 139  SRED=    711.37  DISP=         260499.30  S1=   1830.99
I=  10  J= 140  SRED=   3179.01  DISP=        5501732.00  S1=   9667.15
I=  10  J= 141  SRED=   3321.66  DISP=        7936458.50  S1=   9465.40
I=  10  J= 142  SRED=    749.36  DISP=         261680.09  S1=   2216.48
I=  10  J= 143  SRED=   3686.49  DISP=        8885464.00  S1=  10599.78
I=  10  J= 144  SRED=   2109.90  DISP=        2216756.75  S1=   4950.23
I=  10  J= 145  SRED=   2588.96  DISP=        4502225.00  S1=   6405.97
I=  10  J= 146  SRED=   2997.01  DISP=        5774665.50  S1=   8318.49
I=  10  J= 147  SRED=    473.23  DISP=         204014.55  S1=   1368.43
I=  10  J= 148  SRED=    941.15  DISP=         600529.31  S1=   2756.91
I=  10  J= 149  SRED=   4050.61  DISP=        9550723.00  S1=  10520.23
I=  10  J= 150  SRED=   1738.15  DISP=        2572532.25  S1=   4954.74
I=  10  J= 151  SRED=   2927.67  DISP=        5621509.00  S1=   8781.05
I=  10  J= 152  SRED=   2224.92  DISP=        4731054.50  S1=   7829.08
I=  10  J= 153  SRED=   3219.10  DISP=        6167693.50  S1=   9417.10
I=  10  J= 154  SRED=   2196.37  DISP=        2243311.50  S1=   5622.83
I=  10  J= 155  SRED=   2251.77  DISP=        3987908.75  S1=   7228.49
I=  10  J= 156  SRED=   3757.81  DISP=        8313794.00  S1=   9757.92
I=  10  J= 157  SRED=    485.19  DISP=         172176.34  S1=   1232.34
I=  10  J= 158  SRED=   3622.37  DISP=        8293451.50  S1=  10001.35
I=  10  J= 159  SRED=    790.69  DISP=         497990.38  S1=   2252.26
I=  10  J= 160  SRED=   1202.34  DISP=        1084599.38  S1=   3652.61
I=  10  J= 161  SRED=    577.18  DISP=         150706.98  S1=   1711.67
I=  10  J= 162  SRED=   2739.69  DISP=        4349609.00  S1=   7274.54
I=  10  J= 163  SRED=   1519.86  DISP=        2175993.75  S1=   5241.77
I=  10  J= 164  SRED=   1808.21  DISP=        1658624.12  S1=   4747.00
I=  10  J= 165  SRED=   2101.88  DISP=        2167136.25  S1=   5302.10
I=  10  J= 166  SRED=    804.58  DISP=         500582.06  S1=   2521.90
I=  10  J= 167  SRED=   1718.65  DISP=        1356462.38  S1=   4184.36
I=  10  J= 168  SRED=   1896.03  DISP=        2411077.75  S1=   6428.05
I=  10  J= 169  SRED=    958.30  DISP=         513560.44  S1=   2497.87
I=  10  J= 170  SRED=   2235.65  DISP=        2468129.25  S1=   5931.38
I=  10  J= 171  SRED=    852.07  DISP=         449802.06  S1=   2577.89
I=  10  J= 172  SRED=   1219.20  DISP=         942863.69  S1=   3409.28
I=  10  J= 173  SRED=   2053.00  DISP=        2641196.50  S1=   5649.75
I=  10  J= 174  SRED=   1484.44  DISP=        1800552.38  S1=   4477.35
I=  10  J= 175  SRED=   2110.79  DISP=        3355075.50  S1=   6256.73
I=  10  J= 176  SRED=   2789.14  DISP=        3327405.50  S1=   7144.99
I=  10  J= 177  SRED=   3071.53  DISP=        9878595.00  S1=  10910.35
I=  10  J= 178  SRED=   1322.58  DISP=        1068204.75  S1=   3589.30
I=  10  J= 179  SRED=   2744.76  DISP=        4604492.50  S1=   7170.94
I=  10  J= 180  SRED=   2448.22  DISP=        3874346.00  S1=   7320.02
I=  10  J= 181  SRED=   2386.29  DISP=        3634352.50  S1=   6772.59
I=  10  J= 182  SRED=   1211.19  DISP=        1136591.88  S1=   3512.26
I=  10  J= 183  SRED=    291.86  DISP=          40976.84  S1=    744.89
I=  10  J= 184  SRED=   1857.34  DISP=        1177096.25  S1=   4670.74
I=  10  J= 185  SRED=   1065.18  DISP=         461474.47  S1=   2670.38
I=  10  J= 186  SRED=   3273.47  DISP=        4455897.00  S1=   7633.00
I=  10  J= 187  SRED=   1956.73  DISP=        3181826.50  S1=   6224.77
I=  10  J= 188  SRED=   1110.42  DISP=         771043.38  S1=   2996.88
I=  10  J= 189  SRED=   1650.13  DISP=        1398874.62  S1=   4138.04
I=  10  J= 190  SRED=   2836.69  DISP=        4846049.50  S1=   8514.91
I=  10  J= 191  SRED=   2782.81  DISP=        4656744.50  S1=   7778.06
I=  10  J= 192  SRED=   1980.80  DISP=        3440868.00  S1=   5303.34
I=  10  J= 193  SRED=   1044.45  DISP=         709072.38  S1=   2999.23
I=  10  J= 194  SRED=   2455.79  DISP=        3374626.25  S1=   7225.40
I=  10  J= 195  SRED=   1082.52  DISP=         853669.25  S1=   3052.48
I=  11  J=   1  SRED=   1653.78  DISP=        1956375.75  S1=   5127.76
I=  11  J=   2  SRED=   2253.47  DISP=        3768878.75  S1=   6851.74
I=  11  J=   3  SRED=   1500.63  DISP=        1408992.12  S1=   4261.58
I=  11  J=   4  SRED=   1350.23  DISP=        1186334.38  S1=   3883.58
I=  11  J=   5  SRED=   1186.57  DISP=         982397.69  S1=   3388.26
I=  11  J=   6  SRED=   1085.22  DISP=         618924.38  S1=   2731.31
I=  11  J=   7  SRED=   1640.71  DISP=        1886146.38  S1=   5019.60
I=  11  J=   8  SRED=   1612.67  DISP=        1601383.62  S1=   4157.83
I=  11  J=   9  SRED=   1222.28  DISP=         879937.31  S1=   3805.78
I=  11  J=  10  SRED=   1413.40  DISP=        1651795.38  S1=   3801.75
I=  11  J=  12  SRED=    815.49  DISP=         499975.75  S1=   2522.86
I=  11  J=  13  SRED=    981.69  DISP=         641110.94  S1=   3081.11
I=  11  J=  14  SRED=   1574.40  DISP=        1689891.25  S1=   4635.76
I=  11  J=  15  SRED=   2048.37  DISP=        3032825.25  S1=   5843.17
I=  11  J=  16  SRED=    828.11  DISP=         582795.12  S1=   2485.75
I=  11  J=  17  SRED=   1457.28  DISP=        1534768.00  S1=   4146.51
I=  11  J=  18  SRED=    667.73  DISP=         220553.73  S1=   1699.71
I=  11  J=  19  SRED=   1037.33  DISP=         785232.31  S1=   3004.64
I=  11  J=  20  SRED=   1936.19  DISP=        2692630.25  S1=   5424.25
I=  11  J=  21  SRED=   1169.78  DISP=        1454394.88  S1=   4006.51
I=  11  J=  22  SRED=   3075.70  DISP=        5561119.50  S1=   8049.77
I=  11  J=  23  SRED=   1140.29  DISP=         522155.03  S1=   2432.42
I=  11  J=  24  SRED=   1901.25  DISP=        2843469.50  S1=   5653.90
I=  11  J=  25  SRED=    208.59  DISP=          23307.71  S1=    642.95
I=  11  J=  26  SRED=   1436.23  DISP=        1326188.38  S1=   3936.66
I=  11  J=  27  SRED=   1429.43  DISP=        1386857.38  S1=   3975.52
I=  11  J=  28  SRED=   1465.99  DISP=        1310709.50  S1=   4191.96
I=  11  J=  29  SRED=    903.24  DISP=         404523.47  S1=   2670.13
I=  11  J=  30  SRED=   1905.36  DISP=        2565711.25  S1=   4890.05
I=  11  J=  31  SRED=   1289.42  DISP=        1374931.25  S1=   4103.08
I=  11  J=  32  SRED=   1788.52  DISP=        1833696.75  S1=   4542.04
I=  11  J=  33  SRED=   1291.91  DISP=        1305374.00  S1=   3900.89
I=  11  J=  34  SRED=   1110.87  DISP=         672264.81  S1=   3445.97
I=  11  J=  35  SRED=    544.10  DISP=         130259.44  S1=   1388.77
I=  11  J=  36  SRED=   1242.08  DISP=        1063158.12  S1=   3263.02
I=  11  J=  37  SRED=   1902.93  DISP=        1566210.12  S1=   4448.89
I=  11  J=  38  SRED=   1423.21  DISP=        1607423.00  S1=   3856.21
I=  11  J=  39  SRED=    816.41  DISP=         520666.19  S1=   2266.59
I=  11  J=  40  SRED=   1544.16  DISP=        1649415.12  S1=   4410.41
I=  11  J=  41  SRED=   1981.06  DISP=        2470607.25  S1=   5709.43
I=  11  J=  42  SRED=   1698.66  DISP=        2003524.62  S1=   5100.46
I=  11  J=  43  SRED=   1857.90  DISP=        1993674.88  S1=   5352.42
I=  11  J=  44  SRED=   1423.61  DISP=        1590850.38  S1=   4266.51
I=  11  J=  45  SRED=    379.31  DISP=         105215.52  S1=    996.98
I=  11  J=  46  SRED=   1832.74  DISP=        2385940.25  S1=   4928.37
I=  11  J=  47  SRED=   1139.28  DISP=        1087917.25  S1=   3575.51
I=  11  J=  48  SRED=   1347.38  DISP=         703224.06  S1=   3633.13
I=  11  J=  49  SRED=   1401.57  DISP=        1135383.62  S1=   4196.71
I=  11  J=  50  SRED=   1433.81  DISP=        1089936.88  S1=   4045.79
I=  11  J=  51  SRED=   1840.79  DISP=        2547385.50  S1=   5304.90
I=  11  J=  52  SRED=    555.71  DISP=         204096.14  S1=   1855.76
I=  11  J=  53  SRED=   1236.07  DISP=         942027.06  S1=   3648.31
I=  11  J=  54  SRED=    230.90  DISP=          36878.33  S1=    617.44
I=  11  J=  55  SRED=   1171.50  DISP=        1159034.38  S1=   4066.94
I=  11  J=  56  SRED=   1894.31  DISP=        2204846.75  S1=   4579.32
I=  11  J=  57  SRED=   1158.14  DISP=        1434240.38  S1=   4132.76
I=  11  J=  58  SRED=   1377.48  DISP=        1365162.00  S1=   3416.21
I=  11  J=  59  SRED=   1179.16  DISP=         818765.88  S1=   3118.97
I=  11  J=  60  SRED=   2002.28  DISP=        1621932.12  S1=   4962.26
I=  11  J=  61  SRED=    820.57  DISP=         547667.81  S1=   2312.68
I=  11  J=  62  SRED=   1219.27  DISP=        1065671.50  S1=   3907.64
I=  11  J=  63  SRED=   1739.87  DISP=        1254434.75  S1=   4400.86
I=  11  J=  64  SRED=   1539.35  DISP=        1460173.88  S1=   4055.10
I=  11  J=  65  SRED=   2010.43  DISP=        2312295.25  S1=   5147.37
I=  11  J=  66  SRED=   2578.82  DISP=        4064335.75  S1=   7056.73
I=  11  J=  67  SRED=   2189.28  DISP=        3122656.25  S1=   7228.87
I=  11  J=  68  SRED=   1830.29  DISP=        2388682.25  S1=   5407.04
I=  11  J=  69  SRED=   1421.78  DISP=         689528.25  S1=   3430.70
I=  11  J=  70  SRED=   2414.56  DISP=        2601422.50  S1=   6486.31
I=  11  J=  71  SRED=   1697.28  DISP=        2447594.75  S1=   5047.77
I=  11  J=  72  SRED=    368.46  DISP=          94822.85  S1=    883.22
I=  11  J=  73  SRED=   1782.00  DISP=        2098690.50  S1=   5242.19
I=  11  J=  74  SRED=    746.30  DISP=         298084.53  S1=   1995.53
I=  11  J=  75  SRED=   1028.23  DISP=         793758.06  S1=   3085.48
I=  11  J=  76  SRED=   2345.01  DISP=        2788049.50  S1=   6636.45
I=  11  J=  77  SRED=    768.47  DISP=         879206.31  S1=   2874.51
I=  11  J=  78  SRED=   1234.84  DISP=        1415725.88  S1=   4275.15
I=  11  J=  79  SRED=   2853.93  DISP=        4429089.00  S1=   8258.67
I=  11  J=  80  SRED=   1155.95  DISP=         913368.31  S1=   3176.37
I=  11  J=  81  SRED=    837.43  DISP=         328387.78  S1=   2078.49
I=  11  J=  82  SRED=    753.92  DISP=         365440.28  S1=   2170.93
I=  11  J=  83  SRED=    909.16  DISP=         332089.28  S1=   2087.20
I=  11  J=  84  SRED=   1659.67  DISP=        2050090.88  S1=   4661.96
I=  11  J=  85  SRED=    716.12  DISP=         253668.67  S1=   1973.29
I=  11  J=  86  SRED=   1210.82  DISP=         956606.94  S1=   3678.92
I=  11  J=  87  SRED=   2847.72  DISP=        3786872.50  S1=   8258.67
I=  11  J=  88  SRED=   1088.87  DISP=         554919.31  S1=   2709.94
I=  11  J=  89  SRED=   1615.92  DISP=        1969351.00  S1=   5123.41
I=  11  J=  90  SRED=   1920.28  DISP=        2570267.75  S1=   5525.77
I=  11  J=  91  SRED=   1784.37  DISP=        1805987.88  S1=   4666.46
I=  11  J=  92  SRED=    588.61  DISP=         240537.27  S1=   1646.46
I=  11  J=  93  SRED=   1161.45  DISP=         553563.94  S1=   2960.20
I=  11  J=  94  SRED=   1200.19  DISP=         997879.00  S1=   3419.94
I=  11  J=  95  SRED=   2678.38  DISP=        3850402.50  S1=   6993.56
I=  11  J=  96  SRED=   1277.30  DISP=         923938.94  S1=   3531.96
I=  11  J=  97  SRED=    919.20  DISP=         406312.41  S1=   2154.05
I=  11  J=  98  SRED=    826.81  DISP=         604203.62  S1=   2606.76
I=  11  J=  99  SRED=   2075.17  DISP=        3057246.50  S1=   5897.45
I=  11  J= 100  SRED=   2128.66  DISP=        3318137.50  S1=   6269.73
I=  11  J= 101  SRED=    642.38  DISP=         238814.09  S1=   1652.00
I=  11  J= 102  SRED=   2027.02  DISP=        3182559.00  S1=   5023.85
I=  11  J= 103  SRED=   1178.67  DISP=        1178034.12  S1=   3863.49
I=  11  J= 104  SRED=   1429.02  DISP=        1049991.25  S1=   3805.10
I=  11  J= 105  SRED=    456.52  DISP=         154593.42  S1=   1253.39
I=  11  J= 106  SRED=   1264.75  DISP=        1027739.12  S1=   3442.26
I=  11  J= 107  SRED=   1932.11  DISP=        2937739.75  S1=   5433.73
I=  11  J= 108  SRED=    763.29  DISP=         427269.34  S1=   2292.04
I=  11  J= 109  SRED=   1481.71  DISP=        1486984.88  S1=   4558.51
I=  11  J= 110  SRED=   2199.82  DISP=        2448889.00  S1=   5122.26
I=  11  J= 111  SRED=   2048.59  DISP=        3185363.50  S1=   6125.86
I=  11  J= 112  SRED=   1994.56  DISP=        1861876.88  S1=   4890.69
I=  11  J= 113  SRED=   1915.55  DISP=        2146961.50  S1=   5350.60
I=  11  J= 114  SRED=   1653.01  DISP=        1400273.75  S1=   4430.46
I=  11  J= 115  SRED=    458.25  DISP=          89126.68  S1=   1226.96
I=  11  J= 116  SRED=   3152.19  DISP=        4437751.50  S1=   7997.88
I=  11  J= 117  SRED=    269.79  DISP=          59066.24  S1=    816.42
I=  11  J= 118  SRED=   1802.51  DISP=        2747080.75  S1=   5560.85
I=  11  J= 119  SRED=   1016.14  DISP=         422423.88  S1=   2986.17
I=  11  J= 120  SRED=   2694.78  DISP=        3388068.25  S1=   6056.82
I=  11  J= 121  SRED=   1196.09  DISP=         596999.19  S1=   2945.94
I=  11  J= 122  SRED=    547.21  DISP=         232015.61  S1=   1574.38
I=  11  J= 123  SRED=   1994.90  DISP=        1691359.88  S1=   5584.95
I=  11  J= 124  SRED=   2310.79  DISP=        2906040.50  S1=   6632.67
I=  11  J= 125  SRED=    464.14  DISP=         133018.98  S1=   1240.22
I=  11  J= 126  SRED=   2679.31  DISP=        4748588.50  S1=   7979.86
I=  11  J= 127  SRED=    673.83  DISP=         308397.16  S1=   1869.18
I=  11  J= 128  SRED=    373.74  DISP=          99447.66  S1=   1017.52
I=  11  J= 129  SRED=   2518.46  DISP=        3029867.25  S1=   6403.51
I=  11  J= 130  SRED=   1563.02  DISP=        1342771.62  S1=   4596.85
I=  11  J= 131  SRED=   1029.62  DISP=         592787.75  S1=   2557.51
I=  11  J= 132  SRED=   1073.14  DISP=         826300.50  S1=   3275.32
I=  11  J= 133  SRED=   1961.82  DISP=        2358279.00  S1=   5539.87
I=  11  J= 134  SRED=   1445.86  DISP=        1595986.75  S1=   4149.55
I=  11  J= 135  SRED=   1100.63  DISP=         698345.31  S1=   3096.52
I=  11  J= 136  SRED=   2510.67  DISP=        3860881.75  S1=   6046.82
I=  11  J= 137  SRED=    539.85  DISP=         199403.30  S1=   1473.58
I=  11  J= 138  SRED=   2523.76  DISP=        3846742.75  S1=   6840.63
I=  11  J= 139  SRED=    466.43  DISP=         102109.25  S1=   1407.63
I=  11  J= 140  SRED=   2359.26  DISP=        2251107.25  S1=   5572.68
I=  11  J= 141  SRED=   2009.26  DISP=        2473087.25  S1=   6685.63
I=  11  J= 142  SRED=    572.28  DISP=         146061.50  S1=   1598.76
I=  11  J= 143  SRED=   2011.39  DISP=        3879967.75  S1=   6383.39
I=  11  J= 144  SRED=   1401.44  DISP=        1203343.25  S1=   3358.61
I=  11  J= 145  SRED=   1552.72  DISP=        1764147.75  S1=   5533.08
I=  11  J= 146  SRED=   1732.20  DISP=        2307169.50  S1=   5805.62
I=  11  J= 147  SRED=    378.56  DISP=          81727.51  S1=   1046.79
I=  11  J= 148  SRED=    733.74  DISP=         213345.56  S1=   1642.63
I=  11  J= 149  SRED=   2378.20  DISP=        4647276.00  S1=   8243.67
I=  11  J= 150  SRED=   1197.47  DISP=        1027134.44  S1=   3712.06
I=  11  J= 151  SRED=   2186.50  DISP=        2265283.25  S1=   5502.58
I=  11  J= 152  SRED=   1719.03  DISP=        2221210.25  S1=   4407.58
I=  11  J= 153  SRED=   2180.59  DISP=        3676502.25  S1=   6349.83
I=  11  J= 154  SRED=   1289.08  DISP=        1062109.38  S1=   3233.60
I=  11  J= 155  SRED=   1879.56  DISP=        1429193.88  S1=   4623.74
I=  11  J= 156  SRED=   2645.44  DISP=        5336020.50  S1=   7517.17
I=  11  J= 157  SRED=    298.15  DISP=          68334.96  S1=    828.54
I=  11  J= 158  SRED=   2446.88  DISP=        3820657.75  S1=   6044.22
I=  11  J= 159  SRED=    533.53  DISP=         176027.59  S1=   1521.54
I=  11  J= 160  SRED=    910.70  DISP=         329976.94  S1=   2353.01
I=  11  J= 161  SRED=    378.65  DISP=         116402.71  S1=   1143.62
I=  11  J= 162  SRED=   1580.98  DISP=        1418238.25  S1=   4148.01
I=  11  J= 163  SRED=    943.40  DISP=         657994.44  S1=   3234.99
I=  11  J= 164  SRED=   1084.36  DISP=         709116.50  S1=   2897.74
I=  11  J= 165  SRED=   1704.81  DISP=        1209970.00  S1=   3874.53
I=  11  J= 166  SRED=    608.94  DISP=         255453.88  S1=   1831.60
I=  11  J= 167  SRED=   1099.73  DISP=         699851.06  S1=   3073.60
I=  11  J= 168  SRED=   1209.69  DISP=        1055393.75  S1=   3572.29
I=  11  J= 169  SRED=    700.41  DISP=         290967.09  S1=   1891.53
I=  11  J= 170  SRED=   1332.73  DISP=        1191061.62  S1=   3663.04
I=  11  J= 171  SRED=    594.75  DISP=         186919.31  S1=   1500.85
I=  11  J= 172  SRED=    842.89  DISP=         482027.84  S1=   2247.71
I=  11  J= 173  SRED=   1398.07  DISP=        1193768.38  S1=   3682.69
I=  11  J= 174  SRED=   1112.06  DISP=         616714.81  S1=   3065.45
I=  11  J= 175  SRED=   1800.81  DISP=        1631098.88  S1=   5085.10
I=  11  J= 176  SRED=   1753.98  DISP=        1745606.50  S1=   4751.34
I=  11  J= 177  SRED=   2289.59  DISP=        3569387.25  S1=   6590.91
I=  11  J= 178  SRED=    844.76  DISP=         506633.62  S1=   2358.60
I=  11  J= 179  SRED=   1691.71  DISP=        1432660.00  S1=   4764.66
I=  11  J= 180  SRED=   1332.91  DISP=        1515699.38  S1=   4590.94
I=  11  J= 181  SRED=   1765.69  DISP=        1786609.62  S1=   4879.67
I=  11  J= 182  SRED=    922.09  DISP=         379841.34  S1=   2566.09
I=  11  J= 183  SRED=    187.31  DISP=          21557.59  S1=    487.02
I=  11  J= 184  SRED=   1027.49  DISP=         800319.38  S1=   3217.17
I=  11  J= 185  SRED=    679.35  DISP=         199807.56  S1=   1759.80
I=  11  J= 186  SRED=   1592.95  DISP=        2058433.00  S1=   4761.60
I=  11  J= 187  SRED=   1113.42  DISP=        1280356.75  S1=   3558.93
I=  11  J= 188  SRED=    677.54  DISP=         319128.09  S1=   1924.35
I=  11  J= 189  SRED=   1171.84  DISP=         692914.00  S1=   2939.09
I=  11  J= 190  SRED=   2145.00  DISP=        2990193.50  S1=   6136.27
I=  11  J= 191  SRED=   1702.96  DISP=        2082587.00  S1=   4964.01
I=  11  J= 192  SRED=   1629.42  DISP=        1061308.25  S1=   3552.86
I=  11  J= 193  SRED=    709.16  DISP=         314480.66  S1=   2178.91
I=  11  J= 194  SRED=   1792.66  DISP=        1880029.38  S1=   4351.27
I=  11  J= 195  SRED=    737.92  DISP=         347461.34  S1=   2164.78
I=  12  J=   1  SRED=   1443.51  DISP=        1065682.62  S1=   4268.40
I=  12  J=   2  SRED=   1846.62  DISP=        2959519.25  S1=   6052.38
I=  12  J=   3  SRED=   1300.01  DISP=        1040617.44  S1=   4317.52
I=  12  J=   4  SRED=    960.18  DISP=         931897.69  S1=   3231.07
I=  12  J=   5  SRED=    978.88  DISP=         675323.38  S1=   3387.43
I=  12  J=   6  SRED=    844.04  DISP=         389678.31  S1=   2762.30
I=  12  J=   7  SRED=   1452.66  DISP=        1848588.62  S1=   5091.08
I=  12  J=   8  SRED=   1108.24  DISP=        1027118.94  S1=   4033.74
I=  12  J=   9  SRED=   1089.10  DISP=         810072.81  S1=   3360.54
I=  12  J=  10  SRED=   1183.88  DISP=        1247423.75  S1=   3802.78
I=  12  J=  11  SRED=    828.95  DISP=         591206.44  S1=   2700.42
I=  12  J=  13  SRED=    827.93  DISP=         536754.50  S1=   2885.57
I=  12  J=  14  SRED=   1245.48  DISP=        1483822.00  S1=   3714.35
I=  12  J=  15  SRED=   1940.17  DISP=        1748733.25  S1=   5277.09
I=  12  J=  16  SRED=    841.90  DISP=         491977.50  S1=   2357.88
I=  12  J=  17  SRED=   1105.40  DISP=        1073102.25  S1=   3196.84
I=  12  J=  18  SRED=    462.92  DISP=         133873.30  S1=   1299.20
I=  12  J=  19  SRED=   1018.80  DISP=         688756.19  S1=   2725.86
I=  12  J=  20  SRED=   1871.47  DISP=        2052317.62  S1=   5147.48
I=  12  J=  21  SRED=   1269.55  DISP=         964566.25  S1=   3303.72
I=  12  J=  22  SRED=   2625.33  DISP=        4295009.00  S1=   6952.91
I=  12  J=  23  SRED=    818.02  DISP=         362616.53  S1=   1953.18
I=  12  J=  24  SRED=   1616.43  DISP=        1451283.38  S1=   4777.22
I=  12  J=  25  SRED=    204.42  DISP=          30258.24  S1=    538.84
I=  12  J=  26  SRED=   1316.20  DISP=        1170961.50  S1=   3990.54
I=  12  J=  27  SRED=   1417.53  DISP=        1575989.00  S1=   3668.55
I=  12  J=  28  SRED=   1310.00  DISP=         711709.06  S1=   3200.19
I=  12  J=  29  SRED=    801.55  DISP=         322936.25  S1=   2160.98
I=  12  J=  30  SRED=   1687.12  DISP=        1526373.12  S1=   4745.29
I=  12  J=  31  SRED=   1212.90  DISP=         752286.25  S1=   3048.46
I=  12  J=  32  SRED=   1699.61  DISP=        1310282.38  S1=   4655.52
I=  12  J=  33  SRED=   1181.57  DISP=         887639.94  S1=   3031.16
I=  12  J=  34  SRED=   1014.14  DISP=         488450.16  S1=   2480.65
I=  12  J=  35  SRED=    480.56  DISP=         142300.92  S1=   1240.01
I=  12  J=  36  SRED=   1125.55  DISP=        1030199.94  S1=   3322.31
I=  12  J=  37  SRED=   1614.96  DISP=        1494135.38  S1=   4764.43
I=  12  J=  38  SRED=   1168.86  DISP=         842614.62  S1=   3481.20
I=  12  J=  39  SRED=    741.24  DISP=         316584.28  S1=   1890.94
I=  12  J=  40  SRED=   1549.55  DISP=        1061922.38  S1=   3868.25
I=  12  J=  41  SRED=   1451.45  DISP=        1719191.00  S1=   4656.94
I=  12  J=  42  SRED=   1710.03  DISP=        2212017.25  S1=   5119.87
I=  12  J=  43  SRED=   1785.60  DISP=        1754846.00  S1=   4218.53
I=  12  J=  44  SRED=   1247.85  DISP=         925419.50  S1=   3202.92
I=  12  J=  45  SRED=    345.91  DISP=          84304.48  S1=   1050.52
I=  12  J=  46  SRED=   1646.98  DISP=        1721297.25  S1=   4941.69
I=  12  J=  47  SRED=   1235.71  DISP=         898088.06  S1=   3532.05
I=  12  J=  48  SRED=    887.50  DISP=         628556.88  S1=   2863.85
I=  12  J=  49  SRED=   1215.63  DISP=         767486.38  S1=   3101.54
I=  12  J=  50  SRED=   1277.49  DISP=         991939.31  S1=   3253.98
I=  12  J=  51  SRED=   1557.42  DISP=        1636829.38  S1=   4583.79
I=  12  J=  52  SRED=    505.61  DISP=         155631.81  S1=   1360.03
I=  12  J=  53  SRED=    973.21  DISP=         546902.12  S1=   3196.88
I=  12  J=  54  SRED=    191.05  DISP=          25957.82  S1=    537.68
I=  12  J=  55  SRED=   1296.36  DISP=         821678.31  S1=   3585.74
I=  12  J=  56  SRED=   1555.08  DISP=        1533167.50  S1=   4548.37
I=  12  J=  57  SRED=    994.33  DISP=        1016289.62  S1=   3403.68
I=  12  J=  58  SRED=   1166.13  DISP=        1015771.50  S1=   3555.26
I=  12  J=  59  SRED=   1007.28  DISP=         605362.00  S1=   2894.88
I=  12  J=  60  SRED=   1599.20  DISP=        1693410.25  S1=   4396.36
I=  12  J=  61  SRED=    821.58  DISP=         321906.84  S1=   2116.37
I=  12  J=  62  SRED=    975.18  DISP=         797415.75  S1=   2579.69
I=  12  J=  63  SRED=   1403.32  DISP=        1379426.00  S1=   4565.33
I=  12  J=  64  SRED=   1306.95  DISP=         950748.69  S1=   3729.26
I=  12  J=  65  SRED=   1617.09  DISP=        1631449.25  S1=   4338.74
I=  12  J=  66  SRED=   2095.55  DISP=        2804296.50  S1=   5463.37
I=  12  J=  67  SRED=   1950.42  DISP=        2601861.25  S1=   5566.92
I=  12  J=  68  SRED=   1433.72  DISP=        1448119.25  S1=   5006.95
I=  12  J=  69  SRED=   1219.76  DISP=         928951.62  S1=   3119.69
I=  12  J=  70  SRED=   1872.10  DISP=        2621312.50  S1=   6278.16
I=  12  J=  71  SRED=   1655.19  DISP=        1746472.88  S1=   4367.49
I=  12  J=  72  SRED=    330.31  DISP=          58413.10  S1=    806.01
I=  12  J=  73  SRED=   1284.87  DISP=        1122134.12  S1=   4093.00
I=  12  J=  74  SRED=    713.74  DISP=         256785.31  S1=   1884.28
I=  12  J=  75  SRED=   1125.45  DISP=         617330.12  S1=   2814.68
I=  12  J=  76  SRED=   2076.71  DISP=        2286529.25  S1=   5638.86
I=  12  J=  77  SRED=    720.01  DISP=         483424.97  S1=   2631.11
I=  12  J=  78  SRED=   1122.53  DISP=        1007889.06  S1=   3326.28
I=  12  J=  79  SRED=   2310.92  DISP=        3526212.75  S1=   6200.70
I=  12  J=  80  SRED=   1022.98  DISP=         635273.38  S1=   2962.54
I=  12  J=  81  SRED=    676.15  DISP=         251999.70  S1=   1821.12
I=  12  J=  82  SRED=    632.65  DISP=         347001.12  S1=   1790.82
I=  12  J=  83  SRED=    549.72  DISP=         280639.66  S1=   1996.36
I=  12  J=  84  SRED=   1544.23  DISP=        1518521.25  S1=   4449.05
I=  12  J=  85  SRED=    611.63  DISP=         184698.62  S1=   1371.96
I=  12  J=  86  SRED=   1045.49  DISP=         681888.88  S1=   2731.98
I=  12  J=  87  SRED=   2383.80  DISP=        3664359.50  S1=   6725.30
I=  12  J=  88  SRED=    918.39  DISP=         376177.28  S1=   2163.76
I=  12  J=  89  SRED=   1603.69  DISP=        1026141.56  S1=   3881.84
I=  12  J=  90  SRED=   1684.38  DISP=        1552597.50  S1=   5243.35
I=  12  J=  91  SRED=   1525.97  DISP=        1597671.62  S1=   4539.10
I=  12  J=  92  SRED=    437.26  DISP=         155387.52  S1=   1382.15
I=  12  J=  93  SRED=    941.57  DISP=         527864.62  S1=   2641.53
I=  12  J=  94  SRED=    984.98  DISP=         571772.62  S1=   2864.84
I=  12  J=  95  SRED=   3003.07  DISP=        3369981.00  S1=   6515.11
I=  12  J=  96  SRED=   1189.15  DISP=         908694.44  S1=   3495.17
I=  12  J=  97  SRED=    818.09  DISP=         395521.62  S1=   2175.70
I=  12  J=  98  SRED=    779.11  DISP=         415930.62  S1=   2480.74
I=  12  J=  99  SRED=   1930.83  DISP=        2100195.25  S1=   5064.11
I=  12  J= 100  SRED=   2049.91  DISP=        2687988.75  S1=   5510.27
I=  12  J= 101  SRED=    535.15  DISP=         157581.56  S1=   1473.13
I=  12  J= 102  SRED=   2143.63  DISP=        2097114.88  S1=   4598.54
I=  12  J= 103  SRED=   1188.99  DISP=         757221.31  S1=   3692.85
I=  12  J= 104  SRED=    954.64  DISP=         937781.06  S1=   3613.75
I=  12  J= 105  SRED=    418.03  DISP=         138869.61  S1=   1157.91
I=  12  J= 106  SRED=   1136.00  DISP=         632122.00  S1=   2909.23
I=  12  J= 107  SRED=   1571.32  DISP=        2134861.00  S1=   4959.13
I=  12  J= 108  SRED=    622.96  DISP=         387292.25  S1=   2033.94
I=  12  J= 109  SRED=   1252.17  DISP=         969666.44  S1=   3497.77
I=  12  J= 110  SRED=   1881.47  DISP=        2335188.50  S1=   4944.14
I=  12  J= 111  SRED=   1686.44  DISP=        2161240.00  S1=   5465.96
I=  12  J= 112  SRED=   1568.82  DISP=        1561488.50  S1=   4407.96
I=  12  J= 113  SRED=   1848.11  DISP=        1530798.88  S1=   4527.24
I=  12  J= 114  SRED=   1277.58  DISP=        1547487.50  S1=   3889.70
I=  12  J= 115  SRED=    347.23  DISP=          90423.61  S1=    989.67
I=  12  J= 116  SRED=   2269.77  DISP=        4516092.00  S1=   6741.62
I=  12  J= 117  SRED=    216.88  DISP=          38078.79  S1=    604.30
I=  12  J= 118  SRED=   1788.24  DISP=        2089257.38  S1=   4702.32
I=  12  J= 119  SRED=    859.43  DISP=         413423.28  S1=   2077.20
I=  12  J= 120  SRED=   1876.64  DISP=        2506046.00  S1=   5821.05
I=  12  J= 121  SRED=    892.96  DISP=         513157.09  S1=   2783.43
I=  12  J= 122  SRED=    412.33  DISP=         169465.70  S1=   1221.21
I=  12  J= 123  SRED=   1703.21  DISP=        1556741.88  S1=   4902.54
I=  12  J= 124  SRED=   1532.47  DISP=        1493449.00  S1=   4456.96
I=  12  J= 125  SRED=    377.39  DISP=         123454.27  S1=   1180.92
I=  12  J= 126  SRED=   2132.33  DISP=        3533195.25  S1=   8028.40
I=  12  J= 127  SRED=    564.48  DISP=         279463.12  S1=   1644.51
I=  12  J= 128  SRED=    350.41  DISP=         101258.79  S1=   1014.94
I=  12  J= 129  SRED=   1869.46  DISP=        2691190.75  S1=   5131.48
I=  12  J= 130  SRED=   1371.04  DISP=        1040416.56  S1=   3797.53
I=  12  J= 131  SRED=    934.53  DISP=         432257.34  S1=   2491.77
I=  12  J= 132  SRED=   1107.75  DISP=         896278.81  S1=   2862.42
I=  12  J= 133  SRED=   1634.49  DISP=        1718097.00  S1=   5178.45
I=  12  J= 134  SRED=   1146.18  DISP=        1626159.88  S1=   4016.09
I=  12  J= 135  SRED=    873.94  DISP=         367582.22  S1=   1998.01
I=  12  J= 136  SRED=   2192.57  DISP=        3545098.25  S1=   6182.78
I=  12  J= 137  SRED=    450.82  DISP=         157997.75  S1=   1415.51
I=  12  J= 138  SRED=   2325.78  DISP=        2870884.75  S1=   5844.06
I=  12  J= 139  SRED=    405.68  DISP=          99584.54  S1=   1080.02
I=  12  J= 140  SRED=   1986.02  DISP=        2072308.00  S1=   5347.30
I=  12  J= 141  SRED=   2020.64  DISP=        2617086.75  S1=   5823.57
I=  12  J= 142  SRED=    430.24  DISP=          99016.95  S1=   1213.22
I=  12  J= 143  SRED=   2227.19  DISP=        3278945.00  S1=   6383.26
I=  12  J= 144  SRED=   1157.19  DISP=         695660.38  S1=   3119.26
I=  12  J= 145  SRED=   1524.48  DISP=        1311985.50  S1=   4441.68
I=  12  J= 146  SRED=   1855.93  DISP=        2065776.50  S1=   4495.30
I=  12  J= 147  SRED=    344.02  DISP=          59094.00  S1=    908.35
I=  12  J= 148  SRED=    527.11  DISP=         194144.92  S1=   1520.00
I=  12  J= 149  SRED=   2281.22  DISP=        2636901.50  S1=   5884.84
I=  12  J= 150  SRED=   1024.13  DISP=         750279.69  S1=   3235.09
I=  12  J= 151  SRED=   1742.41  DISP=        1833869.75  S1=   4794.10
I=  12  J= 152  SRED=   1637.18  DISP=        1594521.25  S1=   5053.13
I=  12  J= 153  SRED=   2237.14  DISP=        2114507.25  S1=   5203.96
I=  12  J= 154  SRED=   1164.01  DISP=         803367.69  S1=   3214.97
I=  12  J= 155  SRED=   1198.34  DISP=        1343396.12  S1=   3735.77
I=  12  J= 156  SRED=   2211.14  DISP=        2491843.50  S1=   6350.63
I=  12  J= 157  SRED=    271.24  DISP=          41218.86  S1=    799.18
I=  12  J= 158  SRED=   2351.42  DISP=        3120089.25  S1=   6321.02
I=  12  J= 159  SRED=    472.89  DISP=         151451.42  S1=   1449.38
I=  12  J= 160  SRED=    815.71  DISP=         308984.66  S1=   2318.82
I=  12  J= 161  SRED=    320.85  DISP=          61460.78  S1=    926.80
I=  12  J= 162  SRED=   1306.46  DISP=        1425235.88  S1=   4073.76
I=  12  J= 163  SRED=    951.50  DISP=         648616.50  S1=   2567.93
I=  12  J= 164  SRED=    899.22  DISP=         545922.88  S1=   2303.30
I=  12  J= 165  SRED=   1230.49  DISP=         931529.75  S1=   3370.01
I=  12  J= 166  SRED=    531.68  DISP=         188581.64  S1=   1522.69
I=  12  J= 167  SRED=    814.72  DISP=         453474.19  S1=   2201.72
I=  12  J= 168  SRED=   1001.97  DISP=         809174.00  S1=   3151.81
I=  12  J= 169  SRED=    648.38  DISP=         197580.06  S1=   1550.62
I=  12  J= 170  SRED=   1067.61  DISP=         892484.50  S1=   3411.64
I=  12  J= 171  SRED=    446.43  DISP=         158463.58  S1=   1369.73
I=  12  J= 172  SRED=    658.41  DISP=         343090.22  S1=   1869.78
I=  12  J= 173  SRED=   1129.30  DISP=         847262.62  S1=   3176.29
I=  12  J= 174  SRED=   1062.95  DISP=         613412.62  S1=   2758.98
I=  12  J= 175  SRED=   1473.94  DISP=        1303463.38  S1=   4678.94
I=  12  J= 176  SRED=   1527.57  DISP=        1095757.88  S1=   4008.79
I=  12  J= 177  SRED=   2487.18  DISP=        2133614.00  S1=   5420.97
I=  12  J= 178  SRED=    735.11  DISP=         487035.72  S1=   2222.19
I=  12  J= 179  SRED=   1535.25  DISP=        1185668.00  S1=   4092.42
I=  12  J= 180  SRED=   1178.43  DISP=        1122538.75  S1=   4016.82
I=  12  J= 181  SRED=   1228.99  DISP=        1309131.88  S1=   4150.90
I=  12  J= 182  SRED=    697.53  DISP=         432800.97  S1=   2136.06
I=  12  J= 183  SRED=    142.37  DISP=          12636.20  S1=    400.25
I=  12  J= 184  SRED=   1137.86  DISP=         611097.56  S1=   3033.63
I=  12  J= 185  SRED=    513.30  DISP=         212006.12  S1=   1446.78
I=  12  J= 186  SRED=   1529.87  DISP=        1452133.00  S1=   3931.90
I=  12  J= 187  SRED=   1197.72  DISP=         985468.12  S1=   3627.06
I=  12  J= 188  SRED=    622.24  DISP=         280574.44  S1=   1729.85
I=  12  J= 189  SRED=    950.23  DISP=         471850.88  S1=   2232.26
I=  12  J= 190  SRED=   1765.43  DISP=        1668798.38  S1=   4790.46
I=  12  J= 191  SRED=   1561.85  DISP=        1603340.50  S1=   5168.20
I=  12  J= 192  SRED=   1137.81  DISP=        1048918.50  S1=   3887.66
I=  12  J= 193  SRED=    656.10  DISP=         200538.08  S1=   1647.25
I=  12  J= 194  SRED=   1341.21  DISP=        1110527.75  S1=   3909.72
I=  12  J= 195  SRED=    685.97  DISP=         291505.84  S1=   2003.36
I=  13  J=   1  SRED=   1520.96  DISP=        1638271.50  S1=   4211.21
I=  13  J=   2  SRED=   1869.95  DISP=        3149317.50  S1=   6506.73
I=  13  J=   3  SRED=   1487.13  DISP=         939919.50  S1=   3486.25
I=  13  J=   4  SRED=   1424.04  DISP=        1293016.38  S1=   3896.84
I=  13  J=   5  SRED=   1103.26  DISP=         743533.75  S1=   2784.41
I=  13  J=   6  SRED=    951.93  DISP=         681680.25  S1=   2931.42
I=  13  J=   7  SRED=   1559.78  DISP=        1761826.75  S1=   4669.46
I=  13  J=   8  SRED=   1360.67  DISP=        1107662.75  S1=   3687.05
I=  13  J=   9  SRED=   1166.32  DISP=         765983.62  S1=   3110.88
I=  13  J=  10  SRED=   1371.85  DISP=        1209177.00  S1=   4181.19
I=  13  J=  11  SRED=    818.02  DISP=         573463.12  S1=   2526.54
I=  13  J=  12  SRED=    755.74  DISP=         450295.69  S1=   2282.11
I=  13  J=  14  SRED=   1465.35  DISP=        1275760.38  S1=   3807.20
I=  13  J=  15  SRED=   2096.63  DISP=        2436006.75  S1=   5228.55
I=  13  J=  16  SRED=    813.82  DISP=         447924.97  S1=   2491.49
I=  13  J=  17  SRED=   1380.95  DISP=        1308666.25  S1=   4477.78
I=  13  J=  18  SRED=    508.08  DISP=         166314.09  S1=   1385.87
I=  13  J=  19  SRED=   1059.97  DISP=         603308.69  S1=   3067.32
I=  13  J=  20  SRED=   1716.30  DISP=        2232077.00  S1=   4886.88
I=  13  J=  21  SRED=   1064.43  DISP=        1070234.25  S1=   3584.95
I=  13  J=  22  SRED=   2756.82  DISP=        6216087.50  S1=   7566.39
I=  13  J=  23  SRED=    891.38  DISP=         431259.69  S1=   2289.75
I=  13  J=  24  SRED=   1676.19  DISP=        1751735.00  S1=   4738.33
I=  13  J=  25  SRED=    228.25  DISP=          32024.27  S1=    630.84
I=  13  J=  26  SRED=   1438.89  DISP=        1221055.25  S1=   3912.33
I=  13  J=  27  SRED=   1310.39  DISP=        1439511.00  S1=   3482.07
I=  13  J=  28  SRED=   1235.87  DISP=        1072652.25  S1=   3293.87
I=  13  J=  29  SRED=    793.91  DISP=         425917.41  S1=   2393.15
I=  13  J=  30  SRED=   1563.62  DISP=        1592608.75  S1=   5265.99
I=  13  J=  31  SRED=   1538.32  DISP=        1103978.38  S1=   4188.02
I=  13  J=  32  SRED=   1541.19  DISP=        2033098.38  S1=   5008.55
I=  13  J=  33  SRED=   1298.04  DISP=         986315.88  S1=   3655.36
I=  13  J=  34  SRED=   1138.57  DISP=         559419.94  S1=   2815.85
I=  13  J=  35  SRED=    464.60  DISP=         153094.33  S1=   1361.01
I=  13  J=  36  SRED=   1234.62  DISP=         958354.69  S1=   3260.63
I=  13  J=  37  SRED=   1821.96  DISP=        1456844.88  S1=   5250.40
I=  13  J=  38  SRED=   1288.20  DISP=        1032568.31  S1=   3663.89
I=  13  J=  39  SRED=    896.34  DISP=         349958.88  S1=   2028.17
I=  13  J=  40  SRED=   1556.46  DISP=        1593377.00  S1=   3924.43
I=  13  J=  41  SRED=   1928.07  DISP=        2084979.12  S1=   4958.97
I=  13  J=  42  SRED=   1706.81  DISP=        2470727.00  S1=   5525.78
I=  13  J=  43  SRED=   1875.60  DISP=        1528653.88  S1=   4370.01
I=  13  J=  44  SRED=   1362.41  DISP=        1297449.38  S1=   4040.82
I=  13  J=  45  SRED=    368.14  DISP=          99343.20  S1=   1007.96
I=  13  J=  46  SRED=   2032.56  DISP=        1934672.00  S1=   5524.65
I=  13  J=  47  SRED=   1152.22  DISP=         667814.31  S1=   3120.54
I=  13  J=  48  SRED=    998.70  DISP=         823924.62  S1=   3512.95
I=  13  J=  49  SRED=   1237.10  DISP=         992592.19  S1=   3370.24
I=  13  J=  50  SRED=   1431.84  DISP=        1094824.38  S1=   3496.30
I=  13  J=  51  SRED=   1809.98  DISP=        2063282.62  S1=   5252.73
I=  13  J=  52  SRED=    537.62  DISP=         223043.45  S1=   1750.87
I=  13  J=  53  SRED=   1228.31  DISP=         776831.12  S1=   3152.46
I=  13  J=  54  SRED=    209.15  DISP=          34982.73  S1=    637.68
I=  13  J=  55  SRED=   1268.35  DISP=        1316162.38  S1=   4212.24
I=  13  J=  56  SRED=   1541.61  DISP=        1621335.62  S1=   4383.19
I=  13  J=  57  SRED=   1456.18  DISP=        1041702.88  S1=   3960.37
I=  13  J=  58  SRED=   1386.38  DISP=        1035636.50  S1=   3536.25
I=  13  J=  59  SRED=   1056.84  DISP=         802267.69  S1=   3154.91
I=  13  J=  60  SRED=   1679.01  DISP=        1844849.25  S1=   4450.77
I=  13  J=  61  SRED=    883.37  DISP=         481406.84  S1=   2386.35
I=  13  J=  62  SRED=   1091.66  DISP=         650311.62  S1=   3329.43
I=  13  J=  63  SRED=   1565.93  DISP=        1589543.00  S1=   4799.64
I=  13  J=  64  SRED=   1117.98  DISP=        1166026.62  S1=   3643.84
I=  13  J=  65  SRED=   1589.25  DISP=        1726469.50  S1=   4443.41
I=  13  J=  66  SRED=   2065.41  DISP=        3321025.50  S1=   5968.84
I=  13  J=  67  SRED=   1823.91  DISP=        3306584.00  S1=   6304.89
I=  13  J=  68  SRED=   1688.70  DISP=        1976652.50  S1=   4876.69
I=  13  J=  69  SRED=   1316.91  DISP=         774547.25  S1=   3128.81
I=  13  J=  70  SRED=   2137.18  DISP=        3556544.75  S1=   6542.27
I=  13  J=  71  SRED=   1725.58  DISP=        2171351.00  S1=   5301.20
I=  13  J=  72  SRED=    301.07  DISP=          78468.04  S1=    856.25
I=  13  J=  73  SRED=   1312.28  DISP=        1387292.88  S1=   4280.45
I=  13  J=  74  SRED=    744.10  DISP=         333277.47  S1=   2157.37
I=  13  J=  75  SRED=   1029.05  DISP=         646751.88  S1=   3121.07
I=  13  J=  76  SRED=   2005.14  DISP=        2210516.00  S1=   5685.62
I=  13  J=  77  SRED=    911.05  DISP=         535450.94  S1=   2786.69
I=  13  J=  78  SRED=   1313.44  DISP=        1025698.69  S1=   3335.06
I=  13  J=  79  SRED=   2470.40  DISP=        3879810.50  S1=   6661.33
I=  13  J=  80  SRED=   1069.51  DISP=         775400.75  S1=   3180.78
I=  13  J=  81  SRED=    722.76  DISP=         439189.16  S1=   2071.34
I=  13  J=  82  SRED=    772.56  DISP=         362523.06  S1=   2150.76
I=  13  J=  83  SRED=    749.36  DISP=         350715.69  S1=   2281.55
I=  13  J=  84  SRED=   1750.25  DISP=        1836327.38  S1=   4365.55
I=  13  J=  85  SRED=    686.72  DISP=         361552.69  S1=   1767.03
I=  13  J=  86  SRED=   1037.95  DISP=         786471.19  S1=   2703.61
I=  13  J=  87  SRED=   2737.82  DISP=        3565293.50  S1=   7186.55
I=  13  J=  88  SRED=    906.60  DISP=         407361.16  S1=   2391.11
I=  13  J=  89  SRED=   1453.93  DISP=        1282687.50  S1=   4509.54
I=  13  J=  90  SRED=   1896.14  DISP=        1933416.38  S1=   4867.67
I=  13  J=  91  SRED=   1605.60  DISP=        1321026.12  S1=   4181.51
I=  13  J=  92  SRED=    513.77  DISP=         188677.16  S1=   1561.45
I=  13  J=  93  SRED=    980.54  DISP=         749942.06  S1=   2748.27
I=  13  J=  94  SRED=   1115.18  DISP=         708501.00  S1=   2946.26
I=  13  J=  95  SRED=   2589.96  DISP=        3202988.50  S1=   6589.65
I=  13  J=  96  SRED=   1177.22  DISP=        1098820.50  S1=   3582.75
I=  13  J=  97  SRED=    865.04  DISP=         388405.38  S1=   2218.18
I=  13  J=  98  SRED=    847.98  DISP=         595455.81  S1=   2750.02
I=  13  J=  99  SRED=   2217.90  DISP=        2725334.00  S1=   5875.76
I=  13  J= 100  SRED=   2048.10  DISP=        2053584.00  S1=   5793.98
I=  13  J= 101  SRED=    578.84  DISP=         271806.75  S1=   1696.18
I=  13  J= 102  SRED=   1844.35  DISP=        2590370.75  S1=   5277.20
I=  13  J= 103  SRED=   1286.49  DISP=        1234457.00  S1=   3857.45
I=  13  J= 104  SRED=   1352.08  DISP=         906173.44  S1=   3524.70
I=  13  J= 105  SRED=    414.64  DISP=         113653.39  S1=   1192.43
I=  13  J= 106  SRED=   1136.64  DISP=         848691.56  S1=   2967.43
I=  13  J= 107  SRED=   1816.16  DISP=        2244440.50  S1=   4812.84
I=  13  J= 108  SRED=    770.18  DISP=         334299.28  S1=   2111.59
I=  13  J= 109  SRED=   1442.29  DISP=         828400.56  S1=   3650.30
I=  13  J= 110  SRED=   1763.88  DISP=        2508742.25  S1=   5007.52
I=  13  J= 111  SRED=   1767.65  DISP=        2334896.25  S1=   4644.80
I=  13  J= 112  SRED=   1852.91  DISP=        1424687.88  S1=   4307.86
I=  13  J= 113  SRED=   1747.59  DISP=        2030218.88  S1=   5619.51
I=  13  J= 114  SRED=   1578.53  DISP=        1656185.50  S1=   4503.02
I=  13  J= 115  SRED=    440.65  DISP=          70301.67  S1=   1086.70
I=  13  J= 116  SRED=   2874.40  DISP=        4893788.00  S1=   7287.08
I=  13  J= 117  SRED=    258.86  DISP=          49370.58  S1=    856.12
I=  13  J= 118  SRED=   2115.17  DISP=        2331744.25  S1=   5654.38
I=  13  J= 119  SRED=    905.65  DISP=         548992.00  S1=   2933.22
I=  13  J= 120  SRED=   2023.01  DISP=        2915127.50  S1=   5668.67
I=  13  J= 121  SRED=   1104.98  DISP=         642841.94  S1=   3283.19
I=  13  J= 122  SRED=    469.35  DISP=         185181.44  S1=   1475.68
I=  13  J= 123  SRED=   1684.78  DISP=        2893575.00  S1=   4752.23
I=  13  J= 124  SRED=   1890.83  DISP=        2364973.50  S1=   5476.86
I=  13  J= 125  SRED=    391.01  DISP=         128496.59  S1=   1489.85
I=  13  J= 126  SRED=   2375.93  DISP=        3846400.00  S1=   6655.87
I=  13  J= 127  SRED=    584.48  DISP=         234925.92  S1=   1648.40
I=  13  J= 128  SRED=    340.70  DISP=          83106.76  S1=   1089.46
I=  13  J= 129  SRED=   2122.86  DISP=        2178040.75  S1=   5398.92
I=  13  J= 130  SRED=   1323.80  DISP=        1407054.38  S1=   4174.14
I=  13  J= 131  SRED=    939.82  DISP=         471886.22  S1=   2422.45
I=  13  J= 132  SRED=   1048.39  DISP=         902503.94  S1=   3581.51
I=  13  J= 133  SRED=   1580.46  DISP=        2189920.25  S1=   4878.99
I=  13  J= 134  SRED=   1312.82  DISP=         971967.38  S1=   3605.24
I=  13  J= 135  SRED=    829.89  DISP=         437835.00  S1=   2294.27
I=  13  J= 136  SRED=   2512.76  DISP=        2943525.25  S1=   6664.46
I=  13  J= 137  SRED=    497.66  DISP=         135417.33  S1=   1494.30
I=  13  J= 138  SRED=   2425.22  DISP=        3196427.75  S1=   6138.92
I=  13  J= 139  SRED=    307.45  DISP=         103099.41  S1=   1247.32
I=  13  J= 140  SRED=   1990.46  DISP=        2053530.50  S1=   5580.74
I=  13  J= 141  SRED=   2181.68  DISP=        2473413.25  S1=   5029.05
I=  13  J= 142  SRED=    398.07  DISP=         137983.47  S1=   1199.50
I=  13  J= 143  SRED=   1995.72  DISP=        3337324.50  S1=   5914.20
I=  13  J= 144  SRED=   1301.49  DISP=        1078374.00  S1=   3495.44
I=  13  J= 145  SRED=   1497.68  DISP=        1417393.50  S1=   4371.66
I=  13  J= 146  SRED=   1909.37  DISP=        2438811.25  S1=   4887.88
I=  13  J= 147  SRED=    342.83  DISP=          71702.98  S1=    891.30
I=  13  J= 148  SRED=    519.25  DISP=         306952.50  S1=   1672.41
I=  13  J= 149  SRED=   2216.17  DISP=        3134635.75  S1=   6319.01
I=  13  J= 150  SRED=   1137.51  DISP=        1015490.56  S1=   3688.99
I=  13  J= 151  SRED=   1907.19  DISP=        2042929.75  S1=   5425.00
I=  13  J= 152  SRED=   1555.26  DISP=        1931602.62  S1=   5558.69
I=  13  J= 153  SRED=   1972.05  DISP=        2867506.75  S1=   6557.24
I=  13  J= 154  SRED=   1191.28  DISP=         688633.62  S1=   3120.47
I=  13  J= 155  SRED=   1406.26  DISP=        1219260.00  S1=   3906.57
I=  13  J= 156  SRED=   2001.53  DISP=        3418132.75  S1=   6719.97
I=  13  J= 157  SRED=    310.11  DISP=          56862.46  S1=    883.10
I=  13  J= 158  SRED=   2359.07  DISP=        2627160.25  S1=   6624.17
I=  13  J= 159  SRED=    534.48  DISP=         208007.88  S1=   1733.26
I=  13  J= 160  SRED=    820.00  DISP=         391104.94  S1=   2319.03
I=  13  J= 161  SRED=    311.29  DISP=          78427.66  S1=    958.02
I=  13  J= 162  SRED=   1506.29  DISP=        1574607.88  S1=   3856.57
I=  13  J= 163  SRED=   1023.10  DISP=         620440.88  S1=   2984.78
I=  13  J= 164  SRED=    941.03  DISP=         767687.50  S1=   3107.65
I=  13  J= 165  SRED=   1414.99  DISP=        1308919.25  S1=   3619.65
I=  13  J= 166  SRED=    444.39  DISP=         251050.25  S1=   1490.50
I=  13  J= 167  SRED=    942.59  DISP=         535862.12  S1=   2386.54
I=  13  J= 168  SRED=   1286.37  DISP=         648088.38  S1=   3061.38
I=  13  J= 169  SRED=    652.25  DISP=         208174.83  S1=   1777.61
I=  13  J= 170  SRED=   1273.61  DISP=         840579.69  S1=   3573.19
I=  13  J= 171  SRED=    460.04  DISP=         137000.02  S1=   1245.44
I=  13  J= 172  SRED=    826.64  DISP=         329749.81  S1=   1968.32
I=  13  J= 173  SRED=   1156.65  DISP=        1096782.38  S1=   3603.07
I=  13  J= 174  SRED=    973.92  DISP=         872145.69  S1=   2996.65
I=  13  J= 175  SRED=   1509.40  DISP=        1199558.75  S1=   4337.84
I=  13  J= 176  SRED=   1462.30  DISP=        1113760.88  S1=   3920.87
I=  13  J= 177  SRED=   2188.02  DISP=        3513314.25  S1=   6370.03
I=  13  J= 178  SRED=    761.62  DISP=         452249.12  S1=   2342.87
I=  13  J= 179  SRED=   1500.09  DISP=        1905859.50  S1=   4408.66
I=  13  J= 180  SRED=   1452.89  DISP=        1497620.25  S1=   4279.63
I=  13  J= 181  SRED=   1534.80  DISP=        1465878.50  S1=   4111.41
I=  13  J= 182  SRED=    756.41  DISP=         403718.94  S1=   2350.81
I=  13  J= 183  SRED=    161.50  DISP=          13568.60  S1=    414.42
I=  13  J= 184  SRED=   1313.95  DISP=         709631.19  S1=   3210.97
I=  13  J= 185  SRED=    660.63  DISP=         232901.39  S1=   1953.11
I=  13  J= 186  SRED=   1377.63  DISP=        1556647.00  S1=   4107.17
I=  13  J= 187  SRED=   1152.90  DISP=         881572.19  S1=   3557.54
I=  13  J= 188  SRED=    738.24  DISP=         195531.66  S1=   1818.09
I=  13  J= 189  SRED=    956.51  DISP=         540344.88  S1=   2351.19
I=  13  J= 190  SRED=   1753.10  DISP=        1820370.38  S1=   4992.85
I=  13  J= 191  SRED=   1790.37  DISP=        1827159.25  S1=   4851.75
I=  13  J= 192  SRED=   1344.93  DISP=        1159421.38  S1=   3873.71
I=  13  J= 193  SRED=    654.91  DISP=         235735.22  S1=   2018.47
I=  13  J= 194  SRED=   1318.02  DISP=        1392931.75  S1=   3475.95
I=  13  J= 195  SRED=    812.42  DISP=         396173.41  S1=   2277.20
I=  14  J=   1  SRED=   2941.38  DISP=        4314459.00  S1=   8319.34
I=  14  J=   2  SRED=   3985.35  DISP=        9251131.00  S1=  10673.92
I=  14  J=   3  SRED=   2386.35  DISP=        4269796.00  S1=   7400.14
I=  14  J=   4  SRED=   2189.91  DISP=        3227917.25  S1=   6199.30
I=  14  J=   5  SRED=   2075.81  DISP=        2303572.75  S1=   6633.87
I=  14  J=   6  SRED=   1694.52  DISP=        1523226.38  S1=   4860.25
I=  14  J=   7  SRED=   3111.33  DISP=        5363937.50  S1=   9087.18
I=  14  J=   8  SRED=   2538.93  DISP=        5037421.50  S1=   6763.68
I=  14  J=   9  SRED=   1865.44  DISP=        2897932.00  S1=   6144.35
I=  14  J=  10  SRED=   2338.61  DISP=        4979238.00  S1=   8093.19
I=  14  J=  11  SRED=   1563.58  DISP=        1615927.12  S1=   4666.56
I=  14  J=  12  SRED=   1350.40  DISP=        1091672.62  S1=   3996.42
I=  14  J=  13  SRED=   1392.47  DISP=        1249842.38  S1=   3616.87
I=  14  J=  15  SRED=   3726.72  DISP=        8018263.50  S1=  10563.60
I=  14  J=  16  SRED=   1529.64  DISP=        1895437.62  S1=   5892.78
I=  14  J=  17  SRED=   2288.51  DISP=        3815674.25  S1=   6670.80
I=  14  J=  18  SRED=    807.03  DISP=         581108.19  S1=   2359.33
I=  14  J=  19  SRED=   1960.38  DISP=        1851751.25  S1=   4494.37
I=  14  J=  20  SRED=   3260.12  DISP=        9257203.00  S1=   9029.09
I=  14  J=  21  SRED=   2087.26  DISP=        4210472.50  S1=   6789.49
I=  14  J=  22  SRED=   5291.84  DISP=       16508278.00  S1=  15350.45
I=  14  J=  23  SRED=   1519.19  DISP=        2146387.00  S1=   5190.58
I=  14  J=  24  SRED=   3042.31  DISP=        4934036.00  S1=   8197.80
I=  14  J=  25  SRED=    340.75  DISP=          82539.30  S1=    921.75
I=  14  J=  26  SRED=   2290.20  DISP=        2532010.75  S1=   5924.73
I=  14  J=  27  SRED=   2399.79  DISP=        5620464.00  S1=   7232.82
I=  14  J=  28  SRED=   2439.15  DISP=        3353003.00  S1=   6507.19
I=  14  J=  29  SRED=   1302.96  DISP=        1108959.00  S1=   3207.62
I=  14  J=  30  SRED=   3030.73  DISP=        6921740.50  S1=  10230.55
I=  14  J=  31  SRED=   2624.85  DISP=        3748129.25  S1=   7110.43
I=  14  J=  32  SRED=   2668.69  DISP=        3584227.25  S1=   6650.23
I=  14  J=  33  SRED=   2374.14  DISP=        3624033.25  S1=   6087.23
I=  14  J=  34  SRED=   2002.19  DISP=        1908093.25  S1=   4605.01
I=  14  J=  35  SRED=    912.43  DISP=         532551.94  S1=   2510.18
I=  14  J=  36  SRED=   2179.46  DISP=        2849982.75  S1=   5593.10
I=  14  J=  37  SRED=   2794.21  DISP=        5149301.50  S1=   8282.45
I=  14  J=  38  SRED=   1928.17  DISP=        3290174.75  S1=   6793.18
I=  14  J=  39  SRED=   1419.69  DISP=        1454028.88  S1=   4255.30
I=  14  J=  40  SRED=   2408.00  DISP=        5070888.50  S1=   8114.67
I=  14  J=  41  SRED=   3289.16  DISP=        6051360.50  S1=   8830.94
I=  14  J=  42  SRED=   3084.35  DISP=        5677588.00  S1=   9187.34
I=  14  J=  43  SRED=   3113.44  DISP=        5824255.50  S1=   8048.74
I=  14  J=  44  SRED=   2706.59  DISP=        4113993.75  S1=   7894.88
I=  14  J=  45  SRED=    672.73  DISP=         306906.09  S1=   1999.02
I=  14  J=  46  SRED=   3157.54  DISP=        6074755.00  S1=   9385.37
I=  14  J=  47  SRED=   2244.91  DISP=        3057179.50  S1=   6574.25
I=  14  J=  48  SRED=   2006.68  DISP=        2601007.75  S1=   5713.24
I=  14  J=  49  SRED=   2342.03  DISP=        2553050.50  S1=   6134.44
I=  14  J=  50  SRED=   2022.81  DISP=        3415317.25  S1=   6857.87
I=  14  J=  51  SRED=   2670.13  DISP=        8247229.50  S1=   8018.03
I=  14  J=  52  SRED=    890.59  DISP=         683698.94  S1=   2800.14
I=  14  J=  53  SRED=   1877.03  DISP=        2033262.75  S1=   5495.26
I=  14  J=  54  SRED=    444.66  DISP=          79982.04  S1=   1164.19
I=  14  J=  55  SRED=   2254.45  DISP=        2461350.50  S1=   6846.04
I=  14  J=  56  SRED=   2962.69  DISP=        5877843.50  S1=   8186.23
I=  14  J=  57  SRED=   2456.63  DISP=        4212947.50  S1=   8063.88
I=  14  J=  58  SRED=   2447.46  DISP=        3451361.50  S1=   6576.48
I=  14  J=  59  SRED=   1889.15  DISP=        2028343.12  S1=   4637.26
I=  14  J=  60  SRED=   2329.22  DISP=        6994350.00  S1=   9582.99
I=  14  J=  61  SRED=   1555.75  DISP=        1548741.62  S1=   4878.13
I=  14  J=  62  SRED=   1904.13  DISP=        1990924.00  S1=   5066.99
I=  14  J=  63  SRED=   2821.43  DISP=        3997591.25  S1=   7011.94
I=  14  J=  64  SRED=   2255.17  DISP=        4339324.00  S1=   6051.05
I=  14  J=  65  SRED=   3268.17  DISP=        7397195.00  S1=  10406.80
I=  14  J=  66  SRED=   4404.59  DISP=        8818867.00  S1=  11936.84
I=  14  J=  67  SRED=   4211.83  DISP=        8873634.00  S1=  12460.71
I=  14  J=  68  SRED=   3035.88  DISP=        5484717.50  S1=   8891.20
I=  14  J=  69  SRED=   2112.89  DISP=        3023111.75  S1=   5698.06
I=  14  J=  70  SRED=   3701.90  DISP=        8284124.00  S1=  10080.71
I=  14  J=  71  SRED=   3526.63  DISP=        7056560.50  S1=   9941.73
I=  14  J=  72  SRED=    609.46  DISP=         289192.25  S1=   1891.40
I=  14  J=  73  SRED=   2530.87  DISP=        4401951.50  S1=   7945.96
I=  14  J=  74  SRED=   1349.48  DISP=         928217.00  S1=   3817.89
I=  14  J=  75  SRED=   2113.21  DISP=        2217655.00  S1=   6151.76
I=  14  J=  76  SRED=   3808.61  DISP=        9593327.00  S1=  10834.93
I=  14  J=  77  SRED=   1635.96  DISP=        1650656.62  S1=   4386.24
I=  14  J=  78  SRED=   2292.04  DISP=        3209079.25  S1=   6106.86
I=  14  J=  79  SRED=   4456.69  DISP=       13730890.00  S1=  13454.80
I=  14  J=  80  SRED=   1893.28  DISP=        1745013.88  S1=   4981.15
I=  14  J=  81  SRED=   1105.41  DISP=        1241309.50  S1=   3658.41
I=  14  J=  82  SRED=   1287.55  DISP=         879129.94  S1=   3698.36
I=  14  J=  83  SRED=   1371.04  DISP=         844013.06  S1=   3447.88
I=  14  J=  84  SRED=   3264.94  DISP=        5771141.00  S1=   8735.51
I=  14  J=  85  SRED=   1229.22  DISP=         852503.62  S1=   3578.20
I=  14  J=  86  SRED=   2080.67  DISP=        2864476.50  S1=   5837.98
I=  14  J=  87  SRED=   4349.50  DISP=       10997386.00  S1=  11444.31
I=  14  J=  88  SRED=   1491.27  DISP=        1759908.25  S1=   4460.25
I=  14  J=  89  SRED=   2999.27  DISP=        6556424.00  S1=   8476.75
I=  14  J=  90  SRED=   3679.90  DISP=        8892274.00  S1=   9697.63
I=  14  J=  91  SRED=   2807.66  DISP=        7833499.00  S1=   9118.02
I=  14  J=  92  SRED=    908.00  DISP=         461012.12  S1=   2322.95
I=  14  J=  93  SRED=   1601.76  DISP=        2407137.75  S1=   5537.55
I=  14  J=  94  SRED=   2300.85  DISP=        1927054.00  S1=   5529.24
I=  14  J=  95  SRED=   4681.98  DISP=       10965041.00  S1=  11874.26
I=  14  J=  96  SRED=   2128.31  DISP=        2682225.25  S1=   5255.15
I=  14  J=  97  SRED=   1489.79  DISP=        1355106.12  S1=   4083.00
I=  14  J=  98  SRED=   1586.18  DISP=        1442533.38  S1=   4478.96
I=  14  J=  99  SRED=   3153.55  DISP=        6685629.00  S1=  11054.63
I=  14  J= 100  SRED=   4367.06  DISP=        7668197.00  S1=  11360.15
I=  14  J= 101  SRED=   1042.36  DISP=         682546.12  S1=   2837.85
I=  14  J= 102  SRED=   3279.36  DISP=        6689167.50  S1=  11714.11
I=  14  J= 103  SRED=   2104.81  DISP=        3118218.75  S1=   5587.23
I=  14  J= 104  SRED=   1725.52  DISP=        3357355.25  S1=   6000.50
I=  14  J= 105  SRED=    966.10  DISP=         421038.31  S1=   2187.10
I=  14  J= 106  SRED=   2103.27  DISP=        2021344.75  S1=   4666.58
I=  14  J= 107  SRED=   3566.90  DISP=        7872793.00  S1=  10799.78
I=  14  J= 108  SRED=   1397.83  DISP=        1109700.88  S1=   3383.84
I=  14  J= 109  SRED=   2510.50  DISP=        3387461.50  S1=   6182.93
I=  14  J= 110  SRED=   3952.77  DISP=        9390035.00  S1=  10987.07
I=  14  J= 111  SRED=   3234.38  DISP=        7883828.50  S1=   9330.29
I=  14  J= 112  SRED=   2624.23  DISP=        6308362.50  S1=   9900.30
I=  14  J= 113  SRED=   3055.38  DISP=        5876067.00  S1=   8532.34
I=  14  J= 114  SRED=   2796.70  DISP=        4109015.25  S1=   7190.44
I=  14  J= 115  SRED=    674.45  DISP=         217325.19  S1=   1594.44
I=  14  J= 116  SRED=   4857.94  DISP=       20557138.00  S1=  14968.62
I=  14  J= 117  SRED=    511.03  DISP=         167907.52  S1=   1527.72
I=  14  J= 118  SRED=   2807.78  DISP=        7133998.50  S1=   9540.44
I=  14  J= 119  SRED=   1411.07  DISP=        1708075.75  S1=   4081.50
I=  14  J= 120  SRED=   3888.30  DISP=        7637532.00  S1=  11101.48
I=  14  J= 121  SRED=   1745.22  DISP=        2789468.00  S1=   5872.08
I=  14  J= 122  SRED=    913.14  DISP=         503244.84  S1=   2600.50
I=  14  J= 123  SRED=   2913.76  DISP=        6723157.50  S1=   8944.06
I=  14  J= 124  SRED=   3537.23  DISP=        7923616.50  S1=  10262.49
I=  14  J= 125  SRED=    754.32  DISP=         327806.62  S1=   2387.56
I=  14  J= 126  SRED=   3964.99  DISP=       12430199.00  S1=  11216.42
I=  14  J= 127  SRED=    989.76  DISP=         736036.50  S1=   2806.59
I=  14  J= 128  SRED=    657.32  DISP=         245399.98  S1=   1603.11
I=  14  J= 129  SRED=   3899.77  DISP=       12560472.00  S1=  12741.49
I=  14  J= 130  SRED=   2357.37  DISP=        4057837.50  S1=   7490.55
I=  14  J= 131  SRED=   1484.82  DISP=        1789833.38  S1=   4655.67
I=  14  J= 132  SRED=   1719.66  DISP=        2252598.25  S1=   4636.40
I=  14  J= 133  SRED=   3185.15  DISP=        7870769.00  S1=   9863.41
I=  14  J= 134  SRED=   2593.11  DISP=        4232302.00  S1=   7494.11
I=  14  J= 135  SRED=   1399.46  DISP=        1478925.12  S1=   3978.52
I=  14  J= 136  SRED=   4189.43  DISP=       10771563.00  S1=  11409.01
I=  14  J= 137  SRED=    909.50  DISP=         475119.97  S1=   2807.51
I=  14  J= 138  SRED=   4126.62  DISP=        8465796.00  S1=  12238.14
I=  14  J= 139  SRED=    666.29  DISP=         324883.84  S1=   1916.22
I=  14  J= 140  SRED=   3585.01  DISP=        8204758.00  S1=  11054.83
I=  14  J= 141  SRED=   3492.33  DISP=       10791667.00  S1=  10969.44
I=  14  J= 142  SRED=    766.03  DISP=         333876.12  S1=   2134.81
I=  14  J= 143  SRED=   4082.31  DISP=       10251220.00  S1=  11903.56
I=  14  J= 144  SRED=   2431.02  DISP=        3284891.50  S1=   6651.38
I=  14  J= 145  SRED=   2630.69  DISP=        3091682.50  S1=   5770.01
I=  14  J= 146  SRED=   3189.90  DISP=        8295313.00  S1=  10924.52
I=  14  J= 147  SRED=    615.12  DISP=         176374.14  S1=   1527.34
I=  14  J= 148  SRED=    950.91  DISP=         574937.56  S1=   2805.71
I=  14  J= 149  SRED=   3728.68  DISP=        9950935.00  S1=   9756.87
I=  14  J= 150  SRED=   1988.19  DISP=        2697755.75  S1=   5702.43
I=  14  J= 151  SRED=   3419.20  DISP=        9193583.00  S1=   9456.98
I=  14  J= 152  SRED=   3296.92  DISP=        6266070.00  S1=   8731.39
I=  14  J= 153  SRED=   3304.73  DISP=        5371690.00  S1=   9782.74
I=  14  J= 154  SRED=   1938.16  DISP=        2746559.75  S1=   5989.24
I=  14  J= 155  SRED=   2343.22  DISP=        3363310.75  S1=   7408.30
I=  14  J= 156  SRED=   3979.68  DISP=       12552822.00  S1=  11742.28
I=  14  J= 157  SRED=    501.13  DISP=         192451.67  S1=   1392.70
I=  14  J= 158  SRED=   4192.27  DISP=        9826303.00  S1=  11863.93
I=  14  J= 159  SRED=   1001.85  DISP=         489945.81  S1=   2375.76
I=  14  J= 160  SRED=   1385.27  DISP=        1662418.62  S1=   4171.88
I=  14  J= 161  SRED=    641.43  DISP=         191975.30  S1=   1820.83
I=  14  J= 162  SRED=   2433.62  DISP=        6219516.00  S1=   7974.13
I=  14  J= 163  SRED=   1653.17  DISP=        2398792.00  S1=   4678.96
I=  14  J= 164  SRED=   1619.89  DISP=        1756464.38  S1=   5000.34
I=  14  J= 165  SRED=   2502.40  DISP=        5110473.00  S1=   6769.51
I=  14  J= 166  SRED=   1015.15  DISP=         737955.38  S1=   2952.23
I=  14  J= 167  SRED=   1684.11  DISP=        2353998.75  S1=   5033.82
I=  14  J= 168  SRED=   2145.99  DISP=        2821715.75  S1=   6886.83
I=  14  J= 169  SRED=   1135.83  DISP=         674021.06  S1=   2713.21
I=  14  J= 170  SRED=   2502.43  DISP=        3692964.75  S1=   7957.86
I=  14  J= 171  SRED=    828.39  DISP=         471337.69  S1=   2208.50
I=  14  J= 172  SRED=   1489.01  DISP=        1474134.25  S1=   4550.63
I=  14  J= 173  SRED=   1916.06  DISP=        2554621.25  S1=   5069.32
I=  14  J= 174  SRED=   1857.98  DISP=        2494117.75  S1=   6219.53
I=  14  J= 175  SRED=   2979.71  DISP=        5059721.00  S1=   7190.49
I=  14  J= 176  SRED=   2813.42  DISP=        4506830.50  S1=   6690.40
I=  14  J= 177  SRED=   4423.68  DISP=       13239768.00  S1=  12251.07
I=  14  J= 178  SRED=   1636.83  DISP=        1360220.50  S1=   4193.14
I=  14  J= 179  SRED=   2652.91  DISP=        4459109.00  S1=   7615.10
I=  14  J= 180  SRED=   2498.24  DISP=        4324242.50  S1=   7032.00
I=  14  J= 181  SRED=   2723.10  DISP=        4554142.50  S1=   8526.63
I=  14  J= 182  SRED=   1422.03  DISP=        1249606.00  S1=   3690.71
I=  14  J= 183  SRED=    336.93  DISP=          38639.46  S1=    743.20
I=  14  J= 184  SRED=   1995.92  DISP=        2126826.25  S1=   5338.58
I=  14  J= 185  SRED=   1017.87  DISP=         680854.38  S1=   3258.96
I=  14  J= 186  SRED=   3302.75  DISP=        6893301.50  S1=   9100.74
I=  14  J= 187  SRED=   2113.22  DISP=        3276423.00  S1=   6011.20
I=  14  J= 188  SRED=   1322.22  DISP=         792129.88  S1=   3554.77
I=  14  J= 189  SRED=   1821.01  DISP=        2399944.50  S1=   5443.40
I=  14  J= 190  SRED=   3458.49  DISP=        6704347.00  S1=   8655.49
I=  14  J= 191  SRED=   3016.18  DISP=        6148168.50  S1=   9285.09
I=  14  J= 192  SRED=   2243.60  DISP=        4680395.50  S1=   7084.19
I=  14  J= 193  SRED=   1037.08  DISP=         954794.44  S1=   2880.28
I=  14  J= 194  SRED=   2890.09  DISP=        5302400.50  S1=   7234.65
I=  14  J= 195  SRED=   1265.23  DISP=        1115508.00  S1=   3990.18
I=  15  J=   1  SRED=   3786.49  DISP=        8318095.00  S1=  10760.11
I=  15  J=   2  SRED=   4996.03  DISP=       14309702.00  S1=  14028.40
I=  15  J=   3  SRED=   3424.50  DISP=        6848090.50  S1=   9719.73
I=  15  J=   4  SRED=   2843.89  DISP=        6903825.50  S1=  10111.25
I=  15  J=   5  SRED=   2465.53  DISP=        3768952.50  S1=   8240.50
I=  15  J=   6  SRED=   2096.58  DISP=        3724214.25  S1=   6602.60
I=  15  J=   7  SRED=   3526.62  DISP=        7836293.00  S1=  10192.86
I=  15  J=   8  SRED=   3073.39  DISP=        5131244.50  S1=   9383.33
I=  15  J=   9  SRED=   2531.33  DISP=        3979067.50  S1=   7767.14
I=  15  J=  10  SRED=   3637.20  DISP=        5984031.50  S1=   9143.29
I=  15  J=  11  SRED=   1991.50  DISP=        3300736.25  S1=   5830.76
I=  15  J=  12  SRED=   2035.55  DISP=        2518479.75  S1=   4767.10
I=  15  J=  13  SRED=   1823.79  DISP=        2603928.00  S1=   5644.04
I=  15  J=  14  SRED=   3940.62  DISP=        5907853.00  S1=  10017.68
I=  15  J=  16  SRED=   2326.92  DISP=        3478297.25  S1=   7095.25
I=  15  J=  17  SRED=   3449.81  DISP=        6129680.00  S1=   9906.97
I=  15  J=  18  SRED=   1138.56  DISP=         879279.81  S1=   3306.57
I=  15  J=  19  SRED=   2246.41  DISP=        3375339.00  S1=   6382.96
I=  15  J=  20  SRED=   4043.13  DISP=        8964185.00  S1=  12464.26
I=  15  J=  21  SRED=   3100.40  DISP=        4839691.50  S1=   8560.69
I=  15  J=  22  SRED=   6078.20  DISP=       27037738.00  S1=  16734.39
I=  15  J=  23  SRED=   2037.03  DISP=        2803729.50  S1=   6174.71
I=  15  J=  24  SRED=   4056.50  DISP=       10193303.00  S1=  13517.82
I=  15  J=  25  SRED=    462.56  DISP=         158070.95  S1=   1194.61
I=  15  J=  26  SRED=   3237.07  DISP=        6673026.50  S1=   9291.86
I=  15  J=  27  SRED=   3374.34  DISP=        5912576.50  S1=  10625.40
I=  15  J=  28  SRED=   3057.75  DISP=        5572573.50  S1=   8806.40
I=  15  J=  29  SRED=   1738.25  DISP=        2000328.75  S1=   4826.84
I=  15  J=  30  SRED=   3566.61  DISP=       14412371.00  S1=  11536.08
I=  15  J=  31  SRED=   2944.56  DISP=        6536785.50  S1=   9161.99
I=  15  J=  32  SRED=   3768.94  DISP=        8152033.50  S1=  10136.67
I=  15  J=  33  SRED=   3282.32  DISP=        6606733.00  S1=  10068.53
I=  15  J=  34  SRED=   2557.73  DISP=        3479217.25  S1=   6230.43
I=  15  J=  35  SRED=   1135.93  DISP=         783951.75  S1=   3421.64
I=  15  J=  36  SRED=   2214.83  DISP=        5682264.00  S1=   7425.36
I=  15  J=  37  SRED=   4142.73  DISP=        8268352.00  S1=   9130.16
I=  15  J=  38  SRED=   2538.18  DISP=        5345956.50  S1=   7293.71
I=  15  J=  39  SRED=   2051.47  DISP=        2816101.75  S1=   6054.01
I=  15  J=  40  SRED=   3703.16  DISP=        6774493.50  S1=   9883.11
I=  15  J=  41  SRED=   3764.30  DISP=        9690556.00  S1=  10885.80
I=  15  J=  42  SRED=   4341.42  DISP=       10180424.00  S1=  11705.70
I=  15  J=  43  SRED=   3214.16  DISP=        8806267.00  S1=   9952.63
I=  15  J=  44  SRED=   2967.14  DISP=        6325132.50  S1=   8709.82
I=  15  J=  45  SRED=    867.34  DISP=         532262.75  S1=   2370.96
I=  15  J=  46  SRED=   4284.77  DISP=       11983163.00  S1=  11902.80
I=  15  J=  47  SRED=   2965.32  DISP=        6829525.50  S1=   8544.69
I=  15  J=  48  SRED=   2279.28  DISP=        5225969.00  S1=   6659.89
I=  15  J=  49  SRED=   2959.07  DISP=        5899491.50  S1=   8098.70
I=  15  J=  50  SRED=   2628.08  DISP=        5809170.50  S1=   8158.08
I=  15  J=  51  SRED=   3924.88  DISP=        8516229.00  S1=  11238.65
I=  15  J=  52  SRED=    995.45  DISP=         981386.44  S1=   3463.54
I=  15  J=  53  SRED=   2505.53  DISP=        3002476.50  S1=   7506.78
I=  15  J=  54  SRED=    492.85  DISP=         192411.16  S1=   1690.10
I=  15  J=  55  SRED=   2952.87  DISP=        5844586.00  S1=   9063.00
I=  15  J=  56  SRED=   4128.91  DISP=        9180177.00  S1=  10717.20
I=  15  J=  57  SRED=   3293.01  DISP=        7007406.00  S1=   8774.48
I=  15  J=  58  SRED=   2679.34  DISP=        6523981.00  S1=   8210.55
I=  15  J=  59  SRED=   2559.44  DISP=        3499082.25  S1=   6832.52
I=  15  J=  60  SRED=   3894.42  DISP=       11255946.00  S1=  12659.93
I=  15  J=  61  SRED=   2085.51  DISP=        2405082.50  S1=   5652.60
I=  15  J=  62  SRED=   2266.84  DISP=        2902729.75  S1=   6228.84
I=  15  J=  63  SRED=   3804.07  DISP=        6272154.50  S1=  10683.63
I=  15  J=  64  SRED=   2732.28  DISP=        5369700.50  S1=   8496.41
I=  15  J=  65  SRED=   4141.80  DISP=       12233493.00  S1=  12167.96
I=  15  J=  66  SRED=   5505.63  DISP=       21811128.00  S1=  16217.12
I=  15  J=  67  SRED=   5496.44  DISP=       16451938.00  S1=  14786.77
I=  15  J=  68  SRED=   3895.87  DISP=        9906991.00  S1=  11833.37
I=  15  J=  69  SRED=   2901.82  DISP=        5432377.50  S1=   8230.67
I=  15  J=  70  SRED=   5306.99  DISP=       16591679.00  S1=  14369.20
I=  15  J=  71  SRED=   4325.26  DISP=       10581515.00  S1=  13944.55
I=  15  J=  72  SRED=    714.74  DISP=         376102.88  S1=   1974.45
I=  15  J=  73  SRED=   3208.45  DISP=        7963009.50  S1=  10264.27
I=  15  J=  74  SRED=   1622.81  DISP=        1533339.50  S1=   4251.66
I=  15  J=  75  SRED=   2553.99  DISP=        3711451.25  S1=   8101.39
I=  15  J=  76  SRED=   4325.01  DISP=       18236728.00  S1=  13977.92
I=  15  J=  77  SRED=   2100.00  DISP=        2181365.25  S1=   5544.93
I=  15  J=  78  SRED=   2912.99  DISP=        5151667.00  S1=   8212.42
I=  15  J=  79  SRED=   5118.69  DISP=       26510382.00  S1=  16272.44
I=  15  J=  80  SRED=   2330.74  DISP=        4096030.50  S1=   6125.95
I=  15  J=  81  SRED=   1914.13  DISP=        1502471.12  S1=   4439.54
I=  15  J=  82  SRED=   1724.37  DISP=        2022781.12  S1=   5749.25
I=  15  J=  83  SRED=   1945.56  DISP=        1396968.88  S1=   4538.68
I=  15  J=  84  SRED=   4041.76  DISP=        8200267.00  S1=  10172.21
I=  15  J=  85  SRED=   1627.86  DISP=        1348467.62  S1=   4744.05
I=  15  J=  86  SRED=   2195.05  DISP=        3620474.50  S1=   5891.99
I=  15  J=  87  SRED=   5350.92  DISP=       21507054.00  S1=  17301.91
I=  15  J=  88  SRED=   1807.95  DISP=        2553523.00  S1=   5050.33
I=  15  J=  89  SRED=   3765.23  DISP=        9294230.00  S1=  10232.14
I=  15  J=  90  SRED=   4419.05  DISP=       12972565.00  S1=  12907.06
I=  15  J=  91  SRED=   4317.05  DISP=        9834299.00  S1=  12184.77
I=  15  J=  92  SRED=   1201.54  DISP=         983094.44  S1=   4019.04
I=  15  J=  93  SRED=   2343.36  DISP=        4091976.50  S1=   6763.69
I=  15  J=  94  SRED=   2843.88  DISP=        4310465.00  S1=   8207.12
I=  15  J=  95  SRED=   4718.98  DISP=       24761280.00  S1=  16810.83
I=  15  J=  96  SRED=   2437.20  DISP=        4661186.50  S1=   6555.96
I=  15  J=  97  SRED=   1998.50  DISP=        2043470.00  S1=   5641.60
I=  15  J=  98  SRED=   2057.28  DISP=        2279370.75  S1=   5920.78
I=  15  J=  99  SRED=   3920.55  DISP=       12551591.00  S1=  11004.11
I=  15  J= 100  SRED=   4931.71  DISP=       13769013.00  S1=  14034.73
I=  15  J= 101  SRED=   1290.75  DISP=         824614.12  S1=   3880.39
I=  15  J= 102  SRED=   4728.54  DISP=       14491095.00  S1=  12724.85
I=  15  J= 103  SRED=   2905.45  DISP=        4444290.00  S1=   8963.98
I=  15  J= 104  SRED=   2930.39  DISP=        4970762.50  S1=   7867.22
I=  15  J= 105  SRED=   1069.31  DISP=         642878.25  S1=   3227.40
I=  15  J= 106  SRED=   2529.25  DISP=        3580086.00  S1=   8198.53
I=  15  J= 107  SRED=   5057.88  DISP=       11429716.00  S1=  13984.27
I=  15  J= 108  SRED=   1834.90  DISP=        2295289.50  S1=   5296.47
I=  15  J= 109  SRED=   3332.54  DISP=        6181089.00  S1=  10036.52
I=  15  J= 110  SRED=   5085.29  DISP=       14389358.00  S1=  13284.10
I=  15  J= 111  SRED=   3751.84  DISP=       10404026.00  S1=  12082.82
I=  15  J= 112  SRED=   4143.62  DISP=       10664221.00  S1=  10891.47
I=  15  J= 113  SRED=   4077.95  DISP=       13777639.00  S1=  13293.77
I=  15  J= 114  SRED=   4065.95  DISP=        8935556.00  S1=  11653.69
I=  15  J= 115  SRED=    855.61  DISP=         475826.22  S1=   2275.90
I=  15  J= 116  SRED=   6693.10  DISP=       28354658.00  S1=  19770.63
I=  15  J= 117  SRED=    598.30  DISP=         304072.19  S1=   1825.52
I=  15  J= 118  SRED=   4612.22  DISP=       14105932.00  S1=  12089.95
I=  15  J= 119  SRED=   2261.97  DISP=        3145707.00  S1=   6346.09
I=  15  J= 120  SRED=   5149.09  DISP=       19314654.00  S1=  16213.74
I=  15  J= 121  SRED=   2585.27  DISP=        3660832.25  S1=   6862.69
I=  15  J= 122  SRED=   1048.78  DISP=         927323.06  S1=   3448.06
I=  15  J= 123  SRED=   3633.56  DISP=        8191061.50  S1=   9679.53
I=  15  J= 124  SRED=   4412.96  DISP=       10904754.00  S1=  12404.19
I=  15  J= 125  SRED=    941.04  DISP=         755212.50  S1=   2713.98
I=  15  J= 126  SRED=   6459.65  DISP=       19301704.00  S1=  19609.96
I=  15  J= 127  SRED=   1405.95  DISP=        1372594.38  S1=   4351.51
I=  15  J= 128  SRED=    835.85  DISP=         402574.62  S1=   2223.86
I=  15  J= 129  SRED=   4442.35  DISP=       18658902.00  S1=  13972.42
I=  15  J= 130  SRED=   3287.95  DISP=        5811956.50  S1=   9185.84
I=  15  J= 131  SRED=   2245.69  DISP=        2772407.25  S1=   5678.51
I=  15  J= 132  SRED=   2570.68  DISP=        3962551.00  S1=   7421.73
I=  15  J= 133  SRED=   3934.17  DISP=       10443519.00  S1=  11551.09
I=  15  J= 134  SRED=   3724.65  DISP=        7407841.50  S1=  10817.99
I=  15  J= 135  SRED=   1980.34  DISP=        2694272.00  S1=   6909.02
I=  15  J= 136  SRED=   5306.98  DISP=       21024950.00  S1=  16169.73
I=  15  J= 137  SRED=   1218.71  DISP=         865026.00  S1=   4080.97
I=  15  J= 138  SRED=   5358.37  DISP=       21727650.00  S1=  15512.05
I=  15  J= 139  SRED=    938.40  DISP=         520365.09  S1=   2522.19
I=  15  J= 140  SRED=   4763.00  DISP=       17254278.00  S1=  12024.23
I=  15  J= 141  SRED=   5369.19  DISP=       12282478.00  S1=  13806.45
I=  15  J= 142  SRED=    986.36  DISP=         612442.12  S1=   2767.03
I=  15  J= 143  SRED=   4996.94  DISP=       18352360.00  S1=  15532.97
I=  15  J= 144  SRED=   3561.08  DISP=        5225279.50  S1=   8143.84
I=  15  J= 145  SRED=   3842.05  DISP=        8788916.00  S1=  10172.75
I=  15  J= 146  SRED=   4644.19  DISP=       14012222.00  S1=  15147.80
I=  15  J= 147  SRED=    851.51  DISP=         466576.78  S1=   2551.87
I=  15  J= 148  SRED=   1582.38  DISP=        1169501.62  S1=   3697.34
I=  15  J= 149  SRED=   5464.24  DISP=       14204804.00  S1=  13455.13
I=  15  J= 150  SRED=   2856.37  DISP=        5387140.00  S1=   7485.69
I=  15  J= 151  SRED=   4360.95  DISP=       13787939.00  S1=  14037.58
I=  15  J= 152  SRED=   3506.32  DISP=       10265029.00  S1=  11856.61
I=  15  J= 153  SRED=   5092.51  DISP=       14381545.00  S1=  13556.71
I=  15  J= 154  SRED=   2963.86  DISP=        6301084.00  S1=   8088.38
I=  15  J= 155  SRED=   3085.75  DISP=        6518459.00  S1=  10675.38
I=  15  J= 156  SRED=   5881.31  DISP=       18382908.00  S1=  15939.17
I=  15  J= 157  SRED=    581.76  DISP=         267493.41  S1=   1856.67
I=  15  J= 158  SRED=   5349.65  DISP=       19687232.00  S1=  17059.41
I=  15  J= 159  SRED=   1071.91  DISP=         847409.62  S1=   3124.06
I=  15  J= 160  SRED=   2112.81  DISP=        2265170.75  S1=   5687.82
I=  15  J= 161  SRED=    808.82  DISP=         333551.72  S1=   2466.27
I=  15  J= 162  SRED=   3971.26  DISP=       12097430.00  S1=  10965.57
I=  15  J= 163  SRED=   2277.13  DISP=        3246731.25  S1=   6233.58
I=  15  J= 164  SRED=   2317.79  DISP=        3917497.50  S1=   7327.03
I=  15  J= 165  SRED=   3341.16  DISP=        7339697.00  S1=   9564.09
I=  15  J= 166  SRED=   1280.59  DISP=         793531.88  S1=   3382.24
I=  15  J= 167  SRED=   2227.92  DISP=        3881190.75  S1=   6146.62
I=  15  J= 168  SRED=   2819.45  DISP=        4686671.50  S1=   8732.32
I=  15  J= 169  SRED=   1342.49  DISP=        1519250.62  S1=   4196.47
I=  15  J= 170  SRED=   2926.55  DISP=        6516938.50  S1=   9384.87
I=  15  J= 171  SRED=   1136.34  DISP=         731255.19  S1=   3407.08
I=  15  J= 172  SRED=   1899.11  DISP=        2102075.75  S1=   4837.34
I=  15  J= 173  SRED=   2886.27  DISP=        3304382.00  S1=   7987.37
I=  15  J= 174  SRED=   2352.14  DISP=        3381817.75  S1=   5796.82
I=  15  J= 175  SRED=   3252.09  DISP=        7730678.50  S1=  10811.62
I=  15  J= 176  SRED=   3712.96  DISP=        7439415.00  S1=  12998.90
I=  15  J= 177  SRED=   5422.75  DISP=       22497954.00  S1=  14268.57
I=  15  J= 178  SRED=   2096.73  DISP=        1955470.75  S1=   5057.50
I=  15  J= 179  SRED=   3878.18  DISP=        7383011.50  S1=   9338.35
I=  15  J= 180  SRED=   3480.30  DISP=        6911395.00  S1=   9080.11
I=  15  J= 181  SRED=   3392.22  DISP=        7542779.00  S1=   9232.94
I=  15  J= 182  SRED=   2080.18  DISP=        1920452.25  S1=   4760.53
I=  15  J= 183  SRED=    341.92  DISP=          95902.80  S1=    945.39
I=  15  J= 184  SRED=   2526.13  DISP=        4581826.00  S1=   6781.56
I=  15  J= 185  SRED=   1622.45  DISP=        1279714.00  S1=   4116.64
I=  15  J= 186  SRED=   3444.45  DISP=        7136722.00  S1=  10286.96
I=  15  J= 187  SRED=   2609.64  DISP=        5092652.50  S1=   8338.76
I=  15  J= 188  SRED=   1574.62  DISP=        1459060.50  S1=   4077.30
I=  15  J= 189  SRED=   2259.60  DISP=        2627618.75  S1=   6866.44
I=  15  J= 190  SRED=   3242.45  DISP=       12718975.00  S1=  13916.26
I=  15  J= 191  SRED=   4193.21  DISP=        9926573.00  S1=  14105.55
I=  15  J= 192  SRED=   3183.27  DISP=        5437412.00  S1=   8614.19
I=  15  J= 193  SRED=   1522.80  DISP=        2119974.25  S1=   4821.29
I=  15  J= 194  SRED=   3497.43  DISP=        6246011.50  S1=   9642.14
I=  15  J= 195  SRED=   1787.39  DISP=        1615154.00  S1=   4312.05
I=  16  J=   1  SRED=   1856.49  DISP=        1664219.50  S1=   5594.56
I=  16  J=   2  SRED=   2295.35  DISP=        3694996.75  S1=   7347.90
I=  16  J=   3  SRED=   1503.77  DISP=        1299818.50  S1=   3709.73
I=  16  J=   4  SRED=   1366.65  DISP=        1342128.00  S1=   3806.31
I=  16  J=   5  SRED=   1197.33  DISP=         742877.31  S1=   3795.16
I=  16  J=   6  SRED=   1127.76  DISP=         652555.00  S1=   2622.45
I=  16  J=   7  SRED=   1884.19  DISP=        1929627.50  S1=   4981.39
I=  16  J=   8  SRED=   1416.22  DISP=        1524294.12  S1=   4253.42
I=  16  J=   9  SRED=   1203.56  DISP=         646297.62  S1=   3257.70
I=  16  J=  10  SRED=   1577.59  DISP=        1243260.25  S1=   4427.78
I=  16  J=  11  SRED=   1138.33  DISP=         571521.06  S1=   2792.88
I=  16  J=  12  SRED=    850.36  DISP=         368296.53  S1=   2091.75
I=  16  J=  13  SRED=    809.22  DISP=         541732.94  S1=   2439.36
I=  16  J=  14  SRED=   1588.95  DISP=        1444478.00  S1=   4743.52
I=  16  J=  15  SRED=   1765.42  DISP=        3387174.25  S1=   5632.12
I=  16  J=  17  SRED=   1206.72  DISP=        1415469.62  S1=   3979.28
I=  16  J=  18  SRED=    535.09  DISP=         146267.91  S1=   1324.47
I=  16  J=  19  SRED=   1040.58  DISP=         618030.12  S1=   2728.02
I=  16  J=  20  SRED=   2033.38  DISP=        2494071.75  S1=   5896.62
I=  16  J=  21  SRED=   1269.53  DISP=        1142919.62  S1=   4604.18
I=  16  J=  22  SRED=   2951.00  DISP=        6269685.50  S1=   8473.36
I=  16  J=  23  SRED=    970.71  DISP=         600187.69  S1=   3044.79
I=  16  J=  24  SRED=   2044.44  DISP=        2573882.00  S1=   6016.85
I=  16  J=  25  SRED=    230.00  DISP=          22322.79  S1=    602.92
I=  16  J=  26  SRED=   1462.46  DISP=        1131814.75  S1=   3837.30
I=  16  J=  27  SRED=   1580.22  DISP=        1488533.50  S1=   3899.61
I=  16  J=  28  SRED=   1392.12  DISP=        1296911.25  S1=   3544.38
I=  16  J=  29  SRED=    835.97  DISP=         295435.53  S1=   1901.59
I=  16  J=  30  SRED=   1952.98  DISP=        1924827.12  S1=   5329.32
I=  16  J=  31  SRED=   1273.14  DISP=        1259879.75  S1=   4784.56
I=  16  J=  32  SRED=   1846.29  DISP=        1520690.75  S1=   3922.48
I=  16  J=  33  SRED=   1236.34  DISP=        1522754.00  S1=   4571.29
I=  16  J=  34  SRED=   1172.69  DISP=         645462.00  S1=   3055.36
I=  16  J=  35  SRED=    487.76  DISP=         183829.56  S1=   1571.94
I=  16  J=  36  SRED=   1311.99  DISP=         971575.75  S1=   3362.59
I=  16  J=  37  SRED=   1823.27  DISP=        2094726.12  S1=   5465.58
I=  16  J=  38  SRED=   1419.51  DISP=        1102009.75  S1=   4165.70
I=  16  J=  39  SRED=    996.64  DISP=         353737.91  S1=   2544.16
I=  16  J=  40  SRED=   1802.07  DISP=        1940327.25  S1=   5620.77
I=  16  J=  41  SRED=   2054.79  DISP=        2732137.25  S1=   5996.53
I=  16  J=  42  SRED=   1679.70  DISP=        2066862.25  S1=   4784.90
I=  16  J=  43  SRED=   1694.11  DISP=        2011827.75  S1=   5799.16
I=  16  J=  44  SRED=   1412.14  DISP=        1438537.50  S1=   4750.46
I=  16  J=  45  SRED=    405.63  DISP=          98325.03  S1=   1306.54
I=  16  J=  46  SRED=   2160.27  DISP=        2048973.75  S1=   5959.53
I=  16  J=  47  SRED=   1231.42  DISP=        1085800.12  S1=   3649.94
I=  16  J=  48  SRED=   1114.75  DISP=         863753.88  S1=   3280.31
I=  16  J=  49  SRED=   1504.44  DISP=        1099082.75  S1=   4018.77
I=  16  J=  50  SRED=   1330.48  DISP=        1290230.00  S1=   3089.43
I=  16  J=  51  SRED=   1863.44  DISP=        2380901.00  S1=   5197.01
I=  16  J=  52  SRED=    590.22  DISP=         167768.95  S1=   1505.08
I=  16  J=  53  SRED=   1143.66  DISP=         821166.31  S1=   3137.60
I=  16  J=  54  SRED=    247.84  DISP=          36240.32  S1=    630.84
I=  16  J=  55  SRED=   1322.47  DISP=         971507.50  S1=   3370.37
I=  16  J=  56  SRED=   1820.60  DISP=        1755141.12  S1=   5181.71
I=  16  J=  57  SRED=   1156.57  DISP=        1451925.12  S1=   4039.03
I=  16  J=  58  SRED=   1336.22  DISP=         940991.94  S1=   4093.56
I=  16  J=  59  SRED=   1081.29  DISP=         895059.06  S1=   3173.24
I=  16  J=  60  SRED=   2148.75  DISP=        1869702.50  S1=   5668.36
I=  16  J=  61  SRED=    915.83  DISP=         547536.12  S1=   2806.21
I=  16  J=  62  SRED=   1075.57  DISP=         681260.19  S1=   2786.87
I=  16  J=  63  SRED=   1840.55  DISP=        1458837.88  S1=   4868.94
I=  16  J=  64  SRED=   1371.39  DISP=        1021628.06  S1=   3917.15
I=  16  J=  65  SRED=   2284.91  DISP=        2168655.25  S1=   5673.51
I=  16  J=  66  SRED=   2248.86  DISP=        5299283.00  S1=   7421.85
I=  16  J=  67  SRED=   2468.61  DISP=        3244591.50  S1=   7952.55
I=  16  J=  68  SRED=   1960.75  DISP=        2193135.75  S1=   5226.10
I=  16  J=  69  SRED=   1223.62  DISP=        1287852.50  S1=   3689.55
I=  16  J=  70  SRED=   2385.56  DISP=        3374157.50  S1=   7125.67
I=  16  J=  71  SRED=   1731.78  DISP=        2665758.50  S1=   5774.80
I=  16  J=  72  SRED=    396.88  DISP=          78230.59  S1=    950.41
I=  16  J=  73  SRED=   1458.02  DISP=        1789790.50  S1=   4580.73
I=  16  J=  74  SRED=    810.99  DISP=         286871.84  S1=   2378.25
I=  16  J=  75  SRED=   1149.13  DISP=         818801.88  S1=   2933.45
I=  16  J=  76  SRED=   2370.51  DISP=        3506456.00  S1=   6495.18
I=  16  J=  77  SRED=    810.43  DISP=         526515.25  S1=   2183.41
I=  16  J=  78  SRED=   1161.16  DISP=        1246848.62  S1=   3938.94
I=  16  J=  79  SRED=   2915.20  DISP=        5570262.50  S1=   6808.72
I=  16  J=  80  SRED=    932.61  DISP=         859919.75  S1=   2638.18
I=  16  J=  81  SRED=    793.53  DISP=         406359.03  S1=   2127.56
I=  16  J=  82  SRED=    620.96  DISP=         321213.03  S1=   2097.77
I=  16  J=  83  SRED=    732.87  DISP=         375283.12  S1=   1911.82
I=  16  J=  84  SRED=   1940.89  DISP=        1738891.38  S1=   5708.50
I=  16  J=  85  SRED=    781.67  DISP=         319348.44  S1=   1934.43
I=  16  J=  86  SRED=   1162.42  DISP=         758224.19  S1=   2761.66
I=  16  J=  87  SRED=   2677.97  DISP=        4775501.50  S1=   7778.49
I=  16  J=  88  SRED=    954.02  DISP=         355578.59  S1=   2301.13
I=  16  J=  89  SRED=   1662.80  DISP=        1760075.50  S1=   4236.27
I=  16  J=  90  SRED=   1875.57  DISP=        1659702.62  S1=   6404.67
I=  16  J=  91  SRED=   1824.53  DISP=        2226867.50  S1=   4441.27
I=  16  J=  92  SRED=    552.32  DISP=         143881.38  S1=   1382.02
I=  16  J=  93  SRED=    951.46  DISP=         857564.94  S1=   3714.77
I=  16  J=  94  SRED=   1044.69  DISP=         821812.12  S1=   2781.65
I=  16  J=  95  SRED=   3015.59  DISP=        5088106.50  S1=   8467.47
I=  16  J=  96  SRED=   1082.98  DISP=         887325.50  S1=   3766.16
I=  16  J=  97  SRED=    785.68  DISP=         515173.75  S1=   2323.96
I=  16  J=  98  SRED=    803.50  DISP=         642273.06  S1=   2475.55
I=  16  J=  99  SRED=   1985.72  DISP=        2231590.50  S1=   6000.04
I=  16  J= 100  SRED=   2331.28  DISP=        2623411.75  S1=   6537.76
I=  16  J= 101  SRED=    563.79  DISP=         154267.75  S1=   1739.75
I=  16  J= 102  SRED=   2439.31  DISP=        3413739.75  S1=   6217.53
I=  16  J= 103  SRED=   1170.00  DISP=        1048030.00  S1=   3799.93
I=  16  J= 104  SRED=   1267.67  DISP=        1234971.75  S1=   3730.94
I=  16  J= 105  SRED=    493.20  DISP=         126429.55  S1=   1449.14
I=  16  J= 106  SRED=   1135.18  DISP=         686479.38  S1=   3189.83
I=  16  J= 107  SRED=   2078.44  DISP=        3001862.75  S1=   7122.37
I=  16  J= 108  SRED=    832.34  DISP=         481363.56  S1=   2017.90
I=  16  J= 109  SRED=   1447.14  DISP=        1339436.75  S1=   4279.98
I=  16  J= 110  SRED=   1906.77  DISP=        2968799.25  S1=   5800.25
I=  16  J= 111  SRED=   2176.18  DISP=        3060404.00  S1=   6372.20
I=  16  J= 112  SRED=   1731.04  DISP=        2160207.75  S1=   5378.05
I=  16  J= 113  SRED=   1916.39  DISP=        2481467.00  S1=   5128.87
I=  16  J= 114  SRED=   1746.61  DISP=        1781273.38  S1=   4759.77
I=  16  J= 115  SRED=    387.74  DISP=         116878.63  S1=   1196.29
I=  16  J= 116  SRED=   2596.85  DISP=        7180808.50  S1=   7577.97
I=  16  J= 117  SRED=    306.36  DISP=          60019.50  S1=    827.85
I=  16  J= 118  SRED=   1812.64  DISP=        3228590.25  S1=   6524.04
I=  16  J= 119  SRED=    972.17  DISP=         538400.19  S1=   2664.94
I=  16  J= 120  SRED=   2550.48  DISP=        3980601.50  S1=   7657.47
I=  16  J= 121  SRED=   1180.54  DISP=         849534.12  S1=   2834.22
I=  16  J= 122  SRED=    597.86  DISP=         193517.88  S1=   1620.02
I=  16  J= 123  SRED=   1873.96  DISP=        2164559.25  S1=   5434.87
I=  16  J= 124  SRED=   2341.97  DISP=        2380222.75  S1=   5825.93
I=  16  J= 125  SRED=    431.10  DISP=         164822.11  S1=   1404.31
I=  16  J= 126  SRED=   2973.29  DISP=        4431536.00  S1=   8127.75
I=  16  J= 127  SRED=    725.70  DISP=         261865.38  S1=   1916.86
I=  16  J= 128  SRED=    373.93  DISP=          90580.70  S1=    977.91
I=  16  J= 129  SRED=   2376.14  DISP=        3564590.50  S1=   6540.00
I=  16  J= 130  SRED=   1327.94  DISP=        1308529.12  S1=   3761.13
I=  16  J= 131  SRED=   1088.12  DISP=         651331.81  S1=   2819.99
I=  16  J= 132  SRED=   1095.78  DISP=         653784.62  S1=   2814.09
I=  16  J= 133  SRED=   1692.13  DISP=        2465706.00  S1=   5170.98
I=  16  J= 134  SRED=   1447.92  DISP=        1606412.12  S1=   4468.68
I=  16  J= 135  SRED=    934.38  DISP=         606162.38  S1=   2382.93
I=  16  J= 136  SRED=   3053.63  DISP=        3722613.00  S1=   7470.65
I=  16  J= 137  SRED=    519.41  DISP=         196181.88  S1=   1597.92
I=  16  J= 138  SRED=   2636.69  DISP=        4406628.00  S1=   8139.53
I=  16  J= 139  SRED=    381.10  DISP=         119695.62  S1=   1351.46
I=  16  J= 140  SRED=   2106.16  DISP=        3114511.75  S1=   6198.36
I=  16  J= 141  SRED=   2032.56  DISP=        2833523.00  S1=   6896.41
I=  16  J= 142  SRED=    463.91  DISP=         136861.53  S1=   1393.24
I=  16  J= 143  SRED=   2512.92  DISP=        3616391.50  S1=   7311.37
I=  16  J= 144  SRED=   1252.50  DISP=        1023619.00  S1=   3740.34
I=  16  J= 145  SRED=   1528.66  DISP=        1248472.75  S1=   5145.38
I=  16  J= 146  SRED=   1991.24  DISP=        2655047.50  S1=   6092.72
I=  16  J= 147  SRED=    344.17  DISP=          89677.38  S1=   1186.97
I=  16  J= 148  SRED=    596.91  DISP=         246525.53  S1=   1964.25
I=  16  J= 149  SRED=   2802.88  DISP=        2809470.00  S1=   6520.99
I=  16  J= 150  SRED=   1048.82  DISP=         990881.31  S1=   3009.84
I=  16  J= 151  SRED=   1979.48  DISP=        2282605.50  S1=   5279.91
I=  16  J= 152  SRED=   1655.20  DISP=        1771157.50  S1=   4951.04
I=  16  J= 153  SRED=   2350.47  DISP=        3224108.25  S1=   6490.47
I=  16  J= 154  SRED=   1185.06  DISP=        1018178.50  S1=   3744.48
I=  16  J= 155  SRED=   1368.08  DISP=        1558014.88  S1=   4623.48
I=  16  J= 156  SRED=   2364.74  DISP=        3383152.50  S1=   6457.46
I=  16  J= 157  SRED=    309.89  DISP=          51729.05  S1=    827.43
I=  16  J= 158  SRED=   2090.18  DISP=        3106564.00  S1=   5534.17
I=  16  J= 159  SRED=    623.32  DISP=         183785.70  S1=   1502.98
I=  16  J= 160  SRED=    893.20  DISP=         644445.75  S1=   2703.25
I=  16  J= 161  SRED=    377.13  DISP=         105216.45  S1=   1198.22
I=  16  J= 162  SRED=   1374.12  DISP=        2020003.75  S1=   5739.38
I=  16  J= 163  SRED=   1205.79  DISP=         608011.00  S1=   3153.65
I=  16  J= 164  SRED=   1058.59  DISP=         614732.75  S1=   3098.37
I=  16  J= 165  SRED=   1301.57  DISP=        1180039.00  S1=   3638.02
I=  16  J= 166  SRED=    558.10  DISP=         177803.27  S1=   1836.15
I=  16  J= 167  SRED=    880.74  DISP=         635757.88  S1=   2705.78
I=  16  J= 168  SRED=   1365.56  DISP=        1060495.75  S1=   3371.01
I=  16  J= 169  SRED=    765.13  DISP=         184524.69  S1=   1606.08
I=  16  J= 170  SRED=   1305.88  DISP=        1003492.19  S1=   3760.50
I=  16  J= 171  SRED=    564.27  DISP=         185964.84  S1=   1505.16
I=  16  J= 172  SRED=    864.06  DISP=         334203.91  S1=   2223.02
I=  16  J= 173  SRED=   1211.47  DISP=         704169.31  S1=   3382.38
I=  16  J= 174  SRED=    936.11  DISP=         769009.19  S1=   3666.77
I=  16  J= 175  SRED=   1583.31  DISP=        2166816.50  S1=   4944.47
I=  16  J= 176  SRED=   1704.04  DISP=        1377517.62  S1=   4751.20
I=  16  J= 177  SRED=   2461.20  DISP=        3803563.25  S1=   6919.91
I=  16  J= 178  SRED=    901.11  DISP=         555925.56  S1=   2563.88
I=  16  J= 179  SRED=   1611.34  DISP=        2268663.50  S1=   5157.93
I=  16  J= 180  SRED=   1455.63  DISP=        1428465.00  S1=   4606.19
I=  16  J= 181  SRED=   1776.90  DISP=        2669457.25  S1=   4913.29
I=  16  J= 182  SRED=    851.94  DISP=         361618.53  S1=   2162.57
I=  16  J= 183  SRED=    163.04  DISP=          18707.25  S1=    485.54
I=  16  J= 184  SRED=   1223.32  DISP=         738596.38  S1=   2968.94
I=  16  J= 185  SRED=    693.32  DISP=         249408.58  S1=   1800.47
I=  16  J= 186  SRED=   1669.90  DISP=        2483743.75  S1=   4809.73
I=  16  J= 187  SRED=   1363.74  DISP=        1310867.38  S1=   3800.02
I=  16  J= 188  SRED=    734.86  DISP=         263084.69  S1=   1790.81
I=  16  J= 189  SRED=   1049.93  DISP=         950322.94  S1=   3266.62
I=  16  J= 190  SRED=   1662.88  DISP=        1906990.50  S1=   5149.98
I=  16  J= 191  SRED=   2025.65  DISP=        1697077.88  S1=   5731.58
I=  16  J= 192  SRED=   1302.01  DISP=        1414059.62  S1=   3887.76
I=  16  J= 193  SRED=    717.80  DISP=         328980.31  S1=   1998.60
I=  16  J= 194  SRED=   1611.65  DISP=        1664197.50  S1=   4493.26
I=  16  J= 195  SRED=    774.16  DISP=         329252.88  S1=   2350.76
I=  17  J=   1  SRED=   2341.19  DISP=        3122906.25  S1=   6497.91
I=  17  J=   2  SRED=   3321.37  DISP=        8020962.50  S1=  10256.68
I=  17  J=   3  SRED=   2332.13  DISP=        3561275.25  S1=   6671.69
I=  17  J=   4  SRED=   2000.36  DISP=        2755666.00  S1=   5558.50
I=  17  J=   5  SRED=   1988.42  DISP=        2743040.00  S1=   5053.15
I=  17  J=   6  SRED=   1467.81  DISP=        1369755.12  S1=   5072.11
I=  17  J=   7  SRED=   2492.40  DISP=        4212157.50  S1=   7665.09
I=  17  J=   8  SRED=   2005.30  DISP=        2857454.50  S1=   5778.52
I=  17  J=   9  SRED=   1589.06  DISP=        1521508.25  S1=   5146.32
I=  17  J=  10  SRED=   2087.28  DISP=        3103839.75  S1=   6141.38
I=  17  J=  11  SRED=   1517.77  DISP=        1436208.62  S1=   4162.24
I=  17  J=  12  SRED=   1335.18  DISP=        1133924.00  S1=   3644.64
I=  17  J=  13  SRED=   1381.84  DISP=        1439502.88  S1=   4347.18
I=  17  J=  14  SRED=   2962.51  DISP=        2877894.50  S1=   6809.36
I=  17  J=  15  SRED=   3703.02  DISP=        6724250.00  S1=   9843.85
I=  17  J=  16  SRED=   1373.25  DISP=        1514427.12  S1=   4092.48
I=  17  J=  18  SRED=    807.21  DISP=         293640.22  S1=   2086.25
I=  17  J=  19  SRED=   1726.58  DISP=        1609422.88  S1=   4278.36
I=  17  J=  20  SRED=   2732.70  DISP=        6356938.50  S1=   7719.10
I=  17  J=  21  SRED=   2101.82  DISP=        2744328.00  S1=   6873.76
I=  17  J=  22  SRED=   4357.10  DISP=       11478564.00  S1=  12258.06
I=  17  J=  23  SRED=   1543.37  DISP=        1540897.12  S1=   3947.85
I=  17  J=  24  SRED=   2931.75  DISP=        5013088.50  S1=   8020.49
I=  17  J=  25  SRED=    331.27  DISP=          71059.87  S1=   1019.60
I=  17  J=  26  SRED=   2163.26  DISP=        3660592.50  S1=   6661.72
I=  17  J=  27  SRED=   2277.55  DISP=        3375510.75  S1=   6400.14
I=  17  J=  28  SRED=   2259.29  DISP=        2926657.25  S1=   6231.36
I=  17  J=  29  SRED=   1423.56  DISP=        1195685.88  S1=   3824.63
I=  17  J=  30  SRED=   2464.11  DISP=        5215299.00  S1=   7870.09
I=  17  J=  31  SRED=   2326.45  DISP=        3227677.75  S1=   7284.10
I=  17  J=  32  SRED=   2549.66  DISP=        4695910.00  S1=   8513.29
I=  17  J=  33  SRED=   1922.71  DISP=        1989439.88  S1=   5713.48
I=  17  J=  34  SRED=   1569.35  DISP=        1408232.25  S1=   4314.15
I=  17  J=  35  SRED=    807.27  DISP=         302525.88  S1=   1954.62
I=  17  J=  36  SRED=   1996.58  DISP=        2353471.50  S1=   5190.61
I=  17  J=  37  SRED=   2938.29  DISP=        4079858.50  S1=   7823.24
I=  17  J=  38  SRED=   1909.39  DISP=        3069314.50  S1=   6486.64
I=  17  J=  39  SRED=   1422.86  DISP=        1119741.62  S1=   4422.50
I=  17  J=  40  SRED=   2816.45  DISP=        3640698.75  S1=   7125.53
I=  17  J=  41  SRED=   3016.23  DISP=        4823634.50  S1=   8870.21
I=  17  J=  42  SRED=   2283.83  DISP=        7806669.50  S1=   8854.80
I=  17  J=  43  SRED=   2849.28  DISP=        4995821.50  S1=   7047.22
I=  17  J=  44  SRED=   2101.84  DISP=        3012636.75  S1=   6595.03
I=  17  J=  45  SRED=    566.14  DISP=         200502.09  S1=   1945.22
I=  17  J=  46  SRED=   3218.03  DISP=        6299632.00  S1=   9793.29
I=  17  J=  47  SRED=   1985.46  DISP=        2092327.88  S1=   5008.75
I=  17  J=  48  SRED=   1454.03  DISP=        1426033.62  S1=   4353.29
I=  17  J=  49  SRED=   1782.91  DISP=        2574627.25  S1=   5983.09
I=  17  J=  50  SRED=   1969.53  DISP=        2486293.25  S1=   6357.58
I=  17  J=  51  SRED=   2867.34  DISP=        4179150.25  S1=   7936.62
I=  17  J=  52  SRED=    829.22  DISP=         623054.31  S1=   2568.95
I=  17  J=  53  SRED=   1802.45  DISP=        1994329.50  S1=   5292.00
I=  17  J=  54  SRED=    357.42  DISP=          88198.89  S1=   1096.98
I=  17  J=  55  SRED=   2037.09  DISP=        3155743.25  S1=   5630.49
I=  17  J=  56  SRED=   2670.43  DISP=        3625902.00  S1=   7573.02
I=  17  J=  57  SRED=   2031.24  DISP=        3344518.75  S1=   6399.11
I=  17  J=  58  SRED=   2311.19  DISP=        2589159.50  S1=   6029.86
I=  17  J=  59  SRED=   1662.26  DISP=        1527764.38  S1=   4418.25
I=  17  J=  60  SRED=   2525.09  DISP=        3726912.75  S1=   6292.51
I=  17  J=  61  SRED=   1473.87  DISP=         971350.44  S1=   4355.32
I=  17  J=  62  SRED=   1866.64  DISP=        1741946.00  S1=   5002.00
I=  17  J=  63  SRED=   2302.16  DISP=        4045267.75  S1=   6480.79
I=  17  J=  64  SRED=   1984.93  DISP=        3353808.50  S1=   6116.84
I=  17  J=  65  SRED=   2589.23  DISP=        5658432.50  S1=   7754.89
I=  17  J=  66  SRED=   3346.20  DISP=        9794436.00  S1=   9741.78
I=  17  J=  67  SRED=   3256.97  DISP=        6562267.00  S1=   9364.01
I=  17  J=  68  SRED=   2974.56  DISP=        3803220.25  S1=   6527.98
I=  17  J=  69  SRED=   2043.49  DISP=        2523287.00  S1=   6256.09
I=  17  J=  70  SRED=   3178.82  DISP=        7466627.00  S1=  10932.47
I=  17  J=  71  SRED=   3063.77  DISP=        4578509.50  S1=   8217.33
I=  17  J=  72  SRED=    563.82  DISP=         190168.58  S1=   1503.46
I=  17  J=  73  SRED=   2563.89  DISP=        3579700.25  S1=   6642.68
I=  17  J=  74  SRED=   1114.29  DISP=         848050.19  S1=   3677.75
I=  17  J=  75  SRED=   1687.67  DISP=        2150500.25  S1=   5528.75
I=  17  J=  76  SRED=   3345.01  DISP=        8157776.00  S1=   9822.59
I=  17  J=  77  SRED=   1437.99  DISP=        1116277.25  S1=   4195.73
I=  17  J=  78  SRED=   2294.76  DISP=        2270057.25  S1=   6367.38
I=  17  J=  79  SRED=   4072.98  DISP=       11799160.00  S1=  11818.26
I=  17  J=  80  SRED=   1446.08  DISP=        1826108.62  S1=   5298.11
I=  17  J=  81  SRED=   1021.06  DISP=         785695.38  S1=   2765.27
I=  17  J=  82  SRED=   1226.97  DISP=         815678.06  S1=   3323.37
I=  17  J=  83  SRED=   1178.11  DISP=         777162.19  S1=   3309.74
I=  17  J=  84  SRED=   2469.46  DISP=        4476556.00  S1=   7993.84
I=  17  J=  85  SRED=   1125.16  DISP=         832201.56  S1=   2936.48
I=  17  J=  86  SRED=   1801.58  DISP=        1492836.38  S1=   4847.46
I=  17  J=  87  SRED=   3827.22  DISP=       11344674.00  S1=  12825.63
I=  17  J=  88  SRED=   1433.66  DISP=        1458132.00  S1=   4069.01
I=  17  J=  89  SRED=   2465.68  DISP=        3490125.50  S1=   6050.95
I=  17  J=  90  SRED=   3033.44  DISP=        4214893.50  S1=   7347.90
I=  17  J=  91  SRED=   3044.49  DISP=        4271625.50  S1=   7558.16
I=  17  J=  92  SRED=    828.00  DISP=         508525.84  S1=   2780.74
I=  17  J=  93  SRED=   1477.35  DISP=        1498898.88  S1=   4499.59
I=  17  J=  94  SRED=   2143.15  DISP=        1446776.75  S1=   4762.13
I=  17  J=  95  SRED=   4508.30  DISP=       11353603.00  S1=  12840.84
I=  17  J=  96  SRED=   1805.26  DISP=        1833905.50  S1=   5146.33
I=  17  J=  97  SRED=   1239.01  DISP=        1108634.12  S1=   3921.99
I=  17  J=  98  SRED=   1382.09  DISP=        1273512.12  S1=   3902.55
I=  17  J=  99  SRED=   3253.67  DISP=        6064881.00  S1=   8243.85
I=  17  J= 100  SRED=   3265.51  DISP=        6798505.50  S1=   9029.23
I=  17  J= 101  SRED=    976.37  DISP=         401216.66  S1=   2645.54
I=  17  J= 102  SRED=   3232.73  DISP=        6228682.50  S1=   8870.20
I=  17  J= 103  SRED=   1728.82  DISP=        2259535.50  S1=   4915.04
I=  17  J= 104  SRED=   1856.44  DISP=        2400964.50  S1=   5225.41
I=  17  J= 105  SRED=    748.70  DISP=         325237.47  S1=   2209.19
I=  17  J= 106  SRED=   1680.28  DISP=        2018245.62  S1=   4341.41
I=  17  J= 107  SRED=   3317.35  DISP=        7395154.00  S1=   8721.30
I=  17  J= 108  SRED=   1093.47  DISP=        1136946.38  S1=   3582.43
I=  17  J= 109  SRED=   1845.62  DISP=        2893379.00  S1=   5380.87
I=  17  J= 110  SRED=   2472.20  DISP=        7437571.00  S1=   9005.83
I=  17  J= 111  SRED=   3054.75  DISP=        4881351.50  S1=   7325.77
I=  17  J= 112  SRED=   2651.29  DISP=        4592224.50  S1=   7804.17
I=  17  J= 113  SRED=   2694.55  DISP=        4745377.00  S1=   8055.99
I=  17  J= 114  SRED=   2451.68  DISP=        3731994.50  S1=   7338.99
I=  17  J= 115  SRED=    563.41  DISP=         241835.72  S1=   1698.60
I=  17  J= 116  SRED=   3787.25  DISP=       12915253.00  S1=  12370.09
I=  17  J= 117  SRED=    397.98  DISP=         131993.64  S1=   1293.54
I=  17  J= 118  SRED=   3277.74  DISP=        6408978.50  S1=   9066.68
I=  17  J= 119  SRED=   1419.67  DISP=        1558441.50  S1=   3705.72
I=  17  J= 120  SRED=   3816.29  DISP=        7473518.00  S1=  10944.13
I=  17  J= 121  SRED=   1725.79  DISP=        1533148.12  S1=   4356.42
I=  17  J= 122  SRED=    794.70  DISP=         487978.44  S1=   2398.69
I=  17  J= 123  SRED=   3165.95  DISP=        5218761.50  S1=   8156.02
I=  17  J= 124  SRED=   3051.92  DISP=        4727347.50  S1=   8170.43
I=  17  J= 125  SRED=    683.27  DISP=         385840.03  S1=   1830.01
I=  17  J= 126  SRED=   3913.47  DISP=        8597320.00  S1=  10528.31
I=  17  J= 127  SRED=   1057.98  DISP=         647068.69  S1=   3029.63
I=  17  J= 128  SRED=    560.70  DISP=         212987.11  S1=   1571.58
I=  17  J= 129  SRED=   2968.69  DISP=        7092966.00  S1=  10450.54
I=  17  J= 130  SRED=   2158.36  DISP=        3046862.25  S1=   6315.36
I=  17  J= 131  SRED=   1541.05  DISP=        1678890.88  S1=   3941.46
I=  17  J= 132  SRED=   1736.84  DISP=        1603061.38  S1=   4895.90
I=  17  J= 133  SRED=   2727.31  DISP=        4699077.50  S1=   7686.66
I=  17  J= 134  SRED=   2012.55  DISP=        2309729.25  S1=   6373.54
I=  17  J= 135  SRED=   1358.63  DISP=        1209472.12  S1=   3740.25
I=  17  J= 136  SRED=   4262.51  DISP=        8713946.00  S1=  12267.38
I=  17  J= 137  SRED=    928.85  DISP=         384079.22  S1=   2503.86
I=  17  J= 138  SRED=   4464.18  DISP=        7281248.50  S1=  10727.97
I=  17  J= 139  SRED=    627.92  DISP=         309578.78  S1=   1813.33
I=  17  J= 140  SRED=   3622.79  DISP=        5290892.50  S1=   8975.78
I=  17  J= 141  SRED=   3098.92  DISP=        6513148.00  S1=   9163.13
I=  17  J= 142  SRED=    643.41  DISP=         307764.16  S1=   2252.00
I=  17  J= 143  SRED=   3540.05  DISP=        8937800.00  S1=  10076.72
I=  17  J= 144  SRED=   1995.01  DISP=        1911958.75  S1=   4916.71
I=  17  J= 145  SRED=   2610.07  DISP=        4890647.50  S1=   7706.40
I=  17  J= 146  SRED=   3457.94  DISP=        5453546.50  S1=   8785.79
I=  17  J= 147  SRED=    555.01  DISP=         168322.27  S1=   1655.27
I=  17  J= 148  SRED=    835.82  DISP=         556176.25  S1=   2660.40
I=  17  J= 149  SRED=   3982.84  DISP=        9769341.00  S1=  11918.76
I=  17  J= 150  SRED=   1857.44  DISP=        2600396.25  S1=   5249.60
I=  17  J= 151  SRED=   2734.34  DISP=        5006887.50  S1=   8853.55
I=  17  J= 152  SRED=   2526.03  DISP=        4636693.50  S1=   7879.46
I=  17  J= 153  SRED=   3001.29  DISP=        5344151.50  S1=   9421.45
I=  17  J= 154  SRED=   1847.65  DISP=        2568284.50  S1=   5918.78
I=  17  J= 155  SRED=   2423.50  DISP=        3821138.50  S1=   6712.35
I=  17  J= 156  SRED=   3922.36  DISP=       10018076.00  S1=  11796.38
I=  17  J= 157  SRED=    436.81  DISP=         141800.75  S1=   1422.40
I=  17  J= 158  SRED=   3847.04  DISP=       11224928.00  S1=  11378.57
I=  17  J= 159  SRED=    886.76  DISP=         468618.53  S1=   2386.46
I=  17  J= 160  SRED=   1381.42  DISP=        1249811.38  S1=   3593.03
I=  17  J= 161  SRED=    603.34  DISP=         174307.80  S1=   1738.96
I=  17  J= 162  SRED=   2578.42  DISP=        3194607.50  S1=   7020.00
I=  17  J= 163  SRED=   1741.84  DISP=        1601138.62  S1=   3902.09
I=  17  J= 164  SRED=   1689.06  DISP=        1623604.88  S1=   4347.94
I=  17  J= 165  SRED=   2522.44  DISP=        2729150.50  S1=   6067.89
I=  17  J= 166  SRED=    829.67  DISP=         623636.44  S1=   2640.10
I=  17  J= 167  SRED=   1475.21  DISP=        1403256.38  S1=   4013.60
I=  17  J= 168  SRED=   1865.10  DISP=        1886623.38  S1=   4744.63
I=  17  J= 169  SRED=   1050.51  DISP=         530180.12  S1=   2336.45
I=  17  J= 170  SRED=   2533.52  DISP=        2497066.50  S1=   6385.86
I=  17  J= 171  SRED=    868.39  DISP=         447287.84  S1=   2430.42
I=  17  J= 172  SRED=   1312.09  DISP=        1026490.00  S1=   3074.90
I=  17  J= 173  SRED=   1756.35  DISP=        2310158.50  S1=   5149.17
I=  17  J= 174  SRED=   1608.57  DISP=        1597907.50  S1=   5162.33
I=  17  J= 175  SRED=   2315.30  DISP=        3326640.75  S1=   7045.99
I=  17  J= 176  SRED=   2587.20  DISP=        3554687.75  S1=   6872.66
I=  17  J= 177  SRED=   4060.02  DISP=        7153365.50  S1=  10666.10
I=  17  J= 178  SRED=   1326.81  DISP=        1487189.38  S1=   4521.79
I=  17  J= 179  SRED=   2591.95  DISP=        3565306.75  S1=   7517.97
I=  17  J= 180  SRED=   2306.07  DISP=        3327051.25  S1=   6804.56
I=  17  J= 181  SRED=   2651.86  DISP=        5030714.00  S1=   7491.59
I=  17  J= 182  SRED=   1274.27  DISP=         930530.12  S1=   3451.60
I=  17  J= 183  SRED=    266.11  DISP=          37403.71  S1=    756.75
I=  17  J= 184  SRED=   1980.40  DISP=        2026860.62  S1=   4951.77
I=  17  J= 185  SRED=    970.10  DISP=         613092.19  S1=   2833.72
I=  17  J= 186  SRED=   2531.71  DISP=        4275640.00  S1=   7036.65
I=  17  J= 187  SRED=   2093.68  DISP=        1894246.75  S1=   6194.97
I=  17  J= 188  SRED=   1155.64  DISP=         587942.81  S1=   3123.41
I=  17  J= 189  SRED=   1578.67  DISP=        1339399.12  S1=   3868.10
I=  17  J= 190  SRED=   3135.64  DISP=        4875457.00  S1=   7546.29
I=  17  J= 191  SRED=   2422.99  DISP=        4904392.50  S1=   6782.33
I=  17  J= 192  SRED=   1782.67  DISP=        3480836.50  S1=   6412.52
I=  17  J= 193  SRED=    999.46  DISP=         768450.56  S1=   3048.36
I=  17  J= 194  SRED=   2832.58  DISP=        3414085.25  S1=   7007.18
I=  17  J= 195  SRED=   1130.89  DISP=         794756.38  S1=   3059.76
I=  18  J=   1  SRED=   1169.46  DISP=         542200.62  S1=   2626.55
I=  18  J=   2  SRED=   1279.42  DISP=         866880.31  S1=   3323.24
I=  18  J=   3  SRED=    897.39  DISP=         481493.75  S1=   2429.42
I=  18  J=   4  SRED=    837.68  DISP=         384113.34  S1=   2270.96
I=  18  J=   5  SRED=    625.33  DISP=         239806.62  S1=   1772.17
I=  18  J=   6  SRED=    667.59  DISP=         208195.22  S1=   1618.24
I=  18  J=   7  SRED=    894.06  DISP=         506131.00  S1=   2948.89
I=  18  J=   8  SRED=    924.99  DISP=         486210.22  S1=   2489.14
I=  18  J=   9  SRED=    725.53  DISP=         205467.80  S1=   1745.12
I=  18  J=  10  SRED=    717.37  DISP=         398023.88  S1=   2468.28
I=  18  J=  11  SRED=    584.21  DISP=         209056.58  S1=   1619.16
I=  18  J=  12  SRED=    537.83  DISP=          96834.24  S1=   1275.23
I=  18  J=  13  SRED=    488.94  DISP=         133249.73  S1=   1280.69
I=  18  J=  14  SRED=    889.37  DISP=         518093.16  S1=   2298.59
I=  18  J=  15  SRED=   1241.56  DISP=         857529.00  S1=   3300.31
I=  18  J=  16  SRED=    550.07  DISP=         144874.02  S1=   1446.35
I=  18  J=  17  SRED=    925.35  DISP=         461583.41  S1=   2761.35
I=  18  J=  19  SRED=    608.48  DISP=         217609.31  S1=   1777.98
I=  18  J=  20  SRED=   1163.88  DISP=         734235.31  S1=   2974.82
I=  18  J=  21  SRED=    846.79  DISP=         386814.78  S1=   2473.95
I=  18  J=  22  SRED=   1644.57  DISP=        1798740.62  S1=   4067.26
I=  18  J=  23  SRED=    579.20  DISP=         186895.78  S1=   1392.94
I=  18  J=  24  SRED=   1017.39  DISP=         699910.88  S1=   3081.88
I=  18  J=  25  SRED=    112.81  DISP=          10258.45  S1=    392.17
I=  18  J=  26  SRED=    733.89  DISP=         515284.31  S1=   2195.84
I=  18  J=  27  SRED=    930.33  DISP=         401514.31  S1=   2236.94
I=  18  J=  28  SRED=    789.16  DISP=         427681.69  S1=   2272.39
I=  18  J=  29  SRED=    485.19  DISP=         131954.94  S1=   1349.92
I=  18  J=  30  SRED=   1174.64  DISP=         622231.88  S1=   2934.11
I=  18  J=  31  SRED=    803.33  DISP=         481290.38  S1=   2454.61
I=  18  J=  32  SRED=    995.79  DISP=         512575.81  S1=   2632.56
I=  18  J=  33  SRED=    668.22  DISP=         397950.06  S1=   2164.94
I=  18  J=  34  SRED=    503.14  DISP=         202286.20  S1=   1851.93
I=  18  J=  35  SRED=    322.52  DISP=          45298.26  S1=    825.52
I=  18  J=  36  SRED=    668.35  DISP=         312062.88  S1=   1932.39
I=  18  J=  37  SRED=   1077.75  DISP=         671503.56  S1=   2658.52
I=  18  J=  38  SRED=    686.29  DISP=         310596.00  S1=   2018.82
I=  18  J=  39  SRED=    444.74  DISP=         147140.95  S1=   1400.19
I=  18  J=  40  SRED=    932.34  DISP=         452704.69  S1=   2662.93
I=  18  J=  41  SRED=   1016.64  DISP=         825282.44  S1=   3040.88
I=  18  J=  42  SRED=   1086.69  DISP=         817638.06  S1=   2767.53
I=  18  J=  43  SRED=    992.33  DISP=         444752.81  S1=   2791.22
I=  18  J=  44  SRED=    815.19  DISP=         510287.88  S1=   2632.23
I=  18  J=  45  SRED=    221.15  DISP=          30165.95  S1=    630.58
I=  18  J=  46  SRED=   1010.14  DISP=         807621.81  S1=   2985.37
I=  18  J=  47  SRED=    754.13  DISP=         326708.16  S1=   2446.07
I=  18  J=  48  SRED=    600.17  DISP=         234933.23  S1=   1806.39
I=  18  J=  49  SRED=    887.97  DISP=         301647.44  S1=   2136.00
I=  18  J=  50  SRED=    675.48  DISP=         329769.47  S1=   2069.42
I=  18  J=  51  SRED=   1037.62  DISP=         531671.06  S1=   2711.42
I=  18  J=  52  SRED=    289.62  DISP=          57511.48  S1=    896.26
I=  18  J=  53  SRED=    634.99  DISP=         259178.16  S1=   1828.09
I=  18  J=  54  SRED=    140.80  DISP=          10310.47  S1=    355.58
I=  18  J=  55  SRED=    811.08  DISP=         307002.62  S1=   2322.67
I=  18  J=  56  SRED=    992.31  DISP=         581196.75  S1=   2723.19
I=  18  J=  57  SRED=    802.65  DISP=         433857.00  S1=   2368.94
I=  18  J=  58  SRED=    780.41  DISP=         273640.47  S1=   2034.43
I=  18  J=  59  SRED=    555.14  DISP=         257210.16  S1=   1770.37
I=  18  J=  60  SRED=    836.55  DISP=         674715.88  S1=   2697.03
I=  18  J=  61  SRED=    511.34  DISP=         176375.98  S1=   1548.80
I=  18  J=  62  SRED=    618.34  DISP=         263851.91  S1=   1887.60
I=  18  J=  63  SRED=    723.33  DISP=         565988.38  S1=   2628.09
I=  18  J=  64  SRED=    700.65  DISP=         340269.22  S1=   2263.21
I=  18  J=  65  SRED=    986.49  DISP=         791967.44  S1=   2818.32
I=  18  J=  66  SRED=   1312.76  DISP=        1083133.62  S1=   4523.79
I=  18  J=  67  SRED=   1200.85  DISP=         888443.88  S1=   3682.50
I=  18  J=  68  SRED=    966.11  DISP=         653702.94  S1=   3074.90
I=  18  J=  69  SRED=    623.24  DISP=         370317.00  S1=   1937.48
I=  18  J=  70  SRED=   1189.62  DISP=        1232089.00  S1=   3698.20
I=  18  J=  71  SRED=   1118.32  DISP=         577090.00  S1=   2740.93
I=  18  J=  72  SRED=    188.47  DISP=          23154.31  S1=    573.65
I=  18  J=  73  SRED=    878.76  DISP=         530343.25  S1=   2625.87
I=  18  J=  74  SRED=    392.62  DISP=         105452.37  S1=   1208.81
I=  18  J=  75  SRED=    623.07  DISP=         243985.94  S1=   1680.13
I=  18  J=  76  SRED=   1279.40  DISP=         763731.62  S1=   3219.16
I=  18  J=  77  SRED=    588.70  DISP=         164530.47  S1=   1565.33
I=  18  J=  78  SRED=    736.38  DISP=         344699.41  S1=   2532.56
I=  18  J=  79  SRED=   1634.90  DISP=        1424106.88  S1=   4601.18
I=  18  J=  80  SRED=    675.81  DISP=         237131.38  S1=   1952.55
I=  18  J=  81  SRED=    352.17  DISP=         108218.09  S1=   1035.42
I=  18  J=  82  SRED=    477.12  DISP=         100401.11  S1=   1400.14
I=  18  J=  83  SRED=    464.67  DISP=         131125.41  S1=   1320.36
I=  18  J=  84  SRED=   1058.07  DISP=         565273.62  S1=   2919.94
I=  18  J=  85  SRED=    465.33  DISP=          92986.23  S1=   1098.35
I=  18  J=  86  SRED=    584.18  DISP=         283740.22  S1=   2183.97
I=  18  J=  87  SRED=   1369.27  DISP=        1208458.25  S1=   4414.98
I=  18  J=  88  SRED=    491.70  DISP=         174270.98  S1=   1293.84
I=  18  J=  89  SRED=    884.41  DISP=         625575.25  S1=   2491.34
I=  18  J=  90  SRED=   1053.69  DISP=         664669.12  S1=   3122.25
I=  18  J=  91  SRED=   1015.79  DISP=         634789.00  S1=   2963.10
I=  18  J=  92  SRED=    295.27  DISP=          60981.47  S1=    943.75
I=  18  J=  93  SRED=    569.64  DISP=         220444.39  S1=   1757.23
I=  18  J=  94  SRED=    690.45  DISP=         247963.50  S1=   1946.45
I=  18  J=  95  SRED=   1377.87  DISP=        1544615.12  S1=   4256.81
I=  18  J=  96  SRED=    765.25  DISP=         293390.50  S1=   1877.95
I=  18  J=  97  SRED=    420.35  DISP=         142292.64  S1=   1273.39
I=  18  J=  98  SRED=    449.95  DISP=         171192.08  S1=   1593.71
I=  18  J=  99  SRED=   1179.73  DISP=         781159.19  S1=   2993.06
I=  18  J= 100  SRED=   1162.89  DISP=         911086.06  S1=   3051.81
I=  18  J= 101  SRED=    345.76  DISP=          77577.42  S1=    995.12
I=  18  J= 102  SRED=   1282.31  DISP=         904288.00  S1=   3564.76
I=  18  J= 103  SRED=    755.02  DISP=         401997.00  S1=   2268.58
I=  18  J= 104  SRED=    758.63  DISP=         286983.16  S1=   2035.85
I=  18  J= 105  SRED=    287.99  DISP=          32208.54  S1=    642.10
I=  18  J= 106  SRED=    675.72  DISP=         257895.25  S1=   1796.54
I=  18  J= 107  SRED=   1123.18  DISP=         712079.50  S1=   3476.08
I=  18  J= 108  SRED=    501.23  DISP=         147419.08  S1=   1395.16
I=  18  J= 109  SRED=    849.14  DISP=         396970.16  S1=   2460.94
I=  18  J= 110  SRED=   1204.31  DISP=         838466.25  S1=   3573.97
I=  18  J= 111  SRED=   1088.65  DISP=         885928.62  S1=   3176.64
I=  18  J= 112  SRED=    978.26  DISP=         720749.81  S1=   2829.42
I=  18  J= 113  SRED=   1032.94  DISP=         589941.75  S1=   2687.35
I=  18  J= 114  SRED=    844.24  DISP=         546628.62  S1=   2594.25
I=  18  J= 115  SRED=    269.26  DISP=          37738.27  S1=    707.30
I=  18  J= 116  SRED=   1823.59  DISP=        1819568.50  S1=   5010.19
I=  18  J= 117  SRED=    174.91  DISP=          18869.52  S1=    514.83
I=  18  J= 118  SRED=   1021.26  DISP=         931872.25  S1=   3602.02
I=  18  J= 119  SRED=    595.20  DISP=         209639.72  S1=   1539.66
I=  18  J= 120  SRED=   1253.83  DISP=         965054.00  S1=   3957.17
I=  18  J= 121  SRED=    656.15  DISP=         232227.67  S1=   1942.14
I=  18  J= 122  SRED=    306.26  DISP=          67776.84  S1=    833.78
I=  18  J= 123  SRED=   1019.62  DISP=         689339.12  S1=   2826.68
I=  18  J= 124  SRED=   1142.05  DISP=         791469.88  S1=   3239.56
I=  18  J= 125  SRED=    254.24  DISP=          37289.07  S1=    669.80
I=  18  J= 126  SRED=   1348.69  DISP=        1417103.88  S1=   3890.00
I=  18  J= 127  SRED=    363.60  DISP=          81976.95  S1=   1198.85
I=  18  J= 128  SRED=    190.07  DISP=          28581.97  S1=    567.51
I=  18  J= 129  SRED=   1092.81  DISP=         917088.06  S1=   3493.73
I=  18  J= 130  SRED=    785.98  DISP=         367354.88  S1=   2212.67
I=  18  J= 131  SRED=    525.14  DISP=         196071.58  S1=   1384.22
I=  18  J= 132  SRED=    628.84  DISP=         183617.98  S1=   1684.08
I=  18  J= 133  SRED=   1244.92  DISP=         713287.94  S1=   2949.17
I=  18  J= 134  SRED=    937.68  DISP=         446136.41  S1=   2732.98
I=  18  J= 135  SRED=    558.29  DISP=         155726.47  S1=   1378.37
I=  18  J= 136  SRED=   1284.24  DISP=        1624249.50  S1=   4443.50
I=  18  J= 137  SRED=    290.28  DISP=          65757.05  S1=    900.62
I=  18  J= 138  SRED=   1403.34  DISP=         990779.56  S1=   3462.60
I=  18  J= 139  SRED=    241.69  DISP=          39448.93  S1=    711.52
I=  18  J= 140  SRED=   1213.98  DISP=         712742.31  S1=   3435.70
I=  18  J= 141  SRED=   1174.35  DISP=        1062994.88  S1=   3446.22
I=  18  J= 142  SRED=    252.90  DISP=          43675.44  S1=    751.48
I=  18  J= 143  SRED=   1443.04  DISP=        1232928.88  S1=   3640.59
I=  18  J= 144  SRED=    708.32  DISP=         252572.89  S1=   1931.19
I=  18  J= 145  SRED=    966.94  DISP=         586411.19  S1=   2799.35
I=  18  J= 146  SRED=   1055.44  DISP=         829808.38  S1=   2989.86
I=  18  J= 147  SRED=    191.22  DISP=          23988.53  S1=    580.05
I=  18  J= 148  SRED=    331.07  DISP=          91743.07  S1=    909.76
I=  18  J= 149  SRED=   1378.60  DISP=        1207199.25  S1=   4301.02
I=  18  J= 150  SRED=    746.58  DISP=         321966.28  S1=   2082.31
I=  18  J= 151  SRED=   1135.68  DISP=         649802.25  S1=   3158.63
I=  18  J= 152  SRED=    981.26  DISP=         673604.75  S1=   2730.68
I=  18  J= 153  SRED=   1162.93  DISP=        1062208.75  S1=   3447.81
I=  18  J= 154  SRED=    794.74  DISP=         375220.66  S1=   2019.73
I=  18  J= 155  SRED=    960.95  DISP=         419389.69  S1=   2312.13
I=  18  J= 156  SRED=   1354.79  DISP=        1478066.12  S1=   4335.50
I=  18  J= 157  SRED=    167.53  DISP=          24026.28  S1=    465.59
I=  18  J= 158  SRED=   1306.72  DISP=        1244455.38  S1=   3952.21
I=  18  J= 159  SRED=    315.98  DISP=          52239.79  S1=    874.28
I=  18  J= 160  SRED=    409.04  DISP=         161515.84  S1=   1352.30
I=  18  J= 161  SRED=    219.19  DISP=          24394.95  S1=    624.67
I=  18  J= 162  SRED=    970.92  DISP=         455507.84  S1=   2718.81
I=  18  J= 163  SRED=    573.51  DISP=         227049.08  S1=   1642.70
I=  18  J= 164  SRED=    596.26  DISP=         239704.88  S1=   1588.63
I=  18  J= 165  SRED=    842.01  DISP=         413653.25  S1=   2552.52
I=  18  J= 166  SRED=    367.08  DISP=          61627.82  S1=    866.65
I=  18  J= 167  SRED=    577.13  DISP=         193346.75  S1=   1435.30
I=  18  J= 168  SRED=    694.50  DISP=         310742.31  S1=   1901.34
I=  18  J= 169  SRED=    311.91  DISP=          94192.76  S1=    955.08
I=  18  J= 170  SRED=    732.24  DISP=         400618.06  S1=   1971.80
I=  18  J= 171  SRED=    280.12  DISP=          38224.30  S1=    726.96
I=  18  J= 172  SRED=    416.79  DISP=         135023.11  S1=   1295.78
I=  18  J= 173  SRED=    699.46  DISP=         367415.50  S1=   2033.71
I=  18  J= 174  SRED=    609.37  DISP=         229699.08  S1=   1864.79
I=  18  J= 175  SRED=    914.57  DISP=         509888.09  S1=   2628.65
I=  18  J= 176  SRED=    967.35  DISP=         574599.50  S1=   2440.34
I=  18  J= 177  SRED=   1428.48  DISP=        1484165.88  S1=   4152.69
I=  18  J= 178  SRED=    469.67  DISP=         174355.81  S1=   1305.14
I=  18  J= 179  SRED=    910.32  DISP=         507949.69  S1=   2412.61
I=  18  J= 180  SRED=    952.54  DISP=         422424.50  S1=   2626.14
I=  18  J= 181  SRED=    864.95  DISP=         503391.56  S1=   2726.17
I=  18  J= 182  SRED=    502.42  DISP=          99217.86  S1=   1383.17
I=  18  J= 183  SRED=    100.63  DISP=           4928.91  S1=    284.03
I=  18  J= 184  SRED=    687.73  DISP=         246558.33  S1=   1833.27
I=  18  J= 185  SRED=    378.83  DISP=          90843.11  S1=   1162.94
I=  18  J= 186  SRED=    974.25  DISP=         486768.38  S1=   2887.20
I=  18  J= 187  SRED=    894.75  DISP=         358129.34  S1=   2280.95
I=  18  J= 188  SRED=    417.74  DISP=          75302.53  S1=   1047.24
I=  18  J= 189  SRED=    612.17  DISP=         215077.98  S1=   1733.85
I=  18  J= 190  SRED=   1089.18  DISP=         721122.69  S1=   3277.13
I=  18  J= 191  SRED=    926.28  DISP=         691257.44  S1=   3155.49
I=  18  J= 192  SRED=    738.23  DISP=         356154.78  S1=   2056.98
I=  18  J= 193  SRED=    346.49  DISP=          78585.80  S1=    984.95
I=  18  J= 194  SRED=    783.84  DISP=         538079.25  S1=   2709.87
I=  18  J= 195  SRED=    461.90  DISP=         117610.46  S1=   1240.31
I=  19  J=   1  SRED=   1958.77  DISP=        1930653.38  S1=   5162.70
I=  19  J=   2  SRED=   2760.29  DISP=        4421200.50  S1=   6899.09
I=  19  J=   3  SRED=   1806.68  DISP=        1814082.00  S1=   4939.00
I=  19  J=   4  SRED=   1615.31  DISP=        1389831.00  S1=   4630.60
I=  19  J=   5  SRED=   1492.56  DISP=         980544.31  S1=   3518.16
I=  19  J=   6  SRED=   1117.51  DISP=         908616.56  S1=   3215.19
I=  19  J=   7  SRED=   1947.89  DISP=        1932886.12  S1=   5818.50
I=  19  J=   8  SRED=   1691.54  DISP=        1315590.25  S1=   4683.24
I=  19  J=   9  SRED=   1252.46  DISP=         791802.69  S1=   3518.31
I=  19  J=  10  SRED=   1950.88  DISP=        2072406.50  S1=   5474.26
I=  19  J=  11  SRED=    854.18  DISP=         933816.19  S1=   2877.74
I=  19  J=  12  SRED=    976.65  DISP=         441843.41  S1=   2726.29
I=  19  J=  13  SRED=   1006.66  DISP=         571654.38  S1=   2581.68
I=  19  J=  14  SRED=   1868.64  DISP=        1393474.88  S1=   4344.98
I=  19  J=  15  SRED=   2324.91  DISP=        4579736.00  S1=   7101.51
I=  19  J=  16  SRED=   1150.55  DISP=         564802.06  S1=   2624.90
I=  19  J=  17  SRED=   1552.77  DISP=        1582294.00  S1=   4507.48
I=  19  J=  18  SRED=    579.22  DISP=         248341.92  S1=   1813.53
I=  19  J=  20  SRED=   2117.15  DISP=        2837110.25  S1=   5780.38
I=  19  J=  21  SRED=   1510.24  DISP=        1234724.25  S1=   4088.92
I=  19  J=  22  SRED=   3159.91  DISP=        6356091.50  S1=   8081.32
I=  19  J=  23  SRED=   1090.35  DISP=         779878.62  S1=   3216.81
I=  19  J=  24  SRED=   2108.58  DISP=        1975478.00  S1=   5320.96
I=  19  J=  25  SRED=    264.09  DISP=          38784.11  S1=    691.42
I=  19  J=  26  SRED=   1745.14  DISP=        1608111.00  S1=   4759.20
I=  19  J=  27  SRED=   1668.49  DISP=        1914839.00  S1=   5057.93
I=  19  J=  28  SRED=   1569.50  DISP=        1494732.12  S1=   4469.72
I=  19  J=  29  SRED=    965.87  DISP=         727003.50  S1=   2898.33
I=  19  J=  30  SRED=   2069.79  DISP=        2880684.25  S1=   5426.55
I=  19  J=  31  SRED=   1733.12  DISP=        1900645.88  S1=   4818.95
I=  19  J=  32  SRED=   1989.47  DISP=        2298326.75  S1=   4983.02
I=  19  J=  33  SRED=   1576.37  DISP=        1326172.38  S1=   4127.26
I=  19  J=  34  SRED=   1212.00  DISP=         671896.19  S1=   2759.46
I=  19  J=  35  SRED=    536.02  DISP=         235005.86  S1=   1542.43
I=  19  J=  36  SRED=   1575.22  DISP=        1024022.00  S1=   3621.62
I=  19  J=  37  SRED=   1695.70  DISP=        2019239.75  S1=   4593.13
I=  19  J=  38  SRED=   1386.41  DISP=        1399462.50  S1=   3833.79
I=  19  J=  39  SRED=    934.09  DISP=         435642.38  S1=   2643.89
I=  19  J=  40  SRED=   1752.22  DISP=        1917738.38  S1=   4936.29
I=  19  J=  41  SRED=   1917.24  DISP=        2722673.50  S1=   6212.54
I=  19  J=  42  SRED=   1953.57  DISP=        2900357.50  S1=   6495.25
I=  19  J=  43  SRED=   2156.48  DISP=        2961577.75  S1=   5745.21
I=  19  J=  44  SRED=   1582.34  DISP=        1705520.62  S1=   4593.78
I=  19  J=  45  SRED=    499.10  DISP=         153101.41  S1=   1339.09
I=  19  J=  46  SRED=   2413.55  DISP=        3471244.50  S1=   6410.61
I=  19  J=  47  SRED=   1477.97  DISP=        1472334.50  S1=   3954.90
I=  19  J=  48  SRED=   1453.28  DISP=         938998.06  S1=   3580.60
I=  19  J=  49  SRED=   1379.47  DISP=        1177266.62  S1=   3697.23
I=  19  J=  50  SRED=   1443.68  DISP=        1569886.00  S1=   4769.15
I=  19  J=  51  SRED=   2368.97  DISP=        2455697.50  S1=   5829.62
I=  19  J=  52  SRED=    626.10  DISP=         206948.95  S1=   1903.56
I=  19  J=  53  SRED=   1337.71  DISP=        1309979.38  S1=   3671.25
I=  19  J=  54  SRED=    243.02  DISP=          50551.00  S1=    774.21
I=  19  J=  55  SRED=   1516.19  DISP=        1482707.25  S1=   4540.22
I=  19  J=  56  SRED=   1680.84  DISP=        2189870.00  S1=   5982.71
I=  19  J=  57  SRED=   1370.04  DISP=        1564916.25  S1=   4117.83
I=  19  J=  58  SRED=   1473.92  DISP=        1316425.12  S1=   4566.09
I=  19  J=  59  SRED=   1134.69  DISP=         955913.44  S1=   3495.55
I=  19  J=  60  SRED=   1995.83  DISP=        2265122.50  S1=   4979.15
I=  19  J=  61  SRED=   1042.82  DISP=         479055.97  S1=   2508.64
I=  19  J=  62  SRED=   1095.09  DISP=         979134.12  S1=   4189.29
I=  19  J=  63  SRED=   1629.30  DISP=        1625831.62  S1=   4913.07
I=  19  J=  64  SRED=   1526.50  DISP=        1531261.88  S1=   4177.08
I=  19  J=  65  SRED=   2279.62  DISP=        2213236.00  S1=   6025.09
I=  19  J=  66  SRED=   2648.50  DISP=        4296909.50  S1=   8024.41
I=  19  J=  67  SRED=   2759.20  DISP=        3093289.00  S1=   7329.23
I=  19  J=  68  SRED=   1766.77  DISP=        2897720.00  S1=   5885.31
I=  19  J=  69  SRED=   1383.24  DISP=        1390622.38  S1=   4066.00
I=  19  J=  70  SRED=   2572.23  DISP=        4239935.00  S1=   7866.10
I=  19  J=  71  SRED=   2074.26  DISP=        2845775.75  S1=   5714.99
I=  19  J=  72  SRED=    333.79  DISP=          83501.33  S1=    949.39
I=  19  J=  73  SRED=   1916.84  DISP=        2424809.25  S1=   5627.78
I=  19  J=  74  SRED=    927.37  DISP=         382539.69  S1=   2659.79
I=  19  J=  75  SRED=   1225.72  DISP=        1031604.31  S1=   3454.56
I=  19  J=  76  SRED=   2434.82  DISP=        2720797.75  S1=   5893.93
I=  19  J=  77  SRED=   1070.56  DISP=         790601.75  S1=   3452.15
I=  19  J=  78  SRED=   1552.33  DISP=        1464559.38  S1=   4271.77
I=  19  J=  79  SRED=   2857.35  DISP=        5934922.50  S1=   7954.63
I=  19  J=  80  SRED=   1248.96  DISP=         931842.44  S1=   3213.50
I=  19  J=  81  SRED=    622.44  DISP=         441302.22  S1=   2574.92
I=  19  J=  82  SRED=    920.56  DISP=         441757.91  S1=   2683.86
I=  19  J=  83  SRED=    856.05  DISP=         531090.00  S1=   2743.72
I=  19  J=  84  SRED=   2062.42  DISP=        2224549.25  S1=   5466.12
I=  19  J=  85  SRED=    825.97  DISP=         454501.25  S1=   2472.37
I=  19  J=  86  SRED=   1211.68  DISP=        1102287.88  S1=   3417.46
I=  19  J=  87  SRED=   2969.15  DISP=        5147615.00  S1=   9491.06
I=  19  J=  88  SRED=    984.68  DISP=         668997.44  S1=   3058.67
I=  19  J=  89  SRED=   1581.05  DISP=        1708384.62  S1=   4528.04
I=  19  J=  90  SRED=   1906.70  DISP=        2543101.25  S1=   5545.42
I=  19  J=  91  SRED=   2219.91  DISP=        2442925.00  S1=   5796.55
I=  19  J=  92  SRED=    614.39  DISP=         225940.14  S1=   1681.46
I=  19  J=  93  SRED=   1032.36  DISP=         866603.62  S1=   3096.73
I=  19  J=  94  SRED=   1458.88  DISP=        1078149.38  S1=   4374.60
I=  19  J=  95  SRED=   3433.30  DISP=        4875572.50  S1=   7885.87
I=  19  J=  96  SRED=   1682.85  DISP=        1009717.00  S1=   3433.36
I=  19  J=  97  SRED=    843.21  DISP=         455964.72  S1=   2531.01
I=  19  J=  98  SRED=   1093.24  DISP=         517522.72  S1=   2528.10
I=  19  J=  99  SRED=   2057.71  DISP=        2972301.25  S1=   5440.36
I=  19  J= 100  SRED=   2447.34  DISP=        4981371.50  S1=   6738.73
I=  19  J= 101  SRED=    602.74  DISP=         263210.34  S1=   1999.00
I=  19  J= 102  SRED=   2542.69  DISP=        3921753.00  S1=   6231.47
I=  19  J= 103  SRED=   1458.90  DISP=        1391659.12  S1=   4841.53
I=  19  J= 104  SRED=   1449.20  DISP=        1229840.00  S1=   3945.11
I=  19  J= 105  SRED=    530.01  DISP=         171496.44  S1=   1575.68
I=  19  J= 106  SRED=   1148.86  DISP=        1041948.69  S1=   3868.81
I=  19  J= 107  SRED=   2239.61  DISP=        4098969.00  S1=   7009.63
I=  19  J= 108  SRED=    904.20  DISP=         537068.31  S1=   2501.58
I=  19  J= 109  SRED=   1639.69  DISP=        1606019.38  S1=   4595.72
I=  19  J= 110  SRED=   2075.29  DISP=        3302400.25  S1=   6328.00
I=  19  J= 111  SRED=   2298.59  DISP=        2249340.00  S1=   6373.55
I=  19  J= 112  SRED=   2087.69  DISP=        2290295.25  S1=   5727.36
I=  19  J= 113  SRED=   2029.16  DISP=        2052073.25  S1=   5770.06
I=  19  J= 114  SRED=   1794.62  DISP=        2030953.75  S1=   5026.98
I=  19  J= 115  SRED=    435.94  DISP=         133773.50  S1=   1313.40
I=  19  J= 116  SRED=   3060.07  DISP=        4856287.00  S1=   9758.22
I=  19  J= 117  SRED=    305.40  DISP=          61842.69  S1=   1032.20
I=  19  J= 118  SRED=   2196.97  DISP=        3616600.50  S1=   6612.58
I=  19  J= 119  SRED=   1028.24  DISP=         797126.12  S1=   2966.12
I=  19  J= 120  SRED=   2198.68  DISP=        4834085.00  S1=   7353.12
I=  19  J= 121  SRED=   1348.29  DISP=         765987.25  S1=   3489.12
I=  19  J= 122  SRED=    584.57  DISP=         163484.38  S1=   1582.36
I=  19  J= 123  SRED=   2295.39  DISP=        3011673.75  S1=   6066.16
I=  19  J= 124  SRED=   2118.08  DISP=        3864967.50  S1=   7067.33
I=  19  J= 125  SRED=    587.37  DISP=         138134.58  S1=   1588.96
I=  19  J= 126  SRED=   2759.69  DISP=        5635926.00  S1=   8861.74
I=  19  J= 127  SRED=    750.38  DISP=         305114.31  S1=   1957.98
I=  19  J= 128  SRED=    427.47  DISP=         106743.16  S1=   1335.98
I=  19  J= 129  SRED=   2584.48  DISP=        3542976.25  S1=   6150.42
I=  19  J= 130  SRED=   1620.53  DISP=        1760775.75  S1=   4682.18
I=  19  J= 131  SRED=   1098.67  DISP=         898692.94  S1=   2972.78
I=  19  J= 132  SRED=   1326.65  DISP=         977730.19  S1=   3764.41
I=  19  J= 133  SRED=   2228.05  DISP=        2399971.00  S1=   5304.05
I=  19  J= 134  SRED=   1827.69  DISP=        2120320.25  S1=   4965.49
I=  19  J= 135  SRED=   1047.30  DISP=         641598.31  S1=   3298.77
I=  19  J= 136  SRED=   3101.77  DISP=        5565293.50  S1=   8071.70
I=  19  J= 137  SRED=    573.31  DISP=         194033.91  S1=   1689.90
I=  19  J= 138  SRED=   3067.25  DISP=        4478633.00  S1=   8007.64
I=  19  J= 139  SRED=    511.19  DISP=         131910.78  S1=   1427.56
I=  19  J= 140  SRED=   2067.26  DISP=        3551125.00  S1=   6803.26
I=  19  J= 141  SRED=   2527.56  DISP=        3151993.00  S1=   7021.59
I=  19  J= 142  SRED=    494.63  DISP=         175464.70  S1=   1485.03
I=  19  J= 143  SRED=   2605.66  DISP=        3968339.00  S1=   6769.72
I=  19  J= 144  SRED=   1653.37  DISP=        1525603.38  S1=   4090.42
I=  19  J= 145  SRED=   1705.39  DISP=        2636255.75  S1=   5393.61
I=  19  J= 146  SRED=   2121.41  DISP=        2769117.75  S1=   6154.77
I=  19  J= 147  SRED=    366.91  DISP=          98403.82  S1=   1034.93
I=  19  J= 148  SRED=    712.24  DISP=         335970.19  S1=   1846.34
I=  19  J= 149  SRED=   2557.20  DISP=        4587702.50  S1=   7622.38
I=  19  J= 150  SRED=   1587.84  DISP=        1244607.50  S1=   4350.28
I=  19  J= 151  SRED=   1933.11  DISP=        2553884.00  S1=   5065.47
I=  19  J= 152  SRED=   1878.37  DISP=        1860552.38  S1=   4934.33
I=  19  J= 153  SRED=   2331.24  DISP=        4390514.50  S1=   7268.77
I=  19  J= 154  SRED=   1315.38  DISP=        1066992.62  S1=   3545.71
I=  19  J= 155  SRED=   1560.48  DISP=        2287613.50  S1=   5093.09
I=  19  J= 156  SRED=   2586.31  DISP=        3707234.50  S1=   7665.04
I=  19  J= 157  SRED=    351.78  DISP=          81942.70  S1=    962.45
I=  19  J= 158  SRED=   3090.16  DISP=        4558749.00  S1=   7922.44
I=  19  J= 159  SRED=    550.56  DISP=         235675.03  S1=   1546.01
I=  19  J= 160  SRED=    935.65  DISP=         498895.16  S1=   2498.73
I=  19  J= 161  SRED=    440.54  DISP=          93564.95  S1=   1038.90
I=  19  J= 162  SRED=   1682.78  DISP=        2316696.50  S1=   5110.05
I=  19  J= 163  SRED=   1232.05  DISP=         841605.56  S1=   3058.14
I=  19  J= 164  SRED=   1076.24  DISP=         796754.44  S1=   3099.58
I=  19  J= 165  SRED=   1700.68  DISP=        1345223.25  S1=   3965.79
I=  19  J= 166  SRED=    732.54  DISP=         255984.42  S1=   1817.16
I=  19  J= 167  SRED=   1030.45  DISP=         824632.25  S1=   3401.53
I=  19  J= 168  SRED=   1322.75  DISP=        1191596.88  S1=   3657.31
I=  19  J= 169  SRED=    792.57  DISP=         313656.50  S1=   1976.61
I=  19  J= 170  SRED=   1524.49  DISP=        1770000.62  S1=   4228.76
I=  19  J= 171  SRED=    642.49  DISP=         210920.41  S1=   1845.44
I=  19  J= 172  SRED=    960.11  DISP=         544358.50  S1=   2585.41
I=  19  J= 173  SRED=   1470.68  DISP=        1331394.12  S1=   4337.04
I=  19  J= 174  SRED=   1304.41  DISP=        1019861.31  S1=   3102.87
I=  19  J= 175  SRED=   1428.97  DISP=        2138426.75  S1=   4657.46
I=  19  J= 176  SRED=   1837.60  DISP=        1975529.38  S1=   5053.25
I=  19  J= 177  SRED=   2512.75  DISP=        3592529.75  S1=   6992.60
I=  19  J= 178  SRED=    990.09  DISP=         634739.31  S1=   2761.81
I=  19  J= 179  SRED=   1868.59  DISP=        2196744.25  S1=   4779.93
I=  19  J= 180  SRED=   1694.73  DISP=        1641233.25  S1=   4615.91
I=  19  J= 181  SRED=   1705.63  DISP=        2582762.50  S1=   5220.89
I=  19  J= 182  SRED=    791.89  DISP=         478542.78  S1=   2193.53
I=  19  J= 183  SRED=    199.27  DISP=          30154.21  S1=    531.48
I=  19  J= 184  SRED=   1169.82  DISP=        1068224.62  S1=   3742.65
I=  19  J= 185  SRED=    693.16  DISP=         351216.78  S1=   2010.98
I=  19  J= 186  SRED=   1799.39  DISP=        2447405.00  S1=   5309.90
I=  19  J= 187  SRED=   1446.47  DISP=        1553313.75  S1=   4349.36
I=  19  J= 188  SRED=    730.27  DISP=         364872.41  S1=   2103.56
I=  19  J= 189  SRED=   1131.27  DISP=         704372.88  S1=   3127.97
I=  19  J= 190  SRED=   1942.67  DISP=        2210575.75  S1=   5606.30
I=  19  J= 191  SRED=   2149.07  DISP=        2423196.50  S1=   5572.54
I=  19  J= 192  SRED=   1568.38  DISP=        1652451.50  S1=   4418.62
I=  19  J= 193  SRED=    712.35  DISP=         344155.62  S1=   1963.42
I=  19  J= 194  SRED=   1821.95  DISP=        1783551.62  S1=   4705.78
I=  19  J= 195  SRED=    911.50  DISP=         465286.50  S1=   2330.86
I=  20  J=   1  SRED=   3121.90  DISP=        6783199.00  S1=   9369.11
I=  20  J=   2  SRED=   3719.62  DISP=       15216689.00  S1=  12663.51
I=  20  J=   3  SRED=   3350.40  DISP=        8201245.50  S1=  10291.42
I=  20  J=   4  SRED=   3011.24  DISP=        5767768.50  S1=   8888.56
I=  20  J=   5  SRED=   2405.62  DISP=        3176266.75  S1=   6746.89
I=  20  J=   6  SRED=   2361.66  DISP=        3000249.75  S1=   5612.93
I=  20  J=   7  SRED=   3584.25  DISP=        7568976.00  S1=   9353.87
I=  20  J=   8  SRED=   3034.86  DISP=        6627255.50  S1=   8672.51
I=  20  J=   9  SRED=   2344.42  DISP=        3831780.75  S1=   6958.19
I=  20  J=  10  SRED=   2947.27  DISP=        5473556.50  S1=   8502.18
I=  20  J=  11  SRED=   1980.19  DISP=        2631761.50  S1=   5535.43
I=  20  J=  12  SRED=   1469.80  DISP=        1805135.38  S1=   4633.05
I=  20  J=  13  SRED=   1743.98  DISP=        2112036.50  S1=   4969.87
I=  20  J=  14  SRED=   3201.50  DISP=        6317303.00  S1=   8881.77
I=  20  J=  15  SRED=   4506.54  DISP=       13039253.00  S1=  12926.57
I=  20  J=  16  SRED=   2243.66  DISP=        2632996.00  S1=   5826.15
I=  20  J=  17  SRED=   2909.94  DISP=        6276887.50  S1=   8968.87
I=  20  J=  18  SRED=   1092.90  DISP=         705095.12  S1=   2709.86
I=  20  J=  19  SRED=   2229.73  DISP=        3110376.75  S1=   6183.34
I=  20  J=  21  SRED=   2801.46  DISP=        5262129.00  S1=   7702.58
I=  20  J=  22  SRED=   6886.73  DISP=       26259100.00  S1=  18478.11
I=  20  J=  23  SRED=   1570.66  DISP=        3112626.00  S1=   5605.74
I=  20  J=  24  SRED=   4214.71  DISP=        7406542.00  S1=  10992.45
I=  20  J=  25  SRED=    389.59  DISP=         122976.99  S1=   1192.93
I=  20  J=  26  SRED=   2933.37  DISP=        5196305.00  S1=   6878.58
I=  20  J=  27  SRED=   3007.44  DISP=        8596080.00  S1=   9961.62
I=  20  J=  28  SRED=   2895.22  DISP=        5505002.00  S1=   9209.66
I=  20  J=  29  SRED=   1699.68  DISP=        1990296.62  S1=   4483.19
I=  20  J=  30  SRED=   3623.70  DISP=       11471854.00  S1=  12039.07
I=  20  J=  31  SRED=   3219.27  DISP=        6600790.00  S1=   8391.86
I=  20  J=  32  SRED=   3521.81  DISP=        8047171.00  S1=   9855.86
I=  20  J=  33  SRED=   2971.91  DISP=        5603846.50  S1=   9454.07
I=  20  J=  34  SRED=   2139.39  DISP=        2971107.25  S1=   4976.85
I=  20  J=  35  SRED=   1084.80  DISP=         578726.44  S1=   3014.19
I=  20  J=  36  SRED=   2659.94  DISP=        5076712.50  S1=   6958.62
I=  20  J=  37  SRED=   3775.66  DISP=       10026008.00  S1=   9841.21
I=  20  J=  38  SRED=   2675.91  DISP=        5578387.50  S1=   7988.29
I=  20  J=  39  SRED=   1769.42  DISP=        2429824.75  S1=   5262.24
I=  20  J=  40  SRED=   3629.14  DISP=        9267173.00  S1=  11014.15
I=  20  J=  41  SRED=   3550.88  DISP=       10505986.00  S1=  11388.84
I=  20  J=  42  SRED=   3465.46  DISP=        8520793.00  S1=   9361.86
I=  20  J=  43  SRED=   3452.73  DISP=        9174088.00  S1=  10779.93
I=  20  J=  44  SRED=   2808.65  DISP=        5625471.50  S1=   8627.48
I=  20  J=  45  SRED=    896.71  DISP=         556512.06  S1=   2389.57
I=  20  J=  46  SRED=   4229.78  DISP=        8452224.00  S1=  10723.07
I=  20  J=  47  SRED=   2613.68  DISP=        3819823.25  S1=   8044.22
I=  20  J=  48  SRED=   1914.70  DISP=        2982782.00  S1=   7083.26
I=  20  J=  49  SRED=   2819.38  DISP=        5569736.50  S1=   7771.80
I=  20  J=  50  SRED=   2933.68  DISP=        7409915.00  S1=   9420.60
I=  20  J=  51  SRED=   3931.12  DISP=        9506594.00  S1=  11527.98
I=  20  J=  52  SRED=   1151.39  DISP=         837935.50  S1=   3477.94
I=  20  J=  53  SRED=   2102.35  DISP=        4237900.50  S1=   7078.56
I=  20  J=  54  SRED=    397.80  DISP=         143022.20  S1=   1214.28
I=  20  J=  55  SRED=   2747.81  DISP=        5375210.50  S1=   6912.99
I=  20  J=  56  SRED=   4136.35  DISP=        8413402.00  S1=  11122.08
I=  20  J=  57  SRED=   3288.34  DISP=        5923798.00  S1=   8897.93
I=  20  J=  58  SRED=   2475.38  DISP=        4482764.50  S1=   7305.42
I=  20  J=  59  SRED=   2086.65  DISP=        3256904.00  S1=   6028.59
I=  20  J=  60  SRED=   3704.95  DISP=       11845835.00  S1=  12002.64
I=  20  J=  61  SRED=   1800.77  DISP=        2549827.00  S1=   5122.32
I=  20  J=  62  SRED=   2448.63  DISP=        2828195.00  S1=   6288.19
I=  20  J=  63  SRED=   3161.91  DISP=        7749411.50  S1=  10780.79
I=  20  J=  64  SRED=   3066.79  DISP=        4760967.00  S1=   8049.62
I=  20  J=  65  SRED=   3879.75  DISP=        8725423.00  S1=  12131.63
I=  20  J=  66  SRED=   5959.98  DISP=       16350900.00  S1=  14728.33
I=  20  J=  67  SRED=   4805.05  DISP=       14057272.00  S1=  13157.51
I=  20  J=  68  SRED=   3862.54  DISP=        9566099.00  S1=   9918.94
I=  20  J=  69  SRED=   2583.50  DISP=        4781240.00  S1=   7535.46
I=  20  J=  70  SRED=   4516.69  DISP=       13098852.00  S1=  13496.47
I=  20  J=  71  SRED=   4032.51  DISP=        9482753.00  S1=  11750.03
I=  20  J=  72  SRED=    796.77  DISP=         407134.25  S1=   2044.04
I=  20  J=  73  SRED=   3078.86  DISP=        5614706.00  S1=   9638.49
I=  20  J=  74  SRED=   1537.59  DISP=        1815394.88  S1=   4370.08
I=  20  J=  75  SRED=   2396.05  DISP=        3608487.00  S1=   6520.57
I=  20  J=  76  SRED=   4483.57  DISP=       13630664.00  S1=  11484.62
I=  20  J=  77  SRED=   1837.07  DISP=        2273328.00  S1=   5228.11
I=  20  J=  78  SRED=   3211.58  DISP=        3558744.50  S1=   6736.98
I=  20  J=  79  SRED=   5800.10  DISP=       21906102.00  S1=  20254.54
I=  20  J=  80  SRED=   2266.81  DISP=        2972320.75  S1=   5979.88
I=  20  J=  81  SRED=   1645.61  DISP=        2008058.62  S1=   4777.77
I=  20  J=  82  SRED=   1356.26  DISP=        1536392.88  S1=   4230.62
I=  20  J=  83  SRED=   1754.35  DISP=        1430554.12  S1=   4155.48
I=  20  J=  84  SRED=   3684.64  DISP=        9064899.00  S1=  13271.55
I=  20  J=  85  SRED=   1428.69  DISP=         868666.50  S1=   3494.52
I=  20  J=  86  SRED=   2335.02  DISP=        3674201.25  S1=   7213.34
I=  20  J=  87  SRED=   5906.60  DISP=       19448384.00  S1=  15681.58
I=  20  J=  88  SRED=   1800.96  DISP=        3246266.25  S1=   6145.40
I=  20  J=  89  SRED=   3727.00  DISP=        6387028.00  S1=   9245.99
I=  20  J=  90  SRED=   4111.81  DISP=       11786248.00  S1=  10892.52
I=  20  J=  91  SRED=   3411.84  DISP=        9919802.00  S1=  12133.53
I=  20  J=  92  SRED=   1061.70  DISP=         761664.62  S1=   2828.59
I=  20  J=  93  SRED=   2146.34  DISP=        2514548.75  S1=   5309.12
I=  20  J=  94  SRED=   2432.58  DISP=        2835172.75  S1=   5874.29
I=  20  J=  95  SRED=   5094.05  DISP=       20676530.00  S1=  16287.69
I=  20  J=  96  SRED=   2457.92  DISP=        4748241.50  S1=   8026.13
I=  20  J=  97  SRED=   1526.93  DISP=        1479489.12  S1=   5017.29
I=  20  J=  98  SRED=   1995.24  DISP=        1949893.38  S1=   4790.56
I=  20  J=  99  SRED=   4437.42  DISP=       10158450.00  S1=  12750.53
I=  20  J= 100  SRED=   5341.37  DISP=       12622633.00  S1=  15621.49
I=  20  J= 101  SRED=   1307.79  DISP=         940207.81  S1=   3544.43
I=  20  J= 102  SRED=   4295.16  DISP=       14840292.00  S1=  13218.19
I=  20  J= 103  SRED=   2920.22  DISP=        5474280.00  S1=   8388.80
I=  20  J= 104  SRED=   2584.12  DISP=        4258570.50  S1=   7127.15
I=  20  J= 105  SRED=    996.75  DISP=         650218.56  S1=   3149.63
I=  20  J= 106  SRED=   2205.45  DISP=        3042969.75  S1=   5869.35
I=  20  J= 107  SRED=   3841.23  DISP=       14561764.00  S1=  12528.02
I=  20  J= 108  SRED=   1673.45  DISP=        1982941.25  S1=   4190.51
I=  20  J= 109  SRED=   3547.25  DISP=        6386878.00  S1=   9369.13
I=  20  J= 110  SRED=   4240.95  DISP=       12531310.00  S1=  13588.70
I=  20  J= 111  SRED=   4134.00  DISP=        9852868.00  S1=  11590.76
I=  20  J= 112  SRED=   3961.68  DISP=        8998902.00  S1=  11458.13
I=  20  J= 113  SRED=   4147.31  DISP=        7831227.00  S1=  11205.05
I=  20  J= 114  SRED=   3416.03  DISP=        6964107.00  S1=  10467.04
I=  20  J= 115  SRED=    837.40  DISP=         464920.28  S1=   2167.30
I=  20  J= 116  SRED=   7102.65  DISP=       19918376.00  S1=  19047.91
I=  20  J= 117  SRED=    579.26  DISP=         187146.36  S1=   1443.46
I=  20  J= 118  SRED=   4469.53  DISP=       10833738.00  S1=  11911.88
I=  20  J= 119  SRED=   2129.30  DISP=        2438582.75  S1=   5333.39
I=  20  J= 120  SRED=   5227.02  DISP=       16786074.00  S1=  12934.53
I=  20  J= 121  SRED=   2628.77  DISP=        3443053.00  S1=   7170.00
I=  20  J= 122  SRED=   1259.33  DISP=         895790.25  S1=   3395.34
I=  20  J= 123  SRED=   3495.35  DISP=       10415071.00  S1=  11409.57
I=  20  J= 124  SRED=   4131.07  DISP=       10292422.00  S1=  12888.89
I=  20  J= 125  SRED=    948.00  DISP=         617214.62  S1=   2837.20
I=  20  J= 126  SRED=   5573.51  DISP=       20440918.00  S1=  15686.69
I=  20  J= 127  SRED=   1323.49  DISP=        1435729.75  S1=   3647.18
I=  20  J= 128  SRED=    660.92  DISP=         361023.47  S1=   2219.35
I=  20  J= 129  SRED=   4553.42  DISP=       16266765.00  S1=  15544.51
I=  20  J= 130  SRED=   3111.33  DISP=        4720066.50  S1=   8911.20
I=  20  J= 131  SRED=   2174.73  DISP=        3258351.50  S1=   6001.18
I=  20  J= 132  SRED=   2344.86  DISP=        2727780.00  S1=   6114.12
I=  20  J= 133  SRED=   3756.28  DISP=       10284368.00  S1=  10352.86
I=  20  J= 134  SRED=   3481.33  DISP=        5303619.00  S1=  10022.64
I=  20  J= 135  SRED=   1926.31  DISP=        2625783.50  S1=   5938.47
I=  20  J= 136  SRED=   5692.32  DISP=       14999941.00  S1=  13388.96
I=  20  J= 137  SRED=   1133.07  DISP=         863293.81  S1=   3685.48
I=  20  J= 138  SRED=   4549.65  DISP=       17278740.00  S1=  14603.83
I=  20  J= 139  SRED=    906.20  DISP=         409007.81  S1=   2471.48
I=  20  J= 140  SRED=   4113.25  DISP=       13819199.00  S1=  12109.08
I=  20  J= 141  SRED=   4126.76  DISP=       14700161.00  S1=  14042.00
I=  20  J= 142  SRED=    929.10  DISP=         726877.88  S1=   2857.47
I=  20  J= 143  SRED=   4722.52  DISP=       14315551.00  S1=  12822.74
I=  20  J= 144  SRED=   2237.10  DISP=        5899659.50  S1=   8834.66
I=  20  J= 145  SRED=   3384.30  DISP=        9971550.00  S1=  10123.51
I=  20  J= 146  SRED=   4711.02  DISP=       12169107.00  S1=  12524.24
I=  20  J= 147  SRED=    669.10  DISP=         331318.75  S1=   2226.46
I=  20  J= 148  SRED=   1232.32  DISP=        1083808.12  S1=   3783.71
I=  20  J= 149  SRED=   4586.97  DISP=       13546077.00  S1=  15180.71
I=  20  J= 150  SRED=   2451.73  DISP=        4874827.50  S1=   7256.56
I=  20  J= 151  SRED=   4117.85  DISP=        7779487.00  S1=  11216.96
I=  20  J= 152  SRED=   3756.01  DISP=        8415598.00  S1=  10315.15
I=  20  J= 153  SRED=   3514.01  DISP=       14179429.00  S1=  11681.61
I=  20  J= 154  SRED=   2508.51  DISP=        3386084.50  S1=   6962.59
I=  20  J= 155  SRED=   3496.28  DISP=        6710454.50  S1=  10036.77
I=  20  J= 156  SRED=   5934.61  DISP=       22155764.00  S1=  16033.75
I=  20  J= 157  SRED=    627.43  DISP=         200967.95  S1=   1602.21
I=  20  J= 158  SRED=   4920.65  DISP=       18394896.00  S1=  14202.56
I=  20  J= 159  SRED=   1234.05  DISP=         633257.88  S1=   3001.00
I=  20  J= 160  SRED=   2008.62  DISP=        2120129.50  S1=   5246.82
I=  20  J= 161  SRED=    646.87  DISP=         328444.06  S1=   1844.37
I=  20  J= 162  SRED=   4048.16  DISP=        7284787.50  S1=  10336.29
I=  20  J= 163  SRED=   2199.02  DISP=        3548870.25  S1=   5990.48
I=  20  J= 164  SRED=   2237.29  DISP=        2890230.25  S1=   5756.86
I=  20  J= 165  SRED=   3286.14  DISP=        6628158.00  S1=   8876.99
I=  20  J= 166  SRED=   1423.61  DISP=         746219.56  S1=   3314.94
I=  20  J= 167  SRED=   1985.78  DISP=        2985529.25  S1=   5912.55
I=  20  J= 168  SRED=   2865.61  DISP=        4848560.00  S1=   6697.11
I=  20  J= 169  SRED=   1136.65  DISP=         995102.81  S1=   3765.34
I=  20  J= 170  SRED=   2896.63  DISP=        5605207.50  S1=   9078.61
I=  20  J= 171  SRED=   1164.57  DISP=         610598.62  S1=   3289.27
I=  20  J= 172  SRED=   1630.47  DISP=        2546663.00  S1=   5027.00
I=  20  J= 173  SRED=   2434.14  DISP=        4100323.00  S1=   6576.69
I=  20  J= 174  SRED=   2376.18  DISP=        3299892.75  S1=   7772.49
I=  20  J= 175  SRED=   3241.99  DISP=        6443074.50  S1=   9295.16
I=  20  J= 176  SRED=   3513.57  DISP=        7471181.00  S1=   9220.92
I=  20  J= 177  SRED=   5538.06  DISP=       16331427.00  S1=  13578.51
I=  20  J= 178  SRED=   1834.17  DISP=        1864273.25  S1=   4716.34
I=  20  J= 179  SRED=   3451.15  DISP=        8106862.00  S1=  10297.55
I=  20  J= 180  SRED=   3492.45  DISP=        6943223.50  S1=   8249.85
I=  20  J= 181  SRED=   2953.75  DISP=       10181500.00  S1=  10141.57
I=  20  J= 182  SRED=   1741.01  DISP=        1940020.00  S1=   4956.48
I=  20  J= 183  SRED=    340.61  DISP=          87033.48  S1=    940.22
I=  20  J= 184  SRED=   2446.11  DISP=        4340092.00  S1=   6966.65
I=  20  J= 185  SRED=   1399.06  DISP=        1262284.00  S1=   3896.05
I=  20  J= 186  SRED=   3466.49  DISP=       10052460.00  S1=  11924.42
I=  20  J= 187  SRED=   2492.97  DISP=        5792357.50  S1=   7961.26
I=  20  J= 188  SRED=   1725.31  DISP=        1638046.25  S1=   4453.33
I=  20  J= 189  SRED=   2247.72  DISP=        3043723.25  S1=   5567.68
I=  20  J= 190  SRED=   4340.92  DISP=        9263323.00  S1=   9703.25
I=  20  J= 191  SRED=   4114.40  DISP=        8869245.00  S1=  10781.32
I=  20  J= 192  SRED=   3159.87  DISP=        4870126.00  S1=   9218.25
I=  20  J= 193  SRED=   1564.48  DISP=        1390212.38  S1=   4591.27
I=  20  J= 194  SRED=   3305.37  DISP=        5236876.50  S1=   8651.42
I=  20  J= 195  SRED=   1535.60  DISP=        1612683.12  S1=   5066.96
I=  21  J=   1  SRED=   2601.50  DISP=        4080380.00  S1=   7271.35
I=  21  J=   2  SRED=   2838.16  DISP=        5435495.50  S1=   9045.89
I=  21  J=   3  SRED=   2234.04  DISP=        3989398.75  S1=   6318.53
I=  21  J=   4  SRED=   1977.88  DISP=        2033219.12  S1=   5219.51
I=  21  J=   5  SRED=   1732.42  DISP=        1769029.38  S1=   5018.65
I=  21  J=   6  SRED=   1354.70  DISP=        1558257.50  S1=   4290.48
I=  21  J=   7  SRED=   2164.43  DISP=        4270673.50  S1=   7963.67
I=  21  J=   8  SRED=   2066.14  DISP=        2434889.00  S1=   5539.15
I=  21  J=   9  SRED=   1400.10  DISP=        1905166.50  S1=   4962.89
I=  21  J=  10  SRED=   2271.42  DISP=        2587641.25  S1=   5282.26
I=  21  J=  11  SRED=   1438.42  DISP=        1216355.38  S1=   3926.84
I=  21  J=  12  SRED=   1251.88  DISP=         980431.00  S1=   3102.70
I=  21  J=  13  SRED=   1278.01  DISP=         945617.19  S1=   3086.70
I=  21  J=  14  SRED=   1968.36  DISP=        3808266.00  S1=   7042.33
I=  21  J=  15  SRED=   3259.21  DISP=        4848678.00  S1=   9193.91
I=  21  J=  16  SRED=   1444.55  DISP=         888287.19  S1=   4004.74
I=  21  J=  17  SRED=   1934.43  DISP=        2964759.25  S1=   6775.48
I=  21  J=  18  SRED=    723.71  DISP=         453294.75  S1=   2499.81
I=  21  J=  19  SRED=   1454.26  DISP=        1595162.00  S1=   4531.41
I=  21  J=  20  SRED=   3015.36  DISP=        5678963.50  S1=   8233.77
I=  21  J=  22  SRED=   4091.70  DISP=        9675785.00  S1=  11167.05
I=  21  J=  23  SRED=   1423.12  DISP=        1423280.50  S1=   4336.87
I=  21  J=  24  SRED=   2660.25  DISP=        4533078.50  S1=   7202.40
I=  21  J=  25  SRED=    307.40  DISP=          53379.84  S1=    908.82
I=  21  J=  26  SRED=   2351.51  DISP=        2833122.25  S1=   5960.14
I=  21  J=  27  SRED=   2009.33  DISP=        2834194.50  S1=   6597.55
I=  21  J=  28  SRED=   2128.42  DISP=        2145763.00  S1=   5701.04
I=  21  J=  29  SRED=    995.53  DISP=         645487.12  S1=   2418.01
I=  21  J=  30  SRED=   2580.63  DISP=        4359306.00  S1=   8260.42
I=  21  J=  31  SRED=   2148.92  DISP=        2143417.25  S1=   5619.10
I=  21  J=  32  SRED=   2390.64  DISP=        3605279.00  S1=   7122.18
I=  21  J=  33  SRED=   1943.73  DISP=        1807489.00  S1=   5242.39
I=  21  J=  34  SRED=   1346.54  DISP=        1491303.00  S1=   3918.75
I=  21  J=  35  SRED=    796.34  DISP=         324738.44  S1=   2306.61
I=  21  J=  36  SRED=   1694.03  DISP=        2053207.88  S1=   4650.28
I=  21  J=  37  SRED=   2462.86  DISP=        3239098.25  S1=   7237.45
I=  21  J=  38  SRED=   1800.77  DISP=        1915430.62  S1=   5993.87
I=  21  J=  39  SRED=   1115.01  DISP=        1047539.62  S1=   3773.71
I=  21  J=  40  SRED=   2649.65  DISP=        3503307.25  S1=   7293.55
I=  21  J=  41  SRED=   2810.31  DISP=        4329568.00  S1=   7449.58
I=  21  J=  42  SRED=   2771.85  DISP=        5100414.00  S1=   7853.29
I=  21  J=  43  SRED=   2355.19  DISP=        4115673.75  S1=   6234.00
I=  21  J=  44  SRED=   1973.21  DISP=        3429973.00  S1=   6443.00
I=  21  J=  45  SRED=    603.40  DISP=         283787.22  S1=   1736.96
I=  21  J=  46  SRED=   2972.63  DISP=        6166537.00  S1=   7514.71
I=  21  J=  47  SRED=   2152.79  DISP=        2587849.00  S1=   5788.05
I=  21  J=  48  SRED=   1462.06  DISP=        1651680.00  S1=   4545.47
I=  21  J=  49  SRED=   1692.02  DISP=        2342681.00  S1=   5143.67
I=  21  J=  50  SRED=   1678.07  DISP=        3066270.75  S1=   6140.21
I=  21  J=  51  SRED=   2528.59  DISP=        4711085.50  S1=   7893.79
I=  21  J=  52  SRED=    760.09  DISP=         450675.28  S1=   2303.87
I=  21  J=  53  SRED=   1620.06  DISP=        1812550.50  S1=   4657.05
I=  21  J=  54  SRED=    338.36  DISP=          61236.02  S1=   1103.68
I=  21  J=  55  SRED=   1893.64  DISP=        2568268.50  S1=   5083.10
I=  21  J=  56  SRED=   2295.08  DISP=        3450573.50  S1=   6467.05
I=  21  J=  57  SRED=   2131.73  DISP=        2026461.38  S1=   5149.15
I=  21  J=  58  SRED=   1986.54  DISP=        1863706.00  S1=   4945.03
I=  21  J=  59  SRED=   1530.28  DISP=        1433071.62  S1=   4211.87
I=  21  J=  60  SRED=   2500.88  DISP=        4295583.00  S1=   7518.91
I=  21  J=  61  SRED=   1494.18  DISP=         819745.00  S1=   3747.53
I=  21  J=  62  SRED=   1409.51  DISP=        1380075.00  S1=   4301.21
I=  21  J=  63  SRED=   2387.07  DISP=        3316139.25  S1=   6631.04
I=  21  J=  64  SRED=   1631.61  DISP=        2836323.50  S1=   4541.76
I=  21  J=  65  SRED=   2619.62  DISP=        5716263.00  S1=   8557.83
I=  21  J=  66  SRED=   3592.70  DISP=        6245475.50  S1=   9284.94
I=  21  J=  67  SRED=   3122.66  DISP=        7103255.50  S1=   8652.25
I=  21  J=  68  SRED=   2705.57  DISP=        4252059.00  S1=   6625.60
I=  21  J=  69  SRED=   1942.04  DISP=        2402247.75  S1=   5205.37
I=  21  J=  70  SRED=   2987.84  DISP=        6978134.00  S1=   9609.41
I=  21  J=  71  SRED=   2566.12  DISP=        3869612.25  S1=   8053.51
I=  21  J=  72  SRED=    540.28  DISP=         188733.27  S1=   1547.55
I=  21  J=  73  SRED=   2472.18  DISP=        3695406.25  S1=   6354.67
I=  21  J=  74  SRED=   1268.42  DISP=         741650.12  S1=   3272.12
I=  21  J=  75  SRED=   1706.23  DISP=        1208472.75  S1=   4576.12
I=  21  J=  76  SRED=   2931.35  DISP=        5349461.00  S1=   8290.17
I=  21  J=  77  SRED=   1399.18  DISP=        1043157.88  S1=   3782.47
I=  21  J=  78  SRED=   1786.96  DISP=        2574674.00  S1=   4839.49
I=  21  J=  79  SRED=   3959.61  DISP=        9281329.00  S1=  10451.63
I=  21  J=  80  SRED=   1435.58  DISP=        1780760.12  S1=   3977.42
I=  21  J=  81  SRED=   1088.50  DISP=         704670.00  S1=   3146.02
I=  21  J=  82  SRED=   1106.53  DISP=         760426.19  S1=   3446.03
I=  21  J=  83  SRED=   1149.83  DISP=         703955.38  S1=   2982.38
I=  21  J=  84  SRED=   2354.24  DISP=        4361576.00  S1=   7446.05
I=  21  J=  85  SRED=    984.34  DISP=         725474.31  S1=   2971.36
I=  21  J=  86  SRED=   1695.63  DISP=        1492211.25  S1=   4017.08
I=  21  J=  87  SRED=   4140.64  DISP=       10311661.00  S1=  10940.60
I=  21  J=  88  SRED=   1194.29  DISP=        1269337.00  S1=   3634.27
I=  21  J=  89  SRED=   2216.34  DISP=        3682317.00  S1=   7315.52
I=  21  J=  90  SRED=   3157.78  DISP=        3700241.25  S1=   7158.79
I=  21  J=  91  SRED=   2363.99  DISP=        3916118.25  S1=   7265.08
I=  21  J=  92  SRED=    792.55  DISP=         245757.95  S1=   2116.35
I=  21  J=  93  SRED=   1365.21  DISP=        1629385.38  S1=   3849.34
I=  21  J=  94  SRED=   1898.51  DISP=        1824593.62  S1=   5406.29
I=  21  J=  95  SRED=   3297.69  DISP=        9533488.00  S1=  11508.12
I=  21  J=  96  SRED=   1926.69  DISP=        1897063.12  S1=   5134.16
I=  21  J=  97  SRED=   1182.18  DISP=         658470.31  S1=   3599.32
I=  21  J=  98  SRED=   1320.06  DISP=        1094404.00  S1=   4472.22
I=  21  J=  99  SRED=   2887.31  DISP=        6765828.00  S1=   9620.99
I=  21  J= 100  SRED=   2854.57  DISP=        6456529.00  S1=   8763.77
I=  21  J= 101  SRED=    800.71  DISP=         278041.12  S1=   2193.48
I=  21  J= 102  SRED=   2927.55  DISP=        5381225.50  S1=   8242.45
I=  21  J= 103  SRED=   1688.95  DISP=        2082399.62  S1=   5489.33
I=  21  J= 104  SRED=   1666.13  DISP=        1637546.62  S1=   5282.67
I=  21  J= 105  SRED=    642.36  DISP=         315186.62  S1=   2054.53
I=  21  J= 106  SRED=   1625.43  DISP=        1626436.62  S1=   5159.61
I=  21  J= 107  SRED=   2992.13  DISP=        5826389.50  S1=   8026.30
I=  21  J= 108  SRED=   1106.96  DISP=         581963.44  S1=   2801.83
I=  21  J= 109  SRED=   1763.72  DISP=        3599426.50  S1=   5284.02
I=  21  J= 110  SRED=   2657.28  DISP=        6707630.00  S1=   9629.08
I=  21  J= 111  SRED=   2854.62  DISP=        5544106.00  S1=   8257.40
I=  21  J= 112  SRED=   2943.53  DISP=        4650835.50  S1=   7704.20
I=  21  J= 113  SRED=   3116.76  DISP=        4742213.00  S1=   7486.21
I=  21  J= 114  SRED=   2362.21  DISP=        3670576.25  S1=   6214.38
I=  21  J= 115  SRED=    611.91  DISP=         211099.72  S1=   1551.28
I=  21  J= 116  SRED=   4433.10  DISP=        9606092.00  S1=  12783.46
I=  21  J= 117  SRED=    402.50  DISP=         110022.15  S1=   1117.65
I=  21  J= 118  SRED=   2776.14  DISP=        5725171.00  S1=   7970.88
I=  21  J= 119  SRED=   1419.43  DISP=        1361686.25  S1=   4165.49
I=  21  J= 120  SRED=   3231.21  DISP=        8292358.00  S1=   8632.64
I=  21  J= 121  SRED=   1579.88  DISP=        1588578.12  S1=   4946.52
I=  21  J= 122  SRED=    677.83  DISP=         341917.09  S1=   1751.29
I=  21  J= 123  SRED=   3023.48  DISP=        4715642.00  S1=   8230.28
I=  21  J= 124  SRED=   2892.94  DISP=        5444282.00  S1=   8209.09
I=  21  J= 125  SRED=    687.12  DISP=         276827.69  S1=   1927.05
I=  21  J= 126  SRED=   3965.27  DISP=        9557401.00  S1=  11235.28
I=  21  J= 127  SRED=    931.65  DISP=         437081.06  S1=   2468.67
I=  21  J= 128  SRED=    594.05  DISP=         186521.50  S1=   1623.22
I=  21  J= 129  SRED=   3692.38  DISP=        8413538.00  S1=  10600.14
I=  21  J= 130  SRED=   2121.75  DISP=        2592158.00  S1=   6373.19
I=  21  J= 131  SRED=   1614.47  DISP=        1232603.12  S1=   3868.88
I=  21  J= 132  SRED=   1424.56  DISP=        1811767.25  S1=   3778.23
I=  21  J= 133  SRED=   3111.01  DISP=        4365185.00  S1=   7759.98
I=  21  J= 134  SRED=   2025.04  DISP=        3556497.50  S1=   5992.36
I=  21  J= 135  SRED=   1351.62  DISP=         896144.62  S1=   3461.14
I=  21  J= 136  SRED=   3560.78  DISP=        6110501.00  S1=   9648.94
I=  21  J= 137  SRED=    707.64  DISP=         338816.38  S1=   2215.39
I=  21  J= 138  SRED=   3623.42  DISP=        7468352.00  S1=   9666.17
I=  21  J= 139  SRED=    530.61  DISP=         221421.19  S1=   1689.30
I=  21  J= 140  SRED=   3233.46  DISP=        5748125.50  S1=   8383.32
I=  21  J= 141  SRED=   3334.58  DISP=        6750194.50  S1=   9064.65
I=  21  J= 142  SRED=    622.92  DISP=         309499.25  S1=   1590.95
I=  21  J= 143  SRED=   3427.04  DISP=        5925285.00  S1=  10939.71
I=  21  J= 144  SRED=   1912.99  DISP=        2093248.12  S1=   6178.49
I=  21  J= 145  SRED=   2320.15  DISP=        3238808.00  S1=   6789.28
I=  21  J= 146  SRED=   2697.64  DISP=        6242473.50  S1=   8194.90
I=  21  J= 147  SRED=    478.30  DISP=         165378.84  S1=   1443.87
I=  21  J= 148  SRED=    858.15  DISP=         425968.53  S1=   2362.79
I=  21  J= 149  SRED=   3406.07  DISP=        8287060.50  S1=  10361.10
I=  21  J= 150  SRED=   1798.18  DISP=        1809811.75  S1=   5461.19
I=  21  J= 151  SRED=   2864.14  DISP=        4899703.00  S1=   7990.39
I=  21  J= 152  SRED=   2220.28  DISP=        4328562.50  S1=   6950.94
I=  21  J= 153  SRED=   2942.38  DISP=        5101266.50  S1=   8340.73
I=  21  J= 154  SRED=   1773.27  DISP=        1942415.62  S1=   4861.90
I=  21  J= 155  SRED=   2262.04  DISP=        3384984.00  S1=   6947.11
I=  21  J= 156  SRED=   4230.71  DISP=        8422378.00  S1=  11876.27
I=  21  J= 157  SRED=    415.47  DISP=         103398.06  S1=   1046.81
I=  21  J= 158  SRED=   3177.09  DISP=        8551258.00  S1=   9349.60
I=  21  J= 159  SRED=    723.64  DISP=         362667.03  S1=   2198.51
I=  21  J= 160  SRED=   1274.79  DISP=        1054735.75  S1=   3434.98
I=  21  J= 161  SRED=    551.36  DISP=         160423.02  S1=   1295.51
I=  21  J= 162  SRED=   2222.59  DISP=        4063140.50  S1=   6984.67
I=  21  J= 163  SRED=   1639.47  DISP=        1535542.25  S1=   4320.35
I=  21  J= 164  SRED=   1492.72  DISP=        1613651.25  S1=   4665.88
I=  21  J= 165  SRED=   2280.78  DISP=        3056791.50  S1=   5891.70
I=  21  J= 166  SRED=    805.75  DISP=         403630.84  S1=   2198.27
I=  21  J= 167  SRED=   1412.96  DISP=        1374564.38  S1=   4057.27
I=  21  J= 168  SRED=   1873.43  DISP=        2254527.50  S1=   5700.96
I=  21  J= 169  SRED=    883.27  DISP=         420398.47  S1=   2470.13
I=  21  J= 170  SRED=   1968.48  DISP=        2334849.00  S1=   5275.23
I=  21  J= 171  SRED=    707.71  DISP=         504880.16  S1=   2165.91
I=  21  J= 172  SRED=   1090.66  DISP=         943136.62  S1=   3980.36
I=  21  J= 173  SRED=   1733.76  DISP=        1528725.62  S1=   4716.55
I=  21  J= 174  SRED=   1657.73  DISP=        1245992.25  S1=   4147.86
I=  21  J= 175  SRED=   2080.55  DISP=        3123524.25  S1=   6365.70
I=  21  J= 176  SRED=   1945.69  DISP=        3538966.75  S1=   6360.97
I=  21  J= 177  SRED=   2958.91  DISP=        7946882.00  S1=   9922.39
I=  21  J= 178  SRED=   1148.64  DISP=        1090298.00  S1=   3478.63
I=  21  J= 179  SRED=   2705.04  DISP=        3796122.50  S1=   7139.32
I=  21  J= 180  SRED=   1879.25  DISP=        3169096.75  S1=   6142.52
I=  21  J= 181  SRED=   2347.32  DISP=        3507452.75  S1=   7703.97
I=  21  J= 182  SRED=   1157.88  DISP=         936393.69  S1=   2948.64
I=  21  J= 183  SRED=    237.54  DISP=          36373.20  S1=    624.20
I=  21  J= 184  SRED=   1472.70  DISP=        1482159.25  S1=   4356.18
I=  21  J= 185  SRED=    983.34  DISP=         579292.75  S1=   2783.02
I=  21  J= 186  SRED=   2392.82  DISP=        3811777.25  S1=   6722.95
I=  21  J= 187  SRED=   1742.69  DISP=        1974448.12  S1=   4593.69
I=  21  J= 188  SRED=   1027.42  DISP=         617716.38  S1=   2566.05
I=  21  J= 189  SRED=   1235.04  DISP=        1685064.25  S1=   4842.11
I=  21  J= 190  SRED=   2273.28  DISP=        4400960.50  S1=   7592.46
I=  21  J= 191  SRED=   2290.00  DISP=        5408401.00  S1=   8790.03
I=  21  J= 192  SRED=   2176.20  DISP=        2794166.00  S1=   5787.22
I=  21  J= 193  SRED=    920.78  DISP=         706133.56  S1=   2795.40
I=  21  J= 194  SRED=   2607.80  DISP=        3039038.50  S1=   6109.55
I=  21  J= 195  SRED=   1041.53  DISP=         917826.75  S1=   3116.67
I=  22  J=   1  SRED=   5605.62  DISP=       12215084.00  S1=  14093.17
I=  22  J=   2  SRED=   7563.16  DISP=       29159388.00  S1=  19467.32
I=  22  J=   3  SRED=   4806.31  DISP=       13418875.00  S1=  10817.74
I=  22  J=   4  SRED=   3978.87  DISP=       13101559.00  S1=  12377.32
I=  22  J=   5  SRED=   4196.04  DISP=        7881520.50  S1=  12236.58
I=  22  J=   6  SRED=   3038.77  DISP=        6166358.50  S1=   8476.80
I=  22  J=   7  SRED=   4890.68  DISP=       17190710.00  S1=  13352.09
I=  22  J=   8  SRED=   4795.28  DISP=       15411104.00  S1=  14172.31
I=  22  J=   9  SRED=   3632.32  DISP=        6718949.00  S1=   9461.50
I=  22  J=  10  SRED=   4186.77  DISP=       13012975.00  S1=  12557.78
I=  22  J=  11  SRED=   2801.78  DISP=        4198241.50  S1=   6995.53
I=  22  J=  12  SRED=   2750.46  DISP=        4616951.50  S1=   8361.92
I=  22  J=  13  SRED=   2991.42  DISP=        4916852.50  S1=   7857.46
I=  22  J=  14  SRED=   4609.08  DISP=       21692304.00  S1=  15626.66
I=  22  J=  15  SRED=   7112.10  DISP=       32914866.00  S1=  20759.12
I=  22  J=  16  SRED=   3309.50  DISP=        6849529.00  S1=   8366.16
I=  22  J=  17  SRED=   4715.44  DISP=       10064888.00  S1=  12756.18
I=  22  J=  18  SRED=   1749.34  DISP=        2184442.50  S1=   4554.06
I=  22  J=  19  SRED=   3621.66  DISP=        5622031.50  S1=   8494.94
I=  22  J=  20  SRED=   5382.75  DISP=       30731978.00  S1=  21473.98
I=  22  J=  21  SRED=   4370.76  DISP=        9993794.00  S1=  10870.73
I=  22  J=  23  SRED=   3370.16  DISP=        8104076.50  S1=   9474.65
I=  22  J=  24  SRED=   5196.75  DISP=       24190826.00  S1=  17619.48
I=  22  J=  25  SRED=    631.63  DISP=         270481.09  S1=   1762.54
I=  22  J=  26  SRED=   4288.16  DISP=       17294048.00  S1=  11947.25
I=  22  J=  27  SRED=   4507.43  DISP=       17732508.00  S1=  14617.49
I=  22  J=  28  SRED=   4187.73  DISP=       14745921.00  S1=  13429.16
I=  22  J=  29  SRED=   2180.68  DISP=        3883701.75  S1=   6037.60
I=  22  J=  30  SRED=   5523.82  DISP=       23199380.00  S1=  16900.03
I=  22  J=  31  SRED=   4630.10  DISP=       14186943.00  S1=  13271.16
I=  22  J=  32  SRED=   5103.61  DISP=       15207099.00  S1=  13872.28
I=  22  J=  33  SRED=   3536.69  DISP=       11628874.00  S1=  12136.41
I=  22  J=  34  SRED=   2696.50  DISP=        5461773.00  S1=   8986.22
I=  22  J=  35  SRED=   1562.98  DISP=        1640012.00  S1=   4577.80
I=  22  J=  36  SRED=   3966.08  DISP=        7741071.00  S1=  10050.83
I=  22  J=  37  SRED=   4812.50  DISP=       18002664.00  S1=  16575.60
I=  22  J=  38  SRED=   4216.84  DISP=       10017008.00  S1=  11291.09
I=  22  J=  39  SRED=   2636.33  DISP=        5018525.00  S1=   8392.95
I=  22  J=  40  SRED=   5287.23  DISP=       20206204.00  S1=  16670.05
I=  22  J=  41  SRED=   5695.07  DISP=       25096666.00  S1=  18698.80
I=  22  J=  42  SRED=   5930.63  DISP=       21978746.00  S1=  16994.12
I=  22  J=  43  SRED=   5190.65  DISP=       19678008.00  S1=  16686.73
I=  22  J=  44  SRED=   4366.68  DISP=       12277288.00  S1=  14464.52
I=  22  J=  45  SRED=   1223.09  DISP=        1089335.00  S1=   3594.43
I=  22  J=  46  SRED=   6620.00  DISP=       23094810.00  S1=  16539.19
I=  22  J=  47  SRED=   3609.39  DISP=        9866100.00  S1=   9713.52
I=  22  J=  48  SRED=   3778.88  DISP=        7249089.50  S1=   9717.46
I=  22  J=  49  SRED=   4224.83  DISP=       12090089.00  S1=  12530.85
I=  22  J=  50  SRED=   4349.77  DISP=       11941591.00  S1=  14217.68
I=  22  J=  51  SRED=   5048.02  DISP=       24163470.00  S1=  16769.96
I=  22  J=  52  SRED=   1784.24  DISP=        1748366.88  S1=   5009.82
I=  22  J=  53  SRED=   3525.60  DISP=        9054659.00  S1=  10536.16
I=  22  J=  54  SRED=    740.89  DISP=         298671.28  S1=   2037.68
I=  22  J=  55  SRED=   4181.36  DISP=       12694699.00  S1=  12106.08
I=  22  J=  56  SRED=   5715.72  DISP=       17005486.00  S1=  16183.91
I=  22  J=  57  SRED=   4186.69  DISP=       12440276.00  S1=  12588.51
I=  22  J=  58  SRED=   3696.24  DISP=       10905287.00  S1=  12338.59
I=  22  J=  59  SRED=   3223.65  DISP=        8667010.00  S1=   8764.21
I=  22  J=  60  SRED=   6100.26  DISP=       20134182.00  S1=  19512.02
I=  22  J=  61  SRED=   3163.42  DISP=        5800861.00  S1=   8606.95
I=  22  J=  62  SRED=   3119.64  DISP=        8488086.00  S1=   8224.88
I=  22  J=  63  SRED=   4936.90  DISP=       16581823.00  S1=  13385.35
I=  22  J=  64  SRED=   4645.86  DISP=       11181149.00  S1=  11906.12
I=  22  J=  65  SRED=   6317.84  DISP=       26840860.00  S1=  18021.64
I=  22  J=  66  SRED=   6796.22  DISP=       39186916.00  S1=  21962.60
I=  22  J=  67  SRED=   7267.05  DISP=       28858728.00  S1=  21300.87
I=  22  J=  68  SRED=   5878.11  DISP=       15495529.00  S1=  16395.65
I=  22  J=  69  SRED=   4098.20  DISP=       10369827.00  S1=   9914.79
I=  22  J=  70  SRED=   6719.86  DISP=       34306976.00  S1=  20756.55
I=  22  J=  71  SRED=   5263.31  DISP=       20401274.00  S1=  17399.31
I=  22  J=  72  SRED=    993.47  DISP=         919495.62  S1=   3290.15
I=  22  J=  73  SRED=   5399.54  DISP=       13918010.00  S1=  15427.50
I=  22  J=  74  SRED=   2216.61  DISP=        3507734.00  S1=   7063.46
I=  22  J=  75  SRED=   3442.92  DISP=        8357252.00  S1=   9581.19
I=  22  J=  76  SRED=   7182.35  DISP=       39118840.00  S1=  20602.00
I=  22  J=  77  SRED=   2729.75  DISP=        4856312.50  S1=   6687.47
I=  22  J=  78  SRED=   4757.86  DISP=       10906637.00  S1=  12580.67
I=  22  J=  79  SRED=   7674.05  DISP=       49371812.00  S1=  21008.38
I=  22  J=  80  SRED=   2867.98  DISP=        5456615.00  S1=   8914.91
I=  22  J=  81  SRED=   2207.84  DISP=        3198902.75  S1=   5898.59
I=  22  J=  82  SRED=   2408.06  DISP=        3427991.25  S1=   7692.66
I=  22  J=  83  SRED=   2357.14  DISP=        2348689.00  S1=   6800.99
I=  22  J=  84  SRED=   5780.66  DISP=       22656124.00  S1=  18451.08
I=  22  J=  85  SRED=   2138.55  DISP=        2990664.50  S1=   5799.94
I=  22  J=  86  SRED=   3813.13  DISP=        7974949.50  S1=   8764.39
I=  22  J=  87  SRED=   8265.36  DISP=       44563392.00  S1=  27355.47
I=  22  J=  88  SRED=   2772.00  DISP=        4824746.00  S1=   7556.22
I=  22  J=  89  SRED=   4970.30  DISP=       18673214.00  S1=  14291.01
I=  22  J=  90  SRED=   5561.16  DISP=       25647570.00  S1=  16806.00
I=  22  J=  91  SRED=   5993.78  DISP=       24401252.00  S1=  17483.26
I=  22  J=  92  SRED=   1688.14  DISP=        1996659.38  S1=   4095.13
I=  22  J=  93  SRED=   2972.59  DISP=        7251869.00  S1=   9754.75
I=  22  J=  94  SRED=   3439.18  DISP=        6021780.00  S1=   8420.62
I=  22  J=  95  SRED=   8373.55  DISP=       41981840.00  S1=  27007.20
I=  22  J=  96  SRED=   3570.94  DISP=        9649418.00  S1=  10040.78
I=  22  J=  97  SRED=   3018.20  DISP=        4879877.50  S1=   7481.76
I=  22  J=  98  SRED=   2730.34  DISP=        5233164.00  S1=   8477.77
I=  22  J=  99  SRED=   6246.89  DISP=       22007308.00  S1=  20683.53
I=  22  J= 100  SRED=   7463.23  DISP=       30678260.00  S1=  20107.81
I=  22  J= 101  SRED=   2011.23  DISP=        2064747.00  S1=   4921.44
I=  22  J= 102  SRED=   6256.25  DISP=       30016636.00  S1=  18767.30
I=  22  J= 103  SRED=   3241.78  DISP=        8944638.00  S1=   9704.44
I=  22  J= 104  SRED=   3594.29  DISP=        8617357.00  S1=  12051.19
I=  22  J= 105  SRED=   1423.53  DISP=        1593734.25  S1=   4475.55
I=  22  J= 106  SRED=   3810.82  DISP=        6926169.00  S1=   9130.15
I=  22  J= 107  SRED=   6681.40  DISP=       30027676.00  S1=  18777.82
I=  22  J= 108  SRED=   2698.86  DISP=        4298906.50  S1=   7420.31
I=  22  J= 109  SRED=   4586.29  DISP=       10723479.00  S1=  11450.75
I=  22  J= 110  SRED=   6115.99  DISP=       27229996.00  S1=  19323.98
I=  22  J= 111  SRED=   6177.97  DISP=       22625578.00  S1=  19483.15
I=  22  J= 112  SRED=   4994.04  DISP=       18726934.00  S1=  16156.62
I=  22  J= 113  SRED=   6081.26  DISP=       18125790.00  S1=  16538.32
I=  22  J= 114  SRED=   5002.54  DISP=       16374903.00  S1=  15655.25
I=  22  J= 115  SRED=   1174.34  DISP=         717624.81  S1=   2954.49
I=  22  J= 116  SRED=   9769.07  DISP=       60627892.00  S1=  23191.43
I=  22  J= 117  SRED=   1028.02  DISP=         455887.03  S1=   2767.96
I=  22  J= 118  SRED=   6945.93  DISP=       23875204.00  S1=  16483.27
I=  22  J= 119  SRED=   3028.41  DISP=        4444855.00  S1=   7552.79
I=  22  J= 120  SRED=   6730.10  DISP=       36888916.00  S1=  20932.47
I=  22  J= 121  SRED=   3669.21  DISP=        7665715.50  S1=  10811.43
I=  22  J= 122  SRED=   1764.69  DISP=        1779029.38  S1=   4711.15
I=  22  J= 123  SRED=   5687.14  DISP=       22730636.00  S1=  16616.23
I=  22  J= 124  SRED=   5604.51  DISP=       24575478.00  S1=  18162.60
I=  22  J= 125  SRED=   1336.87  DISP=        1646831.62  S1=   3959.34
I=  22  J= 126  SRED=   7559.09  DISP=       51479268.00  S1=  23508.90
I=  22  J= 127  SRED=   2295.60  DISP=        1965805.12  S1=   6263.13
I=  22  J= 128  SRED=   1205.19  DISP=         576165.19  S1=   2725.97
I=  22  J= 129  SRED=   6689.01  DISP=       36468708.00  S1=  19767.00
I=  22  J= 130  SRED=   4458.63  DISP=       13575664.00  S1=  13558.24
I=  22  J= 131  SRED=   3324.59  DISP=        7005350.00  S1=   8730.92
I=  22  J= 132  SRED=   3496.81  DISP=        6191640.00  S1=   9150.71
I=  22  J= 133  SRED=   5264.76  DISP=       19305072.00  S1=  14532.79
I=  22  J= 134  SRED=   4357.55  DISP=       14874689.00  S1=  13086.44
I=  22  J= 135  SRED=   3039.75  DISP=        4558067.50  S1=   7130.32
I=  22  J= 136  SRED=   7993.58  DISP=       31561504.00  S1=  24470.41
I=  22  J= 137  SRED=   1671.63  DISP=        2008613.38  S1=   4774.24
I=  22  J= 138  SRED=   7213.19  DISP=       43037972.00  S1=  26092.70
I=  22  J= 139  SRED=   1476.84  DISP=        1126393.88  S1=   3705.45
I=  22  J= 140  SRED=   6140.86  DISP=       34448592.00  S1=  21239.65
I=  22  J= 141  SRED=   7570.45  DISP=       26873618.00  S1=  19510.17
I=  22  J= 142  SRED=   1492.01  DISP=        1410256.38  S1=   3884.93
I=  22  J= 143  SRED=   7825.83  DISP=       36920768.00  S1=  17994.55
I=  22  J= 144  SRED=   3970.44  DISP=       13833828.00  S1=  12798.09
I=  22  J= 145  SRED=   5613.80  DISP=       16400220.00  S1=  16640.14
I=  22  J= 146  SRED=   5950.31  DISP=       36214100.00  S1=  19668.55
I=  22  J= 147  SRED=   1011.24  DISP=         878078.56  S1=   3225.96
I=  22  J= 148  SRED=   1820.97  DISP=        2986031.50  S1=   6139.04
I=  22  J= 149  SRED=   7311.71  DISP=       35940208.00  S1=  22693.03
I=  22  J= 150  SRED=   4048.44  DISP=        8607026.00  S1=  10720.32
I=  22  J= 151  SRED=   6445.53  DISP=       23929528.00  S1=  15798.28
I=  22  J= 152  SRED=   4927.02  DISP=       19683160.00  S1=  13510.45
I=  22  J= 153  SRED=   6155.87  DISP=       27600446.00  S1=  19661.98
I=  22  J= 154  SRED=   3963.69  DISP=        8961220.00  S1=  11166.53
I=  22  J= 155  SRED=   4436.43  DISP=       13694136.00  S1=  14213.98
I=  22  J= 156  SRED=   8350.55  DISP=       31894730.00  S1=  20903.26
I=  22  J= 157  SRED=    934.55  DISP=         532837.81  S1=   2670.16
I=  22  J= 158  SRED=   7237.89  DISP=       42969936.00  S1=  23786.83
I=  22  J= 159  SRED=   1673.50  DISP=        2050803.12  S1=   4217.59
I=  22  J= 160  SRED=   2995.86  DISP=        5521010.50  S1=   8804.14
I=  22  J= 161  SRED=   1117.83  DISP=         843156.44  S1=   2748.40
I=  22  J= 162  SRED=   4327.79  DISP=       17669988.00  S1=  15973.35
I=  22  J= 163  SRED=   2954.16  DISP=        7293336.50  S1=  10332.06
I=  22  J= 164  SRED=   3670.17  DISP=        6898586.00  S1=   9690.14
I=  22  J= 165  SRED=   4499.10  DISP=       12549518.00  S1=  11861.62
I=  22  J= 166  SRED=   1733.07  DISP=        2463097.00  S1=   5760.30
I=  22  J= 167  SRED=   3383.10  DISP=        5624940.00  S1=   9127.20
I=  22  J= 168  SRED=   3688.86  DISP=       10440791.00  S1=  11164.31
I=  22  J= 169  SRED=   2243.85  DISP=        1647958.25  S1=   5240.63
I=  22  J= 170  SRED=   4616.98  DISP=       12300000.00  S1=  13153.63
I=  22  J= 171  SRED=   1619.71  DISP=        1464139.75  S1=   4838.57
I=  22  J= 172  SRED=   2614.04  DISP=        4394855.00  S1=   8179.70
I=  22  J= 173  SRED=   3601.54  DISP=        7624142.00  S1=  10147.42
I=  22  J= 174  SRED=   3628.30  DISP=        8036044.50  S1=  11453.80
I=  22  J= 175  SRED=   5187.66  DISP=       14524783.00  S1=  14701.00
I=  22  J= 176  SRED=   4493.60  DISP=       17756964.00  S1=  14467.02
I=  22  J= 177  SRED=   6896.08  DISP=       43255156.00  S1=  21062.96
I=  22  J= 178  SRED=   2459.78  DISP=        4115650.25  S1=   7559.42
I=  22  J= 179  SRED=   7014.17  DISP=       17477016.00  S1=  16702.35
I=  22  J= 180  SRED=   5455.16  DISP=       18529766.00  S1=  14506.48
I=  22  J= 181  SRED=   5017.84  DISP=       17234660.00  S1=  17889.27
I=  22  J= 182  SRED=   2631.88  DISP=        4729254.00  S1=   6777.10
I=  22  J= 183  SRED=    552.62  DISP=         136593.62  S1=   1275.29
I=  22  J= 184  SRED=   3226.09  DISP=        9784462.00  S1=  10747.60
I=  22  J= 185  SRED=   1868.02  DISP=        2312557.00  S1=   5113.29
I=  22  J= 186  SRED=   4965.62  DISP=       22756792.00  S1=  17104.21
I=  22  J= 187  SRED=   4371.49  DISP=        9240270.00  S1=  10936.73
I=  22  J= 188  SRED=   2521.62  DISP=        3622875.75  S1=   5880.81
I=  22  J= 189  SRED=   3396.59  DISP=        8482634.00  S1=   9858.46
I=  22  J= 190  SRED=   6082.83  DISP=       22181246.00  S1=  16594.73
I=  22  J= 191  SRED=   5620.89  DISP=       17726020.00  S1=  14181.52
I=  22  J= 192  SRED=   4684.39  DISP=       11567938.00  S1=  13801.44
I=  22  J= 193  SRED=   2143.57  DISP=        3069189.25  S1=   5238.16
I=  22  J= 194  SRED=   4375.73  DISP=       18256206.00  S1=  13874.45
I=  22  J= 195  SRED=   2475.50  DISP=        2951733.75  S1=   7122.14
I=  23  J=   1  SRED=   1594.63  DISP=        1770407.25  S1=   5058.46
I=  23  J=   2  SRED=   2532.93  DISP=        3192770.25  S1=   6474.68
I=  23  J=   3  SRED=   1673.36  DISP=        1753900.50  S1=   4668.81
I=  23  J=   4  SRED=   1239.56  DISP=        1276014.12  S1=   3998.36
I=  23  J=   5  SRED=   1012.95  DISP=        1027888.06  S1=   3343.74
I=  23  J=   6  SRED=   1004.82  DISP=         604583.06  S1=   2927.67
I=  23  J=   7  SRED=   1787.14  DISP=        1766750.00  S1=   4888.48
I=  23  J=   8  SRED=   1508.08  DISP=        1830879.00  S1=   3987.57
I=  23  J=   9  SRED=   1245.87  DISP=         773420.31  S1=   3483.41
I=  23  J=  10  SRED=   1544.32  DISP=        1014959.81  S1=   3818.67
I=  23  J=  11  SRED=    998.33  DISP=         539906.81  S1=   2863.21
I=  23  J=  12  SRED=    882.52  DISP=         506883.50  S1=   2375.20
I=  23  J=  13  SRED=    963.86  DISP=         465133.22  S1=   2479.38
I=  23  J=  14  SRED=   1645.11  DISP=        1332795.75  S1=   4245.56
I=  23  J=  15  SRED=   2194.57  DISP=        2840576.25  S1=   5943.18
I=  23  J=  16  SRED=   1152.90  DISP=         624413.44  S1=   3054.46
I=  23  J=  17  SRED=   1486.96  DISP=        1253502.75  S1=   4159.27
I=  23  J=  18  SRED=    575.83  DISP=         143562.67  S1=   1263.48
I=  23  J=  19  SRED=   1085.39  DISP=         722645.06  S1=   3612.31
I=  23  J=  20  SRED=   1973.15  DISP=        3479253.75  S1=   6962.01
I=  23  J=  21  SRED=   1579.46  DISP=        1171279.88  S1=   3866.95
I=  23  J=  22  SRED=   3322.93  DISP=        7198645.00  S1=   8631.27
I=  23  J=  24  SRED=   1828.87  DISP=        2340176.75  S1=   5405.23
I=  23  J=  25  SRED=    219.30  DISP=          24401.12  S1=    514.46
I=  23  J=  26  SRED=   1386.46  DISP=        1069293.12  S1=   3710.53
I=  23  J=  27  SRED=   1593.22  DISP=        1471233.62  S1=   4302.01
I=  23  J=  28  SRED=   1407.81  DISP=        1305000.38  S1=   4542.84
I=  23  J=  29  SRED=    807.80  DISP=         485225.94  S1=   2149.28
I=  23  J=  30  SRED=   1878.32  DISP=        2989942.75  S1=   5294.00
I=  23  J=  31  SRED=   1533.93  DISP=        1276615.88  S1=   3637.40
I=  23  J=  32  SRED=   1904.73  DISP=        1763395.12  S1=   5086.92
I=  23  J=  33  SRED=   1299.72  DISP=        1326318.25  S1=   3724.11
I=  23  J=  34  SRED=   1046.22  DISP=         703009.19  S1=   2806.44
I=  23  J=  35  SRED=    575.91  DISP=         173601.05  S1=   1508.34
I=  23  J=  36  SRED=   1256.48  DISP=        1250546.38  S1=   3821.55
I=  23  J=  37  SRED=   2026.28  DISP=        2461601.25  S1=   5527.87
I=  23  J=  38  SRED=   1097.66  DISP=        1221273.00  S1=   3181.37
I=  23  J=  39  SRED=    816.74  DISP=         631382.56  S1=   2627.94
I=  23  J=  40  SRED=   1531.17  DISP=        1887196.00  S1=   4384.76
I=  23  J=  41  SRED=   1645.43  DISP=        2607381.75  S1=   5532.51
I=  23  J=  42  SRED=   1869.95  DISP=        2229141.25  S1=   5083.76
I=  23  J=  43  SRED=   1871.60  DISP=        2198292.75  S1=   5529.45
I=  23  J=  44  SRED=   1687.77  DISP=        1405236.88  S1=   4385.21
I=  23  J=  45  SRED=    366.99  DISP=         117670.06  S1=   1149.92
I=  23  J=  46  SRED=   2016.54  DISP=        2534691.50  S1=   5345.63
I=  23  J=  47  SRED=   1456.01  DISP=        1148471.00  S1=   3449.48
I=  23  J=  48  SRED=   1054.46  DISP=         755630.06  S1=   3455.45
I=  23  J=  49  SRED=   1266.24  DISP=        1306145.62  S1=   3690.30
I=  23  J=  50  SRED=   1357.37  DISP=        1778263.75  S1=   4145.62
I=  23  J=  51  SRED=   2023.58  DISP=        1571060.88  S1=   5522.51
I=  23  J=  52  SRED=    601.96  DISP=         197358.89  S1=   1555.93
I=  23  J=  53  SRED=   1105.53  DISP=         880461.00  S1=   3007.23
I=  23  J=  54  SRED=    239.89  DISP=          42391.64  S1=    726.33
I=  23  J=  55  SRED=   1390.50  DISP=        1250311.88  S1=   3554.13
I=  23  J=  56  SRED=   1740.13  DISP=        1822196.88  S1=   4219.66
I=  23  J=  57  SRED=   1532.24  DISP=        1182044.88  S1=   3593.20
I=  23  J=  58  SRED=   1388.88  DISP=         969766.94  S1=   3932.29
I=  23  J=  59  SRED=   1016.92  DISP=         891371.69  S1=   2986.79
I=  23  J=  60  SRED=   2027.99  DISP=        2295609.75  S1=   5574.95
I=  23  J=  61  SRED=    974.84  DISP=         640389.06  S1=   2706.81
I=  23  J=  62  SRED=   1102.52  DISP=         634327.38  S1=   2627.57
I=  23  J=  63  SRED=   1659.68  DISP=        1740055.00  S1=   4666.49
I=  23  J=  64  SRED=   1256.12  DISP=        1607068.75  S1=   4580.80
I=  23  J=  65  SRED=   1814.34  DISP=        2170490.50  S1=   5018.19
I=  23  J=  66  SRED=   2979.73  DISP=        3918057.00  S1=   7291.18
I=  23  J=  67  SRED=   2259.29  DISP=        3878993.25  S1=   6982.96
I=  23  J=  68  SRED=   2015.17  DISP=        2552510.25  S1=   5036.63
I=  23  J=  69  SRED=   1227.28  DISP=         917023.62  S1=   3308.69
I=  23  J=  70  SRED=   2076.05  DISP=        2756856.25  S1=   7181.05
I=  23  J=  71  SRED=   1785.78  DISP=        2848971.25  S1=   5355.32
I=  23  J=  72  SRED=    359.40  DISP=          94916.05  S1=    967.59
I=  23  J=  73  SRED=   1709.85  DISP=        1829708.75  S1=   4316.08
I=  23  J=  74  SRED=    804.61  DISP=         386847.12  S1=   2188.24
I=  23  J=  75  SRED=   1263.85  DISP=         887048.88  S1=   3240.56
I=  23  J=  76  SRED=   2222.27  DISP=        3326566.50  S1=   6512.51
I=  23  J=  77  SRED=   1125.91  DISP=         499852.03  S1=   2612.69
I=  23  J=  78  SRED=   1397.74  DISP=        1229196.25  S1=   3750.42
I=  23  J=  79  SRED=   2774.32  DISP=        3910706.50  S1=   6804.56
I=  23  J=  80  SRED=    951.85  DISP=         646320.62  S1=   2782.83
I=  23  J=  81  SRED=    624.82  DISP=         468958.44  S1=   2142.62
I=  23  J=  82  SRED=    768.48  DISP=         469205.28  S1=   2315.38
I=  23  J=  83  SRED=    709.50  DISP=         309450.72  S1=   1972.11
I=  23  J=  84  SRED=   1686.83  DISP=        2595691.75  S1=   5105.81
I=  23  J=  85  SRED=    773.73  DISP=         365741.28  S1=   2005.49
I=  23  J=  86  SRED=    986.03  DISP=         819418.56  S1=   3177.99
I=  23  J=  87  SRED=   2938.87  DISP=        4949058.00  S1=   7652.73
I=  23  J=  88  SRED=    927.15  DISP=         613473.25  S1=   3139.03
I=  23  J=  89  SRED=   1768.57  DISP=        1520321.50  S1=   4355.50
I=  23  J=  90  SRED=   2049.43  DISP=        2364986.50  S1=   6670.85
I=  23  J=  91  SRED=   1735.65  DISP=        2542349.00  S1=   5366.53
I=  23  J=  92  SRED=    523.17  DISP=         214608.81  S1=   1447.06
I=  23  J=  93  SRED=   1145.76  DISP=         824117.75  S1=   3170.53
I=  23  J=  94  SRED=   1301.13  DISP=         876889.19  S1=   3343.22
I=  23  J=  95  SRED=   2937.89  DISP=        5809537.50  S1=   8124.93
I=  23  J=  96  SRED=   1210.21  DISP=         865124.31  S1=   3265.38
I=  23  J=  97  SRED=    922.60  DISP=         455983.00  S1=   2428.74
I=  23  J=  98  SRED=   1057.18  DISP=         566869.62  S1=   2626.16
I=  23  J=  99  SRED=   1889.09  DISP=        2631141.50  S1=   5476.37
I=  23  J= 100  SRED=   2354.10  DISP=        3160950.00  S1=   6757.30
I=  23  J= 101  SRED=    588.06  DISP=         195247.31  S1=   1537.09
I=  23  J= 102  SRED=   2175.12  DISP=        2937444.25  S1=   6062.19
I=  23  J= 103  SRED=   1471.13  DISP=        1010845.88  S1=   3505.87
I=  23  J= 104  SRED=   1191.89  DISP=         973437.69  S1=   3243.65
I=  23  J= 105  SRED=    501.09  DISP=         178626.44  S1=   1413.35
I=  23  J= 106  SRED=   1290.36  DISP=         692990.81  S1=   3252.17
I=  23  J= 107  SRED=   2461.14  DISP=        3497473.00  S1=   6410.35
I=  23  J= 108  SRED=    762.23  DISP=         450219.91  S1=   2078.37
I=  23  J= 109  SRED=   1352.98  DISP=        1248057.12  S1=   3829.37
I=  23  J= 110  SRED=   2176.86  DISP=        4336086.50  S1=   7463.33
I=  23  J= 111  SRED=   1976.25  DISP=        2171288.25  S1=   5365.25
I=  23  J= 112  SRED=   1878.48  DISP=        1430134.12  S1=   5378.16
I=  23  J= 113  SRED=   1810.90  DISP=        2827112.00  S1=   4913.35
I=  23  J= 114  SRED=   1523.10  DISP=        1280502.50  S1=   3794.17
I=  23  J= 115  SRED=    413.08  DISP=         121084.46  S1=   1115.07
I=  23  J= 116  SRED=   2998.47  DISP=        6315619.50  S1=   8157.56
I=  23  J= 117  SRED=    256.61  DISP=          54034.36  S1=    693.07
I=  23  J= 118  SRED=   2180.96  DISP=        2631411.50  S1=   6220.19
I=  23  J= 119  SRED=    865.76  DISP=         680688.81  S1=   2715.89
I=  23  J= 120  SRED=   2954.32  DISP=        2833956.75  S1=   6383.09
I=  23  J= 121  SRED=   1322.53  DISP=        1069810.62  S1=   3227.64
I=  23  J= 122  SRED=    596.72  DISP=         215041.84  S1=   1555.64
I=  23  J= 123  SRED=   2050.83  DISP=        2654378.50  S1=   5947.92
I=  23  J= 124  SRED=   2366.96  DISP=        2592731.75  S1=   5837.24
I=  23  J= 125  SRED=    424.54  DISP=         139373.88  S1=   1142.29
I=  23  J= 126  SRED=   3162.10  DISP=        4603483.50  S1=   7489.71
I=  23  J= 127  SRED=    719.72  DISP=         304647.41  S1=   1955.67
I=  23  J= 128  SRED=    401.81  DISP=          61860.55  S1=    912.50
I=  23  J= 129  SRED=   2483.63  DISP=        4930021.00  S1=   7500.15
I=  23  J= 130  SRED=   1634.39  DISP=        1334935.75  S1=   3657.43
I=  23  J= 131  SRED=    867.14  DISP=         645551.69  S1=   3059.80
I=  23  J= 132  SRED=   1145.70  DISP=         746083.94  S1=   2969.91
I=  23  J= 133  SRED=   1836.16  DISP=        2288948.00  S1=   5567.20
I=  23  J= 134  SRED=   1730.95  DISP=        1444894.75  S1=   4584.01
I=  23  J= 135  SRED=    817.13  DISP=         585613.19  S1=   2739.99
I=  23  J= 136  SRED=   2979.69  DISP=        4169589.25  S1=   7368.11
I=  23  J= 137  SRED=    492.73  DISP=         176288.33  S1=   1430.92
I=  23  J= 138  SRED=   2779.14  DISP=        3771973.75  S1=   7124.59
I=  23  J= 139  SRED=    417.10  DISP=         113984.12  S1=   1202.17
I=  23  J= 140  SRED=   2152.51  DISP=        2968204.50  S1=   5489.78
I=  23  J= 141  SRED=   2235.10  DISP=        3272438.00  S1=   6351.32
I=  23  J= 142  SRED=    493.80  DISP=         110419.73  S1=   1317.96
I=  23  J= 143  SRED=   2381.93  DISP=        4280463.00  S1=   6833.61
I=  23  J= 144  SRED=   1415.35  DISP=        1328011.12  S1=   3853.18
I=  23  J= 145  SRED=   1695.17  DISP=        1633525.50  S1=   4447.92
I=  23  J= 146  SRED=   2187.80  DISP=        2622566.75  S1=   6086.97
I=  23  J= 147  SRED=    321.62  DISP=          82496.76  S1=   1033.45
I=  23  J= 148  SRED=    677.31  DISP=         235833.09  S1=   1824.77
I=  23  J= 149  SRED=   2560.30  DISP=        3006126.50  S1=   6603.81
I=  23  J= 150  SRED=   1210.05  DISP=         950922.12  S1=   3292.33
I=  23  J= 151  SRED=   1971.99  DISP=        2574457.00  S1=   5746.34
I=  23  J= 152  SRED=   1829.16  DISP=        1649667.25  S1=   5022.21
I=  23  J= 153  SRED=   1966.47  DISP=        2525317.75  S1=   4896.33
I=  23  J= 154  SRED=   1232.76  DISP=        1269224.62  S1=   3629.01
I=  23  J= 155  SRED=   1573.69  DISP=        2000969.38  S1=   4084.18
I=  23  J= 156  SRED=   3031.54  DISP=        3144682.00  S1=   6953.51
I=  23  J= 157  SRED=    317.05  DISP=          60204.44  S1=    926.21
I=  23  J= 158  SRED=   2399.80  DISP=        3578491.50  S1=   7100.98
I=  23  J= 159  SRED=    563.29  DISP=         175222.89  S1=   1347.45
I=  23  J= 160  SRED=    923.43  DISP=         574545.19  S1=   2733.25
I=  23  J= 161  SRED=    418.11  DISP=          72502.18  S1=    977.17
I=  23  J= 162  SRED=   1656.90  DISP=        2069292.50  S1=   4974.76
I=  23  J= 163  SRED=   1149.43  DISP=         807827.94  S1=   3524.87
I=  23  J= 164  SRED=   1127.17  DISP=         794571.00  S1=   3223.26
I=  23  J= 165  SRED=   1344.55  DISP=        1433354.12  S1=   4148.14
I=  23  J= 166  SRED=    628.12  DISP=         171038.09  S1=   1633.37
I=  23  J= 167  SRED=   1040.02  DISP=         609065.88  S1=   2690.63
I=  23  J= 168  SRED=   1337.98  DISP=         993287.69  S1=   4052.62
I=  23  J= 169  SRED=    657.44  DISP=         234598.62  S1=   1869.99
I=  23  J= 170  SRED=   1238.63  DISP=        1302994.88  S1=   4037.04
I=  23  J= 171  SRED=    544.19  DISP=         179771.42  S1=   1421.63
I=  23  J= 172  SRED=    791.49  DISP=         500009.22  S1=   2515.07
I=  23  J= 173  SRED=   1133.74  DISP=         794574.06  S1=   2941.18
I=  23  J= 174  SRED=   1184.51  DISP=         716750.62  S1=   3353.42
I=  23  J= 175  SRED=   1568.39  DISP=        1634023.00  S1=   4531.95
I=  23  J= 176  SRED=   1547.67  DISP=        2221197.75  S1=   4966.13
I=  23  J= 177  SRED=   2852.59  DISP=        4174910.50  S1=   6903.95
I=  23  J= 178  SRED=    788.62  DISP=         482561.50  S1=   2427.81
I=  23  J= 179  SRED=   1560.51  DISP=        2330017.75  S1=   5542.18
I=  23  J= 180  SRED=   1418.33  DISP=        1524175.62  S1=   4090.13
I=  23  J= 181  SRED=   1922.37  DISP=        1848452.50  S1=   4997.67
I=  23  J= 182  SRED=    862.72  DISP=         409998.09  S1=   2642.23
I=  23  J= 183  SRED=    183.98  DISP=          18898.66  S1=    426.52
I=  23  J= 184  SRED=   1227.22  DISP=         656261.00  S1=   3003.51
I=  23  J= 185  SRED=    557.97  DISP=         261952.33  S1=   1587.53
I=  23  J= 186  SRED=   1778.20  DISP=        2313312.50  S1=   5472.73
I=  23  J= 187  SRED=   1430.46  DISP=        1156902.88  S1=   3883.29
I=  23  J= 188  SRED=    779.12  DISP=         446666.59  S1=   2079.68
I=  23  J= 189  SRED=   1073.53  DISP=         650498.31  S1=   2792.73
I=  23  J= 190  SRED=   2008.06  DISP=        2135823.25  S1=   5233.28
I=  23  J= 191  SRED=   2069.22  DISP=        1751092.50  S1=   4948.06
I=  23  J= 192  SRED=   1299.56  DISP=        1318138.12  S1=   4334.56
I=  23  J= 193  SRED=    719.58  DISP=         267995.16  S1=   1807.30
I=  23  J= 194  SRED=   1589.08  DISP=        1031244.31  S1=   4233.34
I=  23  J= 195  SRED=    815.97  DISP=         353782.09  S1=   2211.13
I=  24  J=   1  SRED=   3063.40  DISP=        4317254.50  S1=   8067.73
I=  24  J=   2  SRED=   4403.84  DISP=       11533944.00  S1=  12952.88
I=  24  J=   3  SRED=   2878.22  DISP=        4163402.00  S1=   8409.57
I=  24  J=   4  SRED=   2391.73  DISP=        4821629.50  S1=   7766.90
I=  24  J=   5  SRED=   2001.52  DISP=        2335439.25  S1=   5845.59
I=  24  J=   6  SRED=   1788.38  DISP=        2330037.75  S1=   4816.13
I=  24  J=   7  SRED=   3319.89  DISP=        6691883.50  S1=   8657.85
I=  24  J=   8  SRED=   2573.50  DISP=        3900314.75  S1=   8464.07
I=  24  J=   9  SRED=   2419.25  DISP=        2685895.00  S1=   5825.89
I=  24  J=  10  SRED=   2734.80  DISP=        4615902.50  S1=   8183.32
I=  24  J=  11  SRED=   1962.38  DISP=        2224115.00  S1=   4965.19
I=  24  J=  12  SRED=   1725.46  DISP=        1779714.12  S1=   4225.87
I=  24  J=  13  SRED=   1684.49  DISP=        1940893.38  S1=   4443.01
I=  24  J=  14  SRED=   2952.22  DISP=        6263887.50  S1=   9241.47
I=  24  J=  15  SRED=   3837.87  DISP=        8720614.00  S1=  11267.47
I=  24  J=  16  SRED=   1766.32  DISP=        2013007.50  S1=   5235.28
I=  24  J=  17  SRED=   2781.92  DISP=        3900211.75  S1=   7593.27
I=  24  J=  18  SRED=   1007.17  DISP=         560840.88  S1=   2451.94
I=  24  J=  19  SRED=   1959.68  DISP=        2944718.25  S1=   5791.26
I=  24  J=  20  SRED=   4013.76  DISP=        9572373.00  S1=  11594.96
I=  24  J=  21  SRED=   2515.95  DISP=        4446961.00  S1=   8015.91
I=  24  J=  22  SRED=   6641.21  DISP=       23793750.00  S1=  17155.19
I=  24  J=  23  SRED=   1575.12  DISP=        1768136.62  S1=   4502.63
I=  24  J=  25  SRED=    417.83  DISP=          80327.33  S1=   1042.38
I=  24  J=  26  SRED=   2558.64  DISP=        3990937.00  S1=   7011.01
I=  24  J=  27  SRED=   2806.66  DISP=        6036423.00  S1=   7994.11
I=  24  J=  28  SRED=   2230.36  DISP=        3852423.50  S1=   6890.14
I=  24  J=  29  SRED=   1449.34  DISP=        1415858.25  S1=   3939.32
I=  24  J=  30  SRED=   3613.70  DISP=        7202910.50  S1=   9684.57
I=  24  J=  31  SRED=   2765.66  DISP=        5159851.50  S1=   7651.60
I=  24  J=  32  SRED=   2876.18  DISP=        5318719.50  S1=   8345.70
I=  24  J=  33  SRED=   2569.15  DISP=        4771293.50  S1=   8448.36
I=  24  J=  34  SRED=   1937.93  DISP=        3485460.25  S1=   5249.77
I=  24  J=  35  SRED=    920.36  DISP=         519498.47  S1=   2545.27
I=  24  J=  36  SRED=   2247.53  DISP=        3424643.50  S1=   6316.81
I=  24  J=  37  SRED=   2735.19  DISP=        7909034.00  S1=   9972.98
I=  24  J=  38  SRED=   2462.84  DISP=        4122670.25  S1=   7783.72
I=  24  J=  39  SRED=   1857.58  DISP=        1688141.62  S1=   4919.92
I=  24  J=  40  SRED=   3041.21  DISP=        6137533.00  S1=   8926.60
I=  24  J=  41  SRED=   3657.46  DISP=        8855748.00  S1=   9837.23
I=  24  J=  42  SRED=   3745.75  DISP=        6439475.00  S1=  10490.89
I=  24  J=  43  SRED=   3004.18  DISP=        5779824.00  S1=   8101.50
I=  24  J=  44  SRED=   2353.46  DISP=        4569666.00  S1=   7159.68
I=  24  J=  45  SRED=    812.02  DISP=         297575.00  S1=   1995.50
I=  24  J=  46  SRED=   3775.86  DISP=        8547233.00  S1=  11483.04
I=  24  J=  47  SRED=   2489.44  DISP=        3314167.50  S1=   6779.75
I=  24  J=  48  SRED=   1757.94  DISP=        2463145.25  S1=   5408.24
I=  24  J=  49  SRED=   2086.05  DISP=        3311384.00  S1=   7047.25
I=  24  J=  50  SRED=   2560.26  DISP=        3646642.00  S1=   7102.36
I=  24  J=  51  SRED=   4070.33  DISP=        6513633.50  S1=  10057.51
I=  24  J=  52  SRED=   1125.60  DISP=         680134.25  S1=   2949.74
I=  24  J=  53  SRED=   1979.98  DISP=        2940827.50  S1=   5558.20
I=  24  J=  54  SRED=    423.76  DISP=         137289.02  S1=   1505.46
I=  24  J=  55  SRED=   2243.97  DISP=        3354415.50  S1=   6184.29
I=  24  J=  56  SRED=   3061.76  DISP=        5671308.50  S1=   9206.65
I=  24  J=  57  SRED=   2456.51  DISP=        6354015.50  S1=   7814.14
I=  24  J=  58  SRED=   2708.02  DISP=        3961224.75  S1=   7752.67
I=  24  J=  59  SRED=   1880.03  DISP=        2461856.25  S1=   5779.68
I=  24  J=  60  SRED=   3632.13  DISP=        7517802.50  S1=   9376.52
I=  24  J=  61  SRED=   1692.27  DISP=        2020477.25  S1=   5437.98
I=  24  J=  62  SRED=   1825.82  DISP=        3227743.25  S1=   5770.06
I=  24  J=  63  SRED=   2741.16  DISP=        5606549.50  S1=   7520.25
I=  24  J=  64  SRED=   2677.24  DISP=        4094103.00  S1=   8761.44
I=  24  J=  65  SRED=   3613.25  DISP=        8139372.50  S1=  10349.85
I=  24  J=  66  SRED=   5182.29  DISP=       14597027.00  S1=  14074.79
I=  24  J=  67  SRED=   4357.35  DISP=       16058098.00  S1=  13644.28
I=  24  J=  68  SRED=   3391.12  DISP=        6542558.50  S1=   9519.97
I=  24  J=  69  SRED=   2343.16  DISP=        2959177.00  S1=   6528.33
I=  24  J=  70  SRED=   4819.30  DISP=       12903826.00  S1=  12827.35
I=  24  J=  71  SRED=   3198.81  DISP=        7057580.50  S1=  10011.94
I=  24  J=  72  SRED=    750.93  DISP=         297362.53  S1=   2324.18
I=  24  J=  73  SRED=   3307.74  DISP=        6535774.50  S1=   9122.77
I=  24  J=  74  SRED=   1510.32  DISP=        1195186.00  S1=   4085.07
I=  24  J=  75  SRED=   2073.54  DISP=        2463876.75  S1=   6162.06
I=  24  J=  76  SRED=   4073.51  DISP=       10175334.00  S1=  11989.27
I=  24  J=  77  SRED=   1795.09  DISP=        1790878.88  S1=   4872.01
I=  24  J=  78  SRED=   2511.25  DISP=        3497929.75  S1=   6665.13
I=  24  J=  79  SRED=   4812.97  DISP=       19441380.00  S1=  15039.59
I=  24  J=  80  SRED=   1628.96  DISP=        3308119.25  S1=   5296.18
I=  24  J=  81  SRED=   1360.13  DISP=        1442745.38  S1=   3779.13
I=  24  J=  82  SRED=   1289.05  DISP=        1501950.88  S1=   4667.84
I=  24  J=  83  SRED=   1206.28  DISP=        1273826.38  S1=   4046.33
I=  24  J=  84  SRED=   3211.86  DISP=        9158008.00  S1=   9698.01
I=  24  J=  85  SRED=   1251.84  DISP=        1221377.25  S1=   3774.21
I=  24  J=  86  SRED=   1933.94  DISP=        3217534.75  S1=   5749.93
I=  24  J=  87  SRED=   4934.31  DISP=       14279407.00  S1=  12436.19
I=  24  J=  88  SRED=   2035.64  DISP=        2254041.50  S1=   5602.54
I=  24  J=  89  SRED=   2740.44  DISP=        7203513.50  S1=   8656.79
I=  24  J=  90  SRED=   3377.84  DISP=        7879316.50  S1=   9291.28
I=  24  J=  91  SRED=   3849.74  DISP=        7860435.50  S1=  10945.22
I=  24  J=  92  SRED=    982.88  DISP=         634664.38  S1=   2641.21
I=  24  J=  93  SRED=   1867.41  DISP=        2366106.25  S1=   5911.34
I=  24  J=  94  SRED=   2189.73  DISP=        3189826.50  S1=   7046.05
I=  24  J=  95  SRED=   5011.65  DISP=       15335372.00  S1=  15729.20
I=  24  J=  96  SRED=   1958.18  DISP=        2791145.00  S1=   5718.19
I=  24  J=  97  SRED=   1694.50  DISP=        1938304.50  S1=   5149.91
I=  24  J=  98  SRED=   1672.94  DISP=        1973686.75  S1=   4784.24
I=  24  J=  99  SRED=   3650.50  DISP=        9051330.00  S1=  11575.10
I=  24  J= 100  SRED=   4187.25  DISP=        9658185.00  S1=  11329.85
I=  24  J= 101  SRED=   1218.90  DISP=         591522.56  S1=   3007.25
I=  24  J= 102  SRED=   3450.88  DISP=        8328175.00  S1=   9568.85
I=  24  J= 103  SRED=   2403.27  DISP=        3812639.25  S1=   7398.02
I=  24  J= 104  SRED=   2278.54  DISP=        3579629.00  S1=   6726.90
I=  24  J= 105  SRED=    775.18  DISP=         569946.06  S1=   2791.83
I=  24  J= 106  SRED=   2393.45  DISP=        2856288.75  S1=   5945.12
I=  24  J= 107  SRED=   4012.42  DISP=       10034381.00  S1=  11790.51
I=  24  J= 108  SRED=   1661.62  DISP=        1767989.88  S1=   4679.46
I=  24  J= 109  SRED=   2463.78  DISP=        5370468.50  S1=   8123.94
I=  24  J= 110  SRED=   4195.08  DISP=        9813684.00  S1=  12117.20
I=  24  J= 111  SRED=   3835.00  DISP=        7958303.50  S1=  10467.84
I=  24  J= 112  SRED=   3089.83  DISP=        6932034.00  S1=   9863.67
I=  24  J= 113  SRED=   3276.18  DISP=        7140022.50  S1=   9045.65
I=  24  J= 114  SRED=   3106.27  DISP=        5964194.50  S1=   8811.24
I=  24  J= 115  SRED=    756.69  DISP=         313029.78  S1=   2072.18
I=  24  J= 116  SRED=   5608.71  DISP=       21311522.00  S1=  14860.71
I=  24  J= 117  SRED=    529.96  DISP=         217948.83  S1=   1692.87
I=  24  J= 118  SRED=   4168.67  DISP=        8021857.00  S1=  10549.07
I=  24  J= 119  SRED=   1836.71  DISP=        1994330.88  S1=   5066.16
I=  24  J= 120  SRED=   4587.93  DISP=       12547731.00  S1=  12452.58
I=  24  J= 121  SRED=   2141.38  DISP=        3141959.00  S1=   6925.14
I=  24  J= 122  SRED=   1058.10  DISP=         661257.44  S1=   2906.22
I=  24  J= 123  SRED=   3887.19  DISP=        7583183.50  S1=  12577.62
I=  24  J= 124  SRED=   4005.89  DISP=        6819120.50  S1=  10555.08
I=  24  J= 125  SRED=    785.28  DISP=         481072.94  S1=   2449.94
I=  24  J= 126  SRED=   4862.43  DISP=       16899408.00  S1=  15882.98
I=  24  J= 127  SRED=   1248.01  DISP=         854746.19  S1=   3281.68
I=  24  J= 128  SRED=    792.06  DISP=         279266.47  S1=   1830.07
I=  24  J= 129  SRED=   4186.71  DISP=       11556208.00  S1=  11273.14
I=  24  J= 130  SRED=   2806.83  DISP=        4511835.00  S1=   7075.04
I=  24  J= 131  SRED=   1793.03  DISP=        2021341.25  S1=   5168.46
I=  24  J= 132  SRED=   1835.14  DISP=        3154006.25  S1=   4952.50
I=  24  J= 133  SRED=   3311.12  DISP=        8379760.00  S1=   8517.68
I=  24  J= 134  SRED=   2829.30  DISP=        4492971.50  S1=   7684.25
I=  24  J= 135  SRED=   1731.82  DISP=        1800176.00  S1=   4992.54
I=  24  J= 136  SRED=   4827.86  DISP=       14356018.00  S1=  13868.32
I=  24  J= 137  SRED=   1187.51  DISP=         566170.44  S1=   3083.90
I=  24  J= 138  SRED=   4758.89  DISP=       16710882.00  S1=  14127.73
I=  24  J= 139  SRED=    784.22  DISP=         402687.72  S1=   2127.22
I=  24  J= 140  SRED=   3749.05  DISP=        8506006.00  S1=  10157.88
I=  24  J= 141  SRED=   4405.58  DISP=       12464763.00  S1=  12200.09
I=  24  J= 142  SRED=    932.68  DISP=         415131.50  S1=   2115.84
I=  24  J= 143  SRED=   4869.71  DISP=       11824171.00  S1=  13638.89
I=  24  J= 144  SRED=   2465.04  DISP=        3872961.25  S1=   6997.38
I=  24  J= 145  SRED=   3400.89  DISP=        7311656.00  S1=   9114.16
I=  24  J= 146  SRED=   3637.69  DISP=        7448366.00  S1=  10623.43
I=  24  J= 147  SRED=    639.99  DISP=         252748.12  S1=   1706.03
I=  24  J= 148  SRED=   1297.46  DISP=         772187.88  S1=   3084.24
I=  24  J= 149  SRED=   4674.86  DISP=        9432348.00  S1=  12418.50
I=  24  J= 150  SRED=   2638.19  DISP=        2935746.50  S1=   6117.44
I=  24  J= 151  SRED=   3987.63  DISP=        9116706.00  S1=  10261.01
I=  24  J= 152  SRED=   2544.51  DISP=        5597039.00  S1=   8470.81
I=  24  J= 153  SRED=   4015.04  DISP=        9870472.00  S1=  11217.62
I=  24  J= 154  SRED=   2251.02  DISP=        3491667.00  S1=   6130.70
I=  24  J= 155  SRED=   3291.66  DISP=        5558171.00  S1=   8032.47
I=  24  J= 156  SRED=   4029.84  DISP=       13579941.00  S1=  13435.28
I=  24  J= 157  SRED=    620.52  DISP=         146183.70  S1=   1330.77
I=  24  J= 158  SRED=   5665.19  DISP=       12292415.00  S1=  14263.75
I=  24  J= 159  SRED=    887.74  DISP=         747858.12  S1=   3067.53
I=  24  J= 160  SRED=   1757.68  DISP=        1792421.50  S1=   5136.25
I=  24  J= 161  SRED=    716.53  DISP=         232236.83  S1=   1607.57
I=  24  J= 162  SRED=   3046.24  DISP=        6315209.00  S1=   8147.58
I=  24  J= 163  SRED=   1914.78  DISP=        2215037.00  S1=   6537.47
I=  24  J= 164  SRED=   1833.15  DISP=        2524771.50  S1=   5298.90
I=  24  J= 165  SRED=   2757.85  DISP=        4720686.00  S1=   7913.41
I=  24  J= 166  SRED=   1121.60  DISP=         654944.50  S1=   3294.76
I=  24  J= 167  SRED=   1959.60  DISP=        2295469.75  S1=   5573.01
I=  24  J= 168  SRED=   2206.70  DISP=        3979221.75  S1=   6428.40
I=  24  J= 169  SRED=   1170.98  DISP=        1179962.88  S1=   3252.33
I=  24  J= 170  SRED=   2829.00  DISP=        4723228.50  S1=   7935.43
I=  24  J= 171  SRED=   1032.47  DISP=         715555.88  S1=   2701.09
I=  24  J= 172  SRED=   1679.41  DISP=        1532849.75  S1=   4247.56
I=  24  J= 173  SRED=   2443.74  DISP=        3308708.75  S1=   7075.07
I=  24  J= 174  SRED=   1939.13  DISP=        2831191.00  S1=   5770.68
I=  24  J= 175  SRED=   2794.41  DISP=        8032989.50  S1=  10083.97
I=  24  J= 176  SRED=   2487.14  DISP=        5502602.50  S1=   7263.80
I=  24  J= 177  SRED=   5042.30  DISP=       13368756.00  S1=  14097.50
I=  24  J= 178  SRED=   1885.95  DISP=        1793146.88  S1=   4730.71
I=  24  J= 179  SRED=   2990.34  DISP=        6227794.50  S1=   9839.04
I=  24  J= 180  SRED=   2442.97  DISP=        4855887.00  S1=   7802.26
I=  24  J= 181  SRED=   2795.79  DISP=        6650521.00  S1=   8879.04
I=  24  J= 182  SRED=   1297.15  DISP=        2132190.00  S1=   4281.48
I=  24  J= 183  SRED=    326.93  DISP=          50273.10  S1=    808.63
I=  24  J= 184  SRED=   2138.70  DISP=        2935762.00  S1=   6633.97
I=  24  J= 185  SRED=   1257.39  DISP=        1081699.12  S1=   3618.21
I=  24  J= 186  SRED=   3491.81  DISP=        7175393.00  S1=   9263.13
I=  24  J= 187  SRED=   2415.11  DISP=        3846395.75  S1=   7304.94
I=  24  J= 188  SRED=   1293.33  DISP=        1559232.75  S1=   3844.92
I=  24  J= 189  SRED=   2093.58  DISP=        2460261.75  S1=   5882.93
I=  24  J= 190  SRED=   3395.15  DISP=        9027577.00  S1=  10991.05
I=  24  J= 191  SRED=   3525.39  DISP=        7481262.50  S1=   9710.34
I=  24  J= 192  SRED=   2687.49  DISP=        3852155.25  S1=   6676.15
I=  24  J= 193  SRED=   1246.05  DISP=        1110567.25  S1=   3861.98
I=  24  J= 194  SRED=   3010.53  DISP=        4930768.50  S1=   8984.09
I=  24  J= 195  SRED=   1401.62  DISP=        1438397.12  S1=   4607.64
I=  25  J=   1  SRED=    354.08  DISP=          74814.08  S1=   1211.68
I=  25  J=   2  SRED=    548.81  DISP=         149159.78  S1=   1426.38
I=  25  J=   3  SRED=    301.79  DISP=          78320.63  S1=    997.53
I=  25  J=   4  SRED=    315.37  DISP=          48640.02  S1=    901.03
I=  25  J=   5  SRED=    273.80  DISP=          47037.05  S1=    883.37
I=  25  J=   6  SRED=    246.43  DISP=          31423.04  S1=    648.47
I=  25  J=   7  SRED=    414.13  DISP=          76222.23  S1=   1110.23
I=  25  J=   8  SRED=    342.73  DISP=          50738.45  S1=    797.39
I=  25  J=   9  SRED=    237.33  DISP=          43558.23  S1=    792.73
I=  25  J=  10  SRED=    300.10  DISP=          55357.91  S1=    850.39
I=  25  J=  11  SRED=    232.54  DISP=          36838.29  S1=    675.35
I=  25  J=  12  SRED=    212.75  DISP=          17265.66  S1=    523.79
I=  25  J=  13  SRED=    199.29  DISP=          31747.99  S1=    660.74
I=  25  J=  14  SRED=    382.47  DISP=          65772.76  S1=    981.77
I=  25  J=  15  SRED=    526.08  DISP=         154006.45  S1=   1385.81
I=  25  J=  16  SRED=    208.15  DISP=          29991.95  S1=    552.15
I=  25  J=  17  SRED=    353.45  DISP=          64676.90  S1=    893.90
I=  25  J=  18  SRED=    116.07  DISP=          10685.05  S1=    317.75
I=  25  J=  19  SRED=    230.90  DISP=          30774.17  S1=    684.58
I=  25  J=  20  SRED=    475.34  DISP=         135215.61  S1=   1153.26
I=  25  J=  21  SRED=    307.68  DISP=          46395.09  S1=    813.97
I=  25  J=  22  SRED=    611.50  DISP=         269625.50  S1=   1693.65
I=  25  J=  23  SRED=    192.99  DISP=          24566.62  S1=    600.68
I=  25  J=  24  SRED=    411.95  DISP=          89167.30  S1=   1098.60
I=  25  J=  26  SRED=    302.52  DISP=          73423.77  S1=    848.65
I=  25  J=  27  SRED=    419.62  DISP=          61781.77  S1=    950.55
I=  25  J=  28  SRED=    312.61  DISP=          71299.12  S1=    872.40
I=  25  J=  29  SRED=    199.33  DISP=          16334.34  S1=    552.12
I=  25  J=  30  SRED=    430.57  DISP=          80142.98  S1=   1143.91
I=  25  J=  31  SRED=    350.34  DISP=          48856.46  S1=    928.61
I=  25  J=  32  SRED=    365.73  DISP=         105307.34  S1=    966.94
I=  25  J=  33  SRED=    323.67  DISP=          66087.77  S1=    917.70
I=  25  J=  34  SRED=    213.03  DISP=          31581.67  S1=    666.83
I=  25  J=  35  SRED=    122.72  DISP=           8974.17  S1=    350.74
I=  25  J=  36  SRED=    250.04  DISP=          46574.14  S1=    639.79
I=  25  J=  37  SRED=    376.93  DISP=         100704.78  S1=   1111.45
I=  25  J=  38  SRED=    305.51  DISP=          53829.52  S1=    852.01
I=  25  J=  39  SRED=    180.33  DISP=          18611.66  S1=    543.62
I=  25  J=  40  SRED=    362.81  DISP=          75619.52  S1=    984.82
I=  25  J=  41  SRED=    394.71  DISP=          92570.95  S1=   1075.47
I=  25  J=  42  SRED=    411.41  DISP=          86105.97  S1=   1094.37
I=  25  J=  43  SRED=    375.28  DISP=         107703.55  S1=   1098.59
I=  25  J=  44  SRED=    329.42  DISP=          55840.04  S1=    955.48
I=  25  J=  45  SRED=     95.39  DISP=           4972.94  S1=    228.73
I=  25  J=  46  SRED=    446.57  DISP=         109576.61  S1=   1235.70
I=  25  J=  47  SRED=    308.73  DISP=          67783.85  S1=    903.72
I=  25  J=  48  SRED=    250.33  DISP=          31782.89  S1=    677.59
I=  25  J=  49  SRED=    312.34  DISP=          63218.07  S1=    795.51
I=  25  J=  50  SRED=    306.11  DISP=          42131.46  S1=    896.68
I=  25  J=  51  SRED=    421.95  DISP=          73466.76  S1=   1107.07
I=  25  J=  52  SRED=    127.74  DISP=          12320.02  S1=    419.42
I=  25  J=  53  SRED=    259.75  DISP=          36086.41  S1=    673.21
I=  25  J=  54  SRED=     49.71  DISP=           1877.24  S1=    142.01
I=  25  J=  55  SRED=    293.25  DISP=          57854.60  S1=    785.86
I=  25  J=  56  SRED=    338.78  DISP=          74835.66  S1=    970.81
I=  25  J=  57  SRED=    333.77  DISP=          59868.74  S1=   1004.94
I=  25  J=  58  SRED=    304.17  DISP=          56772.73  S1=    780.27
I=  25  J=  59  SRED=    267.21  DISP=          49719.66  S1=    744.42
I=  25  J=  60  SRED=    414.76  DISP=          97344.39  S1=   1107.68
I=  25  J=  61  SRED=    200.75  DISP=          21834.34  S1=    513.21
I=  25  J=  62  SRED=    256.49  DISP=          38393.82  S1=    693.27
I=  25  J=  63  SRED=    346.04  DISP=          84604.33  S1=   1140.05
I=  25  J=  64  SRED=    335.89  DISP=          55693.67  S1=    945.34
I=  25  J=  65  SRED=    418.73  DISP=         110368.45  S1=   1119.05
I=  25  J=  66  SRED=    546.64  DISP=         272651.22  S1=   1694.72
I=  25  J=  67  SRED=    532.23  DISP=         148360.09  S1=   1321.60
I=  25  J=  68  SRED=    374.31  DISP=          74447.94  S1=   1092.99
I=  25  J=  69  SRED=    268.67  DISP=          54746.24  S1=    750.50
I=  25  J=  70  SRED=    472.29  DISP=         122949.69  S1=   1495.56
I=  25  J=  71  SRED=    406.03  DISP=         104637.18  S1=   1124.88
I=  25  J=  72  SRED=     80.24  DISP=           3027.55  S1=    218.07
I=  25  J=  73  SRED=    367.01  DISP=          71040.35  S1=    946.09
I=  25  J=  74  SRED=    173.44  DISP=          14255.01  S1=    441.40
I=  25  J=  75  SRED=    254.36  DISP=          38354.98  S1=    695.99
I=  25  J=  76  SRED=    468.03  DISP=         131787.27  S1=   1318.02
I=  25  J=  77  SRED=    199.12  DISP=          23229.00  S1=    570.97
I=  25  J=  78  SRED=    309.27  DISP=          69915.55  S1=    812.75
I=  25  J=  79  SRED=    638.25  DISP=         214677.75  S1=   1647.51
I=  25  J=  80  SRED=    232.17  DISP=          30176.73  S1=    714.20
I=  25  J=  81  SRED=    192.24  DISP=          14158.56  S1=    402.99
I=  25  J=  82  SRED=    161.21  DISP=          18583.36  S1=    506.14
I=  25  J=  83  SRED=    160.09  DISP=          19273.59  S1=    504.37
I=  25  J=  84  SRED=    391.94  DISP=         107573.14  S1=   1212.86
I=  25  J=  85  SRED=    158.44  DISP=          17768.34  S1=    554.97
I=  25  J=  86  SRED=    250.03  DISP=          40570.11  S1=    759.32
I=  25  J=  87  SRED=    597.74  DISP=         192893.42  S1=   1633.24
I=  25  J=  88  SRED=    205.07  DISP=          25505.23  S1=    540.96
I=  25  J=  89  SRED=    339.64  DISP=          80166.94  S1=    973.53
I=  25  J=  90  SRED=    436.85  DISP=         121057.48  S1=   1260.46
I=  25  J=  91  SRED=    354.43  DISP=          83543.73  S1=   1030.48
I=  25  J=  92  SRED=    115.43  DISP=           8626.59  S1=    370.40
I=  25  J=  93  SRED=    252.46  DISP=          27655.47  S1=    615.10
I=  25  J=  94  SRED=    274.88  DISP=          44256.73  S1=    703.74
I=  25  J=  95  SRED=    631.28  DISP=         198000.97  S1=   1598.88
I=  25  J=  96  SRED=    299.80  DISP=          64302.51  S1=    768.98
I=  25  J=  97  SRED=    208.72  DISP=          17774.55  S1=    519.47
I=  25  J=  98  SRED=    181.37  DISP=          31076.57  S1=    534.32
I=  25  J=  99  SRED=    425.41  DISP=         152826.70  S1=   1391.45
I=  25  J= 100  SRED=    479.26  DISP=         124109.14  S1=   1349.18
I=  25  J= 101  SRED=    131.68  DISP=          10976.70  S1=    408.48
I=  25  J= 102  SRED=    490.14  DISP=         134153.12  S1=   1356.69
I=  25  J= 103  SRED=    329.72  DISP=          47241.37  S1=    813.19
I=  25  J= 104  SRED=    266.80  DISP=          56530.29  S1=    752.92
I=  25  J= 105  SRED=    107.28  DISP=           5481.08  S1=    279.49
I=  25  J= 106  SRED=    222.55  DISP=          38965.50  S1=    735.92
I=  25  J= 107  SRED=    454.12  DISP=         179846.58  S1=   1470.11
I=  25  J= 108  SRED=    174.59  DISP=          23978.89  S1=    595.70
I=  25  J= 109  SRED=    319.92  DISP=          68135.36  S1=   1076.76
I=  25  J= 110  SRED=    487.81  DISP=         107492.62  S1=   1290.07
I=  25  J= 111  SRED=    394.75  DISP=         129149.94  S1=   1315.79
I=  25  J= 112  SRED=    398.54  DISP=         106917.45  S1=   1078.95
I=  25  J= 113  SRED=    482.53  DISP=          95148.83  S1=   1306.28
I=  25  J= 114  SRED=    379.12  DISP=          62299.64  S1=    934.99
I=  25  J= 115  SRED=     89.20  DISP=           4579.52  S1=    250.49
I=  25  J= 116  SRED=    625.13  DISP=         317555.69  S1=   1891.59
I=  25  J= 117  SRED=     72.13  DISP=           2764.99  S1=    185.80
I=  25  J= 118  SRED=    464.29  DISP=         116247.52  S1=   1440.84
I=  25  J= 119  SRED=    220.33  DISP=          29842.10  S1=    630.67
I=  25  J= 120  SRED=    514.40  DISP=         177135.56  S1=   1570.59
I=  25  J= 121  SRED=    229.56  DISP=          34034.57  S1=    562.62
I=  25  J= 122  SRED=    115.74  DISP=           8842.66  S1=    340.43
I=  25  J= 123  SRED=    445.49  DISP=         119320.55  S1=   1162.25
I=  25  J= 124  SRED=    496.35  DISP=         127200.46  S1=   1197.31
I=  25  J= 125  SRED=     89.19  DISP=           7099.88  S1=    294.73
I=  25  J= 126  SRED=    619.87  DISP=         222229.84  S1=   1663.37
I=  25  J= 127  SRED=    152.33  DISP=          15009.42  S1=    474.32
I=  25  J= 128  SRED=     70.43  DISP=           4472.60  S1=    239.53
I=  25  J= 129  SRED=    440.42  DISP=         181337.03  S1=   1417.44
I=  25  J= 130  SRED=    267.92  DISP=          57434.98  S1=    777.64
I=  25  J= 131  SRED=    201.98  DISP=          34682.59  S1=    617.02
I=  25  J= 132  SRED=    250.60  DISP=          42702.99  S1=    674.59
I=  25  J= 133  SRED=    388.93  DISP=         108065.63  S1=   1067.08
I=  25  J= 134  SRED=    316.39  DISP=          66201.84  S1=   1055.19
I=  25  J= 135  SRED=    207.21  DISP=          28393.73  S1=    621.87
I=  25  J= 136  SRED=    515.47  DISP=         211834.81  S1=   1451.49
I=  25  J= 137  SRED=    113.68  DISP=           8178.00  S1=    299.36
I=  25  J= 138  SRED=    532.91  DISP=         267124.09  S1=   1555.35
I=  25  J= 139  SRED=     98.29  DISP=           4648.88  S1=    254.49
I=  25  J= 140  SRED=    427.72  DISP=         145935.17  S1=   1187.42
I=  25  J= 141  SRED=    537.18  DISP=         159442.72  S1=   1453.88
I=  25  J= 142  SRED=    105.28  DISP=           8792.21  S1=    308.58
I=  25  J= 143  SRED=    544.07  DISP=         159388.78  S1=   1618.96
I=  25  J= 144  SRED=    274.73  DISP=          52851.95  S1=    764.79
I=  25  J= 145  SRED=    347.41  DISP=         106932.48  S1=   1104.42
I=  25  J= 146  SRED=    453.58  DISP=         110620.80  S1=   1071.82
I=  25  J= 147  SRED=     76.01  DISP=           3555.61  S1=    207.18
I=  25  J= 148  SRED=    135.72  DISP=          11634.57  S1=    351.23
I=  25  J= 149  SRED=    562.58  DISP=         164955.34  S1=   1390.03
I=  25  J= 150  SRED=    248.94  DISP=          51002.16  S1=    671.66
I=  25  J= 151  SRED=    478.87  DISP=         114374.58  S1=   1256.72
I=  25  J= 152  SRED=    345.80  DISP=         100009.38  S1=   1182.06
I=  25  J= 153  SRED=    524.35  DISP=         144065.53  S1=   1422.73
I=  25  J= 154  SRED=    279.44  DISP=          58811.78  S1=    750.29
I=  25  J= 155  SRED=    317.00  DISP=          73905.31  S1=    962.86
I=  25  J= 156  SRED=    528.82  DISP=         213329.23  S1=   1681.07
I=  25  J= 157  SRED=     70.00  DISP=           2773.45  S1=    189.34
I=  25  J= 158  SRED=    470.80  DISP=         182318.84  S1=   1412.92
I=  25  J= 159  SRED=    112.78  DISP=           7785.00  S1=    366.83
I=  25  J= 160  SRED=    220.54  DISP=          15124.38  S1=    561.74
I=  25  J= 161  SRED=     74.05  DISP=           3671.47  S1=    260.62
I=  25  J= 162  SRED=    379.74  DISP=          76427.56  S1=   1073.46
I=  25  J= 163  SRED=    271.40  DISP=          32825.65  S1=    615.12
I=  25  J= 164  SRED=    213.06  DISP=          38330.43  S1=    603.80
I=  25  J= 165  SRED=    342.86  DISP=          56029.62  S1=    829.78
I=  25  J= 166  SRED=    126.38  DISP=          12992.44  S1=    414.34
I=  25  J= 167  SRED=    219.30  DISP=          36399.33  S1=    700.27
I=  25  J= 168  SRED=    287.64  DISP=          53289.82  S1=    822.40
I=  25  J= 169  SRED=    119.41  DISP=          13325.22  S1=    390.11
I=  25  J= 170  SRED=    286.10  DISP=          61818.94  S1=    763.47
I=  25  J= 171  SRED=    117.74  DISP=           8937.77  S1=    374.44
I=  25  J= 172  SRED=    188.88  DISP=          14972.67  S1=    498.58
I=  25  J= 173  SRED=    294.70  DISP=          50011.16  S1=    815.02
I=  25  J= 174  SRED=    239.54  DISP=          35514.31  S1=    685.64
I=  25  J= 175  SRED=    355.78  DISP=          79710.42  S1=    996.67
I=  25  J= 176  SRED=    328.21  DISP=          94257.69  S1=    953.15
I=  25  J= 177  SRED=    431.64  DISP=         271548.25  S1=   1440.04
I=  25  J= 178  SRED=    200.49  DISP=          22925.45  S1=    472.29
I=  25  J= 179  SRED=    388.90  DISP=         113055.27  S1=   1034.40
I=  25  J= 180  SRED=    359.30  DISP=          69009.74  S1=   1099.61
I=  25  J= 181  SRED=    378.52  DISP=          80904.22  S1=    958.11
I=  25  J= 182  SRED=    174.93  DISP=          21783.68  S1=    541.07
I=  25  J= 183  SRED=     37.15  DISP=            774.98  S1=    100.56
I=  25  J= 184  SRED=    264.61  DISP=          43636.30  S1=    731.39
I=  25  J= 185  SRED=    148.09  DISP=          12073.82  S1=    374.05
I=  25  J= 186  SRED=    377.59  DISP=          87711.35  S1=   1074.36
I=  25  J= 187  SRED=    295.87  DISP=          51709.14  S1=    867.13
I=  25  J= 188  SRED=    160.50  DISP=          12789.15  S1=    417.16
I=  25  J= 189  SRED=    231.10  DISP=          31832.21  S1=    580.13
I=  25  J= 190  SRED=    456.14  DISP=         116384.18  S1=   1229.28
I=  25  J= 191  SRED=    366.41  DISP=          89919.68  S1=    974.23
I=  25  J= 192  SRED=    300.72  DISP=          54336.36  S1=    802.22
I=  25  J= 193  SRED=    157.98  DISP=          16450.53  S1=    478.36
I=  25  J= 194  SRED=    330.35  DISP=          80250.26  S1=   1080.66
I=  25  J= 195  SRED=    145.36  DISP=          15445.20  S1=    404.97
I=  26  J=   1  SRED=   2652.22  DISP=        4103779.25  S1=   7061.17
I=  26  J=   2  SRED=   2911.25  DISP=        6410952.50  S1=   9125.29
I=  26  J=   3  SRED=   2067.80  DISP=        3404549.25  S1=   6188.53
I=  26  J=   4  SRED=   1622.12  DISP=        2539513.75  S1=   5737.70
I=  26  J=   5  SRED=   1632.53  DISP=        1806810.00  S1=   4746.46
I=  26  J=   6  SRED=   1563.13  DISP=        1518724.50  S1=   3881.58
I=  26  J=   7  SRED=   2647.61  DISP=        4654606.00  S1=   7158.88
I=  26  J=   8  SRED=   2076.84  DISP=        3117173.25  S1=   5820.63
I=  26  J=   9  SRED=   1563.27  DISP=        1588893.75  S1=   5443.27
I=  26  J=  10  SRED=   1821.61  DISP=        3338314.25  S1=   5634.06
I=  26  J=  11  SRED=   1377.79  DISP=        1295558.25  S1=   3974.90
I=  26  J=  12  SRED=   1199.91  DISP=        1214038.25  S1=   3638.06
I=  26  J=  13  SRED=   1463.44  DISP=        1265716.00  S1=   4463.70
I=  26  J=  14  SRED=   2151.24  DISP=        4490602.00  S1=   7112.05
I=  26  J=  15  SRED=   3013.83  DISP=        6940756.00  S1=  10118.34
I=  26  J=  16  SRED=   1572.46  DISP=        1291236.50  S1=   4324.74
I=  26  J=  17  SRED=   2196.93  DISP=        3405085.50  S1=   6464.01
I=  26  J=  18  SRED=    890.32  DISP=         481586.78  S1=   2485.60
I=  26  J=  19  SRED=   1707.18  DISP=        1820580.50  S1=   4954.75
I=  26  J=  20  SRED=   3027.85  DISP=        5116582.00  S1=   7457.39
I=  26  J=  21  SRED=   2035.82  DISP=        2955890.00  S1=   5489.87
I=  26  J=  22  SRED=   4348.24  DISP=       11985032.00  S1=  12112.11
I=  26  J=  23  SRED=   1536.24  DISP=        1258855.00  S1=   3743.92
I=  26  J=  24  SRED=   2982.51  DISP=        4083067.25  S1=   8110.65
I=  26  J=  25  SRED=    278.80  DISP=          59506.17  S1=    853.77
I=  26  J=  27  SRED=   2455.16  DISP=        2949434.50  S1=   6839.12
I=  26  J=  28  SRED=   1935.10  DISP=        3026109.75  S1=   5273.29
I=  26  J=  29  SRED=   1368.54  DISP=         849963.06  S1=   3078.28
I=  26  J=  30  SRED=   2932.27  DISP=        4822533.50  S1=   9265.91
I=  26  J=  31  SRED=   1806.87  DISP=        3537086.00  S1=   6874.96
I=  26  J=  32  SRED=   2830.97  DISP=        3002542.50  S1=   7686.79
I=  26  J=  33  SRED=   2039.73  DISP=        2867853.50  S1=   5555.55
I=  26  J=  34  SRED=   1466.05  DISP=        1977315.75  S1=   4074.53
I=  26  J=  35  SRED=    711.06  DISP=         426528.50  S1=   2156.75
I=  26  J=  36  SRED=   1967.50  DISP=        2392334.50  S1=   5162.30
I=  26  J=  37  SRED=   2497.13  DISP=        3967497.25  S1=   7299.22
I=  26  J=  38  SRED=   1780.75  DISP=        2922139.25  S1=   6025.03
I=  26  J=  39  SRED=   1164.19  DISP=         797575.25  S1=   3372.15
I=  26  J=  40  SRED=   2116.59  DISP=        5069751.50  S1=   7384.97
I=  26  J=  41  SRED=   2908.27  DISP=        4263827.50  S1=   8195.82
I=  26  J=  42  SRED=   2406.57  DISP=        5614375.50  S1=   7680.01
I=  26  J=  43  SRED=   2620.60  DISP=        5266547.50  S1=   7936.89
I=  26  J=  44  SRED=   2028.93  DISP=        3432906.25  S1=   5732.52
I=  26  J=  45  SRED=    670.74  DISP=         277361.19  S1=   1898.60
I=  26  J=  46  SRED=   3153.18  DISP=        5220833.50  S1=   8147.53
I=  26  J=  47  SRED=   2075.70  DISP=        2422682.25  S1=   5280.74
I=  26  J=  48  SRED=   1800.08  DISP=        1424984.62  S1=   4290.36
I=  26  J=  49  SRED=   2034.93  DISP=        2148451.00  S1=   5660.44
I=  26  J=  50  SRED=   2116.50  DISP=        2433974.25  S1=   6176.51
I=  26  J=  51  SRED=   3153.08  DISP=        4630396.50  S1=   7905.77
I=  26  J=  52  SRED=    842.48  DISP=         465250.47  S1=   2914.29
I=  26  J=  53  SRED=   1759.43  DISP=        2176295.00  S1=   5125.81
I=  26  J=  54  SRED=    331.62  DISP=          84724.59  S1=   1119.91
I=  26  J=  55  SRED=   1986.11  DISP=        2438238.50  S1=   5206.46
I=  26  J=  56  SRED=   2276.46  DISP=        4671453.50  S1=   7458.30
I=  26  J=  57  SRED=   1867.63  DISP=        3091600.25  S1=   6820.73
I=  26  J=  58  SRED=   1996.05  DISP=        2895681.00  S1=   5089.15
I=  26  J=  59  SRED=   1595.52  DISP=        1897038.75  S1=   4764.73
I=  26  J=  60  SRED=   2753.05  DISP=        4124693.75  S1=   8522.58
I=  26  J=  61  SRED=   1336.29  DISP=         939713.88  S1=   3917.00
I=  26  J=  62  SRED=   1731.58  DISP=        2121166.75  S1=   5022.40
I=  26  J=  63  SRED=   2560.71  DISP=        3830697.75  S1=   6533.40
I=  26  J=  64  SRED=   2212.74  DISP=        2898391.25  S1=   6805.30
I=  26  J=  65  SRED=   2340.62  DISP=        4270680.00  S1=   7406.78
I=  26  J=  66  SRED=   3705.84  DISP=        7586860.00  S1=   9976.06
I=  26  J=  67  SRED=   3478.96  DISP=        6533832.00  S1=  10048.68
I=  26  J=  68  SRED=   2364.93  DISP=        4742213.00  S1=   8010.81
I=  26  J=  69  SRED=   2019.63  DISP=        1870446.38  S1=   5458.44
I=  26  J=  70  SRED=   3401.81  DISP=        7459746.50  S1=  10434.73
I=  26  J=  71  SRED=   2942.44  DISP=        5091174.50  S1=   8867.97
I=  26  J=  72  SRED=    574.82  DISP=         161672.17  S1=   1683.68
I=  26  J=  73  SRED=   2412.45  DISP=        3318436.50  S1=   6491.96
I=  26  J=  74  SRED=   1098.11  DISP=         597176.19  S1=   3371.36
I=  26  J=  75  SRED=   1603.84  DISP=        1663736.38  S1=   5039.24
I=  26  J=  76  SRED=   3656.78  DISP=        5763014.00  S1=   8936.07
I=  26  J=  77  SRED=   1436.78  DISP=        1182210.38  S1=   4576.27
I=  26  J=  78  SRED=   2125.65  DISP=        2210571.25  S1=   5600.83
I=  26  J=  79  SRED=   4141.38  DISP=        7380477.00  S1=  11365.28
I=  26  J=  80  SRED=   1686.81  DISP=        1863980.50  S1=   4609.04
I=  26  J=  81  SRED=   1147.28  DISP=         879253.69  S1=   2836.14
I=  26  J=  82  SRED=    934.18  DISP=         892371.50  S1=   3391.98
I=  26  J=  83  SRED=   1250.12  DISP=         727433.75  S1=   2985.23
I=  26  J=  84  SRED=   2584.30  DISP=        5077687.00  S1=   6878.44
I=  26  J=  85  SRED=   1044.60  DISP=         816564.69  S1=   3031.88
I=  26  J=  86  SRED=   1715.16  DISP=        1577149.12  S1=   4219.27
I=  26  J=  87  SRED=   3962.89  DISP=        7613115.50  S1=  10587.88
I=  26  J=  88  SRED=   1214.78  DISP=        1104482.62  S1=   3652.43
I=  26  J=  89  SRED=   2588.26  DISP=        3022494.00  S1=   7298.00
I=  26  J=  90  SRED=   2977.97  DISP=        5308408.00  S1=   8146.41
I=  26  J=  91  SRED=   2522.92  DISP=        4182090.25  S1=   7429.55
I=  26  J=  92  SRED=    739.48  DISP=         518333.06  S1=   2699.56
I=  26  J=  93  SRED=   1579.19  DISP=        1713472.62  S1=   4468.61
I=  26  J=  94  SRED=   1828.30  DISP=        2065417.50  S1=   4758.47
I=  26  J=  95  SRED=   4228.75  DISP=       12834436.00  S1=  11609.89
I=  26  J=  96  SRED=   1906.33  DISP=        2320513.25  S1=   6181.01
I=  26  J=  97  SRED=   1101.57  DISP=        1069605.50  S1=   3669.41
I=  26  J=  98  SRED=   1191.63  DISP=        1032066.69  S1=   3057.55
I=  26  J=  99  SRED=   2780.89  DISP=        6826992.50  S1=   8875.43
I=  26  J= 100  SRED=   3553.38  DISP=        4918081.50  S1=   8862.28
I=  26  J= 101  SRED=    839.89  DISP=         512324.59  S1=   2453.54
I=  26  J= 102  SRED=   2936.86  DISP=        6490818.00  S1=   9732.31
I=  26  J= 103  SRED=   2018.83  DISP=        2189245.75  S1=   5778.63
I=  26  J= 104  SRED=   1925.68  DISP=        1967239.00  S1=   5497.95
I=  26  J= 105  SRED=    670.17  DISP=         292967.91  S1=   1772.88
I=  26  J= 106  SRED=   1499.22  DISP=        1868018.75  S1=   4474.47
I=  26  J= 107  SRED=   2914.16  DISP=        4950633.50  S1=   7650.93
I=  26  J= 108  SRED=   1264.10  DISP=        1110537.38  S1=   3550.39
I=  26  J= 109  SRED=   2283.14  DISP=        2648630.00  S1=   6573.44
I=  26  J= 110  SRED=   3144.90  DISP=        5259293.00  S1=   7833.67
I=  26  J= 111  SRED=   2761.54  DISP=        6962641.00  S1=   8735.33
I=  26  J= 112  SRED=   2413.41  DISP=        5678635.50  S1=   8135.99
I=  26  J= 113  SRED=   2755.59  DISP=        5050545.50  S1=   7471.22
I=  26  J= 114  SRED=   1973.19  DISP=        4046214.50  S1=   8026.99
I=  26  J= 115  SRED=    585.21  DISP=         305334.62  S1=   1769.99
I=  26  J= 116  SRED=   4853.11  DISP=       11262767.00  S1=  14378.51
I=  26  J= 117  SRED=    466.24  DISP=         107103.75  S1=   1209.00
I=  26  J= 118  SRED=   2807.99  DISP=        6443040.50  S1=   8316.25
I=  26  J= 119  SRED=   1524.56  DISP=        1500432.75  S1=   4162.26
I=  26  J= 120  SRED=   3286.59  DISP=        8021451.00  S1=   9385.32
I=  26  J= 121  SRED=   1593.21  DISP=        1898016.50  S1=   4961.33
I=  26  J= 122  SRED=    830.86  DISP=         480024.72  S1=   2256.26
I=  26  J= 123  SRED=   2884.73  DISP=        5933897.50  S1=   8886.38
I=  26  J= 124  SRED=   3105.24  DISP=        7471064.50  S1=   8210.27
I=  26  J= 125  SRED=    722.18  DISP=         340392.38  S1=   2011.75
I=  26  J= 126  SRED=   4269.80  DISP=       13010758.00  S1=  12515.12
I=  26  J= 127  SRED=    936.86  DISP=         613350.00  S1=   2774.32
I=  26  J= 128  SRED=    556.88  DISP=         156084.19  S1=   1604.83
I=  26  J= 129  SRED=   3502.54  DISP=        7217264.00  S1=   9849.05
I=  26  J= 130  SRED=   1880.97  DISP=        3617520.50  S1=   6534.83
I=  26  J= 131  SRED=   1472.86  DISP=        1307723.50  S1=   4132.64
I=  26  J= 132  SRED=   1570.40  DISP=        2099664.75  S1=   5178.42
I=  26  J= 133  SRED=   3132.10  DISP=        5020745.00  S1=   7436.59
I=  26  J= 134  SRED=   2000.53  DISP=        2832125.75  S1=   5866.68
I=  26  J= 135  SRED=   1441.19  DISP=        1147388.62  S1=   3867.24
I=  26  J= 136  SRED=   3806.44  DISP=        8528175.00  S1=   9904.78
I=  26  J= 137  SRED=    815.90  DISP=         357824.00  S1=   2126.82
I=  26  J= 138  SRED=   4169.61  DISP=       10153961.00  S1=  11884.13
I=  26  J= 139  SRED=    654.93  DISP=         236687.88  S1=   1579.83
I=  26  J= 140  SRED=   3211.94  DISP=        6177558.00  S1=  10228.70
I=  26  J= 141  SRED=   2872.80  DISP=        7979555.50  S1=   9053.91
I=  26  J= 142  SRED=    707.22  DISP=         243643.80  S1=   1867.82
I=  26  J= 143  SRED=   3450.58  DISP=        9099492.00  S1=   9174.29
I=  26  J= 144  SRED=   2464.37  DISP=        1738993.75  S1=   5883.28
I=  26  J= 145  SRED=   2565.55  DISP=        4211365.00  S1=   7781.61
I=  26  J= 146  SRED=   2977.54  DISP=        4356527.00  S1=   7395.49
I=  26  J= 147  SRED=    595.26  DISP=         149513.42  S1=   1469.95
I=  26  J= 148  SRED=   1054.09  DISP=         599634.44  S1=   3051.00
I=  26  J= 149  SRED=   3476.46  DISP=        8531808.00  S1=  10752.01
I=  26  J= 150  SRED=   1916.29  DISP=        1633050.38  S1=   4737.32
I=  26  J= 151  SRED=   2924.23  DISP=        5281542.50  S1=   6849.71
I=  26  J= 152  SRED=   2133.95  DISP=        3825127.50  S1=   7112.67
I=  26  J= 153  SRED=   3168.56  DISP=        6102822.00  S1=   9217.75
I=  26  J= 154  SRED=   1970.70  DISP=        2214700.50  S1=   5499.26
I=  26  J= 155  SRED=   2469.82  DISP=        2867284.25  S1=   6365.88
I=  26  J= 156  SRED=   2973.12  DISP=       11610733.00  S1=  10181.89
I=  26  J= 157  SRED=    443.67  DISP=         170017.12  S1=   1286.37
I=  26  J= 158  SRED=   3608.01  DISP=        8673001.00  S1=  10496.50
I=  26  J= 159  SRED=    835.65  DISP=         474161.78  S1=   2364.19
I=  26  J= 160  SRED=   1107.15  DISP=        1200406.00  S1=   3111.73
I=  26  J= 161  SRED=    551.12  DISP=         207034.27  S1=   1439.48
I=  26  J= 162  SRED=   2622.49  DISP=        3186078.75  S1=   6719.92
I=  26  J= 163  SRED=   1662.15  DISP=        1488193.00  S1=   4946.76
I=  26  J= 164  SRED=   1605.65  DISP=        1742188.62  S1=   4644.77
I=  26  J= 165  SRED=   2236.77  DISP=        2304071.00  S1=   5902.18
I=  26  J= 166  SRED=    910.75  DISP=         670732.50  S1=   2598.38
I=  26  J= 167  SRED=   1439.75  DISP=        1429223.25  S1=   3785.27
I=  26  J= 168  SRED=   1837.91  DISP=        1998063.88  S1=   4294.25
I=  26  J= 169  SRED=    977.09  DISP=         510527.00  S1=   2552.85
I=  26  J= 170  SRED=   1957.79  DISP=        2471446.50  S1=   5790.55
I=  26  J= 171  SRED=    907.01  DISP=         468418.72  S1=   2591.18
I=  26  J= 172  SRED=   1233.86  DISP=        1019148.19  S1=   3254.82
I=  26  J= 173  SRED=   1742.59  DISP=        2387237.25  S1=   4870.45
I=  26  J= 174  SRED=   1675.35  DISP=        1521623.00  S1=   4334.58
I=  26  J= 175  SRED=   2481.37  DISP=        3261675.25  S1=   6898.07
I=  26  J= 176  SRED=   2362.19  DISP=        3817835.75  S1=   6471.17
I=  26  J= 177  SRED=   3912.72  DISP=        8719679.00  S1=   9898.59
I=  26  J= 178  SRED=   1404.50  DISP=        1362574.25  S1=   3889.44
I=  26  J= 179  SRED=   2641.53  DISP=        4257059.00  S1=   7101.20
I=  26  J= 180  SRED=   2112.83  DISP=        2628829.75  S1=   5284.63
I=  26  J= 181  SRED=   2416.53  DISP=        4402988.50  S1=   7181.32
I=  26  J= 182  SRED=   1270.20  DISP=         934587.50  S1=   3525.80
I=  26  J= 183  SRED=    268.31  DISP=          47217.73  S1=    729.12
I=  26  J= 184  SRED=   1435.83  DISP=        1865434.88  S1=   4444.68
I=  26  J= 185  SRED=   1051.14  DISP=         652938.94  S1=   3085.56
I=  26  J= 186  SRED=   2298.67  DISP=        3807247.75  S1=   6306.46
I=  26  J= 187  SRED=   2177.30  DISP=        2426338.00  S1=   4694.37
I=  26  J= 188  SRED=   1067.74  DISP=         674175.00  S1=   2829.35
I=  26  J= 189  SRED=   1545.48  DISP=        1132236.25  S1=   4255.18
I=  26  J= 190  SRED=   2747.46  DISP=        5335596.50  S1=   9409.80
I=  26  J= 191  SRED=   2670.56  DISP=        6405834.50  S1=   9297.46
I=  26  J= 192  SRED=   1775.46  DISP=        3178250.25  S1=   5986.21
I=  26  J= 193  SRED=   1197.68  DISP=         542690.94  S1=   3003.93
I=  26  J= 194  SRED=   2340.21  DISP=        3760617.00  S1=   6420.67
I=  26  J= 195  SRED=   1235.23  DISP=         810790.00  S1=   3361.45
I=  27  J=   1  SRED=   2531.53  DISP=        4744583.00  S1=   7150.41
I=  27  J=   2  SRED=   3134.66  DISP=        8581671.00  S1=   9150.22
I=  27  J=   3  SRED=   2341.01  DISP=        3567162.25  S1=   6721.38
I=  27  J=   4  SRED=   2081.08  DISP=        2808198.75  S1=   5473.10
I=  27  J=   5  SRED=   1955.43  DISP=        2053197.88  S1=   5916.57
I=  27  J=   6  SRED=   1493.83  DISP=        1516353.12  S1=   4411.83
I=  27  J=   7  SRED=   2658.13  DISP=        5548273.00  S1=   7874.63
I=  27  J=   8  SRED=   2079.22  DISP=        4483262.00  S1=   7102.48
I=  27  J=   9  SRED=   1935.57  DISP=        2491553.25  S1=   5196.16
I=  27  J=  10  SRED=   2488.48  DISP=        2927198.75  S1=   6596.54
I=  27  J=  11  SRED=   1578.27  DISP=        1162812.00  S1=   4248.17
I=  27  J=  12  SRED=   1297.55  DISP=        1136947.75  S1=   3714.62
I=  27  J=  13  SRED=   1414.93  DISP=        1427360.75  S1=   3883.86
I=  27  J=  14  SRED=   2757.39  DISP=        4477744.00  S1=   7331.65
I=  27  J=  15  SRED=   2982.37  DISP=        5536630.50  S1=   7278.63
I=  27  J=  16  SRED=   1542.43  DISP=        1584249.25  S1=   4110.37
I=  27  J=  17  SRED=   2174.88  DISP=        2901390.25  S1=   6438.29
I=  27  J=  18  SRED=   1066.36  DISP=         476088.53  S1=   2587.27
I=  27  J=  19  SRED=   1704.11  DISP=        1793235.75  S1=   4965.56
I=  27  J=  20  SRED=   3220.71  DISP=        7753464.00  S1=  10141.76
I=  27  J=  21  SRED=   2419.51  DISP=        3242136.25  S1=   7347.59
I=  27  J=  22  SRED=   5126.62  DISP=       16138643.00  S1=  13542.92
I=  27  J=  23  SRED=   1435.56  DISP=        1174917.62  S1=   4056.10
I=  27  J=  24  SRED=   2754.79  DISP=        3849571.00  S1=   7118.96
I=  27  J=  25  SRED=    348.02  DISP=          64273.53  S1=    919.68
I=  27  J=  26  SRED=   2407.47  DISP=        2933099.25  S1=   5975.44
I=  27  J=  28  SRED=   2472.02  DISP=        3027864.25  S1=   6255.96
I=  27  J=  29  SRED=   1144.70  DISP=         714654.44  S1=   3027.57
I=  27  J=  30  SRED=   2874.23  DISP=        5041844.50  S1=   7793.13
I=  27  J=  31  SRED=   2498.58  DISP=        2891442.50  S1=   6251.74
I=  27  J=  32  SRED=   2590.32  DISP=        4953628.00  S1=   7516.42
I=  27  J=  33  SRED=   2097.56  DISP=        2887154.75  S1=   6777.51
I=  27  J=  34  SRED=   1497.94  DISP=        1653397.00  S1=   4164.90
I=  27  J=  35  SRED=    834.73  DISP=         432003.47  S1=   2231.42
I=  27  J=  36  SRED=   1979.23  DISP=        3045240.25  S1=   5710.90
I=  27  J=  37  SRED=   2634.76  DISP=        4867436.00  S1=   7416.73
I=  27  J=  38  SRED=   2288.37  DISP=        2635560.50  S1=   6319.86
I=  27  J=  39  SRED=   1627.82  DISP=        1250952.00  S1=   3779.41
I=  27  J=  40  SRED=   2644.25  DISP=        5161159.50  S1=   7655.11
I=  27  J=  41  SRED=   2976.90  DISP=        4930431.50  S1=   8769.30
I=  27  J=  42  SRED=   2838.17  DISP=        4557021.50  S1=   8235.80
I=  27  J=  43  SRED=   2967.49  DISP=        7240867.00  S1=   9515.86
I=  27  J=  44  SRED=   2506.52  DISP=        3399673.25  S1=   6223.28
I=  27  J=  45  SRED=    614.66  DISP=         236278.02  S1=   1708.79
I=  27  J=  46  SRED=   3470.70  DISP=        7370073.00  S1=   8664.91
I=  27  J=  47  SRED=   1988.40  DISP=        2625089.25  S1=   5408.68
I=  27  J=  48  SRED=   1916.71  DISP=        2168394.50  S1=   4870.17
I=  27  J=  49  SRED=   2031.37  DISP=        3172925.75  S1=   6895.93
I=  27  J=  50  SRED=   2299.31  DISP=        3171398.25  S1=   6183.84
I=  27  J=  51  SRED=   2477.85  DISP=        5377083.00  S1=   6951.80
I=  27  J=  52  SRED=    807.08  DISP=         515870.91  S1=   2442.38
I=  27  J=  53  SRED=   1863.09  DISP=        2196842.75  S1=   5299.46
I=  27  J=  54  SRED=    388.65  DISP=          89302.44  S1=   1321.42
I=  27  J=  55  SRED=   2043.69  DISP=        2859049.25  S1=   5852.07
I=  27  J=  56  SRED=   2923.05  DISP=        4530618.50  S1=   7467.91
I=  27  J=  57  SRED=   2521.91  DISP=        2833820.50  S1=   5796.24
I=  27  J=  58  SRED=   2055.07  DISP=        2961330.75  S1=   5638.70
I=  27  J=  59  SRED=   1669.35  DISP=        1798494.38  S1=   4407.25
I=  27  J=  60  SRED=   2950.60  DISP=        6529361.50  S1=   8067.62
I=  27  J=  61  SRED=   1443.08  DISP=        1316726.38  S1=   3833.29
I=  27  J=  62  SRED=   1646.73  DISP=        1755149.75  S1=   4679.23
I=  27  J=  63  SRED=   2379.88  DISP=        4873350.00  S1=   6599.69
I=  27  J=  64  SRED=   2070.34  DISP=        3136335.50  S1=   6086.46
I=  27  J=  65  SRED=   3033.86  DISP=        6132729.00  S1=   9292.00
I=  27  J=  66  SRED=   4310.75  DISP=       10685666.00  S1=  11897.25
I=  27  J=  67  SRED=   3628.58  DISP=        8238758.00  S1=   9398.57
I=  27  J=  68  SRED=   3091.31  DISP=        6315765.00  S1=   8730.01
I=  27  J=  69  SRED=   1748.28  DISP=        2253918.25  S1=   5253.35
I=  27  J=  70  SRED=   3332.34  DISP=        9417111.00  S1=   9946.35
I=  27  J=  71  SRED=   3243.10  DISP=        8282785.00  S1=   8812.30
I=  27  J=  72  SRED=    598.22  DISP=         255143.05  S1=   1490.09
I=  27  J=  73  SRED=   2350.04  DISP=        4672993.00  S1=   7295.20
I=  27  J=  74  SRED=   1256.46  DISP=         903235.88  S1=   3152.83
I=  27  J=  75  SRED=   1692.15  DISP=        1833743.38  S1=   5022.18
I=  27  J=  76  SRED=   3521.93  DISP=        8388078.50  S1=   9802.03
I=  27  J=  77  SRED=   1472.36  DISP=        1275980.25  S1=   3624.02
I=  27  J=  78  SRED=   2145.07  DISP=        2326059.25  S1=   5458.55
I=  27  J=  79  SRED=   4788.23  DISP=       11433056.00  S1=  12622.97
I=  27  J=  80  SRED=   1913.82  DISP=        1740695.62  S1=   4588.96
I=  27  J=  81  SRED=   1238.12  DISP=         862582.62  S1=   3527.66
I=  27  J=  82  SRED=   1270.81  DISP=         729655.12  S1=   3061.17
I=  27  J=  83  SRED=   1252.89  DISP=         909141.75  S1=   3259.25
I=  27  J=  84  SRED=   2631.48  DISP=        5540656.00  S1=   7895.56
I=  27  J=  85  SRED=   1172.96  DISP=         755113.38  S1=   3184.19
I=  27  J=  86  SRED=   1852.92  DISP=        2310043.75  S1=   5470.73
I=  27  J=  87  SRED=   4384.04  DISP=        9616879.00  S1=  12021.18
I=  27  J=  88  SRED=   1492.40  DISP=        1331323.50  S1=   4806.09
I=  27  J=  89  SRED=   2830.62  DISP=        4391834.50  S1=   9068.13
I=  27  J=  90  SRED=   3334.94  DISP=        4879481.50  S1=   8274.06
I=  27  J=  91  SRED=   2664.53  DISP=        5540668.00  S1=   7951.79
I=  27  J=  92  SRED=    908.24  DISP=         402830.34  S1=   2578.94
I=  27  J=  93  SRED=   1581.28  DISP=        2100640.00  S1=   4848.84
I=  27  J=  94  SRED=   1925.69  DISP=        2228861.50  S1=   5053.43
I=  27  J=  95  SRED=   4227.09  DISP=        9845830.00  S1=  10854.48
I=  27  J=  96  SRED=   2104.51  DISP=        2774294.25  S1=   5418.85
I=  27  J=  97  SRED=   1399.20  DISP=        1125271.38  S1=   3611.32
I=  27  J=  98  SRED=   1837.06  DISP=        1273351.00  S1=   4756.91
I=  27  J=  99  SRED=   3108.08  DISP=        9151689.00  S1=   8589.19
I=  27  J= 100  SRED=   3769.19  DISP=        6095450.00  S1=   9872.29
I=  27  J= 101  SRED=   1050.52  DISP=         477856.03  S1=   2935.95
I=  27  J= 102  SRED=   3456.39  DISP=        7848816.50  S1=   9138.56
I=  27  J= 103  SRED=   2186.02  DISP=        3365531.25  S1=   6582.21
I=  27  J= 104  SRED=   2026.07  DISP=        2012460.12  S1=   5731.54
I=  27  J= 105  SRED=    739.24  DISP=         293302.78  S1=   2136.42
I=  27  J= 106  SRED=   2141.21  DISP=        1891837.25  S1=   5092.60
I=  27  J= 107  SRED=   3713.24  DISP=        8932330.00  S1=   9714.33
I=  27  J= 108  SRED=   1284.86  DISP=        1071129.88  S1=   3349.73
I=  27  J= 109  SRED=   1778.24  DISP=        3098445.50  S1=   5791.93
I=  27  J= 110  SRED=   3587.88  DISP=        6475427.00  S1=   9594.94
I=  27  J= 111  SRED=   3122.04  DISP=        7935745.50  S1=   9257.48
I=  27  J= 112  SRED=   3088.85  DISP=        5403902.00  S1=   8864.48
I=  27  J= 113  SRED=   2585.79  DISP=        4210575.50  S1=   7237.72
I=  27  J= 114  SRED=   2418.57  DISP=        4154807.25  S1=   7162.31
I=  27  J= 115  SRED=    573.14  DISP=         258762.55  S1=   1573.08
I=  27  J= 116  SRED=   5287.15  DISP=       18395432.00  S1=  14276.63
I=  27  J= 117  SRED=    435.85  DISP=         150255.48  S1=   1346.35
I=  27  J= 118  SRED=   3494.22  DISP=        6413588.00  S1=  10037.70
I=  27  J= 119  SRED=   1582.51  DISP=        1012562.50  S1=   4180.85
I=  27  J= 120  SRED=   4011.89  DISP=       10113776.00  S1=  12519.91
I=  27  J= 121  SRED=   1867.05  DISP=        2215095.25  S1=   5421.95
I=  27  J= 122  SRED=    916.34  DISP=         441340.44  S1=   2284.29
I=  27  J= 123  SRED=   3171.19  DISP=        5756119.50  S1=   8605.39
I=  27  J= 124  SRED=   3169.02  DISP=        7987043.50  S1=  10160.14
I=  27  J= 125  SRED=    680.32  DISP=         439107.56  S1=   2225.81
I=  27  J= 126  SRED=   4468.16  DISP=       12574035.00  S1=  13231.07
I=  27  J= 127  SRED=   1171.08  DISP=         663846.25  S1=   2879.18
I=  27  J= 128  SRED=    578.89  DISP=         243545.84  S1=   1756.01
I=  27  J= 129  SRED=   3722.75  DISP=        8814949.00  S1=  11916.96
I=  27  J= 130  SRED=   2504.31  DISP=        3333348.25  S1=   6697.56
I=  27  J= 131  SRED=   1467.95  DISP=        1641667.88  S1=   4489.65
I=  27  J= 132  SRED=   1641.99  DISP=        2070078.00  S1=   4292.04
I=  27  J= 133  SRED=   3336.25  DISP=        7251133.00  S1=   9161.26
I=  27  J= 134  SRED=   2407.65  DISP=        3408225.25  S1=   7099.16
I=  27  J= 135  SRED=   1529.21  DISP=        1425445.62  S1=   4386.62
I=  27  J= 136  SRED=   3871.16  DISP=        9837293.00  S1=  11150.71
I=  27  J= 137  SRED=    750.74  DISP=         680914.50  S1=   2823.04
I=  27  J= 138  SRED=   4104.42  DISP=       10607597.00  S1=  11904.97
I=  27  J= 139  SRED=    606.18  DISP=         312980.31  S1=   1959.85
I=  27  J= 140  SRED=   2953.97  DISP=        8829989.00  S1=  10164.59
I=  27  J= 141  SRED=   3965.74  DISP=        6154308.00  S1=   9375.35
I=  27  J= 142  SRED=    710.42  DISP=         291276.81  S1=   2005.37
I=  27  J= 143  SRED=   3760.02  DISP=       11060732.00  S1=  11745.37
I=  27  J= 144  SRED=   1961.49  DISP=        3582436.00  S1=   7170.15
I=  27  J= 145  SRED=   2834.10  DISP=        4660567.50  S1=   8133.95
I=  27  J= 146  SRED=   2593.37  DISP=        7871861.00  S1=  10106.67
I=  27  J= 147  SRED=    601.62  DISP=         200227.23  S1=   1646.61
I=  27  J= 148  SRED=    901.06  DISP=         574943.50  S1=   2555.44
I=  27  J= 149  SRED=   3958.95  DISP=        7769487.00  S1=   9498.79
I=  27  J= 150  SRED=   1930.10  DISP=        2823505.75  S1=   5790.15
I=  27  J= 151  SRED=   3239.73  DISP=        4399478.50  S1=   8571.64
I=  27  J= 152  SRED=   3367.27  DISP=        5176165.00  S1=   8625.11
I=  27  J= 153  SRED=   3496.53  DISP=        6645388.50  S1=  10690.62
I=  27  J= 154  SRED=   1949.56  DISP=        3113642.00  S1=   6156.46
I=  27  J= 155  SRED=   2301.35  DISP=        3796325.75  S1=   7712.65
I=  27  J= 156  SRED=   4343.55  DISP=       11370050.00  S1=  11260.10
I=  27  J= 157  SRED=    498.98  DISP=         146939.28  S1=   1446.32
I=  27  J= 158  SRED=   4084.31  DISP=       11369678.00  S1=   9709.27
I=  27  J= 159  SRED=    811.18  DISP=         459298.50  S1=   2285.53
I=  27  J= 160  SRED=   1441.52  DISP=        1283069.38  S1=   4252.64
I=  27  J= 161  SRED=    514.89  DISP=         170079.16  S1=   1547.82
I=  27  J= 162  SRED=   2982.04  DISP=        6830900.50  S1=   8194.30
I=  27  J= 163  SRED=   1905.71  DISP=        2132934.75  S1=   5661.24
I=  27  J= 164  SRED=   1517.41  DISP=        1758783.38  S1=   4046.92
I=  27  J= 165  SRED=   2462.77  DISP=        3927820.50  S1=   6046.85
I=  27  J= 166  SRED=   1045.45  DISP=         584415.38  S1=   2550.63
I=  27  J= 167  SRED=   1472.47  DISP=        1934090.12  S1=   4392.36
I=  27  J= 168  SRED=   2066.70  DISP=        2944277.25  S1=   6399.84
I=  27  J= 169  SRED=   1008.37  DISP=         531876.19  S1=   2647.34
I=  27  J= 170  SRED=   2124.62  DISP=        2891919.75  S1=   5667.92
I=  27  J= 171  SRED=    808.67  DISP=         527935.62  S1=   2411.39
I=  27  J= 172  SRED=   1282.42  DISP=        1020138.31  S1=   3885.58
I=  27  J= 173  SRED=   2104.90  DISP=        1769124.00  S1=   5541.50
I=  27  J= 174  SRED=   1673.83  DISP=        1788954.62  S1=   5050.25
I=  27  J= 175  SRED=   2639.14  DISP=        4469389.50  S1=   7961.85
I=  27  J= 176  SRED=   2554.92  DISP=        4640548.00  S1=   7518.49
I=  27  J= 177  SRED=   3815.43  DISP=       11223344.00  S1=  11981.25
I=  27  J= 178  SRED=   1485.19  DISP=        1055499.12  S1=   3876.72
I=  27  J= 179  SRED=   2723.37  DISP=        4441006.00  S1=   7067.11
I=  27  J= 180  SRED=   2393.20  DISP=        3216759.25  S1=   6247.39
I=  27  J= 181  SRED=   2525.03  DISP=        4174999.00  S1=   6849.26
I=  27  J= 182  SRED=   1543.44  DISP=        1036150.81  S1=   3625.73
I=  27  J= 183  SRED=    298.74  DISP=          39267.20  S1=    753.20
I=  27  J= 184  SRED=   2100.52  DISP=        1924524.50  S1=   5166.48
I=  27  J= 185  SRED=   1029.75  DISP=         793571.62  S1=   3064.96
I=  27  J= 186  SRED=   2793.37  DISP=        5732656.50  S1=   7187.61
I=  27  J= 187  SRED=   2015.92  DISP=        3134347.75  S1=   5678.52
I=  27  J= 188  SRED=   1020.25  DISP=        1022623.38  S1=   3124.79
I=  27  J= 189  SRED=   1752.99  DISP=        1811372.88  S1=   4465.74
I=  27  J= 190  SRED=   3399.62  DISP=        5176456.00  S1=   9073.52
I=  27  J= 191  SRED=   2948.65  DISP=        5531374.00  S1=   8479.20
I=  27  J= 192  SRED=   2416.08  DISP=        4084112.50  S1=   6885.93
I=  27  J= 193  SRED=   1027.70  DISP=         677498.31  S1=   2754.16
I=  27  J= 194  SRED=   2570.08  DISP=        4611263.50  S1=   7554.39
I=  27  J= 195  SRED=   1235.60  DISP=         946568.81  S1=   3371.87
I=  28  J=   1  SRED=   2551.87  DISP=        4991205.50  S1=   6828.50
I=  28  J=   2  SRED=   3401.53  DISP=        8177779.00  S1=   8772.26
I=  28  J=   3  SRED=   2580.48  DISP=        2418606.50  S1=   5833.00
I=  28  J=   4  SRED=   2115.53  DISP=        1808007.00  S1=   5011.65
I=  28  J=   5  SRED=   1469.77  DISP=        2128314.00  S1=   4849.14
I=  28  J=   6  SRED=   1455.39  DISP=        1398478.38  S1=   4419.57
I=  28  J=   7  SRED=   2474.53  DISP=        3777236.00  S1=   6738.88
I=  28  J=   8  SRED=   2372.36  DISP=        2166058.25  S1=   6575.62
I=  28  J=   9  SRED=   1995.49  DISP=        1647691.38  S1=   4791.83
I=  28  J=  10  SRED=   2067.81  DISP=        2770417.75  S1=   5932.24
I=  28  J=  11  SRED=   1685.67  DISP=        1524356.62  S1=   3963.84
I=  28  J=  12  SRED=   1358.82  DISP=        1053897.38  S1=   3460.55
I=  28  J=  13  SRED=   1435.13  DISP=        1334511.38  S1=   4039.15
I=  28  J=  14  SRED=   2516.82  DISP=        3529239.25  S1=   6309.63
I=  28  J=  15  SRED=   3201.10  DISP=        6302380.50  S1=   9515.56
I=  28  J=  16  SRED=   1211.01  DISP=        1016731.94  S1=   3742.83
I=  28  J=  17  SRED=   2472.89  DISP=        3308730.50  S1=   6713.50
I=  28  J=  18  SRED=    800.56  DISP=         341889.53  S1=   2092.14
I=  28  J=  19  SRED=   1665.88  DISP=        1479597.38  S1=   4534.84
I=  28  J=  20  SRED=   3246.13  DISP=        3952190.00  S1=   8049.43
I=  28  J=  21  SRED=   2043.95  DISP=        3259086.50  S1=   6040.25
I=  28  J=  22  SRED=   4530.82  DISP=       10514046.00  S1=  10290.93
I=  28  J=  23  SRED=   1480.38  DISP=        1230014.50  S1=   3760.61
I=  28  J=  24  SRED=   2864.61  DISP=        5076157.50  S1=   7516.69
I=  28  J=  25  SRED=    325.29  DISP=          56579.82  S1=    795.02
I=  28  J=  26  SRED=   2002.63  DISP=        2589385.25  S1=   6324.18
I=  28  J=  27  SRED=   2164.87  DISP=        3475233.50  S1=   6494.73
I=  28  J=  29  SRED=   1128.97  DISP=         842417.38  S1=   3555.58
I=  28  J=  30  SRED=   2399.95  DISP=        4202779.50  S1=   7614.28
I=  28  J=  31  SRED=   2424.40  DISP=        2962518.75  S1=   6075.99
I=  28  J=  32  SRED=   2834.82  DISP=        4932579.50  S1=   7926.75
I=  28  J=  33  SRED=   1967.75  DISP=        2303846.25  S1=   5667.36
I=  28  J=  34  SRED=   1638.13  DISP=        1552342.00  S1=   4729.48
I=  28  J=  35  SRED=    726.22  DISP=         321483.56  S1=   1983.69
I=  28  J=  36  SRED=   1885.73  DISP=        2283292.75  S1=   5413.55
I=  28  J=  37  SRED=   2617.10  DISP=        4457154.50  S1=   7772.59
I=  28  J=  38  SRED=   2320.85  DISP=        2619792.25  S1=   5741.79
I=  28  J=  39  SRED=   1156.98  DISP=        1008633.75  S1=   3265.20
I=  28  J=  40  SRED=   2424.75  DISP=        2705838.25  S1=   6282.36
I=  28  J=  41  SRED=   3021.93  DISP=        5103162.50  S1=   8252.97
I=  28  J=  42  SRED=   2847.11  DISP=        5212458.00  S1=   7325.17
I=  28  J=  43  SRED=   3108.96  DISP=        2456322.50  S1=   6398.56
I=  28  J=  44  SRED=   2115.12  DISP=        2715096.25  S1=   5536.37
I=  28  J=  45  SRED=    630.63  DISP=         235002.92  S1=   1731.72
I=  28  J=  46  SRED=   2735.96  DISP=        4594951.00  S1=   7160.13
I=  28  J=  47  SRED=   1798.38  DISP=        2099432.00  S1=   5250.06
I=  28  J=  48  SRED=   1616.77  DISP=        1743135.38  S1=   4208.27
I=  28  J=  49  SRED=   1944.15  DISP=        2398123.25  S1=   5146.93
I=  28  J=  50  SRED=   1892.97  DISP=        3248331.75  S1=   6067.71
I=  28  J=  51  SRED=   2943.88  DISP=        4112719.25  S1=   8838.68
I=  28  J=  52  SRED=    842.81  DISP=         409897.75  S1=   2382.11
I=  28  J=  53  SRED=   1771.57  DISP=        1835183.62  S1=   4996.49
I=  28  J=  54  SRED=    311.60  DISP=          77697.36  S1=    949.92
I=  28  J=  55  SRED=   1856.69  DISP=        3124247.25  S1=   5781.65
I=  28  J=  56  SRED=   2466.44  DISP=        4783600.00  S1=   7685.22
I=  28  J=  57  SRED=   2089.70  DISP=        3296471.00  S1=   6094.09
I=  28  J=  58  SRED=   1838.26  DISP=        2605542.25  S1=   6053.22
I=  28  J=  59  SRED=   1482.21  DISP=        1853094.00  S1=   4167.17
I=  28  J=  60  SRED=   2970.35  DISP=        3938558.50  S1=   7468.42
I=  28  J=  61  SRED=   1564.52  DISP=         967095.69  S1=   3942.40
I=  28  J=  62  SRED=   1451.23  DISP=        1555754.38  S1=   4209.64
I=  28  J=  63  SRED=   2159.20  DISP=        3829722.25  S1=   7452.46
I=  28  J=  64  SRED=   1952.95  DISP=        2932931.25  S1=   5188.16
I=  28  J=  65  SRED=   3222.04  DISP=        6068116.00  S1=   7631.85
I=  28  J=  66  SRED=   3796.79  DISP=        6841840.50  S1=  10379.37
I=  28  J=  67  SRED=   3442.14  DISP=        7270966.50  S1=   9647.50
I=  28  J=  68  SRED=   2768.13  DISP=        4273104.00  S1=   7936.82
I=  28  J=  69  SRED=   1682.50  DISP=        2731925.00  S1=   6213.63
I=  28  J=  70  SRED=   3572.89  DISP=        6839727.00  S1=  10238.78
I=  28  J=  71  SRED=   2866.93  DISP=        4433595.00  S1=   7087.12
I=  28  J=  72  SRED=    504.33  DISP=         151997.81  S1=   1479.98
I=  28  J=  73  SRED=   2489.87  DISP=        2422451.75  S1=   6193.50
I=  28  J=  74  SRED=   1054.05  DISP=         590688.19  S1=   2790.69
I=  28  J=  75  SRED=   1972.49  DISP=        1558711.12  S1=   5001.72
I=  28  J=  76  SRED=   3196.33  DISP=        5119556.00  S1=   9031.63
I=  28  J=  77  SRED=   1287.60  DISP=        1109174.00  S1=   4455.88
I=  28  J=  78  SRED=   1526.58  DISP=        2538808.25  S1=   5442.96
I=  28  J=  79  SRED=   3908.61  DISP=        9679633.00  S1=  10021.41
I=  28  J=  80  SRED=   1817.52  DISP=        1725951.50  S1=   4801.69
I=  28  J=  81  SRED=    972.09  DISP=         823150.31  S1=   3014.67
I=  28  J=  82  SRED=   1338.44  DISP=         787039.75  S1=   3308.95
I=  28  J=  83  SRED=   1006.49  DISP=         893880.81  S1=   2947.23
I=  28  J=  84  SRED=   2749.48  DISP=        3964243.00  S1=   6680.00
I=  28  J=  85  SRED=   1118.11  DISP=         747802.75  S1=   2976.34
I=  28  J=  86  SRED=   1676.06  DISP=        1991334.62  S1=   5371.67
I=  28  J=  87  SRED=   3584.30  DISP=       10782440.00  S1=  10196.54
I=  28  J=  88  SRED=   1301.64  DISP=        1027132.69  S1=   3563.60
I=  28  J=  89  SRED=   2436.27  DISP=        3051925.75  S1=   6206.87
I=  28  J=  90  SRED=   2686.96  DISP=        4038710.25  S1=   7213.63
I=  28  J=  91  SRED=   2638.32  DISP=        3617177.25  S1=   6532.97
I=  28  J=  92  SRED=    906.70  DISP=         290531.47  S1=   2166.48
I=  28  J=  93  SRED=   1570.58  DISP=        1331927.00  S1=   3782.16
I=  28  J=  94  SRED=   1701.18  DISP=        2038889.38  S1=   4923.49
I=  28  J=  95  SRED=   4023.22  DISP=        9492635.00  S1=  12020.24
I=  28  J=  96  SRED=   1742.29  DISP=        2562556.75  S1=   5239.62
I=  28  J=  97  SRED=   1046.79  DISP=        1116516.50  S1=   3649.35
I=  28  J=  98  SRED=   1414.06  DISP=         967828.06  S1=   3798.51
I=  28  J=  99  SRED=   2927.27  DISP=        5447905.50  S1=   9423.23
I=  28  J= 100  SRED=   3264.27  DISP=        5425897.50  S1=   8638.30
I=  28  J= 101  SRED=    946.11  DISP=         310906.31  S1=   2041.72
I=  28  J= 102  SRED=   3276.24  DISP=        6945172.50  S1=   8046.45
I=  28  J= 103  SRED=   1774.69  DISP=        2462794.25  S1=   5385.99
I=  28  J= 104  SRED=   1543.84  DISP=        2272688.50  S1=   4968.83
I=  28  J= 105  SRED=    560.58  DISP=         333415.16  S1=   1713.59
I=  28  J= 106  SRED=   1759.56  DISP=        1649250.62  S1=   4668.45
I=  28  J= 107  SRED=   3243.76  DISP=        6388844.50  S1=  10038.41
I=  28  J= 108  SRED=   1247.06  DISP=        1252036.25  S1=   3532.73
I=  28  J= 109  SRED=   2186.89  DISP=        3535522.25  S1=   6179.29
I=  28  J= 110  SRED=   3439.74  DISP=        6744800.50  S1=   9443.32
I=  28  J= 111  SRED=   2575.52  DISP=        4816541.00  S1=   8036.88
I=  28  J= 112  SRED=   2606.70  DISP=        4255912.00  S1=   7336.61
I=  28  J= 113  SRED=   2605.34  DISP=        5498107.00  S1=   7834.15
I=  28  J= 114  SRED=   2416.88  DISP=        3549595.25  S1=   7708.90
I=  28  J= 115  SRED=    605.53  DISP=         181811.33  S1=   1665.47
I=  28  J= 116  SRED=   5118.82  DISP=       10834765.00  S1=  11976.66
I=  28  J= 117  SRED=    466.01  DISP=         121947.05  S1=   1172.61
I=  28  J= 118  SRED=   3102.98  DISP=        5221951.50  S1=   8313.64
I=  28  J= 119  SRED=   1415.94  DISP=        1360477.12  S1=   3952.47
I=  28  J= 120  SRED=   3656.19  DISP=        5946202.50  S1=   8977.35
I=  28  J= 121  SRED=   1850.08  DISP=        1514538.88  S1=   4448.46
I=  28  J= 122  SRED=    680.68  DISP=         403956.50  S1=   2029.23
I=  28  J= 123  SRED=   2535.47  DISP=        5606674.50  S1=   7918.33
I=  28  J= 124  SRED=   3078.67  DISP=        4893274.00  S1=   8198.68
I=  28  J= 125  SRED=    669.81  DISP=         259137.45  S1=   1834.47
I=  28  J= 126  SRED=   3572.36  DISP=       10809838.00  S1=   9761.54
I=  28  J= 127  SRED=    913.56  DISP=         753215.69  S1=   2801.25
I=  28  J= 128  SRED=    575.77  DISP=         216210.14  S1=   1466.01
I=  28  J= 129  SRED=   3625.19  DISP=        7297736.50  S1=   9501.22
I=  28  J= 130  SRED=   2314.53  DISP=        2646643.50  S1=   5346.04
I=  28  J= 131  SRED=   1634.92  DISP=        1358622.00  S1=   4350.18
I=  28  J= 132  SRED=   1841.46  DISP=        1623236.88  S1=   4484.18
I=  28  J= 133  SRED=   3070.86  DISP=        5706918.00  S1=   8060.98
I=  28  J= 134  SRED=   2031.78  DISP=        3511675.75  S1=   5863.51
I=  28  J= 135  SRED=   1439.11  DISP=        1300670.50  S1=   3482.20
I=  28  J= 136  SRED=   3420.60  DISP=        8632209.00  S1=  10793.74
I=  28  J= 137  SRED=    863.41  DISP=         410419.41  S1=   2283.01
I=  28  J= 138  SRED=   3391.24  DISP=        9222949.00  S1=  11602.45
I=  28  J= 139  SRED=    594.00  DISP=         237243.86  S1=   1782.56
I=  28  J= 140  SRED=   2924.40  DISP=        6516269.50  S1=   8370.58
I=  28  J= 141  SRED=   2959.25  DISP=        8205638.00  S1=   8760.74
I=  28  J= 142  SRED=    735.28  DISP=         232895.91  S1=   2178.20
I=  28  J= 143  SRED=   2954.73  DISP=        6339526.00  S1=   9765.01
I=  28  J= 144  SRED=   2257.78  DISP=        3175428.75  S1=   6452.93
I=  28  J= 145  SRED=   2638.85  DISP=        4459316.50  S1=   7925.34
I=  28  J= 146  SRED=   2989.48  DISP=        5218038.50  S1=   7023.08
I=  28  J= 147  SRED=    504.34  DISP=         160628.36  S1=   1429.78
I=  28  J= 148  SRED=    852.82  DISP=         420718.19  S1=   2190.57
I=  28  J= 149  SRED=   3507.21  DISP=        8750249.00  S1=   9708.54
I=  28  J= 150  SRED=   1700.60  DISP=        2513629.50  S1=   4709.50
I=  28  J= 151  SRED=   3333.21  DISP=        5119595.50  S1=   8698.46
I=  28  J= 152  SRED=   2525.84  DISP=        3856632.00  S1=   7565.41
I=  28  J= 153  SRED=   3202.16  DISP=        5598662.00  S1=   9387.73
I=  28  J= 154  SRED=   1785.60  DISP=        1775781.50  S1=   4783.07
I=  28  J= 155  SRED=   2659.32  DISP=        3424761.00  S1=   6118.99
I=  28  J= 156  SRED=   4201.22  DISP=        7521079.00  S1=  10744.27
I=  28  J= 157  SRED=    394.90  DISP=         122266.46  S1=   1123.22
I=  28  J= 158  SRED=   3342.59  DISP=        8454053.00  S1=   9278.77
I=  28  J= 159  SRED=    763.15  DISP=         554786.81  S1=   2254.37
I=  28  J= 160  SRED=   1298.88  DISP=        1292192.75  S1=   3896.54
I=  28  J= 161  SRED=    536.49  DISP=         151735.34  S1=   1724.67
I=  28  J= 162  SRED=   2261.31  DISP=        3240044.50  S1=   6749.33
I=  28  J= 163  SRED=   1627.57  DISP=        1368215.38  S1=   4309.60
I=  28  J= 164  SRED=   1638.55  DISP=        1333047.25  S1=   5191.07
I=  28  J= 165  SRED=   2227.12  DISP=        2552651.75  S1=   5867.08
I=  28  J= 166  SRED=    916.58  DISP=         448888.09  S1=   2294.91
I=  28  J= 167  SRED=   1647.81  DISP=        1125728.25  S1=   4001.85
I=  28  J= 168  SRED=   1915.00  DISP=        1983701.00  S1=   4797.29
I=  28  J= 169  SRED=    895.47  DISP=         574280.38  S1=   2545.04
I=  28  J= 170  SRED=   1966.98  DISP=        2965146.50  S1=   4998.11
I=  28  J= 171  SRED=    820.73  DISP=         410439.62  S1=   2143.19
I=  28  J= 172  SRED=   1339.15  DISP=         984407.44  S1=   3971.55
I=  28  J= 173  SRED=   1958.44  DISP=        2396386.50  S1=   5449.93
I=  28  J= 174  SRED=   1619.37  DISP=        1299847.88  S1=   4341.88
I=  28  J= 175  SRED=   2280.74  DISP=        3576846.50  S1=   5654.78
I=  28  J= 176  SRED=   2439.54  DISP=        3975955.00  S1=   6890.37
I=  28  J= 177  SRED=   3518.64  DISP=        7198457.00  S1=  10162.64
I=  28  J= 178  SRED=   1248.73  DISP=        1180204.50  S1=   3458.89
I=  28  J= 179  SRED=   2553.09  DISP=        4028487.00  S1=   7062.63
I=  28  J= 180  SRED=   2211.48  DISP=        3609290.75  S1=   6233.03
I=  28  J= 181  SRED=   2332.86  DISP=        3261408.25  S1=   6364.12
I=  28  J= 182  SRED=   1338.00  DISP=         813064.75  S1=   3030.30
I=  28  J= 183  SRED=    257.00  DISP=          40813.80  S1=    846.93
I=  28  J= 184  SRED=   1728.90  DISP=        2088163.88  S1=   4740.34
I=  28  J= 185  SRED=    833.14  DISP=         477568.00  S1=   2639.43
I=  28  J= 186  SRED=   2197.06  DISP=        3502241.50  S1=   5888.96
I=  28  J= 187  SRED=   1909.08  DISP=        2399173.75  S1=   5455.22
I=  28  J= 188  SRED=    896.86  DISP=         634455.25  S1=   2372.29
I=  28  J= 189  SRED=   1618.87  DISP=        1334413.38  S1=   4070.54
I=  28  J= 190  SRED=   2821.15  DISP=        4065769.00  S1=   8166.05
I=  28  J= 191  SRED=   2690.58  DISP=        3267865.25  S1=   6577.92
I=  28  J= 192  SRED=   2043.54  DISP=        2719917.00  S1=   5627.58
I=  28  J= 193  SRED=    963.14  DISP=         712909.50  S1=   2827.94
I=  28  J= 194  SRED=   2560.58  DISP=        3385336.25  S1=   7433.17
I=  28  J= 195  SRED=   1097.83  DISP=         765698.12  S1=   3001.38
I=  29  J=   1  SRED=   1432.43  DISP=        1074341.12  S1=   3112.69
I=  29  J=   2  SRED=   2315.65  DISP=        2212686.00  S1=   5685.11
I=  29  J=   3  SRED=   1304.56  DISP=         937632.81  S1=   4381.29
I=  29  J=   4  SRED=   1103.85  DISP=         801215.50  S1=   2997.89
I=  29  J=   5  SRED=    918.46  DISP=         754901.06  S1=   3222.47
I=  29  J=   6  SRED=    774.76  DISP=         336517.69  S1=   2405.68
I=  29  J=   7  SRED=   1589.91  DISP=        1274450.00  S1=   3829.55
I=  29  J=   8  SRED=   1291.49  DISP=        1188942.62  S1=   3967.95
I=  29  J=   9  SRED=    980.93  DISP=         569326.62  S1=   3134.03
I=  29  J=  10  SRED=   1363.14  DISP=        1139058.38  S1=   3844.21
I=  29  J=  11  SRED=    901.58  DISP=         421471.34  S1=   2248.23
I=  29  J=  12  SRED=    734.16  DISP=         329160.88  S1=   1943.54
I=  29  J=  13  SRED=    814.04  DISP=         390717.25  S1=   2352.57
I=  29  J=  14  SRED=   1365.29  DISP=         997989.19  S1=   3506.72
I=  29  J=  15  SRED=   1899.23  DISP=        1934181.62  S1=   5588.54
I=  29  J=  16  SRED=    786.74  DISP=         369492.00  S1=   1888.88
I=  29  J=  17  SRED=   1239.64  DISP=         778119.38  S1=   2928.59
I=  29  J=  18  SRED=    449.86  DISP=         133055.17  S1=   1353.70
I=  29  J=  19  SRED=    869.36  DISP=         426439.16  S1=   2159.18
I=  29  J=  20  SRED=   1686.10  DISP=        1159180.62  S1=   4207.32
I=  29  J=  21  SRED=   1174.78  DISP=         674455.00  S1=   3002.63
I=  29  J=  22  SRED=   2911.22  DISP=        3007884.00  S1=   6297.00
I=  29  J=  23  SRED=    850.28  DISP=         402468.19  S1=   2110.56
I=  29  J=  24  SRED=   1722.25  DISP=        1201720.62  S1=   4422.07
I=  29  J=  25  SRED=    201.72  DISP=          17753.79  S1=    564.05
I=  29  J=  26  SRED=   1108.33  DISP=        1298839.38  S1=   4139.83
I=  29  J=  27  SRED=   1310.18  DISP=         875073.00  S1=   3755.51
I=  29  J=  28  SRED=   1203.63  DISP=         934715.94  S1=   3707.60
I=  29  J=  30  SRED=   1609.83  DISP=        1461758.88  S1=   4309.51
I=  29  J=  31  SRED=   1239.32  DISP=         825346.19  S1=   3696.02
I=  29  J=  32  SRED=   1435.15  DISP=        1237865.25  S1=   4494.07
I=  29  J=  33  SRED=   1241.98  DISP=         908090.75  S1=   3111.69
I=  29  J=  34  SRED=    909.34  DISP=         388176.28  S1=   2637.18
I=  29  J=  35  SRED=    461.49  DISP=         119276.45  S1=   1376.71
I=  29  J=  36  SRED=    959.51  DISP=         692532.94  S1=   2853.56
I=  29  J=  37  SRED=   1605.30  DISP=        1128315.25  S1=   4031.81
I=  29  J=  38  SRED=   1042.54  DISP=         805918.12  S1=   3291.68
I=  29  J=  39  SRED=    771.21  DISP=         343568.84  S1=   1907.09
I=  29  J=  40  SRED=   1321.37  DISP=        1124937.50  S1=   3303.43
I=  29  J=  41  SRED=   1450.21  DISP=        1536539.75  S1=   4429.21
I=  29  J=  42  SRED=   1620.23  DISP=        1563176.25  S1=   4809.40
I=  29  J=  43  SRED=   1325.82  DISP=        1352815.00  S1=   3514.13
I=  29  J=  44  SRED=   1215.68  DISP=         847975.25  S1=   3478.14
I=  29  J=  45  SRED=    311.98  DISP=          76798.46  S1=    909.16
I=  29  J=  46  SRED=   1924.60  DISP=        1499598.00  S1=   4553.41
I=  29  J=  47  SRED=   1161.59  DISP=         865238.31  S1=   3305.31
I=  29  J=  48  SRED=    833.61  DISP=         525863.81  S1=   2395.27
I=  29  J=  49  SRED=   1267.11  DISP=         837443.81  S1=   2974.87
I=  29  J=  50  SRED=   1122.50  DISP=         713386.12  S1=   2949.66
I=  29  J=  51  SRED=   1688.62  DISP=        2319810.50  S1=   4744.68
I=  29  J=  52  SRED=    512.38  DISP=         167178.61  S1=   1393.99
I=  29  J=  53  SRED=   1060.76  DISP=         568772.50  S1=   2615.57
I=  29  J=  54  SRED=    221.03  DISP=          30256.41  S1=    598.70
I=  29  J=  55  SRED=    919.15  DISP=         867298.19  S1=   3358.60
I=  29  J=  56  SRED=   1487.36  DISP=        1169003.38  S1=   3934.29
I=  29  J=  57  SRED=   1293.37  DISP=         814147.69  S1=   3438.53
I=  29  J=  58  SRED=   1122.28  DISP=         825890.12  S1=   3606.58
I=  29  J=  59  SRED=    912.61  DISP=         682016.88  S1=   2851.37
I=  29  J=  60  SRED=   1483.39  DISP=        1134566.62  S1=   3545.77
I=  29  J=  61  SRED=    823.71  DISP=         310296.06  S1=   2091.10
I=  29  J=  62  SRED=    989.18  DISP=         535481.38  S1=   2935.64
I=  29  J=  63  SRED=   1528.93  DISP=        1205335.88  S1=   4114.05
I=  29  J=  64  SRED=   1237.82  DISP=         912314.81  S1=   3490.21
I=  29  J=  65  SRED=   1473.75  DISP=        1386852.88  S1=   4614.29
I=  29  J=  66  SRED=   2183.75  DISP=        2368024.75  S1=   6299.62
I=  29  J=  67  SRED=   1890.22  DISP=        2858787.25  S1=   5789.21
I=  29  J=  68  SRED=   1448.76  DISP=        1306016.12  S1=   3989.18
I=  29  J=  69  SRED=   1101.45  DISP=         692674.69  S1=   2774.22
I=  29  J=  70  SRED=   1789.52  DISP=        1984301.12  S1=   5427.59
I=  29  J=  71  SRED=   1577.82  DISP=        1917731.12  S1=   4349.89
I=  29  J=  72  SRED=    259.65  DISP=          69142.45  S1=    782.42
I=  29  J=  73  SRED=   1425.92  DISP=         865704.50  S1=   3804.33
I=  29  J=  74  SRED=    550.01  DISP=         287849.00  S1=   1680.33
I=  29  J=  75  SRED=    934.63  DISP=         401944.81  S1=   2797.91
I=  29  J=  76  SRED=   1922.84  DISP=        2122524.00  S1=   4833.41
I=  29  J=  77  SRED=    870.71  DISP=         466696.00  S1=   2417.77
I=  29  J=  78  SRED=   1059.98  DISP=         848363.88  S1=   3064.71
I=  29  J=  79  SRED=   2460.45  DISP=        2856634.50  S1=   5771.38
I=  29  J=  80  SRED=    914.79  DISP=         572114.94  S1=   2732.53
I=  29  J=  81  SRED=    680.55  DISP=         247787.70  S1=   1713.36
I=  29  J=  82  SRED=    616.82  DISP=         264023.16  S1=   1716.87
I=  29  J=  83  SRED=    608.03  DISP=         301103.69  S1=   2051.51
I=  29  J=  84  SRED=   1647.56  DISP=        1017227.12  S1=   4044.68
I=  29  J=  85  SRED=    548.36  DISP=         266230.34  S1=   1507.30
I=  29  J=  86  SRED=    878.36  DISP=         816144.81  S1=   2865.95
I=  29  J=  87  SRED=   2532.93  DISP=        2782525.75  S1=   7208.51
I=  29  J=  88  SRED=    813.21  DISP=         327507.12  S1=   2294.18
I=  29  J=  89  SRED=   1397.01  DISP=         996878.69  S1=   3710.42
I=  29  J=  90  SRED=   1667.75  DISP=        1269600.50  S1=   3812.16
I=  29  J=  91  SRED=   1612.19  DISP=        1314630.00  S1=   4447.14
I=  29  J=  92  SRED=    491.95  DISP=         136864.42  S1=   1432.03
I=  29  J=  93  SRED=    832.00  DISP=         461444.56  S1=   2217.66
I=  29  J=  94  SRED=   1073.42  DISP=         639295.62  S1=   2739.11
I=  29  J=  95  SRED=   2205.44  DISP=        3987661.50  S1=   5711.63
I=  29  J=  96  SRED=   1037.45  DISP=         905235.38  S1=   3246.40
I=  29  J=  97  SRED=    605.93  DISP=         324968.56  S1=   2038.76
I=  29  J=  98  SRED=    724.02  DISP=         252600.61  S1=   1951.12
I=  29  J=  99  SRED=   1521.02  DISP=        2497823.75  S1=   5195.28
I=  29  J= 100  SRED=   1993.79  DISP=        2353061.50  S1=   6011.69
I=  29  J= 101  SRED=    475.38  DISP=         160615.50  S1=   1362.86
I=  29  J= 102  SRED=   1546.89  DISP=        1957586.25  S1=   5461.24
I=  29  J= 103  SRED=   1126.04  DISP=         627108.19  S1=   3196.35
I=  29  J= 104  SRED=   1129.08  DISP=         686709.56  S1=   2722.23
I=  29  J= 105  SRED=    377.25  DISP=          67357.09  S1=    834.82
I=  29  J= 106  SRED=    961.16  DISP=         603107.12  S1=   2963.56
I=  29  J= 107  SRED=   1753.71  DISP=        1849174.62  S1=   4396.76
I=  29  J= 108  SRED=    630.00  DISP=         380526.06  S1=   1767.31
I=  29  J= 109  SRED=   1236.25  DISP=         784025.56  S1=   3527.77
I=  29  J= 110  SRED=   2091.49  DISP=        2080546.88  S1=   4695.57
I=  29  J= 111  SRED=   1703.49  DISP=        1817041.25  S1=   4731.81
I=  29  J= 112  SRED=   1557.17  DISP=        1318900.75  S1=   3942.93
I=  29  J= 113  SRED=   1484.57  DISP=        1552559.38  S1=   4398.39
I=  29  J= 114  SRED=   1395.31  DISP=        1347293.75  S1=   4079.47
I=  29  J= 115  SRED=    353.38  DISP=          89813.32  S1=   1065.88
I=  29  J= 116  SRED=   2594.68  DISP=        4063481.25  S1=   8014.43
I=  29  J= 117  SRED=    256.83  DISP=          48972.29  S1=    695.89
I=  29  J= 118  SRED=   1784.84  DISP=        1818798.25  S1=   4797.38
I=  29  J= 119  SRED=    880.16  DISP=         451154.50  S1=   2157.40
I=  29  J= 120  SRED=   2057.54  DISP=        2628937.50  S1=   5601.53
I=  29  J= 121  SRED=    769.17  DISP=         556919.94  S1=   2812.67
I=  29  J= 122  SRED=    450.39  DISP=         147425.02  S1=   1336.78
I=  29  J= 123  SRED=   1669.95  DISP=        1791612.88  S1=   3986.82
I=  29  J= 124  SRED=   1605.78  DISP=        2102883.00  S1=   4972.95
[truncated: 2,323,801 more chars]
