# Supplementary material for: Regions Enriched with Reverse Complement Triplets in Bacterial Genomes
Source: Int J Mol Sci. 2026 Feb 28;27(5):2301. doi: 10.3390/ijms27052301 (PMC12985086; doi:10.3390/ijms27052301)
Supplement: Supplementary file 1 [file ijms-27-02301-s001.zip › for_send/sred.txt]

SRED=    36.4  SIG=     6.4  SLEV=    53.0  IDL=   300  KOL=  1366  INF=     2
SRED=    42.0  SIG=     7.8  SLEV=    64.0  IDL=   300  KOL=  1675  INF=     3
SRED=    49.5  SIG=     9.1  SLEV=    73.0  IDL=   300  KOL=  1219  INF=     4
SRED=    59.9  SIG=    11.9  SLEV=    88.0  IDL=   300  KOL=   388  INF=     5
SRED=  1000.0  SIG=  1000.0  SLEV= 10000.0  IDL=   300  KOL=     4  INF=     6
SRED=  1000.0  SIG=  1000.0  SLEV= 10000.0  IDL=   300  KOL=     0  INF=     7
SRED=  1000.0  SIG=  1000.0  SLEV= 10000.0  IDL=   300  KOL=     0  INF=     8
SRED=    40.7  SIG=     7.3  SLEV=    59.0  IDL=   330  KOL=  1252  INF=     2
SRED=    46.9  SIG=     8.6  SLEV=    69.0  IDL=   330  KOL=  1618  INF=     3
SRED=    55.8  SIG=    10.0  SLEV=    83.0  IDL=   330  KOL=  1322  INF=     4
SRED=    67.0  SIG=    12.5  SLEV=    95.0  IDL=   330  KOL=   451  INF=     5
SRED=  1000.0  SIG=  1000.0  SLEV= 10000.0  IDL=   330  KOL=     9  INF=     6
SRED=  1000.0  SIG=  1000.0  SLEV= 10000.0  IDL=   330  KOL=     0  INF=     7
SRED=  1000.0  SIG=  1000.0  SLEV= 10000.0  IDL=   330  KOL=     0  INF=     8
SRED=    45.0  SIG=     8.0  SLEV=    67.0  IDL=   360  KOL=  1178  INF=     2
SRED=    52.0  SIG=     9.1  SLEV=    76.0  IDL=   360  KOL=  1556  INF=     3
SRED=    61.1  SIG=    10.8  SLEV=    91.0  IDL=   360  KOL=  1317  INF=     4
SRED=    74.0  SIG=    14.0  SLEV=   106.0  IDL=   360  KOL=   593  INF=     5
SRED=  1000.0  SIG=  1000.0  SLEV= 10000.0  IDL=   360  KOL=     7  INF=     6
SRED=  1000.0  SIG=  1000.0  SLEV= 10000.0  IDL=   360  KOL=     1  INF=     7
SRED=  1000.0  SIG=  1000.0  SLEV= 10000.0  IDL=   360  KOL=     0  INF=     8
SRED=    49.5  SIG=     8.8  SLEV=    70.0  IDL=   390  KOL=  1128  INF=     2
SRED=    55.7  SIG=    10.1  SLEV=    85.0  IDL=   390  KOL=  1466  INF=     3
SRED=    66.1  SIG=    12.0  SLEV=    98.0  IDL=   390  KOL=  1342  INF=     4
SRED=    79.9  SIG=    14.8  SLEV=   115.0  IDL=   390  KOL=   702  INF=     5
SRED=   111.3  SIG=    25.5  SLEV=    85.0  IDL=   390  KOL=    13  INF=     6
SRED=  1000.0  SIG=  1000.0  SLEV= 10000.0  IDL=   390  KOL=     1  INF=     7
SRED=  1000.0  SIG=  1000.0  SLEV= 10000.0  IDL=   390  KOL=     0  INF=     8
SRED=    52.5  SIG=     8.9  SLEV=    77.0  IDL=   420  KOL=  1059  INF=     2
SRED=    59.6  SIG=    10.1  SLEV=    87.0  IDL=   420  KOL=  1444  INF=     3
SRED=    70.3  SIG=    12.2  SLEV=   101.0  IDL=   420  KOL=  1349  INF=     4
SRED=    85.5  SIG=    15.7  SLEV=   127.0  IDL=   420  KOL=   785  INF=     5
SRED=   128.0  SIG=    28.7  SLEV=   108.0  IDL=   420  KOL=    14  INF=     6
SRED=  1000.0  SIG=  1000.0  SLEV= 10000.0  IDL=   420  KOL=     1  INF=     7
SRED=  1000.0  SIG=  1000.0  SLEV= 10000.0  IDL=   420  KOL=     0  INF=     8
SRED=    55.6  SIG=     9.2  SLEV=    81.0  IDL=   450  KOL=   973  INF=     2
SRED=    63.2  SIG=    10.8  SLEV=    91.0  IDL=   450  KOL=  1362  INF=     3
SRED=    73.0  SIG=    12.4  SLEV=   105.0  IDL=   450  KOL=  1376  INF=     4
SRED=    89.0  SIG=    15.8  SLEV=   124.0  IDL=   450  KOL=   918  INF=     5
SRED=   136.4  SIG=    29.0  SLEV=   135.0  IDL=   450  KOL=    21  INF=     6
SRED=  1000.0  SIG=  1000.0  SLEV= 10000.0  IDL=   450  KOL=     2  INF=     7
SRED=  1000.0  SIG=  1000.0  SLEV= 10000.0  IDL=   450  KOL=     0  INF=     8
SRED=    57.7  SIG=     9.6  SLEV=    84.0  IDL=   480  KOL=   963  INF=     2
SRED=    66.2  SIG=    10.9  SLEV=    94.0  IDL=   480  KOL=  1289  INF=     3
SRED=    76.9  SIG=    12.6  SLEV=   108.0  IDL=   480  KOL=  1369  INF=     4
SRED=    93.6  SIG=    16.8  SLEV=   135.0  IDL=   480  KOL=  1001  INF=     5
SRED=   129.1  SIG=    29.4  SLEV=   135.0  IDL=   480  KOL=    28  INF=     6
SRED=  1000.0  SIG=  1000.0  SLEV= 10000.0  IDL=   480  KOL=     2  INF=     7
SRED=  1000.0  SIG=  1000.0  SLEV= 10000.0  IDL=   480  KOL=     0  INF=     8
SRED=    60.3  SIG=     9.3  SLEV=    85.0  IDL=   510  KOL=   927  INF=     2
SRED=    68.2  SIG=    10.8  SLEV=    95.0  IDL=   510  KOL=  1212  INF=     3
SRED=    78.8  SIG=    12.7  SLEV=   111.0  IDL=   510  KOL=  1347  INF=     4
SRED=    96.7  SIG=    16.7  SLEV=   138.0  IDL=   510  KOL=  1124  INF=     5
SRED=   132.7  SIG=    26.4  SLEV=   147.0  IDL=   510  KOL=    39  INF=     6
SRED=  1000.0  SIG=  1000.0  SLEV= 10000.0  IDL=   510  KOL=     3  INF=     7
SRED=  1000.0  SIG=  1000.0  SLEV= 10000.0  IDL=   510  KOL=     0  INF=     8
SRED=    62.6  SIG=    10.0  SLEV=    87.0  IDL=   540  KOL=   883  INF=     2
SRED=    70.8  SIG=    11.4  SLEV=   102.0  IDL=   540  KOL=  1171  INF=     3
SRED=    81.3  SIG=    12.9  SLEV=   112.0  IDL=   540  KOL=  1349  INF=     4
SRED=    99.6  SIG=    17.7  SLEV=   146.0  IDL=   540  KOL=  1204  INF=     5
SRED=   136.8  SIG=    26.7  SLEV=   153.0  IDL=   540  KOL=    43  INF=     6
SRED=  1000.0  SIG=  1000.0  SLEV= 10000.0  IDL=   540  KOL=     2  INF=     7
SRED=  1000.0  SIG=  1000.0  SLEV= 10000.0  IDL=   540  KOL=     0  INF=     8
SRED=    64.3  SIG=     9.8  SLEV=    88.0  IDL=   570  KOL=   812  INF=     2
SRED=    72.4  SIG=    10.8  SLEV=    99.0  IDL=   570  KOL=  1145  INF=     3
SRED=    83.7  SIG=    12.7  SLEV=   119.0  IDL=   570  KOL=  1361  INF=     4
SRED=   102.8  SIG=    17.2  SLEV=   148.0  IDL=   570  KOL=  1275  INF=     5
SRED=   139.7  SIG=    24.4  SLEV=   161.0  IDL=   570  KOL=    54  INF=     6
SRED=  1000.0  SIG=  1000.0  SLEV= 10000.0  IDL=   570  KOL=     5  INF=     7
SRED=  1000.0  SIG=  1000.0  SLEV= 10000.0  IDL=   570  KOL=     0  INF=     8
SRED=    67.0  SIG=    10.0  SLEV=    93.0  IDL=   600  KOL=   794  INF=     2
SRED=    75.1  SIG=    11.6  SLEV=   103.0  IDL=   600  KOL=  1121  INF=     3
SRED=    86.1  SIG=    14.0  SLEV=   121.0  IDL=   600  KOL=  1310  INF=     4
SRED=   105.0  SIG=    18.2  SLEV=   153.0  IDL=   600  KOL=  1347  INF=     5
SRED=   140.5  SIG=    26.1  SLEV=   168.0  IDL=   600  KOL=    75  INF=     6
SRED=  1000.0  SIG=  1000.0  SLEV= 10000.0  IDL=   600  KOL=     5  INF=     7
SRED=  1000.0  SIG=  1000.0  SLEV= 10000.0  IDL=   600  KOL=     0  INF=     8
SRED=    69.0  SIG=    10.0  SLEV=    93.0  IDL=   630  KOL=   749  INF=     2
SRED=    76.7  SIG=    11.3  SLEV=   106.0  IDL=   630  KOL=  1109  INF=     3
SRED=    87.8  SIG=    12.7  SLEV=   121.0  IDL=   630  KOL=  1266  INF=     4
SRED=   107.8  SIG=    18.4  SLEV=   154.0  IDL=   630  KOL=  1447  INF=     5
SRED=   140.8  SIG=    24.0  SLEV=   167.0  IDL=   630  KOL=    73  INF=     6
SRED=  1000.0  SIG=  1000.0  SLEV= 10000.0  IDL=   630  KOL=     8  INF=     7
SRED=  1000.0  SIG=  1000.0  SLEV= 10000.0  IDL=   630  KOL=     0  INF=     8
SRED=    71.8  SIG=    10.0  SLEV=    96.0  IDL=   660  KOL=   756  INF=     2
SRED=    78.8  SIG=    11.7  SLEV=   109.0  IDL=   660  KOL=  1021  INF=     3
SRED=    90.0  SIG=    13.6  SLEV=   124.0  IDL=   660  KOL=  1255  INF=     4
SRED=   110.7  SIG=    18.9  SLEV=   159.0  IDL=   660  KOL=  1510  INF=     5
SRED=   144.5  SIG=    25.9  SLEV=   176.0  IDL=   660  KOL=   101  INF=     6
SRED=  1000.0  SIG=  1000.0  SLEV= 10000.0  IDL=   660  KOL=     9  INF=     7
SRED=  1000.0  SIG=  1000.0  SLEV= 10000.0  IDL=   660  KOL=     0  INF=     8
SRED=    72.9  SIG=     9.9  SLEV=    98.0  IDL=   690  KOL=   681  INF=     2
SRED=    80.2  SIG=    11.5  SLEV=   106.0  IDL=   690  KOL=  1024  INF=     3
SRED=    91.6  SIG=    13.4  SLEV=   123.0  IDL=   690  KOL=  1260  INF=     4
SRED=   112.7  SIG=    18.6  SLEV=   165.0  IDL=   690  KOL=  1546  INF=     5
SRED=   148.3  SIG=    24.8  SLEV=   179.0  IDL=   690  KOL=   135  INF=     6
SRED=  1000.0  SIG=  1000.0  SLEV= 10000.0  IDL=   690  KOL=     6  INF=     7
SRED=  1000.0  SIG=  1000.0  SLEV= 10000.0  IDL=   690  KOL=     0  INF=     8
SRED=    74.9  SIG=    10.2  SLEV=    98.0  IDL=   720  KOL=   683  INF=     2
SRED=    82.9  SIG=    11.7  SLEV=   111.0  IDL=   720  KOL=   977  INF=     3
SRED=    93.4  SIG=    13.4  SLEV=   124.0  IDL=   720  KOL=  1226  INF=     4
SRED=   115.1  SIG=    19.2  SLEV=   165.0  IDL=   720  KOL=  1606  INF=     5
SRED=   147.2  SIG=    23.8  SLEV=   181.0  IDL=   720  KOL=   151  INF=     6
SRED=  1000.0  SIG=  1000.0  SLEV= 10000.0  IDL=   720  KOL=     9  INF=     7
SRED=  1000.0  SIG=  1000.0  SLEV= 10000.0  IDL=   720  KOL=     0  INF=     8
SRED=    77.0  SIG=    10.8  SLEV=   102.0  IDL=   750  KOL=   668  INF=     2
SRED=    85.0  SIG=    11.8  SLEV=   112.0  IDL=   750  KOL=   936  INF=     3
SRED=    95.4  SIG=    13.5  SLEV=   130.0  IDL=   750  KOL=  1201  INF=     4
SRED=   117.0  SIG=    19.8  SLEV=   168.0  IDL=   750  KOL=  1657  INF=     5
SRED=   150.8  SIG=    23.3  SLEV=   188.0  IDL=   750  KOL=   180  INF=     6
SRED=  1000.0  SIG=  1000.0  SLEV= 10000.0  IDL=   750  KOL=     9  INF=     7
SRED=  1000.0  SIG=  1000.0  SLEV= 10000.0  IDL=   750  KOL=     1  INF=     8
SRED=    78.3  SIG=    10.4  SLEV=   103.0  IDL=   780  KOL=   634  INF=     2
SRED=    86.7  SIG=    11.8  SLEV=   115.0  IDL=   780  KOL=   954  INF=     3
SRED=    98.1  SIG=    14.5  SLEV=   132.0  IDL=   780  KOL=  1129  INF=     4
SRED=   119.0  SIG=    19.4  SLEV=   169.0  IDL=   780  KOL=  1711  INF=     5
SRED=   153.3  SIG=    24.5  SLEV=   198.0  IDL=   780  KOL=   212  INF=     6
SRED=   239.1  SIG=    46.4  SLEV=   198.0  IDL=   780  KOL=    12  INF=     7
SRED=  1000.0  SIG=  1000.0  SLEV= 10000.0  IDL=   780  KOL=     0  INF=     8
SRED=    81.1  SIG=    10.7  SLEV=   108.0  IDL=   810  KOL=   624  INF=     2
SRED=    88.3  SIG=    12.5  SLEV=   119.0  IDL=   810  KOL=   889  INF=     3
SRED=    99.8  SIG=    13.7  SLEV=   135.0  IDL=   810  KOL=  1151  INF=     4
SRED=   121.5  SIG=    20.4  SLEV=   171.0  IDL=   810  KOL=  1745  INF=     5
SRED=   154.1  SIG=    21.5  SLEV=   186.0  IDL=   810  KOL=   230  INF=     6
SRED=   234.7  SIG=    34.9  SLEV=   194.0  IDL=   810  KOL=    12  INF=     7
SRED=  1000.0  SIG=  1000.0  SLEV= 10000.0  IDL=   810  KOL=     1  INF=     8
SRED=    83.3  SIG=    11.5  SLEV=   110.0  IDL=   840  KOL=   620  INF=     2
SRED=    90.5  SIG=    12.4  SLEV=   121.0  IDL=   840  KOL=   878  INF=     3
SRED=   102.0  SIG=    13.9  SLEV=   132.0  IDL=   840  KOL=  1101  INF=     4
SRED=   123.9  SIG=    19.6  SLEV=   172.0  IDL=   840  KOL=  1783  INF=     5
SRED=   158.5  SIG=    24.6  SLEV=   199.0  IDL=   840  KOL=   257  INF=     6
SRED=   247.8  SIG=    36.5  SLEV=   186.0  IDL=   840  KOL=    12  INF=     7
SRED=  1000.0  SIG=  1000.0  SLEV= 10000.0  IDL=   840  KOL=     1  INF=     8
SRED=    85.2  SIG=    11.0  SLEV=   110.0  IDL=   870  KOL=   601  INF=     2
SRED=    91.6  SIG=    12.1  SLEV=   119.0  IDL=   870  KOL=   842  INF=     3
SRED=   103.7  SIG=    14.3  SLEV=   138.0  IDL=   870  KOL=  1088  INF=     4
SRED=   125.3  SIG=    19.8  SLEV=   175.0  IDL=   870  KOL=  1804  INF=     5
SRED=   162.0  SIG=    25.4  SLEV=   202.0  IDL=   870  KOL=   299  INF=     6
SRED=   226.1  SIG=    53.7  SLEV=   217.0  IDL=   870  KOL=    16  INF=     7
SRED=  1000.0  SIG=  1000.0  SLEV= 10000.0  IDL=   870  KOL=     2  INF=     8
SRED=    86.4  SIG=    11.6  SLEV=   111.0  IDL=   900  KOL=   538  INF=     2
SRED=    94.0  SIG=    12.7  SLEV=   124.0  IDL=   900  KOL=   893  INF=     3
SRED=   105.8  SIG=    14.5  SLEV=   137.0  IDL=   900  KOL=  1051  INF=     4
SRED=   128.3  SIG=    20.7  SLEV=   181.0  IDL=   900  KOL=  1798  INF=     5
SRED=   161.9  SIG=    23.7  SLEV=   205.0  IDL=   900  KOL=   352  INF=     6
SRED=   246.6  SIG=    42.0  SLEV=   239.0  IDL=   900  KOL=    19  INF=     7
SRED=  1000.0  SIG=  1000.0  SLEV= 10000.0  IDL=   900  KOL=     1  INF=     8
SRED=    88.6  SIG=    10.8  SLEV=   113.0  IDL=   930  KOL=   559  INF=     2
SRED=    96.3  SIG=    12.5  SLEV=   127.0  IDL=   930  KOL=   812  INF=     3
SRED=   107.6  SIG=    14.8  SLEV=   142.0  IDL=   930  KOL=  1016  INF=     4
SRED=   129.5  SIG=    20.7  SLEV=   184.0  IDL=   930  KOL=  1859  INF=     5
SRED=   166.2  SIG=    25.0  SLEV=   211.0  IDL=   930  KOL=   381  INF=     6
SRED=   233.5  SIG=    52.4  SLEV=   232.0  IDL=   930  KOL=    23  INF=     7
SRED=  1000.0  SIG=  1000.0  SLEV= 10000.0  IDL=   930  KOL=     2  INF=     8
SRED=    91.5  SIG=    11.7  SLEV=   117.0  IDL=   960  KOL=   518  INF=     2
SRED=    98.9  SIG=    13.6  SLEV=   131.0  IDL=   960  KOL=   812  INF=     3
SRED=   109.0  SIG=    14.6  SLEV=   142.0  IDL=   960  KOL=   999  INF=     4
SRED=   131.7  SIG=    20.8  SLEV=   186.0  IDL=   960  KOL=  1868  INF=     5
SRED=   168.9  SIG=    26.6  SLEV=   218.0  IDL=   960  KOL=   430  INF=     6
SRED=   232.0  SIG=    58.7  SLEV=   227.0  IDL=   960  KOL=    23  INF=     7
SRED=  1000.0  SIG=  1000.0  SLEV= 10000.0  IDL=   960  KOL=     2  INF=     8
SRED=    92.3  SIG=    11.6  SLEV=   116.0  IDL=   990  KOL=   494  INF=     2
SRED=   100.2  SIG=    12.9  SLEV=   129.0  IDL=   990  KOL=   802  INF=     3
SRED=   111.5  SIG=    15.0  SLEV=   147.0  IDL=   990  KOL=  1017  INF=     4
SRED=   134.6  SIG=    20.7  SLEV=   192.0  IDL=   990  KOL=  1852  INF=     5
SRED=   169.9  SIG=    25.7  SLEV=   217.0  IDL=   990  KOL=   459  INF=     6
SRED=   228.4  SIG=    49.4  SLEV=   240.0  IDL=   990  KOL=    25  INF=     7
SRED=  1000.0  SIG=  1000.0  SLEV= 10000.0  IDL=   990  KOL=     3  INF=     8
SRED=    95.8  SIG=    11.6  SLEV=   123.0  IDL=  1020  KOL=   517  INF=     2
SRED=   103.2  SIG=    13.8  SLEV=   133.0  IDL=  1020  KOL=   745  INF=     3
SRED=   113.3  SIG=    15.7  SLEV=   147.0  IDL=  1020  KOL=  1012  INF=     4
SRED=   136.6  SIG=    20.9  SLEV=   189.0  IDL=  1020  KOL=  1825  INF=     5
SRED=   173.6  SIG=    26.7  SLEV=   222.0  IDL=  1020  KOL=   526  INF=     6
SRED=   240.7  SIG=    56.3  SLEV=   250.0  IDL=  1020  KOL=    25  INF=     7
SRED=  1000.0  SIG=  1000.0  SLEV= 10000.0  IDL=  1020  KOL=     2  INF=     8
SRED=    96.9  SIG=    12.0  SLEV=   127.0  IDL=  1050  KOL=   491  INF=     2
SRED=   104.0  SIG=    13.4  SLEV=   135.0  IDL=  1050  KOL=   752  INF=     3
SRED=   115.4  SIG=    15.5  SLEV=   153.0  IDL=  1050  KOL=   962  INF=     4
SRED=   139.3  SIG=    22.3  SLEV=   195.0  IDL=  1050  KOL=  1876  INF=     5
SRED=   176.7  SIG=    28.5  SLEV=   236.0  IDL=  1050  KOL=   541  INF=     6
SRED=   244.4  SIG=    57.1  SLEV=   253.0  IDL=  1050  KOL=    28  INF=     7
SRED=  1000.0  SIG=  1000.0  SLEV= 10000.0  IDL=  1050  KOL=     2  INF=     8
SRED=    99.5  SIG=    12.6  SLEV=   130.0  IDL=  1080  KOL=   488  INF=     2
SRED=   106.4  SIG=    13.6  SLEV=   141.0  IDL=  1080  KOL=   711  INF=     3
SRED=   117.8  SIG=    16.6  SLEV=   157.0  IDL=  1080  KOL=   946  INF=     4
SRED=   141.5  SIG=    22.2  SLEV=   198.0  IDL=  1080  KOL=  1888  INF=     5
SRED=   177.6  SIG=    28.4  SLEV=   231.0  IDL=  1080  KOL=   581  INF=     6
SRED=   238.8  SIG=    55.2  SLEV=   259.0  IDL=  1080  KOL=    35  INF=     7
SRED=  1000.0  SIG=  1000.0  SLEV= 10000.0  IDL=  1080  KOL=     3  INF=     8
SRED=   101.2  SIG=    12.4  SLEV=   129.0  IDL=  1110  KOL=   468  INF=     2
SRED=   108.3  SIG=    14.4  SLEV=   140.0  IDL=  1110  KOL=   737  INF=     3
SRED=   120.8  SIG=    16.0  SLEV=   158.0  IDL=  1110  KOL=   935  INF=     4
SRED=   143.1  SIG=    22.5  SLEV=   198.0  IDL=  1110  KOL=  1853  INF=     5
SRED=   182.1  SIG=    28.6  SLEV=   247.0  IDL=  1110  KOL=   616  INF=     6
SRED=   229.8  SIG=    54.7  SLEV=   253.0  IDL=  1110  KOL=    40  INF=     7
SRED=  1000.0  SIG=  1000.0  SLEV= 10000.0  IDL=  1110  KOL=     3  INF=     8
SRED=   103.9  SIG=    14.1  SLEV=   137.0  IDL=  1140  KOL=   463  INF=     2
SRED=   111.1  SIG=    14.7  SLEV=   145.0  IDL=  1140  KOL=   702  INF=     3
SRED=   121.3  SIG=    16.9  SLEV=   157.0  IDL=  1140  KOL=   924  INF=     4
SRED=   145.1  SIG=    22.6  SLEV=   201.0  IDL=  1140  KOL=  1863  INF=     5
SRED=   184.6  SIG=    29.8  SLEV=   251.0  IDL=  1140  KOL=   654  INF=     6
SRED=   233.5  SIG=    50.9  SLEV=   257.0  IDL=  1140  KOL=    42  INF=     7
SRED=  1000.0  SIG=  1000.0  SLEV= 10000.0  IDL=  1140  KOL=     4  INF=     8
SRED=   106.1  SIG=    13.9  SLEV=   136.0  IDL=  1170  KOL=   466  INF=     2
SRED=   113.7  SIG=    15.5  SLEV=   149.0  IDL=  1170  KOL=   687  INF=     3
SRED=   123.8  SIG=    18.0  SLEV=   164.0  IDL=  1170  KOL=   908  INF=     4
SRED=   147.8  SIG=    23.2  SLEV=   207.0  IDL=  1170  KOL=  1857  INF=     5
SRED=   184.8  SIG=    31.3  SLEV=   250.0  IDL=  1170  KOL=   687  INF=     6
SRED=   230.6  SIG=    55.5  SLEV=   261.0  IDL=  1170  KOL=    42  INF=     7
SRED=  1000.0  SIG=  1000.0  SLEV= 10000.0  IDL=  1170  KOL=     5  INF=     8
SRED=   107.4  SIG=    14.3  SLEV=   137.0  IDL=  1200  KOL=   453  INF=     2
SRED=   114.1  SIG=    15.0  SLEV=   148.0  IDL=  1200  KOL=   684  INF=     3
SRED=   126.0  SIG=    17.8  SLEV=   163.0  IDL=  1200  KOL=   900  INF=     4
SRED=   149.5  SIG=    24.4  SLEV=   210.0  IDL=  1200  KOL=  1854  INF=     5
SRED=   188.1  SIG=    31.5  SLEV=   252.0  IDL=  1200  KOL=   710  INF=     6
SRED=   231.7  SIG=    54.9  SLEV=   263.0  IDL=  1200  KOL=    45  INF=     7
SRED=  1000.0  SIG=  1000.0  SLEV= 10000.0  IDL=  1200  KOL=     6  INF=     8
